# Supplementary material for: Interactive effects between soil properties and bacterial communities in tomato rhizosphere under the application of microbial agents
Source: PeerJ. 2025 Jun 30;13:e19564. doi: 10.7717/peerj.19564 (PMC12225625; doi:10.7717/peerj.19564)
Supplement: Supplemental Information 1 [file peerj-13-19564-s001.csv]

						Sample\Estimators	ACE index	Chao1 index	Coverage/%	Shannon index	Simpson index	Sobs index
						FQ_CK	2449.07¡À89.23c	2420.22¡À63.12b	98.65	6.49¡À0.83a	0.0036¡À0.0024a	2164¡À57.53c
						FQ_T1	2646.10¡À16.55a	2578.20¡À34.07a	99	6.70¡À0.26a	0.0035¡À0.0020a	2484¡À79.61a
						FQ_T2	2475.28¡À19.20c	2461.75¡À14.95ab	98.77	6.51¡À0.82a	0.0054¡À0.0051a	2247¡À6.94bc
						FQ_T3	2521.11¡À33.80bc	2517.96¡À39.22ab	98.68	6.59¡À0.22a	0.0039¡À0.0012a	2262¡À88.43bc
						FQ_T4	2478.76¡À60.89c	2475.56¡À92.17ab	98.62	6.42¡À0.20a	0.0078¡À0.0038a	2186¡À72.55c
ace	¢ñ	¢ò	¢ó			FQ_T5	2586.71¡À41.64ab	2564.73¡À79.42a	98.72	6.68¡À0.75a	0.0031¡À0.0011a	2345¡À83.56b
2449.06982	2544.25557	2435.644483	2367.309407
2646.103445	2657.560544	2627.131116	2653.618675
2475.276834	2491.834448	2454.235571	2479.760483
2521.113849	2556.451515	2517.781133	2489.108899
2478.764066	2543.398267	2470.412174	2422.481757
2586.709776	2630.336168	2547.395789	2582.397371		ace
					2544.25557
chao	¢ñ	¢ò	¢ó		2435.644483	chao
2420.217143	2491.062224	2399.612285	2369.976921		2367.309407	2491.062224
2578.2	2600.481437	2538.980011	2595.138552		2657.560544	2399.612285	shannon
2461.754335	2467.734511	2444.743803	2472.784691		2627.131116	2369.976921	7.097323994
2517.961078	2558.751113	2514.609625	2480.522496		2653.618675	2600.481437	5.535252818	simpson
2475.560372	2490.082595	2376.991217	2559.607304		2491.834448	2538.980011	6.822357188	0.001688485
2564.726027	2573.685208	2481.210814	2639.28206		2454.235571	2595.138552	6.816624015	0.006327463	sobs
					2479.760483	2467.734511	6.432183433	0.002736052	2168.13448
shannon	¢ñ	¢ò	¢ó		2556.451515	2444.743803	6.915563553	0.005384638	2104.517204
6.484978	7.097323994	5.535252818	6.822357188		2517.781133	2472.784691	7.341112735	0.001337176	2219.348317
6.721457	6.816624015	6.432183433	6.915563553		2489.108899	2558.751113	6.494184681	0.003787186	2559.771179
6.512661	7.341112735	6.494184681	5.702685584		2543.398267	2514.609625	5.702685584	0.001347188	2401.044895
6.589481	6.84764906	6.436482515	6.484311425		2470.412174	2480.522496	6.84764906	0.003629979	2491.183926
6.421861	6.52265952	6.186536832	6.556386648		2422.481757	2490.082595	6.436482515	0.011135832	2254.069663
6.685144	7.105971296	5.8224871	7.126973604		2630.336168	2376.991217	6.484311425	0.004989253	2246.725032
					2547.395789	2559.607304	6.52265952	0.002629782	2240.205305
simpson	¢ñ	¢ò	¢ó		2582.397371	2573.685208	6.186536832	0.004173965	2265.956705
0.003584	0.001688485	0.006327463	0.002736052			2481.210814	6.556386648	0.007250102	2171.654687
0.003503	0.005384638	0.001337176	0.003787186			2639.28206	7.105971296	0.004285477	2348.388609
0.005371	0.001347188	0.003629979	0.011135832				5.8224871	0.01181642	2264.815321
0.003931	0.004989253	0.002629782	0.004173965				7.126973604	0.004099323	2121.993716
0.007784	0.007250102	0.004285477	0.01181642					0.001896519	2171.190963
0.003068	0.004099323	0.001896519	0.003208158					0.003208158	2345.020028
									2261.433344
sobs	¢ñ	¢ò	¢ó						2428.546628
2164	2168.13448	2104.517204	2219.348317
2484	2559.771179	2401.044895	2491.183926
2247	2254.069663	2246.725032	2240.205305
2262	2265.956705	2171.654687	2348.388609
2186	2264.815321	2121.993716	2171.190963
2345	2345.020028	2261.433344	2428.546628
						ace
						Æ½¾ùÖµ	±ê×¼ Æ«²î				Alpha µÄ×Ó¼¯ = 0.05
											1	2	3
						2449.0698	89.23377	¡À	c	2449.0698¡À89.23377c	2449.0698			c	2449.0698¡À89.23377c	2449.0698¡À89.23377c
						2646.1034	16.54831	¡À	a	2646.1034¡À16.54831a	2475.2768			c	2646.1034¡À16.54831c	2586.7098¡À41.63801a
						2475.2768	19.19626	¡À	c	2475.2768¡À19.19626c	2478.7641			c	2475.2768¡À19.19626c	2646.1034¡À16.54831c
						2521.1138	33.79478	¡À	bc	2521.1138¡À33.79478bc	2521.1138	2521.1138		bc	2521.1138¡À33.79478bc	2521.1138¡À33.79478bc
						2478.7641	60.88938	¡À	c	2478.7641¡À60.88938c		2586.7098	2586.7098	ab	2478.7641¡À60.88938ab	2475.2768¡À19.19626c
						2586.7098	41.63801	¡À	ab	2586.7098¡À41.63801ab			2646.1034	a	2586.7098¡À41.63801a	2478.7641¡À60.88938ab
						chao
						Æ½¾ùÖµ	±ê×¼ Æ«²î				Alpha µÄ×Ó¼¯ = 0.05
											1	2
						2420.2171	63.11761	¡À	b	2420.2171¡À63.11761b	2420.2171		b		2420.2171¡À63.11761b	2420.2171¡À63.11761b
						2578.2	34.0704	¡À	a	2578.2¡À34.0704a	2461.7543	2461.7543	ab		2578.2¡À34.0704ab	2564.726¡À79.41555a
						2461.7543	14.9464	¡À	ab	2461.7543¡À14.9464ab	2475.5604	2475.5604	ab		2461.7543¡À14.9464ab	2578.2¡À34.0704ab
						2517.9611	39.22185	¡À	ab	2517.9611¡À39.22185ab	2517.9611	2517.9611	ab		2517.9611¡À39.22185ab	2517.9611¡À39.22185ab
						2475.5604	92.17011	¡À	ab	2475.5604¡À92.17011ab		2564.726	a		2475.5604¡À92.17011a	2461.7543¡À14.9464ab
						2564.726	79.41555	¡À	a	2564.726¡À79.41555a		2578.2	a		2564.726¡À79.41555a	2475.5604¡À92.17011a
						sobs
						Æ½¾ùÖµ	±ê×¼ Æ«²î				Alpha µÄ×Ó¼¯ = 0.05
											1	2	3
						2164	57.52709	¡À	c	2164¡À57.52709c	2164			c	2164¡À57.52709c	2164¡À57.52709c
						2484	79.60663	¡À	a	2484¡À79.60663a	2186			c	2484¡À79.60663c	2345¡À83.55664a
						2247	6.93627	¡À	bc	2247¡À6.93627bc	2247	2247		bc	2247¡À6.93627bc	2247¡À6.93627bc
						2262	88.43337	¡À	bc	2262¡À88.43337bc	2262	2262		bc	2262¡À88.43337bc	2262¡À88.43337bc
						2186	72.55331	¡À	c	2186¡À72.55331c		2345		b	2186¡À72.55331b	2484¡À79.60663c
						2345	83.55664	¡À	b	2345¡À83.55664b			2484	a	2345¡À83.55664a	2186¡À72.55331b
						shannon
						Æ½¾ùÖµ	±ê×¼ Æ«²î				Alpha µÄ×Ó¼¯ = 0.05
											1
						6.485	0.8339	¡À	a	6.485¡À0.8339a	6.4219	a			6.485¡À0.8339a	6.7215¡À0.25536a
						6.7215	0.25536	¡À	a	6.7215¡À0.25536a	6.485	a			6.7215¡À0.25536a	6.6851¡À0.74716a
						6.5127	0.81937	¡À	a	6.5127¡À0.81937a	6.5127	a			6.5127¡À0.81937a	6.5127¡À0.81937a
						6.5895	0.22486	¡À	a	6.5895¡À0.22486a	6.5895	a			6.5895¡À0.22486a	6.5895¡À0.22486a
						6.4219	0.20449	¡À	a	6.4219¡À0.20449a	6.6851	a			6.4219¡À0.20449a	6.485¡À0.8339a
						6.6851	0.74716	¡À	a	6.6851¡À0.74716a	6.7215	a			6.6851¡À0.74716a	6.4219¡À0.20449a
						simpson
						Æ½¾ùÖµ	±ê×¼ Æ«²î				Alpha µÄ×Ó¼¯ = 0.05
											1
						0.0036	0.00243	¡À	a	0.0036¡À0.00243a	0.0031	a			0.0036¡À0.00243a	0.0054¡À0.00512a
						0.0035	0.00204	¡À	a	0.0035¡À0.00204a	0.0035	a			0.0035¡À0.00204a	0.0035¡À0.00204a
						0.0054	0.00512	¡À	a	0.0054¡À0.00512a	0.0036	a			0.0054¡À0.00512a	0.0078¡À0.00379a
						0.0039	0.0012	¡À	a	0.0039¡À0.0012a	0.0039	a			0.0039¡À0.0012a	0.0039¡À0.0012a
						0.0078	0.00379	¡À	a	0.0078¡À0.00379a	0.0054	a			0.0078¡À0.00379a	0.0031¡À0.00111a
						0.0031	0.00111	¡À	a	0.0031¡À0.00111a	0.0078	a			0.0031¡À0.00111a	0.0036¡À0.00243a
