# Supplementary material for: Interactive effects between soil properties and bacterial communities in tomato rhizosphere under the application of microbial agents
Source: PeerJ. 2025 Jun 30;13:e19564. doi: 10.7717/peerj.19564 (PMC12225625; doi:10.7717/peerj.19564)
Supplement: Supplemental Information 3 [file peerj-13-19564-s003.xls]

num sample rows	FQ_T3	FQ_T2	FQ_T1	FQ_T5	FQ_T4	FQ_CK
1	0.0	0.0	0.0	0.0	0.0	0.0
300	1055.56	1045.36	1064.06	1185.02	930.532	901.547
600	1350.37	1157.59	1473.3	1301.97	1209.91	1335.02
900	1542.93	1483.07	1866.4	1593.41	1519.03	1468.32
1200	1736.53	1733.68	2090.31	1818.26	1646.54	1577.87
1500	1853.76	1888.61	2209.97	1986.51	1710.67	1680.13
1800	1951.14	2004.03	2326.45	2094.26	1828.44	1776.9
2100	1998.88	2080.74	2401.21	2176.03	1903.03	1868.31
2400	2031.26	2146.08	2463.17	2241.73	1932.93	1951.81
2700	2094.8	2201.99	2527.82	2281.67	1979.34	2011.75
3000	2120.89	2257.79	2576.93	2299.89	2013.52	2057.37
3300	2145.59	2302.84	2618.48	2313.72	2042.9	2101.2
3600	2154.32	2329.96	2668.36	2332.08	2058.59	2125.82
3900	2160.28	2340.04	2705.13	2336.55	2084.16	2148.81
4200	2154.73	2359.41	2717.57	2374.54	2077.56	2171.35
4500	2151.8	2348.58	2729.02	2332.14	2085.57	2184.77
4800	2139.04	2356.78	2719.35	2310.99	2065.28	2181.25
5100	2150.17	2339.36	2721.87	2306.91	2077.43	2175.83
5400	2131.89	2320.28	2703.88	2283.87	2062.12	2174.61
5700	2127.28	2259.97	2664.34	2277.74	2065.01	2174.13
6000	2111.91	2204.49	2642.66	2258.43	2078.83	2148.45
6300	2110.05	2212.98	2626.68	2260.59	2072.69	2133.29
6600	2128.91	2193.99	2572.15	2253.82	2055.25	2143.56
6900	2131.2	2182.94	2539.17	2282.45	2064.7	2136.89
7200	2147.42	2186.23	2491.38	2278.28	2071.64	2121.32
7500	2169.27	2202.86	2488.72	2283.44	2082.77	2115.88
7800	2180.84	2207.56	2504.04	2294.41	2101.14	2131.2
8100	2193.99	2224.72	2509.6	2308.8	2114.1	2145.94
8400	2208.08	2232.82	2524.18	2322.04	2130.14	2146.19
8700	2221.71	2245.1	2533.47	2334.23	2146.3	2164.53
9000	2234.23	2255.2	2543.53	2343.58	2159.08	2166.54
9300	2249.17	2265.37	2556.47	2354.33	2172.68	2176.12
9600	2259.24	2276.29	2568.11	2363.18	2183.1	2183.92
9900	2269.86	2287.62	2577.11	2373.59	2193.7	2205.22
10200	2281.89	2300.59	2588.13	2381.46	2202.65	2207.98
10500	2293.2	2310.03	2596.43	2391.42	2211.78	2221.06
10800	2302.06	2318.65	2604.85	2401.07	2220.89	2234.12
11100	2311.64	2326.64	2613.1	2408.57	2230.83	2244.78
11400	2323.09	2334.02	2618.66	2416.31	2241.01	2252.23
11700	2332.32	2339.27	2626.48	2422.15	2247.94	2259.4
12000	2340.48	2345.18	2630.56	2429.5	2256.09	2268.56
12300	2347.34	2353.57	2634.84	2436.89	2263.29	2276.25
12600	2355.74	2359.51	2641.51	2442.66	2271.16	2285.37
12900	2365.73	2364.65	2647.47	2449.37	2278.86	2294.09
13200	2374.03	2370.02	2650.99	2452.74	2286.06	2300.02
13500	2381.23	2374.73	2656.53	2460.05	2293.43	2309.05
13800	2389.66	2379.74	2657.76	2465.99	2299.67	2316.72
14100	2396.01	2383.2	2661.98	2470.96	2305.5	2322.84
14400	2401.85	2388.58	2663.89	2475.43	2310.56	2328.44
14700	2406.76	2393.23	2666.05	2480.42	2316.32	2333.14
15000	2411.66	2398.6	2666.48	2482.61	2321.29	2338.36
15300	2417.23	2402.88	2669.2	2487.21	2327.05	2343.25
15600	2420.3	2407.46	2673.4	2490.83	2332.12	2347.87
15900	2424.24	2412.07	2675.78	2496.49	2335.33	2353.1
16200	2427.36	2415.04	2677.11	2499.82	2340.58	2359.42
16500	2433.05	2415.95	2676.34	2502.92	2345.09	2363.91
16800	2438.78	2418.93	2677.06	2506.97	2349.7	2366.25
17100	2442.06	2420.98	2679.97	2511.52	2354.94	2369.81
17400	2445.61	2423.43	2681.96	2515.56	2358.99	2373.19
17700	2447.71	2427.6	2683.88	2518.0	2364.54	2379.89
18000	2450.19	2430.02	2687.18	2522.03	2369.11	2382.39
18300	2453.42	2431.56	2687.93	2524.62	2372.93	2386.06
18600	2456.31	2433.31	2687.36	2527.69	2375.13	2389.05
18900	2459.6	2434.82	2687.39	2529.81	2378.09	2391.78
19200	2462.17	2436.18	2687.91	2532.08	2380.41	2395.6
19500	2465.25	2439.01	2687.98	2534.08	2383.46	2397.63
19800	2465.77	2440.47	2688.76	2535.89	2386.03	2399.99
20100	2468.21	2442.39	2689.26	2538.51	2389.44	2402.43
20400	2471.21	2444.53	2689.86	2540.11	2391.71	2404.13
20700	2472.67	2446.84	2690.67	2541.61	2394.99	2406.4
21000	2473.39	2449.37	2692.08	2544.79	2397.61	2407.33
21300	2474.78	2450.81	2692.3	2547.82	2400.85	2410.18
21600	2477.1	2452.52	2692.18	2549.18	2403.93	2412.59
21900	2479.93	2454.63	2693.16	2551.58	2407.91	2415.24
22200	2482.68	2456.96	2692.07	2552.73	2409.62	2417.12
22500	2485.68	2458.06	2690.84	2554.72	2412.3	2418.46
22800	2488.23	2459.96	2689.21	2556.29	2414.43	2420.19
23100	2489.71	2461.28	2687.49	2558.08	2417.19	2420.7
23400	2490.2	2462.07	2687.58	2559.95	2419.83	2420.46
23700	2491.79	2462.46	2686.44	2562.69	2422.08	2421.85
24000	2492.42	2463.63	2686.14	2564.29	2424.57	2422.98
24300	2493.61	2465.21	2685.26	2565.51	2426.17	2423.52
24600	2495.9	2467.03	2683.88	2568.39	2428.19	2424.19
24900	2497.44	2467.17	2683.52	2568.92	2431.58	2424.63
25200	2498.93	2467.94	2682.35	2570.37	2434.28	2426.05
25500	2500.57	2468.1	2682.77	2571.46	2436.09	2428.54
25800	2502.19	2468.24	2682.39	2572.87	2438.35	2430.21
26100	2503.02	2468.38	2680.31	2574.05	2441.51	2431.34
26400	2505.0	2469.66	2677.93	2574.25	2443.17	2431.72
26700	2505.71	2469.86	2676.77	2575.42	2446.72	2432.95
27000	2506.73	2469.68	2675.71	2575.48	2448.86	2434.7
27300	2508.73	2470.28	2673.88	2576.59	2451.64	2435.42
27600	2509.44	2470.44	2672.5	2577.73	2453.32	2436.6
27900	2510.4	2470.66	2670.04	2579.31	2455.62	2437.62
28200	2511.23	2471.79	2668.86	2580.84	2458.48	2437.75
28500	2512.61	2472.41	2667.18	2581.16	2460.26	2438.85
28800	2513.13	2472.74	2665.09	2581.18	2462.62	2440.03
29100	2513.78	2472.99	2662.82	2581.14	2464.37	2440.96
29400	2514.49	2473.11	2660.46	2582.08	2465.26	2440.97
29700	2516.13	2473.01	2658.7	2583.03	2467.94	2442.5
30000	2517.73	2473.31	2656.15	2583.8	2470.05	2444.64
30300	2518.49	2473.54	2653.75	2584.16	2471.55	2445.91
30600	2519.03	2473.79	2651.69	2585.04	2473.65	2447.51
30900	2520.08	2474.61	2649.87	2585.66	2475.64	2448.67
31200	2520.67	2475.07	2647.29	2585.92	2477.44	2448.76
31351	2521.11	2475.28	2646.1	2586.71	2478.76	2449.07
