# Supplementary material for: Interactive effects between soil properties and bacterial communities in tomato rhizosphere under the application of microbial agents
Source: PeerJ. 2025 Jun 30;13:e19564. doi: 10.7717/peerj.19564 (PMC12225625; doi:10.7717/peerj.19564)
Supplement: Supplemental Information 10 — Sequencing data of bacteria treated with FQ-CK-R2 [file peerj-13-19564-s010.gz › MJ20221018170--MJ230814P_31--64df553c83aaf73e084d275d--FQ_CK.R2.raw.fastq]

@VH01349:24:AACVJTHM5:1:1101:28267:2590 2:N:0:AGGTGAGA+CGCATAGA
TCGTTGGGACTACCAGGGTATCTAATCCTGTTTGCTCCCCACGCTTTCGCACCTCAGTGTCAGTATCAGTCCAGGTGGTCGCCTTCGCCACTGGTGTTCCTTCCTATATCTACGCATTTCACCGCTACACAGGAAATTCCACCACCCTCTACCGTACTCTAGCCGGCCAGTTTTGGATGCAGTTCCCAGGTTGAGCCCGGGGCTTTCACATCCAACTTAACCAACCACCTACGCGCGCTTTACGCCCAGTAATTCCGATTAAGGCTTGCACGGTCTGTATTACCGCGGCTGCTGGCAGAGG
+
C5CCCCC5CCCCCCCCCCCCCCCCCCCCCCCCCCCCCC5CCCCCCCCCCCCCCCCCCCCCCCCCCCCCCCC*CCCCCCCCCCCCCCCCCCCCCCCCCCCCC*5CCCC5CCCCCC*CCCCCCCCCCCCCCCCCCCCCCCC5C5CCCCCC5CC*CCC5CCCC555CCCCCCCCCCCCCCCCCCCCCC55CCCCCCCCCCCC5CCCCC**C5C5**CCCCC5CC5CCCCCCCC55CC55CCCCCCCCC**5CCCCC*555C5C*5*5555*5***5555555555*55555*55*555C5*C5#
@VH01349:24:AACVJTHM5:1:1101:30483:3139 2:N:0:AGGTGAGA+CGCATAGA
TCGTTGGGACTACTAGGGTTTCTAATCCTGTTTGCTCCCCCAGCTGTCGTGCCTCAGCGTCGGTTACTGTCCAGGTTGCCGCCTTCGCCACTGGTGTTCCTCCAGTTATCTACGCATTTCACCGCTACACCTGGAATTCCGCAACCCTCTCCACCACTCAAGCTACCCAGTTTCCCATGCCGCTCCCCCGTTGAGCCGGGGCCTTTCACACAGGACTTAAATAGCCCCCTACGCACCCTTTACGCCCAGTGATTCCCGCCAACCCTCGGCCCCTACCTATTACCCGGGCTCCTCGCACGTG
+
CCCCCCCCCCCC*CC5CCCCCCCCCCCCCCCCCCCCCCCCCCCCCCCCCCCCCCCCCCCCCC5CCC5C*CCCC*CCCC5CCCCCC5CCCC5*CCCCCCCCCC*CC*C555CC5*CCCCCCCCCCCCCCCCCCCCCCCCCCC*CCCCCC5CCCC5*CC*CCCCC5CC5C**CCCCCCC*55CC*CC5CC*C5CCCCC5C*CCCC*CC*CCC*C*CC5CCCC5CCC*C*5C5CC5*55*5*55555*555*55*5C*5*5*5555*5*55555**55***555555*55*55*555555555#
@VH01349:24:AACVJTHM5:1:1101:18856:4427 2:N:0:AGGTGAGA+CGCATAGA
TCGTTGGGACTACTAGGGTTTCTAATCCTGTTTGCTCCCCTAGCTTTCGTGCCTCAGTGTCAGGATTCGTCCAGAGACTCGCCTTCGCCACCGGTGTTCCTCTCGATATCTACGCATTTCACTGCTACACCGAGAATTCCAGTCTCCCCTCCGAACCTCAAGCCGCATAGTATTCAATGCCATTTCGGAGTTGAGCTCCGAGCTTTCAGACCGAACTTTCCGGGCCACCTACGGACCCTTTACGCCCAGTGAATCCCAACAACGCTTGGGACCTCTCTATTACCGCGGGTGCTGCCACAGT
+
C5CCCCCCCCCCCCCCCCCCCCCCCCCCCCCCCCCCCCCCCCCCCCCCCCCCCC*CCCCCCCCCCCCCCCCCCCC*CCCCCCCCCCCCCCCCC*CCCCCCCCCCCCC5CCCCCCCCCC*CCCCCCCC5CCCCC5*CCCCCCCCCCCCCCCC5CCCCCCCC*C*CC5C5CCCCCCCCCC5CCC5CCCC5CCCCCC5CCCCCCCCCCCC55C55CC5*CCC5C*CCCCCCCCCCC*C*C*C5CCC5C*5CCCC**55**5555*55*5C*55C55555*55555555*55*555C55*C5**#
@VH01349:24:AACVJTHM5:1:1101:45991:5581 2:N:0:AGGTGAGA+CGCATAGA
TCGTTGGGACTACAGGGGTTTCTAATCCTGTTTGCTACCCACGCTTTCGTGTCTCAGCGTCAGTTACGGTCCAGAAAGCCGTCTACACCGCAGGTGTTCCTCCTGATATCTACGCATTTCACCGCTACACCAGGAATTCCGCTTTCCCCTCCCGCACTCAAGCCCTCCAGTCTTCGGCGCACCCTCCCAGTTGAGCCGCGAGATTTCACACCGAACTTAGAGAACCGCCTACACACTCTTTACGCCCACTAACACCGAACAACGCTTGCTGCCTACGTATTACCGGGGGTGCTGCCACGTT
+
CCCCCCC5CCCCCC*CCCCCCCCCCCCCC5CCCCCCCCCCCC*5C5CCCCCC5CCCCCCCCCCCCCCCCCCCCCCCCC*CCCCCCCCCCCCC*CCCCCCCCCCCCCCCCCCC55CCCCCCC*CCCCC*CCCCCCCCCCCCCCC5CC5CCCCCCCCCCC5CC5CCCCC5CCCCCCCCCCC5CCCCCCCCC*CCCCCCCC*C*CCCCCCCCCCCCCCC5CCCCC5C5CCCC5CCCCCCCCCCCCC5CC5C*CCCC*555CC5555**555*55*5*55555555*55*55*55555**55C*#
@VH01349:24:AACVJTHM5:1:1101:50706:7569 2:N:0:AGGTGAGA+CGCATAGA
TCGTTGGGACTACAGGGGTTTCTAATCCTGTTTGCTCCCCACGCTTTCGCGCCTCAGCGTCAGTACCGAGCCAGATAGCCGCCTTCGCCACTGGTGTTCTTCCCAATATCTACGAATTTCACCTCTACACTGGGAATTCCGCTATCCTCTCTCGGACTCAGAGCGCGGCAGTTTTAAGCGCAGTTCCCGGGTTGAGCCCGGGCCTTTCACGCCTAACTTACCGCACCGCCTACGCGCCCTTTACGCCCAGTAATTCCGAACAACCCTAGCCCCCTCCGTATTACCGCGGCTGGTGGCACGC
+
CCCCCCCCCCCCCCCCCCCCCCCCCCCCCCCCCC*CCCCCCC5CCCCC5CCCCCCCCC5CCCCCCCCCCCCCCCCC5CCCCCCCCCCCCCCC5CCCCCCCCCCCCCCCCCCCCCCCCCCCCCCCCCCCCCCCCCCCCCCCCCCCCCCCCCCCCCCCCCCCCCCCCCCC5C*CCCCCCCCCC5*CCCCCCCC5CCCCCC*CCCCCCCCCC***CCCCCCCCCC*CCCCCCCCCC5CCCCCCCCC*CC*CCCCCCCCC5*CCCCCC*5CCCCC55CCC5*C5*C55CCC***C***C5CC55#
@VH01349:24:AACVJTHM5:1:1101:35482:7948 2:N:0:AGGTGAGA+CGCATAGA
TCGTTGGGACTACTAGGGTATCTAATCCTGTTTGCTCCCCACGCTTTCGTGCCTCAGCGTCAGTGACTGTCCAGCAGGCCGTCTACACCGCGGGTGTTGCTCCTGATATCTACGCATTTCACCGCTACACCAGGAATTCCGCCTGCCTCTCCAGTACTCTAGCGACCCAGTTACCGGCGCACCCTCCCAGTTAAGCCGGGAGATTTCACACCAGACTTGGGTCACCGCCTACGCACGCTTTACGCCCAGTAACTCCGAACAACGCTGGCTGCCTACGTATTACCGGCGCTGCTGGCACGTT
+
CCCCCCCCCCCCCCCCCCCCCCCCCC5CCCCCC5CCCCCCCCCCCCCCCCCCCCCC**CCC*5*5CCCCCCCC5CCCCCCCCCCCC5C*CC5CCCCCC*CCCCC5CCCC*CCCCCCCCCCCCCCCCCCCCCCCCCCCCCCCCCCCC*CCCCCCC5CCCCCCCCCCC5CCCCC*CCCCCC5C5CCCCCCC5CCCCC*5CCCCCCCCCCCCCC5CCCCCCCCCCCC*C5CCCCCC5CCCC*CCCCCCCCCC5C*C5CC*CCCCC*5***C5CCCCCCC5CCCCC5CCC*CCC*CC*C*C5CC#
@VH01349:24:AACVJTHM5:1:1101:54341:8630 2:N:0:AGGTGAGA+CGCATAGA
TCGTTGGGACTACTAGGGTTTCTAATCCCGTTCGCTCCCCACGCCTTCGCGTCTCAGTGTCAGGTGTCGCCCAGCTGGCCGCCTTCGCCACGGGTATTCCTCCCGATCTCTACGCATTTCACCACTACACCGGGAATTCTACCAGCCCCTGCGACCCTCAAGCTCACCCGTCCCCGACGACCCTCCCCGGTTGAGCCGGGGGCTTTCACGCCGGGCGTAATGAGCCACCTGCACGCGCTTTACGCCCAGTAACTCCGGACAACGCTCGACCCCTACGTATTACCGCGGCTGCTGGCACGTG
+
CCC5CCC*CCCCCCCCCCCCCCCCCCCCCCCCCCCCCCCCCCCCCCCCCC5CCCCCCCCCCCC5CCC5CCCCCC*CCCCCCCCCCCCCCCCCCCCCCCCCCCC5CCCCCCCCCCCCCCCCCCCCCCCCCCC5CCCC5CCCCCCCCCCCCCCCCCCCCCCCCCCCCCCCCCCC*CCCCCCCCCCCCCCCCCCCCCCCCC**CCCCCCCCCC5CCC55C*5CCCCC**C55CCCCCCCCCCCCCCCCCCCCCCCCCCC5CC5CCCCCCCCCCC*CCCCCCCCCCC*C5*5CCC5*C5CC5CC#
@VH01349:24:AACVJTHM5:1:1101:50952:10201 2:N:0:AGGTGAGA+CGCATAGA
TCGTTGGGACTACACGGGTTTCTAATCCTGTTTGCTCCCCACGCTTTCGTACATGAGCGTCAGTATCGGGCCAGAAAGCCGCTTTCGCCACCGGTGTTCCCCGTGATATCTACGAATTTCACCTCTACACCACGGATTCCGCTTTCCTCTCCCGCACTCAGGCGCTGCAGTTTCGGGCGCATTTCCGGGGTTGAGCCCCGGGCTTTCACACCCGACTTGCAGCGCCGCCTGCGTACGCTTTACGCCCAATGATTCCGAGCAACGCTCGCACCCTCCGTATTACCGCGGCTGCTGGCACGGA
+
CC*CCCCCCCCCCCCCCCCCCCCCCC*CCCCCCCCCCCCCCCCCCCCCCCCCCCCCCCCCCCCCCCCCCCCCC55CC5CCCCCCCCC5CC5CCCCCCCCCCCCCCCCCCCCCCCCCCCCCCCCCCCCCCCCCCCCCCCCCCCCCCCCCCCCCCCCCCCCCCCCCCCCCCCCCCC5CC*C*CCCCCC5CC*CCCCCCCC5CCC*CCCCCC*5CCCCCCCCCCCCC5CCCCCCCCCC5CCCCCCCCCCCCCC5CC5CCCCCCCCC5CCCCCCCCCC55CCCCCCCCCCC*CCCCCCCCCC**#
@VH01349:24:AACVJTHM5:1:1101:66914:11431 2:N:0:AGGTGAGA+CGCATAGA
TCGTTGGGACTACTAGGGTTTCTAATCCTGTTCGCTCCCCACGCTTTCGCTCCTCAGCGTCAGTTACAGACCAGAGAGTCGCCTTCGCCACTGGTGTTCCTCCACATCTCTACGGATTTCACCGCTACACGTGGAATTCCACTCTCCTCTTCTGTACTCAAGTCCTCCACTTTCCAATGACCCTCCACGGTTAAGCCCTGGGCTTTCACAACACACTTAAAACTCCGCCTGGGAGCGCTTTACGCGCAATAATTCCCGACCACCCTTGCCCCCTACCTTTTACCCGGGCTCGTGGGACGGG
+
CCCCCCCCCCCCCCCCCCCCCCCCCCC5CCCCCCCCCCCCCCCCCCCCCCCCCCCC*CCCCCCCC5CC5CCCCCCC5CC*CCCCC**5CCCC5CCCCCCC*5CCCCC*CCCC*5**5C55C*C5*CC5C5*CC5CCCC5CCCC*CCC55C55CCCC5C*CCCCC*5C5**CCC555555555555*55*5555555*55C5CCC*C55CC*55*5**5*555****55555555555555555*555555*55555*5*5*55**55555555555****55555*55***5**5**55*#
@VH01349:24:AACVJTHM5:1:1101:54284:12208 2:N:0:AGGTGAGA+CGCATAGA
TCGTTGGGACTACAGGGGTTTCTAATCCTGTTTGCTCCCCACGCTTTCGCGTCTCAGCGTCAGTCACCGTCCAGAAGGCCGCCTTCGCCACCGGTATTCCTCCTGATATCTACGCATTTCACCGCTACACCAGGAATTCCACCTTCCTCTCCGGGACTCGAGTCCGCCAGTTTCCAATGCCCTTCCGGGGGTGAGCCCCGGGCTTTCACATCAGACATAGCCGACCGCCTACACGCCCTTTACGCCCAGTGATTCCGAACAACCGTCGCACCCTCCGTTTTACCGCGGCTGCTGGCACGGA
+
CCCCCCCCCCCCCCCCCCCCCCCCCCCCCCCCCCCCCCCCCCCCCCC5CCCCCCCCCCCCCCCCCCCCCCCCCCCCCCCCCCCCCCCCCCCCCCCCCCCCCCCCCCC5CCCCCCCCCCCCCCCCCCCCCCCCCCCCCCCC5CCCCC*CCCCCCC5CCCCCCCCCCCCCCCCCCCCCCCC5CCCCCCCCCCCCCCCCCCCCCCCCCCCC5CCCCCCC*CCCCCCCCCCCCCC*CC5CCCCCCCCCCCCCCCCCCCCCCCC*C5C**5CC*CCCC*CCCC*5CCC*CCCCCCCC5C*CCC55#
@VH01349:24:AACVJTHM5:1:1101:59264:12643 2:N:0:AGGTGAGA+CGCATAGA
TCGTTGGGACTACTAGGGTTTCTAATCCTGTTTGCTCCCCTTGCTTTCGCGCCAGAGCGTCAGGAATAAATTAGAAAATCGCCTTCACCACCGGCGTTCTTCCACATATCTACGCATTTCACCGCTACACGTGGAATTCCATTTTCTCCATCCATCCTCTAGAAAAGGAGTTTTGGATGCCGTTACGAGGTTGAGCCTCGAGCTTTCACATCCAACTTTCTTTCCCGCCTACGCGCTCTTCACGCCCAATAAATCCGATTAATGCTTGCACCCTCCCTATTACCGCAGCTGCTGGCACGGT
+
CCCCCCCCCCCCCCCCCCCCCCCCCCCCCCCCCC*CCCCCCCCCCCCCCCCCCCCCC5CCC5CCCCCCCCCC5CCCCCCCCCCCCCCCCC5CC5*CCCCC5CCCCCCCCCCCCC5CCCCCCCCCCCC*CCCCCCCCCCC*CCCCC5CCCCCCCCCCCCCCCCC5CCCCCCCCCCCCCCCC*CCCCC*CCCCCCCCCCCCCCCCCCCCCCCCCCCCCCCCCCCCCCCCCCCCCCCCCCCCCCCCCCC*CC55C5CCCCCCC5CCCCCC5*CC5CC5C*5C55C555555CCC5C55CCC55#
@VH01349:24:AACVJTHM5:1:1101:65646:14139 2:N:0:AGGTGAGA+CGCATAGA
TCGTTGGGACTACTAGGGTTTCTAATCCTGTTCGCTCCCCACGCTTTCGCTCCTCAGCGTCAGTTACAGACCAGAGAGTCGCCTTCGCCACTGGTGTTCCTCCACATCTCTACGCATTTCACCGCTACACGTGGAATTCCACTCTCCTGTTCTGGACTCAAGTTCCCGAGTTTCCAATGTCCCTCCCCGGTTGTGCCGGGGGCTTTCACATCAGACTTAAGAAACCGCCTGCGAGGCCTTTACCCCCAATAATTCCGGACAACGCTTGCCACCTACGTATTACCGCGGGTGCTTGGACGTA
+
CCCCCCCC5CCCCCCCCCCCCCCCCCCCCCCCCCCCCCCCCCCCCCCCCCCCCCCCCCCCCCCCCCCCCCC5CCCCCCCCCCCCCCC*CCCC*C5CCC5C55CCCCCCCCCCCCCC*CCCCC5C*CCCCC*CCC*5C5*5*C5C5CCC55C5CC*CCCCCC5CC5CC*C5CCCC5CCCC*555CCC5C5C5CC*C*C5555555C**C5555**5*5555*5555555*C5*555*55*5C55**5*55555555555CCC555555*5555***55*555555*555*555555*C*5C#
@VH01349:24:AACVJTHM5:1:1101:75057:17073 2:N:0:AGGTGAGA+CGCATAGA
TCGTTGGGACTACCAGGGTTTCTAATCCTGTTTGCTCCCCACGGTTTCGCGCCTCAGCGTCAGTACCGGGCCAGTGTATCGCCTTCGCCACCGGTGTTCTTCCTAATATCTACGAATTCCACCTCTACACTAGGAGTTCCATACACCTCTCCCGGACTCTTCGTCGCCAGTATCGAAGGCAGTTCCGAGGTTGAGCCTCGGGATTTCACCGCCGACTTAACGACCCGCCTACGCGGCCTTTACGCCCAGTAAATCCGAACAACCCTAGCCCCCTCCCTATTACCGCCGCTGGTGGGACCAC
+
C5CCCCCCCCCCC*CCCC*CCC5CCCCCCCCCCC5CCCCCCCC*CCCCCCCC5CCCCC5CCCCCCCCC5CCC*CCCC5CCCC55CCCCCCCCCCC*CC5CCCC*CC5CCCCCCCCCCCCCCCCCCCCCCCCCCCC5CCCCCC*CCCCCCCCCCCCC*C5C**5C*55C5CCCC55CCC5*CCCCC*5C***C5C55CC*C55CCCCC5CC**C*CCCC5CC55CCCC55CCCC55*5*CCCC*5***CCC5CCC*5*5*555C**CCCCCC55C*5*55555C555555CC55C55CC*5#
@VH01349:24:AACVJTHM5:1:1101:56178:17736 2:N:0:AGGTGAGA+CGCATAGA
TCGTTGGGACTACTCGGGTATCTAATCCTGTTTGCTCCCCACGGTTTCGCGCCTCAGCGTCAGGTGTGGACCAGAGAGCCGCCTTCGCCACTGGTGTTCTTCCCAATATCTACGAATTTCACCTCTACACTGGGAATTCCACTCTCCTCTTCCAACCTCTAGCCTGCCAGTCTCAAACGCAGTTCCCAGGTTAAGCCCGGGGCTTTCACGGCTGACTTGGCAAACCCCCTACACGGCCTTTACCCCCACTAATTCCGAACAACCCTACCCCCCACCGTATTAGCGCGGCTGCTGGCACCGT
+
C5*CCCC5*CCC5CC5C*CCCCCCC55*C55CC**5CCCCC55*CCC*5C**5C55CC5CCCCCCC55CCC*CC5CCC*55C5C*5C5*C5C5CC5C5*C5C5CCC5CC*5CC5CCCCCCCC*5CCCCCCC5C5CCCC5CCCC*CC*C5CC*CCC*C5555C5555**555*55555555*55555C*55C55555555*55*C5CC55**55555C55555C55**5**55555*5555*555*555**55**55555*555*55*555*55*55555555555*55*55555*555*5#
@VH01349:24:AACVJTHM5:1:1101:8139:18209 2:N:0:AGGTGAGA+CGCATAGA
TCGTTGGGACTACTAGGGTATCTAATCCCGTTTGGTCCCCTGGCTTTCGCGCCTCAGCGTCAGTGTCAGCCCAGCAACCCGTCTTCACCTCAGGTGTTCCTCTTGATATCTACGCATTTCACCGCTACACCAAGAATTCCGATTGCCCCTTCTGCACTCTAGCACTGCAGTATCAGCTGGGCCTTCCGAGTTAAGCTCGGAGATTTCACAGCTGACTTACCGCGCCGCCTACGCGCCCTTTACGCCCAGTAAATCCGAACAACGCTTGCTCCCTACGTATTACGGGGGCTGCTGGCACGTG
+
CCCCCCCCCCCCCCCCCCCCCCCCCC*CCCCCCC*CC5CCCCC*CCCCCCCCCCCCCCCC*CCCCCCCCCC*CCCCCCCCCC*CCCC5CCCCCCCCCC*CCCCCCCC5CCCCCCCCCCCCCCCCCCCCCCCCC**CCCCCCCCCC5CCCCCCCCCCCCCCCCCCCCCCCC55CCCC*C5C5C*CCCCCCCCCCC*CCCCCCCCCC5CCCCC5CCCCCCCC*CC55CCC5CCCCC5*CCCCCCC55*C5CCCC5*5C*C5CC55C*C55CC*5*55*5*55555*555*555CCC55CCCC#
@VH01349:24:AACVJTHM5:1:1101:54701:18379 2:N:0:AGGTGAGA+CGCATAGA
TCGTTGGGACTACTCGGGTATCTAATCCTGTTTGCTCCCCACGCTTTCGCGCCTCAGCGTCAGGTGTGGACCAGAGAGCCGCCTTCGCCACTGGTGTTCTTCCCAATATCTACGAATTTCACCTCTACACTGGGAATTCCACTCTCCTCTTCCAACCTCTAGCCTGCCAGTCTCAAACGCAGTTCCCAGGTTAAGCCCGGGGCTTTCACGCCTGACTTGGCAAACCGCCTACACGCCCTTTACGCCCACTAATTCCGAACAACGCTAGCCCCCTCCGTATTACCCCGGCTGCTGGCACGCT
+
5CCCCCCCCCCCCCCCCCCCCCCCCCCCCCCCCCCCCCCCCCCC5CCCCCCCCCCCCCCCCCCCC5CCCCCCCCCCCCCCCCCCCCCCCCCCCCCCCCCCCCCCCCCC*CCCCCCCCCCCCCCCCCCCCCCCCCCCCCCCCCCCC5CCCCCC*CCCCCCCCC*CCCCCCCCCCCCCCCC5C*CCCCCCC5CC5CCCCCCCCC*CCCCCCCCCCCCCCCCCCCCC5CCCCCCCCC5CCCCCCCCC*C5C*5C5CCCC5CC5CC5C*CCCC5555CCCC5CCC55***5*5C5*C*55C5**#
@VH01349:24:AACVJTHM5:1:1101:22227:18853 2:N:0:AGGTGAGA+CGCATAGA
TCGTTGGGACTACTGGGGTTTCTAATCCCGTTCGCTCCCCACGCTTTCGGGCCTCAGCGTCAGTTGAGACCCAGCAGACCGCCTTCGCCACTGGTGTTCCTCCGCATCTCTACGCATTTCACCACTACACGCGGAATTCCATCTGCCTCTGTCTCACTCTAGCCTGACAGTCTCCGCCAGCCTCACCCAGTTTAGCCAGGTGCTTTCATAGCAGACTTATCAAACCGGCTACGCGCTCTTTACGCCCAGTAACTCCGGATAACGGTTGTGTCCTACGTTTTACCGCGGCTGCTGGCACGTC
+
CCCCCCCCCCCCCC5CC*CCCCCCCCCCCCCCCCCC*CC5CCCCCCCCC*CC5CCCCCCCCCCCCCCCCCC*CCCCCCC*CCCCCCCCCCCCCCCCCCCCCCCCCCCCCCCCCCCCCCCCCCCCCCCCCCCCCCCCCCC*CCCCCCCCCCCCCCCCCCCCCCCCCCCC*CCCCCCCC5CCCCC5CCCCCCCCCCCCCCCCCCCCCCCCCCC*CCCCCCCCCCC*CC5*5CC*5CCCC5CCCCCCCCCCCCC*CCCC*CCCCC5**CC5CCCCCCCC5CC55C*CC555*5C5CCCC5CCC#
@VH01349:24:AACVJTHM5:1:1101:54701:19250 2:N:0:AGGTGAGA+CGCATAGA
TCGTTGGGACTACTCGGGTATCTAATCCTGTTTCCTCCCCACGCTTTCGCGCCTCAGCGTCAGGTGTGGACCAGAGAGCCGCCTTCGCCACTGGTGTTCTTCCCAATATCTACGAATTTCACCTCTAGACTGGGAATTCCACTCTCCTCTTCCAACCTCTAGCCTGCCAGTCTCAAACGCAGTTCCCAGGTTAAGCCCGGCGCTTTCACGCCTGACTTGGCAAACCGCCTACACGCCCTTTACGGCCAGTAATTCCGAACAACGCTAGCCGCCTCCGTATTACCGCGGGTGCTGGCACGGT
+
CCCCCC*CC5CCCC55CCCCCCCCCCCCCCCCC*C555CCC5CCCCCCCCCCCCCCC*C5CCCCCCCCCC5CCCCCCCCC5CCCCC5CCCCCCCCCCCCCC55CCC*5CCCCCCCCCCCCC5CCCCC*C*CCCCCC5CCCC5C5CCCCCCCCCCCCCCCCCCCCCCCCC*CCC5CC5CC*CCC5CCCCCCCCCCCC5CCC*CCCCCCCC5CCCC5CCCCCCCCCCCCCCC5CCCC*5CCC5CC5*CC5CC*CCCCC*5C5*5C55CC5*C*CCC5CCCC5CC5C5C5**55CC5CC5C5C#
@VH01349:24:AACVJTHM5:1:1101:49967:19477 2:N:0:AGGTGAGA+CGCATAGA
TCGTTGGGACTACCGGGGTTTCTAATGCTGTTTGCTCCCCACGCTTTCGTGCCTGATCGTCAGTTCTGGTCCAGGAAGCCGCTTTCGCCACTGATGTTCCTTCCGATATCTACGCATTTCACCGCTACACCGGAAATTCCGCTTCCCTCTGCCGAACTCTAGCCATCCAGTATCGAATGCAATTCCCAGGTTGAGCCCGGGGCTTTCACACCCGACTTGAAAAGCCGACTACGCACGCTTTACGCCCAGTAATTCCGATTAACGCTTGCACCCTCTGTATTACCGCGGCTGCTGGCACACT
+
CCCCC5CCCCCC*CC5CCCCCCCCCC*CCCCCCC*CCCCCCCCCCCCCCCCCCCCCCCCCCCCCCCCCCCCCCCCCCCCCC*CCCCCCCCCCCCCCCCCCCCCC5CCCC5CCCC*CCCCCC*CCCCCCCCC*CCCCCCCC5CCCCCCCCCCCCCCCCCCCCCCCCCCCCCCCCCC55C5CCC5CCCCCCC5CCCCC*CCCCC5CCC*CC5CC*5C5CC55CCCCCC5C5C5CCCCCC5CC5CCCC55CCCCCCC5CCCCCCC*5*C55CCC*CC5CCCC*CC*55C5C5CCC55CCCCC*#
@VH01349:24:AACVJTHM5:1:1101:33607:20424 2:N:0:AGGTGAGA+CGCATAGA
TCGTTGGGACTACAAGGGTTTCTAATCCTGTTTGCTCCCCACGCTTTCGCTCCTCAGCGTCAGTGGCGGCCCAGAGAACCGCCTTCGCTACTGGTGTTCCTCCCGATATCTGCGCATTCCACCGCTACACCAGGAATTCCATTCTCCTCTACCGGACTCAAGTCACAACAGTATCGACTGCAATTCCGGGGTTGAGCCCCGGACTTTCACAGGCGACTTGTTGAACCGCCTACGAGCTCTTTACGCCCAATGATTCCGGATAACGCTCGCACCCTACGTATTACCGCGGCTGCTGGCACGC
+
CCCCCCCCCCCCCCCCCCCCCCCCCCCCCCCCCCCCC5C*C5C*CCCCC5CCCC5CCCCCCCCCC*CCC5CC5CCCCCCCC*CCCCC*CCCCCCCCCCC*CCCCCCCCCCCCCC*CCCCCCCCCCCCCCCC5CCCCCCCCCCCCC*CC5CCCCCCCCCCCCCCCCC5C5CC5CCCCCC55C5CC*CC*CCCCCCCCCCCCC*CCCCCCCCC*C5CC5CCCCC*CCC**5CCCC*C55CCCC55*5*5CC5C*5C555CC**55555C5C55*555555555CC5555555CC*555CC55#
@VH01349:24:AACVJTHM5:1:1101:40140:20481 2:N:0:AGGTGAGA+GGCATAGA
TCGTTGGGACTACCCGGGTATCTAATCCTGTTTGCTCCCCACGCTTTCGCACCTCAGGGTCAGTACCGGACCAGTGGGCCGCCTTCGCCACCGGTGTTCTTCCTAATATCTACGAATTTCACCTCTACACTAGGAATTCCACCCACCTCTTCCGCACTCAAGACGTGCTGTATCAGAGGCAGTTCCGAAGTTGAGCTCCGCAATTTCAGCCCTGACTGGCACATGCGCCTACGTGCGCTTTACGGCCAGTGATTCCGAACAACGCTAGCCCCCTTCGTATTACCGCGGCTGCTTGCACGAC
+
CCCCCCCCCCC***CCC*CC*CCCCCCCCCC5CC*CCC*CCCCCCCCCCCCCCCCCC*CCCC*CCC5CCC5CCCCCC*CCCCCCCCCCCCCCCCCCCCCCCCCCCCCCCCCCCC*CCCCCCCCCCCCCCC5CCCCCCCCCCCCCCCCCC5CCCC**CCCCCCCCCCC*CC55CC55CCCC55CCCCCCC*CC5CC*CC5C*C5CC*5C**5*55CCC5CCC5CC*CCC5**55C5*5*5555*5*C55555555555CC55C5C555*5555C55*555*555*5*555*555*55*55*#
@VH01349:24:AACVJTHM5:1:1101:61783:20575 2:N:0:AGGTGAGA+CGCATAGA
TCGTTGGGACTACTCGGGTTTCTAATCCTGTTTGCTCCCCACGCTTTCGCACCTCAGCGTCAGTACCGGACCAGTGGGGCGCCTTCGCCACCGGTGTTCTTCCTAATATCTACGAATTTCACCTCTACACTAGGAATTCCACCCACCTCTTCCGGACTCGAGAGCTACAGTATCAAAGGCAATTCCGAGGTTGAGCCCCGGGATTTCACCCCTGACTTGAAAGTCCGCCTACGTGCGCTTTAGGCCCAGTGATTCCGAACAACGCTAGCCCCCTTCGTATTACCGCGGCTGCTGGCACCAC
+
CCCCCCC5CCCCCCCCCCCCCCCCCCCCCCCCCC*C5CCCCCCCCCCCC5CCCCCCCCCCCCCCC5CCCCCC5CCCCC*CCCCCCCC5CCCCCCCCCCCCCCCCCCCCCCCCCCCCCCCCCCCCCCCCCCCCCCCCCCCCCCCCCCCCCCC5CCCCCCCCCC**CC5CC5C5CCCCCCCCCCCCCC5CCCCCCCCCCCCC5CCCCCCCCCCCC5CCCCCCCCCCCCC*CC5CCC**CCCCCC*CCC5CC5*C5CCCCCCCCCC5CCCCCC555CC*5CCC55C55C5C*CC*C5C5C**C#
@VH01349:24:AACVJTHM5:1:1101:25237:21560 2:N:0:AGGTGAGA+CGCATAGA
TCGTTGGGACTACTGGGGTATCTAATCCTGTTCGCTCCCCATGCTTTCGCTCCTCAGCGTCAGTTAATGCCCAGAGACCTGCCTTCGCCATCGGTGTTCCTCCTGATATCTGCGCATTTCACCGCTACACCAGCAATTCCAGTCTCCCCTACATCACTCTAGTCTGCCCGTACCCACCGCAGATCCGAGGTTGAGCCTCGGACTTTCACGATAGACGCGACAAACCGCCTACGGGCTCTTTACGCCCAATAATTCCGGATAACGCTTGCGGCCTACCTATTACCGCCGCAGCTGGCACGTG
+
CCCCCCCCCCCCCCCC*CCCCCCCCCCCCCCCCCCCCCCCCCCCCCCCCCCCCCCCCCCCCC*CCCCCCCCCCCCCCCCC55CCCCCCCCCCCCCCCCC*CCCCCCCCCCC5CC*CCCCCCCCCCCC5CC*CC*CCCCCCCCCCCCCCCCCCCCCCCCCCCCCCCCCCCCCCC5CCCCCCCCCCCCC5CCCCCCC*CCCCCCCCCCCCCCCCCCCCC*5CC5CCC*CCCCCCCCCCC*CCCCC5CC5CCC**5C5CCCCC*CC5CCC*5*555C5C*CC*55**55555*555**55555#
@VH01349:24:AACVJTHM5:1:1101:22568:21958 2:N:0:AGGTGAGA+CGCATAGA
TCGTTGGGACTACTAGGGTTTCTAATCCCGTTTGCTCCCCTGGCTTTCGTTCCTCAGTGTCAGTAGCAGTCCAGAACGCCGCCTTCGCCACCGGTGTTCCTCCAGATATCTACGCATTTCACCGCTACACCTGGAATTCCGCGTTCCTCTCCTGCACTCAAGCTCACCAGTCTCAGACCCAGTTCCCCAGTTAAGCTGAGGGATTTCACGTCTGACTTAGCAAGCCACCTACGAACCCTTTACGCCCAGTAATTCCGAACAACGCTTGCCCCCCCCGTTTTACCGCGGCTGCTGGCACGGT
+
CCCCCCCCCCCCCCCCCCCCCCCCCCCCCCCCCCCCCCCCC5CCCCCCCCCCCCCCCCCCCCCCCCCCCCCCCC5CCCCCC*CCCCCCCCCCCCCCCCCCCCCCCCCCCCCCCCCCCCCCC5CCCCC5CCCCCCCCCCCCCCCCCCCCCCCCCCCCCCCCCCCCCCCCCCCCCCCC5C*CCCCC5CCCCCCCCCCCC*CCCCCCCCCCCCCCCCCCCCCC5CC5CCCCCCCCCCCCCCCCCC**CC*C5CCCCCCC5CCCCCCC*CCCCCC*CCCCCC*CC*C*CCCC*CC5CCCCCC*C#
@VH01349:24:AACVJTHM5:1:1101:35273:23453 2:N:0:AGGTGAGA+CGCATAGA
TCGTTGGGACTACAAGGGTTTCTAATCCTGTTTGCTCCCCACGCTTTCGCGTCTCAGCGTCAGTCACCGTCCAGAAGGCCGCCTTCGCCGCTGGTGTTCCTCCCGATATCTACGAATTTCACCTCTACACCGGGAATTCCGCCTTCCTCTCCGGGACTCTAGCGAGGCAGTTTCGAATGCAGTTCCGGGGTTGGGGCCCGGGATTTCACAACCGACTTGCCAAGCCGCCTACACGCGCTTTACGCCCAATGATTCCGAACAACGCTTGCACCCTCCGTATTACCGCGGCTGCTGGCACGGT
+
C5CCCCCCCCCCCCCCCCCCCCCCCCCCCCCCCC*CC*CCCCCCCCCCCCCC5CCCCCCCCCCCCCCCCCCCCCCCCCC*CCCCCCCC5C5CCCCCCCCCCCCCCCCCCCCCCCCCCCCCCCCC*CCCCCCCCCCCCCCCCCCCCCCCCCCCCCCCCCCCCC*CCCC*CCCCCCCCCC5CCCCCCCCCCCCCCCC*CCC5CCCCC5CCC5CC*CCCCCCCCCCC*CC*CCCCC5*C5CCCCCCCCCCCCC*CCCCCCC*5CC555CCC5CC*CC5CCCC*C*CCC*CCCCC5C555C5CC#
@VH01349:24:AACVJTHM5:1:1101:11471:23510 2:N:0:AGGTGAGA+CGCATAGA
TCGTTGGGACTACTCGGGTATCTAATCCTGTTTGCTCCCCACGCTTTCGCGTCTCAGCGTCAGTATTGGTCCAGAAAGCCGCCTTCGCCGCTGGTGTTCCTCCCGATATCTACGCATTTCACCGCTACACCGGGAATTCCACTTTCCTCTCCCATACTCTAGCCGACCAGTTTCCAGCCCACTTCCGGGGGTGAGCCCCGGGCTTTCACACCAGACTTAATCGGCCGCCTACACGCGCTTTACGCCCAGTAATTCCGAGCAACGCTTGCCCCCTCCGTATTACCGCGGGTGCTGGCACGGC
+
CCCCCCC5CCCCCCCCCCCCCCCCCCCCCCCCCCCCCCC5CCCCCCCCCCCCCCCCCC*CCCCCCCCCCCCCCCCCC*CCC*CCCCCCCCCCCCCCCCCCCCCCCCCCCCCCCCCCCCCCC5CCCCCCCC*CCCCCCCCCC5CCCCCCCCC5CCCCCCCCCCCCCCCCCCCCCC*CCC*CCC5CCCCCCCCCCCCCC5CCCC*CCC5CCCCCCCCCCCCCCCCCCCCCCCC*CCCCCC5CCC5CCCCCCCC*C5CCCCCCCC*C*5C5CCCCCCCCCCCCCCCCCCC**55CC**CCCC5#
@VH01349:24:AACVJTHM5:1:1101:67312:24210 2:N:0:AGGTGAGA+CGCATAGA
TCGTTGGGACTACCAGGGTTTCTAATCCTGTTTGCTCCCCACGCCTTCGAGTCTCAGCGTCAGTAGCGGTCCAGAGAGCCGTCTTCACCACCGGTGTTCCTCCTGATATCTACGCATTTCACCGCTACACCAGGAATTCCACTCTCCCATTCCGCACTCTAGCCTGCCAGTTTCCGCCGCACCCTCCGAGTTGACCCGGGAGATTTCACAACGGACTTGGCAAACCGCCTACACTCGCTTTACGCCCAGTAATTCCGAACAACGCTAGCTGCCTACGTATTACCGCGGCTGCTGGCACGCT
+
C*CCCCCCCCCCCCCC*CCCCCCCCCCCC*CCCCCCCCCCCC5CCCCCCCCCCCCCCCCCCCCC5CCCCCCCCCCC5CCCCCCCCCC*CCCCCCCCCCCCCCCCCCCCCCCCCCCCCCCCCC*5CCCCCCCCCCCCC*CCC*CCCCCCCCCCCCC5CCC*C5CCC5CCCCCCCCCCCCCCCCCC5CCCCCCC5C*55C5CC5*CCCCCCCCCCCC5CCC5CCC5CC**CC5CC*CCCCCCCC5C*C*C55CC55CCCCCC555C55555CC*C55CCCCCC*55C***5C55CCCCCC55#
@VH01349:24:AACVJTHM5:1:1101:77196:24665 2:N:0:AGGTGAGA+CGCATAGA
TCGTTGGGACTACCCGGGTTTCTAATCCCGTTTGCTCCCCTAGCTTTCGCTCCTCAGCGTCAATGTCGGTCCAGGATGCCGCCTTCGCCACCGGTATTCCTCCAGATATCTACGCATTTCACCGCTACACCTGGAATTCTGCATCCCTCTCCCGAATTCAAGCCATCCAGTATCGGATGCAGTTCCCAGGTTGAGCCTGGGGATTTCACATCCGACTTAGTTGGCCGCCTACGAGCCCTTTAGGCCCAGTAATTCCGAACAACGCTTGCCGCCCCCGTATTACCGCGGCTGCTGGCACGGC
+
CCCCCCCCCCCCC5CCC5CCCCCCCCC5CCCCCCCCCC5CC*CCCCCC5CCCCCCC*CCCCC5CCCCCCCCC55CCCCCC5*CCCCC5CC5CCCCCCCCCCC*CCCCCCCCCCCCCCCCCCCCCCCCCCCCCCCCCCCCCC*CCCC5CCCC*CCCCCCCCC5CC5CCCCCCCCCCCC55CCCCCC*5CC5CCCCCCCCCC5CCCCC5C5CC*CCCCC5*CCCCCCC55C*CCCCCCCCCCCC*C*CCCCCCCCC5*CCCCC5CC*CC*CC55C*C*5*5CC5CCC5*5CCC*CC5CC*C5#
@VH01349:24:AACVJTHM5:1:1101:68126:24873 2:N:0:AGGTGAGA+CGCATAGA
TCGTTGGGACTACAAGGGTTTCTAATCCCTTTCGCTCCCCTAGCTTTCGTTCCTCAGTGTCAATATATGCCTAGCTATCTGCCTTCGCCGTCGGAGTTCCTGTCGATATCAACGGATTTCACCCCTACACCGACAGTTCCAATAGCCCCGACATAATTCTTATCCTACCAGTATTACATCCCTTTTCCGGGTTGAGCCCCGATATTTGAAACATAACTTAGTAAATCACCTACGAAACGCTTTACGCGCAGTAAATCCGGATAACGCTTCTACTCTCTGTATTACAGCTGCTGGTGGCACC
+
C*CCCCC5CCCCCCCCCCCC5CCCCCCC5CCCCC5CCCCCC*C*CCCCCCCC*CCCCCCCCCCCCCCCCCCCCC*CCCCCC5CCCCC5C*CCCCC5CCCCCCCCCCCCC*CCCCCCCCCCC*C*CCCCCCC5CCCCCCCCCCCCCCCCCCCCCCCCCCCCCCCCCCCCCCCCCCCCCCCCCCCCCCC**C5CCCCC5CCC*CCCCC55C5CC*555555CCC5CCC5C**5C555*555555555555CC5C5C5CC5CC55C5C5CCC*5*C5CC5C5CCC*C**55*5555555*55*#
@VH01349:24:AACVJTHM5:1:1101:62143:25290 2:N:0:AGGTGAGA+CGCATAGA
TCGTTGGGACTACCAGGGTTTCTAATCCTGTTTGCTCCCCACGCTTTCGCACCTCAGCGTCAGATCTGGACCAGTTAGCCGCCTTCGCCACTGGTGTTCTTCCCAATATCTACGAATTTCACCTCTACACTGGGAATTCCACTAACCTCTTCCAGCCTCTAGAAAGCCAGTATCGAAGGCAATTCTGGAGTTGAGGTCCAGGATTTCACCCCCGACTTAACAATCCGCCTACGTGCGCTTTACGCCCAGTAAATCCGAACAACGCTAGCCCCCTTCGTATTACCCCGGGTCGTGGCACCAA
+
CCCCCCC5CCCCC5CCCCCCCCCCCCCCCCCCCCCCCCCCCCCCCCCCCCCCCCCCCCCCCCCCCCCCCCCC*CCCC**CCCCCCCCCCCCCCCCCCCCCC*CCCCCCCCCCCCCCCCCCCCCCCCCCCCCCCCCCCCC*CCCCCC*CCCCCC5CCCCCC5C5CCCCCC55CCC5CC5C5CCC5CCCCCCCCCC55C5C55CCC5CCCC555CCC5CCC5CCCCCCCCCCCC*CC*5CC**CCC*CCC5CCCCC5C5CC55CC55CCCCCC55555CCCCCCCC*CC55C*5*5*C*C*5#
@VH01349:24:AACVJTHM5:1:1101:10127:25914 2:N:0:AGGTGAGA+CGCATAGA
TCGTTGGGACTACTGGGGTATCTAATCCTGTTTGCTCCCCACGCTTTCGTGCCTCAGCGTCAGTGACTGTCCAGCAGGCCGTCTACTCCGCGGGTGTTCCTCCTGATATCTACGCATTTCACCGCTACACCAGGAATTCCGCCTGCCTCTCCAGTACTCTAGCGACCCAGTTTCCGGCGCACCCTCCCAGTTAAGCCGGGAGATTTCACACCAGACTTGGGCCACCGCCTACGCACCCTTTACGCCCAGTAACTCCGAACAACGCTCGCTGCCTACGTATTACCGCGGCTCCTGCGACGTG
+
CCCCCCCCCCCC5CCCCCCCCCCCCCCCCCCCCCCCCCCCCCCCCCCC5CC*5CCCC**CCC5CCCC5CCCCCCCCC*CCCCCC5C*CCC*CCCCCCCCCCCCCCCC*CCC5CCCCCCCCCCCCCCCCCCCCCCCCC5CCCCCCCCCCCCCCCCCCCCCCCCCCCCCCC5*C5CCCCCCCC5CCCCCCCCCCCCCCCC5CC5CCCCCCCC**CC5*C5CCCC*C55C5CCCCC*CC*5CC5CC55*CCCC5CCC5CCC*5CCCC*C55CCC55C5C55C5C55C55C55**5C**CCCCC#
@VH01349:24:AACVJTHM5:1:1101:68638:26028 2:N:0:AGGTGAGA+CGCATAGA
TCGTTGGGACTACTAGGGTACTAATCCCGTTCGCTCCCCTAGCTTTCGCGCCTCAGCGTCAGTTTCTGTCCAGGTAGCCGCCTTCGCCGCAGGTGTTCCTCCCAATATCTACGCATTTCACCGCTACACTGGGAATTCCACTACCCCCTCCAGAACTCAAGCACAGCAGTTTCAGATGCAATTCCCGAGTTAAGCTCGGGGCTTTCACACCTGACTTGCCTTGCCGCCTACGCGCCCTTTACGCCCAGTAATTCCGAACAACGCTTGCCACCTCCGTATTACCGCCGCTGGTGGCACGCAT
+
CC5CCCCCCCCCCCCCC*CCCCCCCCCCCCC5C*CCCCCCCC5CCCCCCCCCCCCCCCCCCCCCCCCCCCCCCCCCCCCC*CCCCC*CCCCCCCCCCCCCCCCCCCCCCCCCCCCCCCCCCC**CCCC5CCCCCCCCCCCCCCCCC5CCCCCC*CCCCCC5CC5CCC*CCCCCCCCCCCCCCCCCCCCCCCCCC*CCC5*CCCCCCCCCCCCCC*CCCCCCCCCCC*CCCCC*5CCCCCCCCC*CCCCCC*CCC*5CCCCCCC5CCCCCC5CCCC5CCCC**C*5*5CC**C5CC55C5C#
@VH01349:24:AACVJTHM5:1:1101:51596:26520 2:N:0:AGGTGAGA+CGCATAGA
TCGTTGGGACTACTCGGGTATCTAATCCCGTTTGCTCCCCTGGCTTTCGCGCCTCAGCGTCAGTGTCGGTCCAGGATGCCGCCTTCGCCACCGGTGTTCCTCCAGATATCTACGCATTTCACCGCTACACCTGGAATTCCACATCCCTCTCCCGCACTCAAGCCTTCCAGTATCAGACGCAGTTCCCAAGTTAAGCCTGGGGATTTCACGTCTGACTTAGAAGGCCGCCTACGCGCCCTTTACGCCCAGTAATTCCGAACAACCCATCCCACCTCTCTATTACGCCGGCTGCTGGCACAGA
+
CCCCCCCCCCCCCCCCCCCCCCCCCCCCCCCCCCCCCC5CCCCCCCCCCCCCCCCCCCCCCCCC5CCCCCCCC*CCCCCCCCCCCCCCCCCCC5CCCC5CCC5CCCCCCCCCCCCCCCCCCCCCCCCCCCCCCCCCCCCCC5CCCC5CCCCCCCCCCC*CCCC*CCC5CCCCCCCCCCC5C*CCC*CCCCCCCCCCCCCCCCCCCCCC5CCCCCCC5CCCCCCCC*CCCCCC*5C*CCCCCCCC5CCCCCCCCCCCCC*C5CC***C*C5555C55*55C*5***555CC555555555*#
@VH01349:24:AACVJTHM5:1:1101:23439:26804 2:N:0:AGGTGAGA+CGCATAGA
TCGTTGGGACTACTCGGGTATCTAATCCTGTTTGCTCCCCACGCTTTCGTGCCTCAGCGTCAGTGACTGTCCAGCAGGCCGTCTACACCGCGGGTGTTCCTCCTGATATCTACGCATTTCACCGCTACACCAGGAATTCCGCCTGCCTCTCCAGTACTCTAGCGACCCAGTTTCCGGCGCACCCTCCCAGTTAAGCCGGGAGATTTCACACGAGACTTGGGCCACCGCCTACGCACGCTTTACGCCCACTAACTCCGAAGAACGCTCGCTGCCTACGTATTACCGCGGCTGCTGGCACGTC
+
CCCCCCC5CCCCCCCC5*CCCCCCCCC*CCCCCCCCCCCCCCCCCCCCCCCCCCCCC*CCCCCCCCCCCCCCCC*CCCCCCCCCCC5CCCCC*CCCCCCCCC5CCCCCCCCCCCCCCCCCCC*CCCCCCCCCC5CCCCCC*CCCCCCCCCCCCCCCCCCCCCCCCCCCC*CCCCCCCC5C5CCCCCCC5CCCCCCCCCCCCCCCCCCCCCC*CCCCCCCCCCCCCC5C5CCCC5CCCCCCCCCCCC5**CCCCCCC5CC*CCC5CC5C55C5*CC5CCC5CCCCC*55CC*5CCCCC5CC#
@VH01349:24:AACVJTHM5:1:1101:28419:28413 2:N:0:AGGTGAGA+CGCATAGA
TCGTTGGGACTACACGGGTTTCTAATCCCCTTTGCTCCCCTGGCTTTCGCGCGTCAGCGTCAGTGTCAGCCTAGCAACCCGCCTTCGCCTCAGGTGTTGCTCTTGATATGTACGCATTTCACCGCTACACCAAGAATTCCGATTGCGCTTTCTCCACTCTAGCACTGCAGTATCAGCTGGCCGTTCCCAGTTAAGCTCGGAGATTTCACAGCTGACTTACGCGGCCGCCTACGTCGCCTTTACGCCCAGTAAATCCGAACAACCGTTGCTCCCTACGTATTAGCGCGGGTGGTCGCACGTA
+
C55CCCC5CCCCCCCCCCCCCCCCCCC5C*CCC*CCCC5CCC**CCCCC*C5*5*CCC5C5CC5*C*CCC5C55*5C5***55C55555C5C5CC55C*CC*5*CCCCC**CCCCC5CC5CCC55CCC*CCCC*5C5C5C5CCCC**5CC*5C*5555*55555C5C*5555C*C5CC***5555C**555*555555*5555555555C5*55CCC5555*555555C5C*5***555555*55*5555*555*5*555*55*55*5*55*55555555555*5555*55*5*555555#
@VH01349:24:AACVJTHM5:1:1101:50876:29057 2:N:0:AGGTGAGA+CGCATAGA
TCGTTGGGACTACCAGGGTTTCTAATCCTGTTCGCTCCCCACGCTTTCGCTCCTCAGCGTCAGTTACTGCCCAGAGACCCGCCTTCGCCACCGGTGTTCCTCCTGATATCTGGGCATTCCACCGCTACACCAGGAATTCCAGTCTCCCCTGCAGTACCCTAGTCTGCCCGTATCGCTCGCACGCCCACAGTTGAGCTGTGGGTTTTCACGAACAACGTGACAAACCACCTACGAGCTCTTTACGCCCAGTAATTCCGGACAACGCTGCGACCCTACGTATTACCGCGGCTGCTGGCACCTG
+
CCCCCCCCCCCCCCCCCCCCC*CCCCCCC5CCCCCCCCCCCCCCCCCCCCCCCCCCC*C5*CCCCCCCCCCCCCCCCCCCCCCCCCCC*CC55CCCC5CC5CCCCCCCC5C5*CCCCC5CCCCCCCCCCCCCCCCCCCCCCCCCCCCC*CCC5CCC*CCCCCCC*C*CCCCCCCCCCCCCCCC5CCCCCCC*CC5CCCCCCCCCCCCCCCCCCCCCC*5C5CCCCCCC5CCCCCC*CCCC*5C*C*CC5CCCCCCCC5C5C*C5555*5C5555C55CCCCCC*CCC555**C**5C*55#
@VH01349:24:AACVJTHM5:1:1101:28968:29871 2:N:0:AGGTGAGA+GGCATAGA
TCGTTGGGACTACTGGGGTTTCTAATCCTGTTTGCTCCCCACGCTTTCGTGCCTCAGGGTCAGTTACAGTCCAGTGAGCCGGCTTCGCTTCTGGTGTTCCTCCTAATATCTACGCATTTCACCGCTACACTAGGAATTCCACTCTCCTCTGCTGCACTCAAGTCTTACAGTTCCAAAAGCTTACTACGGTTGAGCCGTAGGCTTTCACTTCTGGCTTGAAAGACCGCCTACGCACCCTTTACGCCCAGTAATTCCGGATAACGCTAGCCCCCTACGTATTACCGCGGCTGCTGGGACGTAA
+
CCCCCCCCCCCCCCCCCCCCCCCCCCCCCCCCCCCCCCCCCCC*CCCCCCC5CC*CC*CCCCCCCCCCCCCCC**C*CCCCCCCCCCCC*5CCCCCCCCCCCCCCCCCCCCCCC*CCCCCCC*CCCCCCCCCCCCCCC*CCCC5CCCC5C55*CCCCC*CCCCCCCC5C*CC*CCCCCCCCCCCCCCCCCCCCCCCCC*C*C5CCCCCCCCCCCCCCCC5CC5CC*55CCC**CC55CCCCCCC5*CCCCCCCC*5C5CCCC*CC*CCCCCCC**C5555C55C*5*5C55C555*5555#
@VH01349:24:AACVJTHM5:1:1101:59946:29909 2:N:0:AGGTGAGA+CGCATAGA
TCGTTGGGACTACTAGGGTTTCTAATCCTGTTTGCTCCCCACGCTTTCGCGCCTCAGCGTCACGACCGGACCAGAGAGCCGCTTTCGCCACCGGTGTTCCACCCAATATCTACGAATTTCACCTCTACACTGGGTATTCCACCCTCCTCTTCCGGCCTCGAGCCCCTGAGTTTCGGATGCACCTCCGGAGTTGAGCCCCGGGCTTTCACATCCGACACCAAAGGCCGCCTACGCGCCCTTTACGCCCAGTGATTCCGAACAACGCTAGGACCCTCCGTCTTACCGCGGCTGCTGGCACGGG
+
CCCCCCCCCCCCCCCCCCCCCCCCCCCCCCCCCCCCCCCCCCCCCCCCCCCCCCCCCCCCCC*CCCCC*CCCCCCCCCCCC*CCCCCCCCCCCCCCCCCCCCCCCCCCCCCCCCCCCCCCCCCCCCC5CC5CCCCCCC*CCCC5CCCC*CCCCCCCCCCCCCCCCCCCCCCCCCCCCCCCCCCCCCC*5CCC5CCCC*C*C**CCC5CCCCC5CCC*C*CCCC5CCCC5CCCCCCCCCCCCCC5C5C5CC*CCCCCCCC5CC5C*CCC*CCCCCC5C5CCCC5C*5*55C*55*5CC5C5#
@VH01349:24:AACVJTHM5:1:1101:17341:30022 2:N:0:AGGTGAGA+CGGATAGA
TCGTTGGGACTACAAGGGTTTCTAATCCTGTTTGCTCCCCACGCTTTCGCGCCTCAGCGTCAGTACCGAGCCAGATAGCCGCCTTCGCCACTGGTGTTCTTCCCAATATCTACGAATTTCACCTCTACACTGGGAATTCCGCTATCCTCTCTCGGACTCAGAGCGCGGCAGTTTTAAGCGCAGTTCCCGGGCTGAGCCCGGGCCTTTCACGCCTAACTTACCGCACCGCCTACGCGCCCTTTACGCCCAGTAATTCCGAACAACGGTAGGCCCCTCCGTATTACGCCGCCTGCTGGCACTT
+
C*CCCCCCCCCCCCCCCCCCCCCCCCCCCCCCCCCCCCCCC5CCCCCCCCCCCCCCCCCCCCCCCCCCCCCCCC5CCCCCCCCCCCCCCCCCCCCCCCCCCCCCCCCCCCCCCCCCCCCCCCCCCCCCCCCCCCCCCCCCCCCCCC*CC5CCCCCCCCCCCCC5CCCCCC*CCCCC5C*CCCCCCC5CCCC*CC*CCCCCCCCC5*CCCC*C*CCCCCCCCCCCCCC5CCCCCCCC5C*CCCC*C*CC5CCC*555C5CC5C5CC*CC5*CCC555C5C*5C55**55*C555CCCCC5*#
@VH01349:24:AACVJTHM5:1:1101:71913:30363 2:N:0:AGGTGAGA+CGCATAGA
TCGTTGGGACTACTCGGGTATCTAATCCTGTTTGATCCCCACGCTTTCGTGCCTCAGTGTCAATATATGCGTAGCCAGCTGCCTTCGCAATTGGTGTTCTATGTCATATCTAAGCATTTCACCGCTACATGACATATTCCGCTAACCTCCACAATATTCAAGACTGATAGTATCAATGGCAGTTTCCAAGTTAAGCTCGGAGATTTCACCACTGACTTACCAACCCACCTACGCACCCTTTAAACCCAGTGAATCCGGATAACGCTTGCACCCTCCGTATTACCGCGGGTGCTGGCACGTT
+
CCCCCC*CCCCCCCC5CCCCCCCCCCCCCCCCCCCCCCCCC5CCCCCCCCCCCC5CCCCCCCCCCCCCCCCCC5CCCCCCCCCCCCCCCCCCCCCCCCC5CCCC5CCCCCCCCCCCCCCCCCCCCCCCCCC5CCCCCCCCCCCCCCCCCCCCCCCCCCCCCC5CCCCCCCC5CCCCCCC*CCCCCCCCC*CCCCC5C*CCCCCCCCCCCCCCCCCCCCCCCCCCC5CCCCC5CCCCCCCCCCCC55CC5C*CCCCCC*CCCCCCC5CCCCC*CC5CCCCC5C5**5CCCC5*CCCCC5CC#
@VH01349:24:AACVJTHM5:1:1101:30104:31386 2:N:0:AGGTGAGA+CGCATAGA
TCGTTGGGACTACAGGGGTTTCTAATCCTGTTTGCTCCCGACGCTTTCGCGCCTCAGCGTCAGTTACAGACCAGAAAGTCGCCTTCGCCACTGGTGTTCCTCCACATCTCTACGCATTTCACCGCTACACGTGGAATTCCACTTTCCTCTTCTCTACTCAAGTCCCCGAGTTTCCAATGACCCTCCACGGTTGAGCCGTGGGCTTTCACATCAGACTTAAAGGACGGCCTGCGCGCGCTTTACGGCCAATAATTCCGGACAACCCTTGCCACCTACGTATTACCCCGGCTGCTGGCTCGTT
+
CCCCCCCCCCCCCCCCCCCCCCCCCCCCCCCCCCCC5CC5CCC*CCCCCCCC5C*CCCCCCCCCCCCCCCC*CCCCCCCCC5CCCCCCCCCCCCCCCCCCC5CCCCCCCCCCCCCCCCCCCCCCCCCCCCCCCCCCCCCCCCC5CCCCCCCCC*CCCCCCCCCCCCCCCCC*C5CCCC5CCCCCC**CCCCCCCC5CCCCCCC5CC*C*CCCCCCCCCCCC5C5C5C*CCC*CCC*55**CC*C5CCC5*C*CCCC55555C***55555555C55CCCC*555*5C55C55CC55*55C#
@VH01349:24:AACVJTHM5:1:1101:63487:31745 2:N:0:AGGTGAGA+CGCATAGA
TCGTTGGGACTACAAGGGTTTCTAATCCCGTTCGCTCCCCACGCTTTCGCACATGAGCGTCAGAACAACGCTAGGGTGCCGCTTTCGCCACTGGTATTCCTCCAGATATCTACGCATTCCACCACTACACCTGGAATTCTACACCCCTCTCATTGCCTCAAGTCTCCCAGTCTTCAACGACCTCTCCCAGTTAAGCCGGGAGCTTTCACGTCAAACTTAAAAGACCGCCTGCGTGCGCTTTACCCCCAGTAATTCCGGATAACGTTTGCCACCTACGTATTACCGCGGCTGCTGGCACGTT
+
CCCCCC*CCCCCCCCCCCCCCCCCCCCCCCCCCCCCCCCCCCCCCCCCCCCCCCCCCCCCCCCCCCCCCC*CCCCCCCCCCCCCCCCCCC5CCCCCCCCCCCCCCCCCCCCCCCCCCCCCCCCCCCCCCCCCCCCCCCCCCCCCCCCCCCCCCCCCCCCCCCCCCC*CCCCCCCCCCCCCCCCCCCCCCCCCCC5C*C5CCCCCCCCCCCCCC5C5CCCCCCC55CCCCCCC5C5C5*CCC55**C*C5CCCCCC5CC5C5CCC*CC**CCCCCCCCCCCCCC*C55CCCC5C55CC*CC#
@VH01349:24:AACVJTHM5:1:1101:73258:32427 2:N:0:AGGTGAGA+CGCATAGA
TCGTTGGGACTACAAGGGTTTCTAATCCTGTTTGCTCCCCACGCTTTCGCGCCTCAGCGTCAGTTACAGTCCAGAAAGCCGCCTTCGCCACTGGTGTTCCTCCACATCTCTACGCATTTCACCGCTACACGTGGAATTCCGCTTTCCTCTTCTGCACTCAAGTTCCCCAGTTTCCAGTGCATCACGGGGTTGAGCCCCGCACTTAGACACCAGACTTAAAGAACCGCCTGCGGGCGCTTTACGCCCAATAATTCCGGACAACGCTTGCACCCTACGTATTACCGCGGCTGCTGGCACGTAT
+
55CCCCCCCCCCCCCC5CCCCCCCCCCCCCCCCCCCCCCCCC5CCCCCCCCCCCCCCCCCCCCCCCCCCCCCCCCCCCCCCCCCCCCC5CCCC5CCCCCCCCCCCC5CCCCCC5*CCCCCCC*CCCCCCCCCCCCCCCCCCCCCC5CCCCC5CCCCCCCCCCCCCCCCCCCCCC5CCCC*CC5CCCCCCCCCC5CCCCC5C5CCCC*C5CCCC*CCCC5CC5C55CCCCCCC*C5CCCCC5CCC*C5C55555CC55CCCCC5CCC5C5CCC55*CCCCCCCCCCC555*C5CCCC5CCC#
@VH01349:24:AACVJTHM5:1:1101:53167:32711 2:N:0:AGGTGAGA+CGCATAGA
TCGTTGGGACTACTGGGGTTTCTAATCCCGTTCGCTCCCCTAGCTTTCGCGCCTCAGCGTCAGTGTCAGCCCAGCAACCCGCCTTCGCCGCAGGTGTTCCTCTCGATATCTACGCATTTCACCGCTACACCGAGAATTCCAGTTGCCCCTTCTGCACTCTAGGCCCGCAGTATCGGCAGACCTTTCCGAGTTAAGCCCGGAGATTTCACAGTCGACTTGCGGTGGCCGCCTACGCGGCCTTAACGCCCAGTAAATCCGAACAAACCTTGCTCCCCCCGTATTACCGGGGGTGCTGGCACGT
+
CCC5C5CCCCCCC55CCCCCCCCCCCCCC*CC5CCCCCCCC5CCCCCCCCCCCCCCCC*CCCCC*CCCCCCCCCCCCCC5C5CCCCCCC**CCC5CCCCCCCCCCCCCCCCC*5CCCCC5CCC*CCCCCCC5C*5CCC5C5CC5C***C*CC5C5CCCCC5**C5*5*C5C5C55C5*C*5555555555555555*55*5555C55*555555CCCC*5*5C5CC5C5CC5C*5C55CCC*55CC55C5CC5C5C****5*5**555555*5*555**555555*****555555555*#
@VH01349:24:AACVJTHM5:1:1101:12096:33676 2:N:0:AGGTGAGA+CGCATAGA
TCGTTGGGACTACTGGGGTTTCTAATCCTGTTTGCTCCCCACGCTTTCGCGCCTCAGCGTCAGTTACAGGCCAGTGAGCCGCCTTCGCCACTGGTGTTCCTCCCGATCTCTACGCATTCCACCGCTACACCGGGAATTCCGCTCCCCTCTCCTGGACTCAAGCCCACCAGTTTCAGATGCCGCTCTGCGGTTGAGCCGCAGCCTTTCACACCTGACTTAACCGGCCGCCTGCGCGCGCTTTACGCCCAATAATACCGGATAACCCTCGCCCCCTACGTATTACCGCGGGTGCTGGCACGTT
+
CCCCC*CCCCCCCCCCCCCCCCCCCCCCCCCCCCCCCCCCCCCCCCCCCCCCCCCCCCCCCCCCCCCCCCCCCC*CCCCCC5CCCCCCCCCCCCCCCCCCCCCCCCCCCCCCCC5CCCCCCCCCCCC5CCCCC5*C*CCC5*CCCCCCCCCCCCCCCCCCCC*C*C*CCCCCCC5C*CCC55CCCCC*CCCCCCCCCC*C5CCCCCCC555CCC55CC*C5*C5CCC*5CC*CCC*C5CCCCC5*C5CCC55C*C55*CCC5C*555CC5CC5C5CC*5555*5***5*55555CCC**5#
@VH01349:24:AACVJTHM5:1:1101:29877:35437 2:N:0:AGGTGAGA+CGCATAGA
TCGTTGGGACTACCCGGGTTTCTAATCCTGTTTGCTCCCCACGCTTTCGCGCCTCAGCGTCAGTTACAGACCAAAGAGTCGCCTTCGCCACTGGTGTTCCTCCACATCTCTACGCATTTCACCGCTACACGTGGAATTCCACTCTTCTCTTCTGCACTCAACTCCTCGAGTTTTCAATGACCCTCCACGGTTGAGCCGTGGGCTTTCACATCAGACTTAAAGGACCGCCTGGGCCGGCTTTACGCCCAATAATTCCCGACAACGCTTGGCACCTACGGATTACCGCGGCTCGTGGGAGGTC
+
CCCC5CCCCCC*CCCCC*CCCC*CC*CCCCCCCCCC55CCC55CCCCCCCC5CCCCCCCCCCCCCCCC5CC*CCCCCCCCCCCCC5*5CCCC*CC*CCCC**C5CC5CC*CC55CCCCCCC*C5CCCCCCC5CC*CCC*CCCC*5CCCCCC5CC*5CC5*C*55C**55555C*C55C5*5***5*55*55555555555C5*55C*5555***555555555*5*55**5*55**5*555*55*5*55555*555*55*55*5*55*555555555*55555555555**5*55**5**#
@VH01349:24:AACVJTHM5:1:1101:28797:36365 2:N:0:AGGTGAGA+GGCATAGA
TCGTTGGGACTACCCGGGTTTCTAATCCTGTTTGCTCCCCACGCTTTCGCGCCTCAGCGTCAGTTACAGACCAGAAAGCCCCCTTCGCCACTGGTGTTCCTCCACATCTCTACGCATTTCACCGCTACACGTGGAATTCCGCTTTCCTGTTCTGTACTCAAGTCCCCGAGTTTCCAATGACCCTCCACGGTTGAGCCGTGGGCTTTCACATCAGACTTAAAGGACCGCCTGCGGGCGCTTTACGCCCAATAAATCCGGTCAACGCTTGCCACCTACGTATTACCGCGGCTGGTGGCAGGTT
+
CCCCCCCC**CCCCCCCCCCCCCCCCCCCCCC5CCCCCCCCCCCCCCC5CCCCCCC5CCCCCCCCCC*55CCCC*CC5CC*CCCCCCCCCCCCCCCCC*CCCCCCCC*CCCCCCC5CCCCCCCC*CCCCCCCCCCCCCCCC**CCCCCCCCCCCCC5CCCCCCC*CC*CCCCCC*5CCCCCC*5*C55C5CCCC5CCCCC5CCCCCC55CCCCCC5*CC5C55CC5CC5C555*55555CCCC*5C55CC55*55C55*55C55*CCC*55*5C555*5*555*555*55**55**55*5#
@VH01349:24:AACVJTHM5:1:1101:52031:38315 2:N:0:AGGTGAGA+CGCATAGA
TCGTTGGGACTACAAGGGTTTCTAATCCTGTTTGCTCCCCACGCTTTCGCGCCTCAGCGTCAGTTACACACCAGAATGGCGCCTTCGCCACTGGTGTTCCTCCACATCTCTACGCATTTCTCCGCTACACGTGGAATTCCGCTTTGCTCTTCTGTACTCAAGTTCTCCAGTTTCCAATGACCCTCCACGGTTGAGCCGTGGGCTTTCACATCAGACTTAAAGAACCCCCTGCGGGGGGTTTACGCCCAATAATTCCGGACAACGCTTGCCAGCTACGTATTACCGCGGGTGCTGGCACGTG
+
5CCCCCCCCCCCCCCCCCCCCCCCCCCCCCCCCCCCCCCCCCC5CCCCCC**CCCCC*CCCC5CCCCC*CCCCCCCCCCC5CCCCCCCCC*C5CC*CCCCCCCCCCC*CCCCCC5CCCCC*CCC*C5C55CCCC*CC5*5CCCCC*CCCCCCCCC*CC5CCCC5CCC*C5CCCCCCC5CC5CCCCCCCCCCCCC*CCCCC5CC5CCCCCCCCC**5CCC5C*5C55**5CC55CC**5CCC*5555C55555CCC5*5CC5555*C5*C5C*555555C5CC5*5*5**C5*C55CC*55#
@VH01349:24:AACVJTHM5:1:1101:48888:39375 2:N:0:AGGTGAGA+CGCATAGA
TCGTTGGGACTACTCGGGTTTCTAATCCTGTTTGCTCCCCACGCTTTCGTAGTTGAGTGTCAGTGCCTGTCCAGGTCGCCGCTTTCGCCTCTGGTGTTCCTCCCGATCTCTACGCATTTCACCGCTACACCGGGAATTCCACGACCCTCTCCAGCACTCCAGTCTCACCGTTTCTGGGGCACTTCTTGAGTTAAGCTCAAGGCTTTCACGCCAGACAAAAGAGACGACCTACCTACCCTTTACGCCCAATAATTCCGAGGAACGGTTGCACCCTCCCTTTTACCGCGGCTGCTGGCACGGC
+
CCCCCCCCCCCCCCCCCCCCC5CCCCCCCCCCCC*CC5C55CCCCCCCCCCCCCCCCCCCCCCCCCCCCCCCCCCCCC*CC*CCCCCCCCCCCCC*CCC5C**C*CCCCCCCCC5CCCCCCC*CCCCCCCCC5CCCCCCCCCCCC*CCCCCCCC*CC*CC*CCCCCCCCC*CC555CCC5CCCC5CCCCCCCCCC5CCC5*C55CCCC**CCCCC55CC5*C55C*C**CC555CC5555*C*5*55555*55C555C55C55C*C5CCCCC*C*****55555555555555*555555#
@VH01349:24:AACVJTHM5:1:1101:50706:40208 2:N:0:AGGTGAGA+CGCATAGA
TCGTTGGGACTACTCGGGTATCTAATCCTGTTTGCTCCCCACGCTTTCGTGCCTCAGTGTCAGTGCTGGTCCAGGCAGTCGCCTTCGCCACAGATGTTCCTCCCGATCTCTACGCATTTCACTGCTACACCGGGAATTCCACTGCCCTCTACCGCACTCCAGCCCGCCAGTATCCAATGCCATTCCCAGGTTGAGCCCAGGGCTTTCACATCGGACTTAACGAACGACCTACGCACCCTTTACGCCCAGTATTTCCGAGTGAGGGTTGCACCCTTCGTATTACCGCCGCTGCTGGCACGAA
+
C5C5CCCCCCCCCCCCCCCCCCCCCC5CCCCCCCCCCCCCCCCCCCCC5CCC*C5CCCCC5C*CCCC5CC*CCCCCCCCC**5CCCC5CC5CC*CCCC5CCC5CCCCCCCCCC5CCCCC*C5CCCCCCCCCCCCCCCCC5CCCCCCCC*CCCCC*5CC5CCCCCC**CCCCCC5CCCCCCCCCCCCCCC5CCCCC5CCCCCC*C5CCCCCC5CCCCCCCCCC5CC5C5CC5555CC*5CCCC5CC*5*CCC*CCCC55***55C*CC5CCC5CC**CCCC*C*5C**55C5*55**CC*5#
@VH01349:24:AACVJTHM5:1:1101:57598:40738 2:N:0:AGGTGAGA+CGCATAGA
TCGTTGGGACTACCAGGGTATCTAATCCTGTTTGCTCCCCACGCTTTCGCGCCTCAGCGTCAGTTACAGACCAGAAAGCCGCCTTCGCCACTGGTGTTCCTCCACATGTCTACGCATTTCACCCCTACACGTGGAATTCCGCTTTCCTCTTCTGTACTCAAGTCCCCCAGTTTCCAATGACCGTCCACGGTTGAGCCGTGGGCTTTCCCATCAGACTTAAAGGACGGCCTCGGGGGGGTTTACGCCCAATAATTCCGGACAAGGCTTGCCACCTACGTATTACCGGGGGTGCTGGCACGTT
+
CCC5C*5CCCCCCCCCCCCCCCCCC5CCC*CCCCC5CCCCCCCCCCCCC*CCCCCCCCCC5CCCCCCC5CCCC5CCCC*CC5CCCCCCC*5CCCCCCCCCCCCC*CC*CCCCCC*C5CCCC5**CC*555555555CCCCCCCCCCCC5CCCCCCCCCCCCCCCCCCCCCCCCCCCCC**5C5CCCCCCCCC*CCCCCC*C5CCCCC**5CC5CCCC5C5CCCCC*C*55*C****C**5555*55*55555555*555555*5*5555555555C5555C5C5555*555C5*555555#
@VH01349:24:AACVJTHM5:1:1101:16660:41230 2:N:0:AGGTGAGA+CGCATAGA
TCGTTGGGACTACTAGGGTATCTAATCCCGTTTGCTCCCCTAGCTTTCGCGCCTCAGCGTCAATACCGGTCCAGGATGCCGCCTTCGCCACCGGTGTTCCTCCAGATATCTACGCATTTCACCGCTACACCTGGAATTCCACATCCCTCTCCCGGATCCAAGCCCCCCAGTATCGGACGCAGTTCCCGGGTTGAGCCCGGGGATTTCACGTTCGACTTAAGAGGCCGCCTACGCGCCCTTTACGCCCAGTAATTCCGAACAACCCTTGCCCCCTCTGTATTACCCCGGCTGCTGGCACACT
+
CCCCC*CCCCCCCCCCCCCCCCCCCCCCCCCCCC*CCCCCCCCCCCCCCCCCCCCCCCCC5CCCC*CCCCCCCCCCCC*CC*CCCCCCCC5CCCCCCCCCCCCCCCCCCCCCCCCCCCCCC*CC5CCCCCCCCCCCCCCCCCCCCCCCCCCCCCC*C5CCCCCC*CCCCCCCC5CCCCCCC*CCC*C*CCCCCC5*CCCCCCCCC5CC5CCCCCCC5CCCC55C**CCCCCCCCCCCCCCCCC*CC**CCCCCCCCCCC5C55*5CCC*CC*CCCCCC5CC*C**5CCCC5555C555**#
@VH01349:24:AACVJTHM5:1:1101:75852:41987 2:N:0:AGGTGAGA+CGCATAGA
TCGTTGGGACTACCAGGGTATCTAATCCTGTTTGCTCCCCACGCTTTCGTGCCTCAGTGTCAGTTACAGTCCAGAGAGCCGCCTTCGCAACTGGTGTTCCTCCTAATATCTACGCATTTCACCGCTACACTAGGAATTCCACTCTCCTCTCCTGCACTCAAGTTTCCCAGTTTCAAAGGCTTACTACGGTTGAGCCGTAGCCTTTCACCTCTGACTTAAGAAACCACCTACGCACCCTTTAGCCCCACTAATTCCGGATAACGGTAGCCGCCTACGTATTACCGCGGCTGCTGGCACGTAG
+
CCCCCCCCCCCC5CCCCCCCCCCCCCCCCCCCCCCCCCCCCCC5CCCCCC5CCCCC5CCCCCCCCCCCCCCCCCCCC5CCCCCCCCCCCCC5CCC5CC*CCCCCCC*CCCCCCCCCCCCCCCCC*CCC*CCCCCCCCC5CCCCCCCCCCCCC5C*CC5CCC5CCCCCCCCCCCCC*CCC5CCC5CCCCCCCCC**55CCC*CCCCCC*C*C*5CCCCC5*55CC*C555C*55C5C55CC5*555*C*CCC5CC**5CCCCCCC*C*CC5CCCC55*CC5*555*55555*55555**C5#
@VH01349:24:AACVJTHM5:1:1101:18307:42044 2:N:0:AGGTGAGA+GGCATAGA
TCGTTGGGACTACTGGGGTTTCTAATCCTGTTTGCTACCCACGCTTTCGCGTCTCAGCGTCAGTGTCCGTCCAGGTAGCCGCCTTCGCCACTGGTGTTCCTCCCGATATCTACGAATTTCACCTCTACACCGGGAATTCCGCTACCCTCTCCAGCACTCGAGGAACGTAGTTTCGGGCGCACTTCCCCGGTTAAGCCGAGGGGTTTCACACCCGACATACGTCGCCGCCTACACGCGCTTTACGCCCAATAATTCCGAACAACGCTTGCACCCTCTGTATTACCGGGGCTGCTGGCACAGA
+
CCCCCCCCCCCCCCC*C*CCCCCCCCCCCCCCCCCCCCCCCCCCCCCCCCCCCCCCCCCCCCCCCCCCCCCCCCCCCC5CCCCCCCCCCCCCCCCCCCCCCCCCCCCCCCCCCCCCCCCCC5CCC*CCCCC5CCCCCCCCCCC*CCCCCCCCCCCCCCC*CC*CCCCCCCCC5CCCCCC5CCCCCCC5CCC5CC5CCCCCC***CCCCC5CCCCCCCC*CCC5*CCCCC*CCCCCC*CCCCC*C**CCCCCCC5555C555CC5*CCC*C5C5C*C5CCCC*C5**C55CC5C5C5C5C*#
@VH01349:24:AACVJTHM5:1:1101:28854:43085 2:N:0:AGGTGAGA+CGCATAGA
TCGTTGGGACTACTCGGGTTTCTAATCCCGTTCGCTCCCCTAGCTTTCGCGCCTCAGCGTCAGTGTCAGGCCAGCAACCCGCCTTCGCCGCAGGTGTTCCTCTCGATATCTACGCATTTCACCGCTACACCGAGAATTCCAGTTGCCCCTTCTGCACTCTAGCCCCCCAGTATCAGTTGACCTTTCTGCGTTAAGCCCAGTGTTTTCACAACTGACTTGCGGTGGGCGGCTACGGCGCCTTTAAGCCGAGTAAATTCGAACATTGGTTTGTCCCCCCGTATTACCGCCGCTGCTCGCACGT
+
CCCCCCCCC5CCCCC*CCCCCCCCCCCCCCCCCCCCCCCCCCCCCCCCCCCCCC*CCC*CCCCCCC*CC*5CCC5CCC*CC5CCCCCCCCCCCCCCCC5CCCC*CCCCCCCCC5CCCCCCCCCC5CCCCC*CCCCCCCCCCCCC5*C5CC5C55C*C5CCCC*CC5*5C5CCC555*5*55*55555*555C5CC55**5**55C55CC5CCCCCC5C5*5CC*5*5555C**5*55555CC5*555555*5555**55555**55*5*55*555555*55*555555*5*5*55555*5#
@VH01349:24:AACVJTHM5:1:1101:12248:43294 2:N:0:AGGTGAGA+CGCATAGA
TCGTTGGGACTACTCGGGTTTCTAATCCTGTTTGCTCCCCACGCTTTCGCGTCTCAGCGTCACTACAAGCCCAGCAAGTCGCCTTCGCCACTGGTGTTCCTGCGAATATCTACGAATTTCACCTCTACACTCGCAATTCCACTTGCCTCTGCTTGAGTCCACGCTGGAAGTTTTGGAGGCAGTTCCGAGGTTGAGCCTCGGGATTTCACCCCCAACTTTCCAGGCCGCCTACACGCGCTTTACGCCCAGTAAATCCGAACAACGCTAGCCGCCTTCGTATTACCGCGGCTGCTGGCACGAT
+
CCCCCC5CCCCC5CCCCCCCCCCCCCCCCCCCCCCCCCCCCCCCCCCCCCCCCCCCCCCCCC*CCCCC5*C5CCCCCCCCCCCCCCC*CC*CCCCCCCCCCCCCCCCCCCC5CCCC5C*5CCCCCCCCCCCCC5CC5CCCCCCCCCCCCCCCCCCCCC*CC5CCC5*CCC5CCCCCCC*CCCCCCCCCCCCCCC5C5CCCC5CCCCCCCCC*55CCCCCC*C5*CC5CCC55CCCCCCCCCCCCCCCCC5CCCCC5CCCCCC5C5CCC*C5CCCCCCCCCC*CC*CCC5C5C5CC5CCCC#
@VH01349:24:AACVJTHM5:1:1101:72652:43975 2:N:0:AGGTGAGA+CGCATAGA
TCGTTGGGACTACACGGGTATCTAATCCCGTTCGCTCCCCACGCCTTCGCGCCTCAGCGTCAGGTCAGGTCCAGCGAGCCGCCTTCGCCACTGGTGTTCCTCCGGATCTCTACGCATTTCACCACTACACCCGGAATTCCACTCGCCTCTCCCTGCCTCCAGACTCGCCATCTCACCGGACCCTCCCCCGTTGACCGGGGGGCTTTCACCGATCAAGCCCGAATCCGCCTGCGCGCGCTTTACGCCCAGTAATTCCGGACAACGCTCGGCCCCTACGTCTTACCGCCGCTGCTGGCACGTT
+
CCCCCCCCCCCCCCCCCCC5CCCCCCCCCCCCCCCCCCCCCCC*CCCCC5CCCCCCCCCCCCCCCCCCCCCCCC55CC5*CCCCCCCCCCCCCCCCCCC*CC*CCCCCCCCCCCCCCCCCCC5CCCCCCCCCCCCCCCCCC5CCCC5CCCC5CCCCCCCCCCCCCCC5CC*CC5*CCC*CCCCCC5CCCCCCCC*CC5CCCC*CCC5C*CCCC*C555**CCC*CCC55C55C*5*555CC5C5*5CCC5C5555555CCC5C*CCC5CC55C*55*C*55C555***5555C5CCC55C#
@VH01349:24:AACVJTHM5:1:1101:70455:44543 2:N:0:AGGTGAGA+CGCATAGA
TCGTTGGGACTACTCGGGTTTCTAATCCTGTTTGCTCCCCACGCTTTCGTGCCTCAGTGTCAGTTACAGTCCAGAGAGCCGCCTTCGCAACTGGTGTTCCTCCTAATATCTACGCATTTCACCGCTACACTAGGAATTCCACTCTCCTCTCCTGCACTCAAGTTTCCCAGTTTCAAAGGCTTACTACGGTTGAGCCGTAGCCTTTCACCTCTGACTTAAGAAACCACCTACGCACCCTTTACGCCCACTAATTCCGGATAACGCTACCCCCCTACGTATTACCCCGGCTGCTGCCACGTAC
+
CCCC5CC*CCCCCCCCCCCCCCCCCC*CCCCCCCCCCCCCCCC*CCC5CCCCCC**CCCCCC5CC5*CCCCCCCCCCCCC5CCCC*CCCCCC55CCCCCCCCCCCCC*CCCCC55CCCCCCCC**CCCCCCCCCCCCCCCC5CCCCC5CCCCCCCCCCCCCC5CCCCCCCCCCCCCCCC*CCCCCCCC*CCCCCCCCC5*C*CCC*CCCCCCCCCCCCC5*CC5CCCCCCCCCC5CC5CCC5CCC*C*CCCCC5CC5CC5C5C55C*55C55CCC5CCCCC55CC5CCC55CC**CCC55#
@VH01349:24:AACVJTHM5:1:1101:69281:45679 2:N:0:AGGTGAGA+CGCATAGA
TCGTTGGGACTACAGGGGTTTCTAATCCTGTTCGCTCCCCACGCTTTCGCGCCTCAGTGTCAGTTACAGACCAGAAAGTCGCCTTCGCCACTGGTGTTCCTCCAAATCTCTACGCATTTCACCGCTACACTTGGAATTCCACTTTCCTCTTCTGCACTCAAGTTCCCCAGTTTCCAATGACCCTGCACGGTTGAGCCGTGGGCTTTCACATCACAGGTAAGAAACCACCTGCGCCCGCTTTACGGCCAATAATTTCGGACAACCGTTGCCAGCAACGTATTAGCGCGGCTGCTGGGATGTG
+
5CCCCCCCC5CCCCCCC*CCC5CCCCC5CCCCCCCCCCCCCCC5CCCCCCC*CCCCCC*CCCCCCCCCCCC5CCC5C5CCCCCCCCCCCCC5CCCCCCCCCCCCCCCCCC5CCC5*CCC*CC**CCC5CC5CC5CC5CCCCCCCC5CC*5CCCCCC*CC*CCCCCC55555CCC*55C5C*5**555**555555555C55555C5CCC5555****555*55555*5*55*55**555***5555**55*55**5*555555*555*5*55555*555**5*5**5**5**555*C5**#
@VH01349:24:AACVJTHM5:1:1101:59889:46777 2:N:0:AGGTGAGA+GGCATAGA
TCGTTGGGTCTACTCGGGTTTCTAATCCTGTTCGCTCCCCATGCTTTCGCTCCTCAGCGTCAGTTACGCCCCAGAGATCTGCCTTGGCCATCGGTGTTCCTCCTGATATCTGCGCATTCCACCGCTACACCAGGAATTCCAATCTCCCCTACCGCACTCTAGTCTGCCCGTACCCACTCCAGCCTGCAGGTTGAGCCTCCAGTTTTCACAGCAGACGCGACAAACAGCCTACGAGCTCTTTACGCCCAATAATTCCGGATAACGCTTCCACCCACCGTATTACCGCGGCTGCTGGCACCAG
+
CCCCCCCC*CCCCCCCCCCCCCCCCCCCCCCCCC55CCC*CCCCCCCC5CCCCC55CCCCCC**C55C*CC5C*5CCCCCCCCCC*CC5CCCCCCCCC5CCCCCCC5CC5CC5C*CCC5CCCCC*C5CCCCCCC5CCC5*5CCCCCC*CCC5C5CCCCCCCCCC55CCCCCC**CCC5**CC**5C*CCC5C5C5CCCC5C*5CCC*C55CCCC5CC5*C55CC5555555C*55*5C*C555***5C55C5555*555555*55*55555555*5555*55555*55555*555555**#
@VH01349:24:AACVJTHM5:1:1101:40613:46966 2:N:0:AGGTGAGA+CGCATAGA
TCGTTGGGACTACTAGGGTATCTAATCCTGTTTGCTCCCCACGCTTTCGCACCTCAGCGTCAGTTCCGGACCAGTGAGCCGCCTTCGCCACTGGTGTTCCTCCGAATATCTACGAATTTCACCTCTACACTCGGAATTCCACTCACCTCTTCCGGACTCCAGACACCCAGTATCAAAGGCAGTTCCGGGGTTGAGCCCCGGGATTTCACCCCTGACTTAAATCTCCGCCTACGTGCGCTTTAGCCCCAGTAATTCCGAACAACCCTAGCCCCCTTCGTATTACCCCGGCTGCTGGCACGAA
+
CCCCCCCCCCCCCCCCCCCCCCCCCCCCCCCCCCCCCCCCCCCCCCCCCCCCCCCCCCCCCCCCCCCCCCCCCCCCCCCCCCCCCCCC5CCCCCCCCCCCCCCCCCCCCCCCCCCCCCCCC5CCCCCCCCCCCCCCCCCCCCCCCCCCCCCCCCCC*CCCCCC5CCCCCCCCCCCCCC5CC5CC5CC5CCCCCCCC5CCCCCCCCC*C*CC55CCCCCCCCC*CCC*CCCCC5CC5CCCCCCC*5*CC*CC*C*CCCCCCC55*5C555555*5*C*5555**5*5*5555*C5*5C5*5#
@VH01349:24:AACVJTHM5:1:1101:55799:51472 2:N:0:AGGTGAGA+CGCATAGA
TCGTTGGGACTACAAGGGTTTCTAATCCTGTTTGCTCCCCACGCTTTCGCAGTTGAGTGTCAGTTCCTGTCCAGGTCGCCGCCTTCGCCTCTGGTGTTCCTCCCGATCTCTACGCATTTCACCGCTACACCGGGAATTCCACGACCCTCTCCAGGACTCTAGTCTTACCGTTTTCGAGGCACTTCTCAGGTTAAGCCCAAGGCTTTCACCCCGAACAAATAAGACCACCTACCTCCCCTTTACGCCCAAAAATTCCGAGTAACGCTTGCACCCTCCGTATTACCGCGACTGCTGGCACGGA
+
CCCCCCCCCCCC*CCCCCCCCCCCCCCCCCCCC5CCCCCCCCCCCCCCCCCCCCCCCCCCCCCCCCCCCCCCCC*C5CCCCCCCCC5CCCCCCCCCCCCCCCCCCCCCCCCCCCCCCCC5CCCCCCCCCCCCCCCCCCCCCCCCCCCCCC5CCC*C*CCCC5CCCCCCCCCCCC5CCCC*CCCCCCCCCCCCCCCCCCCC*CCCCCCC5**C5CCCCCCCCC5CCC55*CCCCC**C5C5C55C*CCC5**555C5555CC5*5*555C5CC5C*C5CCCCCC55C555C555CCCC5C5#
@VH01349:24:AACVJTHM5:1:1101:62086:51737 2:N:0:AGGTGAGA+CGCATAGA
TCGTTGGGACTACACGGGTTTCTAATCCTGTTTGCTCCCCACGCTTTCGCGCCTCAGCGTCAGTTACAGACCAGAAAGCCGCCTTCGCCACTGGTGTTGCTCCACATCTCTACGCATTTCACCGCTACACGTGGAATTCCGCTTTCCTCTTCTGTACTCAAGTCTCTCACTTTCCAATGACCTTCCACGGTTGAGCCGTGGGCTTTCACATCAGACTTAAAACACCGCCTGGCCGCGCTTTACGCCCAATAATTCCGGACAACCCTTCCCACCTACGTATTACCGCGGGTGCTGGGACGTT
+
CCC5CCCCCCCCCCCC5CCCCCCCCCCCCCCCCCCCCCC5CCCCCCCCCCCCCC5CC*5CCCCCCCCCCCCCC*CCCC5CC*CCCCCCC*C5CCCCCCC5CC5CCCCC5C5CCCCCCCCCCCCC5C*CCCCCCCCCCCCCC*CCCCCCCCCCCCCCCC*CCCC*CCCC5*CCC5*C5CCCCCCCC55CCCCCCCC*CCCCCC5C*CCCCCC5CC5CCCCCCCCC5CCCC5**5*5CC5CCCCCC5C*C5C5CCC5CCCC*CC5**CC55C55C5CC5*55C555**55*CCC*5**5555#
@VH01349:24:AACVJTHM5:1:1101:24253:52873 2:N:0:AGGTGAGA+GGCATAGA
TCGTTGGGACTACTAGGGTATCTAATCCTGTTTGCTCCCCACGCTTTCGCACGTCAGCGTCAGTATCGAGCCAGTGAGCCGCCTTCGCCACTGGTGTTCCTCCGAATATCTACGAATTTCACCTCTACACTCGGAATTCCACTCACCTCTCTCGACCTCAAGACCAGGAGTTTCAAAGGCAGTTCCAAGGTTGAGCCCTGGGATTTCACCTGTGACTTTCCGGTCCGCCTACGTGCGCTTTACGCCCAGTAATTCCGAACAACGCTAGCCCCCTCCGTAGTACCGCGGCTGCTGGCACGGA
+
CCCCCCCCCCCCCCCCCCCCCCCCCCCCCCCCC*CCCCCCC5C5CCCCCCCC5CCCCCCCCCCCCC5CCCCCCCCCCC*CCCCCCCCC*CCCCCCCCCCCCCCCCCCCCCCCCCCCCCCCCCCCCCCCCCCCCCCCCCCCCCCCCCCCCC*CCCCCCCCCCCCCCCC*CCCCCCCCCCCCCCCC*5C*CCCCCCCCCCCCCC5CCCCCCCC*C*CCCCCC5CCCCCC*CCCCCCCCCCCCCCCC*55555*C*55*5555555555C*555*55555*5*555*5*555*55C5*55555#
@VH01349:24:AACVJTHM5:1:1101:67369:53271 2:N:0:AGGTGAGA+CGCATAGA
TCGTTGGGACTACCAGGGTTTCTAATCCTGTTTGCTCCCCACGCTTTCGAGCCTCAGCGTCAGAAATGTTCCAGAGCGGCGCCTTCGCCACCGGCCTTCCTCCCGATGTCTACGCATTTCACCGCTACACCGGGAATTCCGCGCTCCTCTCCCATCCTCTAGCCAAGCAGTCCCCTCCGCCGTTTCCGGGTTAGGCCCGGAGATTTCACGAAGGGGCTACCTAACCGCCTACGCGCCCTCTACGCGCAGTAAATCCCAACAACGCTTGCCACCTTCGTATTACCGCGGCTGCTGGCACCAT
+
C5CCCCC*CCCCCCCCCCCCCCCCCCC*C55CCCCCC5CCCCCCCCC5CCCCCCCCCCCCCCC5CCCCCCCCCCCCCC*CC*CCCC5CCCCCCCCCCCCCCCCCC5C*CCCCCC*C5CCCCCCC5C*5CC*CCCCCCCCCCC5CCCCC5CCC5CCCCC*5C555C5CCCCC55CCCCCC*C*CCCCCCCC*C*5CCC*5C*5**5555*555*55**5*55555555555555**5555**55555555*5*55***55555555**55555555555*5*5*55**55555555*55*5#
@VH01349:24:AACVJTHM5:1:1101:41617:55467 2:N:0:AGGTGAGA+CGCATAGA
TCGTTGGGACTACCAGGGTTTCTAATCCTGTTTGCTCCCCACGCTTTCGTGCCTGATCGTCAGTTCTGGTCCAGGAAGCCGCTTTCGCCACTGATGTTCCTTCCGATATCTACGCATTTCACCCCTACACCGGAAATTCCGCTTCCCTCTGCCGAACTCTAGCCATCCAGTATCGAATGCAATTCCCAGGTTCAGCCCGGGGCTTTCACACCCGACTTGAAAAGCCGACTACGCACGCTTTACGCCCAGTAATTCCGATTAACGCTTGCACCCTCTGTATTACCGCGCCTGCTGGCACAGT
+
CCCCCCCCCCCCCCCCCCCCCCCCCCCC5CCCC*CCCCCCCCCCCCCCCC*CCCCCCC5CCCCCC5CCCCCCCCCCCCCCCCCCCCCCCCCCCCCCCCC5CCCCCCC*CCCCCCCCCCCCCC***CCCCCC5CCCCCCCCCCCCCCCCCCCCCCCCCCCCCCCCCCCCCCCCCCCCCCCCC*CCC5CCCCCCCC*CCCCC*C*CCCCC*C*C5C*CCC5CCCC55C*CCCCCC5C5CCCCCC5C5C555CC5CCC*C5CCCCC5*CC5CCCC*5C5CCCC5*5CCCCC*CCCCCCCCC5*#
@VH01349:24:AACVJTHM5:1:1101:49588:55751 2:N:0:AGGTGAGA+CGCATAGA
TCGTTGGGACTACAAGGGTATCTAATCCCGTTTGCTCCCCTGGCTTTCGCGCCTCAGCGTCAGTGTCAGCCTAGCAACCCGCCTTCGCCTCAGGTGTTCCTCTTGATATCTACGCATTTCACCGCTACACCAAGAATTCCGATTGCCCTTTCTGCACTCTAGCCTGACAGTATCAATTGACCGTTCCGAGTTAAGCTCGGAGATTTCACAATTGACTTGACAGGCCGCCTACGCGCCCTCTACGGCCAGTAAATCCGAACAACGCTTGCTCCCTACGTATTACCGCGCCTGCTGGCACGTA
+
CCCCCCCCCCCCCCCCCCCCCCCCCCCCCCCC5CCCCCCCC5CCCCCCCCCCCCCCCCCCCCCC*CCCCCCCCCCC5CC5CCCCCCCCCCCCCCCCCCCCCCCCCCCCCCCCCCCCCCCCC*CCCC5CCCCC5CCCCCCCCCCC*CCCCCCCCCCC*CC5CCCCCCCCC*CCCCCCCC5CCCCCCCC*CCCC5CCCC5CCCC5CCC*C*C5CC*C5CCCCCCCC*CC*5CCCC5**CCCCCC5*5CCC5*CCCCC**C55CC5*CC555C****55555***5555*5555*55555555#
@VH01349:24:AACVJTHM5:1:1101:45972:56224 2:N:0:AGGTGAGA+CGCATAGA
TCGTTGGGACTACTAGGGTTTCTAATCCTGTTTGCTCCCCACGCTTTCGCGCCTCAGCGTCGGTTCCGGCCCAGCTCGCCGCCTTCGCCACGGGTTTTCTTGCAGATCTCTACGCATTCCACCGCTACACCTGCAATTCTACCATCCTCTACCGGTCCCTAGACGGTCCGTATCCAAAGCACCTTCGCCGTTTAGCGGCGAAATTTCACTCCCGACGCAACCATCCGCCTGGCCCGGGTTTACCCCCACTGATTCCCAACAACCCTTGCGCCCTCGGTATTACCGCGGCTGCTGGCACACA
+
CC55CCCC5CC5CCCCC*CC5CCCCC5CC*C*C5CCC*CCC5C5CCCCCCCCCCCC5CCCC5**CCC5CC*CC**C*CCCC*5*5C555555*55*C5*5555555**555555*555C5C5*5*55555CCC5C5555C5555*5*555555555*C*5555**555555CC55555**555C*555**5C*5*5*5**C55*55555555*55555C*5*5555*55*5****55555555****5**5555*5555*555*555****555*5555555**5**55*555*5*555*#
@VH01349:24:AACVJTHM5:1:1102:50497:1151 2:N:0:AGGTGAGA+GGCATAGA
TCGTTGGGACTACTGGGGTTTCTAATCCTGTTTGCTCCCCCAGCTTTCGTGCCTCAGCGTCAGGTACCGTCCAGATGGCCGCCTTCGCCACTGGTGTTCCTCCCGATATCTACGCATTTCACCGCTACACCGGGAATTCCGCCATCCTCTCCGGCCCTCAAGCTCGCCAGTTTCCCCTGGCCTTCTCCGGTTAAGCCGGAGCCTTTCACAGGGGACTTGGCCAGGCGGCTACGCACCCTTTACGCCGAGTGATTCCGGACAACGCTCGCCCGCTACGTATTACGGCGGCTGCTGGCACGGT
+
CCCCCCCCCCCCCCCCCCCCCCCCCCCCCCCCCCCCCCC5CCC5CCCC*CCCCCCCCC5CCCCCCCC*CCCCCCCCCCCCC*CCCCCCCCCCCCCCCCCCC5CCCCC5CCC5CCCCCCCCCCCCCCCCCCCCCC5CCC*CCCCCCCCCCCCCCC*CCCCCC*CCC*CC*C5CCCCCCC*CCCCCCC5*C*CC5C*CCCCCCCCCCC5CC*CC5C5CCC*5*CC**555555*5CCCC5555CC555*CCC*C55555CC5CC*5555**CC55*555***5*5*5*55*55*55555*5*#
@VH01349:24:AACVJTHM5:1:1102:46597:1492 2:N:0:AGGTGAGA+CGCATAGA
TCGTTGGGACTACAAGGGTTTCTAATCCTGTTTGCTCCCCACGCTTTCGCGCCTCAGCGTCAGTACCGAGCCAGATAGCCGCCTTCGCCACTGGTGTTCTTCCCAATATCTACGAATTTCACCTCTACACTGGGAATTCCGCTATCCTCTCTCGGACTCACAGCGCGGCAGTCTCAAGCGCAGTTCCCGGGTTGAGCCCGGGCCTTTCACGCCTAACTTACCGCACCGCCTACGCGCCCTTTACGCCCAGTAATTCCGAACAACGCTAGCCCCCTCCGTATTACCGCGGCTGCTGGCACGA
+
CCCCCCCCCCCCCCCCCCCCCCCCCCCCCCCCCCCCCCCCCCC*CCCCCCCCCCCCCCCCCCCCCCCCCCCCCC5CCCCCCCCCCCCCCCCCCCCCCCCCCCCCC5CCCCCCCCCCCCCCCC*CCCCCCCCCCCCCCCCCCCCCCCCCCCCCCCCCCCCCCCCCCCCCCCCCCC5CCC5CCCCCCCCCCCCCCC5CCC*CCCCCCCCCCCCCCC5CCCCCCCC*5C*CC5C5C**CC*CCCCC5C*CC5CC5CCCCCC5CCCCCC*5CC55C*CC*CCCCCCCC**55CCC*CCCCCCC5#
@VH01349:24:AACVJTHM5:1:1102:30937:1814 2:N:0:AGGTGAGA+CGCATAGA
TCGTTGGGACTACCAGGGTATCTAATCCTGTTCGCTCCCCACGCTTTCGCGCCTCAGCGTCAGTTGCGGACCAGAGAGCCGCCTTCGCCACTGGTGTTCCTCCCGATCTCTACGCATTTCACCGCTACACCGGGAATTCCGCTCCCCTCTTCCGCACTCAAGTCCCCCAGTTTCCAATGCACACCCGCGGTTGAGCCGCGGAATTTGACATCAGACTTAAAGGACCGCCTGCGCCCCCTTTAGGCCCAGTAATTCCGGACAACGCTCGCCCGCTCCGTTTTACCGCGGGTGCTGGCACGTT
+
CCCCCCCCCCCCCCCCCCCCCCCCCCCCCCCCCCCCCCCC*CCCCCCCCCC*CCCCCCCCCCCCCC*CCCCCC5CCCCCCC*CCCCCCCCCCCCCCCCCC5CCC*CCCCCCCCCCCCCC5CCCCCCCCCCCCCC5CCCCCCCCC*CCCCCCC5CCCCCCCCCCCCCCCCC5CCCCCCCCCCCCCCCCCCCCCCCCCCCCCCCC5CC*CCCCCCCCCCC5CCCCCC*C55CCC55*5*CCCCC5CCC*C*CCCCC5CCC*CCCCC*CC5C55CCC*CCC555C**C55C*CCCC55C*C5*#
@VH01349:24:AACVJTHM5:1:1102:31107:3991 2:N:0:AGGTGAGA+CGCATAGA
TCGTTGGGACTACCAGGGTATCTAATCCTGTTTGCTCCCCACGCTTTCGCGTCTCAGGGTCAGTACCGTCCCAGCGAGCTGCCTTCGCCATTGGTGTTCCTCCCGATATCTGCGGATTTCACCGCTACACCGGGAATTCCACTCGCCTCTTCCGGACTCTAGCCCGACAGTATCAACCGGCATTCAAGGGTTGAGCCCTTGACTTTCACACCTGACTTACCGGACCGCCTACACGCTCTTTACGCCCAATAATTCGGGACAACGCTTGCCCCCTACGTATTACCGCGGCTGCTGGCACGTT
+
CCCCCCCCCCCCCCCCCCCCCCCCCCCCCCCCC5CCCCC5CCCCCCCCCCCCCCCCC*CC*CCCCCCCCCC5CC*CCC5C5CCCCCCCCCCCCCCCCCCCCCCCCCCCCCCCCC*CCCCCCCCCCCCCCCCCCCCCCCCCC*CCCCCCCCCCCC5CCCCCCC**CCC*5CCCCCCCCC5CCCCCCCC5CC5CCCCC*CCCCCCCCCCC5C**5CC55CCCCCCC5CCCCCC5C*55**CCC55C*5CCCC5CCCC5CCC5CCCCC5C55*CC*CCC*CC*5**55*555C5CCC5C555C#
@VH01349:24:AACVJTHM5:1:1102:68221:6301 2:N:0:AGGTGAGA+CGCATAGA
TCGTTGGGACTACTAAGGTTTCTAATCCTGTTTGCTCCCCACGCTTTCGCACCTCAGCGTCAATACATGTCCAGTGAGTCGCCTTCGCCACTGGTGTTCTTCCGAATATCTACGAATTTCACCTCTACACTCGGAATTCCACTCACCTCTCCATGATTCAAGCGATGCAGTCTTAAAGGCAATTCCAGGGTTGAGGCCTGGGCTTTCACCTCTAACTTACAAAGCCGCCTACGTGCGCTTTACGCCCAGTAATTCCGAACAACGCTAGCCCCCTCCGTATTAGCGCGGCTGCTGGCACGGG
+
CCCCCCC5CCCCCCCCCCCCCCCCCCCCCCCCCCCCCCCCCCCCCCCCCCCCCCCCCCCCCCCCCC5CCCC*CCCCCCCCCCCCCCCCCCCCCCCCCCCCCCCCCCCCCCCCCCCCCCCCCCCCCCCCCCCCCCC5C**CC5CCC5CCCCCCCCCCCCCCCC5CCCCCCCCCCCCCCCCC*CCCCCCCC55CCCC**CCCCC*C*CC*CCCCCCCCCCCC5CC5*C*C5CCCCC5*C5CCCC*5CC5CCCCCCCCCCC55CC5C5CCC5CCCCCCC*5C5CC5CCCC55C*5C*CCC*CC#
@VH01349:24:AACVJTHM5:1:1102:24442:6945 2:N:0:AGGTGAGA+CGCATAGA
TCGTTGGGACTACTAGGGTTTCTAATCCTGTTTGCTCCCCACGCTTTCGTGCCTCAACGTCAGTTACAGTCCAGTAAGCCGCCTTCGCCACTGGTGTTCCTCCTAATATCTACGCATTTCACCGCTACACTAGGAATTCCACTTACCTCTCCTGCACTCTAGTTAAACAGTTTCAAATGCAGTCCCGGGGTTGAGCCCCGGGCTTTCACATCTGACTTCCCTAACCGTCTACGCACCCTTTACACCCAGTAAATCCGGATAACGCTTGCCCCCTACGTATTACCGCGGCTGCTCGCACGTT
+
CCCCCCCCCCCCCCCCCCCCCCCCCCCCCCCCCCCCCCCCCCCCCCCCCCCCCCCCCCCCCCCCCCCCCCCCCCC*CC5CCCCCCCCCCCCCCCCCCCCCCCCCCCCCCCCCCCCCCCCCCCCC5CC5CCCCCCCCCCCCC5CCCCCCCCCCCCCCCCCCCCCCCCCCC5CCCCCCCC*CCCCC*CCCCCC5CCCC*CCCC5*5CCCCCCCCCCCCCC**5CCC55CC5CC*C5CC*CCCCCCC5C*CCCCCCCCCC**CCCCCCCCC55CC*CCCCCCCCCC*CCC*CC5CC*CCCCCC#
@VH01349:24:AACVJTHM5:1:1102:28987:7778 2:N:0:AGGTGAGA+CGCATAGA
TCGTTGGGACTACAGGGGTTTCTAATCCTGTTCGCTACCCACGGTTTCGCTCCTCAGCGTCAGTTCCGGCCCAGAGCGCTGCCTTCGCCGTTGGTGTTGCTCCATATCTCTAGGCATTTCACCGCTACAGATGGAATTCCGCTTCCCTCTCCTGCACTCAAGTCTTGCAGTTTCCCTTGCACCCCGGGGTTGAGCCCCGGGTTTATACAATCGGACTTACAAAACCGCCTGCGCGCGCTTTACGCCCAATAATTCCGGACAACGCTCGCCCCCTACGTATTACCGGGGCTGCTGGCACGTC
+
CCCCCCCCCCCCCC*CCCCCCCCCCCCCCCCC5CCCCCCCC*C*C5C5C*CCCCCC5CCCCCCCCCC5CCCCCC5CCC5CCCCCCCCCCCCCCCCCCC5CCCCCCCCCCCCC*CCCCCCCCCCCCCCCCCCCCCCCCCCCCCCCCCCCCCCCCCCCCCC5CCCCCC5*CCCCCCCCCCCCCCCCCCC*CCCCCC5CCCCCCCCCC5CCCCCC**CCCCC*C5CCCC5*CCC5CCC*5*CCCCCCCCCCCC5CCCCCCCCCC5*5C5C5*CC5CCCC5CCC5CC5C*C5*CCCC*C55CC*#
@VH01349:24:AACVJTHM5:1:1102:46199:8175 2:N:0:AGGTGAGA+CGCATAGA
TCGTTGGGACTACACGGGTTTCTAATCCTGTTTGCTCCCCACGCTGTCGCGCCTCAGCGTCAGCAACGGCCCAGCAGACCGCCTTCGCCACTGGTGTTCTTCCCGATCTCTACGCATTCCACCGCTACACCGGGAATTCCATCTGCCTCTACCGTGCTCAAGCCTGACAGTCTACAAGGGCGATCCATGGTTGAGCCATGGAATTTCACCCCCTACTTATCAAGCCGCCTACGCGCCCTTTACGGCCAGTAATTCCGGACAACGCTCGCACCCTCTGTATTACCCGCGCTGCTGGCACAGT
+
CCCCCCCCCCCCCCCCCCCCCCCCCCCCCCCCCC*C*CCCCCCCCCCCCCCCCCCCCCCCCCCCCCCCCCCCC*CCCCCCCC*CCCCCCCCCCCCCCCCCCCCCCCCCCCCCCCCCCCCCCCC*5CC5CCCCC5CCCCCCCCCCCCCCCCCCCCCCCCCCC*C*CCC55*CCCC**CC5*CCCCCCCCCCCCCCCCCC*C*CCCCCCCCCC5CCCC*CC5CCC55CCCCCC5C*5*CCCCC5C*5C5C5CCCCC*CCC*CCC5C*CCCC55*CC55555555*5**5555*55CC5C5C*#
@VH01349:24:AACVJTHM5:1:1102:27869:8819 2:N:0:AGGTGAGA+CGCATAGA
TCGTTGGGACTACTGGGGTTTCTAATCCCGTTTGCTCCCCTAGCTTTCGCTCCTCAGCGTCAATGTCGGTCCAGGATGCCGCCTTCGCCACCGGTATTCCTCCAGATATCTACGCATTTCACCGCTACACCTGGAATTCTGCATCCCTCTCCCGAATTCAAGCCATCCAGTATCGGATGCAGTTCCCAGGTTGAGCCTGGGGATTTCACATCCGACTTAGTTGGCCGCCTACGAGCCCTTTACGCCCAGTAATTCCGAACAACGCTTGCCCCCCCCGTTTTACCGCGGCTGCTGGCACGGT
+
CCCCCCCCCCCCCCCCCCCCCCCCCCCCCCCCCC5CCCCCCCCCCCCCCCCCCCCCCCCCCCCCC*CCCCCCCCC*CCCCCCCC*CCCCCCCCCC*CCCCCC*CC5CCCCCCCCCCCCCCCCCCCCCCCCCCCCCCCCCCCCCCCCCCCCCCCCCC*CCCCCC5CCCCCCCCCCCCCCC*CCCCCCC5CCCCCCCCCCCCCCCCCCCCCCCCCCCCCCCCCCCCC*CCCCCCCCCCCCCCCCCCC*CCCCC5C5CCCCC5CCC5CCCC55*CCC*CCC*CCCC*C55*CCCCCC*C*CC5#
@VH01349:24:AACVJTHM5:1:1102:63733:9235 2:N:0:AGGTGAGA+CGCATAGA
TCGTTGGGACTACTGGGGTTTCTAATCCCGTTCGCTCCCCATGCTGTCGCGTCTCAGTGTCAGGTGTGACCCAGCGGGTCGCCTTCGCCACTGGTGTTCCTCCGGATCTCTACCCATTTCACCTCTACACCCGGAATTCCACCCGCCTCTATCACCCTCTAGTTGTCCAGTTTCCGACGACCTCCCCCGGTTTAGGCGGAGGCTTTCACGCCGAACTTAAACAACCACCTGCACGCCCTTTACGCCCAGTAACTCCGGTTAACGTTTGTCTCCTACGTTTTACCGCGGGTGGTGGCACGTG
+
CCCCCCCCCCCCCCCCCCCCCCCCCCCCCCCCCC*CCCCC5CCCCCCCCCCCCCCCCCCCC5CCCC5CCCCCCCCCCCCCCCCCC5CCC5CCCCCCCC*CCCCCCCCCCCCCC*5CCCCCCCC5CCCCCC*C55CCCCCCCCCCC5CCCCCC*5C5CC*CCCCCCCCCCCCCCC5CCC5CCC*55CC5CCC5CCC*CCCCCC5CCCCC5CCCCCCC5CCCCC5CCCCCCCC5CCC*CCCCCCC5CCCCCCCCCCCCCC*C*CCC55CCCCC5C55CCCCCCCCCC5CC*C**C*5CC55C#
@VH01349:24:AACVJTHM5:1:1102:50952:9974 2:N:0:AGGTGAGA+CGCATAGA
TCGTTGGGACTACCGGGGTATCTAATCCTGTTTGCTACCCACGCTTTCGAGTCTCAGCGTCAGTCACCGTCCAGGTGGCCGCCTTCGCCACTGGTGTTCCTCCCGATATCTACGGATTTCACCCCTACACCGGGAATTCCGCCACCCTCTCCGGGACTCTAGCTAGACAGTATCGCTTGCAGTTCCCAGGTTAAGCCTGGGGATTTCACATCCGACTTGCAAAGCCGCCTACCCGCGCTTTACGCCCAGTAATTCCGATTAACGGTCGCACCCTCTGTATTACCGCGGCTGCTGGCACAGT
+
CCCCC*C5CCCCC5CCCCCCCC5CCCCCCCCCCCCCCCCCCCC5CCCCCCCCCCCCCC5CCCCCCCCCCCCCCCCCCCCCCCCCCCCCCCCCCCCCCC5CC*5CCCCCCC*CCCCCCCCCC55CCCCCCCCCCCCCCCCCCCCCCCCCCCCCCCCCCCCC*CCCCCCC*CCCCC5**CCCCCCCCCCCC5CCCCC5CC*CCCCCCCCCCCC*C55CC5C5CCCCCC*5CCC**5C5C*C555C55CCC5CCCCCCCCC*C55555C55CC5CCCCCCCC5C5CC*C5CCC*CC5CCC5CC#
@VH01349:24:AACVJTHM5:1:1102:68088:12681 2:N:0:AGGTGAGA+GGCATAGA
TCGTTGGGACTACTAGGGTATCTAATCCTGTTTGCTCCCCACGCTTTCGCGGCTCAGCGTCAGTTGGAGGCCAGAGAGCCGCCTTCGCCACTGGTGTTCCTCCACATCTCTACGCATTTCACCGCTACACGTGGAATTCCGCTCTCCTCTCCTGCCCTCAAGTCCCCCAGTTTCCAATGACCCTCCACGGTTGAGCCGTGGGCTTTCACATCAGACTTAAGGGACGGCCTGCGCGCGCTTTACGCCCAATAATTCCGGACAACGCTCGCCCCCTACCTATTACCGGGGCTGCTGGGACGTG
+
CCCCCCCCCCCCCCCC*CCCCCCCCCCCCCCCCCCC*CCCCCCCCCCCCCC*CCCCCCCCC5CCCC*CCC*CCCC5CCCCCCCCCCC*CCCCCCCCCCCCCCCC*CC*CCCC5C5CCCCCCCCCCCCCCCCCCCCCCC5C5CC*C*CCCC*CCCCCCCCCCC*C*C5CC5CCCC**5C5CC5CCC5CCCCCCCC*5CCCCCC*5CCCCCCC*C5C5CCCCC*CC5*C**CCC5*55*5CCCCC555C5CC5C*C5C5CC5CC55CCC5CC*CCC*C5*555CC55*5*CC55C55CC5C*#
@VH01349:24:AACVJTHM5:1:1102:39458:15445 2:N:0:AGGTGAGA+CGCATAGA
TCGTTGGGACTACTGGGGTTTCTAATCCTGTTTGCTCCCCTGGCTTTCGTGGCTCAGCGTCAGTGTCAGCCCAGCAACCCGCCTTCGCCGCAGGTGTTCCTCTCGATATCTACGCATTTCACCGCTACACCGAGAATTCCAGTTGCCCGTTCTGCACTCTTGCCCTGGAGTATCGGCTGACCGTTCCGGGTTAAGCCCGGAGTTTTCACAGTCGACTTGCACTGGCCGCCTACCGGCCCTTTACGGCCAGTAAATCGCAACAACGCTTGCTCCCCCCGTATTACCGCGGCTGCTGGCACCA
+
C5CCCC5CCCCCCCCCCCCCCCCCCCCCC5CCCCCCCCCCC5CCCCCCCCC*CCCCCCCCCCCC*CCCCCCCCCCCCCCC5CCCCCCCCC*CCCCCC5CCCCCCCCC5CCCCC5CCCC*CCCCCCCCCCCC*C*55CC*55C5CCCC*C5C*CC*CCC5C*CC55CC*C5CCCCC*CC*CCCC5CC5CCCC5CCCCC5CCC***5C5C*CC5CC5*55555**5*5555*555*555*5*55555*5*55555555**5*5*5*5*55**5555*5**55555555*5*55555*55555#
@VH01349:24:AACVJTHM5:1:1102:20466:16145 2:N:0:AGGTGAGA+CGGATAGA
TCGTTGGGACTACTCGGGTTTCTAATCCCGTTCGCTCCCCTAGCTTTCGCAGTTCAGCGTCAGTGTCGGCCCAGCAACCCGCCTTCGCCGCAGGTGTTCCTCTCGATATCTACGCATTTCACCCCTACACCGAGAATTCCAGTTGCCCCTTCCGCACTCTAGCCCTGCAGTATCGTCTCACCTTTCCGGGTTAACGCGGGTGATTTCACAACCGACTTACTCTGGCCGCCGTCCCGGCCTTTACCCCCAGTAAATGCCAACTACGCCTGCTCCCCCGCTATTACGGGGGGTGCTGGGACCT
+
CCCCCCCCC*CCCCCCC*CCCC5CCCCCCCCCCCCCCCCCCCC*CCCCC5C*CCCCCCCCCC*CCCCC*CCCCC5CC5CCCC5CCC**CCC*CCCCCC*CC55CCC5CC*CC5C5CCCC*CC**5CC5C*C5**55C55*5555C555*5C*C5*55*5C5*5*5*55*555555*5***55555*555*55555*5*5555*555555555555*5**555*555555***5*555*555*55***55*55*5*55*5555555***555*555555555555*55555**5555*5**#
@VH01349:24:AACVJTHM5:1:1102:41276:16392 2:N:0:AGGTGAGA+CGCATAGA
TCGTTGGGACTACTGGGGTTTCTAATCCTGTTTGCTCCCCACGCTTTCGTGCATGAGCGTCAGTGCAGGCCCAGGGGATTGCCTTCGCCATCGGTGTTCCTCCGCATATCTACGCATTTCACTGCTACACGCGGAATTCCATCCCCCTCTGCCGCACTCCAGCCTTGCAGTCACAAGCGCAATTCCCAGGTTGAGCCCGGGGATTTCACGCCTGTCTTACAAAACCGCCTGCGCACGCTTTACGCCCAGTAATTCCGATTAACGCTTGCACCCTACGTATTACCGCGGCTGCTGGCAGGTT
+
CCCCCCCCCCCCCCCCCCCCCC5CCCCCCCCCCCCCCCCCCCC*CCCCCCC*CC*CCCCCCCCCC*CCCCCCCCCCCCCC*CCCCCCCCCCC5CCCCCC5C5CC*CCCCCCCCCCCCCCCCCCCCCCCCC5CCCCCCCCCCCCC*CCCCCCCCCCCCCCCCCCCCCCCCCCCCCCCCCCCCCCCCCCCCCCCCCCCCC*CCCCC5CCCCCCCCCCCCCCCCCCCCCCCCCCCCCCCCCCCCCCCCCCCCCCCCCCCCCCCCCCCCCCCCCCCCCCCCCCC*CCCCCCC*CCCC*CCC*CC#
@VH01349:24:AACVJTHM5:1:1102:21299:16638 2:N:0:AGGTGAGA+CGCATAGA
TCGTTGGGACTACAGGGGTTTCTAATCCTGTTTGCTCCCCACGCCTTCGCGCCTCAGCGTCAGTACCGAGCCAGTGAGCCGCCTTCGCCACTGGTGTTCTTCCTAATATCTACGAATTTCACCTCTACACTAGGAATTCCACTCACCTCTCTCGGACTCGAGACCCGCAGTATCGAAGGCAGTTCCGAGGTTGAGCCTCGGGCTTTCACCCCCGACTAGCAGGTCCGCCTACGCGCGCTTTACGCCCAGTAATTCCGAACAACGCTAGTCCCCTCCGTATTACCGCGGCTGCTGGCACGCC
+
CCCCCCC5CCCCCCCCCCCCCCCCCCCCCCCCCCCCCCCCCCCCCCCCCCCCCCCCCCCCCCCCCCCCC*CCCCCCCC5CCCCCCCCCCCCC5CCCCCCCCCCCCCCCCCCCCCCCCCCCCC5CCCCCCCCCCCCCCCCCCCC5CCCCCCCCCCCCCCC5CCC*CCC5CCCCCC*CCCCCCCCC*CCCCCCC5CCCCCCCCCCCCC*C*CCCC5CCC*CCCCCCCCC5CCCCC5CCCC5C55C**C*5C555CC*C*5C5*CC55C55CC5C5CC5C5CCC**555C5*5555*5*C5C*#
@VH01349:24:AACVJTHM5:1:1102:43718:17698 2:N:0:AGGTGAGA+CGCATAGA
TCGTTGGGACTACCCGGGTTTCTAATCCTGTTCGCTCCCCACGCTTTCGCTCCTCAGCGTCAGTTACTGGCCAGAGACCCGCCTTCGCCACCGGTGTTCCTCCTGATATCTGCGCATTCCACCGCTACACCAGGAATTCCAGTCTCCCCTGCAGTACTCAAGTCTGCCCGTATCGCCCGCACGCCCACAGTTAAGCTGTGAGTTTTCACGAACAACGCGACAAACCACCTACCAGCTCTTTACGCCCAGTAATTCCGGACAACGCTCGGACCCTACGTATTACCGGGGCTGCTGGCACGTC
+
CCCCCCCCCCCCC*5C5CCC5CCCCCCCC*CCCCCCCC5CCCCCCCCCCCCCCCCCCCCCCCCCCCCC*5CCCCCC55CCCCCCCCC5CCCCCCCCCCCCCCCCCCCCCCCCCCCCCCC5CC5**CC*C5*CCCCCCCCCCCCCCCCCCCCCCCCCCC*CCCCCCC*CCCCCCCC55CC5C5C5CCCCCCCCCCC555CC55CCCCCCCCCCC5CC5*CCC5CC5CCCCCCC*C*CCCCCCC*5*5CCCC5C**C5C5C5CC555CCCC5**55555C*55555C*55555*55C55555#
@VH01349:24:AACVJTHM5:1:1102:21488:18607 2:N:0:AGGTGAGA+GGCATAGA
TCGTTGGGACTACTAGGGTATCTAATCCTGTTTGCTCCCCACGCTTTCGTGCCTCAGTGTCAGTTACAGTCCAGAGAGCCGCCTTCGCAACTGGTGTTCCTCCTAATATCTACGCATTTCACCGCTACACTTGGAATTCCACTTTCCTCTTCTGCACTCAAGTTCCCCAGTTTCCAATGACCCTCCACGGTTGAGCCGTGGGCTTTCACATCAGACTTAAGAAACCACCTGCGCGCGGTTTACGCCCAATAATTCCGGACAACGCTTGCCACCTACGTATTACCGCGGCTGCTGGCACGTT
+
CCCCCCCCC5CCCCCCCCCCCCCCCCCCCCCCCCCCCCCCCCCCCCCCCC*CCC*CCCCCCCCCCCCCCCCCCCCCCCCC*CCCCCCCCCC*CCCCCCCCCCCCCCCCC*CCCCCCCCCCC*CCCCCCCCCCCCCCCCCCCCCCCCCCCCCCCCCCCCCCCCCC5C5CCCCC5CCC5CC5CC5CCCCCCCC5CCCCCCCCCCCCCCCCCCCCCCCCCCCCC55C5C5CCCC5CCCCC5CCC5CC*CCCCC55CCCCCCC5CCCC5CC*5CC*5C5C5CCCCCC5CCC55CCCC5CCC*CC#
@VH01349:24:AACVJTHM5:1:1102:9067:19175 2:N:0:AGGTGAGA+GGCATAGA
TCGTTGGGACTACTGGGGTTTCTAATCCTGTTTGCTCCCCACGCTTTCGCGCCTCAGCGTCAGTTACAGGCCAGGAAGCCGCCTTCGCCACTGGTGTTCCTCCATATCTCTAGGCATTTCACCGCTACACATGGAATTCCGCTTCCCTCTCCTGCACTCAAGTCTTGCAGTTTCCCTTGCACCCCGGGGTTGAGCCCCGGGGTTATACAATCGGACTTACAAAACCGCCTGCGGGCGCTTTACGCCCAATAATTCCGGACAACGCTCGCCCCCTACGTATTACCGCGGGTGCTGGCACGTT
+
CCCCCC5CCCC*CCCCC5CCCCCCCCCCCCCCCCCCCCC*CCCCCCCCCC5CCCCC5CCCCCCCCCCCCCCCCCCCCCCC**5CCC*CCCCCCCCCCCCCCCCCCCCCCCCC*CCC5CC*CCCC5CCCC*CCCCCCCCCCCC5CC*5C5CCCCCCCCCCCC5C5CCC*CCCCC*CCCC5*CCCCCCCC*C5CC5*CCCCCC*CCCCC*CCCCCCC55C*5CCCC*C*5*CC55*C*5*C*5C55*C5CCC5**555*5CC5CC*5C555CC**555555*555**5C5*5*55555**55#
@VH01349:24:AACVJTHM5:1:1102:34667:19591 2:N:0:AGGTGAGA+CGCATAGA
TCGTTGGGACTACCAGGGTATCTAATCCCGTTTGCTCCCCTGGCTTTCGCGCCTCAGCGTCAATACCGGTCCAGGATGCCGCCTTCGCCACCGGTGTTCCTCCAGATATCTACGCATTTCACCGCTACACCTGGAATTCCACATCCCTCTCCCGGATTCGAGCCCGCCAGTATCGGATGGAGTTCCCCGGTTGAGCCGGGGGATTTCACATCGGAGTTAGCAGGCCGCCTACGCGCCCTTTACGCGCAGTAATTCCGAACAACGCTAGCCCCCCCCGTATTACCGCGGGTGCTGGCACGGA
+
CCCC5*C5CCCCCCCCCCCCCCCCCCCCC5CCCCCCCCCCCC*5CCCCCCCCCCCCCC5C5CCC*CCCCCCCC55*C55*CC5CCC5CCCCCCCCCCCCCCCCC5CC5CCCCC*5CCCCCCCC*CCC*C5CCCC*CCCCCC*CCCC*CCC5CCCCC**C*CCC5C5*C555CCCCCCC**CCC55CCC5*C55CC*C*C555CCCCCCCCCC**C**C5CC5*CC55*5CCCCCCCCCCCCCC*55C**55555*5C55*555*5C55*C55555555555555555**555555*5555#
@VH01349:24:AACVJTHM5:1:1102:21166:19989 2:N:0:AGGTGAGA+GGCATAGA
TCGTTGGGACTACAAGGGTATCTAATCCTGTTTGCTCCCCACGCTTTCGCGCATCAGCGTCAGAACCGGTCCAGGTAGCCGCCTTCGCCACCGGTGTTCCTCCCAATATCTACGCATTTCACCGCTACACTGGGAATTCCGCTACCCCCTCCCGGCCTCGAGCCAAGTAGTTTCAAAGGCAGTTCCTCGGTTGAGCCGAGGGATTTCACCTTTGACTTACTTGGCCGCCTACGCGCCCTTTACGCCCAATAATTCCGAATAAGCCTAGCCCCCTCCGTATTACCGCGGCTCCTGGCACGGC
+
CCCCCCCCCCCCCCCC5CC*CCCCCCCCCCCCCCCC5CCCCCC5CCCCCCCCCCCCCCCCCCCCCCCCCCCCCCCCCC*CC5CCCCCCCCCCCCCCC5CCCC*CCCCCCCCCCCCCCCCCCCCC*CCC*C5CCCCCCCCCCCCCCCCCCCCCCCC*CCCCCCC5CCCC*5CCCCC5CCCCCCCCCCC*CC5CCCCCCCCCCCCCCC5CC*CCCCC5CCCCCCC5CCCCCCC5CCCCCCCCCC*C*CC5CCC5CC5CCCCCC5C**C*55C5CC5CCCC5C5555*5555C*5C*5CC5C*#
@VH01349:24:AACVJTHM5:1:1102:44097:20008 2:N:0:AGGTGAGA+CGCATAGA
TCGTTGGGACTACTCGGGTATCTAATCCCGTTCGCTACCCATGCTTTCGCGTCTTAGCGTCAGTTATGGCCCAGCGTGCCGCCTTCGCCACTGGTATTCCTCCGCATCTCTACGCATTTCACCACTACACGGGGAATTCTACACGCCTCTACCATACTCTAGTCTCCCAGTATCAGACGACCTCTCCCGGTTTAGCCCGGAGCTTTCACGGCTAACTTAAAAGACCGCCTGCACGCCCTTTACCCCCAGGAATTCCGGATAACCCTTCGGTCCTACGTTTTACCGCGGCTGCTGGGCCCTC
+
CCCCCCCCCCCCCCCCC*CCCCCCCCCCC*CCCCC5CCCCCCCCCCCCC5CCCCCCC*CC*CCCCCCCCCCCCCCCCCCCC*CCCCCCCCCCCC5CCC5CCCCC*5CCCCCCCC*CCCCCCCC5CCC5CCC*CC5CCCCC*5CCC5CC*CCC*CCC5CCCC5CCC*CCC*CCCCCC5C*CCC*CCCCC5C5C5CC*5*5CCC*C5C*CC*5*CCCCCCCC5C55CCC5CCC*CC5CCCCCCCC**CC5C*5*5555C555*5***C**55C55C555555555**55555*55****5**#
@VH01349:24:AACVJTHM5:1:1102:28646:21484 2:N:0:AGGTGAGA+CGCATAGA
TCGTTGGGACTACTAGGGTTTCTAATCCTGTTTGCTCCCCACGCTTTCGCGCCTCAGCGTCAGAACCGGACCAGTAAGCCGCCTTCGCCACTGGTGTTCTTGCGAATATCTACGAATTTCACCTCTACACTCGCAGTTCCACTTACCTCTTCCGGTCTCAAGCCATACAGTATCGAAGGCTATTCTGTGGTTGAGCCACAGGCTTTCACCCCCGACTTATAAAGCCGCCTACGCCCCCTTTACGCCCAGTGATTCCGAACAACCGTAGCCCCCTTCGTTTTACCGGGGCTGCTGGGACGAT
+
CC*5C*CCCCCCCCCCCCCCCCCCCCCCCCCCCCCCCCCCCCCCCCCCCCCCCCCCCCCCCCCCCCCC*CCC5CCC5CCC5CCCCCC5CC*C5CCCCCCCCCCCCCCCCCCCCCCCCCCCC5CCCCCCC5CCCCCCCC*CCCCCCCCCCCCCC*CCCCCCCC55C5*CCCCCCC5CC5CCCCCCCC*C*CC555C*5CCCCC**CCCCCCC*CC5CCC55*555C55C5CC555*55CC5C5CC*555**C*5555C555555*5C555CC5CC5*C5*55*5555555CC5555**555#
@VH01349:24:AACVJTHM5:1:1102:25578:21560 2:N:0:AGGTGAGA+CGCATAGA
TCGTTGGGACTACTGGGGTTTCTAATCCTGTTCGCTCCCCACGCTTTCGCGCCTTAGCGTCAGTACCGTCGCTGCGAGCTGCCTTCGCTTTTGGTGTTCCTCCTGATATCTGCGCATTCCACGGCTACAGCAGGAATTCCACTCGCCTCTTCCGGACTCTAGGCTCGCAGTATCCATCGGCTTTCAAAGGTTGAGCCTTTGACTTTCACAACGGACTTACGAGGCCGCCTACGGGCGCTTTACGCCCAATGATTCCGGACAACGCTCGCTCCCTTCCTATTACCCCCGCTGGTGGGACGTT
+
55CCCCCCCC5*CCCCCCCCCCC5CC*CCCCC*5C5CCCCCCCCCCCCCCCCCCCCCCCCCCCCCCCCCC*C*C*CCCCC5CCCCCCCC*CCCCCCCC55CCCCCCC5CCCC*CCCCCCCC**CCCC5CCCCC*CCCC*C*5C5C55CCCCCC5CCCC5CC5C5CCCCC5CC5C5CC5*C*CCCCCC5CCCC*C55CCCC5CCCCCCC5CCCCCCCCCCCCCCC*CCC*CCC5**C*CCCCC*C*CCCCC5CC*5C*CC5CCC*CCC5CC55*C*C*5CC555C55*555***55*5*55#
@VH01349:24:AACVJTHM5:1:1102:52410:21692 2:N:0:AGGTGAGA+CGCATAGA
TCGTTGGGACTACAAGGGTATCTAATCCCGTTTGCTCCCCATGCTGTCGCGCTTTAGCGTCAGGTATGGCCCAGCGTGTCGCCTTCGCCACTGGTGTTCCTCCGGATCTCTACGCATTTCACCACTACACCCGGAATTCCACACGCCTGTACCATCCTCTAGTTTGCCACTATCCAACGACCTCTCCCGGTTTAGGCCAGATCTTTCACGCCAGTCTTAAAAAACCGCCTACACCCCCTTTACGCCCAGTAACTTCGGCTAACGTTCGTCTCCTACGTTTTACCGCCGCTGCTTGCCCGGA
+
CC5CC*CCCCCCCCC*5CCCCCCCCCCCCCCCCC*CCCCCCCCCCCCCCCCCCCCCCCCCCCCCC5CCCCCC5*CCCCC*CC5C55*CCCCC5CCC5CCCC55*CCCCCCC*CC*5CCCCCCCCCCC*CCC*C*CC5CCCCCC55*CC*C55C*5CC5*C5*55555*5*5*5*55**5*5555555555*55*5*5*555*555555555*55*555*5*5555555555*5*55*5*55*55*55*55555****5*555555555555*5**5*5555555*5*5*5**5*55****#
@VH01349:24:AACVJTHM5:1:1102:69035:24078 2:N:0:AGGTGAGA+CGCATAGA
TCGTTGGGACTACTAGGGTTTCTAATCCTGTTTGCTCCCCCGGCTTTCGTGCCTCAGTGTCAGGTGTTGTCCAGGGACTCGCCTTCGCCACTGGTGTTCCTCTTGATATCTACGCATTTCACTGCTACACCAAGAATTCCAGTCCCCCCTCCAAACCTCCAGCACAGTAGTATTCAATGCGATTTCAGGGTTAAGCCCTGAGCTTTCACATCAAACATACCACGGCACCTACGCACCGTTTACGCCCAGTCAATCCGAACAACGCTTGGGACCTCTGTATTACCCCCGCTGCTGGCACAGA
+
CCCCCCCCCCCCCCCCCCCCCCCCCCCCCCCCCCCCCCCCCCCCCCCCCCCCCC*CCCCCCCCCCCCCCCC5CCCCCCCCCCCCCCCCCCCC5CCCCCCCCCCCCCCCCCCCCCCCCCCCCCCC*C5CCCCCCCCCCCCCCCCCCCC5CCCCCCCCCCCCCCCCCCCCCCCCCCCCCCCC*CCCCCCCCCCCCCCCCCC*C5CCCCCCCC5CCCCC*CCC*5***CCCCCCCCCC5**5C5****5C55C*5CCCCCC55CCCC*CCCCCC*CCCCCCC*C55C*C*555*5CC*CCC*5#
@VH01349:24:AACVJTHM5:1:1102:57030:24570 2:N:0:AGGTGAGA+CGCATAGA
TCGTTGGGACTACAAGGGTTTCTAATCCTGTTTGCTCCCCACGCTTTCGCGCCTCAGCGTCAGTTACAGCCCAGAAACTCGCCTTCGCCACTGGTGTTCCTCCACATCTCTACGCATTTCACCGCTACACGTGGAATTCCACTTTCCTCTTCTGCACTCAAGCCAACCAGTTTCCAGTGCGACCCGGGGTTGAGCCCCAGGATTAAACACCGAACTTAATTAGCCGCCTGCGCGCGGTTTACGCCCAATAATTCCGATTAACTGTTGCACCCTACGTATTACCGCGGCTGCTGGCACCTAT
+
CCCCC*CCCCCCCCCCCCCCCCCCCCCCCCCCCCCCCCCCCCCCCCCCC**CCCCCCCCCCCC5C5CCCCCCCCCCC*CC**CCCCCCCCCCCCCCCCCCCC5CCCCCCCCCCCCCCCCCCCCCCCCCCC5CCCCCCCC*CCCCCCCCCCCCCCCCCC5CCCC*C*C*C5CCCC*C5C5*55CCCCCCCCCCCCC*CCCCCCCCCCCCCCC5C55CC5CC5CC*CCCCCCCC*C***5CCC*C5*C5CCC5CCC*CC555CC**C5C*CCCC5CCCCCC5C*CC*CC*55CC*5CC*CCC#
@VH01349:24:AACVJTHM5:1:1102:11793:26293 2:N:0:AGGTGAAA+CGCATAGA
TCGTTGGGACTACTCGGGTTTCTAATCCTGTTTGCTCCCCACGCTTTCGCGCCTCAGCGTCAGTTACAGACCAAAGAGTCGCCTTCGCCACTGGTGTTCCTCCACATCTCTACGCATTTCACCGCTACACCTGGAATTCCACTCTTCTCTTCTGCACTCAAGACTCCCACTTTCCAATGACCCTCCACGCTTGAGCCGTGGGCTTTCACATCAGACTTAAAACACCCCCTGGGCGCGCTTTACGCCCAATAATTCCGGTCAACGCTTGCCACCTACGAATTATCGGGGCTGCTGGCACGTT
+
CCCCCCCCCCCCCC*C5CCCCC5CCCCCCCCCC*CCCCC5C5CCCCCCC*C5CCCCCCCCCCCCCCCCCCCCCCCCCCCCCC5CCC**CCCCCCC*CC*CC5C5CCCCCCC*5C*CCCCCC5CC***55C*CC5CCCCCCCCC*CCCC5555C5CC5CC*C5*55*555*555C5C55*55*5C5555*5*5555**5555555555C55*555555C5555C55**55555555C5C*CC5***555CC*5555555**5555555C*555***55*5555*55*55555*5**555*5#
@VH01349:24:AACVJTHM5:1:1102:75871:27164 2:N:0:AGGTGAGA+CGCATAGA
TCGTTGGGACTACACGGGTATCTAATCCTGTTTGCTCCCCACGCTTTCGCGCCTCAGCGTCAGTTACAGACCAGAGAGCCGCCTTCGCCACTGGTGTTCCTCCACATCTCTACGCATTTCACCGCTACACGTGGAATTCCGCTCTCCTCTTCTGCACTCAAGTCCCCCAGTTTCCAATGACCCTCCACGGTTAAGCCGTGGGCTTTGACATCAGACTTAAGGGACCGCCTGCGGGCGCTTTACGCCGAATAATTCCGGACAACGCTCGCCCCCTACGTATTACCGCGGCTGCTGGGACGGT
+
CC5CCCCCCCCCCCCCCCCCCCCCC5CCCCCCCCCC*CCCCCCCCCCC5CCCCC5CCC5C5CCCCCCC*CCCC**CCCCCCCCCCCC*CCCCCCCCCC5CCCCCCCCCCCCCCC5CCCCCCC*C*CCCCCCCCCCCCCCCCCCCCCCC*CCCCCC*5CCCC*C5CCCC*CCCC5C*CCC5CCCC*C5C55CCCCCC*555CC*CCC*55CCCCC*CCC*5*555*5555C*5*C5C5*CC5C*555555CCCC5*55CC55*555555*55*555555*555555555C5*C5C*C55C*#
@VH01349:24:AACVJTHM5:1:1102:55364:27751 2:N:0:AGGTGAGA+CGCATAGA
TCGTTGCGACTACTAGGGTTTCTAATCCTGTTTGCTCCCCACGCTTTCGCGCCTCAGCGTCAGTTACAGACCAGAAAGCCGCCTTCGCCACTGGTGTTCCTCCACATCTCTACGCATTTCACCGCTACACCTCGAATTCCGCTTTCCTCTTCTGTACTCAAGTTCTCCAGGTTCCAATGACCCTCCACGGTTGAGCCGTGGGCTTTCACATCAGACTTAAAGAACCGGCTGCGCGCGCTTTAGCCCCAATAATTCCGGACAACGCTTCGCACCTACGTATTACCGCGGCTGCTGGGACGTA
+
5C*CCC*CCCCCCCCC*CCCCCCCCC*CCCCCCCCCCCCCCC5CCCC5C5CCCCCCCCCCCCC5CC5C*CCCCCCCCCC5CCCCCCCCCC5CCCCCCCCCCCCCCCCCCCCCCC*CCCCCCCCC5C5CCC*5**CCCC5CCC*CCCCCCCC5C*CC*CCCC5CCCCCCC**CC55CCCCC*5CCCC*C*CCCC5CCC*C*C55CC5*5*555**555555C55C*55555C5555*5*5555***55555C5C55*C55555******5*5*555555555*555555555*5C**5*55#
@VH01349:24:AACVJTHM5:1:1102:8006:29625 2:N:0:AGGTGAGA+CGCATAGA
TCGTTGGGACTACTGGGGTTTCTAATCCTGTTTGGTCCCCACGCTTTCGTGCATGAGCGTCAGTGTTATCCCAGGAGGCTGCCTTCGCCATCGGTATTCCTCCACATCTCTACGCATTTCACTGCTACACGTGGAATTCTACCTCCCTCTGACACACTCTAGCTTGCCAGTTACAGGCGCAATTCCCAGGTTAAGCCCGGGGATTTCACACCTGTCTTAACAAACCGCCTGCGCACGCTTTACCCCCACTAATTCCGATTAACGCTCGCACCCTACGTATTACCGCGGCTGCTGGCACGTT
+
CCCCCC*CCCCCCCCCCCCCCCCCCCCCCCCCCC*CCCCCCCCCCCCCC5CCCCC5CCCCCCCCCCC*C5CCCCCCCCCCCCCCCCCCCCCCCCCCCCCCCCC5CC*CCCCCCCCCCCCCCCCCCCCCCC*CC5CCCC*CCCCCCCCCCC5CCC55CCCCCCCCCCCCCC5CCCCCCC5*CCCCCCCCC*CCCCCCCCCCCC*CCC*C*C*CCCCCCCCCCCCC5C5C5CCC555C**CCC5*5*C5C5CCCCCCCCCCCCCC5*5C5CCCC5C*C5*CC55**C5CCCC*C5*CCCCCC#
@VH01349:24:AACVJTHM5:1:1102:61272:29833 2:N:0:AGGTGAGA+CGCATAGA
TCGTTGGGACTACCGGGGTTTCTAATCCTGTTTGCTCCCCATGCTTTCGTGCCTCAGCGTCAGTTAAGGCCCAGCAGGCCGCCTTCGCCACTGGTGTTCCTCCCGATATCTACGCATTTCACCGCTACACCGGGAATTCCGCCTCCCTCTACCTCACTCAAGATCGCCAGTTTTGAATGCAACCTCTGAGTTAAGCCCAGAGATTTCACATCCAACTTCACAACCCGCCTACGCACCCTTTACACCCAGTAATTCCGGACAACGCTCGCCACCTACGTATTACCGCGGCTGCTGGCACGTT
+
C5CCCCCCCCCCC*CCCCCCCCCCCCCCCCCCCCCCCCCCC*CCCCCCCCCCCCCCCCCCCC*CCCCCCCCCCCCC5CCCCCCC*CCCCCCCCCC*CCCCC5*CCCCCCCCCCCCCCCCCCCCC*CC*CCCCCCCCCCCC5CCC*CCCCCCCCCCCCCCCCCCC5CCCC5CCCCCC5CCCCCCCCCCCCCCCCCCCCCCCCC5C5CC5CCCCCC5CCC*55CCC5CCC5CCC5*CC5CCCCC5CC5CCCCCC5CCCCCCCCCC*5C5CCCCCCCC5CCCCCC5CCCC55C5CCCCCCC*C#
@VH01349:24:AACVJTHM5:1:1102:51141:29966 2:N:0:AGGTGAGA+CGCATAGA
TCGTTGGGACTACACGGGTTTCTAATCCTGTTTGCTCCCCACGCTTTCGCACCTCAGGGTCAACGCCGGTCCAGTGAGCCCCCTTCGCCACTGGTGTTCTTCCGAATATCTACGAATTTCACCTCTACACTCGGAATTCCACTCACCTCTCCCCGATTCAAGCGATGCAGTCTTAAAGGCAGTTCCGGGGTTGAGCCCCGGGGTTTCACCTTTAACTTACAAAGCCGCCTACGCGCGCTTTACGCCCAGTAATTCCGATCAACGCTACCTCCCTCCGTATTACCGCGGCTGCTGGCACCGT
+
CCCCCCCCCCCCCCCCCCCCCCCCCCCCCCCCCCCCCCCCCCC*CCCCC*CCCCCCC*CCCCCCC*CCCCCCCCCCCCC5**CCCCCCCCCCCCCCCCCCCCCCCCCCCCCCCCCCCCCCCCCCCCCCCCC5CCCCCCCCCCCCCCCC*CCC5*CCCCCCCCC5CCCCCC5CCCCCCC*CC*CCC*CC5CCCCCC*C*CCC5*5CC**C5CCCCCCCCC5CCCC*CCCCC5CCC5*55CCCCC55CCC5CCC5C5C5C*CCC55*CC**C55CCC5CCC*5555C**5**555*55555*#
@VH01349:24:AACVJTHM5:1:1102:42393:30534 2:N:0:AGGTGAGA+CGCATAGA
TCGTTGGGACTACTCGGGTTTCTAATCCTCTTTGCTCCCCACGCTTTCGCACCTCAGCGTCAGTTCCGGACCAGTGAGCCGCCTTCGCCACTGGTGTTCCTCCGAATATCTACGAATTTCACCTCTACACTCGGAATTCCACTCACCTCTTCCGGACTCCAGACACCCAGTATCAAAGGCAGTTCCCGGGTTGAGCCCCGGGATTTCACCCCTGACTTAAATGTCCGCCTACGTGCGCTTTACGCCCAGTAATTCCGAACAACGCTAGCCCCCTTCGTTTTACCGCGGCTGGTGGCACGAG
+
CCCCCCCCCCCCCCCCC5CCCCCCCCCCC*CCCCCCCCCCCCCCCCCCCCCCCCCCCCCCCCCCCCCCCCCCCCCCC5CC*CCCCCCCCCCCCCCCCCCCCCCCCCCCCCCC5CCCCCCCCCCCCCCCCCCCCCCCCCCCCCCCCCCCCCCCCCCCCCC*CCCCCCCCCC5CCCCCC*C*CCCC55**C*CCCC5CC*5CCC5CCC5C5*55C5CC*CCCCC*CCCC55C*CCCC*C*CCC**5*5*5C55*555C5555CCCC55C5*C5CCC5CCC*5C*55C5*55CC*CC5C5CCC#
@VH01349:24:AACVJTHM5:1:1102:31978:31442 2:N:0:AGGTGAGA+CGCATAGA
TCGTTGGGACTACAAGGGTATCTAATCCTGTTTGCTCCCCACGCTTTCGCACCTCAGTGTCAGTATCAGTCCAGGTGGTCGCCTTCGCCACTGGTGTTCCTTCCTATATCTACGCATTTCACCGCTACACCGGGAATTCCGCCTTCCTCTTCCGTACTCCAGCAACGCAGTTTCGGATGCAATTCCCAGGTTGAGCCCGGGGCTTTCACACCCGACATACGTCGCCACCTACGTGCGCTTTACGCCCAGTAATTCCGATTAAGGGTCGCACCCTCTGTATCACCCCGGCTGCTGGCACAGT
+
CCCCCCCCCCCCCCCCCCCCCCCCCCCCCCCCCCCCCCCCCCCCCCCCCCCCCCCCCCCC5CCCCCCCCCCCCC*CCCCCCCCCCCCCCCCCCCCCCCCCCCCCCCCCCCCCCCCCCCCCCCCC*CCCCCCCCCCCCCC5CC5CCCCCCCCCCCCCCCC*CCCCCCCCCCCCCCCCCCC*C*CCCCCCC*CCCCCCCCCCCCCCCCCCCC5CC*CCCCCCCC5CCCCCCCC5CCCCC5CCCCCCCCCCCCCCCCC5CCCCCC*C5C5*CC5CCC*C*CCCCC*5*5C5CC*5CCC*CC5*#
@VH01349:24:AACVJTHM5:1:1102:41408:31745 2:N:0:AGGTGAGA+CGCATAGA
TCGTTGGGACTACTCGGGTATCTAATCCTGTTTGCTCCCCACGCTTTCGCGCCTCAGCGTCAGTTACAGACCAGAAAGTCGCCTTCGCCACTGGTGTTCCTCCACATCTCTACGCATTTCACCGCTACACGTGGAATTCCACTTTCCTCTTCTGCACTCAAGTCCCCCAGTTTCCAATGACCCTCCACGGTTGAGCCGTGGGCTTTCACATCAGACTTAAAGGACCGCCCGCGCGCGCTTTACGCCCAATAATTCCGGACAACGCTTGCCACCTACGTATTACCGCGGCTGCTGGCACGTA
+
5CCCCCCCCCCCCCCCCCCCCCC*CCCCCCCCCCCC5CCCCCCCCCCCC*CCCCCCCCCCCCCCCCCCCCC5CCCCC5CCC*CCCCCCC5CCCCCCCCCCCCCCCCC*CCCCCCC*CCCCCCC5*C5CCCCCCCCCCCCCC*CCCC5CCCCCCCCCCCCCC5CCCCC5CCCCCCCCCCCCCCC*CCCCCCCCCCCCC*CCCCCCCCCCCCC*5CCCCCCCC*C5CC5CCCCCCCCCCCCCCCC*5CCCCCCC5C*CC5CCC5C5*CCCCCCCCCCCCCCC*5C5C5C5CC55C*C*CC*5#
@VH01349:24:AACVJTHM5:1:1102:71554:32086 2:N:0:AGGTGAGA+CGCATAGA
TCGTTGGGACTACTGGGGTTTCTAATCCTGTTTGCTCCCCACGCTTTCGCGTCTCAGCGTCAGTCACCGTCCAGAAGGCCGCCTTCGCCACCGGTGTTCCACTTGATATCTACGAATTTCACCTCTACACCAAGTATTCCACCTTCCTCTCCGGGACTCTAGCTACGCAGTTTCGAGTGCACTTCCACGGTTGAGCCGTGGGCTTTCACGCCCGACTTGCATAGCCGCCTACACGCGCTTTACGCCCAGTAATTCCGAACAACGTTTGCACCCTCTGTCTTACCGCGGCTGCTGGCACGGA
+
CCCCCCCCCCCCCCCCCCCCCCCCCC*CCCCCCCCCCCCCCCCCCCCC5CCCCCCCC5CCCCCCCCCCCCCCCC*C**CCCCCCCCCC5CCCCCCCCCCCCCCCCCCCCCCCCCCCCCCCCCCCCCCCCCCCCCC5CC5CCCCCCCCCCCCCCCCCCCCCCCCCCCCCCCCCCCCCCC*CCCCCCC*CC*CCCCCCC*CC5CCCCCCCCCC5CCCCCCC*CCCCCCCCCCC*CC**CCCCCCCC*CCCCCCCC5CCCC5*CCCCCC5C5C5*55CCCCC5CC555C555*C5CC**CC5*#
@VH01349:24:AACVJTHM5:1:1102:30445:32446 2:N:0:AGGTGAGA+CGCATAGA
TCGTTGGGACTACCAGGGTATCTAATCCTGTTTGCTCCCCACGCTTTCGCGCCTCAGCGTCAGTTACAGACCAGAAAGTCGCCTTCGCCACTGGTGTTCCTCCACATCTCTACGCATTTCACCGCTACACATGGAATTCCACTTTCCTCTTCTGCACTCAAGTCCTCCAGTTTGCAATGACGCTCCACGGTTGAGGCGTGGGCTTTCACATCAGACTTAAAGGACCGCCTGCGCGCGCTTTACGCCCAATAATTCCGGACAACGCTTGCCACCTACGTACTTCCGCCGCTGCTGGGACGTT
+
CC*CCCC5CCCCC5CCCCCCCCCCCC5CCCCCCCCCCCCCCCCCCCCCCCCCCCCCC5CCCCCCCC*C*CCCCCCCCCCCCCCCCCC5CCCCCCCCCCC5CCCCCCCCC5CCCCCC5CCCC*CCCCCCCCCC5CCCCC5CCCCCCCC5CCCCCCCCCCCCC*CCCCCCC*CCC*CCCCC*C*CCCCC5CCCCCC55**CCCCCC555C*C5CCCCCCCC*CC*C5CC*CCC*5C5CC*55CCC55CC5C55*55555C*555555555**555555*5**5*5*5****55555555555#
@VH01349:24:AACVJTHM5:1:1102:18780:32749 2:N:0:AGGTGAGA+CGCATAGA
TCGTTGGGACTACAGGGGTATCTAATCCTGTTCGCTCCCCATGCTTTCGCTCCTCAGCGTCAGGTAAGGCCCAGAGACCCGCCTTCGCCACCGGTGTTCCTCCTGATATCTGCGCATTTCACCGCTACACCAGGAATTCCAGTCTCCCCTACCTACCTCAAGCCTGGCCGTATCCACTGCCGAACCCGAGTTAAGCCCCGGTCTTTCACAGGGCACGCGACAGGCCGCCTACGAGCTCTTTACGCCCAATAATTCCGGAGAACGCTCGGACCCTACGTATTACCGCGGCTGCTGGCACGTT
+
CCCCCCCCCCCCCCCCCCCCCCCCCCCCCCCCCCCCCCCCCCCCCCCCC5CCCCCCCC5CCCCCCCCCCCCCC55C*CCCCCCCCCCCCCCC5CCCCCCCCCCCCCCCCCCCCCCC5CCCCCCCCCCCCCC5CCCCCCCCCCCCCCC*CCCCCCCCCCCCCCCCCC*CC5CCCCCCC5C*CCCC5C*CCCCC55CCC*CCCCCCC5CCCCC*C*C555CCCC5C*CCC5CCCCC55CCCCCC5C**CC5CCC5C5CCCC*5*CCCCC5C5C55CCC55CC5CCCCC5*C*5CC55*CC*5#
@VH01349:24:AACVJTHM5:1:1102:76912:33847 2:N:0:AGGTGAGA+CGCATAGA
TCGTTGGGACTACTGGGGTTTCTAATCCCGTTCGCTCCCCACGCTTTCGCGCCTCAGCGTCAGTAACAGGCCAGAGAGCCGCCTTCGCCACTGGTGTTCCTCCCAATATCTACGCATTTCACCGCTACACTGGGAATTCCACTCCGCTCTCCTGCCCTCAAGTCTAACAGTTTCTCAGGCACGCTACCGGTTGAGCCGATAGTTTTCACCTCGAGACTTATTAAACCCCCTACGCGCCCTATACGCCCACTAATTCCGGACAACGCTCGCCCCCTACGTTTTACCGCGCGTGCTGGCACCA
+
CCC5CCCCCCCCCCCCC*CCCCCCCCCCCCCCC*CCCCCCCCCCCCCCCCC*5CCC*5CCCCCCCCCCCCCCCCCCCC*CCCCCCCCCC5CCCCCCCCCCCC5CCCCCCCCCCC*CC5CCCCC5C*C5CCC5CCCCCCCCCCCC5*CCCCCCCCC5CC5C*CCCCCCCCCCCCCC*5CCCCCC5CCCCC*CCCCCC5*C5CCCCCCC*C*C*C5C55CCCCCCCC*555*55C55*C5CC*CC5*C5*CC55C*55555C5*555C5***5**555555*55555555*5*55*555*55#
@VH01349:24:AACVJTHM5:1:1102:11168:33922 2:N:0:AGGTGAGA+CGCATAGA
TCGTTGGGACTACTAGGGTTTCTAATCCTGTTTGCTCCCCACGCTTTCGCGCCTCAGTGTCAGTTACAGACCAGGAAGCCGCCTTCGCCACTGGTGCTGCTCCATATCTCTACGCATTTCACCCCTACACATGGAATTCCACTTCCCTCTTCTCCACTCAAGTCGACCAGTTTCCAATGACCCTCCACGGTTAAGCCGTGGGCTTTCACATCAGACTTAATCAACCACCTCCCGGCTCTTTACGCCCCGTAATTCCGATTAACGCTTGCACCGTCGGTATTAGGGGGGCTGCTGGCAGGGA
+
5C5CCC5CCCCCCC5CCCCCCCCCCCCCCCCCCCCCCCCCCCCCCCCCCCCCCCCC5CCC*CCCCCCCCCC5CCCCCC5CCCCC5CC*CCC*5CCC*C*CCCCCCCCCCCCCCCCC5CCCCCC**CCCC5C5CCCCCC5CC5CCCC*C55CCC55CCC5CCCCCC55CCCCCCCCCCCCCC*CCCCCCCCCCC55*CCC5CCCCCCCCCCCC5CC5C5CCC*CC*CCCCC*5*5CC5CCCCCC**C5*5CC5C55*CC5CC55**C*5*555555555*555*55*55555*55555*5*#
@VH01349:24:AACVJTHM5:1:1102:67293:34036 2:N:0:AGGTGAGA+GGCATAGA
TCGTTGGGACTACACGGGTTTCTAATCCTGTTCGCTCCCCACGCTTTCGCTCCTCAGCGTCAGGGACGGCCCAGGGAGGCGCCTTCGCCACCGGTGTTCCTCCCGATATCTGCGCATTTCACCGCTACACCGGGAATTCCACTCCCCACTGCCGCCCTCTAGCCTGCCCGTATCGACTGCAATTCCACGGTTAAGCCGTGGGGTTTCACAGCCGACGCGACAAGCCGCCTACGAGCCCTTTACGCCCAGTAACTCCGCACAACGCTCGCGCCCTACGTATTACCGCGGCTGCTGGCACGTC
+
CCCCCCCCCCCCCCCCCCCC5CCCCCCCCCCCCCCCCCCCCCC*CCCCCCCCCCCCC55CCCCC5*CCCCCC5CCC*C*C*CCCCCCCCCCCC*CCC55CCCCCCCCCCCCCCC*CCCCCC*CC*CC*C5C5C5CCC5CCCCCCCCC*CC**CCC5CCCCC**CCC55CCCCCCC5CCC55CC**CC5C*C5*C*55CC55C*5CCCCCCC5CC5C*5CCCCCC555CCCCCCCC*C*CCC*C5555C*CCCCCC*CC*5CCC*CCC*C**C5*CC5CC55C5C5C55CC55C5C**55C#
@VH01349:24:AACVJTHM5:1:1102:55402:36989 2:N:0:AGGTGAGA+CGCATAGA
TCGTTGGGACTACTAGGGTTTCTAATCCTGTTTGCTCCCCACGCTTTCGCACCTCAGCGTCAGTACCGGGCCAGTGAGCCGCCTTCGCCACTGGTGTTCTTGCGAATATCTACGAATTTCACCTCTACACTCGCAGTTCCACTCACCTCTCCCGGACTCAAGGCTCTCAGTATCGAAGGCAGTTCTGGAGTTGAGCTCGAGGATTTCACCCCCGACTTAAGAGTCCGCCTACGTGCGCTTTACGCCCAGTGATTCCGACCAACGCTAGCCCCCTTCGTATTACCGGGGCTGCTGGCACGAT
+
CCCCCCCCCCCCCCCCCCCC*CCCC5CCCCCCCCCCC5CCCCC5CCCCCCCCCCCCCCCCCCCCCCCCC*CCCCCCCCCC5*CCCC5CCCCCC*CCCCCCCCCCCCCCCCCCCCCCCCCCCCCCCCCCCCCCC*CCCCCCCCCCCCCCCCCCC5CCCCC*CCCCCCC*C5CCC5CCCCC5CCCCCCCCCCCCCCCCCC*CCCCCCCCCCCCC5C5CC5CCCCCCCC*CCCCCCCCCCCCCCCC5CCCCCC5C5CC5*C*5CC5C*5CCC55CCC55C5C5*C55***CCC55C5*5CC5C#
@VH01349:24:AACVJTHM5:1:1102:60552:37254 2:N:0:AGGTGAGA+CGCATAGA
TCGTTGGGACTACCAGGGTTTCTAATCCTGTTTGCTCCCCTGGCTTTCGTTCCTCAGTGTCAGTTGCAGTCCAGAATGCCGCCTTCGCCACCGGTGTTCCTCCAGATATCTACGCATTTCACCGCTACACCTGGAATTCCGCATTCCTCTCCTGCACTCGAGCCATCCAGTATCGGACGGAGTTCCCCAGTTAAGCTGAGGGATTTCACGTCCGACTTAGTCGGCCACCTGCGAACCCTTTACGCCCAGTAATTCCGAACAACGGTTGGCCCCCCCGTATTACCGCGGCTGCTGGGACGGC
+
CCCCCCCCCCCCCCCCC5CCCCC5CCC*CCCCCC*CCCCCCCC*CCCCCCCCCCCCCCCCCCCCCCCCCCCCCCCCCCCCCCCCCCCCCCCCCCCCCCCCCCCCCCCCCCCCCC5CCCCCCCCCCCCCCCCCCCCCCCCCCCCCCCCC5CCCCCCC5CCCCCC*CCCCCCCCCCC5CC*CCCCCCCCCCCCCCC*CCCCCCCCCCCCCCCCCCCCCCCCCCCCC*CC5CCCCCCCC55CCCCCC*55C55C*5555CC5C5555*C55**C555*555*555CCC*555C5CC5C55*55#
@VH01349:24:AACVJTHM5:1:1102:64188:38087 2:N:0:AGGTGAGA+CGCATAGA
TCGTTGGGACTACCGGGGTTTCTAATCCGGTTCGCTCCCCACGCTTTCGCGCCTCAGCGTCAGGTGATGCCCAGAAAGCCGCCTTCGCCACTGGTGTTCCTCCCGATATCTACGCATATCACCACTACACCGGGAATTCCACTTTCCTCTGCATCCCTCGAGTCTGGCAGTATCCAAGGACCTCTGCCAGTTGAGCCGGGAGCTTTCACCCTACACTAAACAAGCCGCCTGCGCGCCCTTTACTCCCAGTAAATCCGGACAACGCTCCCCACCTACGTATTACCGCGGCTGCTGCCACGTT
+
C5C*CC5CCCCCCCCCCCCCCCCCCCCCCCCCCC*CCCCCCCC*CCCCCCCCCCCCCCCCCCCCCC5CC*CCCCCCCCCCCCCCC5CCCCCCCCCCCC*CCCC*C5CCCCCCCCCCCCCCCCCCCCCCCCCCCCCCCCC5CCCCCC5C*CC*CCCCCCCCCCCCCCCCCCCCCCCCCCCCCCCCC*C*CCC55C55CCCCCC*CCCCC555C55CCCCCCCCCCCCCCCCCCCC5C5CCCCCC*CC5CCC55CC5C55CCCC55*CC**C55555*CC5555555555C5*5C5*555C5#
@VH01349:24:AACVJTHM5:1:1102:71535:38125 2:N:0:AGGTGAGA+CGCATAGA
TCGTTGGGACTACCAGGGTTTCTAATCCTGTTTGCTCCCCACGCTTTCGCGCCTCAGCGTCAGTTACAGACCAGAGAGTCGCCTTCGCCACTGGTGTTCCTCCACATCTCTACGCATTTCACCGCTACACGTGGAATTCCACTCTCCTCTTTTGCACTCAACTCCCCCAGTTTCCAATGACCCTCCACCGTTGAGCCGTGGGGTTTGACATCAGACTTAAAGGACCGCCTGGGCGGCCGTTTCGCCCAATAATTCCGGACAACGCTTGCCCCCCTCGTATTACCGCGCGTCGTGGCACGCT
+
C*CCCC5CCCCCCCCCCCCCCCCCCCCCCCCCCCCCCCCCCCCCCCCCCCCCC*CCC5CCCCCCCCCCCCCCCCC*CCCCCCCCCCC*CC5C*CCCCC5CCCCCCCCCCCCCCCCC5CCCCCCC*C5CC5C5CC*5CC5CCCC5*CCCCCC*555CC555C*C5*555555C5*55C5**5*55555**5555C*5C5C555*555CC55C*C555C5555555555C*55*C*C5***55*555**C**55*5555**555555*5555*5***555*55*5******5**5*555*5*#
@VH01349:24:AACVJTHM5:1:1102:53129:38352 2:N:0:TGGTGAGA+CGCATAGA
TCGTTGGGACTACTCGGGTTTCTAATCCTGTTTGCTCCCCACGCTTTCGTGCATGAGCGTCAGTGTTATCCCAGGGGGCTGCCTTCGCCATCGGTATTCCTCCACATATCTACGCATTTCACTGCTACACGTGGAATTCTACCCCCCTCTGACACACTCTAGCCGGGCAGTCACAAATGCCATTCCCAGGTTAAGCCCGGGGATTTCACATCTGTCTTACCAAACCGCCTGCGGACGCTTTACGCCCAGTAATTCCGATTAACGCTCGCACCCTACGTATTACCGCGGCTGCTGGCACGTG
+
C*C5CCCCCCCCCCCC*CCCCCCCCCCCC5CCCCC*CCCCCC5CCCCCCCCCCCCCC*CCCCCC5CCCCCCCCCCC5CCCCCCCCCCCCCCCCCCCCCCC55CC**C5CCCCCCCCCCCCCCCC*CCCCCCCCCCCCCCCCC*CCCCCCCCCCCCC*CCCCC*CC5C5CCC55C5CCCCCCCCC55CCCCCCCCCCC5CCCCCCCCCCCCCCC*CCCCCCCCC5C55CCCC*CCCCC*CC**C5CCCC5CC5CCCC*C5CC5CC5CC5CCC5*5C*555C5CCCCC5C5C*5C5*CCCC5#
@VH01349:24:AACVJTHM5:1:1102:70645:38788 2:N:0:AGGTGAGA+CGCATAGA
TCGTTGGGACTACAGGGGTTTCTAATCCCGTTCGCTCCCCACGCTTTCGCACCTGTGCGTCAGGCCGATGCCAGGATGCCGCTTTCGCCACTGGTATTCCTCCAGATATCTACGCATTCCACCACTACACCTGGAATTCTGCATCCCTCTCATCGCCTCAAGCTCGACAGTTTCCGACGACCGCTCCTGGTTAAGCCAGAAGATTTCACATAGGACTTGTCGAACCGCTTGCGTGCGCTTTACGCCCAGTAATTCCGGATAACGCTTGTCACCTACGTATTACCGCGGCTGCTGGCACGTG
+
CCCCCC5CCCCCCCCCCCCCCCCCCCCCCCCC5CCCCCCCCCCCCCCCCCCCCCCCCCCCCCCCCCCCCCCCCCCCCCCCC*CCCCCCCC*CCCCCCCCCCCCCC5CCCCCCCCCCCCCCCCCCCCC*CCCCCCCCCCCCCCCCC5CCCCCCCCCCCC*CCC5CCCCCCCCCC55*CCCCCCCCCCCCCCCCCCCCCCCCCCCCCCCC5CCCCCCCCCCCC*CCCCCCCCCCCC**CCCC*55C5CCC5CCC55CCCCCC5CC5C5CCCCC*CCC**CCC*5*C5CC*CCCCCCCCCCCC#
@VH01349:24:AACVJTHM5:1:1102:37943:39451 2:N:0:AGGTGAGA+CGCATAGA
TCGTTGGGACTACTCGGGTATCTAATCCTGTTTGCTCCCCACGCTTTCGCACATGAGCGTCAGTATTGGTCCAGGAAGTCGCTTTCGCCACTGATGTTCCTTCAGATATCTACGCATTTCACCGCTACACCTGAAATTCCACTTCCCTCTCCCATACTCTAGCGATGCAGTCTCGAGTGCAGTTCCCAGGTTAAGCCTGGGGATTTCACACCCGACTTGCAAAGCCGCCTACGCGCGCTTTACGCCCAGTAATTCCGATTAACGCTCGCACCCTCTGTATTACCGCGGCTGCTGGCACGAG
+
CCCCCCCCCCCCCCCCCCCCCCCCCCCCCCCCCCCCCCCCCCCCCCCCCCCCCCCCCCCCCCCCCCCCCCCCCCCCCCCCC5CCCCCCCC5CCCCCCCCCCCCCCCCCCCCCCCCCCCCCCCCCCCCCCCC5CCCCCCCCCCCCCCCCCCC5CCCCCCCCCC5CCCC5CCCCCCCCCCCCCCCCCCCCCCCCCCCCCC*CCCCCCCCCCC*CCCCCCCCCCCC5CCC*CCC*55*CCCCCCCCCC5CCCCCCCCCCCCCCCCC55C*C5CCC*C5CCCCCCCC5C*CC5CCC5CCCC5CC#
@VH01349:24:AACVJTHM5:1:1102:71970:40265 2:N:0:AGGTGAGA+CGCATAGA
TCGTTGGGACTACAAGGGTTTCTAATCCTGTTTGCTCCCCACGCTTTCGCGCCTCAGCGTCAATAACGGGCCAGATAGCCGCCTTCGCCACCGGTGTTCTTCCCAATATCTACGAATTTCACCTCTACACTGGGAATTCCACTATCCTCTCCCGTATTCAAGCCTACCAGTATCAAGCGCAGCCCCCAGGTTGAGCCCGGGAATTTCACGCCTGACTTGGTAAGCCGCCTACGCGCCCTTTACGCCCAGTAATTCCGAACAACGCTTGCCCCCTTCGTATTACGGGGGCTGCTGGGACGAT
+
C5CCCCCCCCCCCCCCCCCCCCCCCC5CCCCCCC*CCC5CCCCCCCCCCCCCCCCC*CCCCCCCCCCCCCCCCCCCCCCCCCC5CCCCCCCCCCCCCCCCCC*CCCCCCCCCCC*CCCCCCC5CCCC5C*C*5CCCCCCCC5CCCCCCCCC5C*CCCCCCCCCCCCCCCC5CCC5CC**5CC5CCCCCCCCCCCCCCCCCCCC5CCCCCCCCCCCCC5CCC5CC*CCCCCCCCCCC*CCCCCCCCCCCCC*CCCCC*C55CC*5CC5C5CCC*5CCCCC5CC**55C*5C55CCC*CCCC#
@VH01349:24:AACVJTHM5:1:1102:40480:40624 2:N:0:AGGTGAGA+CGCATAGA
TCGTTGGGACTACTGGGGTTTCTAATCCTGTTTGCTCCCCCAGCTTTCGCGCCTCAGCGTCAGGAATCGTCCAGAGAGCCGCCTTCGCCGGCGGTGTTCTTCCTGATATCTACGCATTCCACCGCTACACCAGGAATTCCCCTCTCCTCTCCGATCCTCAAGACCCGCAGTTTCGGAAGCAGGCTCGGAGTTGAGCCCCGAGTTTTCACTCCCGACTTACAGGTCCGCCTACGCGCCCTTTACGCCCAGTGATTCCGAACAACGTTTGCACCCTCCGTCTTACCGCGGGTGCTCGCACCGC
+
CCCCCCCCCCCCCC*CCCCCCC5CCCCCCCCCCCCCCCCCCCCCCCCC*5CC5CCCCCCCCCCCCCC5CC5CCCCCCC5CCCCCCCCCCC5CCCC5CCCCCCCCCCCCCCCCCC5CCCCCCCCC5CCCCC*CC*CCCC*C*CCCCCCCCCCCCCCC5CCCCCC55CCCCCCCC*CCC5CC*5C*C5CCCCCCC5555CCCCCCCCC5C*CCCC5C5CCCCCCCCCCCCCCCC5CCCCC*5*CC5C*C55CC5*55C5C*5CCC*C55C*5C55C555CC5C55C5CCC*5CCC5*5C555#
@VH01349:24:AACVJTHM5:1:1102:35917:41211 2:N:0:AGGTGAGA+CGCATAGA
TCGTTGGGACTACCAGGGTATCTAATCCTGTTTGCTCCCCACGCTTTCGCGCCTCAGCGTCAGTATTGGGCCAGGTAGCCGCCTTCGCCACTGATGTTGCTCCCGATATCTACGCATTTCACCGCTACACCGGGAATTCCACTACCCTCTCCCATACTCTAGCTGAGTAGTATCGACTGCAATTCCCAGGTTAAGCCCACGGCTTTCACAATCCACTGACTCAGCCACCTGCGTCCCCATTACGCCCAGTAATTCCGATTAACGCTTGCACCCTGCGTATTACCGCGGCTGCTGGCACCGT
+
C*C5CCCCCCCCCCC*C5CCCCCCCCCCCCCCC55CCCCCCC5CCCCCC*C*CCCCCCCCCC5CCCCCCCC*C5CCCCCCCCC5C5CCCC5C5CCCCC5CCC5CCC5*5C*5*CCCCCCCC*CCCCCCCC5CCC5CCCC5CCC5CCCCCCCCCCCCCC5CCC*CCCCCCCCCCCCCCC*55CCCCCCCCC*CCCCCCC5*555CCCCCCCCC**5C5CC*CCC5**555555*5*****55555555*55555C5555*555555555*5*555555C5C55555555555555*5555C#
@VH01349:24:AACVJTHM5:1:1102:67558:43085 2:N:0:AGGTGAGA+CGCATAGA
TCGTTGGGACTACCAGGGTTTCTAATCCTGTTTGCTCCCCACGCTTTCGTGCCTCAGCGTCAGTACTGGTCCAGATGGCCGCCTTCGCCACGGGTGTTCCTCCCGATCTCTACGCATTTCACCGCTACACCGGGAATTCCACCATCCTCTACCGTACTCTAGCTTGCCAGTATCCACTGCAATTCCCAGGTTGAGCCCAGGGCTTTCACAACGGACTTAACAAACCGCCTACGCACGCTTTACGCCCAGTAATTCCGACTAACGCTTGGACCCTTCGTATTACCGCGGGTGGTGGCACGAA
+
CCCCCCCCCCCCCCC5CCCCCCCCCCCCCCCCCCCCCCCCCCCCCCCCCCCCCCCCCCCCCC*CCCC5CCC5CCCC5CC5*CCCCCCCCCCCCCCCCCCCCCCCCCCCCCCCCCCCCCCCCCC*5CCCCCCCCCCCCCCCCCCCC*CCCCCC5CCCCCCCCC5C5C*5CCCCCCCCCCCCCCCCCCCCCCCCCCCC5CCCCCCCCCC5CCCCCCCCCCCCCCCCC*CC5CC55CCCC*C5CCCCC*CC5C5CCCCCCC*CCC5CCC5C*55CCCC*5CCCCC*C5CCC5C5*5CCC5CC5#
@VH01349:24:AACVJTHM5:1:1102:24840:43994 2:N:0:AGGTGAGA+CGCATAGA
TCGTTGGGACTACTGGGGTTTCTAATCCCGTTCGCTCCCCACGCCCTCGCGCCTCAGCGTCAAGAACAGCCCAGCAGGCCGCCTTCGCCACCGGTGTTCCTCCCGATCTCTACGCATTTCACCACTACACCGGGAATTCCACCTGCCCCTGCTGTCTTCAAGTCCGACAGTCACCAACGACCCTCCCCGGTTGAGCCGGGGGCTTTCACGCCAGTCTTATCGAACCGGCTGCGCGCGCTTTACGGCCAGTAACTCCGGACAACGCTTGCACCCTACTTATTACCGCGGCTGCTGGCACGTT
+
CCCCCCCCCCCCCCCCCCCCCCCCCCCCCCCCCCCCCCCCCCCCCCCCC5CCCCCCCCCC*CCCCCCCCCC5CCCCC5CCCCCCCCCCCCCCCCCCCCCCCCCCCCCCCCCCCCCCCCCCCCCCCCCCCCCCC5CCCCCCC*CCCCCC5CC*CCCCCCCCCCCCCCCC*5CCCCCCCCC55C*CC5CC*CCCCCC*5CCC*CC*5CC5CCC5*555C5CC*55C5555CCC555C*C*55CCCC55CCC5C55****555*55**555**5*5555**5*55**55*5555*555*5555#
@VH01349:24:AACVJTHM5:1:1102:62427:44695 2:N:0:AGGTGAGA+CGCATAGA
TCGTTGGGACTACACGGGTTTCTAATCCCGTTCGCTCCCCAAGCCTTCGCGCCTCAGCGTCAGGTCAGCGCCAGCTGGCCGCCTTCGCCTCCGGTGTTCCTCCCGATATCTACGCATTTCACCACTACTCCGGGAATTCCACCAGCCTCTCGCTGCCTCCAGCGAAGCCGTCTCGGACGACCCTCCCCGGTTAAGCCGGGGGCTTTCACGTGCGACGCGCTCCGCCGCCTACGCGCGCTTTACGCCCAGTAACTCCGGACAACGCTCGCACCCTACGTCTTACCGCGGCTGCTGGCAGGTA
+
CCCCCCCCCCCCCCCCCCCCCCCCCCCC5CCCCC5CCCCCCCCCCCCCCCCCCCCCCCCCCCCCCCCCCCCCCCCCCCCC5*CCCCCCCCCCCCCCCCCCCCC5CCCCCCCCCCCCCCCCCCCCCCCCC*CC*CCCCCCCCCCC5CCCCCCCCCCCCCCCCCCCCCCCCCCCCCC5C*5CC5CCCCCCCCCCCCCCCCCCC5CCCCCCCCCC*CCCCCCCCCCC*CCCCCC*CCCCCC5CC5CCCCCCCCCCCCCC5*CC5C*CCCCCCCCC5C*C5CC5CCCC5CC5CC5CC5C5C*CC#
@VH01349:24:AACVJTHM5:1:1102:19330:45338 2:N:0:AGGTGAGA+CGCATAGA
TCGTTGGGACTACAAGGGTTTCTAATCCTGTTCGCTCCCCACGCTTTCGCGCCTCAGTGTCAGTTACAGACCAGAAAGTCGCCTTCGCCACTGGTGTTCCTCCAAATCTCTACGCATTTCACCGGTACACTTGGAATTCCACTTTCCTCTTCTGCACTCAAGTTCCCCAGTTTCCAATGACCCTCCACGGTTGAGCCGTGGGCTTTCACATCACACTTAAGAAACCACCTGCGCGCGCTTTACGCCCAATAATTCCGCACAACGCTTGCCACCTACGTATTACCCCGCGTCCTGGCACGTT
+
CCCCC*CCCCCCCCCCCCCCC5CCCCCCCCCCCCCCCCCCCCCCCCCCCC*CCCCC5C*CCCCCC5CCCCCCCCCCCCCCC*CCCCCCCCCC5CCCCC*CCCCCC5C5CCCCCCCCCCCCCCCC*CC*C5CC*CCCCCC*CCCCCCCCCCCCC5CC5CCCCC*CCC*C*CC5CC*CCC*CCCC5C*CCCCCCCCC*CCCC5C5CCC*55CC*C*C5CCCCCCCC5CC*****5*5*555555*5**5555C5*5*55*55C55**55*555555555*55**55*55**5**55555555#
@VH01349:24:AACVJTHM5:1:1102:33493:45603 2:N:0:AGGTGAGA+CGCATAGA
TCGTTGGGACTACTAGGGTTTCTAATCCTGTTTGCTCCCCACGCTTTCGTGCCTCAGTGTCAGTGCTGGTCCAGGTGGCCGCCTTCGCCACAGATGTTCCTCCCGATCTCTACGCATTTCACTGCCACACCGGGAATTCCACCACCCTCTACCGCACTCTAGTCGGCCAGTATCCACCGCCATTCCCAGGTTGAGCCCGGGGCTTTCACGGGAGACTTAACGAACCACCTACGCACGCTTTACCCCCAGTAATTCCGAGTAACCCTTGCACCCTTCGTATTACCGCCGCTGCTGGCACCAT
+
CCCCCCCCCCCCCCCCCCCCCCCCCCCCCCCCCCCCCCCCCCCCCCCCCC*CCCCCCCCCCCCCCCCCCCCCCCCCCCCCC5CCCCC5CCCCC5C5C5CCCCCCCCCCCCCCCCCCCCCCCCCCC5CCC5*CCCCCCCCCCCCCCCCCCCCC5CCCCCCCCCCC*CCCCCCCCCCCCCCCCCCCCC*5CCCCCCC5C5CCCC5CCCCCCCC5CCCCCCCCCCCCCCCCCCCC55CCCCCCCCC*5CC55CC5CCCCCCCCCC***5CC5CCCCCCC5CC5CCCC5**55C5CCCCCCC*C#
@VH01349:24:AACVJTHM5:1:1102:59018:47534 2:N:0:AGGTGAGA+CGCATAGA
TCGTTGGGACTACAAGGGTTTCTAATCCTGTTTGCTCCCCACGCTGTCGCGCCTCAGCGTCAGCAACGGCCCAGCAGACCCCCTTCGCCACTGGTGTTCTTCCCGATCTCTACGCATTCCACCGCTACACCGGGAATTCCATCTGCCTCTACCGTGCTCCAGCCCGACAGTTTAGAAGGCAGCCTTGCGGTTGAGCCGCAAGATTTCACCCCCTACTTATCGGGCCGCCTACGGGCGCTTTACGCCCAGTGATTCCGCACAACCCTCGCACCGTCTGTATTACCGGCGCTGCTGGCACAGC
+
CCCCCCCCCCCCCCCCC*CCCCCCCCCCCCCCCCCCCCCCCCCCCCCCCCCCCCCCCCCCCCC5C5CCCCCCCCCCCCCC*CCCCCC*CCC5CCCCCCCCCCCCCCCCC*CCCCCCCCCCCCCC*CCCC*CCC5C5CC5CCCCCC5CCCCCCCCCC*CCCCCCC*CCCCCCCCCCCCC*CCCCCCCCC*CCC*CCCCCCCCCCCC5CC5CCCCCCCCCCCC*CCCCCCCCC*C*55*CC*CCCCC*CCCCC5CC55C*C5CC5**C55C555*555*55CC55*55555***5555555*#
@VH01349:24:AACVJTHM5:1:1102:69414:47705 2:N:0:AGGTGAGA+CGCATAGA
TCGTTGGGACTACCAGGGTTTCTAATCCTGTTTGCTCCCCACGCTTTCGCGCCTCAGCGTCAGTTACAGGCCAAACAGTCGCCTTCGCCACTGGTGTTCCTCCACATCTCTACGCATTTCACCGCTACACGTGGAATTCCACTCTTCTCTCCTGCACTCAAGCTGACCAGTTTCAGGTGCCGGTGTGCGGTCGAGCCGCAGCCTTTCACACCTGACTTAATAAGCCGCCTGCGCGCGCTTTACGCCCAATAATACGGGATAACGCTCGCGCCCTACGTATTTCCGGGGGTGCTGGGACGAT
+
C*CC*CCCCCCCCCCCC5CCCCCCCCCCCCCCCCCCCC*CCCCCCCCCCCCCCCCCCCCCCC5CCCCCCCCCCCC*CCCCCCC5CCCCCCCCC*CCCC*CCCCCCCCC5C5CCC**CCCCCC*C*C5C5*555*5C555555CCCC55CC5CCC*CCCCCCC*CCCCC5CCCC5CCCC**CCCC*CC*5CCCCC*55C*C5CC*C5CC55CC55CCCC55**5**55*55555555*5**555*55555***5*555555555555555*555*555*55***555*5*555555**55*#
@VH01349:24:AACVJTHM5:1:1102:50781:47781 2:N:0:AGGTGAGA+CGCATAGA
TCGTTGGGACTACAAGGGTTTCTAATCCTGTTTGCTCCCCACGCTTTCGCTCCTCAGCGTCAGTGCCGGCCCAGAGAACCGCCTTCGCTACTGGTGTTCCTCCCGATATCTGCGCATTCCACCGCTACACCCGGAATTCCATTCTCCTCTACCGGACTCAAGTCACAACAGTATCGACTGCAATTCCGGGGTTGAGCCCCGGACTTTCACACCCGACTTGTTGAACCGCCTACGACCTCTTTACGCCGAATGATTCCGGATTACGTTCGCACCCTACGTATTACCGCGGGTGCTGGGACCT
+
CC*CCCCCCCCCCCCCCCCCCCCCC5CCCCCCCCCCCCCCCCCCCCCCCCCCCCCCCCCCCCCCC5C5CCCCCCCCCCCCCCCCCCC*CCCCCCCCCC*CCCCCCCCCCCCCCCCCCCCCCCCCCCCCCCC*CCCCCC*CCCCCCCCCCCCCCCCCCCCCCCCCCCCCCCCCCCCCCCCC5CCCCCCCCCCCCCCCCCCCCCCCCC5CCCC*CCCCC*5C5CCCCCCCC5CC5C**C5CCCCCCC55*C55CCCCCCC**C*C*5*555CC*55555**5*5C55*555**55555*55*#
@VH01349:24:AACVJTHM5:1:1102:14255:48178 2:N:0:AGGTGAGA+CGCATAGA
TCGTTGGGACTACAAGGGTATCTAATCCTCTTTGCTCCCCACGCTTTCGTGCATGAGCGTCAGTGCAGGCCCAGGGGATTGCCTTCGCCATCGGTGTTCCTCCGCATATCTACGCATTTCACTGGTACACGCGGAATTCCATCCCCCTCTGCCGCACTCCAGCCTTGCAGTCACAAATGCAGGTCCCAGGTTGAGCCCGGGGATTTCACATCTGTCTTACAAAACCGCCTGCGCACGCTTTACGCCCAGTAATTCCGATTAACGCTCGCACCCTACGTATTACCGCGGCTGCTGGCAGGTA
+
CCCCCCCCCCC*CCCCCCCCCCC5CCCCC*CCCCCCCCCCCCCCCCCCCCC5CCCCCCCCCCCCCCCCCCCCCCC5CCCCCC*CCCCCCCCCCCCCCCCCCC55CCCCCCCCCCCCCCCCCCCC*CCCC55CCCCCCCCCCCCCC5CCCCCCCCCCCCCCCCCCCCC5CCCCCCCCCCCCCCCCCCCCCCCCCCCCCCCCCCCCCCCCCCCCCCCCCCCCCCCCCCCCCCC*CCCCCCCCCCCCC5CCCCCCCCC*5CCCCCC5*55CCCCCCC5*CCCCCC5CCCCC5C55CC5CCC*C#
@VH01349:24:AACVJTHM5:1:1102:34194:48273 2:N:0:AGGTGAGA+CGCATAGA
TCGTTGGGACTACCCGGGTTTCTAATCCTGTTTGCTCCCCACGCTGTCGCACCTGAGTGTCAGTATTGGGCCAGGTAGCCGCCTTCGCCACTGATGTTCCTCCCGATATCTACGCATTTCACCGCTACACCGGGAATTCCACTACCCTCTCCCATACTCTAGCTAACTAGTATCGACTGCAATTCCCAGGTTAAGCCCAGGGCTTTCACAATCGACTGACTCAGCCAGCTGCGTGCCCTTTACGCCCAGTAATTCCGATTAACGCTTGCACCCTCCGTATTACGGCGGCTGCTGGCACGGT
+
CCCCCCCCC5CCCCCCCCCCCCCCCCCCCCCCC5*CCCCCCCCCCCCCCCCCCCCC5CCCCCCCCCC5CC5CCCCCCC*C*CCCC*CCCCCCCCC5CCC*CCCCCCCCCCCCCCCCCCCCCCCCCCCCC5CCCCCCCCCCC*5CCCCCCCCCCCCCCCCCCCCCCC*CCCCCC5CCCCCC*CCC*C5CC5CCCCCC55CC*CCCCCCCCCCCCCCCCCC*C5CCCCC*CCCCCCCC*5CCCCCC*C5CCCCC5CC5C5CCCCCCCCC5*C5CCCCCCCCCC5C*C*C5*C5CC555C*55#
@VH01349:24:AACVJTHM5:1:1102:36144:48860 2:N:0:AGGTGAGA+GGCATAGA
TCGTTGGGACTACTCGGGTTTCTAATCCCGTTCGCTCCCCATGCTTTCGCGTCTCAGCGTCAGGTATGTCCCAGGATGCCGCCTTCGCCTCTGGTGTTCCTCCGGATCTCTACGCATTTCACCACTACACCCGGAATTCCCCATCCCTCTAACACCCTCTAGGTCACCAGTCTTATCCGACCTCTCCCAGTTTAGCCGCGAGCTTTCACCGACAACTTACTCACCCGCCTACGCGCTCTTTACGCCCAGTAATTCCGGATAACCTTTGCGTCCTACGTTTTACCGGGGCGGCTGGGAGGTC
+
CC*CCCCCCCCCCC*CC5CC5CCCCCCCCCCCCCCCCCCCC*CCCCCCCCCCCCCC**CCCCCCCCCCCC*CCCC*CCCCCCCCCCCCCCCCCCCCCCCCC5CCCCCCC5C5C55CCCC*CCCCCC5C5C5C*CC5CCC**CCCCCCCCCCCCC5CC55CCC5CC**CC*CCCCCCCC5CCCCCC*C5*CCC*5*555*5**555555555C5*5*5C5555555C55*5C*5*55CC*CC55C*5*5*555555*5555555*55555555*555*55C*5*555555*5C555*5**5#
@VH01349:24:AACVJTHM5:1:1102:19083:51529 2:N:0:AGGTGAGA+CGCATAGA
TCGTTGGGACTACCAGGGTATCTAATCCTGTTTGCTCCCCACGCTTTCGTGGCTGAGCGTCAGTGTTGACCCAGGGGGCTGCCTTCGCCATCGGTGTTCCTCCACATATCTACGGATTTCACTGCTACACGTGGAATTCCACCCCCCTCTGCCACACTCTAGCCTGCCAGTTACAAGCGCAATTCCCAAGTTGAGCTCGGGGATTTCACACCTGTCTTAACAGACCGCCTGCGCACGCTTTACCCCCAGTAATTCCCATTAACCCCAGCACCCTACGTATTACCCCCGCTGCTGGCACGTT
+
CCCCCCCCCC5CCCC*CCCCCCCCCCCCCCCCCC5CCCCCCCCCCCCCCCC*5C*CCCCCCCCCCCC*CC5CCCCC*C*CC55CC*CCCCCCCCCCCC5CCCCCCCCCCCCCCC*CCCCCCCCC*5C5C*CC5C5CCC5*CCCC5CC55C5CC*CC5C5CCC5CCCC*C*CCCCCCC5C5CC*CCCCC5CCCCC*CC*C5CCC*CC5CC5*5CCCCCC5CCC*5*555CCC*555C5*CC55*555*55555555*5*555*5*55*555555*5*5555*555****5**55*5***55#
@VH01349:24:AACVJTHM5:1:1102:36466:52476 2:N:0:AGGTGAGA+CGCATAGA
TCGTTGGGACTACTAGGGTTTCTAATCCCGTTTGCTCCCCATGCTGTCGCGCTTTAGCGTCAGGTATGGGCCACCGTGTCCGCTTCCGCACTGGTGTTCCTCCCGATCTCTACCGATTTCACCACTACAGCGCGAATTCCACACGCCTCTAACATCCCCTAGTTTGCCAGTATCCAACGACCTCTCCCGGGTTACCCGTGTGCTTTCAGCCGAGACTTAACAAACCGCCTACACCGCCTTTACGCCCCCTAACTCCGGTTTAGGTTCGTCTGCATCGTTTTACCGGGGCTGCTGGCAGGTT
+
CC5CC**C5CCC*CCCCCCCCCCCCCCCCCCCCCCCCC*CCCCCCCCCCCC5CCCCCCCCCCCCCCCCC*C***C*CCCC**CCCC**555CCCCCCC5C55C*5*5555555**5*55555555C*5C5C**CC55C*55CCC5*C5CC5*555**5555*555555555*555*5555555****555*55555***5*55**555**55555*5555555555555C555C**5*5555555*5**55****5*5*5*5555555*555*****55*55*5555**55***55*555#
@VH01349:24:AACVJTHM5:1:1102:26355:53081 2:N:0:AGGTGAGA+CGCATAGA
TCGTTGGGACTACTGGGGTTTCTAATCCCGTTTGCTCCCCTGGCTTTCGCGCCTCAGCGTCAGTGTCAGCCCAGCAACCCGTCTTCACCTCAGGTGTTCCTCTTCATATCTACGCATTTCACCGCTACACCAAGAATTCCGATTGCCCCTTCTGCACTCTAGCGCAGCAGTATCACTTGGCCGTTCCGAGTTAAGCTCGGAGATTTCACAAGTGACTTACCACGCCGCCTACGCGCCCTTTACCCCCAGTAAATCCCAACAACGCTTGGTCCCTACGTATTACCGCGGCTGCTGGCACGTT
+
CCCCCCCCCCCCCCCCCCCCCCCCCCCCCCCCCCCCCCCCCC*CCCCCCCCCCCCCCC*CCCCCCCCCCCC*CCCCCCCCCCCCC5CCCCCC5CCCCCCCCCCC*5CCCCCCCCCCCCCCCCCCCCCCCCCCC*CC*CCCC5CCCC5CCCCCCC*CCCCCCC5CCCCCCCC5CCCCCCCCC*CCCCCCCCCCCC5CCCCCCCCCCCCC5CC55CC5CCC*CC55CCC*CCC*CCCC*C*C*5C**C555C5CC5C5*5555*5555555555*55555555555C*5*555*555C5**C#
@VH01349:24:AACVJTHM5:1:1102:30520:53233 2:N:0:AGGTGAGA+CGCATAGA
TCGTTGGGACTACAAGGGTTTCTAATCCTGTTTGCTCCCCACGCTGTCGCACCTGAGTGCCAGTATTGGGCCAGGTAGCCGCCTTCGCCACTGATGTTCCTCCCGATATCTACGCATTTCACCGCTACACCGGGAATTCCACTACCCTCTCCCATACTCTAGCTAAGTAGTATCGACTGCAATTCCCAGGTTAAGCCCAGGGCTTTCACAATCGACTGACTCAGCCACCTCCGTGCGCTTTACGCCCAGTAATTCCGATTAACGCTTGCACCCTCCGTATTACCGCGGGTGCTGGCACGGC
+
C*CCCCCCCCCCCCCC*CCCCCCCCCCCCCCCCCCCCCCCCCCCCCCCCCCCCCCCCCC*CCCCCCCCCCCCCCCCCCCCCCCCCCCCCCCCCCCCCCCCCCCCCCC*CCCCCCCCCCCCCCCCCCCCCC55CCCCCCCCCCCCC*CCCCCCCCCCCCCCCCCCCC*CCCCCCCCCCC*CCCCCCCCCCCCCC5CCC*CCCC*CCCCCCCC5C5CCC5C*CC*CCCC*5C*5CC**5*5CCC5C5*5C555*C5555C55CC*55CC*CCC*CC5*C5CC5CC5CC**5*555*55C5C*#
@VH01349:24:AACVJTHM5:1:1102:68448:53290 2:N:0:AGGTGAGA+GGCATAGA
TCGTTGGGACTACAAGGGTTTCTAATCCTGTTTGCTCCCCACGCTTTCGTGCCTGAGCGTCAGTACCTGTGCAGCTATCCGCCTACGCATCCGGTGTTCCTCGTGATATCTACGCATTTCACCGCTACACGACGAATTCCGATAGCCTCTCCAGGACTCAAGACCTGGAGTATCAAAGGGAGTTCCACGGTTGAGCCGTGGGCTTTCACCTCTGACTTACAGGGCCGCCTGCGCACCCTTTACACCCACTGATTCCGGACAACCGTAGCACCCACCGTCTTACCGCCGCTCCTGGCACGGC
+
C*CCCCCCCCCCCCCCCCCCCCCCCCCC5CCCCCCCCCCCCCC*CCCCCCCCCCCCC5CCCCCCCCCCCC*CCC*CCCCCCCCCCCCCC*C5CCCCCCCCCCCC*CCCCCCCCCCCCCCCCCCCCCCCCCCC*CCCCCC55CCC55CC5C5C5CCC55C5CCCC5CC5CCCCCCCCC5**5CCC5CCC5C*C*5C*5CC5555C5C55CC55CC*CCC5CC5*55C5CCCCC*C5*5C555C*55*5C*55555**55C55C5*555555555*5C55*555*5***5555C555**555#
@VH01349:24:AACVJTHM5:1:1102:66290:54085 2:N:0:AGGTGAGA+CGCATAGA
TCGTTGGGACTACCGGGGTTTCTAATCCTGTTTGCTCCCCACGCTTTCGCGCCTCAGCGTCAGTTACAGACCAGAAAGCCGCCTTCGCCACTGGTGTTCCTCCACATCTCTACGCATTTCACCGGTACACGTGGAATTCCGCTTTCCTCTTCTGTACTCAAGCCTATCAGTTTCCAATGACCTTCCCCGGTTGAGCCGGGGGCTTTCACATCAGACTTAACATGCCGGCTGCGGGCGCTTTACGCCCAATAATTCCGGACAACGCTTGCCACCAACGTATTACCGCGGCTGCTGCCACGTT
+
*CCCC5CCCCCC5CCCCCCCCCC5CC5CCCCCCC*CC5CCCCCCCCCCC*CCCC*CCCCCCCCCC**C*CCCC*CCCC*CC5CCCC5CCCCC5C5CCC5CCC*CCCC5C5CCCC*CCCCCCCC5*5C5CC5CC5CCCCCCCCCCCC5CCCCCCCCCCCCC55CCCCCCCCCCCCCCC**C*CCCCCC5CCCCC5C*CCC*CC*5CCCC5CC*C5CC5CCCC5*5C5*55C5C**5CC*55CC5C555C55C5C55C*555CC55*5CCCCC5C55C55CC*55555*555CC5*55C555#
@VH01349:24:AACVJTHM5:1:1102:31884:55126 2:N:0:AGGTGAGA+CGCATAGA
TCGTTGGGACTACTGGGGTTTCTAATCCTGTTTGATCCCCACACTTTCGTGCCTCAGCGTCAGTTAGAATCTAGTAAGCTGTCTACACTATCGGTGTTCTTGACGATATCTAAGCATTTCACCGCTACACCGTCAATTCCGCCTACCTCGAGTCCACTCAAGCCCATCAGTATCAATCCCAGCCTCCCGGTTAAGCCGGGATATTTCAGAACTGACTTAATAGGCCGGCTAGGCACCCTTTAAACCCAAAAAATCCGGACAACGCTCGCCACCTACTTATTACGGCGGGTGCTGGCACGAT
+
CCCCCCCCCCCC55CCCCCCCCCCCCCCCCCCC5CCCCCCCCCCCCCCCC***CCCCCCCCCCCCCCCCCCCCCCCCC5CCCC5CCCCCCCCCCCCCCCCC5CCCCCCC*CCCCCCCCCCCCCCCCCCCCCCCCCCCCCCC**CCCCCCCCCCCCCCCC*CC*C*CCCCCCCC5CCC5C*C*5C5CC5CCCCCC5C55CC*5*C55*CC5C55555C5555555**5*555*555C55*55*55*C555**55*555*555555*555*5555*5**55555***55**55*555*5***#
@VH01349:24:AACVJTHM5:1:1103:54663:4181 2:N:0:AGGTGAGA+CGGATAGA
TCGTTGGGACTACAGGGGTATCTAATCCTGTTTGCTCCCCACGCTTTCGCACCTCAGCGTCAATCTTCGTCCAGGACAGGGCCTTCGCCTCTGGTATTCCTCCCGATATCTACGAATTTCACCTCTACACCCGGAATTCTCTGTCCCCCTCCGAGATTCAAGCGACGGAGTTCGGGATGCACTTCCAGGGTTGAGCCCTGGGCTTTCACATTCCGCTTACGCCGCCGCCTACGCGCGCTTTACGCCCAATATTTCCGAGCAACCTTCGCACCCTCCGTATTACCCCGGCTGGTGGCACGGC
+
CCCCCCCCCCCCCCCC55CCCCCCCCCCC5CCCCCCC*CCCCCCCCCCCCCCCCC***5CCCCCCCCCCCCCCCC*CC**5C5CCC5CC*CC*CCCCCC5CCCCCC5CCCCCC5CCCCCCCCCCCCCC*C5*CCCCCCCC*C*CC5CCCCC5CCCCCCCCC*5CCC5*CCCC5CCCCCC5C5CCCCCCC*CCCCCCC5CC*CCCCCCC*C5C*CCCCCCCCC55CCC*CC5C5CC*CC5CC5C5C**C*55**C555555C55*5C*5*C5*55C55C555CC5*5*5555*55*555*5#
@VH01349:24:AACVJTHM5:1:1103:38719:5241 2:N:0:AGGTGAGA+CGCATAGA
TCGTTGGGACTACTGGGGTTTCTAATCCTGTTCGCTACCCACGCTTTCGCGCCTCAGTGTCAGTATTAGGCCAGGAAGTCGCCTTCGCCACTGGTGTTCCTTCCGATATCTACGCATTTCACCGCTACACCGGAAATTCCACTTCCCTCTCCTATACTCTAGATAAGCAGTTTCAGAGGCAGTTCCCAGGTTAAGCCCGGGGATTTCACCTTTGACTTGCATATCCACCTACACGCCGTTTACGCCCAGTCATTCCGATTAACGCTTCCACGCTCTGTTTTACCGCGGCTGCTGGCACAGA
+
CCCCCCCC5CCCCC5CCCCCCCCCCC*CCCCCCCCCCCCCCCC5CCCCCCCCCC*5CCCCCCCCCCCCC*5CC5*CC5CC*CCCCCCCCCCCCC*CCCCCCCCCCCCCCCCCCCCCCCC*CCCC5CCCCCCCCCCCCCCCCCCCCCCCCCCCCCCCCC*CCC5CCCC5C5CCCCCC5CC*CCCCCCCCCCCC*CCCCCCCC*5CCCC5CCCCCCC5CC*CCC*CC5C*55CCCCC*C*CCC*5CC5C5C55C555*CC*5C5*C555**55*5C5*55*55*55555555*5555555*5#
@VH01349:24:AACVJTHM5:1:1103:57125:5316 2:N:0:AGGTGAGA+CGCATAGA
TCGTTGGGACTACTCGGGTTTCTAATCCTGTTTGCCCCCCACGCTTTCGTACCTCAGCGTCAATACTTGTCCAGTCAGTCGCCTTCGCCACTGGTGTTCTTCCGAATATCTACGAATTTCACCTCTACACTCGGAATTCCACTGACCTGTCCAAGATTCTAGCTACCTAGTTTCAAAGGCTGTTCCGCGGTTGAGCCCCGGGCTTTCACCTCTGACTTGAGTAACCGCCTACGTACGCTTTACGCCCACTAATTCCCAACAACCCTACCTCCCTCCGTATTACCGCGGCTGCTGGCACGGG
+
CCCCCCCCCCCC*CCCCCCCCCCCCCCCCCCCCCCCCCCCCCCCCCCCCCCCCCCCCCCCCCCCCCCCCCCCCCCCCCCCC5CCCC5CCCCCCCCCCCCCCCCCCCCCC5CCCCCCCCCCCCCCCCCCCCCCCCCCCCCCCCCCCCCC*CCCCCCCCCCC*CCCCCCCCCCCCCCCCC5CCCCCCCC**CCCCCCCCCCCCCCCCCCCCCCCCCCCCCCCCCCC5CCCCCC5CCCCCCCCCCCCCCCC*CCCCCCC*CCCCCC*CCC*C55C5CCCCCCC5CCCC***CCCC5CCCCCCC#
@VH01349:24:AACVJTHM5:1:1103:30539:5430 2:N:0:AGGTGAGA+CGCATAGA
TCGTTGGGACTACCAGGGTTTCTAATCCTGTTTGCTCCCCACGCTTTCGCTCCTCAGCGTCAGTGCCGGCCCAGAGAACCGCCTTCGCTACTGGTGTTCCTCCCGATATCTGCGCATTCCACCGCTACACCGGGAATTCCATTCTCCTCTACCGGACTCAAGTCACAACAGTATCGACTGCAATTCTGGGGTTGAGCCCCAGACTTTCACAGCCGACTTGTTGAACCGCCTACGAGCTCTTTACGCCCAATGATTCCGGATAACGCTCGCACCCTACGTATTACCCCGGGTGGTGGCACGT
+
CCCCCCCCCCCCCCCCCCCCCCCCCC5CCCCCCCCC5CCCCCCCCCCCCCCCCCCCC5CCCCCCCCCCCCCCCCCCCCCCCCCCCCCCCC*CCCCCCCCCCCCCCCCCCCCCCCCCCCCCCCCCCCCCCCCCCCCCCCCCCCC5C*CCCCC5C5CCCCCCCCCC5CCCCCCCCCCCCCCCCC*CCCCCCCCCCCCCCCCCCC5CCCCCCCC5CCCCCCCCCCCCCC5CCCCCC5CC5CCC5CCCCCCCC5CCCCCCCCCCCCC5CCCCCC*C5CCCCC5C55C****C*5***5CC5CCC#
@VH01349:24:AACVJTHM5:1:1103:18780:5903 2:N:0:AGGTGAGA+CGCATAGA
TCGTTGGGACTACTCGGGTTTCTAATCCTGTTTGCTCCCGACGCTTTCGCGCCTCAGCGTCAGTTACAGACCACAAAGCCGCCTTCGCCACTGGTGTTCCTCCACATCTCTACGGATTTCACCGCTACACGTGGAATTCCGCTTTCCTCTTCTGTACTGAAGTTCTCCAGTTTCGAATGTCCCTCCACGGTTGAGGCGTGGGCTTTCACATCAGACTTAAAGAACCCCCAGCGCGCGCTTTACGCCCAATAATTCCGGACAACGCTTGCCACCTACGTATTACCGCGGCTGCTCGCACGTC
+
CCC*CCC*C5C5CCCCCCCCC5CCC5*5CCCCCC*C55C*5*C5CCCCCCCCCCCCCCCCC*CCCC*55CCCC*CCCCCCCCCCCCCCCCCCCCC5CC*CCCCCCCC5C5CCCC5CCCCCCC5C*CCCCC5C5CC*5CCCCCC5*C5CC5CCCC5CCC5CCCC5C5CCCCCCCC*C5CC*CCCCCC5CC5CC5CC*CCCC55*CCCC5CCCCCCCCCCCCCCCCCC*C5*CCCC5CC5*CCCCC5555CCC**5555555555*55C5CCC5CC555CC55C5*5C*C5CC55555C55C#
@VH01349:24:AACVJTHM5:1:1103:49361:6036 2:N:0:AGGTGAGA+CGCATAGA
TCGTTGGGACTACTAGGGTATCTAATCCTGTTCGCTCCCCCAGCTGTCGTGCCTCAGCGTCAGTTACCGTCCAGGTGGCCGCCTTCGCCACTGGTGTTCCTCCCGATATCTACGCATTTCACCGCTACACCGGGAATTCCGCCACCCTCTCCGGCACTCAAGCCATCCAGTTTCCCGTCGCCCTCCCCGGTTGAGCCGGGGGATTTCACACAGGACTTAAATGGCCGCCTACGCACCCTTTACGCCCAGTAATTCCGGACAACGCTTGCCCCCTACGTTTTACCGCCGCTGCTGGCACGTA
+
CCCCC5CCCCCCCCCCCCCCCCCCCCCCCCCC5C5C*CCC55CCCCCCCCCCCCCCCCCCCCCCCCCCCCCCCCCCCCCCCCCCCCCCCCCCCCCCCCCCCCCCCCC5CCCCCCCCCCCCCCCCCCCCCCCCCCCCCCCCCCCCCCCCCCCCCCCCCCCCCCCCCCCCCCCCCCC*CC*C*CCCCCCCCCCCCCCCCCC*C5C5CCCC5CCCCCCCCCCCCCCCCCCCCCCCCCCCCCCCCCCC*5*CCC5CCCCCCC*CC5CC*CC5*CC*CCC5C*C5CCCCCC*CCCC*5*CC555C#
@VH01349:24:AACVJTHM5:1:1103:50781:6206 2:N:0:AGGTGAGA+CGCATAGA
TCGTTGGGACTACTAGGGTATCTAATCCTGTTCGCTCCCCCAGCTGTCGTGCCTCAGCGTCAGTTACCGTCCAGGTGGCCGCCTTCGCCACTGGTGTTCCTCCCGATATCTACGCATTTCACCGCTACACCGGGAATTCCGCCACCCTCTCCGGCACTCAAGCCATCCAGTTTCCCGTGGGCCTCCCCGGTTGAGCCGGGGCATTTCACACAGGACTTAAATGGCCGCCTACGCACCCTTTACCCCCAGTAATTCCCGACAACGCTTGCCCCCTACGTTTTACCGCGGCTGCTGGCACGTA
+
CCCC*CCCCCCCCCCCCCCCCCCCCCCCCCCCCCCCCCCCCCCCCCCCCCCCCCCCC5CCCCCCCCCCCCCCCCCCCC*CCCCCCCCCCCCCCCCCCCCCCCCCCC5CC5CCC*CCCCCCCCCCCCCCCCCCCCCCCCCCCCCCCCCCCCCCCC*CCCCCCC5CCCCCCCCCCCCCCCCC*C5CCC*CCCCCCCC*CC*CCC**CCCC5CCCCCC5CCCCC5CCC5*CCCCCC*CCCCCCCC5*CCCCCCCCCCC5*5CCCCC5C5C5CC5CCCCC55CC5C5CCC5CCCCCC5C5CCCC#
@VH01349:24:AACVJTHM5:1:1103:70152:6831 2:N:0:AGGTGAGA+CGCATAGA
TCGTTGGGACTACTAGGGTTTCTAATCCTGTTTGCTCCCCACGCTTTCGCACCTCAGTGTCAGTATCAGTCCAGGTGGTCGCCTTCGCCACTGGTGGTCCTTCCTATATCTACGCATTTCACCGCTACACAGGAAATTCCACCACCCTCTACCATACTCTAGCTCGTCAGTTTTGAATGCAGTTCCCAGGTTGAGCCCGGGGGTTTCACATCCAACTTAACGAACCACCTACGCGCGCTTTACGCCCAGTAATTCCGATTAACGCTTGCACCCTCTGTATTACCGCGGCTCCTGGCACAGA
+
CCCCCCCCCCCCCCCCCCCCCCCCCCCCCCCCCCCCCCCCCCCCCCCCCCCCCCCCCCCCCCCCCCCCCCCCCCCCCCCCCCCCCCCCCCCCC5CC*CCCCC5CCCCCCCCCCCCCCCCCCCCCCCCCCCCCCCCCCCCCCCCCCCCC5CCC5CCCCCCCCCCCCCCCCCCCCCCCCCC5CCCCCCCCCCCCCCCCCCCCCC*CCCCC*C5CCCCCCCCCCCCCCCCCCCCC55CCC5CCCCCCCCCCCCCCCCC*CCCCCCCCCCCCCCCCCCCCCCCCCCCCC5CC5C*C*55CCC55#
@VH01349:24:AACVJTHM5:1:1103:48358:7645 2:N:0:AGGTGAGA+CGCATAGA
TCGTTGGACTACAAGGGTTTCTAATCCTGTTTGCTCCCCACGCTTACGCACCTCAGCGTCAGTATCGAGCCAGTCAGCCGCCTTCGCCACTGGTGTTCCTCCGAATATCTACGAATTTCACCTCTACACTCGGAATTCCACTCACCTCTCTCGACCTCCAGACCAACAGTTTTAAAGGCAGTTCCGGGGTTGAGCCCCGGGATTTCACCCCTAACTTGCTGATCCGCCTACGTGCGCTTTACGCCCAGTAATTCCGAACAACGCTAGCCCCCTCCGTATTACCGCGGCTGCTGGCACGGAT
+
CCCCCCCCCCCCCCCCCCCCCCCCCCCCCCCCCCCCCCCCCCCCCCC5CCCCCCCCCCCCCCCCCCCCC5CCCC*CCCCCCCCCCCCCCCCCCCCCCC*CCCCCCCCCCCCCCCCCCCCCCCCCCCCCCC*CCCCCCCCCCCCCCCCCCCCCCCCCCCCCCCCCCCCCCCCCCCCCCC*CCCCC5CCCCCCCCCCCCCCC5CCCCCCCC*CCCCCCCCCCCCCCCC*CCCCCCCCCCCCCCCC*CCCCCCCCCCCCCCCCC5C*CCCCCCCCCCCCCCCCC*CCCCCCCC*5CCCC*C*C#
@VH01349:24:AACVJTHM5:1:1103:15845:8005 2:N:0:AGGTGAGA+CGCATAGA
TCGTTGGGACTACCAGGGTTTCTAATCCCGTTCGCTCCCCTAGCTTTCGCAGTTCAGCGTCAGTGTCGGCCCAGCAACCCGCCTTCGCCGCAGGTGTTCCTCTCGATATCTACGCATTTCACCGCTACACCGAGAATTCCAGTTGCCCCTTCCGCACTCTAGCCCTGCAGTATCCGCTGACCTTTCCGGGTTAAGCCCGGAGATTTCACAACCGACTTACAGTGGGCGCCTTCGCGCCCTTTACGCCCAGTAAATCCCAACAACGCTTGCTCCCCCCGTATTACCGCGGGTCCTGGCACGT
+
C*CCCCC5CCCCCCCCC5CCCCCCCCCCCCCCCCCCCCCCCCCCCCCCCCCCCCCCCCCC5CCCCCC*CCCCCCCCCC5CCCCCCCCCCCCC5CCCCCCCCCCCCCC*CCCCCCCCCCC*CCCC*CCCCCCCCCCCCCCCCC*CCCCC**CC5CC*CCCCCCC5C*C*CCCCCC*CCC*CCCCC5CCCCCCCCC5CCC5C*C5CC*5C5CC5*5555C5CCC5555*5*CC*5*55C*5C**555**555C555C5**555C55**555**5555555555*555**555*5**5**5*5#
@VH01349:24:AACVJTHM5:1:1103:25275:8080 2:N:0:AGGTGAGA+CGCATAGA
TCGTTGGGACTACTCGGGTATCTAATCCTGTTTGCTCCCCACGCTTTCGCACCTCAGCGTCAACAATCGTCCAGTGAGCCGCCTTCGCCACTGGTGTTCTTCCGAATATCTACGAATCTCACCTCTACACTCGGAATTCCACTCACCTCTCCGATGTTCAAGCAATCCAGTCTCAAAGGCAGTTCCGGGGTTGAGCCCCGGGCTTTCACCTCTGACTTAAATCGCCGCCTAGGTGCGCTTTACGCCCAGTAATTCCGAACAACGGTAGCCCCCTCCCTATTACCGCCGGTGCTGGCACGGT
+
5C5CCCCCC5CCCCCCCCCCCCCCCCCCC5CCCCCCCCCCCCCCCCCCCCC5CCCC*CCCCCCC*CCCCCC5CCCCC**CCCCCCCCCCCCCCCCCCCCCCCCCCC5CCCCCC*CCCCCC5CCCCCCCCCC5CCCCCCCCCCCCC5CCCC5CCCCCCCCC*C5CCCC5C5C*5CC5CCCCC*CCCC555CCCCC*CCCCCCCCCCCCC5C5CC55CCCCCC5*CCCCCCCC*5C*5C5C5CCC*C*C5*C55CCCCCCCCCCC5*CC55C*C*C***5555*5555*5*5555555C5C5#
@VH01349:24:AACVJTHM5:1:1103:27320:9557 2:N:0:AGGTGAGA+GGCATAGA
TCGTTGGGACTACACGGGTATCTAATCCTGTTTGCTCCCCACGCTTTCGCACCTCAGCGTCAGTACCGGGCCAGTGAGGCGCCTTCGGCACTGGTGTTCTTGCGAATATCTACGAATTTCACCTCTACACTCGCAGTTCCACTCACCTCTCCCGGACTCGAGATCCTCAGTATCAAAGCCAGTTCCGGAGTTGAGCTCCGGGATTTCACCCCTGACTTAAAGATCCGCCTACGTGGGCTTTACGCCCAGTGATTCCGAGCAACGCTAGCCCCCTTCGTATTACCGGGGCTGCTGGGACGAC
+
CCCCCCCCCCCCCCCCCCCCCCCCCCCCCCCCCCCCCC5*CCCCCCCCCCCCCCCC*CCCCCCCCCCCCCCCC5CCCC*CC5CCCCC*CCCCCCCCCCCCCCCCCCCCCCCCCCCCCCC5CCCC*CCCCCCCC5CCCC*CCCCCCCCCCCCCCCCCCCCCCC*CCCCCCCCCCCCCCC5CCCCCCCCCCCCCCCCCCCCC*CCCCCCCCCCCCCCCCCCCC55CCCCCCCCCCC*5C*CCC5CCCCCCCC*CCCCCCCCCCC5C**C55CCC555*CCCCCCCCC5CCCC**CC5*CC55#
@VH01349:24:AACVJTHM5:1:1103:16868:9822 2:N:0:AGGTGAGA+CGCATAGA
TCGTTGGGACTACTCGGGTTTCTAATCCTGTTTGCTACCCACGCTTTCGTGCCTCAGTGTCAGTATGAGTCCAGAGAGCCGCCTTCGCCACTGGTGTTCCTTCCGATCTCTACGCATTTCACCGCTACACCGGAAATTCCACTCCCCTCTACTCTACTCTACACAGTCAGTTTCACAGGCAATTCCCAGGTTAAGCCCAGGGCTTTCACCTTTGACTTGACTATCCACCTACGCACCCTTTACGCCGAGTAATTCCGATTAACGCTCCGACCCTCTGTATTACCGCGGCTGCTGGCACAGT
+
CCCCCCCCCC*CCCCCCCCCCCCCCC5CCCCCCCCCCCCCCCCCCCCCCCCCCCCCCCCC*CCCCCCCCCCCCC**CCCCC5CCCCCCCCCCC5CCCCCCCCCCCCCCCCCCCC*CCCCCCC*CCCCCCCCCCCCCCCC5CCCCCCCCCCCCCCCCCCCCC*C*CCC5CCCCCCCCCC*CCCCCCCCCCCC5CCC5CCCCCCCC5CCCCCCCC5CCC5C555**5555*C55*5CCCC55CC55*5555C*5*5*C55555555555*5C**55555C55C5C*5*55*555C5C*CC5*#
@VH01349:24:AACVJTHM5:1:1103:26298:10882 2:N:0:AGGTGAGA+CGCATAGA
TCGTTGGGAGTACCCGGGTTTCTAATCCTGTTTGATCCCCACACTTTCGTGCATCAGCGTCAGTTACAGCCTAGTAAGCTGCCTTCGCTATCGGTGTTCTTGACGATATCTATGCATTTCACCGCTACACCGTCAATTCCCCCTACCTCATCTGTACTCAATCCCGGCAGTTTTTCAGGCAGCTCCCAAGTTGAGCTTGGGCATTTCACCTAAAACTTGCAGGGACGCCTACGCACGCTTTAAACCCAATAAATCCGGACAACGCTCGCCACCTACGTATTACCCCGGGTGCTGGCACGTC
+
CCCCCCC5C*CCC*C5CCCCCCCCCCC5CCCCCCCCCC*CC5CCCCCCCCC5CCCCCC*CCCCCCCCCCCCCCCCCCC*CCCCCCCC*CCCCCCCCCCCCCCCCCCCCCCCCCCCCCCCCCCCCCCCCCCCCCCCCCCCC*CCCCCCCCCCCCCCCCCCCCCCCCCCCCCCCCCCCCC5CCCCCCCCCCCCCCCCCCCCCCCCCCC*CCCC5C5CCCC5*5CC5CCC*5CCCCC5C55CCC5CC55CCCCC55C5C5CCCCC5CCCCCC*C5CCCC*CCCCC***C5C*5555C5555CC#
@VH01349:24:AACVJTHM5:1:1103:61650:11129 2:N:0:AGGTGAGA+CGCATAGA
TCGTTGGGACTACCAGGGTTTCTAATCCGGTTCGCTCCCCACGCTTTCGTGCCTCAGTGTCAGAAATGGTCCAGTAACCTGCCTACGCCATTGGTGTTCCTTCTAATATCTACGGATTTCACTCCTACACTAGAAATTCCAGTTACCTCTACCATTCTCGAGTTAGTGAGTTCGAATAATAGCCTGTACGGTTGAGCCGCCAGATTTCACTATTCGCTTTACTAACCACCTACGCAACTCTTTACGCCCAGTCACTCCGGATAACGCTTGGGTCCTACGTATGACCGCGGCTGCTGGCACT
+
C*CCCCCCCCCCCCCCCCCCCCCCCCCCCCCCCCCCCCCCCCCCCCCCCCCCCC5CCCCCCCC5CCCCCCCCCCCCCCCCCCCCCC5**CCCCCCCCCCCCCCCCCCCCCCCCC*CCCCCCCCCC5CCCCC5CCCCCCCCCCCCCCCCCC5C*CCC*C*CCCCC5C5CCCCCCCCC555CC5CCCC5C5C5CCCCCC5*5CCCCCCC5CCCCCCCCCCCCC5CCCCCCCC5CC**C5CCCCC5C*C5CCCCCC5CC5C5CCCCC555CCCCCCCCCCCCC*CCC5CCCC5CCC*C5CC5C#
@VH01349:24:AACVJTHM5:1:1103:14122:12454 2:N:0:AGGTGAGA+CGCATAGA
TCGTTGGGACTACTGGGGTATCTAATCCTGTTTGCTCCCCACGCTTTCGCGGCTCAGCGTCAGTTACAGGCCAAAGAGTCGCCTTCGCCACTGGTGTTCCTCCACATCTCTACGCATTTCACCGCTACACGTGGAATTCCACTCTTCTCTCCTGGACTCAAGTCCCCCAGTTTCCAATGACCCTCCACGGTTGAGCCGTGGGCTTTCACATCAGAATTAAACGACCGCCTGCGCGCGCTTTACCGCCAATAATTCCGGCCAACGCTTGCCACCTACGTAATACCGCCGCTGCTGGGACGTC
+
CCCCCCCCCCCCCC*CCCCCCCCCCCCCCCCCCC*CCCC*C*C5CCCCCCC*CC5CCCCCCCCCCCCCCCCCCCCC5CCCCCCCCCCC5CCCCCCCCCCCCCCCCCCCCCCCCC55CCCCCCCC*C5CC5CC555CCCCCC*C*CC*CCCCCC5*CCC5*C*C5C*C5555CC5*C5C**555C5CC55C5555**55C5C5*CCCCCCCC*C****5*5555555555C5*55555**5555*555555555*5555*55555*55*555*555**55*55**5****55555555**5#
@VH01349:24:AACVJTHM5:1:1103:74867:12719 2:N:0:AGGTGAGA+CGCATAGA
TCGTTGGGACTACAAGGGTATCTAATCCTGTTTGCTCCCCACGCTTTCGCACCTCAGCGTCAGTACCGGACCAGTGAGCCGCCTTCGCCACTGGTGTTGTTCCTAATATCTACGAATTCCACCTCTACACTAGGAGTTCCACTCACCTCTTCCCGACTCAAGATCGCCAGTATCGAACGCAGTTCTGGAGTTGAGCTCCAGGATTTCACCCCCGACTTAACGATCCGCCTACGTGCGCTTTACGCGCAGTAAATCCGAACAACGGTAGCCCCCTTCGTATTACCGCGGCTGCTGGCACGAG
+
CCCCCCCCCCCC5CCCC*CCCCCCCCCCCCCCCCCCCCCCCCCCCCCCCCCCCCCCCC*CCCCCCC*CCCCCCCCC5*5CCCCCCCCCCCC*5CCCCC*CCCC5C5CC**CCCCCCCC5CCC5CC55CCCCCCC55CCCCC*C5C5CCCCCCC*CC5CCCCCCC**5CC*CCCCCCC*C5CCCCCCCCC5CCCCCCCCCCCCCCCCC5CCC*5CCC*C5C5*CCCC*CC*CCC5CCCC5CC5C5C5CCC5C*CC555CCCCC5CCCCC5C*C5CC5CCCCCC5****CCC55CCC*C555#
@VH01349:24:AACVJTHM5:1:1103:27529:13703 2:N:0:AGGTGAGA+GGCATAGA
TCGTTGGGACTACTCGGGTTTCTAATCCTGTTTGCTCCCCACGCTTTCGCGCCTCAGCGTCAGTTACAGACCAGAGAGTCGCCTTCGCCACTGGTGTTCCTCCACATCTCTACGCATTTCACCGCTACACGTGGAATTCCACTCTCCTCTTCTCCACTCAAGTCCCCCAGTTTCCAAAGACCCTCCACGGTTGAGCCCTGGGCTTTCACATCAGACTTAAACGACGGCCTGCCGGGGCTTTACCCCCAATAATTCCGGACAACGGTTGCCACCTACGTAATAACGCGGCTGCTGGGACCGG
+
CCCCCC*C*CCCCCCC5CCCCCCCCCCCCCCCCCCCCCCCCCCCCCCCCCC*CCCCCCCCCCCCCCCC*CCCCC*CCCCCCCC5CCCC5CC5*CCCCC5CC5C*CC*5CCCCCC5CCCCCCCCCCCC*CCCCCCCC5C*5CCCCC5C*CCCCC**55C*CC55CC5CCC5CCC*5CC*5*55*C55C555*5*5*C***555CCC5*55C5555CCCCCC55*55*5*5555*5*C5*555C*****555*555***55*555**55555555*5*5**5**55555555*5**5*55**#
@VH01349:24:AACVJTHM5:1:1103:13800:14555 2:N:0:AGGTGAGA+CGCATAGA
TCGTTGGGACTACTCGGGTTTCTAATCCTGTTTGCTCCCCACGCTTTCGCACCTCAGCGTCAGTATCGAGCCAGTGGGCCGCCTTCGCCACCGGTGTTCTTCCTAATATCTACGAATTTCACCTCTACACTAGGAATTCCACCCACCTCTCTCGAACTCAAGACGTGCTGTATCAGAGGCAGTTCCGGAGTTGAGCTCCGGGATTTCACCCCTGACTGGCACATCCGCCTACGTGCCCTTTACGCCCAGTGATTCCGAACAACGGTAGCCCCCTTCGTATTACCGCGGCTGCTGGCACGAG
+
CCCC5CCCCCCCCCCCCCCCCCCCCCCCCCCCCCCCCCCCCCCCCCCCCCCCCCCC5CCC5CCCCCC5CC*CCCC5CCCCCCCCCCCCCCC5CCCCCCCCCCCCCCCCCCCC**CCCCCCCCCCCCCCCCCCCCCCCCCCCC*CCCCCCCCCC*CCCCCCC55CCCCCCC5CCCC**5CCCCCCCC**CCCCCCCCCCC5CCC5CCCCC*CCCCCCCCCCCCCC5CCCCCCCCCCC*CCCCCC55CCCC5CC5555CCCCCCCC**C*CCC5CCCC5CCCC5CCCC5CCCC5*CCC5*C5#
@VH01349:24:AACVJTHM5:1:1103:35425:15388 2:N:0:AGGTGAGA+CGCATAGA
TCGTTGGGACTACAAGGGTTTCTAATCCGGTTCGCTCCCCACGCTTTCGCGCCTCAGCGTCAGGTAAGGCCCAGAAAGCCGCCTTCGCCACTGGTGTTCCTCCCGATATCTACGCATTTCACCACTACACCGGGAATTCCACTTTCCTCTGCCTCCCTCGAGTCTGTCAGTATCCAAGGACCTCTCCCAGTTGAGCCGGGAGCTTTCACCCTAGACTAAACAAACCGCCTGCGCGCCCTTTACGGCCAGTAAATCCGGACAACGGTACCCACCTACCTATTACCGCGGCTGGTGGCACGTA
+
CCCCCCCCCCCCCCCCCCCCCCCCCCCCCCCCCCCCCCCCCCCCCCCCCCCCCCCCCCCC5CCCCCCCCCCCCCCCC*CCCCCCCCCCCC5CCCCCCCCCCCC5CCCCCCCCCC5CC*CCCCCCCCCCCCCCC*CCCCCCCCCCC5CCCCCCCCC5C5*C5CCCC5C*C*CCCCCCC5CCCCC5CCCCCCCCCCC5CCCCCCCCCCCCCCCCCCCC*55C5CC55CCCCCC*5*C5CCCCCCCC5C**5C*C5C*55*5555*555**5*5*5555*55*555*5555*5*5555555*C#
@VH01349:24:AACVJTHM5:1:1103:38208:16884 2:N:0:AGGTGAGA+CGCATAGA
TCGTTGGGACTACTGGGGTTTCTAATCCCGTTCGCTACCCTGGCTTTCGTGCCTCAGCGTCAATTCATCGCCAGCAGGCTGCTTTCGTCGTTGGCGTTCCTGACGATATCTACGCATTTCACCGCTCCACCGTCAGTTCCAGCTGCCCCTAGATGATTCAAGCTCCCCAGTATGCCAAGCAATTCCTCGGTTGAGCCGAGGGCTTTCACAAAGCACTTGAGGAGCCGCCTACGCACGCTTTAAGCCCAGTGATTCCGCCTAACGCTTGGGGCCTCTGTATTACCGCGGCTGGTGGCACGTA
+
CCCCCCC5CCCCC5CCCCCCCCCCCCCCCCCCCCCCCC5CCCCCCCCCCCC5CCCCCCCCC*CCCCCCC*CCCCCCC*CCCCCCCCCCCCCCCC*CCCC5CCCCCCC*C*CCCCCCCCC*CCCCCCCCC*CCCCCCCC*C5C5CCCC5CCCCCCCC5CCCC*5C55C*5*CCCCCCCCCCCCCCCCCCCCCCC5CCC5CCCC*CCCCCCCC55*555CCCCCCCCCCCCCCC55CC*55C5CCC*5CC5C5C5C5C5*C5*5555*555C5*55**55555*555555555*55*55555#
@VH01349:24:AACVJTHM5:1:1103:46729:16997 2:N:0:AGGTGAGA+CGCATAGA
TCGTTGGGACTACAGGGGTTTCTAATCCTGTTTGCTCCCCACGCTTTCGCACCTCAGGGTCAGATCTGGACCAGTTAGCCGCCTTCGCCACTGGTGTTCTTCCCAATATCTACGAATTTCACCTCTACACTGGGAATTCCACTAACCTCTTCCAGCCTCTAGAAAGCCAGTATCGAAGGCAATTCTGGAGTTGAGCTCCAGGATTTCACCCCCGACTTAACAATCCGCCTACGTGCGCTTTACGCGCAGTAAATCCCAACAACCCTACCCCCCTTCGTATTACCGCGGGTGCTGGCACGAT
+
CC*CCCCCCCCCCCC5CCCC5CCCCCCCCCCCCCCCCCCCCCCCCCCCCCC*CCCCC5CCCCCCC5CC*CCC*5CC5CCCCCCCCC*CCCCCCCC*CCCCCCCCCCC55CCCCCCCCCCCCCCCCCCCCCCCCCCCCCCCCCCCC5CCCCCC5CC5CCCCCC5CC*CCC5CCCCC55CC5CCCC5CCCCCCC*CC5CCCCCC5CCCCCC*CCC5CCCCCCCCCCCCCCCCCC*C5C55CCCCCCC*CCCC5C5CC5*CC5C*C*55C*CCC555*5555*55*5555555C55C555C5C#
@VH01349:24:AACVJTHM5:1:1103:71686:17073 2:N:0:AGGTGAGA+CGCATAGA
TCGTTGGGACTACCCGGGTTTCTAATCCTGTTTGCTCCCCACGCTATCGTGCCTCAGCGTCAGTGTTGTCCCAGATGGCCGCCTTCGCCACTGGTGTTCCTCCCGATCTCTCCGCATTTCACCGCTACACCGGGAATTCCACCATCCTCTGACACACTCTAGCACGCCAGTATTCACTGCAGTTCCCAGGTTGAGCCCAGGGCTTTCACAGCAGACTTAACGAACCGCCTACGCACGCTTTACGCCCAGTAATTCCGAGTAACGCTTGCACCCTTCGTATTACCGCGGCTGCTGGCACGAT
+
CC5CCC5CC5CCCCCCC5CCCCCCCCC*CCCCCCCCCCCCCCCCCCCCCCCCCCCCCCCCCCCCCCCCCCCCCCCCCCCCCCCCCCCCCCCC5CCCCCCCC5*CCCCCCCCCCCCCCCCCCCCCCCCCCCCCC55CCCCCCCCCCCCCCCCC*CCCCCC5CC**CCCCC5CCCCCCCCC5CC*CCCCC*CCC*CCCCCCCCCCCCCCCCCCCCCCCCCCCCCCCC5CCCCC*5CC5C5CCCCCC5CC5CCC*5CCCCCCCCCCCCCC*CC5CCCCCC5CCCCCCCC55CCC*55CCCCC5#
@VH01349:24:AACVJTHM5:1:1103:49380:17755 2:N:0:AGGTGAGA+CGCATAGA
TCGTTGGCACTACTAGGGTATCTAATCCTGTTTCCTCCCCACGCTTTCGCGCCTCAGCGTCAGTTACAGTCCAGAGAGGCCCCTTCGCCACTGGTGTTCCTCCACATCTCTACGCAGTTCACCTCTACACTGGGAATTCCACTCGCCTCTCCCGCACTCAAGACCGTCAGTATCGAACGCAATTGTGAGGTTGAGCCTCACGATTTCACCCCCCGCTTAACAGCCCCCCTACGTGCCCTTTACCCCCAGTAATTCCCAACAACCCTAGCCCCCACCGTATTACCGCGGCTGGTGGCACGGA
+
CCCCC*C**CCCCC5*CCCCCCCCC5CCCCCCC*5C5C5*5555555555C*CC5CCCCCCCCCC5CC5*CC*CC5C55C***5C*5CCCCCCC5CCCC5*CCCCCCC55CCCC5C*CCC*CCCCC**555555*C55C5CCC55CC55CC5C5*CC5C5C**5555CC*5C5CC5C5***55555555555555C5C5*55555C**555*555555C5*555***55555555C*CC5CC5*CC5C555C*5*55CC5CC5*555*5555C**555C555*5*555*5**555*5**5#
@VH01349:24:AACVJTHM5:1:1103:19140:17811 2:N:0:AGGTGAGA+CGCATAGA
TCGTTGGGACTACAGGGGTTTCTAATCCTGTTTGCTCCCCACGCTTTCGCACCTCAGCGTCAGTACCGGACCAGTGAGCCGCCTTCGCCACTGGTGTTCTTCCTAATATCTACGAATTCCACCTCTACACTAGGAGTTCCACTCACCTCTTCCGGACTCAAGATTGCCAGTATGAAAGGCAGTTCCAGGGTTGAGCCCTGGGATTTCACCCCTCACTTAACAATCCGCCTACGTGCGCTTTACGCCCACTAAATCCGAACAACGCTAGCCCCCTTCGTATTACGCCGGCTGCTGGCACGAT
+
CCCCCCCCCCCCCCCCCCCCCCCCCCCCCCCCCCCC*CCCCCCCCCCCCCC5CCCCCCCCCCCCCCCCCCCCCCC*C5CCCCCCCCCCCCCC5CCCCCCCCCCCCCCCCCCCCCCCCCCCCC*CCCCCCCCCCCCCCCCCCCCCC*CCCCCCCCCCCCCCCCCCC5CCCCCCCC5C*C*5CCCCCCCCCCCCCCCCCCC55C*CCCCCCC*CC*CCCCCCCCCCC555CCCCCCCCC5CCCCC**55C*5CCCCC*5CCCCCCC5CCC5C5CCC*C5C55C*CC*5C555C5CC5CCCC5#
@VH01349:24:AACVJTHM5:1:1103:44798:19496 2:N:0:AGGTGAGA+CGCATAGA
TCGTTGGGACTACAGGGGTTTCTAATCCTGTTTGCCCCCCACGCTTTCGCGTCTCAGCGTCAGTATCCGTCCAGAGGGCCGCCTTCGCCACCGGTGTTCTTCCTGATATCTACGCATTTCACCGCTACACCAGGAATTCCACCCTCCTCTCCGGTACTCCAGCCTCCCAGTATCCAATGCACTTCCGGGGGTAAGCCCCGGGCTTTCACACCAGACTTAGGAGGCCGCCTACACGCGCTTTACGCCCAGTAATTCCGAACAACGCTTGCACCCTCCGTATTACCGCGGCTGCTGGCACGGT
+
CCCCCCCCCCCCCCCCCCCCC5CCCCCCCCCCCCCCCCCCCCCCCCCCCCCCCC5CCCCCCCCCCCCC*CCCCCC5CCCCCCCCCCCCCCCCCCCCCCCCCCCCCCCCCCCCCCCCCCCCCCCC*CCCCCCCCCCCCCCCCCCCCC5CCCCCCCCC*CCCCCCCCCC*CCCCCCCCCC5*CCCCCCCCCCCCCCCCCCCC**5CCCCCCCC*C*CC5CCCCC5CCCCCCCCCCCCCC5CCCCCCCCCCCCCCCCCCCCCCCCC5CCCC*5CCCCCCC**CCC5*5*C5CC5CCC**CCC*#
@VH01349:24:AACVJTHM5:1:1103:74432:20159 2:N:0:AGGTGAGA+CGCATAGA
TCGTTGGGACTACTGGGGTTTCTAATCCTGTTTGCTCCCCACGCTTTCGCGCCTCAGTGTCAGTTACAGACCAGAAAGTCGCCTTCGCCACTGGTGTTCCTCCACATCTCTACGCATTTCACCGCTACACGTGGAATTCCACTTTCCTCTTCTGCACTCAAGTTCCCCAGTTTCCAATGACCCTCCACGGTTGAGCCGTGGGCTTTCACATCAGACTTAAGAAACCACCTGCGCGCGCTTTACGCCCAATAATTCCGGACAACGCTTGCCACCTACGTATTACCGCGGCTGCTGCCACGTT
+
CCCCCCCCCCCC*CCCCCCCCCC5CCCCCCCCCCCCCCCCCC5CCCC5CCCCCCCCCCCCCCCCCCCCCCCCC5CCC*CCCCCCCCC5CC5C5CCCCCCCCCCCCCCCCCCCCC*CCCCCCC*CCCCCCCCCCCCCCC*CCCCCC5CCCC5CCCCCCCCCCCCCCCCCC*CCCCCCCCCCCC*CCCCCCCCCCCCC5CCCCCCCCCCC5CCCCCCC5CCC*5CC5CCC5C*C5CCC5CCCC5C5*C5CC555C***55C5CC5555555CC55C5C*5C5C555CC*5*55CC5***5*5#
@VH01349:24:AACVJTHM5:1:1103:36656:20254 2:N:0:AGGTGAGA+CGGATAGA
TCGTTGGGACTACTAGGGTTTCTAATCCTGTTTGCTCCCCACGCTTTCGCGCCTCAGCGTCAGTTACAGACCAGAAAGCCGCCTTCGCCACTGGTGTTCCTCCACATCTCTACGGATTTCACCGCTACACGTGGAATTCCGCTTTCCTCTTCTGTACTCAAGTTCTCCAGTTTCCAATGACCCTCCACGGTTGAGCCGTGGGCTTTCACATCAGACTTAAAGAACCGCCTGCGCGCGCTTTACGCCCAATAATTCCGGTCAACGCTTGCCACCTACGTATTACCGGGGCTGGTGGCACGTT
+
CCCCCCCCCCCC*CCCCCCCCCCCCCCCCCCCCCCCCCCCCCCCCCCCCCCCCCCCCCCCCCCCCCCCCCCCCCCCCCCCCCCCCCC*CCCCCC5CCCCCCCCCCCCCC5CCCC*CCCCCCCCCCCCCC5CCCCCCCCCCCCCCCCCCCCCCCCCCCCCCCCCCCCCCC5CCCCCCCC**CCCCCCCCCCCCCCC5CCCCCCCCCCCCCCCCC5CCCCCCCCC*CC5C*CC*5CCCCCCC5CCCCCCCCCCCC5CCCC*CCCCC*CCC5C55CCC5CCCCCC5CC*CC*5*CCCCCCCCC#
@VH01349:24:AACVJTHM5:1:1103:37015:20538 2:N:0:AGGTGAGA+CGCATAGA
TCGTTGGGACTACCAGGGTATCTAATCCTGTTTGCTCCCCACGCTGTCGCGCCTCAGCGTCAGCCACTGCCCAGCAGGCCGCCTTCGCCACCGATGTTCCTCCGGATCTCTACGCATTCCACCGCTACACCCGGAATTCCACCTGCCTCTACAGTGGTCAAGCCCACGAGTTCGCACGGCAGACCCGGGGTTGAGCCCCGGGCTTTCACCGCACGGTTACCAGGCCGCCTACGCGCCCTTTATGCCCAGTGATTCCGGACAACGGTTGGACCCTCCGTATTACCGCGGCTGCTGGCACGGC
+
CCCCCCCCCCCCCCCCC5CCCCCCCCCCC*CCCCCCCCCCCCCCCCCCCCCCCC5CCCCCCCCCCCCCCCCCCC*CC**C5CCCCCCCCCCCCCC5CCCCCCCCCCCCCCCCCCCCCCCCCCCC5CCCCCCCCCCCCCC*C5CCCCCCCCCCCCCC*C*CCCCCCC**CCCCCCCCCCCCCCC*C*CCCCCCCCC5C5CCCCCCCCCC*C*5CCC*CC5C5*55CCCC5CCCC5CC*5CCCC*C5CCCCC5**CC*555CC555*555*CC*C5555C5C5C555*555CC*C*5CC5*C#
@VH01349:24:AACVJTHM5:1:1103:63885:20594 2:N:0:AGGTGAGA+GGCATAGA
TCGTTGGGACTACCCGGGTTTCTAATCCCGTTCGCTACCCACGCTTTCGTACCCCAGCGTCAGAACAAGCCCAGCGGCCTGTCTTCACCTTCGGCGTTCCGATAGATATCAACGCATTTCACCACTCCACCTATCGTTCCGACCGCCCCTACTTGTCTCAAGATGTGCGGTTCGCCGTGCAATTCCTCGGTTGAGCCGAGGGCTTTCACACGACGCCTGCACACCCGCCTACGTACGCTTTAAGCCCAGTGATTCCCACTAACGCTCGAGACCTCTGTATTACCGTCACTGCTGGCACATT
+
CCCCCCCCC5CCCCCCCCCCCCCCCCCC5CCCCCCCCCCCCCCCCCCCCCCCCCCCCC5CCCC5CCC*CCCCCC*CCCCCCCCCCC5CCCCCCCCCCCCCCCC*CCCCCCCCCCCCCCCCCCCCCCCCCCCCCCCCCCCCCCCCCCCCCCCCCCCCCCCCCCCCCCC5CCCCCCC5CCCCCCCCCCCCCCCCCCCCC*CCCC5CCCCCCC5CCCC5CCCCCCCCC5CCCCCCCC5CCCCCCCCC5CCCCCCCC55C*CCCCCC5*CC5CCC5**C5CC*C5C55CC*C5C*555C*55C5#
@VH01349:24:AACVJTHM5:1:1103:74678:21125 2:N:0:AGGTGAGA+CGCATAGA
TCGTTGGGACTACTGGGGTTTCTAATCCTGTTTGCTCCCCACGCTTTCGCGCCTCAGTGTCAGTTAGAGACCAGAAAGTCGCCTTCGCCACTGGTGTTCCTCCACATCTCTACGCATTTCACCGCTACACGTGGAATTCCACTTTCCTCTTCTGCACTCAAGTTCCCCAGTTTCCAATGACCCTCCACGGTTGAGCCGTGGGCTTTCACATCAGACTTAAGAAACCACGTGCGCCGGCTTTACGCCCAATAATTCCGGACAACGCTTCGCACATTGGTATTACCGCGGCTGCTGGCACGTT
+
CCCCCCCCCCC*CCCCCCCCCCCCCCCCCCC5CCCCCCCCCCCCCCCCCCCCCCCCCCCCCCCCCC*CCCCCCCCCC5C5CCCCCCCCCCCCCCCCCC5CCCCCCCCCCCCCCC*CCCCCCCC5CCCCCCCCCCC5C5CCCCCCCCCCCCC5CCCCCCCCCCCCCCC*CCCCC*CC*CCCCCCCCCCCCCCCCCCC*CC5CCC5CCCCC5CCC*CCC*CCCCCCCCC*555C5C*C*CCCCCCCCCCCCC55*5*C5C55CC55*CCC5CCC****5555*5**5555555*C5555555#
@VH01349:24:AACVJTHM5:1:1103:36996:22223 2:N:0:AGGTGAGA+CGCATAGA
TCGTTGGGACTACCAGGGTATCTAATCCTGTTTGCTCCCCACCCTGTCGCGCCTCAGCGTCAGCCACTGCCCAGCAGGCCGCCTTCGCCACCGATGTTCCTCCGGATCTCTACGCATTCCACCGCTACACCCGGAATTCCACCTGCCTCTACAGTGCTCAAGCCCAGCAGTTCGCACGGCAGACCCGGGGTTGAGCCCCGGGCTTTCACCGCACCGTTACCTCGCCGGCTACGCGCCCTTTACGCCCAGTGATTCCGGACAACGGTTGCACCCTCCGTATTACCGGCGCTGCTGGCACGGC
+
CCCCCCCCCCCCCCCCCCCCCCCCCCCCCCCCC5C*CCCCCC*CCCCCCCC*CCCCCCCC5CCCC5CCCCCCC*CCCCCCCCCCCCC5C555C5CCCCCCCCCCCC5CCCCCCCCCCCCCCCCCCCCCCCCCCCCCCCCCCCCCC5CCCCCCC5CC*CCCCCCCCCC5CCCCCCCCCCC*CC*C*5CC*CCCCC5CCCCCCCCCCCCCCCCCC5*55CCCC*CC*C5CC*CCC**C*CCCC5CCCC555CC*CC*CC55CCCCCCCCCCC*CCCCCCCCCCC5*C55*CC5555555555#
@VH01349:24:AACVJTHM5:1:1103:33228:23074 2:N:0:AGGTGAGA+CGCATAGA
TCGTTGGGACTACTGGGGTTTCTAATCCTGTTTGATCCCCACACTTTCGTGCATCAGCGTCAGTTACAACTTAGTAAGCTGCCTTCGCTATCGGTGTTCTTGACGATATCTATGCATTTCACCGCTACACCGTCAATTCCGCCTACCTCATCTGTACTCAAGCCCCGCAGTATCAATGCCACCCTCCCGGTTAAGCCGGGTTATTTCAGCACTGACTTACAGGGCCGCCTACGCACCCTTTAAACCCAATAAATCCGGACAACGCTTGCCACCTACGTATTACCGCGGGTGCTGGCACGTT
+
C*CCCCCCCC5CCCCCCCCCCCCC*CCCCCCCCCCCCCCCCCCCCCCCCCCCCCCCCCCCCCCCCCCCCCCC5CCCCCCCCCCCCCCCCCCCCCCCCCCCCCC5CCCC5CCCC5CCCCCCCC5CCCCCCC*CC*CCCCCCCCCCCC5CCCCCCCCC5CCCCCCC5CCCCCCCCCCCC55CCCCCC5CC5CC5*CCCCC5C*C*CCCCC5CC5C5CCCCCCC*C55CC*CCCCCCCC*CCCC*C5555C555555*C55555555CCC55C*5CCCC55CCC5CCC5C5*C5*5*CCCCC*#
@VH01349:24:AACVJTHM5:1:1103:27093:23453 2:N:0:AGGTGAGA+CGCATAGA
TCGTTGGGACTACTCGGGTATCTAATCCTGTTTGATCCCCACACTTTCGTGCATCAGCGTCAGTTACAGCCTAGTAAGCTGCCTTCGCTATCGGTGTTCTTGACGATATCTATGCATTTCACCGGTACACCGTCAATTCCGCCTACCTCATCTGTACTCAATCCCGGCAGTTTTTCAGGCAGCTCCCAAGTTGAGCTTGGGCATTTCACCTAAAACTTGCAGGGACGCCTACGCACCCTTTAAACCCAATAAATCCCGACAACCCTCGGCACCTACGTATTACCGCGGCTCCTGGGACGTC
+
CCCCCCCCC5*CCCCC**CC5CCCC5C5CCCCC*CCCC5CCCCCCCCC5CCCCCCCCCCCCCCCCC5C5CCCCCCCCCCC**CCCCCCCCCCCCCCCCCCCCCCCCCCCCCCCC*5CCCCCC*C*CCC*CCCCCCCCCCCCCCCCCCC*CCCCCCC*CCCCCCCCCCCCCCCCCCCCCCCCCCCCC5CCCCCCC55CC5CCC5CCCC5CCC*CCCCCCCCCCCCC5C*CCCCCCCCCCCCCCCC5*5CC5C5CCC5*5C5CCC*C5*5555C5555555555*55*5555**55C*CC55#
@VH01349:24:AACVJTHM5:1:1103:43794:24210 2:N:0:AGGTGAGA+CGCATAGA
TCGTTGGGACTACAGGGGTTTCTAATCCTGTTTGATCCCCACACTTTCGTGCCTCAGCGTCAGTTACAGCCTAGTAAGCTGCCTTCGCTATAGGTGTTCTTGACGATATCTAAGCATTTCACCGCTACACCGACAATTCCACTCACCTCTACCGGACCCTAGTCACAGCAGTTTCGAGTGGCGTCCCGGGGTGGAGCCCCGGGTTTTCACAGTTGACTTGCTGAACCGCCAACGACCCCTTTACGCCCAATAATTCCGGACAACGCTTGCCAGCTTCGTATTACCGCGGCTCGTGCCACGA
+
CCCCCCCCCCCCCCCCCCCCCCCCC5CCC5CCCCCCC*CC*CCCCCCCCCC*CCCCCCCCCCCCCCCC5CCCC*CCC*CC*CCCCCCCCCCCCCCCCCCCCCCCCCCCC55CC**CCCC55CCC5CC5C5CCC55CCCCCC5CC55*C55C*CC5*CCCCC5C5*C*5C55CCCC5C5C55C55*55*555**555*5**55**555*555*5CC55555C555C55C555C5*5**555555555555555*5555555*5*5555*55*5555*5*555555**555*5**555555*#
@VH01349:24:AACVJTHM5:1:1103:48698:24494 2:N:0:AGGTGAGA+CGCATAGA
TCGTTGGGACTACTGGGGTTTCTAATCCTGTTTGCTCCCCACGCTTTCGCGCCTCAGCGTCAGTACCGAGCCAGATAGCCGCCTTCGCCACTGGTGTTCTTCCCAATATCTACGAATTTCACCTCTACACTGGGAGTTCCGCTATCCTCTCTCGGACTCAGAGCGCGGGAGTTTTAAGCGGAGTTCCCGGGTTGAGCCCGGGCCTTTCACGCCTAACTTACCGCACCGCCTACGCGCCCTTTACGCCCAGTAATTCCCAACAACGCTAGCCCCCTCCGTATTACCGCGGCTGCTGGCACGC
+
CCCCCCCCCCCCCCCCCCCCCCCCCC5CCCCCCCCC5CC5CCCCCCCCCCC*CCCCC5CC5CCCCCCCCC*CC*CCCCCCCCCCCCCCCCCCCCCCCCCCCCCCCCCCCCCCCCCCCCCCCCCCCCCCCCCCC5CCCCC***CCCCCCCCCCCCCCCCCCCCCCC5CC*CCCCCCCCC*C*CCCC*CCCCCCCCCCCCCCCCCCCCCCCCCCCCCCCCCCCCCCC5*CCCCCCCCCCCCCCCC*CCCCCCCCCCCC**CCCC5CCCCC**CCCCC*C555CCCCCCC*CCCCCCCCCCC5#
@VH01349:24:AACVJTHM5:1:1103:41711:25043 2:N:0:AGGTGAGA+GGCATAGA
TCGTTGGGACTACAAGGGTATCTAATCCCGTTCGCTCCCCACGCTTTCGCATCTCAGCGTCAGGCCAATGCCAGGGTGCCGCTTTCGCCTCTGGTGTTCCTCCCGATATCTACGCATTCCACCACTACACCCGGAATTCCACACCCCTCTCATCGCCTCAAGCCTCCCAGTCTTCAACGACCCCTCCCAGTTAAGCCAGGAGATTTTACGTCAAACTTAAAACACCGCCTGCTCGCGCTTTACGCCCAGTAATTCCGGATAACGCTCGCCACCTACGTATTACCGCGGCTGCTGGGACGGT
+
CCCCCCCCCCCCCCCCCCCCCCCCCCCC*CCCCCCCCCCCCCCCCCCCCCCCCCCC**CCCCCCCCCCCCC5CCCCC5CCC*CCCCCCCCCC5CCCCCCCCCCCCCCCCCCCCCCCCCCCCCCCCCCCCCC*CCCCCCCCCCCCC5CCCCCCCC5CCCCCCCCCCC55CCC5CCCCCCC*CCCCC*5*CC5C5C55CCC5CC5CCCCCCCCC5C5CCCCCC5*55555CC5CC555C5C5CCCC5C5*CCCCCC*5CCCCCC5C**CC55CC*CCC5*CCCCCCCCCCC55CC5C*5C5*#
@VH01349:24:AACVJTHM5:1:1103:31638:26255 2:N:0:AGGTGAGA+CGCATAGA
TCGTTGGGACTACCCGGGTTTCTAATCCTGTTTGCTCCCCACGCTTTCGCGCCTCAGCGTCAGAAATTGGCCAGCAAGGCGCCTTCGCCACAGGTGTTCCTCCACATATCTACGCATTTCACCGCTACACGTGGAATTCCCCTTGCCTCTCCAATCCTCAAGCGATCCCGTATCCAAGGCAGTCCCGGAGTTGAGCTCCGGGCTTTCACCCCAGACGTAGATCGCCGCCTGCGCGCGCTTTACGCCCAGTGATTCCGGACAACGCTTGCCACCTACGTATTACCGCGGCTGCTGGCACGTT
+
CCCCCCCCCCC5CCCCCCCCC*CCCCCCCCCCCCCCCCCCCCCCCCCCC*CCCCCCC5CCCCCCCCCCCCCCC5CCCCCCCCCCCCCCCCCC*CCCCCCCCCCCCC5CC*CCCCCCCCCCCCCCCCCCCCCCCCCCCCC*CCCCCCCCCC*CCCCCCCCCCCCCCCCCCCCCCCCCCCCCCCCCCCC5CCCCCCCCCCCCC*CCCCCCCCCCC**C*CC*5CCC5CCCCCC5**C5C*C5CC*CC*55CCCCCC5CCCCCCCC5CCCCCCCCC*55C5CCC55C5C5*CCCCCCCCCCCC#
@VH01349:24:AACVJTHM5:1:1103:35993:26406 2:N:0:AGGTGAGA+GGCATAGA
TCGTTGGGACTACTAGGGTTTCTAATCCTGTTTGCTCCCCACGCTTTCGCGTCTCAGCGTCAGTACCGTCCCAGCGAGCTGCCTTCGCCATTGGTGTTCCTCCCGATATCTGCGCATTTCACCGCTACACCGGGAATTCCACTCGCCTCTTCCGGACTCGAGCCAAGCAGTATCCATCCGCCTCCCGGGGTTGAGCCCCGGGCTTTCAGAACGGACTTACCTGGCCGCCTACACGCGCTTTACGCCCAATGATTCCGGACAACGCTTGCCCCCTACCTATTACCGCGGCTGCTGGCACGTG
+
CCCCCCCCCCCCCCCCCCCCCCCCCC5CCCCCCCCC*CC5CCCCCCCCCCCCCCCCCCCCCCCCCCCCCCCCCC*CCCCCCCCCCCCCCCCCC*CCCCCCCC*C5CCCCCCCCCCCCCCCCCC5CCCCCCC*CCCCCCCCCCCCCCCCCCCCCCCCCCCCCCC5CCC*5CCCCCCCCCCCCCC5CCC*CCCCCCCCCCCCC*CCCCCCC5CC*CCCCCC5*CCCC5CCCC*C5C5*5*CCCCC555C5CCCC555CC*55C55CCCCCCC55CC5C*CCC*5CC5C5C5CCCC*CCCCC5#
@VH01349:24:AACVJTHM5:1:1103:53224:28830 2:N:0:AGGTGAGA+CGGATAGA
TCGTTGGGACTACAGGGGTTTCTAATCCTGTTTGCTCCCCACGCTTTCGCGCCTCAGCGTCAGAACTGGTCCAGCTGGCCGCCTTCGCCACGAGTGTTCTCCCCCATCTCTACGCATTTCACCGCTACATGGGGAATTCCACCAGCCCCTCCCAGCCTCAAGTCCCGCAGTTTCCACCGACCCAACACCGTTCAGCCGTCTGATTTCACAGCGGACATACCGGACCGCCTACCCGCCCTTTACGCCCAATGATTCCCAACAACGCTTCCCCCTTCCGTAATACCCCCGCTGGTCGCACGGT
+
C55CCCCC5CCC5CCCCCCCCCCCCC**CCCCCCCCCCCCCCCCCCCCCCCCCCCCC*CCCCCCCCCCCCC*CC*CCCCCC*CCCCCCCCC5CCCCCCCCCC5CCCCCCCCCCC*CCCCCC5CCCCC5*C55CCCCCCCCCCCCCCC*CCCCCCCCCCCCCCCCCCC*CCCCCCCCCC*CCCCCCCCC*CCC*CCCCCC*CCCCCCCC5C5CCCCCCC55***CCCCCCCCC*5CCCCCCC*CC*CCCC5**5CC**5C5C*5555C*555*5555555*5555***5555*555*5555#
@VH01349:24:AACVJTHM5:1:1103:6605:30306 2:N:0:AGGTGAGA+CGCATAGA
TCGTTGGGACTACAGGGGTTTCTAATCCTGTTTGCTCCCCACGCTTTCGCGCCTCAGCGTCAGATTCGGCCCAGTCGGCCGCCTTCGCCACGGGTATTCTTACAGATATCTACGCATTCCACCCCTACACCCGTAATTCTACCGACCTCTACCGATCTCCAGATCCGCAGTATCAGAAGCAGCTTCACGGTTGAGCCGGGGGATTTCACATCCGACTTAGTGGACCGCCTACGTGCGCTTTATGCCCAGTGATTCCGAACAACGTTTGGACCCTCCGTCTTACGCCGGCTGCTGGCACCGT
+
CCCCCCCCCCCCCCC5CCCCCCCCCCCCCCCCCC*5CCCCCCCCCCCCCCCCCCCCCCCCCCCCCCCCCCC5CCCCCCCCC*CCCC5CCCCCCCCCCCCCCCCCCCCCCCCCCCCCCCCCCCC*CCCCCCCCCCCCCCCCC*CCCCCCCCC*CCCCCCCCCCCCC*CCCC*CCC5CCCC5C**CC*CCCCCCCCC55CCC5C*CCCCCCCCC*C5CCCCCCC555CCCCCC5CCC*5*5CC5C5CCC5CCC*CCC5CCCC5C5CCCCC5CCCCCC*CC5CC5CC**5CCCCC55**C*55#
@VH01349:24:AACVJTHM5:1:1103:69982:31234 2:N:0:AGGTGAGA+CGCATAGA
TCGTTGGGACTACTCGGGTATCTAATCCTGTTTGCTCCCCACGCTTTCGTGCCTGAACGTCGGTACTGGTCCAGGAAGTCGCTTTCGCCACTGATGTTCCTTCCGATATCTACGCATTTCACCGCTACACCGGAAATTCCACTTCCCTCTACCGTACCCTAGCTATTCAGTCTCGAATGCAATTCCCAGGTTGAGCCCGGGGCTTCCACACCCGACTTGATTAACCGTCTACGCACGCTTTACGCCCAGTAATTCCGATTAACGCTCGCACCCTCTGTATCACAGCGCGTGCTGGCACATC
+
CCCCCCCCCCCCCCCCC5CCCCCCCCCCCCCCCCCCCC*CCCCCCCCCCCC*CCCCCCCCCCCCCCCCCCCCCCC5CCCCCCCCCCCCCCCCCCCCCCCCCCC*5CCCCCCCC5CCCCCCCCCCCCCCCCCC5CCCCCCCCCCCCCCCCCCCCCCCCCCCCCCCCCCCCCCCC55CCCCCCCCCCC*CCCCCCC*CCCCCCCCCCCCCC5CCCCC5CCCC*C5CC*CCCCCCCC5CCC5CCCCCCCCC5CC5CC*CCC5CC55555*5CCCC*55C5C5C5*5***5**5**5555555*#
@VH01349:24:AACVJTHM5:1:1103:62862:33468 2:N:0:AGGTGAGA+GGCATAGA
TCGTTGGGACTACTCGGGTATCTAATCCTGTTTGCTCCCCTAGCTTTCGCGCCTCAGCGTCAGTTTCTGTCCAGATAGCCGCCTTCGCCACCCGTGTTCCTCCTGATATCTACGCATTTCACCGCTACACCAGGAATTCCGCTATCCCCTCCAGAACTCTAGCCTATCAGTTTTGAATGCAGGCTCTGAGTTAAGCCCAGAGTTTTCACATCCAACTTAATAAACCGCCTACGCGCCCTTTACGGCCAGTAATTCCGAACAACCCTTGCCCCCCCCGTATTTCCGCGGCTGCTGGCAGGGG
+
CCCCCCC*CCCCCCCCCCCCCCCCCCCCCCCCCC5CCCCCCCC5CCCCC5CCCCCCCCCCCCCCC5CCCCCCCCCCCCCCCCCCCCCCCCCC*CCCCC5CCCC5CCCCCCCCCCCCCCCCCC*CCCCCCC*CCC*CCCCCCCCCCCCCCCCCC5CCCCCCCCCCCCCCCCCCCCCCC5C5CCCCCCCCCCC5CCC5CCCCC5CCCC*C*CCCCCC5CCCCC55CCC55CC555555CCC5C55*5C*55CCCCCC55CC5CCC*5CC*CCC5C5CC5C**5**555555CC*5*5*C*55#
@VH01349:24:AACVJTHM5:1:1103:69565:34112 2:N:0:AGGTGAGA+CGCATAGA
TCGTTGGGACTACAGGGGTTTCTAATCCTGTTTGCTCCCCACGCTTTCGCTCCTCACCGTCAGTGCCGGCCCACAGAACCGCCTTCGCTACTGGTGTTCCTCCCGATATCTGCGCATTCCACCGCTACACCGGGAATTCCATTCTCCTCTACCGGACTCAAGTCACAACAGTATGGACTGCAATTCTGGGGTTGAGCCCCAGACTTTCACAGCCGACTTGTTGAAGCGCCTACGAGCTCTTTACGCGCAATGATTCCGGATAACCCTCGCACCCTACGTATTACCGCCCGTGGTCGCACCT
+
CC5C5CC*CCCCCCCC5CCCCCCCCCCCCCCCCCCCCCCCCCCCCCCCCCCCCCCC*CCCCCCCC*CCCCCCC*CCCCC5CCCCCCC5C*CC5CCCCCCCCCCC*C5CCCCCCCCCCCCCCCC*CCCCCCC*5CCC*5CCCC5CC5CCCCC5CCC5CCCCC*CCCCCCCC5CCC*CCCC*CCCCCCCCCCCCC5CC*5CC*C55CCC5CCCC55C5CC5CCC5*5*C555C55555*555C55*55555555*55*555*5555555555555555*5*55*555555*5**55*5C***#
@VH01349:24:AACVJTHM5:1:1103:33361:34490 2:N:0:AGGTGAGA+CGCATAGA
TCGTTGGGACTACTCGGGTTTCTAATCCTGTTTGATCCCCACACTTTCGTGCCTCAGCGTCAGTTACAGCCTAGTAAGCTGCCTTCGCTATAGGTGTTCTTGACGATATCTAAGCATTTCACCGCTACACCGTCAATTCCGCCTACCTCATCTGTACTCTAGCCGATCAGTATCAATGCCACCCTCCCGGTTAAGCCGGAATATTTCAGCACTGACTTAATAGGCCGCCTACGCACCCTTTAAACCCAATAAATCCGGACAACGCTTGCCACCTACGTATTACCGCGGCTGCTGGCACGTA
+
CC5CCCCCCCCCCCCCCCCCCCCC5CCCCCCCCCCCCC5CCCCCCCCCCCCCCCCCCCCCCCCC5CCCCCCCCCCCCCCCCCCCCCCCCCC5CCCCCCCCCCC*CCC5CCCCCC5CCCCCCCCCCCCCCCCCCCCCCCCCCCCCCCCCCCCCCCCCCC*CCCCC*CCCCCCCCCCCC5*CCCC5CC*CCCCCCCCCC*CCCC*CCC5CC5CCCCCCCCCCCCC55C55C5CC5CCCC5CC5*CCC55CCC*555555*55CC555C5CCC5CC5C55CCCCC5CCCC5CCCCC*CC5C*C#
@VH01349:24:AACVJTHM5:1:1103:39269:34793 2:N:0:AGGTGAGA+CGCATAGA
TCGTTGGGACTACTAGGGTTTCTAATCCTGTTCGCTCCCCACGCTTTCGCGCCTCAGCGTCAGTTACAGACCAAAGAGCCGCCTTCGCCACTGGTGTTCCTCCACATCTCTACGCATTTCACCCCTACACGTGGAATTCCGCTCTTCTCTTCTGCACTCAAGTTCCCCAGTTTCCAATGAGCCTCCCCGGTTGAGCCGGGGGCTTTCACATCAGACTTAAGCAACCCGCTGCGCGCGCTTTACGCCCAATAATTCCGCACAACGCTTGCCACCTACGTATTACCCCGGCTGCTGGCACGTT
+
CCCCCCCCCCCCCC5CCCCCCCC*CCCCCCCCC5CC5CCCCCCCCCCCC5C5CCCCCCCCCCCCC5CCCCCCCCCC5*CCCCCCCC*CCCCCCCCCCCCCCCCCCCCCCCCCCCCCCCCCCCC*CC*CCCCCCCCCCCCCCCC5CCCCCCCCCC5CCC55CCCCC5CCCCCCCCCCCC55*C5CCC*CC5CC5CCCCCCCC**5CC*5CCC5CCCCCC*CC*CCCCCC*CC5*C5C55CC5CCC*CCCC**5*555*555555555C555C*555555C55C*C*CC5*C5CCC555*C5#
@VH01349:24:AACVJTHM5:1:1103:38606:34926 2:N:0:AGGTGAGA+CGCATAGA
TCGTTGGGACTACTAGGGTTTCTAATCCTGTTTGCTCCCCACGCTTTCACACCTCAGCGTCAGTATCGAGCCAGCCAGTCGCCTTCGCCACTGATGTTCCTTCCTATATCTACGCATTTCACCGCTACACAGGAAATTCCACTACCCTCTCTCGTACTCTAGCCAGCCAGTTCTGAATGCAGTTCCCAGGTTGAGCCCAGGGCTTTCACATCCAGCTTAACTAACCGCCTACGCGCGCTTTACGCCCAGTAATTCCGATTAACGCTTGCACCCTCCGTATTACCGCGGCTGCTGGCACGGG
+
CCCCCCCCCCCCCCCCCCCCCCC5CCCCC5CCCCCCCCCC5CCCCCCCCCCCCCCCCCCCCCCCCCCCCCCC*C*CCCCCCCCCCCCCCC*CCCCCCCCCCCCCCCCCCCCC55CCCCCCC*CC*CCCCCCCCCCCCCCCCCCCCCCCCCCCCCCCCCCCCCCCCCCCCCCCCCCCCCCCCCCCCCCCC*CC5C*5CCCC*CCC*CCCCCCCCCC*5CCC5CCCC5CC5CC5C*CCC5CCCCC555CC*CC55C*5CC*5CC55*C5CCCC*5C5CCCCCC5**5*CC5CC*5555*5*5#
@VH01349:24:AACVJTHM5:1:1103:64813:35002 2:N:0:AGGTGAGA+CGCATAGA
TCGTTGGGACTACAGGGGTTTCTAATCCTGTTTGCTCCCCACGCTTTCGAGCCTCAGCGTCAGAAATGTTCCAGAGCGCCGCCTTCGCCACCGGCCTTCCTCCCGATCTCTACGCATTTCACCGCTACACCGGGAATTCCGGGCTCCTCTCCCATCCTCTAGCCGAGCAGTCCCCTCCGCCCTTTCCGGGTTAGGCCCGGAGATTTCACCGAGGGCTTACCCAACCGGCTACGCTCCCTGTACGCCCAGTAAATCCGAACAACGCTTGGCACCTTCGTATTACCGCCGCTGCTGGCACGAT
+
CCCC5CCCCCCCCCCCCCCCCCCCCCCCCCCCCCCCCCCCCCCCCCCCCCCCCCCCCCCCCCCCCCCCCCCCCCCCCCCCCCCCCCC*CCCCCCCCCCCCCCCCCCCCCCCCC*5CCCCCCCCCCCCCCCCCCCCCCCCC5*CCCCCCCCCCCCCCCCCCCCCCCCC5C5CC*CCCCCCCCCCCCCCCCCCCCCCCCCCC*CCC5CCCC**CCCC5CCCCC*CCC5C5CCC5CCC5C5CCCCCCC*CC5CCC*C*C5CCCCC555CCCC5CCCC5CCCCCCCCCC**C5CCCC*CCCCCC#
@VH01349:24:AACVJTHM5:1:1103:34080:35778 2:N:0:AGGTGAGA+CGCATAGA
TCGTTGGGACTACCAGGGTATCTAATCCCGTTCGCTCCCCATGCTTTCGCGTCTGAGCGTCAGATATGGCCTAGCAAGTCGCCTTCGCCACAGGGGTTCCTCCGGATCTCTACGCATTTCACCACTCCACCCGGAATTCCACTTGCCTGTACCATCCTCTAGTTAGGCAGTCTCACCTGTCCTCTCCCCGTTGAGCGAGGAGCTTTCACACATGACTTACCCAACCGCCTGCACGCGCTTTACGCCCAGTAAATCCGGATAACGCTTGCCTCCTACGTTTTACCCCGGCTGCTCGGACGTC
+
C5CCCCC5CCCCC5CCC*CCCCCCCCCCCCCCC5CCCCCC5CCCCCCCCCCCCCCCC5CCCCCCC5CCCCCCCCCCCCCCCCCCCCCCC5C5CC*CCCCCCCCCCCC5CCCCCC5CCCCCCCCCCC5CCC*C*CCCCC5C5CCCC5CC5CCC*CC*CCCC*CCCC5CC5CCCC5CCCCCCCCC*CC*CCCC5CCCCCCCCCCCCCCCCCCCC5CCCCCC5CCCC55CCCCCCCCC55*C5C5CCC**C5CC5CC555CCCCCC5CCCCCCC*CCC5CC*C5C*C*CC5C*5CC*CCC55C#
@VH01349:24:AACVJTHM5:1:1103:23685:35835 2:N:0:AGGTGAGA+CGCATAGA
TCGTTGGGACTACTAGGGTTTCTAATCCTGTTTGATCCCCACGCTTTCGTGCCTCAGCGTCAATTGCACCTTAGTAAGCTGCCTTCGCAATTGGTGTTCTCTGACATATCTATGCATTTCACCGCTACTTGTCACATTCCGCCTACCTCAAGTGTATTCAAGCTCATCAGTATCAAAGGCACTGCGATGGTTGAGCCACCGTCTTTCACCCGTGACTTAATAAGCCGCCTACGCACCCTTTAAACCCAATAAATCCGCATAACGCTTGGATCCTCCGTATTACCGCGGCTGCTGGCACGGC
+
CCCCCCC5CCCCCC5CC5CCCCCCCCCCCCCCCCCCCCCCCCCCCCCCCC*CCCCCCCCCCCCCC5CCC*CCC5CCC5CC5CCCCC5CCCCCCCCCCCCC*C5CCCC5CCCCCCCCCCCCCCCCCCCCCCCCCCCCCCCCCCCCCCCCCCCCCCCCCC5CC5CC*CC5CCCCCCCCCC5CCCCC**CCC*CCCCC*CCC5CCCCCCCC*CC*C5C*CCCC5CCCCCC5**CCC*C55CC5C5C5CC5CC55CCCC5C*CCC5*C*CCCC5C*CCCCCCC*5C5C5*C5CC*CCCCCCC55#
@VH01349:24:AACVJTHM5:1:1103:25105:35929 2:N:0:AGGTGAGA+CGCATAGA
TCGTTGGGACTACTCGGGTTTCTAATCCTGTTTGCTCCCCACGCTTTCGTGCCTCAGCGTCAATCAAGGTCCAGTTGGCTGCCTTCGCAATCGGTGTTCTATGACATATCTATGCATTTCACCCCTACATGTCACATTCCGCCAACCTCAACCCAATCCTAGCACTGCAGTATCAAAGGCAATTCTCCGGTTGAGCCGGAACCTTTCACCCCTGACTTAGAGGGGCGGCTACGCACCCTTTAAACCCAGTAATTCCGGATAACGCTTGCACCCTCCGTATTACGGGGGCTGCTGCCACGGA
+
CCCCCCC*CCCCCC*CCCCCCCCCCCCCCCCCCCCCCCCCCCCCCCCCCCC*CCCCCCCCCCCCCCCCCCCCCCCCCCCCCCCCCCC*CCCCCCCCCCCCCCCCCCC5CCCCC5CCCCCCCCC*CCCCCCCCCCCCCCCCCCCCCCCCCCC5CCCCCCCCCCCCCCC5CCCCCC*CCCCCCCCCCCCC5*C*5CCCCCCCCC5CCC5CCCC5C5*CCCC*5C*55C**C55C5****55555*55555555C5555C55C5CCC*C5CC5C*C55CCC5C5CC5C*55CC5CCCCCC5C5#
@VH01349:24:AACVJTHM5:1:1103:70796:36100 2:N:0:AGGTGAGA+CGCATAGA
TCGTTGGGACTACTCGGGTTTCTAATCCTGTTTGCTCCCCACGCTTTCGTGCCTCAGTGTCAGTTACAGTCCAGAGAGCCGCCTTCGCAACTGGTGTTCCTCCTAATATCTACGCATTTCACCGCTACACTAGGAATTCCACTCTCCTCTCCTGGACTCAAGTTTCCCAGTTTCAAAGGCTTACTACGGTTGAGCCGTAGGCTTTCACCTCTGACTTAAGAAACCACCTACGCACCCTTTACCCCCAGTAATTCCGCATAACGCTAGCCCCCTACGTATTACCGCGGCTGCTGGCACGTAT
+
CCCCCC5CCCCC5CCCCCCCCCCCCCCCCCCCCCCCCCCCCC5CCCCC*C5CCCCCCCCCCCCCCCCCCCCCCCCCCC5CCCC5CCCCCCCCCCC5CCCCCCCCCCCCCCCCCCCCCCCCCCC*5C5*CCCC*CCCCCCCCCCCCCCC*CCCC5*CCCCCCCCCCCC5CCCC*C*CCC5C5CCCC555CCCCCCCCCCCC*CC5CCCCCCCCCCCCCCCCCCCCCCCCC5*CCCC*CCCCC**CC5CCCCCCC5C5*CCCCC55CCCCCCC555CCCCCCC5CCCCC*CCC55*CCCCC5#
@VH01349:24:AACVJTHM5:1:1103:28835:37387 2:N:0:AGGTGAGA+CGCATAGA
TCGTTGGGACTACCAGGGTTTCTAATCCTGTTCGCTCCCCACGCTTTCGTGCCTCAGCGTCAGTTACACTCTAGTAAGCTGCCTTCGCTATTGGTGTTCTTTATGGTATCTATGCATTTCACCGCTACACCATAAATTCCACTTACCTCTAGTGCACTCAAGACTGGCAGTATCAACGGCAACTCAACGGTTGAGCCGCTGCCTTTCACCACTGACTTACCTATCCGCCTACCCACCCTTTAAACCCAATAAATCCGGACAACGCTTGCACCCTCCGTATTACCGCGGCTGCTCGCACGGT
+
CCCCCCCCCCCCCC5CCCCCCCCCCCCCCCCCCCCCCCCCCCCCCCCCCCC*CCCCCCCCCCCCCCCCCCCCCCCCCCCCC*5CCCC*CCCCCCCCCCCCCCCCCCCCCCCCCC*CCCCCCCCCCCCCCCCC*CCCCCCCCCCCCCCC*CC*CCCCCCCCCCCCCCCCCCCCCCCCCC5CCC5CCC5CCCCCCCCCCCCCCCCCCCCCC*CCCCCCCCCC5CCCCCC*CCCC*CCCCCCCCCCC5*CCC555CC*CCCC5CCCCCC5CCCCCC*CCCCCCCCC*CCCC5CC*C*C55CCC#
@VH01349:24:AACVJTHM5:1:1103:54966:38031 2:N:0:AGGTGAGA+CGCATAGA
TCGTTGGGACTACTCGGGTTTCTAATCCTGTTTGCTCCCCACGCTTTCGTGCCTCAGTGTCAGTACTGGTCCAGGTAGTCGCCTTCGCCACGGATGTTGCTCCTGATCTCTACGCATTTCACCGCTACACCAGGAATTCCGATCTCCCCTACCACACTCTAGCCTGCCCGAATCCAATGCAGACCCGGGGTTAAGCCCCGGGCTTTCACATCCGACGCGACAAGCCGCCTACGAGCTCTTTACGGCCAATAATTCCGGACAACGCTTGCGCCCTACGTATTACCGCGGCTGCTGGCACGTG
+
CCCCCCCCCCCCCCCC5*CCCCCCCCCCC*CCC*CCCCCCCCCCCCCCCCCCCCCCCC*CCCCCC5CCCCC*C*CCCCCCCCCCCCCCCCCCCCCCCC*CCCCCCCCCCCCCCCCCCCCCCC55*CCCCC*CCCCCCCCCCCCCCCCCCCCCCC5CCCCCC5CCCCCCC5CCCC*C*CC5CCCC5CCCCCCCCC*C5CCCCCCCCC*C**CCCCC555CC5CCC5CCC55CCCCCCCCCCCCCCCCCCCC*CCC*C5CCCCCCC5CC*5CCCCCC5CCCCCCCCC*5C5CC5CCC*C5*C#
@VH01349:24:AACVJTHM5:1:1103:53262:38901 2:N:0:AGGTGAGA+CGCATAGA
TCGTTGGGACTACTAGGGTTTCAAATCCCGTTCGCTACCCACGCTTTCGTGTTTCAGTGTCAGGAGAGTGGCAGTGTGCTGGCTTCGCTTTTGGTGTTCCCCATGATATCAACGGATTTCACCCCTAGACCATGAGTTCCACACACCTCTCACTTCCTCAAGTATGACCGTTTCCTATGCGAGCTGCAGGTTGAGCCTGAAGATTTAACACAAGACTAATCACACCACCTACACACCCTTTACGCCCAGTAAATCCGCGTAACGCTTGAGGCTTCTGTATTACCGCTCGTGCTGGCACAGC
+
CCCCCCC55CCCCCC5**CCCC*CCCCCC*CCCC5C5C5CCCCCCCCC*CC*5C*C5CCCCCCCCCCCCC*CCCCCCCCCC*CCCCCCCCCCCCCCCCCCCCC*CCCCCCCCCCCC*CCCCC**5CC*5CCCCC*5CCC5C*C*C5CCCCCCCCCCC5CCCCCCCCC5CCC5CCCCCCC*CCCCC*CCCCCCCCC*5CCCCCCCC5CCCC*CC5CCCCCCCCCCCCCCCCCCCC5C55CCCC5*C*CCCC55*CC*5*5*5C55**555*5C5*555555*5*555C5*555C555C555#
@VH01349:24:AACVJTHM5:1:1103:39685:39829 2:N:0:AGGTGAGA+CGCATAGA
TCGTTGGGACTACTGGGGTATCTAATCCTGTTTGCTCCCCACGCTTTCGTGCCTGAACGTCGGTACTGGTCCAGGAAGTCGCTTTCGCCACTGATGTTCCTTCCGATATCTACGCATTTCACCGCTACACCGCAAATTCCACTTCCCTCTACCGTACCCTAGCTATTCAGTCTCGAATGCAATTCCCAGGTTGAGCCCGGGGCTTTCACAGCCGACTTAAATAACCGTCTACGCACGCTTTACGGCGAGTAATTCGGATTAACGCTCGCACCCTCTGTATTACGCCGGCTGCTGGCACATT
+
CCCCCCCCCCCCCCC*5C5C5CCCCCCCCCCCC*CCCCCCCCCCCCCCCCCCCCCCCCCCCCCC*CCCCCCCCC5C5*CCCCCCCCCCCCCCCCCCCCCCCCCCCCCCCCCCCC*CCCCCCCCCCCCC5C5C*CCCCCC*C5*CCCCCCCCCCCCCCCCC*C*CCCCCCCC5*CCCCC*CCC55CCCCC*CCCCCCCCCCCCC55CC5CC*5*5CCCCCCC5*5C*CCCCC5C*5*C*CCC55C*CCCC555CC5*C55**5*5*555555*55555555C55*55555C*C55C555C*#
@VH01349:24:AACVJTHM5:1:1103:43037:44240 2:N:0:AGGTGAGA+CGCATAGA
TCGTTGGGACTACAGGGGTTTCTAATCCTGTTTGGTCCCCACGCTTTCGCGCCTCAGCGTCAGTTACAGGCCAGGAAGCCGCCTTCGCCACTGGTGTTCCTCCATATCTCTACGCATTTCACCGCTACACATGGAATTCCGCTTCCCTCTCCTGGACTCAAGTCTCCCAGTTTGCAACGACCCTCCCCGGTTGAGCCGGGGGCTTTCACATCAGACTTAAGAGACCGCCTGCGCGCGCTTTACGCGCAATAATTCCGGACAACGCTTGCCACCTACGTATTACCGCGGCTGCTGGCACGTC
+
CCCCC*CCCCCCCCCCCC5CCCCCCC5CCCCCCC*CCCC5CCCCCCCCCCCC*CCCCCCCCCCCCC5C5CCCCCCCCCCCCCCCCCCCCCCCC5CCCC*CCCCCCCCCCCCCC*5CCCCCCCCCCCCCCCCC*CC5CCCCCCCCCCCC*C5CC*CCCCCCCCCCCC5*CCCCC*CCCCCCC*CCCCCCCCCCCCCCCCCCCCCCCCCCCCC5CCCCCCCCCCCCCCC*CCCCC5CCCCCCCCCCCCCCC*5CCCCCCCCC*5*C5CC5*CC5*55CC555C*555**555555*55C55*#
@VH01349:24:AACVJTHM5:1:1103:9919:44941 2:N:0:AGGTGAGA+GGCATAGA
TCGTTGGGACTACTAGGGTATCTAATCCTGTTTGCTCCCCACGCTTTCGCACATGAGCGTCAGTATTGGTCCAGGAAGTCGCTTTCGCCACTGATGTTCCTTCAGATATCTACGCATTTCACCGCTACACCTGAAATTCCACTTCCCTCTCCCATACTCTAGCTAGACAGTCTCGACTGCAGTTCCCAGGTTAAGCCCGGGGATTTCACAATCGACTTGAAAAGCCGGCTACGCGCCCTTTACGCCCAGTAATTCCGATTAACGCTCGCACCCTCTGTATTACCGCGCCTCCTCCCACACT
+
CC*CCCCCCCCCCCCCCCCCCCCCCCCCCCCCCCCCCCCCCC*CCCCCCCCCCC**CCCCCCCCCCCC*CCCCCC*CCCC**CCCCCCCCCCCCCCCCCCCCCCCCC5CCCCC**CC5*CC5*CCCCCCCCCCCCCCC5C5CCCCC5CCCCCCCCCCCCCC*CCCCC5*5*5CCCCCCCCCCCCCC5CCCCCCCCCCC5CCCCCCCCCCCCCC*CCCCCCCCCC*CC5CCCCCCCC*5CCCCC*C*CCC55CCCC*CCCC5C*CCC*5*5*C555CCCC**55*CC555C5CCCCCC*C*#
@VH01349:24:AACVJTHM5:1:1103:24518:46058 2:N:0:AGGTGAGA+CGCATAGA
TCGTTGGGACTACCCGGGTTTCTAATCCCGTTCGCTCCCCATGCTGTCGCGTCTCAGCGTCAGCAACGGCCCAGGACAGCGCCTTCGCCACTGGTGTTCCTCCGCATCTCTACGCATTTCACCACTACACCCGGAATTCCCTGTCCCTCTACCGTCCTCCAGCGCCGCAGTCTCCCTCGACCTCCCCCGGTTGAGCCGGGGTCTTTCACGACGAACTTGGAGCGCCGCCTACACGCCCTTTACGCCCATTAACTCCGGATAACGCTTGCGTCCTACGTTTTACCGCGGCTGCTGGCACGTA
+
CCCCCCCCCCCCCCCCCCCCCCCCCCCCCCCCCCCCCCCCCCCCCCCCCCCCCCCCCCCCCCCCCCCCCCC*CCCCCCCC5CCCCCCCCCCCC*CCCCCCCCCC*C5CCCCCCC*CCCCCCCCCCCCCCCCCCCCCCCCCCCCCCCCCCCCCCCCC*CCCCC55*CCCC5CCCCCCCCCCCC5CCCCCCCCCC5CCC*CCCCCCCCCCC5CCCCCCCCC*C5*C*CC55CCCC555C*5C5CC*C5CC*5C55C5CC5C5C55CC555CCCCCC*C**555C5CC5CCC55C55C5CC5*#
@VH01349:24:AACVJTHM5:1:1103:63695:46380 2:N:0:AGGTGAGA+CGCATAGA
TCGTTGGGACTACTCGGGTTTCTAATCCTGTTTGCTCCCCACGCTTTCGCACCTCAGCGTCAGTATCGGGCCAGTGAGCCGCCTTCGCCACTGGTGTTCTTGCGAATATCTACGAATTTCACCTCTACACTCGCAGTTCCACTCACCTCTCCTGCACTCAAGTTCCCCAGTTTCAAAGGCTTACTACGGTTGAGCCGTAGCCTTTCACCTCTGACTTAAGAAACCACCTACGCACCCTTTACGCCCAGTAATTCCGGATAACGCTAGCCCCCTACGTATTACCGCGGCTGCTGGCTCGTAC
+
CCCCCCC5C*CCCC5CCCCCCCCCCCCCCCCCCCCCCC5CCCCCCCCCCCCCCCCCC*CCCCCCCCCCCCCCCCCCCCCCCCCCCCCCC5CC5CCCCCCCC*CCCCC5CCCCCCCCCCCCCC*CCCC5CCCCCCCCCCCCCCCCCCCCCCCCCCCCCCCCCCCCCCCCCCCCCCCC5CCCCCCCC*CCCCCCCC5CCCCCCCCCCCCCCCCCCCC5CCCCCCCCCCCCCCCCCCCCCCCCC*C5CCCCCCCCCCCC*CCCCCCCCCC*CCCCCC*5CCCCCCCC5CC5CCC5CCC*555C#
@VH01349:24:AACVJTHM5:1:1103:22378:46455 2:N:0:AGGTGAGA+CGCATAGA
TCGTTGGGACTACTGGGGTTTCTAATCCTGTTTGCTCCCCACGCTTTCGCTCCTCAGCGTCAGTGCCGGCCCAGAGAACCGCCTTCGCTACTGGTGTTCCTCCCGATATCTGCGCATTTCACCGCTACACCGGGAATTCCGTTCTCCTCTACCGGACTCGAGTCACAGCAGTATCGACTGCAATTCTGAGGTTGAGCCTCAGACTTTCACAGCCGACTTGCTCAACCGCCTACGAGCTCTTTACGCCCAATGATTCCGGATAACGCTCGCACCCTACGTATTACCGCGCCTGGTGGCACGC
+
CCCCCCCCCCCCCCCC*CCCCCCCCCCCCCCCCCCCCCCCCCCCCCCCC5CCCCCCCCCCCCCCCC5CCCCCCCCCCCCCCCCCCCCCC5CC*CCCCCCCCCCCCCCCCCCCC5CCCCCCCCCCCCCCCCCCCCCCCCCCCCCCCCCCCCCCCCCCCCCCCCCCCCCCCC*CCCCCCCCC5CCCCCC*CCCCCCCCC5CCCCCCCCCCCCCCCCCCCCCCCC*CCCCC5C5CCCCCCCCCCC*CCC5CCCC*CCC*CCCCCCCC5CC5CCCCC55C555C*5C*55C5**C*CCCC5CC5#
@VH01349:24:AACVJTHM5:1:1103:31429:46910 2:N:0:AGGTGAGA+CGCATAGA
TCGTTGGGACTACCAGGGTTTCTAATCCTGTTTGCTCCCCACGCTTTCGCACCTCAGCGTCAGATCTGGACCAGTTAGCCGCCTTCGCCACTGGTGTTCTTCCCAATATCTACGAATTTCACCTCTACACTGGGAATTCCACTAACCTCTTCCAGCCTCTACAAAGCCAGTATCGAAGCCAATTCTGGAGTTGAGCTCCAGGATTTCACCCCCGACTTAACAATCCGCCTACGTGCGCTTTACGCCCAGTAAATCCGAACAACGCTAGCCCCCTTCGTATTACCGCGGCTGGTGGCACGAC
+
CCCCCCCCCCCCCCCCCCCCCCCCCCCCCCCCC**CCCCCCCCCCCCCCCCCCCCCCC5CCCCCCCCCCCCCC5CCCCCCCCCCCCCCCCCCCCCCCCCCC*CCCCCCCCCCC5CCCCCCCCCCCCCCCCCCCCCCCCCCCCCCCCCCCCCCCCCCCCCCC*5CCCCCCCCCCCCCCC*CCCC5CCCCCCCC*C*CC*C5CCC5CCCCCCCC5C55CCCCCCCC5CCCCCCCCC5C*CCCCCCCC*CCCCC5CCCC*C5CCCCC5CC5C5*CCC5C*55C5CC5CCCC*C5*CC55CC5C#
@VH01349:24:AACVJTHM5:1:1103:42185:48046 2:N:0:AGGTGAGA+CGCATAGA
TCGTTGGGACTACTAGGGTTTCTAATCCGTTTTGCTACCCTAGCTTTCGAGCCTTAGCGTCAGGAATGTCCCAGAAAGGTGCCTTCGCCATTGGTGTTCCACCTGATATCAACGCATTTCACCGCTCCACCAGGTGTTCCCCTTTCCCCTAACATCCTCAATCTCCCCAGTATCACATGCTGGTTCCCGGTTGAGCCCCGAGATTTAACACGTACCTTAAGGAGTCGGCTACGCATCTCTTTACGCCGAGTATTTCGGGATAACGCTTGGAGCCTACGCATCACCGATTCTTCTGGCCGGT
+
CCCCCCCC*CCC5CCCCCCCC*C*CCCCCCCCCCCCCCCCCC5*CCC5CCCCCCC5CCCCCC5CCCCCCCC*CCCCCCCCCC*CCCCCCCCCCCCCCCCCCCCCCCCCC5CCCCCCCCCCCCCC*C5CCCCCCCC5CCCCCCCCCCCCCCCCC55*C5CCCCCC55CC5CCCC5C55CCCCCCCC5*C5CC*555*55*5*55CCC5C55CC55*555**555555**55555***5*5*55555*555*55*555**555**5*55*5555*55555*55555*55555555C555**5#
@VH01349:24:AACVJTHM5:1:1103:66649:49939 2:N:0:AGGTGAGA+GGCATAGA
TCGTTGGGACTACTGGGGTTTCTAATCCTGTTTGCTCCCCACGCTTTCGCACCTCAGCGTCAGTACCGAGCCAGTGAGCCGCCTTCGCCACTGGTGTTCCTCCGAATATCTACGAATTTCACCTCTACACTCGGAATTCCACTCACCTCTCTCGGACTCGAGATTGCCAGTATTAAAGGCAGTTCCGGGGTTGAGCCCCGGGATTTCACCCCTAACTTAACAATCCGCCTACGTGCGCTTTACGCCCAGTAATTCCGAACAACGCTAGCCCCCTTCGTATTACCGCGGGTGCTGGCACGAT
+
CCCCCCCCCCCCCCCC5CCCCCCCCCCCCCCCCCCCCCCCCCCCCCCCCCCCC5CCCCCCCCCCCCCCCCCCCCCCCCCCCCCCCCCCCCCC5CCCCCCCCCCCCCCCCCCCC*CCCCCCCCCCCCCCCCCCCCCCCCCCCCC5CCCCCCCCC*CCCCCCCC*CCC*C5CCCC*5CCCCCC*C*CCC5CCCC5CCCC5CCCC*CCC5CC*CCCCCCCCC5CC*CCCCCCCC5CCCCC*CC5*C5C*CCCCCCCCCCCCCCCCCC5**5CC*5CCCCCCCC*CCC5*555CCCCC5CC*55#
@VH01349:24:AACVJTHM5:1:1103:65513:50885 2:N:0:AGGTGAGA+CGCATAGA
TCGTTGGGACTACCGGGGTTTCTAATCCTGTTTGCTCCCCACGCTTTCGCACCTGAGCGTCAGTACCGGGCCAGTGAGCCGCCTTCGCCACTGGTGTTCTTCCTAATATCTACGAATTTCACCTCTACACTAGGAATTCCACTCACCTCTCCCGGACTCGAGACTGACAGTATCAAAGCCAGTTCCGGGGTTAAGCCCCGGGATTTCACCCCTGACTAATCAGTCCGCCTCCGTGCGCTTTACGCCCAGTAATTCCGAACAACGCTAGCCCCCTCCGTATTTCCCGGGCTGCTGGCAGGTC
+
C5CCCCCCCCCCC*55C5CCCCCCCC5CCCCCCCCCCCCCCCC*CCCCCCCCCCCCCCCCCCCCCC*CCCCCCCCCCCCCCC5CCCCCCCCCCCCCCCCCCCCCCCCCCCCCCCCCCCC5C55CCCCCCCCCCCCCCCCCCCCCCCCCCCCCCCCCCCCCCCCCCCCCCCCCCCC*CC**CCCCC5CCCCCCCCCCCCC*CCCCCCCCCC*CCCCCCCCCCCCCCCC*CC**CCCCC*CC5CCCCCCCCCCCC5*C*CCCCCCC*CCC*CC5CC*CCCCCC*C**5*5*C55C5C5555C#
@VH01349:24:AACVJTHM5:1:1103:55231:51018 2:N:0:AGGTGAGA+CGCATAGA
TCGTTGGGACTACTAGGGTATCTAATCCTGTTTGCTCCCCACGCTTTCGCACCTCAGCGTCAGTACCGATCCAGTGGGCCGCCTTCGCCACCGGTGTTCTTCCTAATATCTACGAATTTCACCTCTACACTAGGAATTCCACCCACCTCTATCGGACTCGAGACCAACAGTAACAAAGGCAGTTCCGAGGTTGAGCCCCGGGATTTCACCCCTGACTTGAAAGTCCGCCTACGTGCGCTTTAGGCCCAGTGATTCCGAACAACGCTAGCCCCCTTCGTATTACCGGGGCTGCTGGGACGAA
+
CCCCCCCCCCCCCCCCCC5CCCCCCCCCCCCCCCCCCCCCCCCCCCCCCCCCCCCCCCCCCCCCCCC5CCCCCCCCCCCCCCCCCCCCCCCCCCCCCCCCCCCCCCCCCCCC*CCCCCCCCCCCCCCCCCCC*CCCCCCCC5CCCCCCCCCCCC*CCCCCC55C*C5C**C5*5555*555555555CC*C55CC55CC5CCCC5*5CC*5555CC5C5C5C*5555C5CC5CCC*C55CCC***C5C5CCC5C55C*55C55555*5C*5**5C*5555555*5*55*555C5C*5**5#
@VH01349:24:AACVJTHM5:1:1103:67880:52230 2:N:0:AGGTGAGA+CGCATAGA
TCGTTGGGACTACACGGGTTTCTAATCCTGTTTGCTCCCCACGCTTTCGTGCCTCAGCGTCAGTGTTGATCCAGATGGCCGCCTTCGCCACGGATGTTCCTCCCGATCTCTACGCATTTCACCGCTACACCGCGAATTCCGCCATCCTCTATCACACTCTAGCCAGCCAGTTTCAAATGCCATTCCCAGGTTGAGCCCAGGGCTTTCACATCTGACTTAACCAACCGCCGACGCACGCTTTACGCCCAGTAATTCCGATTAACGCTTCCACCCTTCGTATTACCGCCGCTGCTGGCACGAG
+
CCCCCCCCCCCCCCCCCCCCCCCCCCCCCCCCCCCCCCCCC**CCCCCCCCCCCCCCCCCCC5CCCCCCCCCCC5C*CCCCCCCCCCC*CCCCCCCCCCCCCC*CCCCCCCCC5CCCCCCCC*5CCCCCCCC*CCCCCCCCCCCCCCCCCCCCCCCCCCCCCCCCCCCCCCCCCCCCCCCCCCCC*CCCCCCCCCCCCCCCCCCCC5CCCCCCCCCCCCCC*CC5CC*CCCCCCCCCCCCCCCC5C5CC5CCCC5CC5CCCCCC*CC*CC5CCCCCCCCCC5*55C5**5CCCC5CC5*C#
@VH01349:24:AACVJTHM5:1:1103:41749:54198 2:N:0:AGGTGAGA+CGCATAGA
TCGTTGGGACTACAAGGGTTTCTAATCCTGTTTGCTACCCACGCTTTCGCTCCTCAGCGTCACTTACGGCCCAGAGTCGGGCCTTCGCCACCGGTGTTCCTCCTGATATCTACGCATTTCACTGCTACACCGAGAATTCCAGTCTCCCCTCCGAACCTCAACCCGGATAGTATTCAATGGCATTTCGGAGTTGAGCTCCGAGGTTTCAAACCCAACTTTCGCGGCCACCTACGCACCCTTTACCCCCAGTGAATCCGAACAACGCTTGGGACCTGTGTAATACCCCGGCTGCTGGCACATA
+
C*5CC**CCC5CCCC5*CCCC*CC5CC5CCC55CCC55CCCCCCCCCC5CC5CCCC55CCCC*CC5CCC*5CC55CC*C*5CCCCCCC5CCCC*CCCC*CCCCCCCCCC5CCC*55CCCC5C5**CC5C5*CC5CC*55C5C5CC*555CCC5**C5*555*55**55*55**5*555**55555**55555555*5555555555*5*555*555*555555555555555555555555***5555*555*5*55*5*55555*5555**5555555*5*55**55555*5*555*55#
@VH01349:24:AACVJTHM5:1:1103:49702:54539 2:N:0:AGGTGAGA+CGCATAGA
TCGTTGGGACTACTAGGGTATCTAATCCTGTTTGCTCCCCACGCTTTCGCACCTCAGTGTCAGTATTAGCCCAGGTGGTCGCCTTCGCCACTGGTGTTCCTTCCTATATCTACGCATTTCACCGCTAGACAGGAAATTCCACCACCCTCTGCCATACTCTAGCTTGCCAGTTTTGAAAGCAGTTCCCAGGTTGAGCCCGGGGCTTTCACTTCCAACTTAACAAACCACCTACGCGCGCTTTACGCCCAGTAATTCCGATTAACGCTTGCACCCTTCGTATTACCGCGGCTGCTGGCACGAA
+
CCCCCCCCCCCCCCCCCCCCCCCCCCCCCCCCCCCCCCCCCCCCCCCCC*CCCCCCCCCCCCCCCCCCCCC5CCCCC5CCCCCCCCCCCCCCCCCCCCCCCCCCCCCCC5CCCCCCCCCCCC5CCCC*CCCCCCCCCCCCC55CCCCC*CCCCCCCCCCCCCCCCCCCCCCCCCCCC**5CCCCCCCC5CCCCCCCC5CCCC5CCCCC*CCCCCCCCCCCC5C5C5CCCC*C**C55*CCCC5CCC5C*555C5CCCC*C*C5C*C5*5CC5CC5*5*CCCC555CC5*C**CCCC555C#
@VH01349:24:AACVJTHM5:1:1103:21753:55031 2:N:0:AGGTGAGA+CGCATAGA
TCGTTGGGACTACAAGGGTTTCTAATCCTGTTTGCTCCCCACGCTTTCGCGCCTCAGCGTCAGTTACAGACCAGAAAGCCGCCTTCGCCACTGGTGTTCCTCCACATCTCTACGCATTTCACCGCTACACGTGGAATTCCGCTTTCCTCTTCTGTACTCAAGCCTTCCAGTTTCCAATGACCTTCCACGGTTAAGCCGTGGGCTTTCACATCAGACTTTAAAGGCCGCCTGCGCGCGCTTTACGCCCAATAATTCCGGACAACGCTTGCCACCTACGTTTTACCGCGGCTGCTGGCACGTA
+
CCCCCCCCCCCCCCCCCCCCCCCCCC*CCCCCCCCCCCCCCCCCCCCCCCCCCCCCCCCCCCCCCCCC*CC5CCCCCCCCCCCCCCCCCCCCCCCCCCCCCC*CCCCCCCCCCCCCCCCCCCCCCCCCCCCCCCCCCCCCCCCCC*CC*CCCCCCCCCCCCCCCCCC*C5CCCCCCCCCCCCCCCCCCCCC5CCCCC5CCCC*CCCCCCCCCCCCCCC*CC*CC5CCCC5C*C*CCC5CCC*55**C5CCCC555CC5CCCCC*5CCCCCC5*CCCC***CC5CC5555C*CCCC5*5C*#
@VH01349:24:AACVJTHM5:1:1103:40480:55467 2:N:0:AGGTGAGA+CGCATAGA
TCGTTGGGACTACCGGGGTTTCTAATCCCGTTCGCTCCCCACGCCTTCGTGCCTCAGCGTCAGGTGTATCCCAGGTGGCCGCCTTCGCCACAGGTGTTCCTCCCGATCTCTACGCATTTCACCACTACACCGGGAATTCCACCAGCCCCTGATACCCTCAAGCGCGCCCGTCCCCGACGACCCTCCCCGGTTCAGCCGGGGGCTTTCACGCCGGGCAGAACGCGCCGCCTGCGCACGCTTTACGCCCAGTAACTCCGGACAACCGTCGGCCCCTACGTATTACCGCGCCTGCTGGCACGTT
+
C*CCCCCCCCCCCCCCCCCCCCCCCCCCCCCCCCCCCCCCCCCCCCCCCCCC*CCCCCCCCCCCCCCCCCCCCC5C5CCCC*CCCCCCCC5*5CCCCCCCCCCC5CCCCCCCC*CCCCCCCCCCCCCCCCCCCCCCCCCCCCC5C5CCCCCCCCCCCC*C5C*C55C*CCCCCCC*CCC5CCCC*C5CCC555CCCC*5CCC*CCCCCC5*CCCCC55CCCC*C5*5CCCC*C*CC5**C*C*5CC5C5C5CC55*5C*C5CC*5C555CC5*5CC5CC55CCCCCC*CC*CCC55CC5C#
@VH01349:24:AACVJTHM5:1:1103:24329:55713 2:N:0:AGGTGAGA+GGCATAGA
TCGTTGGGACTACTAGGGTATCTAATCCGTTTTGCTCCCCACGCTTTCGAGCCTTAGCGTCAGTATAGGTCCAAAAAGGTGCCTTCGCAATTGGTGTTCCTCCTGATATCAATGCATTTAACCGCTCCACCAGGAATTCCCCTTTTCTCTACCTAACTCTATTTTGAAAGTTTCTCGCGCACTTTTCCCGGTAAGCGGGAAGATTTAACACAAGACTTTTCAAAACCCCTACGGATCTCTTTACGCCCAGTAAATCCGGATAACGCTTGTGCCCCACGTATTACCGATGCTTCTGGCACCT
+
CCCCCCCCCCCCCCCCCCCCCCCCCCCCCCCCCCCCC5CCCCCCCCCCCCCCCCCCCCCCCCCCCCCCCCCCCCCCCC5CCC5CCC5CCCCCCCCCCCCCCC*CCC5CC5C5CCCCCCCC5CCCCCCCCCCCCCCCCCCC5CCCCCCCCCCCCCC5CCCCCCCCCCCCCCCCCCC*5CCCCCCCCCCCCCCCCCCCCCCCCCCCCCCCCCCCCCCCCCCCCCCCCC*CCC5CC*CCCCCCCCCC5CCCC55*55CCC5CCCC5**CCCCCC*C*C55C5C5CCC5*CC*5CCC5*C5C5*#
@VH01349:24:AACVJTHM5:1:1103:43927:56111 2:N:0:AGGTGAGA+CGCATAGA
TCGTTGGGACTACTAGGGTATCTAATCCCGTTTGCTACCCTAGCTTTCGCGCCTCAGCGTCAATGTCGGTCCAGGATGCCGCCTTCGCCACCGGTATTCCTCCAGATATCTACGCATTTCACCGCTACACCTGGAATTCTGCATCCCTCTCCCGCATTCAAGCCCTCCAGTATCAGACGCAGTTCCCAGGTTAAGCCGGGGGATTTCACGTCTGACTTAGAAGGCCGCCTACGCGCCCTTTACGCGCAGTAATTCCGAACAACGGTTGGCACCACTGTATTACGGCGGCTGCTGGCACAGA
+
CCCCCCCCCCCCCCCCCCCCCCCCCCCCCCCCCC*CCCC5CCCCCCCCCCCCCCCCCCCCCCCCCCCCCCCCCCCCC5**CCCCCCC*CCC5CCCCCCCCCCCCCCCCCCCCCCCCCCCCCCCCCCC5CCCCCCCCCCCCCCCCCCCCCCCC5CCCCCCCCCCCCCC*CCCCCCCCCCCCCCCCC5*C5CCCCCCCCCC5CCCCCCCCCCC*CCCC5CCCCCCCCCCCCCC*CCCCCCC*CCCCC*C*CCCCCCCCCCCCCCCC5CCC*C5C***5CCCCC*555555CC55C*CCCC5*#
@VH01349:24:AACVJTHM5:1:1104:61385:2003 2:N:0:AGGTGAGA+CGCATAGA
TCGTTGGGACTACAAGGGTTTCTAATCCTGTTCGCTCCCCACGCTTTCGCACCTCAGCGTCAGATCAGGCCCAGCTGGCCGCCTTCGCCTCCGGTATTCCTTCGGATCTCTACGCATTCCACCGCTACACCCGAAATTCTACCAGCCTCTGCCTGTCTCCACCCCAGCAGTATGCCGTGGCCTCCGGGGGTTGAGCCCCGGGCTTTCACAGTGAGACTTACCGAGCCGCCTACCTGCGCTTTACGCCCAATTTGTCCGAACAACGCTCGCACCCTCCGTATTACCGCGGCTGCTGGGAGGT
+
C5CCCCCCCC5*CCCCCCCCCCCCCCCCC5CC5CCCCCCCCCC5CCCCC*CCCCCCCCCCCCCCCCCC*CCCCCCC*C5*CCCCCCCCCCC*CC5CCCCCCCCCCCCCCCCCCCCC*CCCC*CC55CCCCCCCCCC5C5CCCCCCCCCCCC5CCCCCCCCC**CCC5CC5*CC*CC*C5CC55*C*C5C5CCCCC*5C5CCCC5C5C5CCCC5*CCCCCC5C5C5CC5CCC5*55C55C*5*55**C5555**555****555*555*5*5*5555*555555**5*5*5C*C55*5C**#
@VH01349:24:AACVJTHM5:1:1104:21829:4483 2:N:0:AGGTGAGA+CGCATAGA
TCGTTGGGACTACTAGGGTATCTAATCCCGTTCGCTCCCCACGCCTTCGCGCCTCAGCGTCAGGTCCGGCCCAGTTGGCCGGCTTCGCCACGGGTGTTCCTCCCGATCTCTACGCATTTCACCACTACACCGGGAATTGCACCAACCCCTGCCGACGTCAAGCCCGCCAGTGCCCGACGACCCTCGCCGGTTGAGCCGGGGGCTTTCACGTCAGGCTTGACGAGCCGCCTGCGCGCGCTTTACGCCCAGTAACTCCGGACAACGCTCGGCCCCTACGTATTACCGCGGCCGCTGGCACGGA
+
CCCCCCCCCCCCCCCCCCCCCCCCCC*CCCCCCCCCCCCCCCCCCCCCCCCCCCCCCCCCCCCCCCC5CCCCCCCCCCCCC5CCCCCCCCCCCCCCCCCCCCCCCCCCCCCCCCCCCCCCCCCC*5CCCCCCCCCCCC*CCC5CCCC*CCC*CCCCCCCC5C*CC55CC*C5*CCC*CCCCCCC5*CC55*C55CCCCCCC5C5CC5CCCCCC55CCCCC*5CC*5CCCCC*CCCCC5CCCCCC5CCC5C5CCCCCCCCCCCC555C*5CCCCCCCC5CCC55C55C**55*C55**5**#
@VH01349:24:AACVJTHM5:1:1104:48414:5203 2:N:0:AGGTGAGA+CGGATAGA
TCGTTGGGACTACCGGGGTTTCTAATCCTGTTTGCTCCCCACGCTTTCGCGCCTCAGCGTCAGTTGCAGGCCAGAGAGCCGCTTTCGCCACTGGTGTTCCTCCACATCTCTACGCATTTCACCGCTACACGTGGAATTCCACTCTCCTCTCCTGCACTCAAGCCCTCCAGTTTCCAATGCCCATCCGCGGTTGAGCCGCGGGGTTTCACATCAGACTTAAAGGGCCGCCTGCGCGCGCTTTACGCCCAATAATTCCGGACAACCCTCGCCCCCTACGTATTACCGCGGCTGCTGGCACGTC
+
CCCCCCCCCCCC5C**CCCCCCCCCCCCCCCCCCCC*CC*CCCCCCCCC5CCCCCCC*CCCCCCCCCCCC*CCC5C5CCCC*CCCCC5CCCC5CCCCCCCCCCC*CCCCCCCCCCCCCCCCCCCCCC*CCCCCCCCCCCCCCC5CCCCCCC*5CCCCC5CCCC5CCCCCCCCCC5CCC*CCCCCCCCCCCCCC*CCCCCCCC*C5CCC**C5CC5CCCCCCCC5*C5*CCCCCCCCC*CCC5*C*C5CCCC5CCCCCCC*C5**CCC5CCCCCCC5CC5CC5CC5C*5CCCCCC55CC55#
@VH01349:24:AACVJTHM5:1:1104:45650:5279 2:N:0:AGGTGAGA+CGCATAGA
TCGTTGGGACTACTGGGGTATCTAATCCTGTTCGCTCCCCACGCTTTCGCTCCTCAGGGTCAGTAATGGCCCAGAGATCCGCCTTCGCCACCGGTGTTCCTCCTGATTTCTGCGCATTTCACCGCTACACCAGGAATTCCGATCTCCCCTACCACACTCTAGCTAGCCCGTATCGAATGCAGACCCGAGGTTAAGCCTCGGCCTTTCACATCCGACGTGACAAGCCGCCTACGAGCTCTTTACGCCCAATAATTCCGGACAACGCTTGCGCCCTACGTATTACCGCGGCTGCTGGCACCTC
+
CCCCCCCCC5CCCCC5CCCCCCCCCC5CCCCCCC5CCCCCCCCCCCCCCCCCCCCCC*CCCC5CCCC5CCCCCC*CCCCCCCCCCC5CCCCCCCCCC5CCCCCCCCC*CCCCCCCCCCCCCC5CCCCCCCCCCCCCCC*5CCC5CCCC*CC*5CCCCCCCC5CCCCCC5CCCCCCCCCCCCC*55C*CCCCCCC5C5CCCC*5C5CCCCCCCCCCCCCCCCCCCC555CCCCCCCCCCCCCCCCCCCCCCC5CC*CCCC5CCC5CCCC5CCCCC*C*CCCCC*5CCC5C55C555C**55#
@VH01349:24:AACVJTHM5:1:1104:25465:5771 2:N:0:AGGTGAGA+CGCATAGA
TCGTTGGGACTACTCGGGTTTCTAATCCTGTTTGCTCCCCACGCTTTCGCACCTCAGCGTCAGTACCGAGCCAGTGAGCCGCCTTCGCCACTGGTGTTCCTCCGAATATCTACGAATTTCACCTCTACACTCGGAATTCCACTCACCTCTCTCGGACTCGAGACTACCAGTATCAAAGGCAGTTCCGGGGTTGAGCCCCGGGATTTCACCCCTGACTTAATAGTCCGCCTACGTGCGCTTTACGCCCACTAATTCCGAACAACGCTAGCCCCCTTCCTATTACCGCCGCTGCTGGCACCAT
+
CCCCCCCCCCCCCCCCCCCCCCCCCCCCCCCCCCCCCCCCCCCCCCCCCCCC*CCC*CCCCCCCCCCCCCCCCCCC5CCCCCCCCCCCCCCCCCCCCCCCCCCCCCCCCCCCCCCCCCCCCCCCCC*CCCCCCCCC5CCCCCCCCCCCCCCCCC5C5C*CCCCCC*CCCCCCCCCCCCCCCCCC5CCCCCCCCCC5CCCCCC*CCCCCCCCCCCCC*CCCC5CCCCC5CCC*5CC*CCC55CCC*CCC*CCCC5*C*C5555555CC5*5555*5C*5C5555*C5*55C555*5*5555#
@VH01349:24:AACVJTHM5:1:1104:59189:6168 2:N:0:AGGTGAGA+CGCATAGA
TCGTTGGGACTACTGGGATATCTAATCCTGTTTGCTCCCCACGCTTTCGCGCCTCAGCGTCAGTATTGGCCCAGGAAGTCGCCTTCGCCACTGGTGTTCCTTCCGATATCTACGCATTTCACCGCTACACCGGAAATTCCACTTCCCTCTACCATACTCTAGTCAGGCAGTATCGAATCCAATTCCCAGGTTGAGCCCAGGGCTTTCACATCCGACTTACCAAACCGCCTACGCGCGCTTTACGCCCAGTAATTCCGATTAACGCTTGCACCCTCCGTATTACCGCGGCTGCTGGCACGGA
+
C5CCCCCCCCCCCCCCCCCCCCCCCCCCC5CCCCCCCCCCCCC5CCCCCCCCCCCCC5CCCCCCCCCCCC*CCC5CCCCCCCCCCCCCC*CCCCCCCCCCCCCCCCCCCCCCCCCCCCCCCCCCCCCCCCCCCCCCCCCCCCCCCCCCCCCC*CCCCCCCCCCCCCCCCCCCCCCCCC*CCCC5CC*CCCCC5CCCCCCCCCCCCCCCCCCCC5CCCCCCCC5CCC5CCCCC5CCCCCCCCCCCC*C*CC5*CC*CCCCCCCCC*CCCCCC*CCCCCCCCCCCCC5C*CCCCCC5CCCCC#
@VH01349:24:AACVJTHM5:1:1104:43113:6907 2:N:0:AGGTGAGA+CGCATAGA
TCGTTGGGACTACTAGGGTTTCTAATCCCGTTTGCTCCCCATGCTGTCGCGCTTTAGCGTCAGGTATGGCCCAGCGTGTCGCCTTCGCCACTGGTGTTCCTCCGGATCTCTACGCATTTCACCACTACACCCGGAATTCCACACGCCTCTACCATCCTCTAGTTTGCCAGTATCCAACCACCTCTCCCGGTTTAGCCGAGAGGTTTCACGGCAGACTTAACAAACCGCCTACACGCCCTTTACGCCCACTAACTCCGGATAACGTTCGTGTCCTTCGTTTTACCGGGGGTGGTGGCACGTG
+
CCCCCCCCCCCCCCCCCCCCCCCCCCCCCCCCCCCCCCCCCCCCCCCCCCCCCCCCCCCCCCCCCCCCCCCCC5CCCCC*CCCCCCCCCCCCCCCCCCCCCCCC55CCCC*CCCCCCCCCCCCCCCCCCCCC*CCC5CCCC5CC55C*CCCCCCCCCCCCCC5CCC5*C*CCCCCCCC*CCCCCCC*5*CC5CCCCC*CCC55CC5C555*C*C*C5CCC55C555555*55555*55555555*55C*5*555**55*C55*555*55*555C*5555555*55555*55*555*5555#
@VH01349:24:AACVJTHM5:1:1104:69092:9898 2:N:0:AGGTGAGA+CGCATAGA
TCGTTGGGACTAGAGGGGTTTCTAATCCTGTTTGCTCCCCACGCTTTCGCACCTCAGCGTCAGTACCGGACCAGTGAGCCGCCTTCGCCACTGGTGTTCTTCCTAATATCTACGAATTTCACCTCTACACTAGGAATTCCACTCACCTCTTCCGGACTCAACATTGTCAGTATCAAAGGCAGTTCCGAGGTTGAGCCCCGGGATTTCACCCCTGACTTAGCAATCCGCCTACGTGCGCTTTACGCGCACTAATTCCGAACAACCCTAGCCCCCTTCGTATTACCCCGGGTGCTGGCACGAA
+
CCCCCCCCCCCC*CCCCCCCCCCCCCCCCCCCCCCCCCCCCCCCCCCCCCCCCC5CC5CCCCCCC*CCCCCCCCCCCCCCCCCCCCCCC*CCCCCCCCCCCCCCCCCCCCCCCCCCCCCCCC*CCCCCCCCCCCCCCCC*CCCCCCCCCCCCCCCCC5CCC*55CCC5CCCCCC*CCCCCCC5CCCCCCCCC*CCCCCC5C*CC5CCCCC5CC5CCCCCCCC*C5555C5CC*CC*CCCCCCCC*555*5C5CCCCCCC5555*555555555555C555C5*5*55**5555C5C55*C#
@VH01349:24:AACVJTHM5:1:1104:22056:10958 2:N:0:AGGTGAGA+CGCATAGA
TCGTTGGGACTACCAGGGTTTCTAATCCCGTTTGCTCCCCTGGCTTTCGCGCCTCAGCGTCAGTTTCGGTCCAGAATGCCGCCTTCGCCACCGGTGTTCCTCCAGATATCTACGCATTTCACCGCTACACCTGGAATTCCACATTCCTCTCCCGAACTCAACTCACCCAGTATCAGACGCAGTTCCCAAGTTAACCTTGGGGATTTCACGTCCGACTTAGGGGACCGCCTACGCGGCCTTTACGCCCAGTAATTCCGAACAACGCTTGCCACCTCTGTATTACCGCGGCTGCTGGGACAGC
+
CCCCCCCCCCCCC*CCC5CCCC5CCCCCCCCCCCCCCCCCCCCCCCCCCCCCCCCCCCCCCCCCCCCCCCCCCCCCCCCCCCCCCCCCCCCCCCCCCCCCC5CCCCCCCCCCCCCCCCCCCC*CCCCCCCCCC*CC5CCCCCCCCC*CCCCCCCCCCCCCC*CCCCCCCCCCCCCC5CC*C*CCCCCCC5CCCC5*CCCC5CCC5C5CC5CCC*CCCCC*C*CCCCCCC5CCC55C5CCCCC*C*555CCCCCCCC*CC*CC*C*55C*555555555CC5C5555555C55CC**CCC*#
@VH01349:24:AACVJTHM5:1:1104:41314:11431 2:N:0:AGGTGAGA+CGCATAGA
TCGTTGGGACTACTGGGGTTTCTAATCCTGTTTGCTCCCCACGCTTTCGTGCCTCAGTGTCAGTTACAGTCCAGAGAGCCGCCTTCGCAACTGGTGTTCCTCCTAATATCTACGCATTTCACCGCTACACTAGGAATTCCACTCTCCTCTCCTGCACTCAACTTTCCCAGTTTCAAAGGCTTACTACGGTTGAGGCGTAGGCTTTCACCTCTGACTTAAGAAACCACCTACGCACCCTTTACGCCCACTAATTCCGGATAACCCTTCCCCCCTACGTATAACCGCGGCTGCTGGCACGTAC
+
CCCCCCCCCCCC5C5*C*CCCCCCCCCCCCCCCCCCCCCCCCCCCCCCCCCCCC**CCCCCCCCCCCCCC5CCCCCCCCCC*CCCCCCCCCCCCC*CC*CCCCCCCCCCCCCCCCCCCCCCCCC*C5CC*CCC5CCCCCC5CCCCCCC5CCCCC5CCCCC*CCC55CCCCCCC5CCC55CC5CCCCCC*CCCCC*CCCCC*CC5CCC5CC*CC55CCCCC5CC*5C55CCC5CC*5CCCCC555C5C*C5CCC*555CCCCC*CC*5*5*55*555CC5*5C55CC55C5C5*55555C*#
@VH01349:24:AACVJTHM5:1:1104:28172:11696 2:N:0:AGGTGAGA+CGCATAGA
TCGTTGGGACTACTAGGGTATCTAATCCTGTTTGATCCCCACACTTTCGTGCCTCAGCGTCAGTTACAGCCTAGTAAGCTGCCTTCGCTATAGGTGTTCTTGACGATATCTAAGCATTTCACCGCTACACCGTCAATTCCGCCTACCTCATCTGTACTCTAGGCCATCAGTATCAATGCCACCCTCCCGGTTAAGCCGGAATATTTCACCACTGACTTAATAGGCGGCCTACGCACCCTTTAAACCCAATAAATCCGGACAACGCTTGCCACCTACGTATTACCGCCGCTGCTGGCACGTG
+
CCCCCCCCCCCCCCCCCCCCCCCCCCCCCCCCCCCCCCCCCCCCCCCCCCCCCCCCCCCCCCCCCCCCCCC5CCCCCCCCCCCCCCCCCCCCC*CCCCCCCCCCCCCCCCCCCCCCCCCCCCCCCCCCC5CCCCCCCCCCCCCCCCCC5CCCCCCCCCCCCC*C*CCCC*CCCCCCC5CCCCCCCCCCCC5CCCCCC**5CCCCCC5C*CCCCCCCCCC5C*CCC*C5CCCC5*CCCC5CCCC55CCCCC5CCCCCCCCC5CCC*CC*CCCCCCCC5CC5CC5C5C555CCCC5**C55*#
@VH01349:24:AACVJTHM5:1:1104:44249:13646 2:N:0:AGGTGAGA+GGCATAGA
TCGTTGGGACTACAAGGGTTTCTAATCCTGTTCGCTCCCCACGCTTTCGCGCCTCAGCGTCAGTATTATGCCAGGTGGCTGCCTTCGCCATTGACGTTCCTTCCGATATCTACGCATTTCACCGCTACACCGGAAATTCCGCCACCCTCTCATATACTCCACTCAGATAGTTTGCGATGCACTTCCCAGGTTAAGCCCGGGGCTTTCACATCACACACATCTCACCCCCTACGCGCCCTTTACGCCCAGTAACTCCGATTAACGCTCGCACCCTCTGTATTACCGCGGCTGCTCGCACAGT
+
CCCCCCCCCCCCCCCCCC*CCCCCCCCCCCCCCCCCCCCCCCCCCCCCCCCCCCCCCCCCCCCCCCCCCCCCCCCCCCCCCCCCCCCCCCCCCCCCCCCCCCC5CCC5CCCC*C55CCCCCCCCCCCCC5CCCCCCCC5CCC5CCCCCCCCC5CCCCCCCC*CCC5CCCC5CCCCCCCC5CCCC5CCCCCCCCCCCC5C*CCCCC55C5CCCCCCCCCCCCCCCCC*CCCCC5CCCC*CCCCCCCC*CCCCCC*5*CCCCCCCCCC*5CCCCCC*CCCCC5CCC5CC55CCCC5CCC*C5#
@VH01349:24:AACVJTHM5:1:1104:64869:14877 2:N:0:AGGTGAGA+CGCATAGA
TCGTTGGGACTACCAGGGTTTCTAATCCTGTTTGCTCCCCACGCTTTCGCGCCTCAGCGTCAGTGTCGGTCCAGATGGCTGCCTTCGCCATCGGTGTTCTTCCCAATATCTACGAATTTCACCTCTACACTGGGAATTCCACCATCCTCTGCCGAACTCTAGCGTGCCAGTCTCAAGCGCGGTTCCCAGGTTGAGCCCGGGGCTTTCACGCCTGACTTGACACACCGCCTACGCGCCCTTTACGCCCAGTAATTCCGAACAACGCTAGCCCCCTTCGTATTACCGCGGCTGCTGGCACGAA
+
CCCCCCCCCCCCCCCCCCCCCCCCCCCCCCCCCCCCCC5CCCCCCCCCCCCCCCCCCCCCCCCCCCCCCCCCCC5CCC*CCCCCCCCCCCC*CCCCCCCCCC*CC5CCCCCCCCCCCCCCCC*CCCCCCCCC*CCCCCC*CCCCCCCCCC*CCCCCCCCCCCC5CCCCCCCCCCCCCCCC5CCC*CCCC*CC*CCCCCC5CC*CCCCC*CC*CCCCCCCCC*CCCC5CC*C*CCCCCCCCCCCCCCC5CCCCCCCCCCCCCCCCCCC5CC5CCCCCCCCCCCCC5CCC5C5CC5CCCC55#
@VH01349:24:AACVJTHM5:1:1104:49891:15843 2:N:0:AGGTGAGA+CGCATAGA
TCGTTGGGACTACTAGGGTATCTAATCCCATTCGCTCCCCTAGCTTTCGTCCCTCAGTGTCAGTTGCGGCCTAGCAGAGCGCTTTCGCCACCGGTGTTCTTCCTGATATCTACGCATTTCACCGCTACACCAGGAATTCCCTCTGCCCCGAACGCACTCTAGTCATGTAGTTTCCACTGCCTGTATCTAGTTGAGCTAGACGCTTTGACAGCAGACTTACATCACCACCTCCGGACGCTTTACGCCCAATCATTCCGGATAACGCTTGCATCCTCCGTATTACCGCGGCTGCTGGGACGGT
+
*CCCCCCCCCCCCCCCCCCCCCCCCCCCCCC5C5CCCCCCCCCCCCCCCCCCCCCCCCCCCCCCCC*CCCCCCC5*CCCC*CC5CCC*CCCCCCC5CCCCCC5CCCCCCCCCCCCCCCCCCC*C*CCCCCCC5C5CCCCCCCCCCCCCC5CCCCCCCCCCCCCCCCCCCCCCCCCCCCCCCC*C*CCCCCCC*C5C5C555C**5C5C5CC5CC5CC5C*C5CC*CCC*C**55CCC*CC5CCC*C5C55*555555555C555*5555CCC5CCC5C5CC5555*5C5C*C5*55C*55#
@VH01349:24:AACVJTHM5:1:1104:38719:16713 2:N:0:AGGTGAGA+GGCATAGA
TCGTTGGGACTACCGGGGTTTCTAATCCTGTTTGCTCCCCACGCTTTCGTGCCTCAGTGTCAGTTACAGTCCACAGAGCCGCCTTCGCAACTGGTGTTCCTCCTAATATCTACGCATTTCACCGCTACACTAGGAATTCCACTCTCCTCTCCTGCACTCAAGTTTCCCAGTTTCAAAGGCTTACTACGGTTGAGCCGTAGCCTTTCACCTCTGACTTAAGAAACCACCTACGCACCCTTTACGCCCAGTAATTCCGGATAACGCTAGCCCCCTACGTATTACCGCGGCTGCTGGCACGTAC
+
CCCCCCCCCCCCCCCCCCCCCCC5CC5CCCCCCCCCCCCCCCCCCCCCCCCCCCCCCCCCCCCCCCCCCCC*C******CCCCCCCCCCCCCCCCCCC*CCCCCCCCCCCCCCCCCCCCCCCCC5CCCC55CCC5CCCCCCCCCC5CC*C5CCCCCCCCCCCCCCCC5CCCCCCCCCCCCCCCCC5CC*CCCCCCCCC*C5C5CCCCCCCCCCC5CC5CC55CC5CCCCC5CCCCCCCCCCC5CC5CCCCCCCC5C*CCCCCC*C*5CC55CCC55CCCCCCCCCCCC5CCCC*CCCCCC#
@VH01349:24:AACVJTHM5:1:1104:7798:17300 2:N:0:AGGTGAGA+CGCATAGA
TCGTTGGGACTACTAGGGTTTCTAATCCTGTTTGCTCCCCACGCTTTCGCACCTCAGCGTCAGTACCGGACCAGTGAGCCGCCTTCGCCACTGGTGTTCCTCCGAATATCTACGAATTTCACCTCTACACTCGGAATTCCACTCACCTCTTCCGGACTCGAGACACCCAGTATCAAAGGCAGTTCCGGGGTTGAGCCCCGGGATTTCACCCCTGACTTAAATGTCCGCCTACGTGCGCTTTACGCCCACTAATTCCGAACAACCCTAGCCCCCTTCGCATTACCGCGGCTGCTGGGACGAC
+
C*CCCCC5CCCCCCCC**CC*C5CCCCCC*CCCCCCCCCCCCCCCCCCCCCCCCCCCCCCCCCCCCCCCCC*CCCCCC*C5CCCCCCCCC*CCCCCCCCCC*CCCCCCCCCCCCCCCCCCCCCC*CCCCCCCCCCCCCCCCCCCCCCC*CCCCCCCCCCCCC5C*CC*CCCCCCCCCC5CCCCCCCCCCCCCCCCC*CCC5CCCCCCCCCCCCCCCCCCC*5*CC5C*C5C**CCCCCCCCCC5C5CC*CCCC5C*C5CCCC**5555555555555C5*5C5*5*555555C*5*C55C#
@VH01349:24:AACVJTHM5:1:1104:58090:17338 2:N:0:AGGTGAGA+CGCATAGA
TCGTTGGGACTACAGGGGTTTCTAATGCTGTTTGATCCCCACGCTTTCGTGCCTCAGCGTCATTAAAACCTTAGTAAGCTGCCTTCGCAATCGGTGTTCTGTGACATATCTATGCATTTCACCGCTACTTGTCACATTCCGCCTACCTCAAGTTCAATCAAGCTCATCAGTATCAAAGGCACTGCGATGGTTGAGCCACCGTCTTTCACCCCTGACTTAATAAGCCGCCTACGCACCCTTTAAACCCAATAAATCCCCATAACGCTTGGATCCTCCGTATTACCGCGGCTGCTCGCACGGC
+
CCCCCCCCCCCCCCCCCCCCCCC*CC*CCCCCCCCCCCCCCCC*CCCCCCCCCCC5CC5CCCCCCCCCCCCCCCCCCCCCC5CCCCC*CCCCCCCCCCCCCCCCC5CCCCCCCCCCCCCCCCCC*CCCCCCCCCCCCCCCCCCCC*CCCCCCCCCCCCCCCCCCCCCCCCCCCCCCCCCCCCCC**CCCCCCCCCCCCCCCCCCCCCCC5*CCCCCCC*CC5CC*CCCCCCCC*CCCCCCCCCCC5CC5CCC5CCC***CC5C5C5CCCCC*CCCCC5CCC555C5*55C**555CCC*5#
@VH01349:24:AACVJTHM5:1:1104:22302:18512 2:N:0:AGGTGAGA+CGCATAGA
TCGTTGGGACTACTGGGGTTTCTAATCCTGTTTGCTCCCCACGCTTTCGCGCCTCAGCGTCAGAACCGGTCCAGGTAGCCGCCTTCGCCACTGGTGTTCCTCCCAATATCTACGCATTTCACCGCTACACTGGGAATTCCGCTACCCCCTCCCGGCCTCGAGCCTGACAGTATCCAGGGCAATTCCTCGGTTGAGCCGAGGGATTTCACCCGAGACTTTCCAGGCCGCCTGCGCGCCCTTTACGCCCAATAATTCCGAATAACGGTAGCCCCCTCCGTATTACCGCGGCTGCTGGCACGGT
+
CCCCCC*CCCCCCCCCCC5CCCCCCCCCCCCCCCCCCCCCCC*CCCCCCC*5CCCCCCCCCCCCCCCC5CCCC*5CCC*CCCCCC5CCCCCCCCC*CCCCCCCCCCCCCC*CCC*CCCCCCCCCCCCCCCCCCCCCCCCCCCCCCC5C5CCCCCCCCCCCCCCCCCC*CCC5C5CCCCCCCCCCCCCCCCCC5CCCCCCCC5CCCCCCCCCCCC5C*CCCCCCCCCCCCCC5C*CCCCCCCC**5CCCCC*C5CCCCCC5CCCC*C5CC5C5CCCCCCCC5CC55CC**C55CCCCC5CC#
@VH01349:24:AACVJTHM5:1:1104:68941:19023 2:N:0:AGGTGAGA+CGCATAGA
TCGTTGGGACTACTCGGGTATCTAATCCTGTTTGCTCCCCACGCTTTCGCGCCTCAGCGTCAGATCCAGCCCAGTTGGCCGCCTTCGCCACAGGTGTTCTTCCCGATATCTACGCATTCCACCGCTACACCGGGAATTCCACCAACCCCTACTGGTCTCTAGACATGCAGTATCGGCAGCAGCCCCGGACTTGACGCCCGGGATTTCACTTCCGACTTGGACACCCGGCTGCGCGCGCTTTACGCCCACTGATTCCGAACAAAGCTTGCGCCCTCCGTATTAACTGGCCTGCTGGCACGGT
+
CCCCCCCCCCCCCCCCCCC5CCCCCCCCC5CCCCCC*CCCCCCCCCCCCC**5CCCCC*CCCCCCCCC*CC5C5CCCCCCCCCC5C*CCCCCCCCCCCCCCCCCCCCCCCCCCC*CCCCCCCCCCCC5CCC*CCCCCCCCCCCCCCCCCC*CCC*C*CCCCC*C5C*CC*C5CCC*55*5555C55C*5*55CC**C5CC5C*5C5*CCC5C5CCC5C5*5C*C55555CCCC5C5CCC*C*CCC*C5*C5CCC*555C*55555CC5**555555*555*5*5**5*55*55*5555*5#
@VH01349:24:AACVJTHM5:1:1104:70834:19629 2:N:0:AGGTGAGA+CGCATAGA
TCGTTGGGACTACCAGGGTTTCTAATCCTGTTTGCTCCCCACGCTTTCGCGCCTCAGCGTCGGATCCGGCCCAGCGGGCCCCCTTCGCCACCGGTGTTCTTCCCGATTTCTACGCATTCCACCGCTACACCGGGAATTCCACCCGCCCCTACCGGTCCCCAGAACGGGAGTCTCGCAGGCCGGCCCCGGGTTTACCCCCGGGGTTTCACCCCCGTCCTACCCCGCCGGCTGCGGCCGCCTTTTGCCCCCTGATTCCGAACAACCGTCGCGGCCTTCGGCTTTGCGCCGCTTGTGGCACGGT
+
CCCCCCCC*CCCCCCCCCCCCCCCCCCCCCCCCCCCCCCCCCCCCCCCCCCCCCCCCCCCCC5**CCCC*CCC*CCC*CC*CC55*CCCC5C*CCCCC*C5C*CCC**C5CC*CCC5C*C5555CCC5C5C555*CC5*CC55*5555CC5555C555*CC5*C55555555555***5*55*55****C55*5**55555***55***5*555*555**5**5555*5*5*55**5**55***5***55**555*55***55*555*55*5*5*55**55**555****5555*55555#
@VH01349:24:AACVJTHM5:1:1104:42715:20254 2:N:0:AGGTGAGA+CGCATAGA
TCGTTGGGACTACCAGGGTTTCTAATCCTGTTCGCTCCCCACGCTTTCGCTCCTCAGCGTCAGTAATGGCCCAGAGATCCGCCTTCGCCACCGGTGTTCCTCCTGATATCTGCGCATTTCACCGCTACACCAGGAATTCCGATCTCCCCTACCACACTCTAGTCTGCCCGTATCGAATCCAGACCCGGGGTTAAGCCCCGGGCTTTCACATCCGACCCGACAGACCGCCTACGAGCTCTTTACGCCCAATAATTCCGGACAACGCTCGCGCCCTACCTATTACCGCGGCTCCTGGCACCTT
+
CCCCCCCCCCCCCC5CCCCCCCCCCCCCCCCCCCCCCCCCCCC5CCCCC5CCCCCCCCCCCC*CCCCCCCCCC55C5CCCCCCCCCCC5CCCCCC*CCCCCCCCCCCCCCCCCCCCCCCCCCCCCCC5CCCCCCCCCCCC5C5CC5CCCCCCCC5CCCCCCCCCC*CCCCCCCCCCCC*CC*CCCC5CCCCCCCCCCC5CCCCCCC*CCCCCCCCC**CCCCCCCCCC*CCC5CC*C*5CC5CC5**C5CCCCCCCCC*CC5*5C*C5C5**5**5*5*55555555*5C5*555555*5#
@VH01349:24:AACVJTHM5:1:1104:30994:20878 2:N:0:AGGTGAGA+CGCATAGA
TCGTTGGGACTACTAGGGTATCTAATCCTGTTTGCTCCCCACGCTTTCGCGCCTCAGCGTCAGTTACAGACCAGAAAGCCGCCTTCGCCACTGGTGTTCCTCCAAATCTCTACGCATTTCACCGCTACACTTGGAATTCCGCTTTCCTCTTCTGTACTCAAGTCCCCCAGTTTCCAATGACCCTCCACGGTTGAGCCGTGGGCTTTCACATGAGACTTAAAGGACCGCCTTCGCGCGGTTTACGCCCAATAATTCCGGACAACCCTTGCCACCTACGTATTACCGCCGGTGCTGGCACGTA
+
CCCCCCCCCCCCCCCCCCCCCCCCCCCCCCCCCCCCCCC*CCCCCCCCCCCCCCCC5CCCCCCCCCCC*CC*CCCCCCCCCCCCCCCCCCCCCCCCCCCCCCCCCCCCCCCCC5*CCCCCCCCCCCC55CCCCCCCCCCCC*CCCCCCCCCCCCCCCCCCCCCC5CC*CCCCCCCCC*5**CCC**CCCCCC*CCCCCC*CC*CCC5CCC55CCCCCC*5C5C555CC5C*C5CCC5*CC55*C55C555*555555555555*5555555*555555C*55*55*55*55555555555#
@VH01349:24:AACVJTHM5:1:1104:62540:21030 2:N:0:AGGTGAGA+CGCATAGA
TCGTTGGGACTACTGGGGTTTCTAATCCTGTTTGCTCCCCACGCTTTCGCACCTCAGCGTCAGTATCGAGCCAGTGAGCCGCCTTCGCCACTGGTGTTCCTCCGAATATCTACGAATTTCACCTCTACACTCGGAATTCCACTCACCTCTCTCGAACTCAAGACTAACAGTTTTAAGGGGAGTTCCGGGGTTGAGCCCCGGGATTTCACCCCTAACTTGCTAATCCGCCTACGTGCGCTTTACGCCCAGTAATTCCGAACAACGCTAGTCCCCTCCGTATTACCGCGGCTGGTGGCACGGA
+
55CCCCCCCCCCC5C*CCCCCCCCCCCCCCCCCCCCCCCCCCCCCCCCC5CCCCCCCCCCCC*CCCCCCCCCCC5CCCCCCCCCCCCCCCCCC5CCCCCCC5CCCCCCCCCCCCCCCCCCCCCCCCCCCCC5CCCCCCCCCCCCCCCC5CCCCCC5CCCCCCCCC*CCCCCCCCCCC*C*C5CCC*CCCCCCCCCCCCCCCC*CCCCCCC5CCC5CCCCCC5CCC55C5CC5CCC*5*CC*C*CC55CCCCC555C5CC*C5555555CC*555CCCCCC555*C55CCCC5C**5C5**#
@VH01349:24:AACVJTHM5:1:1104:24310:21427 2:N:0:AGGTGAGA+CGCATAGA
TCGTTGGGACTACTCGGGTTTCTAATCCTGTTTGCTCCCCACGCTTTCGCGCCTCAGCGTCAGTTACAGACCAGAAAGTCGCCTTCGCCACTCGTGTTCCTCCACATCTCTACGCATTTCACCGCTACACGTGGAATTCCACTTTCCTCTTCTGCACTCAAGTCCCCCAGTTTCCAATGACCCTCCACGGTTGAGCCGTGGGCTTTCACATCAGACTTAAAGGACCGCCTGCGCGCGCTTTACGCCCAATAATTCCGGACAACCCTTGCCACCTACGTATTACCGCGGCTGCTGGCACGTA
+
CCCCCCCCCCCCCCCCC5CCCCCCCCCCCCCCCCC*CCCCCCCCCCCCCC5CCCCCCCCCCCC5C5CCCCCCCCCCCCCCCCCCCCCCCCCC5CC5CCCC5CCCCCCCCCCC*C*CCCCCCCCCCCC5CC5CCCCCCCCCCCCCC5CC5CC*CC*CCC*CCCCC5CC*CCCCCCCCCC5*CC5CCCC555CCCC5*CCC555CCCCCC5CC5CCCCC5CCCC*CC**CCC5CC*55CC5CCCCCCCCCC5CCCCCCCC*C55C55C5CCCC5CC5CC55**5*5555CCC555555CCCC#
@VH01349:24:AACVJTHM5:1:1104:77159:21560 2:N:0:AGGTGAGA+CGCATAGA
TCGTTGGGACTACCGGGGTTTCTAATCCCGTTTGCTCCCCTGGCTTTCGCGCCTCAGCGTCAGTGTCAGCCTAGCAACCCGCCTTCGCCTCAGGTGTTCCTCTTGATATCTACGCATTTCACCGCTACACCAAGAATTCCGATTGCCCTTTCTGCACTCTAGCACTGCAGTATCAGCTGGCCGTTCCGAGTTAAGCTCGGAGATTTCACAGCTGACTTACAGCGCCGCCTACGCGCCCTTTACGCCCAGTAAATCCGAACAACGCTTGCTCCCTACGTATTACCGCGGCTGCTCGCACGTT
+
CCCCCCCCCCCCCCCCCCCCCCCCCCCCCCCCCCCCCCC5CCCCCCCCCCC5CCCCCCCCCCCCCCCCCCCCCCCCCCCCCC5CCCCCCCCCCCCCC5CCCCCCCCCCCCCCCCCCCCCCCCCC5CCCCC*CC5CCCCCC*CCCCCC5CCCCCCCCCCCCC**C5C5CCCCCCCCC*CC***5CC5CCCCCCCCC5CCCCC*5CCCCCCCC*C5C*CCCCCCCC*C5CCCC55CCC5CCCCC*CCCCCCCCC5C5C5CCCCC55CCC555*C*C*CC55CCCC55CC***55C*5*C*55#
@VH01349:24:AACVJTHM5:1:1104:66119:22260 2:N:0:AGGTGAGA+CGCATAGA
TCGTTGGGACTACCAGGGTTTCTAATCCTGTTTGCTCCCCACGCTTTCGCACCTCAGCGTCAGTACCGGACGAGTGGGGCGCCTTCGCCACCGGTGTTCTTCCTAATATCTACGAATTTCACCTCTACACTAGGAATTCCACCCACCTCTTCCGGACTCAAGACGTGCTGTATCAGAGGCAGTTCCGAAGTTGAGCTCCGGGATTTCACCCTTGGCTGGCACATCCCCCTACGTGCCCTTTACGCCCACTGATTCGGAACAACGCTAGCCGCCTTCGTATTACCGCGGCTGCTGGCACCAC
+
CC5CC*CCCCCCCCCCCCCCCCCCCCCCCCCCCC5CCCCCCCC*CCCCCCCCCCCCCCCCCCCCCCCCCCC**5CCCC*CCCCCCCCCCCCCCCCCCCCCCCCCCCCCCCCCCCCCCCCCCCCCCCCCCCCCCC5CCCCCCCCCCCCCCCCC5CCCCCCCCCCCCCC5CCCCCCC5CCC*CCCC*CCC*CCCCCCCCC5CCC5CCCCCCCCCCCCC5CCC5CC5CC*CCCCCCCCC**5C5C*C*5CC5CC5CCC5*CCCC55C5CC5CCC555C55CCC5C5CCC5*CC5*CC55*C*5#
@VH01349:24:AACVJTHM5:1:1104:51065:23415 2:N:0:AGGTGAGA+CGCATAGA
TCGTTGGCACTACTGGGGTTTCTAATCCTGTTTGCTACCCACGCTTTCGCGTCTCAGCGTCAGTAATCGTCCAGAAGGCCGCCTTCGCCACCGGTGTTCCGCTTGATATCTACGAATTTCACCTCTACACCAAGGATTCCACCTTCCTCTCCGATACTCTAGCCTTGCAGTTTCGAGTGCACTTCCACGGTTGAGCCGGGGGATTTCACATCCGACTTACAAAGCCGCCTACACGCGCTTTACGCCGAGTAATTCCGAACAACGTTTGCACCCTCTGTATTACCGCGGCTGCTGGCACAGT
+
CCCCC*C*CCCCCCCCC*CCCCCCCCCCCCCCC5CC*CCCCCC5CCCCCCCCCCCCCCCC*CCCCCC*CCCCCCCCCC5CC5CCC5C5CCCCCCCCCCCCC5CCCCCCCCCCCCCCCCCCCCCCCCCCCCCCCC*CCC*CC5CCCCCCCC5CCCCCCCCCCCCCCC5CCCCCCCCCCC5CC5CCCCCCCCCCCCC*CC*CCCCCCCCCCCCCCCCCCCCCCCCCC5CC5C55CC*5CCCCC55C5C*CCCC*CCC55CCCCCCC5C5CCCC*5CCC5*CCC5C*5CC**5CCC5CCC5**#
@VH01349:24:AACVJTHM5:1:1104:51331:24021 2:N:0:AGGTGAGA+CGCATAGA
TCGTTGGGACTACTCGGGTATCTAATCCTGTTTGCTCCCCACGCTTTCGCGCCTCAGCGTCAGTTACAGACGAGAAAGCCGCCTTCGCCACTGGTGTTCCTCCACATCTCTACGCATTTCACCGCTACACGTGGAATTCCGCTTTCCTCTTCTGTACTCAAGTTCTCCAGTTTCCAATGACCCTCCACGGTTGAGCCGTGGGCTTTCACATCAGACTTAAAGAACCGCCTGCGCGCGCTTTACGCCGAATAATTCCGGACAACGGTTGCCACCTACGTATTACCGCGGCTGCTGGCACGTT
+
CCCCC5CCCCC5CCCCCCCCCCCCCCCCCCCCCCCCCC5CC5C5CCCCCCCCCCCCCCCCCCCCCC*CCCC*CC5CCCCCCCCCCCCCCCCCCCCCCC*CCCCCCCCCCCCCCC*CCCCCCCCCCCCCCCCCCCCCCCC*C5CCCC*C5CCCCCCCCCCCCCCC*CCCCCCCC*CCCCCCCCCCCCCCCCCCCCC*CCCC5CC5CCCC55C*C5C5CCCCCCCCCCC5CC5C5C5C55CC5CCCC*CCCC*CC*5CCC5CCC5CCC5CCC55CC*5**555555**5555555555C*55#
@VH01349:24:AACVJTHM5:1:1104:34951:26274 2:N:0:AGGTGAGA+CGCATAGA
TCGTTGGGACTACTGGGGTTTCTAATCCTGTTCGCTCCCCACGCTTTCGCGCCTCAGCGTCAGTTACAGACCAGAGAGCCGCCTTCGCCACTGGTGTTCCTCCACATCTCTACGCATTTCACCGCTACACGTGGAATTCCGCTCTCCTCTTCTGTACTCAAGTTCCCCAGTTTCCAATGACCCTCCACGGTTGAGCCCTGGGCTTTCACATCAGACTTAAGGAACCGCCTGCGCGCGCTTTACCCCCAATAATTCCGGACAACGCTTGCCACCTACGTATTACCGCGGCTGCTGGCACGAA
+
CCCCCCCCCCCCCCCCCCCCCCCCCCCCCCCCCCCCCCCCCC*CCCCCCCCCCCCCC5CCCCCCCCCCCCCCCCCCCC**CCCCCCCCCCCCC5CCCCCCCCCCCCCCC*CCCCCCCCCCCCCCCCCCCCC*CCCCCCCCC*CCC*CCCCCCCCCCCCCCCCCCCCCCCCCCCCCCCCCCCCCCCCCCC5CCCCCC5*CCCCCCCCCCCCCC*CCC5CCCCCCCCCCCCCCC5CCCCCCCC5C*CC5C*CC*5CCC55CCCCCC*CCC*CC55C5C5*C5C*555C5*5C5*55C5C55C#
@VH01349:24:AACVJTHM5:1:1104:76003:26842 2:N:0:AGGTGAGA+CGCATAGA
TCGTTGGGACTACCAGGGTTTCTAATCCTGTTTGCTCCCCACGCTTTCGCGCCTCAGCGTCAGTTACAGACCAGAAAGCCGCCTTCCCCACTGGTGTTCCTCCACATCTCTACGGATTTCACCGCTACACGTGGAATTCCGCTTTCCTCTTCTGTACTCAAGTCCCCCAGTTTCCAATGACCGTCCACGGTTGAGCCGTGGGCTTTCACATCAGACTTAAAGGACCGCCTGCGCGCGCTTTACGCCCAATAATTCCGGACAACGCTTGGCACCTACCTATTACCCCGGCTGCTGGCACGTA
+
C5CCCCCCCCCCC*CCCCCCCCCCC5CCCCCCC5CCCCCCCCCCCCCCCCCCCCCCCCCCCCCCCCCC5CCCCC5CCC5CC5CCC5**CC5CCCCCCCCCCC*CC*CCCCCCCC5CCCCCCCCC5C5CCCCCCCC*5CCC5CCCC5CCCCCCCCCCCC*5CCCC*5CCCCCCC5C*CCC*5C*C5CCC*CCCCCCCCCCCCC5CCC5CCCC*CCC5C5C5CC5C5*CC5*CCC*5CC*CCCCC*55C5C*55CC55555CCCC5C555C5C*CC5**55C55*C*5C**5CC5*55*555#
@VH01349:24:AACVJTHM5:1:1104:38303:28375 2:N:0:AGGTGAGA+CGCATAGA
TCGTTGGGACTACTGGGGTTTCTAATCCTGTTCGCTCCCCACGCTTTCGCTCCTCAGCGTCAGGGACGGCCCAGGGAGCCGCCTTCGCCACCGGTGTTCCTCCCGATATCTGCGCATTTCACCGCTACACCGGGAATTCCACTCCCCTCTGCCGCCCTCTAGCCTGCCCGTATCGACTGCAATTCCACGGTTAAGCCGTGGGCTTTCACAGCCGACGCGACAACCCGCCTACGAGCCCTTTACGCCCAGTAACTCCGGACAACCCTCCGGCCCTACGTATTACCGCGCCTGCTGGCACGTT
+
CCCCCCCC5CCCCCCCCCCCCCCCCCCCCCCCCCCC5CCCC5CCCCCC55CCCC5CCCCCCCCCCCCCC5CCCCCCCCCCCCCCC5CCCCCC*CCCCCCCCCCCCCCCCCCCCCCCCCCCCC*5CCC5CC*CCC5CCCCCCCCC5CCCCCCCCCCC*CCCCCCCCC5C55CCCCCCCCCCCCC*CCC555CCCCCCCCCCCCCCCCCCCCCCCC5C*5CCCCC5*C*CCCCC5CC5C**5*C*555C*55CCC55*C*CCC*5**55**5*5555555555555555**55555*555C5#
@VH01349:24:AACVJTHM5:1:1104:9521:28906 2:N:0:AGGTGAGA+CGCATAGA
TCGTTGGGACTACCGGGGTTTCTAATCCTGTTTGCTCCCCACGCTTTCGCGCCTCAGTGTCAGTTACAGACCAGGAAGCCGCCTTCGCCACTGGTGTTGCTCCATATCTCTACGCATTTCACCGCTACACATGGAATTCCACTTCCCTCTTCTGCACTCAAGTCGACCAGTTTCCAATGACCCTCCACGGTTAAGCCGTGGGCTTTCACATCAGACTTAATCAACCACCTGCGGGCTCTTTACGCCCAATATTTCCGGATAACGCTTGCCACCAACGTAATACCCCCCCTGCTGGCACGTA
+
CCCCC5CCCCCCCCCCCC55CCCCCCCCCCCCCCCCCCCCCCCCCCCC5CCCCCCCCCCCCC5CC5CC5CCCCCCCCC5CCCCCCC5CCCCCC5CC5C*CCCCCCCCCCCCCCCCCCCCCC*CCCCCCCCCCCCCCCCCCC*CCCC5CCCCCCCCC*C5CC5CCC5CC5CCCCCCCCCCCCC5CCCCCCCCCCC5C5CCCCCCCCC5CCCCCCCCCCC5CC5CC5CCC5C**C*CCC5C*CCCC*CC55C5*5C*C55CCCCCCCCC555CCC*555CC5*5*55555555C*55CC5*5#
@VH01349:24:AACVJTHM5:1:1104:52807:29171 2:N:0:AGGTGAGA+CGCATAGA
TCGTTGGGACTACTGGGGTTTCTAATCCTGTTCGCTCCCCACGCTTTCGCTCCTCAGCGTCAGTACCGGCCGAGAGTGCCGCCTTCGCTACTGGTGTTCCTCCTGATATCTGCGCATTTCACCGCTACACCAGGAATTCCACACTCCCCTACCGGACTCGAGTCACGGCAGTTTCGAATGGCCCCTCCACGTTAAGCGTGGAGATTTCACATCCGACTTGCCGAACCGCCTACGAGCTCTTTACGCCCAATAAATCCGGACAACCCAAGGCCCCTACGTATTACCCCCGCTCCTGGCAGGG
+
CCCCCCCCCCCCCC*5CCC555CCCCCC5CCCCCCCCCCCCCC*CCCCCCCCCCCCCCCCCCCCC5CCCCCCCCCCCCCCC5CCCCCCCCCCCCC*C5CCCC55CC*CCC*CCCCCCCC*CCCC5CCCC5CCCC5CCCCCCCC*CC*CCC5CCCCCCC**CCCCCCCCCCCCCCCCCCCCCCC*5CCCCCCCC5CCCCC*5CC*C5CCC5C5CCCCCCC5*5*CCCCCC*CCCCC5*5*CCC55CCCC55CCCC5CCCCC5*C****55*55555C*C555*55555**55C555CCC*C#
@VH01349:24:AACVJTHM5:1:1104:47562:29644 2:N:0:AGGTGAGA+CGCATAGA
TCGTTGGGACTACTGGGGTTTCTAATCCCTTTTGCTCCCCACGCTTTCGTGCCTGAGCGTCAGTAATTGTCCAGTAAGCTGCCTTCGCCTTTGGTGTTCCTCCTAATATCTACGCATTTCACCGCTACACTAGGAATTCCGCTTACCTCTCCAATACTCTAGCCAGATAGTTTCAAAGGCAGTTCCACAGTTGAGCTGTGCGCTTTCACCCCTGACATACCTGGCCGCCTGCCCACCCTTTACGCCCAGTGAATCCGAGTAACGCTTGCAGTCTCCGTATTACCGCCGCTGCTGGCACGGT
+
5CCCCCCCC*CCCCCCCC5CCCCCCCCCCCCCCCCCC*CCCCC5CCCCCCC*CCCCCCCCCCCCCCCCCCC5*CCCCC*CCCCCCC*CCCCCCCCCCC*CCCCCCCCC5C5CCCCCCCCCCCCCCCC5CCCCCCCCCCCC5CCCCCCC5CC*CCCC*CC5CCCCCCCC5CCCCCCCCCCCCCCCCCCCCCCCC5CCCCCC*C*CCCCCC*CCCCCCCCCCCCC*CCC5CCCC**C5CCCC*C55*5CC5C*5CC5CCCCCCCCCCCCCCCCCCCC*CCC5CCC*C5**CCCC555CCCCC#
@VH01349:24:AACVJTHM5:1:1104:73693:30212 2:N:0:AGGTGAGA+CGCATAGA
TCGTTGGGACTACCCGGGTTTCTAATCCCGTTTGCTCCCCTCGCCTTCGTGCCTCAGTGTCAGGAATTGCCCAGAGAGTCGCCTTCGCAACTGGTCTTCCTCATGATATCTACCCATTTCACTGCTACACCATGAATTCCACCCGCCTCTTTGGTACTCTAGCTTGTCAGTTTCATGGGTCGTTCCCCGGTTGAGCCGAGGGATTTCACACATCACTTAAAAAACCGCCTACACGCCCTTTACGCCGAATGTTTCCCAAGAACGCTTGCACCCACTGTATAACCGCGGGTGCTCGGACAGA
+
CCCCCCCCCCCCCCCCCCCCCCCCCCCC5CCCCCCCCCCCC*CCCCCCCCCCCCCC5CCCCC*CCCCCCCCCCCCCCCCCCCC5CCCC*CCC5CC5CCCCCCCCCCCCCCCCC*5C5*C5C5C5*CCCC5CCCCCCCCCC5CCC**CC5CCCCCCCCCCCC5CCC*CCC*CCCCC5C*CC*C5C*C5CCCCC55**CCC55C5CCCCCCCC55*C55C5C*C*5*5*555**55*55**555*5*55555*5*555*5**5***555555555*5*55555555*555*55*5*55555*#
@VH01349:24:AACVJTHM5:1:1104:17644:30818 2:N:0:AGGTGAGA+CGCATAGA
TCGTTGGGACTACTAGGGTTTCTAATCCTGTTCGCTCCCCCAGCTTTCGCTCCTCAGCGTCAGGTAAGGCCCAGAAAGCCGCCTTCGCCACCGGTGTTCGTCCTGATATCTGCGCATTTCACCGCTACACCAGGAATTCCACTTTCCCCTACCTACCTCTAGCCGTCCCGTATCGAATGGCCTCTCAGGGTTGAGCCCTGAGCTTTCACATCCGACGCGAACGGCCGCCTACGAGCTCTTTACGCCCAATAAATCCGCACAACGCTCGGTCCCTACGTATTACCGCGGCTCCTGGCACGTT
+
CCCCCCCCCCCCCC*CC5CCCCCCCCCCCCCCCCCCC*CCCCCCCCCCCCCCCCCCCCCCCC*5CCCCC5C5CCCCCCCCCCCCCCCCCCCCCCCCCCC*CCCCCCCCC5CC*CCCCCCCCC5C*CCCCCC*CCCCCC5CCCCCCCC**C*CCC5CCC*CCCCC5CC55*CCCCCCCCCCCCCCCCCCCC5CCCCCCCCCC5CCCCCC*CCCCCCCC5CCCCC*CCC*CCCCCCC*CCCCCC***CCCCC*C5*555**55555*555555555*5555555*55C555C*55555555C#
@VH01349:24:AACVJTHM5:1:1104:51198:31840 2:N:0:AGGTGAGA+CGCATAGA
TCGTTGGGACTACACGGGTATCTAATCCCGTTTGCTACCCTAGCTTTCGCTCCTCAGCGTCAGTTCAGGCCCAGGTCGCCGCCTTCGCCACCGGTGTTCTTTCGGATATCTACGCATTCCACCGCTACACCCGAAATTCCACGACCCTCTACCGAACTCGAGACTAGTAGTATCCAACGACCTCTCCCCGGTGAGCGGTGGAGATTTCACGTCAGACTTGCCAGTCCGCCTACGAGCCCTTTACGCCCAATGATTCCGAACAACGCTTGCCCCCTCCGTCTTACGGCGGCTGCTGGCACGA
+
CCCCCCCCCCCCCCCCCCCCCCCCCCCCCCCCCCCCCCCCCCCCCCCCCCCCCCCCCCCCCCCCCCCCCCCCCCCCCCCCCCCCCCCCCCCCCCC5CCCCCCCCCCCCCCCCCCCCCCCCCCCCCCCCCCCCCCCCCCCCCCCCCCCCCCCCCCC*CCCC5CCC5CCCCCCCCC*C5C*CCC5CCCCCCCC5CCCCCCCCCCC*CCCC5CCCCC55CCCCCCCCCC*CC55CC5C55C*CCCCCCCCCC5C5CCC55CC55CCCCCCCC5CCCCCCC5CCC5C***CCCC5C5CC555*5#
@VH01349:24:AACVJTHM5:1:1104:56178:32200 2:N:0:AGGTGAGA+CGCATAGA
TCGTTGGGACTACCAGGGTTTCTAATCCTGTTTGCTCCCCACGCTTTCGCACATGAGCGTCAGTATTGGTCCAGGAAGTCGCTTTCGCCACTGATGTTCCTTCAGATATCTACGCATTTCACCGCTACACCTGAAATTCCACTTCCCTCTCCCATACTCTAGCAATGCAGTCCCGAATGCAGTTCCCAGGTTGAGCCCGGGGATTTCACATCCGGCTTGCAAAGCCGCCTACGCGCGCTCTACGCCCAGTAATTCCCATAAACGCTCGCACCCTCTGTATTACCGCGGCTGCTGGCACATT
+
CCCCCCCCCCCCCC5CCCCCCCCCCCCCCCC5CCCCCCC5CC5CCCCCC5CCCCC5CCCCCC5CCCCC5CCCCCCCCCCCC5CCCCCCCCCCCCCCCCCCCCCCC*CCCCCCCCC*CCCCC5*CCCCC5CCC*CCCCCCCCCCCCCCC*CCCCCC*5CCCCCCC5CCCCCCCCCCCCC*5CC5CCC5CCCCC5C5CCCCC55CCCCCCCCCCCCCCCCCCCC*C5CCC5CCCCC5C5CCCCC*CC*CC5CCCCC55*CC*CCCC5CCC*CC55CC5CCCC5C5555C55C55C555CCC*#
@VH01349:24:AACVJTHM5:1:1104:41711:32427 2:N:0:AGGTGAGA+CGCATAGA
TCGTTGGGACTACTCGGGTTTCTAATCCTGTTTGCTCCCCACGCTTTCGCACCTCAGCGTCAGTTCCGGACCAGTGGGCCGCCTTCGCCACCGGTGTTCTTCCTAATATCTACGAATTTCACCTCTACACTAGGAATTCCACCCACCTCTTCCGGACTCGAGACCAACAGTATCAAAGGCAGTTCCGAGGTTGAGCCCCGGGATTTCACCCCTGACTTGAAAGTCCGCCTACGTGCGCTTTACGCCCAGTGATTCCGAACAACCCTAGCCCCCTTCGTATTACCGCGGCTGCTGGCACGAT
+
CCCCCCCCCCCCCCCCCCCCCCCCCCCCCCCCCCCCC5CCCCCCCCCCCCCCCCCCCCCCC*CCCCCCCC5CCCCCCCCCC*CCCCCC*CCCCCCCCCCCCCCCCCCCCCCCCCCCCCCCCCCCCCCCCCCCCCCCCCCCCC5CCCCCCCCC5CCCCCC5CCCCCC5CCCCCCCCCCCCCCCCCCCCCCCCCCCC5CCC5CCCCCCCCCC5CCCCC*CCCCCCC*5CCCCCCC*CCCCCCCCCCCCCCCCCCCCCCCCCCCCC*CCC5C5*CCC5CCCCCCCCC5C*C5CCCC5CC55C*#
@VH01349:24:AACVJTHM5:1:1104:22359:33601 2:N:0:AGGTGAGA+CGGATAGA
TCGTTGGGACTACTCGGGTTTCTAATCCCCTTTGCTACCCTAGCTTTCGCGCCTCAGCGTCAGTGTCGGTCCAGGATGCCGCCTTCGCCACCGGTGTTCCTCCAGATATCTACGCATTTCACCGCTACACCTGGAATTCCACATCCCTCTCCCGCACTCAAGCCGTCCAGTATCAGACGCAGTTCCCAGGTTAAGCCGGGGGATTTCACGTCTGACTTAGATGCCGCCCTACGCGCCCTTTACGCCCAGTAATTCCCAAGAACGGTTGCCACATCTGTATAACCGGGGCTCCTGGCACAGG
+
CC*CCCCCCCCC5*C**C*CCC5CCCCCC*CCCCCCC**CCCC5CCCCC55CCCCC5CCCCC5CCCCC*CCC5CC5CCCCCC5CCCCC5C5C5CC5CCCCCCCC5CC*CCCC55*CCCCCC5CCCCC5CC5CCCCCCCCCCCCCCCC5*CCCCC*C5C5CC5CC5*C5CCCCCCC*C5**CCCC5*CCC*CCCCCCC5CC*C*5CC5C5CC*CC55*555*55****555555**55*555555555555555****555555555*5*555*5*55555*55*5*5555555*555555#
@VH01349:24:AACVJTHM5:1:1104:68126:34793 2:N:0:AGGTGAGA+GGCATAGA
TCGTTGGGACTACTCGGGTTTCTAATCCTGTTTGCTCCCCACGCTTTCGCTCCTCAGCGTCAGTGCCGGCCCAGAGAACCGCCTTCGCTACTGGTGTTCCTCCCGATATCTGCGCATTCCACCGCTACACCGGGAATTCCATTCTCCTCTACCGGACTCAAGTCACAACAGTATCGACTGGAATTCTGGGGTTGAGCCCCAGACTTTCACAGCCGACTTGTTGAACCGCCTACGAGCTCTTTACGCCCAATCATTCCCGATAACGCTCGCACCCTACGTATTACCGCGGCTGCTGGCACGT
+
CCCCCCC*CCCCCCCCCCCCCCCCCC5CCCCCCCCCCCCCCCC*CCCCCCCCCCCCCCCCCCCCCCCCCCCCCC*C5CC**CCCCCC*CCCCCCCCCCCCCCC*CCCCCCCCCCCCCCCCCCCCCC*CCCCCC5CCCCCCCCC5CCCCCCCCCCCCCC5CCCCCCCCCCCCCCCCCCCCC5CCCCCCCCCCCCC5*CCCCCCC5CCCCCCC**CC*5*CCCCCCCCC5*5CCCCCCCCCCCCCC55CCCCC*C5CCC*5C*CCCCCCCCCCC***CCC5*CCCC5C5C55CCCC*CCCC5#
@VH01349:24:AACVJTHM5:1:1104:7703:35039 2:N:0:AGGTGAGA+CGCATAGA
TCGTTGGGACTACTCGGGTTTCTAATCCTGTTTGCTCCCCACGCTTTCGCGCCTCAGCGTCAGTACCGGGCCAGTGTATCGTCTTCGCCACCGGTGTTCTTCCTAATATCTACGAATTCCACCTCTACACTAGGAGTTCCATACACCTCTCCCGGACTCTAGCTCGCCAGTATCGAAGCCAGTTGCCAGGTTGAGCCTCGGGATTTCACCCCCGACTTAACGACCCGCCTACGCGCGCTTTACGCCCACTAAACCCGAACAACGCTAGGCCCCTTCGTATTACCGCCGCTGCTGGCACGAG
+
CCCCCC**C5CC*CCCCCCCC*CCCCCCCCCCCC*CC5CCCC*CCCC5CCCCCC5C5CCCCCCCC5C*CCCCCCCCCCCCCCC5CCCCCC5CCCCCCCCCCCCCCCCC5CCCC55CCCCCCCCCCCCCCCCC5CCCCCCC5C**CCCCCCCC5CCCCCCCCC*5C*C5C5CCCCCC5C*C*CCC*5*5CCCCCC*55CC*CCCC*CCCC5*55C5C*5CC55CC55C5*C5*5555555CCC5C55C**5CCC*5CC*5555555555***55*5555555555****5555**55555*#
@VH01349:24:AACVJTHM5:1:1104:67388:37273 2:N:0:AGGTGAGA+CGCATAGA
TCGTTGGGACTACTCGGGTTTCTAATCCTGTTTGCTCCCCACGCTTTCGTCCCTGAACGTCGGTACTGGTCCAGGAAGTCGCTTTCGCCACTGATGTTCCTTCCGATATCTACGCATTTCACCGCTACACCGGAAATTCCACTTGCGTCTACCGTAGCCTAGCTATTCAGTCTCGAATGCAATTCCCAGGTTGAGCCCGGGGCTTTCACACCCGACTTAAATAACCGTCTACGCACGCTTTAGGCCCAGTAATTCCGATTAACGCTCGCACCCTCTGAATTACCCCGGCTCCTGGCACATG
+
C5CC555CCCCCCCC*CCCCC*CC5CCCCCCCCCCC5C*CCCC5CCCCCC*C*C5CCC*CCC5CCCCC*C5CC5CCCCCC55CC*CC55*5C5CCCCC5CCCC*CCC5CC5CCCCCCC5*CCC*CCC5555C5CC5C*55CCCC5C*C5CC*5CCC*CCCCC*C*CC5CCC*CCC55C**CCCC*C*CCCC5CC**C*C5CC*CC*5CCCCCCCCC5CC5C555C*5C55C*CCCC**5CC5*C**555CC555555C*55C5*55*55555**555*5555555*555C5555*C55*5#
@VH01349:24:AACVJTHM5:1:1104:30217:39413 2:N:0:AGGTGAGA+CGCATAGA
TCGTTGGGACCACTAGGGTTTCTAATCCTGTTTGCTCCCCTAGCTTTCGCGCCTCAGCGTCAGTTACTCCCCAGGCAGCCGCCTTCGCCACTGGTGTTCCTCCCGATCTCTACGCATTTCACTGCTACACCGGGAATTCCACTGCCCTCTAGAGCACTCAAGCCTCCCAGTTTCAAGGGCAACCCCCCGGTTGAGCCCCGGGTTTTCACCCCTGACTTGACAGGCCGCCTACACGCCCTTTACGCCCAATAATTCCGGACAACCCTCGCCCCCTACGTATTACCGCGGGTGCTGGCACGTT
+
CCCCCCCCCCCCCCCC5CCCCCCCCCCCCCCCCCCCCCCCCCCCCCCCCCCCCCCCCCCCCCCCCCCCCCCCCCCCCCCCCCCCCCCCCCCCC5C5CC*CC5CCCCCCCCCCCC*CCCCCCCCC5CCCCCCCCCCCCCCCCCCCC55CCCCC5C5CCCCCCCCCCC*C55CCCCC*CCCCCCCCC5*C*CCCCCC*C5*CCCCCCCCCC55C5CCCC55C*CC**C5C5*CCCC555CCCCC5C5C5CCCCC*5*CC5CC55**555C55C55CC55CCCC*55C55**5*5*5555555#
@VH01349:24:AACVJTHM5:1:1104:26298:39697 2:N:0:AGGTGAGA+GGCATAGA
TCGTTGGGACTACTCGGGTTTCTAATCCCGTTCGCTCCCCACGCCTTCGCGCCTCAGCGTCAGTACAGGTCCAGTCGGCCGCCTTCGCCACTGGTGTTCCTCCCGATATCTACGCATTTCACCACTACACCCGGAATTCCACCGACGTCTCCCTGCCTCCAGTTCCGCCGTTTCGAATGACCCTCCCCCGTTGAGCGGGGGGCTTTCACACCCGACGTACCAAACCGCCTGGCCGGGCTTTAGGCCCAGTAACTCCGGACAGCTCTCCCACCCAACGTCTTACCGCGCCTGCTGGCACGTG
+
CCC5CCC5CCCCCCC*CCCCC5CC5CC5CCCCCC*5C*C55CCC*CCCC5C5CC5C5CCCCCC5CCC5CCCCCCCC5C5CC5CCCCCCCCCCC*CCCC**5*5CCCC5CCC5C*CCC*C5CC*CCC**5C5*5*5555555CCCCC5CCC*CCCCC5CCCC**C5C*5CCC5C5CCCCCC5C**CC**CC5C5*5C5CCC5**CC5CCCCCCC*CCCCCC**CC55CC*C***555555C*5*5555C555C555C55CCC55C*C***CC55*5555CC*55555***5**5*C**555#
@VH01349:24:AACVJTHM5:1:1104:20011:40302 2:N:0:AGGTGAGA+CGCATAGA
TCGTTGGGACTACTAGGGTATCTAATCCTGTTTGCTCCCCACGCTTTCGCGCCTCAGCGTCAGTTACAGGGCAAAGAGTCGCCTTCGGCACTGGTGTTCCTCCACAACTCTACCGATTTCACCGCTTCACGTGGAATTCCACTCTTCAGTCCTGCACTCAAGTCCCCCAGTTTGCCATGACCCTCCACGGTTGAGCCGTGGGCTTTCACATGAGACTTAAATCACCCGCTGCGCCGCCTTTACGCCCAATAATTTCGGACAACGCTTGCCACCTTCGTATTACCGCGGCTGCTGGCACCTA
+
C5CCC5CCCCC*CCC*CCCCCCCCCCCCC*CCCC*CC5CCCC*CCCCCCCC*CCCCCCCCCCCCCCCCCC*5CCC*CCCCCCC5CCC*CC55CCC55C*CCCCC5***C55C***5555555**55***55***5555*5555*555*5555*5555555555*5*5**55*5*5*555**5****5*55*55555555555555555555**555555*****55*555555**5*55*55555**555***5*5*5555555*55555*55**55*55**55555555*55*5*55*5#
@VH01349:24:AACVJTHM5:1:1104:75587:40700 2:N:0:AGGTGAGA+GGCATAGA
TCGTTGGGACTACTGGGGTTTCTAATCCTGTTTGCTCCCCACGCTTTCGCACCTCAGCGTCAGTCTCTGTCCAGGTGGTCGCCTTCGCCTCTGGTGTTCCTCCCGATATCTACGAATTTCACGTCTACACCGGGAATTCCACCACCCCCTCCAGGACTCCAGCTCCACAGTTCTCGATGCACTTCCAGGGTTGAGGCCTGGGCTTTCACACCAAGCTTATGAAGCCGCCTACGTGCGCTTTACGCCCAATAATTCGGAACAACGGTTGCACCCTCTGTCTTACGGGGGCTGCTGGGACACC
+
CCCCCC5CCCCCCC*CCCCCCCCCCCCCC*CCCCCCCCC*CCCCCCCCCCCCCCCCC5CCCCCCCCCCCCCCCC*CCCCCCCCCCCCCCCCCCCCCCC*CCCCCCCCCCCCCCCCCCCC*5C*CC5C*CCCC5CCCCCCCC5CCCCCCCCCCCCCCCC5CCCCCCCC5*CCCCCCCCCCCC*CCCC5C*CCCCCCCCCCC*CCCC*CCCC55*C55CCC55C*C5CC5C5C*5CCCCCCCCCCC*CC5*C5CCC5***555555555**C5555555555C55*5555*5*C555*C555#
@VH01349:24:AACVJTHM5:1:1104:46483:40984 2:N:0:AGGTGAGA+CGCATAGA
TCGTTGGGACTACTCGGGTTTCTAATCCCGTTTGCTCCCCACGCTTTCGCGCCTCAGCGTCAGTTCCGGTCCAGTGAGCCGCCTTCGCCACTGGTGTTCCTCCCAATATCTACGCATTTCACCGCTACACTGGGAATTCCACTCACCTCTCCCGGACTCGAGCTCGGCAGTTTGGAGGGCAGTTCCTCGGTTGAGCCGAGGGATTTCACCTTCCACTTGCCTGGCCGCCTACGCGCCCTTTACGCCCAATAATTCCGAATAACCCTTGCCCCCTCTGTATTACCACGGCTGCTGGGACAGG
+
CCCCC*CCCCCCCCCCCCCCCCCCCCCCCCCCCCCCCCCCCCCCCCCCCCCCCCCCCCCCCCCCCCCCCCCCCCCCCC*CCCCCCCCC5C5CCCC5CCCCCCCCCCCCCCCCC5*CCCCCCCC*CCCCCCCCC5CCCCCCCCCCCCCCCCCCC5CCCCCCCCCCC5CCCC*CCCCCCCCC5CCCCCCCCC5CCCCCCCCCCC*CCC*C*CCCCCC*CCC**C5CCC555CCC5C5CCC*C5C*C*CCCCCCCCCCCCC*5CCCC5CCCCCC*5CC55C*CC5*55555555C55555CC5#
@VH01349:24:AACVJTHM5:1:1104:49664:41287 2:N:0:AGGTGAGA+CGCATAGA
TCGTTGGGACTACAGGGGTTTCTAATCCTGTTTGCTCCCCACGCTTTCGCGCCTCAGTGTCAGTTACAGACCAGGAAGCCGCCTTCGCCACTGGTGTTCCTCCATATCTCTACGCATTTCACCGCTACACATGGAATTCCACTTCCCTCTTCTGCACTCAAGTCGACCAGTTTCCAATGACCCTCCACGGTCAAGCCGTGGGCTTTCACATCAGACTCAATCAACCACCTGCGCGCTCTTTACGCCCAATAATTCCGGATAACGGTTGCCTCCTACGTATTACGGCGGGTGGTGGGACGTA
+
CCCCCCCCCCCCCCCCCCCCCCCCCCCCCCCCCCCCCCCC*CC5CCCCCCC5CCCCCCCCCCCCCCCCCCCCCCCCCCCCCCCCCC5CCCCCCCCCCCC*CCCCC5CCCCCCCCCCC*CCC5CCCCCCCCCC*C*CCCCCCCCCCCCCCCCCCC5C5CCCCCCCCCCCCCCCCCCCCCCCCCCC5CCCCCCCCCCCCCCC5CCCCCCCCCCC*C55***CC5CCCCC5C55C55C*C5CCCCC5C*C5CCCC5C55CCCC5CCC5CCCCC*5*CCCC5CCCC55C*5C*CC*CCC*CCC*#
@VH01349:24:AACVJTHM5:1:1104:51009:42707 2:N:0:AGGTGAGA+CGCATAGA
TCGTTGGGACTACAGGGGTTTCTAATCCTGTTTGATCCCCACACTTTCGTGCCTCAGCGTCAGTTACAGCCTAGTAAGCTGCCTTCGCTATAGGTGTTCTTGACGATATCTAAGCATTTCACCGCTACACCGTCAATTCCGCCTACCTCATCTGTACTCTAGCCCATCAGTATCAATGCCACCCTCCCGGTTAAGCCGGAATATTTCACCACTGACTTAATAGCCCGCCTACGCACCCTTTAAACCCAATAAATCCGGACAACGCTCGCCACCTACGTATTACCGGCGGTGGTGGGACGGA
+
CCCCCCCC5CCCCCCCCCCCCCCCCCCCCCCCCCCCCCCCCCCCCCCCCCCCCCCCCCCCCCCCCCCCCCCCCCCCC5CCCC5CCCCCCCC*CCCCCCCCCCCC5CCCCCCCCCCCCCCCCCCCCCCCCCCCCCCCCCCCCCCCCCCCCCCCCCC*CCCCCC*C5CC*CCCCCCCCCC*CCCC5CCCCCCCCCCCCC5CCCCCCCCC5*CCCCCCCCCCC5CC*CCC*CC5CCCC55C5CCCCC5C5CCC55C55C*55555*55**55C555555555*C5555*55*55*555*5*5*#
@VH01349:24:AACVJTHM5:1:1104:15258:44638 2:N:0:AGGTGAGA+CGCATAGA
TCGTTGGGACTACCAGGGTTTCTAATCCTGTTCGCTCCCCATGCTTTCGCTCCTCAGCGTCAGTAACAGCCCAGAGACCTGCCTTCGCCATCGGTGTTCCTCCTGATATCTGCGCATTTCACCGCTACACCAGGAATTCCAGTCTCCCCTACTGCACTCCAGTCTGCCCGTACGCACCGCACATCCGGGGTTAAGCCCCGGACTTTCACGGCAGACGCGACAAACCGCCTACCAGCTCTTTACGCCCAATAATTCCGGATAACGCTCGCGCCCTACGTATTACCGCGCCTGCTGGCACGTT
+
CC*CCCCCCCCCCCCCCCCCCCCCCCCCCCCCC5CCCCCCCCC*CCCCC*CCCCCCCCCCCCCCCCCCCCC*CCCCCCCCCC*CC*CCCCCCCCCCCC5C**CCCCCCCCCCCCCCCCC5CC5CCCCCCCCCCCCCCCCCCCCCCCCCCCCCCCCC*CCCCCCCCCC**CCCCCCCCCCCC*5CCCCCCCCCC5CCCCC*CCCCCC5CCCC*CCCCC*CCCCC*C55CCCCC*5CC55CC5CCC5CCC5CC*CC5CCCCC**5555555*5C55C5CCCC5*5*555555C5CCCCC55*#
@VH01349:24:AACVJTHM5:1:1104:59075:44789 2:N:0:AGGTGAGA+CGCATAGA
TCGTTGGGACTACTGGGGTTTCTAATCCTGTTTGATCGCCACGCTTTCGTGCCTCAGCGTCAGAACAGGCCCAGCCGCCCGACTTCTCCTTCGGCGTTCCGTTCGATATCTATCCATTTCACCGCTCCACCGAACGTTCCGACGGCCCATACCTGTCTCAAGACACGCAGTTCGCCCTGCAATTCCCCGGTTGAGCCGAGGGATTTCACAGGAGGCTTGCGCATCCGCCTACGCACCCTTTAAGCCCAGTGATTCCGATTAACGCTCCGGCCCCTCGTATTACCGCGGCTGCTGGCACGAC
+
C5CCCCCCCCCCCC5CC*CCCCCCCCC*CCCCCCCCC*C5CCC*CCCCCCCCCC5CCCCCCCCCCCCCCCC5CCCCCCCCC5CCCCCCCCCCCCCCCCC*CCCCCCCCCCCCC*CCCCCCCCCCC55CCCCCCCCCCCC*CC5CCCC5CCC*CCCCCC*CC5CCC5CCCCCCCCCC5C*CCCCCCCCCCCCCCCCCCCCCCCCCCCCCCCC*C*CCCCCCC*CCCCC5CCCC55C5CCCCCCCC5CCCCCCCCC*C5C55CC5**C**5C5C5CCCCCCCCC*CC5CC5C*5CCCC**C5#
@VH01349:24:AACVJTHM5:1:1104:30956:47231 2:N:0:AGGTGAGA+CGCATAGA
TCGTTGGGACTACCCGGGTATCTAATCCCGTTCGCTCCCCAAGCTTTCGTGCCTCAGCGTCAGTCTAAACCCAGAGCGGCGTTTGCACCACTGGTGTTCCTCGGGATCTCTACACATTTCACCGCTACACCCGGAATTCCGCGCTCCTCTGTTTCACTCTAGCTGGGCAGTCTGAGATGTCCTCCCCTAGTTTAGCCAGGGGGTTTCACGGCTCCCTTGCCCTGCCGCCTACGCACCCTTTACGCCCAGTAACTCCGGATAACGCTCGCCTCCTACGTTTTACCGCGGCTGCTGGCACGGT
+
CCCCCCCC5CCCCC5CCCCCCCCC5C*CCCCCCCCCCCCCCCCCCCCC5CCCCCCCC5CCCC5CCCCCCCCCCCCCCC*CCCCCCCCCCCCCCCCCCCCCCCCC5CCCCCCCC*CCCCCCCCC*CCCCCCCC5*CCCCCCC5C*CCCCCC5CCCCC*CCCC5*C5CCCCCCCCCCCCCCCCCCCCCCCCCCCCCCCCCCCC**CCCCCCC*C5C*55C*C5*CC5C5*CCCCCCCCC5C5CCCC5CCCCCCCCCCCC5CC*CC5C5C55CC*CCC5CCCCCCCCCCCCC*5CC5C5*5**#
@VH01349:24:AACVJTHM5:1:1104:40159:49087 2:N:0:AGGTGAGA+CGCATAGA
TCGTTGGGACTACAGGGGTTTCTAATCCTGTTTGCTCCCCGCACTTTCGCACCTCAGCGTCAATACACTGCCAGGCAGGCGCCTTCGCCTCCGGTGTTCCACCTGATCTCTACGAATTTCACTTCTCCACCAGGTATTCCCCCACCCTCTCAGGTATTCAAGACAAGCGGTTTCAACTGCACTTCCCGAGTTGAGCTCAGGTATTTCACAATTGACCTACGAGTCCGCCTACGTGCCCTTTACGCCCACTGATTCCGAGTAACGCTTGCACCTTTCGTATTACCGCGGCTGGTGGGACGAA
+
CC*CC*C5CCCCCCCC5CCCCCCCCCCCCCCCCCC*CCCCC*CCCCCCCCCCCCCCCCCCCCCCCCCCCCC5CCCCCCC5**CCCCCC5CCCCCCCCCCCCCCCCCCCCC*CCCCCCCCCCCCCCCCCCCCC5CCCCCCCC*CCC*CC5CCCCCCCCCCCCCCC5C***CCCCCCCC55CC*C5CCC*C*5CCCC55CCCCCCCCCCC5C5CC5CC5CCCCCC5C5C5CCCCCCCC*5CCCCCC*CCC*CC**555555CCC55*C*5*C55CCC55CCCCC5555555CC*C5C*CC5*#
@VH01349:24:AACVJTHM5:1:1104:12607:49749 2:N:0:AGGTGAGA+GGCATAGA
TCGTTGGGTCTACTGGGGTTTCTAATCCTGTTCGCTCCCCACGCTTTCGTGCCTGAGCGTCAGTCGCCGTCCAGCCACCCGCCTACGCTTCTGGTTTTCCTCGTGATTTCTACGCATTTCACCGCTACACCACGAATTCTAGTGGCCTCTCCGCGACTCAAGCACGGCAGTATCAAAGGCCGTCCTACGGTTGAGCCGTAGACTTTCACCCCTGACTTACCGCCCCGCCTCCACACCGTTTACACCCAATAATTCCGCACAACGCTTGCACCCTCCGTATTACCGCGGCTGCTGGCACGGT
+
CCCCC5CC*CCC5CCCCCCCCCCCCCC5C5CC*CC5C5CCCC*CCCCCCCC*CC*CCC5CCCCCCC*CCCCCCCCC*C*CCCCCCCCC*CCCCCC*CCCCCCCCC5C*CCCCC*5C*5C55CCC5CC5CCC5*5C5CC5C55C5CC55C5C5C*C*5CCCC55555*555CCCCCC55*C5CC555CC5**C55CC55CC5CCC*5*5555555C*C55*55C5CC5*C5*5*CC*C*55CC5C*5CCC5555*5**55*5CCC***5555**55555*5555***5*55555*55C*55#
@VH01349:24:AACVJTHM5:1:1104:30161:50715 2:N:0:AGGTGAGA+CGCATAGA
TCGTTGGGACTACAAGGGTTTCTAATCCTGTTTGCTCCCCACCCTTTCGCACCTCAGCGTCAGTTCCGGACCAGTAGGCCGCCTTCGCCACCGGTGTTGTTCCTAATATCTACGAATTTCACCACTACACTAGGAATTCCACCCACCTCTTCCGGACTCGAGACCAACAGTAAGAAAGGGAGTTCCGAGGTTGTGCCCCGGGTTTTCACGCCTGACTTGAAAGTCCCCCAACGTCCGGTTTACGGCCAGTGATTCCGAACAACGCTAGCCCCTCCGTATTACGGCGGGGCCTGGGACCAAC
+
CCC5CC*CCCCCCCCCCCCCCCCCCCCCCCCCCCCCCCCCCC*CCCC5CC5CCCCCCC*5CCCCC*C55C55*CC5CCCCCCCCC*CC5CC5*C*5CC*CCC5C5CCCCC5CC*5CCCCCCCC*C5*C55CCCC555C5C55555555555555*C5**555555555C**5**555***5**5555555*55**5**55555555*55*5*C5***55555555****5*55*5555555*55*55*5**5*55*5*5555555555555C5***5*555555555**5*5*5*5*555#
@VH01349:24:AACVJTHM5:1:1104:30312:51396 2:N:0:AGGTGAGA+CGCATAGA
TCGTTGGGACTACTAGGGTTTCTAATCCTGTTTGCTCCCCACGCTTTCGCGCCTCAGTGTCAGTTACAGACCAGAAAGTCGCCTTCGCCACTGGTGTTCCTCCATATCTCTACGCATTTCACCGCTACACTTGGAATTCCACTTTCCTCTTCTGCACTCAAGTCTCCCAGTTTCCAATGACCCTCGACGGTTGAGCCGTGGGCTTTGACATCAGACTTAAGAAACCACCTGCGCGCGCTTTACGCCCAATAATTCCGGATAACGCATCCCACCTACGTATTACCCCGGCTGCTGCCACGTC
+
C*CCCCCCC*CCCCCCC*CCCC5CCCCCCCCCCCCCCC5CCCCCCCCCCCCCCCCCCC5CCCCCCCCCCCC*CC*CCCCCC*CCCC**CCCCCCCCCCCCC*CCC5CC5CCCCCCC55CCCCC55CCCCC*CCCCCCCC*CCCCC5C5CCCCCC5CC5CCCCCCCCCCC*CCCCCCCCC55*CCCCC5CC5CCCC5CC*C5C5CCC*CC5C*CC5C55CC5C5CCCC5*C5C5CC*CC*CC*C5C5CCCCCCCC*C*5CCCC555*5*555*5555*5555555*5555555*55**555#
@VH01349:24:AACVJTHM5:1:1104:59662:52760 2:N:0:AGGTGAGA+CGCATAGA
TCGTTGGGACTACACGGGTTTCTAATCCTGTTTGCTCCCCACGCTTTCGTGCCTCAGCGTCAGTGTTGATCCAGATGGCCGCCTTCGCCACGGATGTTCCTCCCGATCTCTACGCATTTCACCGCTACACCGGGAATTCCGCCATCCTCTATCACACTCTAGCCAGCCAGTTTCAAATGCCATTCCCAGGTTGAGCCCAGGGCTTTCACATCTGACTTAACCAACCGCCGACCCACGCTTTACCCCCAGTAATTCCGATTAACGCTTGCACCCTTCTTATTACCGCGGCTCCTGGCACGAG
+
CCCCCCCCCCCCCCCCCCCCCCCCCCCCCCCCCCCCCCCCCCCCCCCCCCCCCCCCCCCCCCCCCCCCCCCCCCCCCCCCCCCCCCC5CC*CCCCCCCC*C5CCCCCCCCCCCCCCCCCCCCC5CCCCCCCCCCCCCCCCC5CC5CCCCCCCCCCCCCCC5CCCCCCCC5CCCC55CCC5CCCC5CCCCCC5CCCC5C555C*C5CCCCCCCC555C5C5C5CCCCCC5CC**CCCCCC5CCC**CCC5CC*CC5CCC*CCC55*CCCCCC**C5C*CCCCC555C5*C5**C**CCC*5#
@VH01349:24:AACVJTHM5:1:1104:35141:52892 2:N:0:AGGTGCGA+CGCATAGA
TCGTTGGGACTACTCGGGTTTCTAATCCCGTTCGCTCCCCACGCCTTCGCGCCTCAGCGTCAGGTCAGGTCCAGCCAGCCGCCTTCGCCACTGGTGTTCCTCCGGATCTCTACGCATTTCACCACTACACCCGGAATTCCACTGGCCTCTCCCTGCCTCCAGACACGCCATCTCGACGGACCCTCCCCCGTTGAGCGGGGGGGTTTCACCGCCGATGCGCGTATCCGCCTGCGGGCGCTTTACCCCCAGTAACTCCGGACAACGCTCGGATCCTACGTCTTACGGGGGGTGCTGGGAGGTG
+
CCCCCCCCCCCCCCCCCCCCCCCCCCCC5CCCCCCCCCC*CCCCCCCCC555CCCCC5*CCCCCCCCCCCCCCCCCCC*CCCCCCCCCCCCCCCCCCCCCCC5CCCCCCCCCCCCCCCCCCCCCCCCCCCCCCCCCCCCCCCCCC*CCCCCC*CC*5CCCCCCC*5CCCCCCCCCCCCCCCCC5*C5CCCCCC5*5CC55C55CCCCC5C**5C5C5CCCCCCCCCCCCC5*5*C5C*CCCC***55CCC*CC**5CC55555*55C5555*555CC555C5*55*5*55555*5*5*55#
@VH01349:24:AACVJTHM5:1:1104:62692:55448 2:N:0:AGGTGAGA+CGCATAGA
TCGTTGGGACTACACGGGTATGTAATCCCGTTCGCTCCCCATGCTTTCGCGTCTTAGCGTCAGGTCAGGGCCAGCGTGTCGCCTTCGCCACTGGTGTTCCTCGGGATCTCTACGCATTTCACCACTACACCCGGAATTCCACACGCCTCTACCTACCTCCAGCTCCGCAGTATCGCACGACCTCTCCCGGTTGAGCCAGGAGCTTTCACGCACGACTGACGAAGCCGCCTCCACGCGCTTTACACCCAGTAAAACCCGTTAATGCTCGGCTCCTACGTTTTACCCCCGCTGCTGGGACGTA
+
CCC5CCCCCCCCCCCCCCCCC*CCCCCCCCCCCCCCC**CCCCCCCCCCCCC5CCCC5CCCCCCCCC*C*C*5CCCCCCCCCCCCCCCCCCCC*CCCC5C55C5CC55C5CCC5**CCCC*5CC5*5CCCCC*CCCC5CC5C5C55*5CCCCC5C5555555555C55C5CCCCC5*C555CC5C5CCCC5C5C5C*55C*CC55C5CCCCCCCCCC*C5*5C5C5555C**55555CCC555C55**55*5***5*55**5*55*555555555555555555*5*555555*5*5555#
@VH01349:24:AACVJTHM5:1:1105:38757:2401 2:N:0:AGGTGAGA+CGCATAGA
TCGTTGGGACTACCCGGGTTTCTAATCCCGTTCGCTCCCCATGCTGTCGCGTCTTAGCGTCAGGTACGGCCCAGCGAGTCGCCTTCGCCACTGGTGTTCCTCCGGATCTCTACGCATTTCACCACTACACCCGGAATTCCACTCGCCTCTACCGTCCTCTAGTTGACCAGTAACCAACGACCTCTCTCGGTTTAGGCGAGAGCTTTCACCCCAGACTTAATCAACCGCCTGCACGCGCTTTACGGCCACTAACTGGGGATAACGGTTGTCTCCTACGTTTTACCGCGGCTGCTGGGACGGA
+
CCCCCCCCCCCCCCCCCCCCCCCCCCCCCCCCCCCC5CCCCCCCCCCCCCCCCCCCCC*CCCCCCC5CCC*CCCCC*CCCCCCCCCC*CCCC5CCCCCCCCCCCCCC*CCCCCCCCCCC5CCCC5CC5C5CC*5CCC5*CC5*C55555CCCC5C*CC*55**5555C**5555555*55555555555555555*5**5**555555**55*5555555***5*555555*555*55555*555**5*55555**55*5*5*5*55*555555*55*555555*555*555555*555*#
@VH01349:24:AACVJTHM5:1:1105:44779:7323 2:N:0:AGGTGAGA+CGCATAGA
TCGTTGGGACTACTGGGGTTTCTAATCCTGTTTGCTCCCCACGCTTTCGCGCCTCAGCGTCAGTTACAGACCAGAAAGTCGCCTTCGCCACTGGTGTTCCTCCACATCTCTACGCATTTCACCGCTACACGTGGAATTCCACTTTCCTCTTCTGCACTCTAGTTCACCAGTTTCCAGTGCGTCCCAAGGTTGAGCCCTGGGCTTAAACACCAGACTTAATGTACCGCCTGCGCGCGCTTTACGCCCAATAATTCCGGACTACGCTTGCCCCCTACCTATTACCGGCGCTGCTGGCACGTAA
+
CCCCCCCCCCCCCC5CCCCCCCCCCCCCCCCCCCCCCCCCCCCCCCCCCCC*CCCC5CCCCCCCCC5CCCCCCCCCC*CC5CCCC5CCCCCCCCCCCCC*C5CCCCCCCCCCCC*CCCCCCCC*5CCCCCCCCCCCCC*CCCCCCCCCCCC*CCCCCCCCCCCC**5CC5CCCCCC5CCCCCCCCCC*CCCCC*5CC*C5C*CCCCC5C*5C*5CCCCCCCC555*C5CC*CC5CCCCCCCCC*CCCCC5*55C55CC5*55C**5555CCCC55C5*5555CCC5555555C5CCCC**#
@VH01349:24:AACVJTHM5:1:1105:35841:7550 2:N:0:AGGTGAGA+CGCATAGA
TCGTTGGGACTACAGGGGTTTCTAATCCTGTTTGCTCCCCACGCTTTCGTGCCTGAGCGTCAGTGTTAACCCAGGGAGCTGCCTTCGCCATCGGTGTTCTTCCACATCTCTACGCATTTCACTGCTACACATGGAATTCCACTCCCCTCTGTCACACTCTAGTTATATAGTTTCAAACGCAATTCCTAGGTTAAGCCCAGGGATTTCACATCTGACTTATACAACCGCCTGCGCACCCTTTACGCCCAATAATTCCGATTAACGCTTGCACCCTACGTATTACCCCGGCTGCTGCCACGTC
+
CCCCCCC5CCCCCC*C5CCCCCCCCCCCCCCCCCCCCCCCCCC*CCCCCCCCCCCCC5CCCCCCCCCC5C5CCC*CCCCCC*CCCCC*CCCCCCCCCCCCCCCCC5CCCCCCCC*CCCCCCCCC5CCCCCCC5CCCCCCCCCCCCCCCCCCCCCCC5CCCC5CCCCCCCCCCCCCCCCCCCCCCCCCCCCCCCCCCCCCCCCCCCCCCC5CCCCC5CCCCCCCCCCCCCCCCCCCCC5CCCCCCCCC55CCCCCCCCCCCC5*C5CCC5C*5CCCCC5CCCCCC*CC5CCCCCCCCC*CC#
@VH01349:24:AACVJTHM5:1:1105:17474:7967 2:N:0:AGGTGAGA+CGCATAGA
TCGTTGGGACTACTGGGGTTTCTAATCCTGTTTGCTCCCCACGCTTTCGCGCCTCAGCGTCAGTTACAGGCCAGAGAGCCGCCTTCGCCACTGGTGTTCCTCCCCATCTCTACGCATTCCACCCCTACACCGGGAATTCCGCTCCCCTCTCCTGCACTCAAGCCGACCAGTTTCAGGTGCCGCTCTGCGGTTGAGCCGTAGCCTTTCACACCTGACTTAACCGGCCGCCTGCGCGCGCTTTACGCCCAATAATTCCGGATAACGGTCGCCCCCTACGTATTACCGCGGGTGCTGGCACGTT
+
CCCCCCCCCCCCCCCCCCCCCCCCCCCCCCCCCCCCCCCCCCCCCCCCCCCCCCCCCCCCCCCCCCCCC*CCCCC55CCCCCCC5CCCCCCCCCCCCCCC*CCC*CCC*CCCC*CC5CCCCCC**CCCCC5CC5CC5CCC*CC5CCCCCCCCC*CCCC5CC5CCCCCCCCCCCCCCCCC*CC*C*CC*5CCCCC5*CCC**CCCCCCC*C5CCCC5CCCCCC5CC*CCCCCCC55CCCC5CCC**C5CCCCCC5C55CCC55C55555*5C5CC5C5CCC*CCCCCC5*C5CC5CCCCCC#
@VH01349:24:AACVJTHM5:1:1105:70417:9406 2:N:0:AGGTGAGA+GGCATAGA
TCGTTGGGACTACAGGGGTTTCTAATCCTGTTTGCTCCCCACGCTTTCGCACCTCAGCGTCAATATGTGTCCAGTGAGTCGCCTTCGCCACTGGTGTTCTTCCGAATATCTACGAATTTCACCTCTACACTCGGAATTCCACTCACCTCTCCACAACTCTAGGGATGCAGTTTTAAAGGCAATTCCGGAGTTGAGCTCCGGGCTTTCACCTCTAACTTGCAAAGCCGCCTACGTGCGCTTTACGCCCAGTAGTTCCGAACAACGCTAGCCCCCTCCGTATTACCACGGCTGCTGGCACGGG
+
CCCCCC5CCCCCCCCCCCCCC*CCCCCCCCCC*CCCCCCCCCCCCCCCCCCCCC5C**CCCCCC5C5CCCCCCC*C5CCC55CCCCCCC*CCCCCCCC*CCCCCCCCCCCCCCCCC5CCCCC5CCCCCCCCCC5CCCCCCCCCCCCCCCCCCCCCCCCCCCC*5CCCCCCCCCCCCCC**CCCCCCCC5CCCCCCCCCCCCCCCCCCCCCCCCCCCCCCCCCCCC5CCCCCCCCCC*CCCCC*CCCCCCCCCCCCCCCCC5CCCCCCCCCCCCC5CCC*CCC*C5CCCCC5CCC5CC55C#
@VH01349:24:AACVJTHM5:1:1105:15902:10068 2:N:0:AGGTGAGA+CGCATAGA
TCGTTGGGACTACTAGGGTATCTAATCCTGTTTGCTCCCCACGCTTTCGCGTCTCAGCGTCAGTATCCGTCCAGAGGGCCGCCTTCGCCACAGGTGTTCCTCCTGATATCTACGCATTTCACCGCTACACCAGGAATTCCACCCTCCTCTCCGGTACTCGAGCTTCCCAGTATCCAGTGCACTTCCGGGGGTGAGCCCCGGGATTTCACACCAGACTTAGGAAGCCGCCTACACGCGCTTTACGCCCAGTCATTCCGAACAACGCTCGCACCCTCCGTATTACCGCGGGTGCTGGCACGGC
+
CCCCCCC5CCCCCCCCC5CCCCCCCCCCCCCCCCCCCCCCCCC*CCCCCCCCCCCCCCCCCCCC5CCCCCCCCC*CCC**CCCCCCCCCCC5CCCCCC5CCCCCCC5CCCCCCCCCCCCCC5CCCCCCCCCC5CCCCCCCCCC5CCCCCCCCCCCC5CCCCCCCCC*CCCCCCCCCCCCCCCCCCCCCCCCCCCCCCCCCCCCCCCCCCCCCCCCCCC5CCCCC*CCCCCCCC*CCCCCCCC*CCC*CCC*C55CC5C5555555555555555555*555C55C555*55C55CCC555#
@VH01349:24:AACVJTHM5:1:1105:60325:10296 2:N:0:AGGTGAGA+CGCATAGA
TCGTTGGGACTACAAGGGTATCTAATCCTGTTTGCTCCCCACGCTTTCGCGTCTCAGCGTCAGTATCCAACCACGGGGCCGCCTTCGCCACAGGTGTTCCTCCCGATATCTACGCATTTCACCGCTACACCGGGAATTCCACCCCCCTCTTTGGTACTCTAGCTTGTCAGTTTCATGCGTCGTTCCCCGGTTGAGCCGAGGGATTTCACACATGACTTAACAAACCGCCTACACGCCCTTTACGCCCAATGATTCCGAACAACCCTTGCACCCTCTGTATTACCGCGGCTGCTGGCACAGT
+
CCCCCCC5CC*C*CC5CCCCCCCCCCCCCCCCC*CCCCCCCCCCCCCCCCCCCCCCCCCCCCCCC5CCCCCC*CCCCC*CCCCCCCCCCCCC5CCCCCCCCCCCCCCCC*CCCCCCCCCCCCCCCCCCCC*CCCCCCCCCCCCCCCCC5CCCCCCCCCCCCC5CCCCCCCCCCCCC55CC5*CC*CCC5CCCCC55CCCCC*CCCCCCCC*CCCCCCCCCCCCCCCCC5CCC5C55*CCCCCC55CCCCCCCCCCC5CCCCCC*5CCCCC5C5C*CCCCCC*55CCCCCC5*C*CCC5CC#
@VH01349:24:AACVJTHM5:1:1105:46540:10901 2:N:0:AGGTGAGA+CGGATAGA
TCGTTGGGACTACTAGGGTTTCTAATCCTGTTCGCTCCCCACACTTTCGCTCCTCAGCGTCAGGTAATGCCCAGAGAACCGCCTTCGCCACCGGTGTTCCTCCTGATATCTGCGCATTTCACCGCTACAGCAGGAATTCCGTTCTCCCCTCCATACCTCTAGTCTGCCCGTATCGGAAGCAGGCTCAGGGTTAAGCCCTGAGTTTTCGCTCCCGACGCGACAGACCGCCTACGAGCCCTTTACCCCCAATAATTCCGGACAACCCTCGCACCCTACGTATTACCGCCGCTGCTGGCACGTG
+
CCCCCCCCCCCCCCCCCCCCCCCCCC5CCCCCCCCCCCCCCCCCCCCCCCCCCCCCCCCCCCCCCCCCC*CCC5CCCCCC*CCCCCCCCCCCCCCCCCC5CCC*CCCCCCCCCCCCCCCCCCCCCCCCC*CCC*CCCCCCCCCCCC5CCC*CCCC5CCCCCCCCCCC*CCCCCCCCC*CCCCCCCCCCC*CCCCCCCCCCCCCCCC5CCCC*CCCCC5CCCCCCCCCCCCCCCCCC*C*CCCC**CCCCCCCCCCCC*CC5CC*5CCCCCCCC5C*5CCCCCCC*55C*CCCCCC5CCCC#
@VH01349:24:AACVJTHM5:1:1105:67350:11261 2:N:0:AGGTGAGA+CGCATAGA
TCGTTGGGACTACAAGGGTTTCTAATCCTGTTTGCTACCCACGCTTTCGCACCTCAGCGTCAGAACCGAGCCAGTGAGTCGCTTTCGCCACCGGTGTTCCTTCTGATATCTACGCATTTCACCGCTCCACCAGAAGTTCCACTCACCCCTCTCGGCCTCAACGAAAGCAGTTTCGGAGGCAGTTCCCCAGTTGAGCTGGGGGATTTCACCACCGACATACCATCCCGCCTACGTACTCTTTATCGCCAGTGATTCCGAGTAACGCTTGCACACTCCGTATTACCCCGCCTCCTGGCACGCT
+
CCCCCCCCCCCCCCCC5CCCCCCCCCCCCCCCCCCCCCCCCCCCCCCCCCCCCCCCC5CCCCCCCCCCCCCCCCCCCCCC5CCCCCCCCCCCCCCCCCCCCCCCCCCCCCCCCCCCCCCCCCCCCCCCC*5CC5C5CCCCCCCCCCCC5C*CCCCCCCCCC*CCCCCCCCCCCCC5C*CCCCCCCC5C5CCCCCC5CCCCCCCCCCCCCCCCCCC5CC*C5CCC555*CCCCCCCCC5C5CC5*CC*5CC55*CC55CCCCCC**CC5C55CC5555C5C5C5**555*C5C5*5CCC5*#
@VH01349:24:AACVJTHM5:1:1105:42298:12264 2:N:0:AGGTGAGA+CGGATAGA
TCGTTGGGACTACTGGGGTATCTAATCCTGTTTGCTCCCCACGCTTTCGTGCATGAGCGTCAGTATTATCCCAGGGGGCTGCCTTCGCCATCGGTATTCCTCCACATCTCTACGCATTTCACTGCTACACGTGGAATTCTACCCCCCTCTGACATACTCTAGCCCGGCAGTTAAGAATGCAGTTCCAAGGTTAAGCCCTGGGATTTCACATCCTTCTTTCCGAACCGCCTGCGCACGCTTTACGCCCAGTAATTCCGATTAACGCTTGCACCCTACGTATTACCGCGGGTGCTGGCACGTT
+
CCCCCCCCCCCCCCCCCCCCCCCCCCCCCCCCCCCCCCCCCCCCCCCCCCCCCCCCCCCCCCCCCCCCCCCCCCCCCCCCCCCCCCCCCCCCCCC5CCCCCCCCCCCCCCCCCCCCCCCCCCC*CCCCCCCCCCCCCCCCCCCCCCCCCCCCCCCC5CCCCCCCCCCC*CCC5CCC5CC5C5CCCCCCCCCCCC5CCCCCCCCCCCCCCCCCCCCCCCCCCCC*CCC*CCCCCCCCCCCCCCC**CCCCCCCCCCCCCCCCC*CCCCCCCCCCC*5CCCC555C55CC5CCC5*CCCCC5#
@VH01349:24:AACVJTHM5:1:1105:23230:12813 2:N:0:AGGTGAGA+GGCATAGA
TCGTTGGGACTACAGGGGTTTCTAATCCCGTTCGCTCCCCATGCTGTCGCGTCTCAGTGTCAGGTGTGACCCAGCGCGTCGCCTTCGCCACTGGTGTTCCTCCGGATCTCTACGCATTTCACCACTACACCCGGAATTCCACCCGCCTCTATCACCCTCTAGTTGTCCAGTTTCCGACGACCTCCCCCGGTTTAGCCGGAGGCTTTGACGCCGAACTTAAACAACCACCTCGACGCCCTTTACGCCCAGTAACTCCGGATAACGTTTGTCTCCTACGTTTTACCGCGGCTGCTGGCACGTT
+
CCCCCCCCCCCCCCCCCCCCCCCCCCCCCCCCCCCCCCCCCCC5CCCCCCCCCCCCCCCCCCCCCCCCCCCCCCCC*CCCCCCCCCC*CCCCCCCCCCCCC*CCCCCCC*CCCCCCCCCCCCCCC5C*CCCC5CCCCCCCCC5CCC5CCCCC5CCCCCCCCCCCCCC*C*CCCCC5CCCCC*5CCCC*5CCCCCC*CCCCCCCCCC*C**C5CC5CCCCCCCCCCCC5CC**CCCC*CCCC5CCC*C55CC*CC*CCC5C5C**5C555*C*5CC55*CC5C5**555*555C*CC*555#
@VH01349:24:AACVJTHM5:1:1105:55440:13060 2:N:0:AGGTGAGA+CGCATAGA
TCGTTGGGACTACCGGGGTTTCTAATCCTGTTTGCTCCCCACGCTTTCGAGCCTCAGCGTCAGTTACAGTCCAGAGAATCGCCTTCGCCACTGGTGTTCTTCCTAATCTCTACGGATTTCACCGCTACACTAGGAATTCCATTCTCCTCTCCTGCACTCTAGGCTTTCAGTTTGAAATGGAGCACCCAAGTTGAGCCCGGGTATTTCACATCTCACTTAAAACTCCGCCTACGCTCCCTTTACGCCCACTAAATCCGGACAACGCTCGCCACCTACGTATTACCGCGGCTGCTGGGACGTT
+
CCCCCCCCCCCC5CCC55CCCCCCCCCCCCCCCCCCCCCCCCCCCCCCCCCCCCCCCCCCCC*CCCCCCCCCC5C*C5CCCCCCCCCCCCCCCCCC5CCCCCCCCCCCCC5*CC5CCCCCCC5CCCC5C5CCCCCCCCCCCCC*CCCCCC5CCCCCCCCCCCCCCCCCCCCCCCCCCCC*CC*CC*CCCCCCCCCCCC5CCCCCCCCCCCCCCCCCCCCCCC*C5CCCCCCCCCC5CCCCCCCCCCCC*CCCCCCCCCCCCC5CCCCCC5CCCCCCCCCCCC5C5CC*5CCCCCC*C*CC#
@VH01349:24:AACVJTHM5:1:1105:40897:13173 2:N:0:AGGTGAGA+CGCATAGA
TCGTTGGGACTACAGGGGTATCTAATCCTGTTTGCTCCCCACGCTTTCGCGGATGAGCGTCAGAACTGGCCCAGCTAGCCGCCTTCGCCACAGGTGTTCTTCCTGATATCTACGCATTCCACCGCTACACCAGGAATTCCGCTAGCCTCTACCAGTCTCCAGCCTGCCAGTATCGTACGCATTTCCGGAGTTGAGCCCCGGATTTTCACAAACGACTTAACAGACCGCCTGCCCGCGCTTTACGCCGAGTAATTCCGAACAACGCTTGCCCCCTCCCTCTTACCGCGGCTGCTGCCACGGC
+
CCCCCCCCCCCCCCCCCCCCCCCCCCCCCCCCCCCCCCCCCCCCCCCCC5CCC5C**CCCCCCCCCC5C*C5CCCCCCCCCCCCCCCCCCCCCCCCCCCCCC5CCCCCCCCC5CCCCCCCCCCCCCCCCC5CCCCCCCCCCC5CCCCCCCCCCCCCCCCCCCC5CCCCCCCCCC5CCCCCCCCCCCCCCCCCCCCCCCCCCCCCCCCCCCCC55CCCCCCC**55CC5CCCCCC5CCCCCCC5CCC*C5CCCCCCCCCC5CC555*C5C*5C**5C*C5CCC5*C*CC5C*CCC5*CCCC#
@VH01349:24:AACVJTHM5:1:1105:69452:13438 2:N:0:AGGTGAGA+CGCATAGA
TCGTTGGGACTACAGGGGTTTCTAATCCTGTTTGCTACCCATGCTTTCGAATCTGAGTGTCAGCTACGAGCCAGAAAGCTGCCTTCGCCATCGGTATTCCTCCTGATATCTACGGATTTCACCCCTACACCAGGAATTCCGCTTTCCTCTCTCGCACTCTAGTAAACCAGTATCAAATGCAGTTCCCGGGTTGAGCCCACGGATTTCACATCTGACTTACCTCACCACCTACATTCCCTTTACGCCCAGTAATTCCGAACAACGCTCGAGGCCTCTGTATTACCGCGGCTGCTGGCACACT
+
CCCCCC5CCCCC5CCCCCCCCC5CCCCCCCCCCCCCCCCCCCCCCCCCCCCCCCCCCCCCCCCCCCCCCCCCCCCCC*CC5CCCCCCCCCCCCCCCCC5CCCCCCCCCC*CCC5CCCCCCCCCCCCCCCCCC*CCCCCCCCCCCCCCCCC*CCCCCCCCCC5CCC5*CC*CC5CCCCCCCC5C5CCCC5CCCCCC*CCC*CCCCCCCCCCC5CCCCCCCCCCCC5*CCC5CCCCCCC5CCCCCC*C5C5CC5C5CCCCC5CC5C*CCC5CC5CCC5C5CCC55*55555C55C5*5C55*#
@VH01349:24:AACVJTHM5:1:1105:70342:13760 2:N:0:AGGTGAGA+CGCATAGA
TCGTTGGGACTACTAGGGTATCTAATCCTGTTTGCTCCCCACGCTTTCGCACCTCAGTGTCAGTATTAGCCCAGGTGGTCGCCTTCGCCACTGGTGTTCCTTCCTATATCTACGCATTTCACCGGTACACAGGAAATTCCACCACCCTCTGCCATACTCTAGCCTGCCAGTTTTGAAAGCAGTTCCCAGGTTGAGCCCGGGGGTTTCACTTCCAACTTAACAAACCACCTACGCGCGCTTTAGGCCCAGTAATTCCGATTAACGCTTGCACCCTTCGTATTACCCCGGCTGCTGGCAGGAT
+
C*CCCCCC5CCCCCCCCCCCCCCCCCCCCCCCCCCCCCCCC*CCCCCCCCCCCCCCCCCCCCCCCCCC*CC*CC5CCCCCCCCCCC5CCC5CCCCCCCCCCCCCCCCCCCCCCCCCCCCCC5CC*CCCCCCCCCCCCCCCCCCC*CCCCCCCCCCCCC5CCC*C*CCCCCCCCCCCCC5CCCCCCCCCCC*C5C5CCC5CCC*CCCCC5CCCCCCCCCCCC5CCC5CCCCCCCC5CCCCCCC*C55C5CCCCCCCCCC5CCCCCCCCCCC*CCCCCC5CCCCC*CC5C*C**C5C5**55#
@VH01349:24:AACVJTHM5:1:1105:14766:15937 2:N:0:AGGTGAGA+CGCATAGA
TCGTTGGGACTACTCGGGTTTCTAATCCCGTTCGCTCCCCACGCCTTCGCGCCTCAGCGTCAGGTCAGGTCCAGCCAGCCGCCTTCGCCACTGGTGTTCCTCCGGATCTCTACGCATTTCACCACTACACCCGGAATTCCACTGGCCTCTCCCTGCCTCCAGACACGCCATCTCGACGGACCCTCCCCCGTTGAGGGGGGGGGTTTCACCGCCGATGCGCGTATCCGCCTGCGCGCGCTTTACGCCCACTAACTCCCGACAACCGTCGCATCCTACGTCTTACCGGGGCTGCTGGCACCTA
+
CCCCCCCCCCCCCCCCCCCCCCCCCCCCCCCCCCCCCCCCCCCCCCCCCCCCCCCCCCCCCCCCCCCCCCCCCCCCCC*CCCCCCCCCCCCCCCC5CCCCCCCCCCCCCCCCC5CCCCCCCCCCCCCCCCCC5CCCCCCCCCC5CCCCCCCCCCCCCC5CC***CCCCCC5CCCCCCCCCC5CCCCCCCC5CCCC*CCCCCC*CCC*CCCC*CCCCCCC5CCCCCCCCCCC*CCCCCCC*CCCCC5CC*CCCCCCC*CCCCC5*CCC5*C55C555*5C5555*5CC5C55*5C55CC**#
@VH01349:24:AACVJTHM5:1:1105:60420:17092 2:N:0:AGGTGAGA+CGCATAGA
TCGTTGGGACTACAGGGGTATCTAATCCTGTTTGCTACCCACGCTTTCGCTCCTCAGCGTCAGTTCCGGCCCAGAGCGCCGCCTTCGCCGCTGGTGTTCCTCCTGATATCTGCGCATTTCACCGCTACACCAGGAATTTCCCGCTCCCCTACCGCACTCTAGTCACAGCAGTATCGAGTGGCCTCTCTGGGTTGAGCCCAGAGTTTTCACACCCGACTTACCGAACCGCCTACGAGCTCTTTACGCCCAATAAATCCGGATAACGCTTGGTGCCTACGTGTCACCGCGGCTGCTGGCACGT
+
CCCCCCCCCCCCCCCCCCCC5CCCCC*CC5CCCCCCCCCCCCCCCCCCCCCCCCCCCCCCCCCCCCCCCCCCCCCCCCCC*CCCCCCCCCCCCCCCCCCCCCCCCCC*CC5CCCCCCCCCCC*CCCCCCCCCCCCCC55CCCCCCC5CCCCCCCCCCCCCCCCCCC*5CC5CCCCCCC5CCCCC5CCCCCCCCCC*C5CCCCCCCCCCCCCC5CCC5CCC*CCCCCCCCCCCCCC**CCCCCCCC5CCCCCCCCCCCCCCCCCC*5CCC5C55CCCCC5CC5C*55CC5*C*CCC555CC#
@VH01349:24:AACVJTHM5:1:1105:11130:17262 2:N:0:AGGTGAGA+CGCATAGA
TCGTTGGGACTACACGGGTATCTAATCCTGTTTGCTCCCCACGCTTTCGCGTCTCAGCGTCACTCACTGTCCAGAAGGCCGCCTTCGCCACCGGTGTTCCGCTCGATATCTACGAATTTCACCTCTACACCGAGCATTCCACCTTCCTCTCCAGGACTCTAGCTCAGCAGTTTCGAGTGGCCTTCCACGGTTGAGCCGGGGGCTTTCACACGCGACTTGAACGACCGCCTGCGCGCTCTTTACGCCCAGTAAATCCGGACAACCCTTGCCACCTACGTATTACCGCCGCTGCTGGCACGGT
+
CCCCCCCCCCCCCCCCCCCCC5CCCCCCCCCCCCCCCCCCCCCCCCCCCCCC5C5CCCCC55*CCCCCCCCCCCCCC5CCC*CCCCCCCCCCCCCCCCCCCCCC*CCCCCCCCCCCCCCCCCCCCCCCCCCCCCCCCC*CCCCCCCCC*CCCCCCCC*CC**5C5CCCC5CCCCCCCC5*CCC5C55CCCCCCCCCCCCCCCCCCCCC*CCCCCCCCCCCCC*5555CCCCCCC*C5CCCC*5CC55CCCCCCC*CC*CCCCC**C55*5C*55C5555*5555C*5*5C55555C55**#
@VH01349:24:AACVJTHM5:1:1105:30009:22014 2:N:0:AGGTGAGA+CGGATAGA
TCGTTGGGACTACTGGGGTTTCTAATCCTGTTTGATCCCCACACTTTCGTGCATCAGCGTCAGTTACAGCCTAGTAAGCTGCCTTCGCTATCGGTGTTCTTGACGATATCTATGCATTTCACCGCTACACCGTCAATTCCGCCTACCTCATCTGTACTCAATCCCGGCACTTTTTCAGGCAGCTCCCAACTTGAGCTTGGGCATTTCACCTAAAACTTGGAGGGACGCCTACGCACCCTTTAAACCCAATAAATCCGGACAACGCTCCCCACCTACGTATTACCGGGGCTCGTGGGACGTC
+
CCCCCCCCCCCCCC5CC*CCCCCC*CCCCCCCCCCCC***C55CC*CCCCC5CCCC5CCC5CCCC*C5**CCCCCCCC*CC*CCCCC*CCCCCCC5CC*CCCCCCCCCCCCCCCCCCCCCCCCC*CCCCCCCCCCCCCC5CC5CC5CCCCCCCCCCCC*CCCC5CCCCC*CC5CCCCCC5C5CCCCCCC**5CCCCCCC5CCCCCCCCC5CCC5CCCC*5CCCC*CCCCC*55555555C5*555*5555555**555555C55555*55C*555C5C555*C555*5555*C55*5555#
@VH01349:24:AACVJTHM5:1:1105:53981:23150 2:N:0:AGGTGAGA+CGCATAGA
TCGTTGGGACTACTCGGGTTTCTAATCCTGTTTGCTCCCCGCACTTTCGCACCTCAGCGTCAATACACTGCCAGGCAGGCGCCTTCGCCTCCGGTGTTCCACCTGATCTCTACGAATTTCACTTCTCCACCAGGTATTCCCCCACCCTCTCAGGTATTCAAGACAAGCGGTTTCAACTGCAGTTCCCGGGTTGAGCCCAGGTATTTCACAATTGACCTGCGAGTCCGCCTACGTGCGCTTTACGCCCAGTGATTCCGAGTAACGCTTGCACCTTTCGTATTACCGCGGCTGCTGGCACGAG
+
CCCCC5CCCC5CCCCCCCCCCCCCCC*CCCCCCCCCCCCCCCCCCCCCCCC*CCC5CCCCCCCCCCCCCCCCCCCCCCCCCCCCCCCCCCCCCCCCCCCCCCCCCCCCCCCCCCCCCCCCCCCCCCCCCCCCC*CCCCCCCCCCCC*CCCCCCCCCCCCCCCCCCCCCCCCCCCCCCCCCC*CCCCCC5CCCCCC*CCCCCC*C55CCCCCCCCC555CCCC5C55CC5CCCCCCCCCCCCCCC*CCCCCCC*C5C5CCCCCCCCCCC*CCCCCCCC5CCCCCCCCCCCC5CCCCCCC5C#
@VH01349:24:AACVJTHM5:1:1105:37811:23605 2:N:0:AGGTGAGA+CGCATAGA
TCGTTGGGACTACAAGGGTTTCTAATCCTGTTCGCTCCCCATGCTTTCGCTTCTCAGCGTCAGTAATGGCCCAGAGACCTGCCTACGCCATCGGTGTTCCTCCTGATATCTGCGCATTTCACCGCTACACCAGGAATTCCAGTCTCCCGTACTGCACTCCAGTCTGCCCGTACCCACCGCAGATCCGGGGTTAAGCCCCGGACTTTCACGCCAGACGCGACAAACCGCCTACGAGCTCTTTACGCCCAATAATTCCGCATAACCCTCGCGCCCTACGTATTACCGCGCCTCCTGCGAGGTT
+
CCCCCCCCCCCC*CCCCCCCCCCCCCCCCCCCCCCCCCCCCCCCCCCCC5CCCC*CCCCCCCCCCCCCCCCCCCCC5CCCCCCC5CCCCCCCCCCCCCCCCCCCCCCCCCCC*CCCCCCCC*CC*C5C*CCCCCCCCCC5CCCCCCCC5CCCCCCCCCCCC*CCCCCCCCCCCCCCCCCCCCCCCCCCCCCCC55*5CCCCCCC5CCC5C**CCCCCCCCCCCCCC5CCCCCCCC*CCCCCC55C**CCC*C*C**C*5C5*C*5C5CC55CCCC55CCC*C55CCC*CC*5*5*5C555#
@VH01349:24:AACVJTHM5:1:1105:72860:24116 2:N:0:AGGTGAGA+CGCATAGA
TCGTTGGGACTACTCGGGTTTCTAATCCTGTTCGCTCCCCATGCTTTCGCTCCTCAGCGTCAGTAACAGCCCAGAGACCTGCCTTCGCCATCGGTGTTCCTCCTGATATCTGCGCATTTCACCGCTACACCAGGAATTCCAGTCTCCCCTACTGCACTCCAGTCTGCCCGTAGCCACCGCAGATCCGGGGTTAAGCCCCGGACTTTCACGGCAGACGCGACAAACCGCCTACGAGCTCTTTACCCCCAATAATTCCGGATAACGCTCGCGCCCTACCTATTACCGCGGCTGCTGGCACGTA
+
C5CCCCCCCCCCCC5CCCCCCCCCCCCCCCCCCCCCCCCCCCC*CCCCCCCCCCCCCCCCCCCCCCCCC*C*CCCC5CCC5CCCCCCCCCCCCCCCCCCCCCCCC5CCC*CCCCCCCCCCCCCC5CCCCCCCCCCCCCCCCCCCCCCCCCC5CC*CCC5C*5C5C*5**5CC*CCCC5C*CC*CCCC5CCC5C5C*CCCC5C5CCCCCCC5*CC5CC*CC*C5CCC5*CCCCC5*CC*CCCC**5*C55C5CC5CC5CCCCC5CCCCCC5C*C*C55CCCCCC5C*5CC5C5CCC55C5C#
@VH01349:24:AACVJTHM5:1:1105:58659:25403 2:N:0:AGGTGAGA+CGCATAGA
TCGTTGGGACTACCAGGGTTTCTAATCCTGTTTGCTCCCCACGCTTTCGCACCTCACTGTCAGTCTTGACCCAGGCCGCCGCCTTCGCCACTGGTATTCTTTCCGATCTCTACGCATTTCACCGGTACACCGGAAATTCTACGGCCCTCTGTCTGACTCTAGATGAACAGTCTTCAACGGCATTCCCAGGTTAAGCCCAGGGCTTTCACATCAAACTTGTCCTTCCACCTACATGCGCTTTACGCCCAGTAATTCCGATTAACGCTTGCACCCTCTGTATTACCGCGGCTGGTGGCACAGC
+
CCCCCCCCCCCCCCCCCCCCCCC5CCCCCCCCCCCCCCC*CCC*CCCCCCCCCCCC*CCCCCCCCCCCCCCCCC*CCC*CCCCCCCCCCCCCCCCCCCCCCCCCC5CCCCCCCCCCCCCCCCCC*CCCCCCCCCCCCCCCCCCCCCCCCCCCCC*CCCCCCCCCCCC5CCC*CCCCC*C*C5CCCC5CCCCCCCCCCCC5*55C5CCCCCCCCCCCCCC5CCCC*CCC*CCC5C5CC5CCCCCCCCCCCCCCCCCCC*CCCC555CCCCCCC*CC5*CCCCCC5C55CCCC*C**C55C5#
@VH01349:24:AACVJTHM5:1:1105:39382:25857 2:N:0:AGGTGAGA+CGCATAGA
TCGTTGGGACTACTAGGGTTTCTAATCCGGTTTGCTCCCCACGCTTTCGCCCCTCAGCGTCAGGACAGGGCCAGGATGCCGCCTTCGCCACTGGTGTTCCTCCCGATATCTACGCATTTCACCACTACACCGGGAATTCCACATCCCTCTCCCTGCCTCGAGCCCAGCAGTTTTCCAGGACCCCTCCCAGTTGAGCCGGGAGATTTCACCTGAAACTTGCCGAGCCGCCTGCGGGCGCTTTACGCCCAGTAAATCCGGACAACGCTCGCCACCTACGTATTACCGCGGCTGCTGGCACGTT
+
CCCCCCCCCCCCCCCCCCCCCCCCCCCCCCCCCCCCCCCCCCCCCCCCCCCCCCCCCCCCCCCCCCCCCC5CCCCCCCCCCCCCCCCCCCCCCCCCCCCCCCC5CCCCCCCCCCCCCCCCCCCCCCCCCCCCCCCCCCCCCCCCC5CCCCCCCCCC*CCCCCCCCCC5CCCCCCCCCCCCCCCCCC*C55CCCC*CCCC5CCCCCCCC5CCCCCCC*CC5CCCC5CC*CCCCCCC5CCCCCCCCC*CCCCC5CC5CCCCCCCCCCC5CCCCCCCCC5CCC*CCC5*55CCCCCC55CCCC#
@VH01349:24:AACVJTHM5:1:1105:64680:26501 2:N:0:AGGTGAGA+GGCATAGA
TCGTTGGGACTACCCGGGTATCTAATCCTGTTCGCTACCCACGCTTTCGTACCTCAGCGTCACTCTGAAGCCAGGGTGCCGCCTTCGCAACTGGTGTTCCTTCCGATATCTACGCATTTCACCGCTACACCGGAAATTCCGCACCCCTCTCTTCGACTCTAGTCAACCAGTTTCAATTGCAGTTCCAAGGTTAAGCCCTGGGATTTCACAACTGACTTAATCAACCACCTACGTACCCTTTACGCCCAGTAAGTCCGAGTAACGCTAGCACGCGCTCTTTTACCGCGGCTGCTGGCACAGT
+
CCC55CC55*CC*CCCCCCCCCCCC5*CCCCCC5CCCCCCCCCCCCCCCCCCCCCC*CCC5C*C*CCCCCCCC5CCCCCCCCCCCCCCCC*CCCCCCC*CCCCCCC5CCCC5CCCC5CCCCCCCCCC*C*C5CCC*5CC*CCCCC5*CCCCC5*C*CCCCCCC*C5C55C5C55C*CCC5C5*C5CC5**CCCC*5555C55C5CCCCC55555555CC55*C55555C*555C555*5CCC5*5555C55C**C5*5*5555555*5*5555*55**5555555*5**5555555555*#
@VH01349:24:AACVJTHM5:1:1105:59246:27921 2:N:0:AGGTGAGA+CGCATAGA
TCGTTGGGACTACTAGGGTTTCTAATCCTGTTTGATCCCCACACTTTCGTGCATCAGCGTCAGTTACAGCCTAGTAAGCTGCCTTCGCTATCGGTGTTCTTGACGATATCTATGCATTTCACCGCTACACCGTCAATTCCCCCTACCTCATCTGTACTCAATGCCGGCAGTTTTTCAGGGAGCTCCCAAGTTGAGCTTGGGGATTTCACCTAAAACTTGCAGGGACGCCTACGTACCCTTTAAACCCAATAAATCCGGACAACGCTCGCCACCTACCTATTACCGCGGCTGCTGGCACTTC
+
CCC5CCCCCCCCCCCCCCCCCCCCCC5CCCCCCCCC5CCCCCCCCCCCCCC*CCCCCC5CCCC5CCC*C*CC*CCC55*CCCC5CCCCCCCCC5CCCCCCCCCCCCCCC5CCCCCCCCCCCCCCCC*CC*CCCCCCCC*C*CCCCC5C5CC5CCCCCCCCCC55C5CCCCCC5CC*CC5*CCCCCCC5C5CCCCC*CCCCC**5CCCCCCC5CCC55CCC*555*5C**55555555*C55CC555555C*5555555C5C5C5**C*555*5555*5555555555555555*5555*5#
@VH01349:24:AACVJTHM5:1:1105:57522:28622 2:N:0:AGGTGAGA+CGCATAGA
TCGTTGGGACTACCAGGGTTTCTAATCCTGTTTGCTCCCGACGCTTTCGTGCATGAGCGTCAGTATTATCCCAGGGGGCTGCCTTCGCCATCGGTATTCCTCCACATCTCTACGCATTTCACTGCTACACGTGGAATTCTACCCCCCTCTGACATACTCTACTCCGGCAGTTAAGAATGCAGTTCCAAGGTTAAGCCCTGGGATTTCACATCCTTCTTTCCGAGCCGCCTGCGGACGCTTTACGCCCAGTAATTCCGATTAACGCTTGCACCCTACGTATTACCGCGGCTGCTCGCACGTC
+
C5CCCCC5CCCC**CCC*CC*CCCCCCCCCCCCCCCCCC*CCCCCCCCCCCCCCC*5CCCC55CCC5CCCCCCCCCCCCCC5CCCCCCCCCC5CCCCCCCCCCCCCCCCCCCCCCCCCCCCCC55CCCCCCCCCCCCCCCCCCCCCCCCC*CCCCC5CCCC**CCCC5CCCCCCCC*55CCCCCCCCCCCCCCCCCCCCCCCCCCCCC*CCCCCCCCCCCCCCC5CC*CC5*C*CCCCCCCC*C5C5CCCCCCC5CCCCCCC5C*C55CCC55CC*CCCC5C5CCCCCC5C*C5CCCCCC#
@VH01349:24:AACVJTHM5:1:1105:57522:28697 2:N:0:AGGTGAGA+CGCATAGA
TCGTTGGGACTACCAGGGTTTCTAATCCTGTTTGCTCCCCACGCTTTCGTGGATGAGCGTCAGTATTATCCCAGGGGGCTGCCTTCGCCATCGGTATTCCTCCACATCTCTACGCATTTCACTGCTACACGTGGAATTCTACCCCCCTCTGACATACTCTAGCCCGGCAGTTAAGAATGCAGTTCCAAGGTTAAGCCCTGGGATTTCACATCCTTCTTTCCGAGCCGCCTCCGCACGCTTTACGCCCAGAAATTCCGATTAACGCTTGCACCCTACGTATTACCGCGGCTGCTGGCACGTC
+
CCCCCCC5CCCCCCCCCCCCCCCCCCCCCCCCCCCCCCCCCCCCCCCCCCC*CCCCCCCCCCCC5CCCCCCCCCCCCCCCCCCCCCCCCCCCC5CCCC5CC5CCCC5CCCCCCCCCCCCCCCCCCCCCCCCCCCCCCCCCCCCCCCCCCCCC5CCC*CCCCCCCCCCCCCCCCCCCCCCCCCCCCCCCCCCCCCCCCCCCCCCCCCCCCCCCCCC5CCCCCCCCCCC*CC**C5CC5**CCCC5C5C5C*CCCCCCCCCCC55*CCC5CCC5CCCCC*CCC*555C*5C55CC55C*5*C#
@VH01349:24:AACVJTHM5:1:1105:23969:30818 2:N:0:AGGTGAGA+CGCATAGA
TCGTTGGGAGTACCCGGGTATCTAATCCTGTTTGCTCCCCACGCTTTCGCGTCTCAGCGTCAGTATCCAACCAGGGGGCCGCCTTCGCCACGGGTGTTCCTCCCGATATCTACGCATTTCACCGCTACACCGGGAATTCCACCCCCCTCTTTGGTACTCTAGCTTGCCAGTTTCATGCGTCTTTCCTCGGTTGAGCCGAGGGGTTTCACACATGACTTAACAAACCGCCTACACGCCCATTACGCCCAATGATTCCGAACAACGCTTGCACCCTCTGTATTACCGGGCCTGCTGGCACGAT
+
CCCCCCCCC*CCCCCCCCCCCCCCCCCCCCCCCC5CCCCCCCCCCCCCCC5CCCCCCCCCCCCCCCCCCCCCCCC5CCCCC*CCCCCCCC5CCCCCCC55CCCCCCCCCCCCCCCCCCCCCC*CCCC5CCCCC5C*CCCCCCCCCCCCCCCCCCCC*CCCCCCCCC*CCCCCCCCCCCCCCCCCCCC*CCCCCCCCCCCCCC*CCCCCCCCCC5CCCCCCCCCCCC5CCCCCCCCC*CC5CCCCC*CCCCCCCCCC*CCCCCCCCCCC*CC55C*C*CCC*CC*C*C*C5CC5*C5CC*C#
@VH01349:24:AACVJTHM5:1:1105:34610:32105 2:N:0:AGGTGAGA+CGCATAGA
TCGTTGGGACTACCGGGGTTTCTAATCCTGTTTGCTCCCCACGCTTTCGCGTCTCAGCGTCAGTCACCGTCCAGAAGGCCGCCTTCGCCACCGGTGTTCCACTTGATATCTACGAATTTCACCTCTACACCAAGTATTCCACCTTCCTCTCCGGGACTCTAGCTACGCAGTTTCGAGTGCACTTCGACGGTTGAGCCGTGGGCTTTCACGCCCGACTTGCATAGCCGCCTACACGCGCTTTACGCCCAGTAATTCCGAACAACGTTTGCACCCTCTGTCTTACCGCCGCTGCTGGCACAGC
+
CCCCCCCCCCCCCC5CCCCC5CCCCCCCCCCCCC5CCCCCCCC*CCCCCCCCCCCCCCCCCCCCCCCCCCCCC5*CCC*CCCCCCCCCCCCCCCCCCCCCCCCCCCCCCCCCCCCCCCCCCC*CCCC5CCCCC*CCCCCCC5CCCCCC*CCCCCCCCCCCCCCCCC5*CCCCCCCCCCC*C5CCC*CC*CCCCCC*C5CCCCCCCCCCCCCC5CCCCCC*CCCCCCCCCCCCCCCCCCCCCCCC*C*CCCCC5CCC5CCCCC5CCC5CCC5C*CCC5*CCCCC55C*5CC*CCC*CC*C*#
@VH01349:24:AACVJTHM5:1:1105:16887:32332 2:N:0:AGGTGAGA+CGCATAGA
TCGTTGGGACTACAGGGGTTTCTAATCCTGTTTGCTCCCCACGCTTTCGCACCTCAGCGTCAATATGTGTCCAGTGAGTCGCCTTCGCCACTGGTGTTCTTCCGAATATCTACGAATTTCACCTCTACACTCGGAATTCCACTCACCTCTCCACAATTCTAGCGATGCAGTTTTAAAGGCAATTCCGGAGTTGAGCTCCGGGCTTTCACCTCTAACTTGCAAAGGCGCCTACGTGCGCTTTACGCCCAGTAATTCCGAACAACGCTAGCCCCCTCCCTATTACCGCGGCTGCTGGCACGGA
+
CCCCCCCCCCCC5CCCCCCCCCCCCCCCCCCCCCCCCCCCCCCCCCCCCCCCCCCCCCCCCCCCCCCCCCCCCCCCCCCCCCCCCCCCCCCCCCCCCCCCCCCCCCCCC*CCCCCCCCCCCC5CCCCCCCC*CCCCCCCCCCCCCCCCCCC*CCCCCC5CCC*5CCC*CCCCCCCCCCCCCCCCCCCCCCCCCCC5CCCCCC5CC5CCC*CCCCCCCCCCCCCCCCCCCCCCCCCCCCCCCCCCCC*CCC55CCCC5CCCCCCC5C*C5CCCCCC5*CCCC5CCCCCC5CC*CCCCCCC*#
@VH01349:24:AACVJTHM5:1:1105:65097:32370 2:N:0:AGGTGAGA+CGCATAGA
TCGTTGGGACTACTGGGGTTTCTAATCCTGTTTGCTCCCCACGCTGTCGCGCCTCAGCGTCAGCAACAGCCCAGCAGGCCGCCTTCGCCACTGATGTTCTTCCCGATCTCTACGCATTCCACCGCTACACCGGGAATTCCACCTGCCTCTACTGTGGTCGAGGCTGACAGTTTAGAAGGCAGCCCTGCGGTTAAGCCCCAGGATTTCACCCCCTACGTATCAGGCCGCCTACGCGCCCTTTACGCCCAGTGATTCCGGACAACGCTCGCACCCTCCGTATTACCGCGGCTGCTGGCACGGA
+
CCCCCCCCCCCCCCCCCCCCCCCCCCCCCCCCCCCCCC5CCCCCCCCCCCCCCCCCCCCCCCC*CCCCCCCCCCCCCCCCCCCCCCC*CCCCCCCCCCCCCCCCCCCCCCCCCCCCCCCCCCCC5CCCCCCCCC5CCCCCCCCCCCCCCCCCC5CC*CCC5**CCCCCC**CCC55CCCCCCCCCCC*CCCCCCCCC*CCCCCCCCCC5*CCCCC5*5*55C*CCC5*5CCC5CC5*5CCCCC55C5C55CCCC*CCCCCCCC5*C*C*C5C*C*55555555555C5*C5CC*CCC*55#
@VH01349:24:AACVJTHM5:1:1105:18496:32692 2:N:0:AGGTGAGA+CGCATAGA
TCGTTGGGACTACAAGGGTTTCTAATCCTGTTTGCTCCCCCGGCTTTCGTGCCCCAGTGTCAGGTGTTGTCCAGGGACTCGCCTTCGCCACTGGTGTTCCTCTTGATATCTACGCATTTCACTGCTACACCAAGAATTCCAGTCCGCCCTCCAAACCTCCAGGACAGTAGTATTCAATGGGATTTCTCGGTTAAGGCGTGAGGTTTCACATGAAACTTACGATGCCACGTACGCACCCTTTACGCCCAGTGAATCCCAACAACGGTCGGGAACACGTTATTACGGCGGCTGGTGCCACAGC
+
C5C*CCCC5C5CCCCCCCCCC*CCCC*CC5CCCC5CCCCCC5CCCCCC*C5CCCCC*C55CCCCCCCCCCCC5CC55C5CC5CCCC*C5C55C5CC*C5C5*555C5*555C5*5CCC*55C5C*5C*55555**555*55*555555555CCCC*5C*5CC5CCC5CC*C55C5CCC5**5CC55**555C*5C5**55*55555C55*5*55555555**55**5555555*5555555555**5*5555*5**55555555555*55***5****5*5*5*5555555**55*5555#
@VH01349:24:AACVJTHM5:1:1105:62616:33184 2:N:0:AGGTGAGA+CGCATAGA
TCGTTGGGACTACAAGGGTTTCTAATCCTGTTTGCTCCCCACGCTTTCGCGCCTCAGCGTCAGTTACAGACCAGAGAGTCGCCTTCCCCACTGGTGGTCCTCCACATATCTACGCATTTCACCCGTACACCTGGAATTCCACTCTCCTCTTCTGCACACAAGGTTCCCAGTTTCCAATGGCGGCTCGGGGTTGAGCCCCGAGATTTCACATCAGACTTAAGAAGCCGCCTGCGCGCGCTTTACGCCCAATAATTCCGGACAACGCTTGCCACCTACCTATTACCGCGGCTGCTGGGACCTA
+
CCCCCCCCCCCCCCCCCCCCCCCCCCCCCCCCCCCCCCCCCCCCCCCCCCCCCCCC*CCCCCCCCC*CCCCCC*CCCCCCC5CCCC**CCCCCCCC*CC5C5CCCC5CCCCCCC5CCCC*5C***C55CC*CCCCCCC*CCCC5CCCCC5C*C55CC*5C5**5555*5CCCCCCCCC55**5C5CC5C*CCC555CC5C**555C555C55C5C*CCCC55C5C555555C***5C555CC55C*5C55C5CCC5C55CCC555C5*5CC5CCCC5*CCCCC55C5CC5CCCCC*CC*5#
@VH01349:24:AACVJTHM5:1:1105:54019:34926 2:N:0:AGGTGAGA+CGCATAGA
TCGTTGGGACTACAGGGGTTTCTAATCCCGTTTGCTCCCCTGGCTTTCGCGCCTCAGCGTCAGTGTCAGCCCAGCAACCCGTCTTCACCTCAGGTGTTCCTCTTGATATCTACGCATTTCACCGCTACACCAAGAATTCCGATTGCCCCTTCTGCACTCTAGCAAAACAGTATCAGCTGACCGTTCCGAGTTAAGCTCGGACATTTCACAGCTGACTTGATTTGCCGCCTACGCGCCCTTTACGCCCAGTAAATCCGAACAACGGTTGCTCCCTACGTACTACCGCGGCTGCTGGCACGTT
+
CCCCCCCCCCCCCCCCCCCCC5CCCCCCCCCCCCCCC5CCCCC*CCCCCCCCCCCCCCCCCCCCCCCCCCC*CCCCCCC5CCCCCCCCCCCCCCCCCCCCCCCCCCCCCCCCCCCCCCCCCCCCCCCCCCCCCCCCCCCCCCCCCCCCCCCCCCCCCCCCCCCCCCCCCC5CCCCCCCCCCCCCCCC*CCCCCCCCCCCCC*5CCCC*CCCCC55C5CCCCCCCCCC5CCCCCCC5CCCCCCCCCC5CCCCCCCCCCCCCCCC5*CCC*CC**CCCCCC5CCCCC5CCCCCCCCCCC**C#
@VH01349:24:AACVJTHM5:1:1105:13876:35532 2:N:0:AGGTGAGA+CGGATAGA
TCGTTGGGACTACAAGGGTTTCTAATCCCGTTCGCTCCCCACGCTTTCGCACATGAGCGTCAGAACAACGCTAGGGTGCCGCTTTCGCCACTGGTATTCCTCCGGATCTCTACGCATTTCACCACTACACGCGGAATTCTACAGCGCTCTATCTCCCTCCAGCTTGGCAGTCTCCAATGTCCTCTCCCGGTTGAGCCGGGTGCTTTCACATCAGACTTACCATGCCGGCTGCACGCCCTTTACGCCCACTAACTCCGGCAAACGCTCGTGTCCTACGTTTTAGCGCGGCTGGTGGCAGCTA
+
5CCCC5CCCCCC5*C*C5CCCCCCCCC*CCCCCCCCCC5CC5CCCC5CC5CCCCCCC5CCCC5CCCCCCCCCCC5*CCCCC*CCCCCCCCCCCCCCCCCCCCC5C*CC5C5CCC5CC*CCCCCC5C5*5C*C5C*CCC5CCCCC**5555CCCC5C5C5*CCCCCCCC*C55CCCCCC5CC5CCCC*CC55CCC5*C5C5*5*5CCC*55CCC5CCCC5*5*C5*5**555555555**555*55**5*5555555*5**55*55555555555555*55*5**5555555**555**55#
@VH01349:24:AACVJTHM5:1:1105:51577:36346 2:N:0:AGGTGAGA+CGCATAGA
TCGTTGGGACTACTAGGGTATCTAATCCTGTTTGCTCCCCACGCTTTCGTGCCTCAGCGTCAGTGACTGTCCAGCAGGCCGTCTACACCGCGGGTGTTCCTCCTGATATCTACGCATTTCACGGCTACAGCAGGAATTCGGGCTGCCTCTCCAGTACTCTAGCGACCCAGTTTCCGGCGCACCCTCCCAGTTAAGCCGGGAGATTTCACACCAGACTTGGCCCACCGCCTACGCACGCTTTACGCCCAGTAACTCCGAACAACGCTCGGTGCCTACGTATTAGCGCGGCTCCTCGCACGTC
+
C*CCCCC5CC5C*CC*C*CC555CC*C5C5CCCCCC5C*CCC5CCC5CCCC*CC5C5*C55C5CCCCCCCC*CCCCCC5CCC5CC5*CCCC5CCCCCCCC55CCC55CCCC55*CCCCCCCC*CCC5CC*5CCCCC5CC*C**C5**CCCC5C5*5CC5CCCC5CCC*C5CCCCCC55C5C5CCCCCCC5CCC*CCC*CCCCC5CC5CCCC*CCC5CCC5*5CCCCC5CCC*CCCC5CCCCCCCC**C5CCCC5CC5C55CCCC*CCC*5C5CCCC5C55C5555*55CC5C5C5CCC55#
@VH01349:24:AACVJTHM5:1:1105:47676:37179 2:N:0:AGGTGAGA+CGCATAGA
TCGTTGGGACTACTCGGGTTTCTAATCCTGTTTGCTCCCCACGCTTTCGCGCCTCAGCGTCAGATACGGTCCAGATGGCCGCCTTCGCCACCCGTGTTCTTCCCAATATCTACGAATTCCACCTCTACACTGGGAATTCCACCATCCTCTCCCGGTCTCCAGGCATCCAGTATCAACCGCAATTCCCAGCTTGAGGCCAGGCGTTTCACGGCTAACTTAAATGGCCGGCTACGGGCGCTTTACGCCCAGTAATTCCGAACAACCCATCCCCCCTTCTTCTTACCGGGGCTGCTGGGAGCCC
+
5C5CC*C5CCCCCC*C55CCCC*CCCCCCCCCCC5C*CC55*CCC*CCC5CC55CC5*5C55C5C*CC5CC*C55CC55CCCC5CCC5CCC5*C5C*C*C*C55*CCC5*55C5C55C555C55C5C55CC555C5C55*C5CCC555555C***55555555555C5C5CCCCCCCCCCCCC***C*555555555555C**555*5*C5*C**55*555555**5*5*555***555555555**5*55555*5555555**5*5*5****555555555**55*555*5555555**#
@VH01349:24:AACVJTHM5:1:1105:67028:40586 2:N:0:AGGTGAGA+CGCATAGA
TCGTTGGGACTACCAGGGTTTCTAATCCCGTTCGCTCCCCACGCCTTCGCGCCTCAGCGTCAGGTGCGCCCCAGAGTGCCGCCTTCGCCACTGGTGTTCCTCCGCATCTCTACGCATTTCACCACTACACGCGGAATTCCACACTCCTCTGACGCCCTCCAGACCAACAGTCTCATCCGTGCTCTCCCAGTTTAGCCAGGGGCTTTCACGCATGACTTGTTGACCCGCCTGCGCGCGCTTTACGCCCAGTAATTCCGGATAACGCTTGTGTCCTACCTTTTACCGCGGGTGCTGGCACGTA
+
CCCC5C*CCCCCCCCC55CCCC5CCCCCCCCCC5CCCCCCCCCCCCCCCCCCCCCC5**CCCCCC55CCCCCCCCCCC*CCCCCCCC5CCC5CCCCCCCCCCC55CC*C5*C5CCCCCCCCC*CCCCCCCCCCCCCCC*C5CCCC*C*CCCCC5CCCCCCCC*CCCCC5*C5CCCCCCCC*CCCC55*CCC5CCCCCCCCCC5CCCCCCCC5CCCCCCCCCCC**CCC*CC*CCCCCCCCCCCC*C*CCCC5CC*CC5CCCCC5*5CCC555*C55*C5C55CCC*C5*CC5*55*CC*5#
@VH01349:24:AACVJTHM5:1:1105:75246:40814 2:N:0:AGGTGAGA+CGCATAGA
TCGTTGGGACTACTCGGGTATCTAATCCTGTTTGATCCCCACACTTTCGTGCCTCAGCGTCAGTTACAGCCTAGTAAGCTGCCTTCGCTATAGGTGTTCTTGACGATATCTAAGCATTTCACCGCTACACCGTCAATTCCGCCTACCTCATCTGTACTCTAGGCCATCAGTATCAATGCCACCCTCCCGGTTAAGCCGGAATATTTCAGCACTGACTTAATAGGCCGGCTACGGACCCTTTAAACCCAATAAATCCGGACAACCCTTGGCACCTACGTATTACCCGGGCTGCTGGCACGTC
+
CCC5CCC*C5CCC5CCC5CCCCCCCCC5CCCCCCCCCC*CCCCCCCCCCCCCCCCCC5CCCCCCCCCCCC*CCCCCCCCCCCCC5CCCCCCCCCCCCCCCCCCCCCCC5CCCCCCCCCCCCCCCCCCCCCCCCCCCCCCCC*CCCCCCCCCCCCCCCCCCCC*CCCCCCCCCCCCCCCC*CCCCCC5CCCCCCC*C5CCCCCCCCCC55CC5C5CC5CCCCCCCC*C*CCCC5*CCCC*CCCC*55CCC5*5555555555*5**555555555*555555555**5555C55**555*5#
@VH01349:24:AACVJTHM5:1:1105:54871:41571 2:N:0:AGGTGAGA+CGCATAGA
TCGTTGGGACTACAAGGGTTTCTAATCCTGTTTGCTCCCCACGCTTTCGAGCCTCAGTGTCAGTGCTGGTCCAGGTAGTCGCCTTCGCCACAGATGTTCCTCCCGATCTCTACGCATTTCACTGCTACACCGGGAATTCCACTACCCTCTACCGCACTCTAGCTCGCCAGTATCCAATGCCATTCCCAGGTTGAGCCCAGGGCTTTCAGATCAGACTTAACAAACCACCTACGCACGCTTTAGCCCCAGTAATTCCGAGTAACGCTTCCACCCTTCGTATTACCCCGCCTGCTGCCACCAT
+
5*5CCCCCC5CCCCCCCCCCCCCCCCCCCCCCCCCC5CCCCCCCCCCCC*CCCCCCCCCCCCCCCCCCCCC*CCCCCCCCC5CCCCCCCCC5*5C5CCCCCCCCCCCCC5CC5CCCCCCCCCC5CCCCCCCCC5CCCCCCCCCCCCCCCCCC*C5CCCCCCCCCCCCCCCCCCCCCCCCC5CCCCCCCCCCCCCCCC5CC5CCCCCCCCCCCCCCCCCCCC*CC**CCCCCC*CCC*5CC5C**5C5CC5CCCC*5CCCCCCCCC5C**C5CCC*CCCCC5CC**5C*CCC*55*5*5*5#
@VH01349:24:AACVJTHM5:1:1105:41011:41760 2:N:0:AGGTGAGA+CGCATAGA
TCGTTGGGACTACAAGGGTATCTAATCCTGTTTGCTCCCCTAGCTTTCGCGCCTCAGCGTCAGTTGCGATCCAGAAGGCCGCCTTCCCCACCGGTGTTCCTCCTGATATCTACGCATTTCACCGCTACACCAGGAATTCCGCCTTCCCCTCTCGCACTCTAGTCTGCCAGTATCGGATGCAGGCTGAGGGTTGAGCCCCCAGTTTTCACATCCGACTTAGCAAACCGCCTACGCGCCCTTTACGCCCAGTAAATCCGAACAACGGTTGCCCCCCCCGTATTACCGCGGCTGCTGGCACGGA
+
CCCCC*C5CCCC5CCCCCCCCCCCCCCCCCCCCCCCCCCCCCCCCCCCCCCCCCCCCCCCCCCCCCCCCCCCCCCCCCCCCCCCCC*CCCCCCCCCCCCCCCCCCCCCCCCCCCCCCCCCCCCCCCCCCCCCCCCCCCC*CCCCCCCCCC5CCCCCCCCC*CCCCCCCCCCCCC5CCCCCCCCCCCCCCCCCCCC5CCCCCCCCCCCCCCCCCCCCCCCC5CCCCCCCCCCCCC5*CCC*CC*CC*CC5CCCC5CC*CC5CCCC*CC5****C*C555CCC*5C*C55CCCCCCC*C555#
@VH01349:24:AACVJTHM5:1:1105:29460:42101 2:N:0:AGGTGAGA+GGCATAGA
TCGTTGGGACTACCAGGGTATCTAATCCTGTTTGATCCCCACACTTTCGTGCCTCAGCGTCAGTTACAGCCTAGTAAGGTGCCTTCGCTATAGGTGTTCTTGACGATATCTAAGCATTTCACCGGTACACCGTCAATTCCGCCTACCTCATCTGTACTCTAGCCCATCAGTATCAATGCCACCCTCCCGGTTAAGCCGGAATATTTCAGCACTGACTTAATAGGCCGCCTACGCACGCTTTAAACCCAATAAATCCGGACAACGGTTGCCACCTACGTATTACCGGCGCTGCTGGCACGTC
+
CC5CCCCCCCCCCCCCCCCCCCCCCCCCCCCCCCCCCCCCCCCCCCCCCC5CCCCCCC5CCCCCC5CCC*CCCCCCCC*CC*CCCCCCCCCCCCCCCCCCCCCCCCCCC*CCCCCCCCCCCCCC*CCCCCCCCCCCCC5CCCCCCCCCCCCCC5CCCC5CCCCC*CCC5CCCC*5C5CCCCCCC**C*CC5C5CCC5CCCCCCC5CCC55*CCC5C5C5CC55C*C5CC5CCC*C55CCCC5C5C*5555*555555555**555555555C55555C5*5*55*5*5*55C555**555#
@VH01349:24:AACVJTHM5:1:1105:55137:42480 2:N:0:AGGTGAGA+CGCATAGA
TCGTTGGGACTACAAGGGTTTCTAATCCTGTTTGCTCCCCACGCTTTCGTGCCTCAGTGTCAGTGCTGGTCCAGGTAGTCGCCTTCGCCACAGATGTTCCTCCCGATCTCTACGCATTTCACTGCTACACCGGGAATTCCACTACCCTCTACCGCACTCTAGCTCGCCAGTATGCAATGCCATTCCCAGGTTGAGCCCAGGGCTTTCACATCAGACTTAACAAACCACCTACGCACCGTTTACGCCCAGTAATTCCGAGTAACGCTTGCACCCTTCGTATTACCGCCGCTGGTGGCACGAT
+
CC5CCCCCCCCC5CCCCCCCCCCCCCCCCCCCCCCCCCC5CCCCCCCCCCCCCCCCCCCCCCCCC*CCCCCCCCCCCCCCCCCCCCC*CCCCCCCCCCCCCCCCCCCCCCCCCCCCCCCCCCCCCCCCC5CCCCCCCC5CCCCCCCCCCCCCCCCCCCCCCCCCCCCCCCCCC*CCCCCCCCC5CCCCCCCC*CCCCCCCCCCCCCCCCC*CCCCCC*CC5CCCC*CCCCCC5CCC*5CCCCCC5C5C5CCCCCCCCCCC*CCC*CC5*CCCC5CCCCC5C5C5C**CCCC*CCCC5CCC#
@VH01349:24:AACVJTHM5:1:1105:32376:43085 2:N:0:AGGTGAGA+CGCATAGA
TCGTTGGGACTACTCGGGTTTCTAATCCCGTTTGCTCCCCACGCTTTCGCGCCTCAGCGTCAATCTCCGTCCAGCGGGCCGCCTGCGCCACCGGTGTTCCTCCTGATCTCTACACATTTCACCGCTACACCAGGAATTCCACCCGCCTCTCCGGGACTCAAGAGCCAGAGTCTCGAGCGCCGTTCCCGGGTTGAGCCCGGGGCTTTCACACCCGACTTCCGGCCCCGCCTACGCGGCCTTTACGCCCAGTGATTCCGAACAACGCTTGCCACCTCCGTATTACCGCGGCTGCTGGCAGGGG
+
CC*CCCCCC5CCCCCCCCCCCCCCCCC*CCCCCCCCCCCCCCCCCCCCCCCCCCCCCC5CCCCCCCCCCCC5CC**CCCCCCC5C*CCCCCCC5C5CC*C5CCC*CCCCCCCCCCCC5CCCCCCCCCCC5CCCCCCCCCCCC*CCCCCCCCCCCCCCCCCCCCCCCCC5*CCCCCCC5CCCCCCC*CCCC5CCCCC5CCC55CCCCCCCCCCCCCCCC5CC5CC*CCCCCCCC5C*C5CCCCC5C**CCCC*CCC*55CC*C55CCC5CCC5*CC5C55*555555555C5*5*5555*5#
@VH01349:24:AACVJTHM5:1:1105:13763:43748 2:N:0:AGGTGAGA+CGCATAGA
TCGTTGGGACTACAGGGGTATCTAATCCCGTTCGCTCCCCATGCTTTCGCGTCTCAGCGTCAGGTGCGCCCCAGAACACCGCCTGCGCCACTGGTGTTCCTCCGGATCTCTACGCATTTCACCACTACACCCGGAATTCCGTGTCCCTCTAGCGCCCTCTAGACATGGTGTTTCACGCGACCTCCCCCGCTTGAGCCGAAGGCTTTCACGCATGACTGCCATCCCCGCCTGCACGCCCTTTACCCGCAGTTACTCCGGATAACGCTCGGGTCCTACGTTTTACCGGGGCTGCTGGCACGTT
+
CCCCCCCCCCCCCCCCCCCCCCCCCCCCCCCCCC5CCCCCCCCCCCCCCCCCCC*CC5CCCCCCCCCCCCCCCCCCCCCCCCCCCCCCCCCCCCCCC5CCCCCCCCCCCCCCCCCCCCCCC*CCCCCCCCC5CCCCCCCCCCCCCC5C*CCC5CC*CCCCCCCCCCC5CCCCCCCCC*CCCCCC5CCC5CCCCC*CCCCCCC*CCCCCCC5C55C55C*C5C5*CC5CC*CCCCCCCC5CCC5*C55CCC*C5C*C5C*C*555*555*5555CC5C*CCC55*5CC5*5C5C555C*5C#
@VH01349:24:AACVJTHM5:1:1105:47506:43786 2:N:0:AGGTGAGA+CGCATAGA
TCGTTGGGACTACTAGGGTTTCTAATCCTGTTTGCTCCCCACGCTTTCGCACCTCAGCGTCAATACCGGTCCAGTGACCCGCCTTCGCCACTGGTGTTCTTCCGAATATCTACGAATTTCACCTCTACACTCGGAATTCCACTCACCTCTCCCGGATTCAAGCGATGCAGTCTTAAAGGCAATTCCGGAGTTGAGCCCCGGGCCTTCACCCCTAACTAACAAAGCCGCCTACGTGCGCTTTACGCCCAGTAATTCGGAACAACGGTAGCTCCCTCGGTATTACCGCGGCTGCTGGCACGGT
+
CCCCC*CCCCCCCCCCCCCCCC*CCC*CC*CCCCCCCCCCCCCCCCCCCCC5CCCCCCCCCCCCCCCCCCCCCCC5**CCCCCC*CCCCC*CCCCCCCC5CCCCCCCCCCCCCCCC5C55CCC5CCCCCCCC5CCCCCCCCCCCC*CCCC*CCC5C5C*CCCC*CC*C**CC5CCCCCC5C5C*CCC*5C*CCC*55*5C*5**555CC5C5*5C*5*55555555555555555*5*55555555*5555C5C5**5555555555555*5*5555*5555*5*555C55*5555555*#
@VH01349:24:AACVJTHM5:1:1105:50289:43881 2:N:0:AGGTGAGA+CGCATAGA
TCGTTGGGACTACCGGGGTTTCTAATCCCGTTCGCTCCCCACGCCTTTGTACCTCAGCGTCAGGGTCAGCCCAGTTGGCCGCCTTCGCCACGGGTGTTCCGCCCGATCTCTACGCATTTCACCACTAGACCGGGCATTCCACCAACCCCTGCTGCCGTCAAGCCGGACGGTCCCCGACGACCCTCCCCGGTTGAGCCGGGGGCTTTCACGCCGGCCCAATGCCGCCGCCTGCGTACGCTTTACGCCCAGTAACTCCGGACAACGCTCGGACCCTACGTATTACCGCGGCTCCTGGCAGGTT
+
CCCCC5CCCCCCCCCCCCCCCCCCCCCCCCCCC5CCCCC*CCCCCCCCCCCC5CCCCCCCCC*CCCCC5CCCCCCCCC5CCCCCCCCCCCCCCCCCCCC5CCCCCCCC*CCCCCCCCCCCCCC5CCC*C5CCCCCCCC*CCCCCCCC*CC*CCC*5CCCCCCC**CC*CCCCCCCCCCC*5CCC5C*5CCCCCC5*555C55C5CC5CC5CCCC**5C5C5C5CCCC*CCCC5CC5C5CCC*CC*55C5C5C*5C55555*555*55555*555555555**5***C555*555555*5*#
@VH01349:24:AACVJTHM5:1:1105:72141:44032 2:N:0:AGGTGAGA+CGGATAGA
TCGTTGGGACTACTAGGGTTTCTAATCCCGTTTGCTCCCCTGGCTTTCGCGCCTCAGCGTCAATACGGGTCCAGGATGCCGCCTTCGCCACCGGTGTTCCTGCAGATATCTACGCATTTCACCGCTACACCTGGAATTCCACATCCCTCTCCCGGATTCAAGCCAACCAGTATCGGACGCAGTTCCCGGGTTGAGCCCGGGGATTTCACGTTCGACTTAGCAGGCCGCCTACGCGCCCTTTACGCCCAGTAATTCCGAACAACGCTTGCCCCCTCTGTATTACCGCGGCTCCTGGCACAGG
+
CCCCCCCCCCC5CCCCCCCCCCCCCCCCCCCCCCCCCCCCCCCCCCCCCCCCCCCCCCCCCCCCC**CCCCCCCCCCC*CCCCCCCCC5CCCCCCCCCCCC*CCCCC5CCCCCCCCCCCCCCCCCCC5CCCCCCCCCCCCCCCCCCCCCCCCC5CCCCCC*CC*CCC*CCCCCCCCCCC5CCCC*CCCCCCCCCCCC5CCCCCC*CCCCCCCCC5CCCCCCCCC5CCCCCCCCCCCCCCCCCCC5*CCC5CCC*CCCCCC5CCC5CCCC**C*5CCCCC5CC*CC**CCCCCC*5*C5C*#
@VH01349:24:AACVJTHM5:1:1105:56216:45225 2:N:0:AGGTGAGA+CGCATAGA
TCGTTGGGACTACTCGGGTTTCTAATCCCGTTCGCTCCCCAGGCTTTCGCACCTGAGCGTCAGGTCAATGCCAGGGTGCCGCTTTCGCCACTGGTGTTCCTCCCGATCTCTACGCATTCCACCACTACACCGGGAATTCCGCACCCCTCTCATTACCTCAAGCCTCCCAGTCTTCAACGTCCTCTCCCAGTTAAGCTAGGAGTCTTCACGTCAAACTTAAAAAGCCCCCTGCGTGCGCTTTACGCCCATTAAGTCCGCATTACGCTTGCCACCTACGTATTACCGCGGCTGCTGGCACGGG
+
CCCCCCCCCCCCCCCCCCCCCCCCCCCCCCCCCCCCCCCCC*C*CCCC5CCCCCCCCCCCCCCCCCCCCC*CCCCCCC5CCCCCC5CCCCCCCCCCCCCCC*C*CCCCCCCCCCCCCCCCCCCCCCCCCCCCCCCCCCCCCCCC*CCC*C*CCCCCCCCCCCCC*CCCCCCCCCCCCCCCCCCCCCCCCCCCCCCCCC5CCCCCCCCCCCCCC*CCCCCCCCC*CC*CCCCC5CCCCC5C*C5CC*CC*5*C*5555**55555*C55*55*555*55555*555**5*555CC5555C5#
@VH01349:24:AACVJTHM5:1:1105:60098:46266 2:N:0:AGGTGAGA+CGCATAGA
TCGTTGGGACTACAGGGGTTTCTAATCCTGTTTGCTCCCCACGCTTTCGCGCCTCAGCGTCAGTTACAGACCAGAGAGCCGCCTTCGCCACTGGTGTTCCTCCACATCTCTACGCATTTCACCGCTACACGTGGAATTCCGCTCTCCTCTTCTGCACTCAAGTCCCCCAGTTTCCAATGACCCTCCACGGTTAAGCCGTGGGCTTTCACATCAGACTTAAGGGACCGCCTGCGGGCGGTTTACGCCCAATAATTCGGGACAACGCTCGCCGCCTACGTATTAGCGCGGCTGGTGGCACGTT
+
CCCCCC5CCCCCCCCCCCCCCCCCCCCCCCCCCCCC5CCCCCCCCCCCCCCCCCCCC*CCCCCCCCCCCCCCCCCCCCCCCCCCCCCCCC*CCCCCCCCCCC5CCCCCCCCCC5*CCCCCCCCCCCCCCCCCCCCCCC*CCCCCC5CCCCCCCCCCCCCCC5CCCCCCC*CCCC5CCCCCCCCC*CCCCCCCCCCCCCCCCC5CCCCC5CC*CCCCCC5CCC*CC*C5CCC*555CCCCCCCC5*5CCCCC5C5C**5CCC5C55C**C5*55C*5555C*C*CC*5*C5**C5C5*555#
@VH01349:24:AACVJTHM5:1:1105:42563:46380 2:N:0:AGGTGAGA+CGCATAGA
TCGTTGGGACTACAAGGGTATCTAATCCTGTTTGCTCCCCACGCTTTCGCGCCTCAGCGTCAGTCACAGACCAGAGAGTCGCCTTCGCCACTGGTGTTCCTCCACATATCTACGCATTTCACCGCTACACGTGGAATTCCACTCTCCTCTTCTGTACTCAACTCTCCCACTTTCGAATGACCGCTTACGGTTAAGCCGCAACTTTTCACATCAGACTTAAAAGACCCCCTGGGCGCGCTTTACGCCCAATAATTCCGGACAACGCTTGCCACCTACGTATTACCGCCGCTCCTGGCACGTC
+
CCCCC55CCCCCCCCCC*CCC*CCCCCCC5CCCCCCCCCCCCCCCCCCCCCCC5CCCCCCCCCCCCCCCCCCCC*C*CCCCCCCCCCCCCCC*CCCCC*CCCCCCCCCC*CCC5*5CCC5CCCCCCCCCC*CC5*CCC5CCCCCC*CCC5CCCCCCCCCCC*5CCCCCC5CCCC5CCCC5*C*CC5CCCCCC5CC5C**C5**CCC555555555*555555*555*555555*5*5*555*5*55C55555555555CCCCCC*CC55C5CCC*55CCC*55555*55**555555555#
@VH01349:24:AACVJTHM5:1:1105:63885:46569 2:N:0:AGGTGAGA+GGCATAGA
TCGTTGGGACTACTCGGGTTTCTAATCCTGTTTGATCCCCACACTTTCGTCCCTCAGCGTCAGTTACAGCCTAGTAAGCTGCCTTCGCTATAGGTGTTCTAGACGATATCTAAGCATTTCACCGCTACACCGTCAATTCCGCCTACCTCATCTGTAGTCTAGCCCATGAGTATCAATGCCACCCTCCCGGTTAAGGCGGAATATTTCAGCACTGACTTAATAGGCCGCCTACGCACGCTTTAAACACAATAAATCCGGACAACGCTTGCCACCTACGTATTACCGCGGCTCCTGCCACGTG
+
CC*CCC*CCCCCCCCCCCCCCCCCCCCCCCCCCCCCCC*5CCC5CCC*CC*CCCC5C*CCCCC*CC5C*5CCC*CCC5CC5CCCCCC555CC*5CC*CC5*CCCCC55CCCCCCCCCCCCCC*5555CC5CCCCCCCCC5C5CCC5CCCCCCCCCC*CCCCCCC5*C*CCCCC*C5C55CC5CC55CC5CCCCCC5CC5*5CC*5CCC55CCCCCCCCCC5C55*5C5CCC5CC*5*55555555*55555555555C5*5555*55555555*55**55555555*5555*555*55*5#
@VH01349:24:AACVJTHM5:1:1105:23439:46834 2:N:0:AGGTGAGA+CGCATAGA
TCGTTGGGACTACAGGGGTTTCTAATCCCGTTCGCTCCCCACGCCTTCGCGCCTCAGCGTCAGGTCCGGCCCAGCTGGCCGCCTTCGCCACGGGTGTTCCTCCCGATCTCTACGCATTTCACCACTACACCGGGAATTCCACCAGCCCCTGCCGACCTCAAGCTCGCCAGTCCCCGACGACCCTCCCCGGTTGAGCCGGGGGCTTTCACGTCAGGCTTAACGAACCACCTACGGACGCTTTACGCCCAGTAATTCCGGACAACGCTGGCCCCCTACGTATTACCGGGGCTGCTGGCACCTA
+
CCCCCCCCCCCCCCCCCCCCCCCCCCCCCCCCCCCCCCCCCCCCCCCCCCCCCCCCCCCCCCCCCC*C5CCCCCCCCCCCCCCCCCCCCCCCCCCCCCCCCCCCCCCCC*CCCCCCCCCCCCCCCCC*CCCCCCCCCCCCCCCCCCCCCC5CCCCCCCCCCCCCCCCCCCCCCCCCC55CCC*CCCC*CCCC*C5C55CCCCCCCCCCCCCCCCC55CCCCCCCC5CCCCC55*CC**CCCC*55C*CCC5*555555555555*C***555555555CC555C5*555555C5*5C5*5#
@VH01349:24:AACVJTHM5:1:1105:71686:46872 2:N:0:AGGTGAGA+GGCATAGA
TCGTTGGGACTACTGGGGTTTCTAATCCTGTTTGCTCCCCACGCTTTCGCACCTCAGGGTCTATATGTGTCCAGTGAGTCGCCTTCGCCACTGGTGTTCTTCCGAATATCTACGAATTTCACCTCTACACTCGCAATTCCACTCACCTCTCCACAATTCTAGGGATGCAGTTTTAAAGGGAGTTCCGGAGTGGAGCTCCGGGCTTTCACCTCTAACTTGGAAAGCCGCCTACGCGCGCTTTACGCCCAGTAATTCCGAACAACGCTGGCCCCCTCCGTTTTACCGCGGGTGCTGGCACGGT
+
5C5CCCC*C5C**C*CC5CCC*5CCCCCC5CCC**CCCCC5CC5CCCCCCC5*CC*C5CC5*CCCC**5CC5C5C*CCC5CCCC55C5CC*C5CC555*55555555*5*5*555*55C5*5*5555555555*55555555555555*555555*55555*55CC5555555555555*5555*5555C5*55555555555CC55555*5*55*555*5555*5555555555*555555*55*5555*5555**55*5555*55555*55*555**555555*5C*5555**55*55#
@VH01349:24:AACVJTHM5:1:1105:11547:47818 2:N:0:AGGTGAGA+CGCATAGA
TCGTTGGGACTACTGGGGTTTCTAATCCTGTTTGCTCCCCCGGCTTTCGTGCCTCAGTGTCAGGAGTGGTCCAGAGACTCGCCTTCGCCACCGGTGTTCCTCTCGATATCTACGCATTTCACTGCTACACCGAGAATTCCAGTCTCCCCTCGCACCCTCTAGCAGAGCTGTTTCGGGCGCACGCTCCGGGTTGACGCCGCAGATTTCACACCGCACGTGATCTACCACCTACGCACCCTTTACGGCCACTGAATCCGAACAACGCTTGGGACCTCTGTATTACCGCCGGTGCTGGCACAGT
+
5CCCC5C5CC5CCC5CCCCCCCCCCCCCCCCCCCCCCCCCC5C5CCCCCCCCCCCC*CCCCCC*CC5CCCCCCCCCC*C5CCCCC5C5CCCCCCC5CC55CCCCCCC5C*CCCC5CC*CCCCC*CC55C5*5C**C5C5C5CC**C5*C**55*55C55555**5**5*55555555*5**55555555555*55*555*5*55555555555*55*5555*555*55*555*555555C55*55**5*55555555*555555555*55**55**555*55*55*5555*55*5*5*55#
@VH01349:24:AACVJTHM5:1:1105:54209:50753 2:N:0:AGGTGAGA+CGCATAGA
TCGTTGGGACTACAAGGGTTTCTAATCCTGTTTGCTCCCCACGCTTTCGCACCTCAGCGTCAGTACCGGACCAGTGAGCCGCCTTCGCCACTGGTGTTCTTCCTAATATCTACGAATTTCACCTCTACACTAGGAATTCCACTCACCTCTTCCGGACTCGAGATTTGCAGTATCAAAGGCAGCTCCGAGGTTGAGCCTCGGGATTTCACCCCTGACTTACAAATCCGCCTACGTGCGCTTTACGCCCAGTAATTCCGAACAACGCTAGTCCCCTCCGTATTACCCCGGCTCCTGGCACGGC
+
CCCCCCCCCCCCCCCCCCCCCCC5CC555CCCCCCCCCCCCCCCCCCCCCCC5CCCCCCCCCCCCC5CCCC5CCCCCC5CCCCCCCCCCCCCCCCCCCCCC5CCCCCCCCCCCCCCCCCCCCCCCCCCCCCCCCCCCCCCCCCCCCCCCCCCCCCCCCCCCCCCCC*C5CCCCCCCCCC*CCCCCC5CC*CCCCC*CCCCC*CCCCCCCCCCCCCCCCCCCCCCCCCCCCCCCCCCC*CCCCCCCCC5CCCCCCC*5CCCCCCC*CCCC5CCCCCC*CC5CCCC*CC5CC**CC*CCC55#
@VH01349:24:AACVJTHM5:1:1105:18743:51643 2:N:0:AGGTGAGA+CGCATAGA
TCGTTGGGACTACTGGGGTTTCTAATCCTGTTTGATCCCCACACTTTCGTGCCTCAGCGTCAGTTACAGCCTAGTAAGCTGCCTTCGCTATAGGTGTTCTTGACGATATCTAAGCATTTCACCGCTACACCGTCAATTCCGCCTACCTCATCTGTACTCTAGCCCATCAGTATCAATGCCACCCTCCCGGTTAAGCCGGAATATTTCAGCACTGACTTAATAGGCCGCCTTCGCACCCTTTAAACCCAATAAATCCGGACAACGCTTGGCACCTACGTATTACCGGGGCTGCTGGGACGTT
+
CCCCCCCCCCC5CCCCC*CCC*CCCC*CCCCCCCCCCCCCC5C5CCCCCCCC5CCCCCC5CCCCCCCCC*CCCCCC5CCCC5CCCCCCC*CCCCCCCCCCCCCCCCCCCCCCCCCCCCCCCCCCCCCCCCC5CCCCCCCCCCCCCCCC*CCCCCCCCCCCCCCCCCCCCC*CCCCCCC5CC5CCCCC5*5CC5C5*CC5C5C5CCC*C**C5C*C5CC5C55*5**5*C5*55**55555555*5C5C555555C555*5*555**5555555*55555C55*55*55C55*55****55#
@VH01349:24:AACVJTHM5:1:1105:42677:51680 2:N:0:AGGTGAGA+CGCATAGA
TCGTTGGGACTACTCGGGTATCTAATCCTGTTTGCTCCCCACGCTTTCGCACCTCAGCGTCAACAATCGTCCAGTAAGTCGCCTTCGCCACTGGTGTTCTTCCGAATATCTACGAATTTCACCTCTACACTCGGAATTCCACTTACCTCTCCGATGTTCAAGCGATGCAGTCTTAAAGGCAATTCCAGGGTTGAGCCCTGGGGTTTCACCTCTAACTTACAAAGCCGCCTACGTGCGCTTTACGCCCAGTAATTCCGAACAACGCTAGCCCCCTCCGTATTACCGCGGCTGCTGGCACGGC
+
5CCCCCCCCCCCCC5CC*CCCCCCCCC5CCCCCCCCCCCCCCCCCCCCCCCCCCCCCCCCCCCCCCCCCCCCCCCCCCCCCCCCCCCCCCCCCCCCCC5CCCCCCCCCCCCCCCCCCCCCCCCCCCCCCCCCC5CCCCCCCCCCCC*CCCCCCCCCCCCCCCCCCCCCC*CCCCCCCC*CCCCCCCCCC*CCCCCCCCCCCC*CCCCCCCCCCCCC5CCCCCCCCCCCCCCCCCCCC*CCCCCC5CCCC5*CCCCC5CCCCCCCCCC*CCC5CCCCCCCCCCC*CCC5CCCC55CCC5CC#
@VH01349:24:AACVJTHM5:1:1105:60609:55372 2:N:0:AGGTGAGA+CGCATAGA
TCGTTGGGACTACCCGGGTTTCTAATCCTGTTTGCTCCCCACGCTTTCGCGCCTCAGCGTCAGTTACAGACCAGAAAGCCGCCTTCGCCACTGGTGTTCGTCCACATCTCTACGCATTTCACCGCTACACGTGGAATTCCGCTTTCCTCTTCTGTACTCAAGTTGTCCAGTTTCCAATGTCCCTCCACGGTTGAGCCGTGGGCTTTCACATCACACTTAAAGAAGCGCCTGCGCGTGCTTCACGCCCAATATTTCCGGACAACGCTTGCCACCTACGTATTACCGCGCCTGGTGGCACGTT
+
CCCCC5*CC5CCCCCC5CCCCCCCC5CCCCCCCC*C*5CCC5C5CCC5CCCC5C*C55CCC5CCCC*CC5CCCCCCC5CCCCCCCCCCCC5**CC5CCC*CCCCCCC*5CCCCCC5*5CCC5CC5C*C*CCCCC*5CCCCCCCCCCCCCCC*55CCCCCCC*CC*CCCC5CCCCCCCC**CCCCC5CCCC5CCCC*CCCC5CCCCC5CCC*CC*CC5C55CCCC*5C5C55*5*5*555*55555*5*5***555*5555555*5C555555*5555555555**C5*5C5555555555#
@VH01349:24:AACVJTHM5:1:1105:52050:55637 2:N:0:AGGTGAGA+CGCATAGA
TCGTTGGGACTACTAGGGTTTCTAATCCTGTTCGCTCCCCACGCTTTCGTGCCTCAGCGTCAATCCAGGTCTAGCCAGCTGCCTTCGCAATTGGTGTTCTATGGCATATCTATGCATTTCACCGCTACATCCCACATTCCGCTGACCTCATCCTAATTCCAGCACCGCAGTATCAAAAGCAATTTTACGGTTGAGCCGCAACCTTTCACTCCTGACATACGGCGCCGGCTACGGACCCTTTAAACCCAGAAATTCCGGATAACGCTGGCACGCTCCGTATTACCGCCGGTCCTGGCACGCT
+
CC5CCCC5CC5CCCC5*C*CC5CC*C5CCC5C*55CCCCCCC5CC5CCCC**5C5CCCCCCCC5C5CC*C*CC55CC55*C5CCCCC*5C5*C*C5C5CC5C*5C5CCCCCC5C5CCC5CCCC*5CCCC**C*5CC555C5CC5C5C5*CCC5**55C5*CC*5*55*CC5C5*555C5C5C555*55*5555*5555555*555555**5*5*55**55*555*55*5555*5*5555*555555555*5555555555**55555555555*5*55*555**55*5*5**555555**#
@VH01349:24:AACVJTHM5:1:1105:41219:55751 2:N:0:AGGTGAGA+CGCATAGA
TCGTTGGGACTACGGGGGTTTCTAATCCCGTTCGCTCCCCACGCCTTCGTACCTCAGCGTCAGGGTCAGCCCAGTTGGCCGCCTTCGCCACGGGTGTTCCGCCCGATCTCTACGCATTTCACCACTACACCGCGCATTCCACCAACCCCTGCTGCGCTCAACCGGCACGGTCCCCGACGACCCTCCCCGGTTGAGCCGGGGGGTTTCACGCCGGGCCAATGGCGCCGCCTGCGTACGCTTAACGCCAAGTAACTCCCCACAACCCTCGCACCCAACGTATTACCGCGTCTGCTCGCACTTC
+
CCCCCCCCCCCCC*5CC*CCCCCCCCCCCCCC5CCCCCCCCCCCCCCCCCCCCCCCCCC*CCC**CC55C5CC*CCCCCCCCCCCCCCCCCCCCCCCC***CC555*C5C*CC5CCC5CCCCCCCCCCCC*C*CC*CCC5CCCCC55*55CCC5C**55CC*5CC*C5*5CC5CCCCC5CCCCCCCCCCC*C5CC5**5*5**CC5*5CCCC5CC*CC*55*CC55CC55*5C5555*55*5*5C5**5*5555*****5555**55**5*5*555*555*55*5*5555**55*55555#
@VH01349:24:AACVJTHM5:1:1105:34951:56073 2:N:0:AGGTGAGA+CGCATAGA
TCGTTGGGACTACTGGGGTATCTAATCCCGTTCGCTACCCTGGCTTTCATGTGTGAGCGTCAGGTGAGGGCCAGTGCGCTGCCTTCGCCTTTGGTGTTCCCCACGATATCAACGGATTTCACCCCTACACCGTGAGTTCCACGCACCTCTCCCTACCTCAAGTCATGCCGTTTCGGTCGCGAGCCGTAGGTTGAGCCCACGGATTTAACCAACGACTAACATAACCGCCTTGACATCCTTTACGCCCAGTAATTCCCGATAACGCTTGGGGCCTCTGTATTACCGCTCCTGCTGGCACAGG
+
CC*CCC*CCCCCCCCCCCCCCCCCCCC5CCCCCC5CCCC*CCCCCCCCCCCCCCCCCCCCCCCCCCCCCCCCCCCCCC5CCCCCCCCCCCCCCCCCCCCCC*CCCCCCCCCCCCCCCCCCCCC*CC5CCCC*CCCCCCCCC*CCCCCC*CCCCCCCCCCCCCCCCCC**CCCCCC*C*CCC5*CCC5**CCC*CC5C*5CCCCC*CCCC*CC55CCCC5CCC5CC5C5CCCCCCCC*CC5CCCCCCC5C5C5*5C5*5CCCCCCCCC55CC**CCCC*C5CC5C5*C5C5C*C55CCC5*#
@VH01349:24:AACVJTHM5:1:1106:17266:2344 2:N:0:AGGTGAGA+CGCATAGA
TCGTTGGGACTACCGGGGTATCTAATCCTGTTTGATCCCCACACTTTCGCGCCTCAGCGTCAAGAATGGGCCAGGTAGTCGCCTTCGCCACTGGTGTTCCTCCCGATATCTACGCATTTCACCACTACACCGGGAATTCCACTACCCTCTCCCACCTTCAAGCCGATCAGTTTCCGATGCAGTTTCCCAGTTGAGCCGGGAGATTTCACATCGGACTTGACCAGCCGCCTGCGGGCTCTTTACGCGCAGTATATCGGGACAACGCTTGCCACCTACGTATTACCGCGGCTGCTGGCACGTC
+
CCCCCCC5*CCCC5*CC5CCCCCCCCCCCCCCCCCCCCCCCCCCCCCCCCCCCCCCCCCCCCCCCCCCCCCCCCCCCCCCC*CCCCCCCCCCCCC5CCCCCCCCCCCCCCCCCC5CCCC5CCCCCCCCCCCCCCCCCCCCCCCCC*CCCCC*CCCCCCCCCCCCC5C*5CCCCCCCCC5CCCCCCCCCCCCCCCCCCCCCCC*CCCCCCCCC5CCCCC*CCCCC5CCCCCCC***5C5CCCCCC5*5CCCC*C*CC55CCCCC5CCCCCCC*C***CCCC*55555555C*5C5*5C*5C#
@VH01349:24:AACVJTHM5:1:1106:14766:4881 2:N:0:AGGTGAGA+CGCATAGA
TCGTTGGGACTACACGGGTTTCTAATCCTGTTTGCTCCCCACGCTTTCGCGCCTCAGCGTCAGGTGTGGACCAGAGAGCCGCCTTCGCCACTGGTGTTCTTCCCAATATCTACGAATTTCACCTCTACACTGGGAATTCCACTCTCCTCTTCCAACCTCTAGCCTGCCAGTCTCAAACGCAGTTCCCAGGTTAAGCCCGGGGCTTTCACGCCTGACTTGGGAAACCGCCTACACGCCCTTTACCCCCACTAATTCCGAACAACCCTAGCCCCCTCCGTATTACCCCGGGTGCAGGCACGGA
+
CCCCCCCCCCCCCCCC5CCCCCCCCCCCCCCCCCCCCCCCCCCCCCCCCCCCCCCCCCCCCCCCCCCCCCC*CCCCCCCCC*CCCCCCCCCC*CCCCCCCCCCCCCCCCCCCCCCCCCCCCCCCCCCCCCCC5CCCC5CCCCCCCCCCCCCCCCCCCCCCCCCCCCCCCCCCCCCCCCCCCCCCCCCCCC5CCC5CCCCCCCCCCCCCCC*CCCCCCCCCCCCCCCCCCCCCCC*5C*CCCCC*CCC*CCCCCCCCCCCCCC5**C55C5CCC55C5CCC5C5C*55**C5C**CCC5C5#
@VH01349:24:AACVJTHM5:1:1106:64472:5014 2:N:0:AGGTGAGA+CGCATAGA
TCGTTGGGACTACTCGGGTTTCTAATCCTGTTTGCTCCCCACGCTTTCGCTCCTCAGCGTCAGTTACAGTCCAGAGAGCCGCCTTCGCAACTGGTGTTCCTCCTAATATCTACGCATTTCACCGCTACACTAGGAATTCCACTCTCCTCTCCTCCACTCAAGTTTCCCAGTTTCAAAGGCTTACTACAGTTGAGCCGTAGCCTTTCACCTCTGACTTAAGAAACCACCTACGCACCCTTTACGCCCAGTAATTCCGGATAACGCTAGCCCCCTACGTATTACCGCGGCTGCTGGCACGTAT
+
CCCCCCCCCCCCCC*CCCCCCCCCCCCCCCCCC5CCCCCCCCCCCCCCCCCCCCCCCCCCCCCC5CCCCCCCCCCCCCCCCCCCCCCCCCCCCCCCCC5CCCCCCCCCCCCCCCCCCCCCCCCC*CCCCCCCCCCCCCCCCC*CCCCCCCC5C*CC5CCCC*CCCC5*CCCCCC5CC5CCCCC*CC*CCCCCCCCC5CCC5CC5CCCCCCCCCCCC*CCCCCCCCCCCCC*CCCCC*CCCCC5CCCC*CC*CCCCC*5CC55CCC555C55C5C55CCCCCCCC555CC*5*5*5555CC#
@VH01349:24:AACVJTHM5:1:1106:45820:5411 2:N:0:AGGTGAGA+CGCATAGA
TCGTTGGGACTACTAGGGTATCTAATCCTGTTTGCTCCCCACGCTTTCGCACCTCAGCGTCAATATGTGTCCAGTGAGTCGCCTTCGCCACTGGTGTTCTTCCGAATATCTACGAATTTCACCTCTACACTCGGAATTCCACTCACCTCTCCACAATTCTAGCGATGGAGTCTTAAAGGCAATTCCGCAGTTGAGGTCCGGGGTTTCACCTCTAACTTACAAAGCCGCCTACGTGCGCTTTACGCCGAGTAATTCCGAACAACGCTAGCCCCCTCCGTATTACCCCGGCTGCTGGCACGGA
+
CCCCCCCCCCCCCCC5CCCCCCCCCCCCCCCCCCCCCCCCCCCCCCCCCCC5*CCCCCCCCCCCCCCCCCCCCCCCCCCCCC5CCCCCCCCCCCCCCCCCC5C*CCCCCCCCCCCCCCCCCC*CCCCCCCCCCCCCCCCCCCCCCCC55CCCCCCCCCCCCCCCCCC5CCCCCCCCC5CCCCCCCCC*C*CCCC5*CC5CCC*CCCCC55CC55CC5CCCCC5CCCCCCCCCCCC*5CCCCCCC*C*55CCCCCC5*C5CCCCC5*CC***555C555C55C55**C5CCC*C5C55C55#
@VH01349:24:AACVJTHM5:1:1106:38246:6055 2:N:0:AGGTGAGA+CGCATAGA
TCGTTGGGACTACTCGGGTTTCTAATCCTGTTTGCTCCCCACGCTTTCGCACCTCAGCGTCAATATGTGTCCAGTAAGTCGCCTTCGCCACTGGTGTTCTTCCGAATATCTACGAATTTCACCTCTACACTCGGAATTCCACTTACCTCTCCACAATTCTAGCGATGCAGTCTCAAAGGCAATTCCAGGGTTGAGCCCTGGGCTTTCACCTCTGACTTGCAAAGCCGCCTACGTGCGCTTTACGCCCAGTAATTCCGAACAACGCTAGCCCCCTCCGTATTACCGCGGCTGCTGGCACGGG
+
CCCCC5CCCCCCCCCCCCCCCCCCCCCCCCCCCCCCCCCCCCCCCCCCCCCCCCCCCCCCCCCCCCCCCCCCCCCCCCCCCCCCCCCCCCCCCCCCCCCCCCCCCCCCC5CCCCCCCC5CCCCCCCCCCCCCCCCCCCCCC*CCCC*CCCCCCCCCCCCCCCCCCCC*CCCCCCCCCCC5CCCCCCCCCCCCCCCCCCCCCCCCCCCCCCCCC*CCCCCCCCCC*CCCCCCCCCC5C*CCCC5CCCCCCCCCC5CCCCCCCCCC5CC*5CCC*5*C*CCCCCCCCCCCCCCCC*CCCCCC#
@VH01349:24:AACVJTHM5:1:1106:14558:8573 2:N:0:AGGTGAGA+CGCATAGA
TCGTTGGGACTACCCGGGTATCTAATCCTGTTTGCTCCCCACGCTTTCGCACCTCAGCGTCACTACCGATCCAGTGGGCCGCCTTCGCCACCGGTGTTCTTCCTAATATGTACGAATTTCACCTCTACACTAGGAATTCCACCCACCTCTATCGGACTCGAGATTTGCAGTATCAAAGGCAGTTCCGAGGTTGAGCCCCGGGATTTCACCCCTCACTTACAAATCCCCCTACCTGGGCTTATCCCCCAGTAATTCCGAACAACGCTAGTCCCCTTCGTATTACCCGGGGTGCTGGCACCTT
+
5CCCCCCCCCC5CCCCCCCCCCCCCCCCC5CCCCCCCCCCCCCCCCCCC5CCCCCCC*5CC5*CCCCCCCC*CCC5CCCCCCCCCCCCCCCCC555CCCCCC*CCCCC**CCCCCC5CCCCCCCCCCCCCCCCCCCCCCCCCCCCCCCCCCCCCC5CCCCCC*CC55*CCCCCC*CC*C*CCCCCCCCCC5CC55C55*C*C5CCC55CC5CC55CCCCCCCCCCC*5CCCC*C5*C5C5****5CCC55C*5*55555C55C55555555*5555*555C*5**555*5*55*55C5*5#
@VH01349:24:AACVJTHM5:1:1106:54928:13609 2:N:0:AGGTGAGA+CGCATAGA
TCGTTGGGACTACTAGGGTTTCTAATCCTGTTTGCTCCCCACGCTTTCGCGCCTCAGCGTCAGTTACAGACCAGAAAGCCGCCTTCGCCACTGGTGTTCCTCCACATCTCTACGCATTTCACCGCTACACGTGGAATTCCGCTTTCCTCTTCTGTACTCAAGTTCTCCAGTTTCCAATGACCCTCCACGGTTGAGCCGTGGGCTTTGACATCAGACTTAAAGAACCGCCTGCGCGGGCGTTACGCCCAATAATTCCGGACAACGCTTGCCACCTACGTATTACCGCGGCTGCTGGCACGTA
+
CCCCCCCCCCCCCCCCCCCCCCCCCCCCCCCCC*CCCCCCCCCCCCCCCCCCCCCCCCCCCCCCCCCCCCCCC5*CCCCCCCCCCCCCCCCCCCCCCCCCCCCCCCCCCCCCCC*CCCCCCCCCCCCCCCCCCCCCCCCCCCCCCCCC*CCCCCCCCCCCCCCCCCCCC5CCCC5CCCCCCCCCCCCCCC5CCCCCCCC*CCCCCCCC*CCCCCCC5CC5CC5C5CC5C5CC5C555C*CC5*C*5555CC55C5*CC55CCCCCCC*C*CCC55C55CC5CCC5*5C*CC5CC55CC5*#
@VH01349:24:AACVJTHM5:1:1106:50516:13893 2:N:0:AGGTGAGA+GGCATAGA
TCGTTGGGACTACTCGGGTTTCTAATCCCGTTCGCTCCCCACGCCTTCGCGCCTCAGCGTCAGTACAGGTCCAGCCGGCCGCCTTCGCCACTGGTGTTCCTCCCGATATCTACGCATTTCACCACTACACCGGGAATTCCACCGACCTGTCCCTGCCTCCAGTTCCGCCGTTTCGAATGACCCTCCCCCGTTGAGCGGGGGGCTTTCACACCCGACGTACGAAACCGCCTGCGCGCGCTTTACGCCCAGTAACTCCGGACAACGCTCGGACCCTACCTCTTACCGCGGCTGCTGGCACGTC
+
CCCCCCCCCCCC*CCCCCCCCCCCCCCCCCCCCCCC*CCCCCCCCCCCCCCCCCCCCCCCCCCCC*CCCCCCC*CC**CCC*CCCCC*C*CCCCCCCC*CCCC5CCCCCCCCCCCCCCCCCCCCCCCCCC*CCC5CCCCCCCCCCCCC*CCCC5CCCCCCCCCCCCCCCCCCCCCCCCCC5CCCCCCCCCCC55C*CC55C55CCCCCCCCCCCCCCCCCCCCC*CC5CCC*CCC*CCCCCCCCC*CCCC*CCCCCCCCCCCCCCCC*CCCCCCCC*C55CCC*CCCCCC5CC5*CCC5C#
@VH01349:24:AACVJTHM5:1:1106:62143:14309 2:N:0:AGGTGAGA+CGGATAGA
TCGTTGGGACTACTGGGGTTTCTAATCCCGTTTGCTCCCCCAGCTTTCGCGCCTCAGCGTCAGTTACTCCCCAGACAGTCGCCTTCGCCACTGGTGTTCCTGCCGATCTCTACGCATTTCACTGCTACACCGGCAATTCCACTGTCCTCTAGACCACTCAAGCTCCCCAGTTTCAGACGCAGGCCCCGGGTTGAGCCCCGGGGTTTCACCCCTGACTTAAGAAGCCGCCTACACGCCCTTTTCGCCCAATAAATCCGGACAACGCTCGCCCCCTACGTATTACCGCGGCTGCTGGCACGTA
+
CCCCCCCCC5CCCCCCCCCCC5CCCCCCCCCCCCCCCCCCC*C*CCC5CCCCCCCCCCCCCCCCCCCC*CCCCCCCCCCCCCCCCCCCC5CCCCC*CCCCCCCCCCCCCCCCCCCCCCCCCCCCCCCCCCCCCCCCCCCCCCC5CCCCC5CC**CCCCCCCCCC*CC5CCCCCCC*5*5CC5CCCC*5CC55CCCC5CCC5C*CCCCCC5*CCCC5CC5CCCCCCC55CCCCCCC*5CCCC*555*C*55*555555555555555*555**555555CC55***5CC5C5C5C5*C*55#
@VH01349:24:AACVJTHM5:1:1106:34213:15426 2:N:0:AGGTGAGA+CGCATAGA
TCGTTGGGACTACAGGGGTTTCTAATCCTGTTTGCTCCCCACGCTTTCGCACCTCAGCGTCAACAATCGTCCAGTGAGCCGCCTTCGCCACTGGTGTTCTTCCGAATATCTACGAATTTCACCTCTACACTCGGAATTCCACTCACCTCTCCCGGACTCAAGATCTCCAGTATCAAAGGCAGGTCCGGAGTTGAGCTCCGGGATTTCACCCCTGACTTAAAGACCCGCCTACGTGGGCTTTACGCCCAGTGATTCCGAGCAACGGTAGCCGCCTTCGTATTACCGCGGCTGCTGGGACGAT
+
CCCCCCCCCCCCCCCCCCCCCCCCCCCCCCCCCC*CCCCCC5C5CCCCCCCCCCCCCCCCCCCCCCCCCCCCCCCCCC*CCCCCCCC*CCCC5CCCCCCCCCCCCCCCCCCCCCCCCCCCCCCCCCCCCCCCCCCCCCCCCC*CCCCCCCCCCCCCCCCCCC*CCCCCCCCCCCCCC*CCCC*CCCCCC5CCCCCCCCCCCCCCCC5CCCC*CCCCCCCCCCCCCCCCCCCCCCC*C*CCCCCCCCCCCC*C5CCCCCCCCC5555CCCC*CCCCCCCCCC***C*CC*5**5*C*CC5C#
@VH01349:24:AACVJTHM5:1:1106:42620:16032 2:N:0:AGGTGAGA+CGCATAGA
TCGTTGGGACTACACGGGTTTCTAATCCTGTTTGCTCCCCACGCTTTCGCACCTCAGCGTCAGTACCGGACCAGTGAGCCGCCTTCGCCACTGGTGTTCCTCCGAATATCTACGAATTTCACCTCTACACTCGGAATTCCACTCACCTCTTCCGGACTCCAGACACCCAGTATCAAAGGCAGTTCCGGGGTTGAGCCCCGGGATTTCACCCCTGACTTAAATGTCCGCCTACGTGCGCTTTACGCCCAGTAATTCCGAACAACGCTAGCCGCCTTCGTATTACCGCGGCTGCTGGCACGAT
+
CCCCCCCCCCCCCCCCCCCCCCCCCCC5CCCCCCCCCCCCCCCCCC5CCCCCCCCCCCCCCCCCCCCCCCCCCCC5CCCCCCCCCCCCCCCCCCC**CCCCCCCCCCCCCCCCCCCCCCCCCCCCCC5C5CCCCCCCCCCCCCCCCCCCCCCCCCCCC*CCCCCC*5CCC5*5CCCCCC*CCCCCCC5CCCCCCCCCCCCCCCCCCCC5C*5CCCCCCCC5CC*C5CCCCCC5C***CCCCCC5CC*C55C*CCCCC5CCCCCC5CC5CC5CC5*C5CC5C5C5C5C5CCCC5C*5CCC*#
@VH01349:24:AACVJTHM5:1:1106:76193:16089 2:N:0:AGGTGAGA+CGCATAGA
TCGTTGGGACTACACGGGTTTCTAATCCCGTTCGCTCCCCATGCTTTCGCGTCTGAGCGTCAGATCAGAGCCAGCAAGTCGCCTTCGCCACTGGTGTTCCTCCGGATATCTACGCATTTCACCACTACACCCGGAATTCCACTTGCCTCTCTCTGTCTCCAGTCTGCTAGTTTCGCACGACCTCTCCCGGTTGAGCGAGGGAGCTTTCACGCACGACTTAACAAACCCCCTGCACGCGCTTTACGCCCAGTAAATCCGGATAACGCTCGCCTCCTACGTTTTACCGCGGCTGCTGGCTCGT
+
CCCCCC5CCCCCCCCCCCCCCCCCCCCCCCCCCC5C5CCCCC5CCCCCCCCCCC5CCC5CCCCCCCCC*5CCCCCCCCCCCCCCCCCCCCCCCCCCCCCCC*CCCCCCCCCCCCCCCCCCC5CCCCCCCCCCC5C*CCC*CCCC5CCCCCCC5CCCCCCCCCCCCCCCCCCCCCCC5CCCCCC5CCCCCCC5CCCC*C5C5C5CCCCCCCCCCCCCC*CCCCCCCCC*CCCCCCCCCCCCCCCCC*CCCCC*CCCCCCC5C5C55*CC55C555C*55*555C5C5C55*CC*CCC5*C*#
@VH01349:24:AACVJTHM5:1:1106:15940:17338 2:N:0:AGGTGAGA+GGCATAGA
TCGTTGGGACTACTGGGGTATCTAATCCTGTTTGCTCCCCACGCTTTCGCGCCTCAGCGTCGGACCCGGCCCAGCAGGCCGCCTTCGCCACCGGTGTTCTTCCCGATCTCTACGCATTCCACCGCTACACCGGGAATTCCACCTGCCCCTACCGGTCCCCAGACGAGCAGTCTCGGAGGCCGCCCCCGGGTTGAGCCCCGGTGTTTCACCCCGGACTTACCCATCCGGCTGCGCGCGCTTTACGGCCAGTGATTCCGGACAACGCTCGCACCCTCCGTATTACCGCGGCTGGTGGCACGGT
+
CCCCCCCCCCCCCCCCCCCCC5CCCCCCCCCCCCCCCCCCCCCCCCCCCCCCCCCCCCCCC5CCCCCCC5CCCC*CC5CCCCCCCCCCCCCCCCCCCCCCCCC5CCCCCCCCCCCCCCCCCCCCCCCCCCCCCCCCCCCCCCCCCCC*CCCCCC5CCCC5CCCCCCCCCCCC*CCCCCCCC*CCC**CC5CCCC*5CCC*CC*5*CCC5CC5*5CCCCCCC5*CCCC5CCC*C*CC5*CCCCCCCC5CCCCCCCCCC5C*CCCC5CCCC5CCCC5CC55CCC*C*C55*C55C5*CCCC5#
@VH01349:24:AACVJTHM5:1:1106:43984:17433 2:N:0:AGGTGAGA+CGCATAGA
TCGTTGGGACTACCGGGGTTTCTAATCCCGTTCGCTACCCATGCTTTCGCGCCTCAGGGTCAGTTTCGATCCAGGGTGCCGCCTTCGCCTCTGGTATTCCTCCGCATCTCTACGCATTTCACCACTACACGCGGAATTCTACACCCCTCTATCGTACTCTAGTCGGGCAGTATCAGACAACCTCCCCAGGTTTAGCCATGGGGCTTTCATGCCTCACTTACCCAACCCCCTGCGCCCCCTTTACGCCCAGTAATTCCGGATAACGTTTGCGTCCTACGTTTTACCGCGGGTGGTGGCACGT
+
CCCCCCCCCCCCCCCC*5CCCCCCCCCCCCCCCCCC5CCCCCC*CCCCCCCCCCCCC*CCCCCCCCCCCCC*CCCCCCCCCCCCCCCCCCCCCCCCCCCCC5CCCCCCCCC5CCCCCCCCCCCCCCCCCCCCCCCCCCCCCCCCCCCCCCCCCCCCCCCCCCCCCCCCCCCCCCCCC*CCCCCCCCCCCCCCCCC5C*C5C*CCCCCCCCC*CC5CCCCCCCCCCCC*CCC5*C**C5CCC5CC*CC**555CC5CCCCCC5C*CCC5C5C5CCCCCCCCC*CC5C5*C*C5*CCC*CC*#
@VH01349:24:AACVJTHM5:1:1106:10297:17490 2:N:0:AGGTGAGA+CGCATAGA
TCGTTGGGACTACAGGGCTTTCTAATCCCGTTTGCTCCCCACGCTTTCGTGCCTCAGCGTCAGAACGAGCCCAGCGGCCTGTCTTCACCTTTGGCGTTCCCATAGATATCAACGCATTTCACCACTCCACCTATCGTTCCGACCGCCCATTCTCGTCTCAAGACGCGCGGTTCGCCGTGCAATTCCCCGGTTGAGCCGGGGGCTTTCACACGACGCCTGCGCATCCCCCTACGCACGCTTTAAGCCCAGTGATTCCGATTAACCCTCGAGACCTCTGTATTACCGCCACTGCTGGCACAGC
+
CCCCCCCCCCCCCCCCC*CCCCCCCCCCCCCCCCCCCCCCCCC5CCCCCCCCCCC*CCCCC*CCCCCCCCCCCC*CCCCCC5*CC5CCCCC*CCCCCCC5*CC*CCCCCCC5CCCCCCC*CCCC5CC5CCCCCCCCCCCC*CCC*CC5C5*5CC*CCCCCC*CCC*5*CCCCCCCCCCCCCCCCCC5CCCCCCCCCCCCCC*CCCCC5*CC5CC555CC*C*5CCC*55CCCCCCC5CCCCCC**CCCCCCCCCC*5CCCCCC*CCCCC*5C5555CC5C5C5*5C*C5555*C5C5CC5#
@VH01349:24:AACVJTHM5:1:1106:76022:17963 2:N:0:AGGTGAGA+CGCATAGA
TCGTTGGGACTACCGGGGTTTCTAATCCTGTTTGCTGCCCACGCTTTCGCGCCTCAGGGTCAGTATCTGTCCAGACAGTCGGCTTCGCCACTGATGTTCCTTCCGATCTCTACGCATTTCACCCCTACACCGGAAATTCCACTATCCTCTACAGTACTCCAGACCCGCAGTTTAAGATGGCGTTCCCAGGTTGAGCCCGGGTATTTCACATCTCACTTGCAGGTCCGCCTACGGGCCCTTTAGGCCCCCTTATTCCGATTAACGCTCGCACCCTCTTTATTACCGCGGCTGCAGGCACAGT
+
CCCCCCCCCCCCCCCCCCCCCCCC5CCCCCCCCC55*CCCCCC*CCCCCCC5CC*5***CCCCC555CCCCCCC55CCC5**CCC5CCCCCCCCCCCCCCCCC5CCCCCCCCCCCCC5CCCCC**5CCCC5*CCCCC55CCCC555CCCCCCCCCC*CC*C*CCC*CC5CCC5CC55C5*CCCC*5*C5*5C**5C*CCCCCCC5CCCCC5CCCCCC*CC55C**CCC*CC5C*5*CC*CC*5C*****C*555**5555*555*55555555****555555555*555*5*555555*#
@VH01349:24:AACVJTHM5:1:1106:11547:19989 2:N:0:AGGTGAGA+CGCATAGA
TCGTTGGGACTACACGGGTTTCTAATCCTGTTTGCTCCCCACGCTTTCGAGCCTCAGCCTCAGAAACGTTCCAGAGCGCCGCCTTCGCCACCGGCCTTCCTCCCGATCTCTACGCATTTCACCGCTACACCGGGAATTCCGCGCTCCTCTCCCGTCCTCAACCCGAGCAGTCCCCTCTGCACTTTCCGCGTTAGGCGCGGAGATTTCACCGAGGGCTTACCCAACCGCCTACGCTCCCTGTACGCCCAGTGAATCCGAACAACGCTTGGCACCTTCGTATTACCGCGGCTGCTGGCACGAC
+
CCCCCC5CCCCCCCCCCCCCCCCCCCC*C*CCCCCCCC*55CCCCCCCCCC*CCCCCC*CCCCCCCCCCCCCCCCCCC*CCCCCC5CCCC55CCCCCCCCC5CCCC5CCCCCC*C**C5CC5C5CCCCCCCC5CCC*CC**CC5*CCC*CCC*C5CCC5CC*C5CCC5CCCC*CCCCC5CCCC55*CC*CCC5CCC*5*CC55CCC5CC55C5CC55CC55*5555555555C5C*55555555*555555*5555**5555*5555555555555*5555555555555*55*555555#
@VH01349:24:AACVJTHM5:1:1106:44400:20841 2:N:0:AGGTGAGA+CGCATAGA
TCGTTGGGACTACAGGGGTTTCTAATCCTGTTTGCTCCCCACGCTTTCGCACGTCAGCGTCAGTTCCGGACCAGTGACCCGCCTTCGCCACTGGTGTTCCTCCGAATATCTACGAACTTCACCTCTACACTCGGAATTCCACTCACCTCTTCCGGACTCGAGACACCCAGTATCAAAGGCAGTTCCGGGGTTGAGCCCCGGGATTTCACCCCTGACTTAAATGTCCGCCTACGTGCGCTTTACGCGCAGTATTTCCGAACAACGCTAGCCGCCTTCGTATTACCGCGGGTGCTGGGACGAT
+
CCC5CCCCCCCCCC*CCCC*CCCC5*CCC*CCC5CCCCCCCCCCCCCCCCCC*CCCCC5CCCCCCCC5CC5*CC5CC**C5CCCCCCCCCCC55*5CCCCCCCCCCCCCCCCCCC**CCCCCCC5C*CC*C55CCCCCC55*CC5CCCCC5CCCCCCCCCCC5C*C*CC5CC5CCCC5555C*C5*5555CC55C5C5CCC55CCCCCCC*CCC5C555C5*5*55555555*55555555555*55555**55**5555*555*55555*5**5555555C55*555555555C*CC5*#
@VH01349:24:AACVJTHM5:1:1106:6340:22090 2:N:0:AGGTGAGA+CGCATAGA
TCGTTGGGACTACTAGGGTATCTAATCCTGTTTGCTCCCCACGCTTTCGCACCTCAGTGTCAGTATCAGTCCACGTGGTCGCCTTCGCCACTGGTGTTCCTTCCTATATCTACGCATTTCACCGCTACACAGGAAATTCCACCACCCTCTACCGTACTCTAGCCGGCCAGTTTTGGATGCAGTTCCCAGGTTGAGCCCGGGGCTTTCACATCCAACTTAACCAACCACCTACGCGCGCTTTACCCCCACTAATTCCGATTAACGCTTGCACCCTCTGTATTACCGCGGCTGCTGGCACAGT
+
CC*CCCCCC5CCCCCCCCCCCCCCCCCCCCCCCCCCCCCCCCCCCCCCC*CCCCCCCC*CCCCCCCCCCCCCC*CCC5CCCCCCCCCCCCCCCCCCCCCCCCCCCCC5C*CCCCCCCCCCCC*CCCC5CCC5CCCCCCCCCCCCCCCCCCCCCCCCCCCCCCCCCCCCC5CCCCCC55CCCCCCC*CCCCCCCCC5CCCCCC5C*CCC*CCCCCCCCCCCC5CCC*CCCCCCC5CC5CCCCCC**C55*CC5CCCCCC5CCC555CC*CCCCCCCC55CC*CC55CCCCC5CCCCCC*C5#
@VH01349:24:AACVJTHM5:1:1106:8877:23150 2:N:0:AGGTGAGA+CGCATAGA
TCGTTGGGACTACTAGGGTTTCTAATCCTGTTTCCTCCCCACGCTTTCGAGTCTCAGCGTCAGTATCGGTCCAGAGAGCCGTCTTCACCGCCGGTGTTCCTCCTGATATCTACGCATTTCACCGCTACACCAGGAATTCCACTCTCCTCTCCCGAACTCCAGTCCGCCAGTTTCGACCGCACCCTCCCAGTTAAGCCGGGAGATTTCACAATCGACTTGGCGGACAGCCTACACTCGCTTTACGCCCAGTAATTCCGAACAACGCTTGGAGGCTATGTATTACGCCGGCTGCTGGCACATT
+
CCC*C5CCCCCCCCCCC*CCC5CCCCCCCCCCC**CC*C5CCC5CCCCCCCCCCCCCCCCC*CCCCCCCCCCCCCC*CCC5CCCCCCCC*CCC*CCC5CCCCCCCCCCCCCCCCCCCCCCCCCCCCCCCCCCC5CCCCCCCCCCCC5CCCCCCCCCCCCC5CCC5CCCCCCCCCCC*5C5CCC*CC*C55*CC5CCCCCCCCCCC5CC*CCCC5CCCCCCCCCC5CC5*CC*5CCCCCCCCC5CC55CCCCCCC5*5CCCCCCC*CCCCCC55CCCCCC5CC55*CCCC5C5CCC*5CCC#
@VH01349:24:AACVJTHM5:1:1106:41389:24987 2:N:0:AGGTGAGA+CGCATAGA
TCGTTGGGACTACAGGGGTTTCTAATCCCGTTCGCTCCCCTAGCTTTCGCGCATCAGCGTCAGTGTCAGCCCAGCAACCCGCCTTCGCCGCAGGTGTTCCTCTCGATATCTACGCATTTCACCGCTACACCGAGAATTCCAGTTGCCCCTTCTCCACTCTAGCCCCGCACTATCGGCTGACCTTTCCGAGTTAAGCCCGGAGATTTCACACTCGACTTGCAGTGGCGCCTACGCGCCCTTTACGCCCAGTAAATCCGAACAACGCTTGCTCCCCCCGTATTACCGGGGCTCCTGGCACCGA
+
CCCCCCCCCCCCCCC5CCCCCCCCCCCCC*CCCCCCCCCCCCC5CCCCCCCCCCCCCCCCCCCCCCCCCCCCCCCCCCCCCCCCCCCCCCCCCCCCCCCCCCCCCCC*CCCCCCCCC5CCCCCCCCCCCCCCCCCCCC*CCCCCCC*CCCCCC**CCCCC**5*CC5*5*CCCC5*C*CC555CCCC5CCCCCCC*CCCCC5CCCCC*5C*CCCCC5C5*C5CC5CCC5CC55CC*CC5CC5C*CC5C5*55CCCCCCC5*5555555C555C55CCCCC*C555*5555*5**C55555#
@VH01349:24:AACVJTHM5:1:1106:67558:25517 2:N:0:AGGTGAGA+CGCATAGA
TCGTTGGGACTACAAGGGTATCTAATCCTGTTTGCTCCCCACGCTTTCGCGTCTCAGCGTCAGAACTGGTCCAGCTGGCCGCCTTCGCCACGAGTGTTCTCCCCCATCTCTACGCATTTCACCGCTACACAGGGAATTCCACCAGCCCCTCCCAGCCTCAAGCTCCGCCGTTTCCGTGGCTCAATACAGTTGAGCTGTATGCTTTCACCACCGACCTGCGAAGCCGCCTACACGCCCTTTACGCCCAGTAATTCCGGACAACGCTCGCACCCTCTGTATTACCGCGGCTGCTGGCACAGAT
+
CCCCCCCCCCCCCCCCCCCCCCCCCCCCCCCCCCCCCCCCCCC*CCCCCCCCCC5CCCCCCCCCCCCCCCCCCCCCCCCC*CCCCCCCCCCCCC5CCCCCCCCC*CCCCCCCCCCCCCCCCCCCCC*CCCCCCCCCCCCCCCCCCCCCCCCCCCC5CCCCCCCCCCCCCCCCCCCCCCCCCCCCCCCCCCCCCCCCCC5CCCCCCCCCCCCCCCC5C5**C*C5CC5CCCC5C5C5CCCCC*C*CCCC5*CC5555C5*C5555CCCC5555CCCCCCCCC**CC5CCCCCCCC*CCC5C#
@VH01349:24:AACVJTHM5:1:1106:31997:25744 2:N:0:AGGTGAGA+CGCATAGA
TCGTTGGGACTACTAGGGTTTCTAATCCTGTTTGCTCCCCACGCTTTCGCACCTCAGTGTCAGTATCAGTCCAGGTGGTCGCCTTCGCCACTGGTGTTCCTTCCTATATCTACGCATTTCACCGCTACACAGGAAATTCCACCACCCTCTACCGTACTCTAGCTGGCCAGTTTTGGATGCAGTTCCCAGGTTGAGCCCGGGGCTTTCACATCCAACTTAACCAACCACCTACGCGCGCTTTACGCCCAGTAATTCCGAACAACGCTAGCCCCCTTCGTATTACCGGGGCTGCTGGCACGAA
+
CCCCCCCCCCCCCCCCCCCCCCCCCCCCCCCCCCCCCCCCCCCCCCCCCCCCCC5CCCCCCCCCCCCCCCCCCCCCCCCCCCCCCCCCCCCCCCCCCC5CCCCCCCC5CCCCCCCCCCCCCC5CCCCCCCCCCCCCCCCCCCCCCCCCCCCCC*CCCC*CCCCC*CCCCC5CCCCC*CCCCCCCCCCCC5CC*CCCCCCCCCCCCCCCCCCC5CCCCCCCC*C55CCC5CCC5CCCCCCCC555*CCCCCCC5CCCCCCCCCC5*5*55CCCCCC*C55CC5555*5CC5CCCCC*CCCC#
@VH01349:24:AACVJTHM5:1:1106:21678:26520 2:N:0:AGGTGAGA+GGCATAGA
TCGTTGGGACTACCGGGGTATCTAATCCTGTTTGCTCCCCACGCTTTCGCGCCTCAGCGTCAGTTACAGACCAGAGAGCCGCCTTCGCCACTGGTGTTCCTCCACATCTCTACGCATTTCACCGCTACACGTGGAATTCCGCTCTCCTCTTCTGCACTCAAGTCCCCCAGTTTCCAATGACCCTCCACGGTTAAGCCGTGGGCTTTCACATCAGACTTAAGGGACCGCCTCCGCGCGCTTTACGCCCAATAATTCCGGACAACCCTCGCCCCCGACGTATTACCGCGGCTGCTGGCACGTT
+
CCCCCCCCCCCCCCCCCCCCCCCCCCCCCCCCCCCCCCCCCCCCCCCCCCCCCCCCCCCCCCCCCCCC5CC5C*CCCC5C5CCCCCC*CCCCC5CC*CCCCCCCCC5CCCCCCCCCCCCCCCCCCCCCCCCCCCCCCC*CCCC*CCCCCCCCCCCCCCCCCCC5C*CCCCCCCCCCCCCCCC*CCCC5C5CCCCCCC*CCCC*CCCCCCCC*CCCCCCCCCCCCC*C55***5**C5*5C*5CC5*C5C5*C5555555555C**5C5*C555*55*5**55555*5555555*5*5C5*#
@VH01349:24:AACVJTHM5:1:1106:48604:26974 2:N:0:AGGTGAGA+CGCATAGA
TCGTTGGGACTACTAGGGTTTCTAATCCCGTTCGCTCCCCTGGCTTTCGTTCCTCAGCGTCAGCAATGCCCCAGATAGCCGCTTTCGCCACAGGTGTTCCTCCCGATATCTACGCATATTACCGCTACACCGGGAATTCCGCTATCCTCTGACACGCTCAAGCATGACACTTTCGGATCCAGTTCCGGAGTTGAGCCCCGGGATTTCAAATCCGACTTGCCACGCCGCCTACGAACCCTTTACGCCCAGTGACTCCGGATAACGCTCGCCACTTACGTATTACCGCGCCTGCTGGCACGTA
+
CCCCCCCCCCCCCCCCCCCCCCCCCCCCCCCCCCCCCCCCCCCCCCCCCCCCCCCCCCCCCCC5CCCC5CCCC5CCCCCC**CCCCCCCCCCCCCCCCCCCCCCCCCCCCCCCCCCCCC55C5CCCCCCCCCCCCCC5C5CCCCCC*CCC5CCCCC*5CCCCCCCCCCC*CCCCCCCCC5CCCCC*CCCCCCCCCCCC*CCCCCCCCCCCCCCCCC5CCCC5CC5CCCCCCCCCC5**CC5CCCCCCC5C5C*CCC5CCCCCCCC*55CC5CCCCCCCCCCC*CCC5*CC**CCCCCCCC#
@VH01349:24:AACVJTHM5:1:1106:56784:27391 2:N:0:AGGTGAGA+CGCATAGA
TCGTTGGGACTACCCGGGTATCTAATCCTGTTTGCTCCCCACGCTTTCGCACCTCAGTGTCAGTACCGGGCCAGTGAGCCGCCTTCGCCACTGGTGTTCTTGCGAATATCTACGAATTTCACCTCTACACTCGCAGTTCCACCCACCTCTCCCGGACTCGAAGATCGCCAGTATCGAAGGCAGTTCTGGAGTTGAGCTCCAGGATTTCACCCCCGACTAAGCGACCCACCTACGTGCGCTTTACGCCCAGTAATTCCGAACAACGCTAGTCCCCTCCGTATTACCGCGGCTGCTGGCACGC
+
CCCCCCCCCCCCCC5CCCCCCC5CCCCCCCCCCC*CCCCCCC5CCCCCCCCCCCCCCC5CCCCCCCCCCCC5CCCCCCCCC5CCCCCCCCCCCCCCCCCCCCCCCCCCCCCCCCCCCCCCCCCCCCCCCCCCC5CCCCCCCCCCCCCC5CCCCCCCCCC*CCCCCCCC*CCCCCCCCCCCC5CCCCCCCCCCCCCCCCCCC5CCCCCCC5CCCC*CCCCCC**CCCCCCCCCC5C*5CCC55C*C5*CCCCCCCCCC*5CCCCC5*CC5C5*55CC55C5*55555555*C55CC5CC55#
@VH01349:24:AACVJTHM5:1:1106:47051:27505 2:N:0:AGGTGAGA+CGCATAGA
TCGTTGGGACTACCCGGGTATCTAATCCTGTTTGCTCCCCACGCTTTCGCTCCTCAGCGTCAGTGCCGGCCCAGAGAACCGCCTTCGCTACTGGTGTTCCTCCCGATATCTGCGCATTTCACCGCTACACCGGGAATTCCGTTCTCCTCTACCGGACTCGAGTCACAGCACTATCGACTGCAATTCCGGGGTTGAGCCCCGGACTTTCACAGCCGACTTGCTGAACCGCCTACGAGCTCTTTACGCCCAATGATTCCGGATAACGCTCGCACCCTACGTATTACCGCGGCTGCTGGGACGT
+
CCCCCCCCCCCCCCCCCCCCCCCCCCCCC5CCCCCCCCCCCCCCCCCCCCCCCCCCCCCCCCCC*CCCCCCCCCCC5CCCCCCCCCCCCCCCCCCCCCCCCCCCCCCCCCCCCCCCCCCCCCCCCCCCC*CCCCCCCCCCCC5*C5CC5CC5C5CCCCCCCCCCCCC*C*5CCCCCCCCCCCCCCCCCCCCCCCC5CCCCCCCCCCC5C*CC*CCC5CC5CCCC*5C5CCCCCCCCCCCCCCCCC5CCCCCCCCCCC5CCCCCC5*C*C*CCCCC5CCCCCCCC55CCCC*CCCCC*CC*#
@VH01349:24:AACVJTHM5:1:1106:22624:28640 2:N:0:AGGTGAGA+CGCATAGA
TCGTTGGGACTACCCGGGTTTCTAATCCTGTTTGCTCCCCACGCTTACGCGCCTCAGCGTCAGAACCGGACCAGTCAGCCGCCTTCGCCACTGGTGTTCTTGCGAATATCTACGAATTTCACCTCTACACTCGCAGTTCCACTGACCTCTTCCGGTCTCGAGCGGTCGAGTATCGAAGGCCATTCTGTGGTTGAGCCACAGGCTTTCACCCCCGACTTGAACGGCCGCCTACGCGCCCTTTACGCCCAGTGATTCCGAACAACGCTAGCCCCCTTCCTATTACCGCCGCTGCTGGCACGAT
+
CCCCCCCCC5C*CCCCCCCCCCCCCCCCCCCCCCCCCCCCCCCCCCCCCCCCCCCCCCCCCC5CCCCCCCCCCCCCCCCCCCCCCCCCCCCCCCCCC5CCCCCCCCC5CCCCCCCCCCCCCCCCCCCCC*CCCCCCCCCCC5CCCCCCCCCCCCCCCCCCCCC*CCC*CCCCCCCCCCCCCCCCCCCCCCCCCCCCCCCCCCCCCCCCC*CCCCCCCCCCCCCC5CCCCCCC*CC5*CCCCCCC5CCCCCCCCCCC*CCCCCC55CC5CCCCC*CC*5CCCC5*CC*5*C5CCC**CCC5#
@VH01349:24:AACVJTHM5:1:1106:16395:30515 2:N:0:AGGTGAGA+CGCATAGA
TCGTTGGGACTACTCGGGTATCTAATCCCGTTCGCTCCCCATGCTTTCGCGTCTTAGGGTCAGGTCAGGCCCAGGGTGTCGCCTTCGCCACTGGTGTTCCTCCGGATGTCTACGCATTTCACCACTACACCCCGAATTCCACACGCCTCTACCTACCTCCAGCTCCGCAGTATCGGACGACCTCTCCCGGTTGAGCCAGGAGCTTTCACGCACGACTCACGAAGCCGCCTGGACGGGCTTTACACCCAGTAAATCCGGATAACCCTCGCCTCCTAGGTTTTACCGCCGGTGGTGGCACGGT
+
CCCCCCCCCCCCCC5CCC5CCCCCCCCCCCCCCCCCCCCCCCC5CCCCCC*CCCCCC*CCCC*CCCCC**CCCC*CCCCCC*CCCCC*5CCCCCCCCCCCC5CCCCC*CCCC5C*CC5CC5CC5C555CC5*55C*55555*555CCC55C5CCC5CC5C***5*555CCCCC5C*CC5C5555C5CCCC5CCC5CC5CC*5*55*C5555*5*5555555C55*5555*555*5**55C555C5*55555555CCC5555*5***5**555*5555**555***5*5*55*5*5*****#
@VH01349:24:AACVJTHM5:1:1106:35841:31442 2:N:0:AGGTGAGA+CGCATAGA
TCGTTGGGACTACTGGGGTATCTAATCCTGTTCGCTCCCCATGCTTTCGCTCCTCAGCGTCAGGTAATGCCCAGAGAACCGCCTTCGCCACCGGTGTTCCTCCTGATATCTGCGCATTCCACCGCTACACCAGGAATTCCGTTCTCCCCTGCCTACCTCTAGTCCGCCCGTATCGGAAGCACGCTCAAGGTTGAGCCTTGAGTTTTCACTCCCGACGTGACGGACCGCCTACGAGCCCTTTACGCCCAATAATTCCGGACAACGCTCGGACCCTACGTATTACCCGGGCTGCTGCCACGTA
+
CCCCCCCCCCCC5CCCCCC5CCCCCCCCCCCCCCCCCCCCCCCCCCCCCCCCCCCCCCCCCCCCCCCCC*CCCCCCCCCCCCCCCCCCCCCCCCCCCC*CCCCC5CCCCCCC5CCCCCCCCCCCCCCCCCCC*C5CCCCCCCCCCCCCCCC5*CCCCCCCCCCCCCCCCCCCCCCCCCCCCCCCCCCC5CCCCCC5C5CCCCCCCCCCCC5CCCCCC5CCCCCCCCCCCCCCCCCC*CCCCCC5CCCCCCCCC5*CCCCCCCCCCCC*CCCCCCCCCC5CCCC5*5CC*CC5CC*CCCCC#
@VH01349:24:AACVJTHM5:1:1106:11036:32540 2:N:0:AGGTGAGA+CGCATAGA
TCGTTGGGACTACTGGGGTATCTAATCCTGTTTGCTCCCCACGCTTTCGCACCTCAGTGTCAGTACCGGGCCAGTGAGCCGCCTTCGCCACTGGTGTTCTTGCGAATATCTACGAATTTCACCTCTACACTCGCAGTTCCACCCACCTCTCCCGGACTCGAAGATTCCCAGTATCAAAGGCAGTTCTGGAGTTGAGCTCCAGGATTTCACCCCTCACTTAAGAACCCACCTACGTGCGCTTTACGCCCAGTGATTCCGAGCAACGGTAGCCCCCTTCGTATTACCGGGGCTGCTGGCACGA
+
C*CCCCCCCCCCCCCC5CCCCCCCCCCCCCCCCCCCCCCCCCCCCCCCCCCCCCCC*CCCCCCCCCCCCC*CCCC5CC*CCCCCCCCCCCCCCCC*CCCCCCCCCCCCCCCCCCC*CCCCCCCCCCCCCCCCCCC55CC*CCCCCCCCCCCCCCCCCCCCCCC*CC555CCC5CCCC**CCCCCCCCC*5CCCCCCCCCCC5CC5CCCCCCCCC*CCCCCC5CCCC5C5C5C55CC*C5CCCCCCC*5CCCCCCCC*CCCCCC5CCC*C55CC5CCCCCCCC5CC*55*CC55C5*CC55#
@VH01349:24:AACVJTHM5:1:1106:43813:32597 2:N:0:AGGTGAGA+CGCATAGA
TCGTTGGGACTACCAGGGTATCTAATCCCGTTTGCTCCCCATGCTGTCGCGCTTTAGCGTCAGGTATGGCCCAGCGTGTCGCCTTCGCCACTGGTGTTCCTCCGGATCTCTACGCATTTCACCACTACACCCGGAATTCCACACGCCTCTACCATCCTCTAGTTTGCCAGTTTCCAACCACCTCTCCCGGTTTAGCCGAGAGCTTTCACCCCAGACTTAACAAACCGCCTACACGCCCTTTACGCCCACTAACTCCGGATAACGTTCGTCTCCTACGTTTTACCGCGGCTGGTGGCCCGGT
+
CCCCCCCCCCCCCCCCCCCCC*CCCCCCCCCCCCCCCCCCCCCCCCCCCCC5CCCCCCCCCCCCCCC5CCCCC5**CCCCCCCCC5CCCCCCCCCCCC*CCCC*CCCCCCCCCC*CCCC*CCCCCC5CCCC5C*CCCC5CCCC5CC*5CCC*CCC5CCCCC*55CC5CCC5*555555*55CC5C5C**5CCCCC55C5***55555C5555CCCC*CC55C5C55*55*5555*5555C555555*5*555C555*5C5*5*55555555*555*5555**5*5*555*****55*55*#
@VH01349:24:AACVJTHM5:1:1106:11623:32749 2:N:0:AGGTGAGA+CGCATAGA
TCGTTGGGACTACCCGGGTTTCTAATCCTGTTTGCTCCCCACGCTGTCGCGCCTCAGCGTCAGGAACGGCCCAGCAGACCGCCTTCGCCACTGGTGTTCTTCCCGATCTCTACGCATTCCACCGCTACACCCGGAATTCCATCTGCCTCTACCGTGCTCAAGCCTGACAGTCTAGAAGGCCGATCCATGGTTGAGCCATGGAATTTCACCTCCTACTTATCAAGCCGCCTACCCGCCCTTTACGCCCAGTAATTCCGAACAACGCTAGGCCCCTCCCTATTACCGCGGGTGCTGGCACGGT
+
C*CCCCCCCCCCCCCCC5CCCCCCCCCCC*CCCCCCCCCCCCCCCCCCC5CCCCCCCCCCCCC*CCC5CCCCCCCCCCCCCCCCCC5CCCCCCCCCCCCCCCC*CCCCCCCCCCCCCCCCCCC55CCCCCC*C5CCCCCC*CCCCCCCCCC5CCCCCCCCCC*CC5CCCCCCCCCCCC**CCCCCCCCCCCCCCC5CCCCCC*CCCCC*5CCCCC5CCCC5CC555C5CC5C*CCCCCCCCC*C*C5CCCC5CCCCCCC5CCC**CCC5C5CCCCCCCCCCCCCCCCC*CC5CCCCCC5C#
@VH01349:24:AACVJTHM5:1:1106:64983:33847 2:N:0:AGGTGAGA+GGCATAGA
TCGTTGGGACTACTGGGGTTTCTAATCCTGTTTGCTCCCCACCCTTTCGTGCCTGAGCGTCAGTGTTAACCCAGGGGGCTGCCTTCGCCATCGGTGTTCCTCCACATCTCTACGCATTTCACTGCTACACGTCGAATTCCACCCCCCTCTGCCACACTCTAGCCTTCTAGTTTCAAACGCAGTTCCCAGGTTAACGCCGGGGCTTTCACATCTGACTTACAAAACCGCCTGCGCACGCTTTACGCCCAGTAATTCCGATTAACGCTCGCACCGTACCTATTACCGCGGCTGCTGGCACGTA
+
CC5CCCCCCCCCCCCCCCCCCCCCC*CCCCCCCCCC5CCCCC*CCCCCCCCCCCCCC5CCCCCCCCCCCCC*CCCCCCCCCCCCCCCCCCCCCCC*CCCCCC5C*CCCCCCCCCCCCCCCCCCCCCCCCCCC*CCCC5CCCCCCC*CCCCC*CCCCCCCCCCCCCC*CCCCCCCC5CCCCCCCCCC*5CCCC55C*CC5CCC5*CCC55C55C555*C5CC555555CCC5CC*5*5*55CC55**5*55C55555C55CCCC55*5*5C5555C5*5555C5555*5CC55**55*555#
@VH01349:24:AACVJTHM5:1:1106:49134:35380 2:N:0:AGGTGAGA+CGCATAGA
TCGTTGGGACTACACGGGTATCTAATCCTGTTTGATCCCCACACTTTCGTGCATCAGCGTCAGTTACAGCCTAGTAAGCTGCCTTCGCTATCGGTGTTCTTGACGATATCTATGCATTTCACCGCTACACCGTCAATTCCGCCTACCTCATCTGTACTCAATCCCGGCAGTTTTTCAGGCAGCTCCCAAGTTGAGCTTGGGCATTTCACCTAAAACTTGCAGGGACGCCTACGCACCCTTTAAACCCAATAAATCCGGACAACGGTCCCCACCTACGTATTACCGCGGCTGCTGGCACGTA
+
CCC5CCC5CCCCCCCCCCC5CCCC5CCCCCCCCCCCCCCCCCCCCCCCCCCCCCCCCCCCCCCCCCCC*CCCCCCCCC5CCCCCCCC5CCCCCCCCCCCCCC5C*CCCCCCC5CCCCCC5CCCCCCCCCCCCCCCCCCC*CCCCCCC5CCCCCCCCCCCCCCCCCCCCCCCCCCCCCCC*CC*C*CCCCCCCCC*CCCCCCC5CCCC55CCCCCC5CCC5CC*CCCCCCCCC5CCC5CCCCCCCCCCCC5C5CCC*C*CCC5CCCCC*CCC55CCC5*CCC5CC5CCCCCC5CC5CC5C5#
@VH01349:24:AACVJTHM5:1:1106:16281:35588 2:N:0:AGGTGAGA+CGCATAGA
TCGTTGGGACTACTCGGGTATCTAATCCTGTTTGCTCCCCACGCTTTCGCACCTGAGCGTCAGTACCGGGCCAGTGAGCCGCCTTCGCCACTGGTGTTCTTCCTAATATCTACGAATTTCACCTCTACACTAGGAATTCCACTCACCTCTCCCGGACTCGAGACTGACAGTATCAAAGCCAGTTCCGGGGTTAAGCCCCGGGATTTCACCCCTGACTAATCAGTCCGCCTGCGTGCGCTTTACGCCCACTAATTCCGAACAACGCTAGCCCCCTTCGTATTACCGCGGGTGCTGGCAGGAA
+
CC5CCCCCCCCCCCCCCCCCCCCCCCCCCCCCCCCCCCCCCCCCCCCCCCCCCCCCCCCCCCCCCC5CCCCCCCC*CCCC5*CCCCCCCCCCCCCCCCCCC*CCCCCCCCCCCCCCCCCCCCCCCCCCCCCC5CCCCCCCCCC5CCCCCCCCC5CCCC5CCCC5CCCCCCCCCCCCCC*CCCCCCCCCCCCCCCC5CCC*C*C5CCCC5CCCC*CCCCCCCCCCCCCCCCCCCCCCCCCCCCCCCCCC*CCCCCCCCCCCCC*CC5CCCC*5C5C*CCCCC5CC5**C**5CCC55C*55#
@VH01349:24:AACVJTHM5:1:1106:10297:36611 2:N:0:AGGTGAGA+GGCATAGA
TCGTTGGGACTACAAGGGTTTCTAATCCTGTTTCATCCCCACGCTTTCGCGCCTCAGCGTCAGTATTATGCCAGGTGGCTGCCTTCGCCATCGATGTTCCTTCCGATATCTACGCATTTCACTGCTACACCGGAAATTCCACGACCCTCTCATATACTCCAGTTATATCGTTTGCGATGCACTTCCTAGGTTAAGCCCAGGGCTTTCACATGACACTCATATAACCGCCTACGCGCCCTTTACGCCCAGTAAATCCCATTAACGCTTGCACCCTCTGTATTACCGCGGCTGCTGGCACAGA
+
CCCCC*CCCCCCCCCCCCCCCCCCCC5CC5CCC*CC*CCCCCCCCCCCCCCCCCCCCCCCCCCCC*CCCCCCC*C*CCCCCC5CCCCCCCCCCCCCCC*CCCCCCCCCCCCCCCCCCCCCCCCCCCCCC5CCCCCCCCCCCC*CCCCCCCCCCCCCCCC*CCCCCCCCCCCCCCCCCCC5C*CCCCCCCCCCCCCCCCCCCC*CCCCCCCC*C5CCCCCCCC*C5CCCCCCCCCCCCCC*CCCC55CCCC*C5CCC*CC555555C5*C5555CCC5CCCCC**5C5C5CC5CCC5C*C*#
@VH01349:24:AACVJTHM5:1:1106:46029:36895 2:N:0:AGGTGAGA+GGCATAGA
TCGTTGGGACTACTAGGGTTTCTAATCCTGTTTGCTACCCACGCTTTCGCGTCTCAGCGTCAGTGACCGTCCAGGTGGCCGCCTTCGGCACCGGTGTTCCTCCCCATATCTACGAATTTCACCTCTACTTGGGGAATTCCGCCACCCTCTCCGGTACTCGAGCTCAGCAGTTTCGGGCGCACTTCCTCAGTTGAGCTGAGGGCTTTCACACCCGACTTGCCAAGCCGCCTACAGGCGCTTTACGCCCAATAATTCCGAACAACGCTTGCACCCTCAGTATTACCGCCGCTGCTGGCACACG
+
CCCCCCCCCCCCCCC5CCCCCC5CCCCCCCCCCCCCCCCCCCCCCCCC*CCCCCCCCCCCCCCCCCCCCCCCCCCCCCCCC*CCCCC5CCCCC*CCCCCCCCC5C5C*CCCCCCCCCCCCC5CCCC*CCCCCCCCCCCCCCCCCCCCCCCCC*CCCCC*CCCCCCCCCCCCCCCCCCCCCCCCCCCCCC*CCCC5CCCCCCC*CCCCCCCCCCCCCCCCCCCCC*CCCCCCCC*CCCCCCCC5CCC*C5CCCCCCCCCCCC5CCCC5C5CCCCCC*5*55555*55*555555*55**5*#
@VH01349:24:AACVJTHM5:1:1106:56765:37822 2:N:0:AGGTGAGA+GGCATAGA
TCGTTGGGACTACTCGGGTATCTAATCCTGTTTGCTCCCCACGCTTTCGTGCCTGAACGTCGGTACTGGTCCAGGAAGTCGCTTTCGCCACTGATGTTCCTTCCGATATCTACGCATTTCACCGCTACACCGGAAATTCCACTTCCCTCTACCGTACCCTAGCTATTCAGTGTCGAATGCAATTCCCAGGTTGAGCCCGGGGCTTTCACAGCCGACTTAAATAACCGTCTACCCACGCTTTACGGCCAGTAATTCCGATTAACGCTCGCACCCTCTGTATTACCGCGGCTGCTGGCACAGA
+
CCCCCCC*CCCCCCCCCCCCCCCCCCCCCCCCCCCCCCCCCCCCCCCCCCCCCCCCCCCCCCCCCCCCCCCCCCCCCCCCCCCCCCCCCC5CCCCCCCCCCCCCCC5CCCCCC5CCCCCCCCCCCCCCCCCCCCCCCCCCCCCC*CCCCCCCCCCCCC*CCCCCCCCCCCC*CCCCCCCCCCCC*CCCC5CCCCCCCC*CCCCCCCCCCC*CCCCCCCCCCCCC5CCCCCC**CCCC5CCCCCCCC*CCC5CCCCCCCCCCCC5CCCCCCCCCCCCCCCC5CCCCC5CCC5CC*C5CCC*#
@VH01349:24:AACVJTHM5:1:1106:63373:38674 2:N:0:AGGTGAGA+GGCATAGA
TCGTTGGGACTACCAGGGTATCTAATCCTGTTTGCTCCCCTGGCTTTCGCGCCTCAGCGTCAGTTTCTGTCCAGAAAGCCGCCTTCGCCAGCGGTGTTCCTCCTGATATCTACGCATTTCACCGCTACACCAGGAATTCCGCTTTCCCCTCCAGAACTCTAGCCCTCCAGTTTCGGATGCAATTTCAGGGTTGAGCCCTGAGCTTTCACATCTAACTTACCGAGCCGCCTACGGACCCTTTACGCCCAGTAATTCCGAGCAACGCTTGCCCCCTCCGTATTACCGCGGCTGCTGGCACGGG
+
CCCCCCCCCCCCCCCCCCCCCCCCCC*CCCCCCCCCCCCCCCCCCCCCC*CCCCCCC5CCCCCCCCCC5CCCCCC5CCC5CCCCCCC5CC*CCCCCCCCCCCCCCCCCCCCC*5CCCCCCCCCC5CCCCCCC*CCCCCCC*CCCCCCCCCCCCCCCCCCC*CCCCCCCCCCCCCCCCCCCCCCCCCCCCCCCCC*CCCCCC5CCCCCCCCCCCCC*CCCC55CCC5CCCCC5CCCCCCCCCCCCC5CC55CCCCC*CC5CCCCCCCCCC5CCCCCCCC*5CCCCCC*C5*5CC5C5CCCC#
@VH01349:24:AACVJTHM5:1:1106:62616:42082 2:N:0:AGGTGAGA+CGCATAGA
TCGTTGGGACTACCGGGGTATCTAATCCTGTTTGCTCCCCACGCTTTCGCACCTCAGCGTCAGTATTGGCCCAGGAAGTCGCCTTCGCCACTGGTGTTCCTTCCGATATCTACGCATTTCACCGCTACACCGGAAATTCCACTTCCCTCTACCATACTCTAGCTAAGCAGTATGGAATGCAATTCCCAGGTTAAGCCCAGGGCTTTCACATCCGACTTACAAAGCCGCCTACGCGCGCTTTACGCCCAGTAATTCCGGATAACGTTCGTCTCCTACGTTTTACCCCGGCTGCTGGCACGTT
+
CCCCCCCCCCCC5CCCCCCCCCCCCCCCCCCCCC5CCCCCCCCCCCCCCCCCCCCCCCCC5CCCCCCC5CCCCC5CCCCCCCCCCCCCCCCCCCC5CCCCCCCCCCC*5CCCC*CCCCCCCCCCCCC5CCCCCCCCCCCC5CC*C5CCCCCCCCCCCCCCCCCC*C5*CCCCC**CCC*CCC*CCCCCC5CCCCCCCCCCCC5CCCCCCCCCCCC5C5CCCCCC5CCCCCCCCCCCCCCCCC**C5CCCCCCCCCCC5C*C5*CCCCCCCCCCCCCCCCCCCC5**5CCCCCCCCCC5CC#
@VH01349:24:AACVJTHM5:1:1106:55667:42215 2:N:0:AGGTGAGA+CGCATAGA
TCGTTGGGACTACTCGGGTATCTAATCCTGTTTGCTCCCCACGCTTTCGTGCCTGAACGTCGGTACTGGTCCAGGAAGTCGCTTTCGCCACTGATGTTCCTTCCGATATCTACGCATTTCACCGCTACACCGGAAATTCCACTTCCCTCTACCGTAGCCTAGCTATTCAGTCTCGAATGCAATTCCCAGGTTGAGCCCGGGGCTTTCACACCCGACTTAAATAACCGTCTACCCACGCTTTACGCCCAGTAATTCCCATTAACGCTCGCACCCTCTGTATTACGGCGGCTGCTGGCACATA
+
CCCCCCCCCCCC5CCCC5CCCCCCCCCCCCCCCCCCCCCCCCCCCCCCCCCCCC*CCCCCCCCCCCCC5CCCCCCCCCCCCCCCCCCCCCCCCCCCCCCCCCCCCCC*CCCC*CCCCCCCCCCCCCCC*C5C5CCCCCCCCCCCCCCC5CCCCCC**C5C*CCCCCCCC5CCCC5CCC*CCCCCCCC5C5CCCCCC5CCCC5CC5CCCCC**C*CCCCCCC5C555CCC5C***5555555C*5**55C5555555*55555C5*555*55555*55C55CC5*5*C55C5*55CCCC5*#
@VH01349:24:AACVJTHM5:1:1106:27491:42934 2:N:0:AGGTGAGA+CGCATAGA
TCGTTGGGACTACACGGGTTTCTAATCCTGTTTGCTCCCCACGCTTTCGCACCTCAGCGTCAACAATCGTCCAGTAAGTCCCCTTCGCCACTGGTGTTCTTCCGAATATCTACGAATTTCACCTCTACACTCGGAATTCCACTTACCTCTCCGATGTTCAAGGGATGCAGTCTTAAAGGCAATTCCAGGGTTGAGCCCTGGGGTTTCACCTCTAACTTACAAAGCCGCCTACGTGCGCTTTACGCCCAGTAAATCCGAACAACGCTAGCCCGCTCCGTATTACCGCGGCTGCTGGCACGGT
+
CCCCCC*CCCCCCCCCCCCCCCCCCCCCCCCCC5CCCCCCCCCCCCCCCCCCCCCCCCCCCCCCCCCCCCCCC5CCCCCC*CCCCCCCCCCC5CCCCCCCCCCCCCCCCCCCCCCCCCCCCCCC5CCCCCCCC*CCC5CCCCCCC*CCCCCCCCCCCCCCC**5C5C*C5CCCCCCCCCCCCCCCCC5CCCCCCC*CCCCCC*CCCC5CC55CC5CCCCCCCCCC5C*CCCCCCC55CCCCC55CC5CC55C*CCCC5CCCCCCCCCCCC55C55*CC**55*5C55555555CC555**#
@VH01349:24:AACVJTHM5:1:1106:54019:43445 2:N:0:AGGTGAGA+CGCATAGA
TCGTTGGGACTACTAGGGTATCTAATCCTGTTTGCTCCCCACGCTTTCGTGCCTCAGCGTCAGTACCTGTCCAGTCACCCGCCTTCGCCTCTGGTATTCCTCGTGATATCTACGCATTTCACCGCTACACCACGAATTCTAGTGACCCCTCCAGGACTCAAGACTTCCAGTATCAAGGGCAATTCACCGGTTAGGCCGGTGGGTTTCACCCCTGACTTACAAGTCCGCCTACACACCCTTTACACCCAGTGATTCCGGACAACGCTTCCACCCTCCGTTTTACCGCGCCTGCTGGCACGCT
+
CCCCCCCCCCCCCCC5CCCCCCCCCCCCCCCCCC*CCCCC5C5CCCCCCCCCCCCCCCCCCCCCC5CCCCC5CCC*CCCCC5*CCCC*CCCCCCCC5CCCCCCC*CC*CCCC*CCCCCCCCCC5CCC5CCCC**CCCCCCCCCCCC5C*5CCC*C5CCCCC*55CC*C55CCC5*555CCCCCCC555CCCCC5C55CCCCC*CCC5C**C*5CCCC5CCCCCCCCCCCCCC5C55CC*CCC5C5C*CCC5CC*5*5C5CCC555C5C*CCC55C5C5*5C5555*C*CC5CC5CCC*C*#
@VH01349:24:AACVJTHM5:1:1106:70399:44108 2:N:0:AGGTGAGA+CGCATAGA
TCGTTGGGACTACCAGGGTTTCTAATCCTGTTCGCTCCCCACGCTTTCGCGCCTCAGCGTCAGTTACACACCACACAGCCGCCTTCGCCACTGGTGTTCCTCCACATCTCTACGCATTTCACCGCTACACGTGGAATTCCGCTCTCCTCTTCTGCACTCAAGACTCCCAGTTTCCAATGACCCTCCACGGTTGAGCCGTGGGCTTTCACATCAGACTTAAGAGACGGCCTGCGCGGGCTTTACCCCCAATAATTCCGCACAACGCTTGCCACCTACGTATTACCGGGGCTCGTGGCACGGT
+
CCCCCCCCCCCCCCCCCCCCCCCCCCCCCCCCCCCCCCC*CCCCCCCCCCCCCCCCC5CCCCCC55CC*CC*C*C**CCCCC5CCC5CCCCCCCCCCCCCC*CCCCCCCCCCCC*CCCCCCCCC5CCCCCCCC5CCCCCC5CCCCCCCCCCCCCCCCCCCCC*CCCCCCCCCCCCC5C5*CC5CC*55CC*5CC5CCCCCCC*CCC5C*CCCCCC5C55555*55555*5*55*5*5C5CCC5****55*5555555*55555C555555555555*55555555*5*5C5*5**5555*#
@VH01349:24:AACVJTHM5:1:1106:39893:45149 2:N:0:AGGTGAGA+CGCATAGA
TCGTTGGGACTACCAGGGTATCTAATCCTGTTTGCTCCCCACGCTTTCGTGCCTCAGTGTCAGTTACAGTCCAGAGAGCCGCCTTCGCAACTGGTGTTCCTCCTAATATCTACGCATTTCACCGCTACACTAGGAATTCCACTCTCCTCTCCTGCACTCAAGTTTCCCAGTTTCAAAGGCTTACTACGGTTGAGCCGTAGCCTTTCACCTCTGACTTAAGAAACCACCTACGCACCCTTTACGCCCAGTAATTCCGGATAACGCTAGCCCCCTTCGTATTACCGCGGCTGCTGGCACGTAA
+
C5CCCCCCCCC5C*CCCCCCCCCCCCCCCCCCCC5CCCCCC5CCCCCCCC*5CCCCCCCCCCCCCCCC5CCCCC*C5*CCCCCCCCCCCCCCCCCCCCCCCCCCCCC5CCCCCC*CCCCCCC55CCCCCCCCCCCCCC*CCCCCC*CC5C*C*5CC*CC5CCCCCCCCCCCC**CC55CCCCCCCCCCCCCCC5CCCC*CCCCCC5*C*CCC5*5C5CC*C5555555CC555CCCCCC55*5*5*5555C555555CC5C*55CC555C5CC*555C5C*5*555**55**5*5C5555#
@VH01349:24:AACVJTHM5:1:1106:47676:45736 2:N:0:AGGTGAGA+CGCATAGT
TCGTTGGGACTACAAGGGTATCTAATCCCGTTCGCTCCCCACGCCTTCGCGGCTCAGCGTCAGGTCAGGTCCAGCGAGGCGCCTTCGCCACTGGTGTTCCTCCGGATCTCTACGCATTTCACCACTACACCCGGAATTCCACTCGCCTCTCCCTGCCTCCAGACACGCCATCTCGACGGACCCTCCCCCGTTGAGCGGGGGGCTTTCACCGCCGATGCGCGTATCCCCCTGGGCGCGCTTTACGCCCAGTAACTCCGCACAACGCTCGGATCCTACGTATTACCGCGGGTGCTGGCACGTC
+
C*C5CCCCCCCCCCCCCCC5*CCCCCCC5CCCCC5CC*CCCC5CCCCCCCC*CC5CCCCCCCCCC*CCCCCCCC555C*CCC5CCCCCCCCCCCCCCCCCCCCCCCCCCCC5CCCCCCCCCCC*CCC5CC5CCCCCCCCCC5CCCC*CCCCC*C5CCC55CCC5C55C5CC*5CC5CCC5C**C5*CC5CCCCC5*5*5C5C*CCCCCC*5*C5C555*C5C5CCC*CCCC*5C5C55C5CCCC*C*CCCCCCCC5C*CCCCCCCCCCCC*CCCC5CC*CCCCC5C***CC5CC*5CC5C#
@VH01349:24:AACVJTHM5:1:1106:58090:46531 2:N:0:AGGTGAGA+CGCATAGA
TCGTTGGGACTTCCCGGGTTTCTAATCCTGTTTGCTCCCCACGCTTTCGAGCCTCAGTGTCAGTTACACTCCAGTAAGCCGCCCTCGCCACTGGTGTTCCTCCTAATATCTACGCATTTCACCGCTACACATGGAATTCCGCTTCCCTCTCCTCCACTCAAGTCTTGCAGTTTCCGTTGCACCCCGGGGTTGAGCCCCGGGTTTATACAATCGGACTTACAAAACCGCCTGCGCGCGGTTTACGCCCCATAATTCCGGACAACCCTCGCCCCCTACCTATTACCCGGGCGGCTGGCACGTT
+
C**CC*CCCCCCC*5CCCCCC*CCCC*CCCCCCC*CCC*5CCCC*CCCCCC5CCCCCC5CCCCCCCCC*C5CCCCCCCC***C5CCCCC**CCC5C55CC5C5CC5C*C5*CCC5C5C*CCCC5*CCCCCCC55CCCC5C5CCCC55C*C**C*CCCCCC5*555555C*5C*C**5C555CCC*5CCCCCCC***555C5*C5C5555C5C55C5CCC5*55C5555555**5*5555CC*555*5*555C55555**5555***55555*5*55*5555555***55*5*555*5555#
@VH01349:24:AACVJTHM5:1:1106:18307:46929 2:N:0:AGGTGAGA+GGCATAGA
TCGTTGGGACTACCAGGGTTTCTAATCCTGTTTGCTCCCCACGCTTTCGCGCCTCAGTGTCAGTATCAGTCCAGAAAGTCGCCTTCGCCACTGGTGTTCCTTCCGATATCTACGCATTTCACCGCTACACCGGAAATTCCACTTCCCTCTACTGTACTCTAGATAAACAGTCTAGGCCGGCTCCCCCGGGTTAACCCCAGGTATTTCACATCCTACTTATCTATCCACCTACGCGCCCTTTACGCCCAGTTTTTCCGATTAACGCTTGCACCCTCTGTATTAGCCCGGCTCGTGGCACAGT
+
CCCCCCCCCCC*CC*CCC*CCCCCCCCC*CCCCCCCCCCCCCCCCCCCC*CCCCCC*CCCCCCCCCCCCCC5*CCCCCCCC*CCC5C*CCCCCCCCCCCCCCCCCCC*CCCCCCCCCCCCCCCC*CCCC*CCCCC5CCCCC5CC555CCCCC*5CC5CCCC5C*CCC5CCCC5CC5CC55*C*C5*C5C*55CC*55CC5*C*5C*5C55*5*5555555*5555555*5555*5**55555*5**5*5*5*55**555555555*55*55*55555*55*555555555C*5*555C55#
@VH01349:24:AACVJTHM5:1:1106:39609:47250 2:N:0:AGGTGAGA+CGCATAGA
TCGTTGGGACTACAAGGGTATCTAATCCCGTTTGCTCCCCTAGCTTTCGCGCCTCAGCGTCAGAAGAGATCCAGCAACTCGCTTTCGCCACCGGCGTTCCTTCCGATATCAACGCATTTCACCGCTCCACCGGAAGTTCCAGTTGCCCCTATCTCGCTCGAGTCGACTAGTATCAGAGGCCCTTTTCCGGTTGAGGCGAAAGATTTCACCCCTGACTATGCCGACCGCCTACGCGCCCTTTAAGCCCAGTGATTCCGAACAACGTTAGCACGCTTCGTCTTACCGCGGCTGCTGCCACTAT
+
CCCCCCCCCCCCCCCCC5CCCCCCCCCCC*CCCCCCCCCCCCCCCCCCCCCCCCCCCCCCC*C5CCC5CCCCC*CCCCCCCCCCCCCCCCCCCCCCCCCCCCCCCCCCCCC5CCCCCCC5CCCCCCCCCCCCCCCCCCCCCCCCC*CCCC5CCC5CCC*CC*CCCCCCCC*CCCCCCCC5CCCCCCCCC5CCCCC*CC55C55CCCCCC*C5555*5555555*555555C55*5C*5C55CCCCC5CCC5*5C5C55555CC5CCCC*CCC*C5CCCCCCC5CC**5*C5*555CC5*5#
@VH01349:24:AACVJTHM5:1:1106:54379:47856 2:N:0:AGGTGAGA+CGCATAGA
TCGTTGGGACTACCAGGGTATCTAATCCCGTTTGCTCCCCTAGCTTTCGCGCCTCAGCGTCAGTAATGGTCCAGGATGCCGCCTTCGCCACCGGTATTCCTCCAGATATCTACGCATTTCACCGCTACACCTGGAATTCTACATCCCTCTCCCATACTCAAGCCGTCCAGTATCAGACGCAGTTCCCAGGTTAAGCCGGGGGATTTCACGTCTGACTTAGATGGCCGCCTACGCCCCCTTTACGCCCAGTAATTCCGAACAACGCTTGCCACCTCTGTATTACCGCGGCTGCTGGCACAGT
+
CCCCCCCCCCCCCCCCCCCCCCCCCCC*CCCCCCCCCCCCCCCCCCCCC*C5CCCCCCCCCCCC*CCCCC5CCCCCCCCCCC5CCCCC5CCCCCCCCCCCCCCCCCCCCCCCC5CCCCCCC5CC*CCCCCCCCC5CCCCCCCCCCCC**CCC5CCCCCCCCCCCCCCCCCCCCCCCCCCCCCCCCC*CCCCCCCCCCCC5CC5CCCCCCC5CCCCC5CCCCCCCCCC*CCCCCC*CCCCC5C*5CC5CC555CCCC*CCC5CC5CCCCC*CCCCCCCCCC*C*5CCC*5CC*C*55C5C5#
@VH01349:24:AACVJTHM5:1:1106:57863:49068 2:N:0:AGGTGAGA+CGCATAGA
TCGTTGGGACTACTCGGGTATCTAATCCCGTGTGCTCCCCACGCTTTCGCGTCTCAGCGTCAGTATCGGTCCAGTGAGCCGCTTTCGCCACGGGTGTTCCTCCCAATATCTACGCATTTCACCGCTACACTGGGAATTCCACTCACCTCTACCGAACTCCAGCCAAGCAGTTTCGAAGGCAATATCTCGGTTGAGCCGTAGACCTTTCACCCTCGACTTACTTAGCGGCCTACACGCGCTTTACGCCCAATCAATCCGAACAACGCTCCCCCCTCCCGTATTTCCGCGGGTGCTGGGAGGT
+
CCCCCCCCCCCCCCCCCCCCCCCCCCCCCCCCCCCCCCCCCC5CCCCCCCCCCCCCCCCCCCCCCCCCCCCCCCCCCC5CCCCCCCCCCCCCCCCCCCCCCCCCCCCCCCCCC5CCCCCCCCCCCC*C5CCCCCCCCCCCCCCCCC*CCCC*CCCCCCC*CCCC5CCCCCCCCCCCCCC5CCC5CCCC*CCCCC*CCCC5CCC5CCCCC*55C5CCCCC5C*5CCC*C5C5*5C55C5*555*C5C*CC55*CC5*5C555555555**5*55555555555*555C555C*5*555**5#
@VH01349:24:AACVJTHM5:1:1106:64547:49693 2:N:0:AGGTGAGA+GGCATAGA
TCGTTGGGACTACTCGGGTTTCTAATCCTGTTTGCTCCCCACGCTTTCGCACCTCAGCGTCAGTAATGGACCAGTGAGCCGCCTTCGCCACTGGTGTTCCTCCGAATATCTACGAATTTCACCTCTACACTCGGAATTCCACTCACCTCTTCCATACTCTAGACACCCAGTATCAAAGCCAGTTCCAGAGTTGAGCTCTGGGATTTCACCCCTGACTTAAATGTCCGCCTACGTGCGCTTTACGCCCAGTAATTCCGAACAACGCTAGCCCCCTTCGTATTACCGCGGCTGCTGGCACGAG
+
CCCCCCCCC5CCCCCCCCCCCCCCCCCCCCCCCCCCCCCCCCCCCCCCCCCCCCCC5CCCCCCCCCCCCCCCCCCCCCCCCCCCCCCCCCCC5CC5CCCCCCCCCCCCCCCCCCCCCCCCCCCCCCCCCCCCCCCCCCCCC*C5CC5CCCCCCCC5CCCCCCCCCCCCCCCCCC5C5C*CCCCCCCCCCCCCCC5CCCCCCC*C5CCCCCCCCCC5CC5CCC*CCC*CCCCCCCCC5CCCCCCC*CCC5C55CCCCCCCCCCCC*CCCCC5CCC5CCCCC5C55CC5C55C5CCCCCCC5#
@VH01349:24:AACVJTHM5:1:1106:54114:50961 2:N:0:AGGTGAGA+CGCATAGA
TCGTTGGGACTACTGGGGTATCTAATCCCGTTCGCTCCCCACGCTTTCGCACATGAGCGTCAGGCTAACGCTAGGGTGCCGCTTTCGCCACTGGTATTCCTCCCGATATCTACGCATTCCACCACTACACCGGGAATTCTACACCCCTCTCATTGCCTCAAGCTAACCAGTTTTCAACGACCTCTCCCAGTTAAGCCGGGAGCTTTCACGTCGAACTTGACTAGCCGCCTGGGTGCGCTTTACGCCCAGTAATTCCGGATAACGCTTGCCACCTAGCTATTACCGCGGCTGCTGGCAGGTT
+
CCCCCC*CCCCCCCCCCCC5CCCCCCCCCCCCCCCCCCCCC5CCCCCCCCCCCCCCCCCC5CCC5CCCCCCCCCC5CCCCCCCCCCCCC55C*CCCCCCCCCCCCCCCCC5CCCCCCCC*C5CCCCCCCCCCCCCCCC5*CCCCCCCCCCCCCC*CCCCCCC*CCCCCCCCCCC*CCC*C*CCC5CCCCCCCCC5CCCCCCCCCC5CC5CC5CC5CCCCCCCC5CCCCCCC*CCCCC*5CCCCC*CC5CCC5CC55C5CC5C*5*C5CC*CCCCC**55*CC5*CC55CCCCCCC5C*C5#
@VH01349:24:AACVJTHM5:1:1106:66441:51245 2:N:0:AGGTGAGA+CGCATAGA
TCGTTGGGACTACTAGGGTTTCTAATCCTGTTCGCTCCCCACGCTTTCGTCCCTCAGTGTCAGTCCGCGCCCAGGTCCCCGCCTTCGCCTCTGGTGTTGCTCCCGATCTCTAGGCATTCCACCACTACACCGGGAATTCCAGAACCCTCTGCGCGACTCGAGCCCGGCGGTTTCCACTGGCCTCGCCCGGTTCACCCGGGCGCTTTGACACGAGACCTGCGAGGCCACCTACCGACCCTTTACGCCCAGTAATTCCCCATAACCCTCCCCACCTACCTGATACCGCGGCTGCTGGCAGGTA
+
CCCCCCCC5CCCCCC*CCCCCCCCCCCCCCCCCC5CCCCCCCC*CCCCCCCCCCCC5CCCCCCC5CCCCCCCCC5CCCCCCCCCCC55CCCCCCCCCC*CC****CC*CCCC*CCCCC*CC*CCC*CCCCCCCCCCCCCCC55C5CCC5CCC5CCCCC5C5CCCCC5CCCC*C5CC5CC5CCCC5*CCC5*CCC**CC5CCC*CCC*CCC5*CC*C*C55*555**5*5*5**55555**555*****5555555***5*555*555*5*555*55*5**5555*55***55**555*55#
@VH01349:24:AACVJTHM5:1:1106:27718:51946 2:N:0:AGGTGAGA+CGCATAGA
TCGTTGGGACTACTGGGGTTTCTAATCCTGTTTGCTCCCCACGCTTTCGCGTCTCAGCGTCAGTATCCGTCCAGAGGGCCGCCTTCGCCACAGGTGTTCCTCCTGATATCTACGCATTTCACCGCTACACCAGGAATTCCACCCTCCTCTCCGGTACTCGAGCTTCGCAGTATCCAGTGCACTTCCGGGGGTGAGCCCCGGGATTTCACACCAGACTTAGGAAGCCGCCTACACGCGCTTTACGCCCAGTGATTCCGAACAACGGTCGCACCCTCCGTATTACCGCGGCTGCTGGCACGGC
+
CCCCCCCCCCCCCCCCC*CCC5CCCCCC5CCCCCCCC5CCCCCCCCC*CCCC5CCCCCCCCCCCCCCCCCCCC*CCCCCC5CC5CCCCCCCCCCCCCCCCCCCCCC*CCCCCCCCCCCCCCCCCCCCCCCC5CCCCCCCCCCC*CCCCCC*CCCCC*CCCCCCCCC*CCCCCCCCCCCC*C*CCCCCC5CCCC555*CCCC*CCCCCCCCCCC5C*CCC*CCC55CCCC5C*CCCC5C5CCC5CCCCCCC**5C5555*55555*5*55CC*5*5C5CCCCC*5C5CCCC*CCCCCCCC5#
@VH01349:24:AACVJTHM5:1:1106:54796:52816 2:N:0:AGGTGAGA+GGCATAGA
TCGTTGGGACTACTAGGGTATCTAATCCTGTTTGCTCCCCAGGCTTTCGCACCTCAGCGTCAGTTTCGACCCAGATCGCCGCCTTCGCCACTGGTGTTCCTCCCGATATCTACGAATTTCACCTCTACGCCGGGAATTCCGCCATCCTCTTTCGTACTCAAGCTCAGCAGTTTCGGATGCACTTCCTTGGTTGACCCGAGGGATTTCACATCCGACTTGGTAAGCCCCCTACGTGCGCTTTACGCCCAATAATTCGGAGCAACGTTTGCACCCTTCGTATTACCCCGGCTGCTCGCACTAC
+
CCC5CC5CCCCCC5CC5*CCCCCCCCC5CCCCC5CC5CCCC*5CCCC5C5C5CCCCCCCC5CCC*CCCCCCCCCCCC*C*CCCCCCCCCCCCCCCCCCCCCCCCCCCCCCC5C5CCCCC*C*C**C55CCCCC*CCCC*CCC*CCC5CCCCCC*CCCCCCCCCCCC*C*CCCCCCC5C*CCC5CC5CC*CCC5C5*5C5CCC*C5CC55C55CCCCCCC*CCCC5C*CCCC5CCCC5C5CCC5CCCCCCC*CC55*55C*55CCC5C5C55*C*C55*55*55***555555*55555*5#
@VH01349:24:AACVJTHM5:1:1106:26847:54710 2:N:0:AGGTGAGA+CGCATAGA
TCGTTGGGACTACAGGGGTTTCTAATCCTGTTTGCTCCCCACGCTTTCGCGCCTCAGCGTCAGTTACAGACCAGAAACTCGCCTTCGCCACTGGTGTTCCTCCAAATCTCTACGCATTTCACCGCTACACTTGGAATTCCACTTTCCTCTTCTGCACTCAAGTTCCCCAGTTTCCAATGACCCTCCACGGTTGAGCCGTGGGCTTTCACATCAGACTTAAGAAACCACCTGCGGGCGCTTTACGCCCAATAATTCCGGACAACGCTTGCCACCTAGGTATTACCGCGGCTGCTGGCACCTT
+
CCCCCCC*5CCCC5CCCCCCCCCCCCCCCCCCCCCCCCCCCCCCCCCCCCCCCCCCC5CCCCCCCCCCCCCCCCCCC*CCC5CCC*CCCCCCCCCCCCCC5CCCCCCCCCCCCCCCCCCCCCC5CCCCCCCCCCCCCCCCCCCCCC*C*CCCCC*CCCCCCCCC*CCCCC**CCCCCC*5CCCC5CCC5*CC*5CCC5C5CCCC5555*5C55*5*CCCCCCCCCC55CC555**C5*CC5C*5C55CCCC*5CCC55CCCCCC5CCC55CC*5C*5C5C*CC5CCC5CCC*C5*5C**5#
@VH01349:24:AACVJTHM5:1:1106:30558:55088 2:N:0:AGGTGAGA+CGCATAGA
TCGTTGGGACTACCGGGGTTTCTAATCCTGTTTGCTCCCCACGCTTTCGCACATGAGCGTCAGTCAAGGGGCAGAGAGCCGCCTTCGCAATCGGGGTTCTTGGCGGTATCTAAGCATTTCACCGCTACACCGCCAGTTCCCGCGGCCTCGACCGAACTCAAGCCCGCCGGTATCAACGCCAGTTCCAGGGTTGAGCCCTGGGATTTCACCCCTCACTTAACGGCCCGCCTACGCACCCTTTAAACCCAATAAATCCGGACAACGCTTGCACCCTCCGAATTACCGCGGCTGCTGGCACGGT
+
CCCCCCCCCCCCC*CCCCCCCCCCCCCC5CCCCCCCCCCCCCCCCCCCCCCCCCCCCCCCCCCCCCCCCC5CCCCCC**CCCCCCCCCCCC5CCCCCCCCCCCCCC*CCCCCCCCCCCCCC5CC*CCCCCCCC*C*CCCC5*C5C5CCCCCCCC5C5CCCCCCC5C*CCCCCCC***5*5CCCCCCC*5CCC5CCCCCCCC5CCCCC5CC*CC*CCC5CCCC5**C55CCCCCC5C5CCCCC5CC55C55C5C5CCC*CCC5*5CCCCCCC5CCC*C*CCCCC*C*55555CCCCCCCCC#
@VH01349:24:AACVJTHM5:1:1107:23173:2382 2:N:0:AGGTGAGA+GGCATAGA
TCGTTGGGACTACTAGGGTTTCTAATCCCGTTCGCTCCCCACGCCTTCGCGCCTCAGCGTCAGGGTCGGCCCAGCCGGCCGCCTTCGCTACTGGTGTTCCTCCCGATCTCTACGCATTTCACCACTACACCGGGAATTCCACCGGCCGCTACCGCCCTCAAGCCAACCAGTCCCCGACGACCCTCCCCGGTTGAGCCGGGGGCTTTCACGTCGGGCTTGATCACCCGCCTGCGCGCGCTTTACGCCGAGTAATTCCGGACAACGCTCGGCCCCTACGTATTACCGCGGCTGCTGGCACGTA
+
CCCCCCCCCCCCCCCCCCCCCCCCCCCCCCCCCCCCCCCCCCCCCCCCCCCCCCCCCCCCCCCCCC5CCCC5CCCCCCCC**CCCCCCCCCCCCC5CC5CCCC5CCCCCCCCCCCCCCCCCC5CCCCCC5CC5CCCCCCCCCCCC*C*CCC5CCCCCCCCCCCC5C5CCCC5CCCCC5CCCCCCC5CCCCCCCCCCCC5CCC5CCCCC*CCCC5C*CCCCCCC*5CC*CCCCC5CCCCC*CCCC555*C5C5*55C55C5C555C5555*5*C5555*5C5C5555*5555CC5C55*C*#
@VH01349:24:AACVJTHM5:1:1107:33247:2458 2:N:0:AGGTGAGA+CGCATAGA
TCGTTGGGACTACCAGGGTTTCTAATCCTGTTTGCTCCCCACGCTTTCGTGCATGAGCGTCAGTGTTGGCCGAGGAGGCTGCCTTCGCCATTGGTGTTCCTCCACATCTCTACGCATTTCACCGCTACGCGTGGAATTCCCCTTGCCTCTCCGATCCTCAAGCCATCCCGTATCCAAGGCAATCCCAGAGTTGAGCTCTGGGCTTTCACCCCGGACGCAAATGGCCGCCTGGGCGCGCTTTACGCCCAGTGATTCCGGACAACGCTTGCCCCCTACGTATTACCGCGGCTGCTGGCACCTC
+
CCCCCCCCCCCCCCC*CCCCCCCCCCCCCCCCCCCCCCC5CCCCCCCCCCCCCCCCCCCCCCCCCCCCCCC*CCCCCCCCCC*CCCC5CCCCCCCCCCCCCCCCCCCCCCCCCCCCCCCCCCCCCC5CCCCCCCCCCCCCCCCCCCCCCCCCCCCCCC5CCCC*CCCCC5CCCCCCCCCCCCCCCCCCCCCCCCC*CCCCCCCCCC5CCCCCCCCCCCCCCCCCCCC*CCC5C5C*C*CCCCCCCCCCCCCCCCCCCCCCCCC5CCCC*C*CCC*CCC55CCCC5*C5CCC55C**CC5C#
@VH01349:24:AACVJTHM5:1:1107:33683:2742 2:N:0:AGGTGAGA+CGCATAGA
TCGTTGGGACTACTAGGGTTTCTAATCCTGTTTGCTCCCCACGCTTTCGCACCTCAGCGTCAGTACCGGGCCAGTGAGCCGCCTTCGCCACTGGTGTTCCTCCTAATATCTACGAATTTCACCTCTACACTAGGAATTCCACTCACCTCTCCCGGACTCTAGACTTACTGTATCAGAGGCAGTTCCGAGGTTGAGCCCCGGGATTTCACCCCTGAGTGGTAAATCCGCCTACGTGCGCTTTACGCCCAGTGATTCCGAACAACGCTAGCCCCCTTCGTATTACCGCGGCTGCTGCCAGGAT
+
CCCCCCCCCCCCCCCCCCCCCCCCCCCCCCCCCC5CCCCCCCCCCCCCCCCC5CCCCCCCCCCCCCCCCCCCCCCCCCCCCCCCCCCCCCCCCCCCCC*CCCCCCCCCCCCCCCCCCCCCCCCCCCCCCC*CCCCCCCCCCCCCCCCCCCCCCCCCCCCC*CCCCCCCCCCCCC5CCC*CC5CCCCCCCCCCCCCCCCCCC*CCCCCCCCCCCCC*CC5CCCCCCC*CCCCCCCCCCCCCCCCCC*CCCCC**C*555**555*55C5*55CCC*CC5CCCCCC5CCC5C5CC***5*C5#
@VH01349:24:AACVJTHM5:1:1107:29081:3253 2:N:0:AGGTGAGA+CGCATAGA
TCGTTGGGACTACAGGGGTTTCTAATCCCGTTCGCTCCCCATGCTTTCGCATCTCAGCGTCAGGTCAGGCCCAGCGTGTCGCCTTCGCCACTGGTGTTCCTCCGGATCTCTACGCATTTCACCACTACACCCGGAATTCCACACGCCTCTACCTACCTCTAGTCGCGCAGTTCGATTGCGTCCTCGCCCGGTTGAGCCGGGCGCTTTCACGCCTCACTTGCACGACCGCCTACACGCGCTTTACACCCAGTAAATCCGGATAACCCTCGCCTCCTACGTTTTACCGGGGGTGCTGGCAGGT
+
CCCCCCCCCCCCCCCCCCCCCCCCCCCCCCCCCCCCCCCCCCCCCCCCCCCCCCCCCCCCCCCCCCCC*CCCCCCCCCCCCCCCCCCCCCCCCCCCCCCCCCCCC*CCCCCCC*CCCCCCCC*CCCCCCCCCCCCCCCCCCCCCC55CCCCCCCCCCCCCCCCCCCCCC5CC5CCCCCCCCC5C**CCCCCCCCCC*CCCC*C5CCCCCCC*CCCCCCCCCC5CC5CCCCCCCCC*CCCCCC*CCCCC55CCC555*55C55C5*55*55*55C5*C*5555555C**5*5555C55C*C#
@VH01349:24:AACVJTHM5:1:1107:27453:3291 2:N:0:AGGTGAGA+GGCATAGA
TCGTTGGGACTACTAGGGTTTCTAATCCTGTTTGCTCCCCACACTTTCGCGCCTCAGCGTCAGGTGTGGACGAGAGAGCCGCCTTCGCCACTGGTGTTCTTCCCAATATCTACGAATTTCACCTCTACACTGGGAATTCCACTCTCCTCTTCCAACCTCTAGCCTGCCAGTCTCAAATGCACTTCCCAGGTTAAGCCCGGGGCTTTCACATCTGACTTGGCAAACCGCCTACACCGCCTTTACGGCCAGTAATTCCCAACAGCGCTAGCCCCCTCCGTATTACCGCCGCTGCTGGCACGGC
+
CCC5CCCC5CCCCCCCC5CC5CCC5*CCCC55CCCC5CCC5CCCC5CCC55C5CCCCCCCC5CCCCCCC5C*5CCCCC***C5C*55C5C*C5CC55CCCCCCCCCCCC*CCCC5C5CC*C*CCCCCCCCCC5CCCCCCCCC55CCCCC5CCCCC5CCC5CCC5C55C*CCCC55C55C5C5CCCCCCCCCCCCCCCCC5C*C5555C*CC*55CCCC*CCCCCCCC5CCCCCC**CCCCCCCC*C5C5CCCCCCC*C5*CC**C*C55C55C5CCCCCCCCC*55*5CC*5C**CC5C5#
@VH01349:24:AACVJTHM5:1:1107:61840:3404 2:N:0:AGGTGAGA+CGCATAGA
TCGTTGGGAGTACCCGCGTATCTAATCCTGTTTGCTCCCCACGCTTTCGTGCCTCAGTGTCAGTACCTGTCCAGTCGTCCGTCTACACCTCTGGTATTCCTCGTGATATCTACGCATTTCACCGGTACACCACGAATTCTAACGACCTCTCCAGGACTCAAGAACAGGAGTATCAAAGGCAATTCTACGGTTGAGCCGTAGGCTTTCACCTCTGACTTACTGTCCCACCTACACACCCTTTACACCCGGTGATTCCGGACAACGCTTGCACCCTCCGTATTACCGCGGCTGCTGGCACGGC
+
CCCCCCC5C*C5C**C*5C5CCCCC5CCCCCCCCCCC*5*C5CCCCCCCCC*CCCCCCCCCCCCCCCCCCCCCCCCCCCCCCCCCCCCCCCCCCCCCCCCCCCCC5CCCCCCCCCCCCCCCCC**CCCCCCCCCCCCCCCCCCCCCCCCCCCCCCCCCCCCCCCCCC*CCCCCCCCCCCCCCCCCCCCCCCCCCC*CCCCCCCCCCCCCC5CCCCCC*5CCCC*CCCCCCCCC5C*CCCC*CCCCCC*CCCCCC*CCCCCCC5C5CC5CCCCCCC*5CCCCCCCCCCCCCC555C*CCC*#
@VH01349:24:AACVJTHM5:1:1107:26411:3726 2:N:0:AGGTGAGA+GGCATAGA
TCGTTGGGACTACAAGGGTTTCTAATCCCGTTCGCTCCCCATGCTTTCGCGTCTGAGCGTCAGTTTAGGCCCAGCGAGTCGCCTTCGCTACTGGTGTTCCTCCGGATCTCTACGCATTTCACCACTACACCCGGAATTCCACTCGCCTCTACCTACCTCCAGTCCGGCAGTTTTGCATGTCCTCGCCCGGTTGAGGCAGGGCGCTTTCACACACAACTTACCCGACCGCCTGCTCGCGCTTTACACCCAGTAAATCCGGATAACGCTCGCCTCCTACGTTTTACCGCGGCTGCTGGCACGC
+
CCCCCCCCCCCCCCCCCCCCCCCC5CCCCCCCCCCCCCCC5CCCCCCCCCCCCCCCC5CCCCCCC5CCCCCCCCCCCCCCCCCCCCCCCCCC5CCCCCCCCCCCCCCCCCCCCC*CCCC5CCC*CCCCCCCCCCCCCCC*CCC*CCCC*CC5CCCC*C5CCCCCC5CCCCCCCCCCCCCCCCCCCCCCCCCCCCC*CCCCC5CCCCCCCCCCCCCCCCCCCCCCCCCCCCCC5C*CCC5CCCCCCCC*5CCCCCC5CCCCCCCCCCCCCCCCCCCC5CCCCCCCCCC5C5C*CCCCCCC*#
@VH01349:24:AACVJTHM5:1:1107:60344:7778 2:N:0:AGGTGAGA+GGCATAGA
TCGTTGGGACTACCCGGGTTTCTAATCCTGTTTGCTCCCCACGCTTTCGTGCATCAGCGTCAATGATCGTGTAGTAAGCTGCCTACGCAATTGGTGTTCTATCTCATATCTAAGCATTTCACCGCTACATGACATATTCCGCTTACCTCCACGATATTCAAGATTGATAGTATCGACGGCAGTTCCCAAGTTAAGCTTGGGGATTTCACCACGGACTTACCAACCCGCCTACGCACCCTTTAAACCCAGTGATTCCGGATAAGGGTTGCACCCTCCGTATTACCGCCGCTGCTGGCACGGC
+
CCCCCCCCCCCCC*CC5CCCCCCC5C5CCCCCCCCCCCCCCCCCCCCCCCC5CCCCCCCCCCCCC5CCCCCC5CCCCCCCCCCCCCCC5CCCCCCCCCCCCC*CCCCCC5CCCCCCC5CCCCCCCCC5CCCCCCCCCCCCCCCCCC5CCCCCC5CCCC5CCCCCCCCC55CCCC*CCCCCCCCCCCCCCCCCCCCCCCC5CCCCCCCCC*CCCCCCCCCCCCCCCCCCCCC**CCCCCC5CC5CCC*CCCCC5CC5CC*C5C*C5CCCCC5C*5CC5CC5CCCCCC*5CCC5C555C*CC#
@VH01349:24:AACVJTHM5:1:1107:32206:8232 2:N:0:AGGTGAGA+GGCATAGA
TCGTTGGGACTACTGGGGTTTCTAATCCTGTTCGCTCCCCATCCTTTCGCTCCTCAGCGTCAGTAACAGCCCAGAGACCTGCCTTCGCCATCGGTGTTCCTCCTGATATCTGCGCATTTCACCGCTACACCAGGAATTCCACTCTCCCCTACTGCACTCCAGTCTGCCCGTACCCACCGCAGATCCGGGGTTAAGCCCCGGACTTTCACGGCAGACGCGACAAACCGCCTACGAGCTCTTTACGCCCAATAATTCCGGATAACGCTCGCGCCCTACGTATTACCCCCCCTCCTGGCACCTA
+
CCCCCCCCCCCCCCCCCCCCCCCCCCCCCCCCCCCCCCCCCC*CCCCCCCCCCCCCCCCCCCCCCCCCCCCCC5CCCC5CCCCCCCC*CCCCCCCCCCCCCCCCCCCCCCCCCC*CCCCCCCCC5CCCCCCCCCCCCCCCC*CCCCCCCCCCCCCCCCCCCCCCCCCCCCCCCCCCCCCCCC*CCCC5CCCCCCCC*C*C5CCCC5CCCCCCCCCCCC5CCC*CCC5*5CCCCCC*C*CCCCCCC5CCCC5*CC5C5CCCCC555CCCCC*555CCCCCC55CC****CC*C**C*C5*5#
@VH01349:24:AACVJTHM5:1:1107:32868:8970 2:N:0:AGGTGAGA+CGCATAGA
TCGTTGGGACTACAAGGGTATCTAATCCTGTTTGCTCCCCACGCTTTCGCGCCTCAGCGTCAGATACGGGCCAGGAAGTCGCCTTCGCCACCGGTGTTCCTCTCGATATCTACAGATTTCACCCCTACACCGAGAGTTCCACTTCCCTCTCCCCCCCTCTAGCGAGGTAGTTTCGAGCGCCATTCCTTAGTTAAGCCAAGGGATTTCACACTCGACTTGCCAAGCCGCCTGGGCGCCCTTTACGCCCAGTAATTCCGAACAACACTAGCCCCCTCCGTATTACCGCCGCTGCTGGCACGGT
+
CCCCCCCCCCCCCCCCCCCCCCCCCCCCCCCCCCCCCCCCCCCCCCCCCCC5CCCCCCCCCCC5CCCCCCCCCCCCC*CCC5CCCCCCCCCCCCCCCC5CCCCCCCCCCCCCCC*CCCCCCCCCCCCCCCC5CCCCCC5CCCCCCCCCCCCCC*CCC*CCCCCCCC*CCCCCCCCCC5*CCCCCCCCCCCCCC55CC5C*CC55C5CCCC55CCC5CC5CCCCCCC5*555*C*5C55C5CC5C*5CCC5CCCC5C5C5555CC55***5555C*55CCCC5CCCC*CC*C*C*CCCC*5#
@VH01349:24:AACVJTHM5:1:1107:18402:9538 2:N:0:AGGTGAGA+GGCATAGA
TCGTTGGGACTACCAGGGTATCTAATCCTGTTTGCTCCCCTAGCTTTCGCGCCTCACCGTCAGGAACCGACCACAAAGTCCGCTTCGGCACAGGTGTTCCTCCCGATCTCTACCCATTTCACCACTACACCGGGAATTCCACCAGCGCCTGATACCCTCAAGCGCGCCCGTCCCCGACGACCCTCCCGCGTTGAGCCGGGGGGTTTCACGCCGGGCTGAACGGCCCGCCTGCGCACGCTTTACGCCCACTAACTCCCGACAACGCTCGGCCCCTACGTATTACCCCGGCTGCTGGCACGTA
+
C55CCCCCCCCCCCCCCCCCC5CCCCCCCCCCCC5CCCCCCCCCCCCCC*CCCCC5**CC55CCCC*C**5C5*5CC5C*5*5C555*CCCCCCCC*C5CC*C555CCCCCC***CCCCCCCCCC*55C*C*C5CC555CC55*55*C55555*555C*55****C5*555C*55C*C5C55CC*C5*55CCCCCCCCCC5C*CCCCC5CCCCC5C**CC55**55*C*5C55C55C55C5C5CCC55555C55CC*555C5*5*555*5555*55C5555555*55*55*55555555*#
@VH01349:24:AACVJTHM5:1:1107:47979:10106 2:N:0:AGGTGAGA+GGCATAGA
TCGTTGCGACTACCAGGGTATCTAATCCCGTTCGCTCCCCACGCCTTCGTACCTCAGCGTCAGGGTCAGCCCAGTTGGCCGCCTTCGCCACGGGTGTTCCGCCCGATCTCTACGCATTTCACCACTACACCGGGCATTCCACCAACCCCTGCTGCCCTCAAGCGGCACGGTCCGCGACGACCCTCCCCGGTTGAGCCGGGGGGTTTCACGCCCGGCCAATGCCGCCGCCTGCGTACGCTTTACGCCCAGTAACTCCGCACAACGCTCGGACCCTACGTATTACCGCGGCTGCTGGCACGTT
+
CCCCC5*CCCCCCCCCCCCCCCCCCCCCCCCCCCCCCCCCCCCCCCC*CCCCCCCCCCCCCCCCC5CCCCCCCCCCCCCCCCCCCCCCC*CCCCCCCCCC5CCCCCCCCCCCCC5CCCCCCCCCCCC5CCCCCCCCCCCCCCCCCCCCCCCCCCCCCCCCCC*CCCC5CCCCC*CCCCCCCCCCCCCCCCCC5CCCC5CCC5*CCCCCCCCC*5CCCCCCC*CC5C*C5CC5CCCCCCCCCCCC*CCCCCCCCCCCC*CCCCCCC55*CCC*CCC*CCCCCCCCCCCC55C*C*5CCCCC#
@VH01349:24:AACVJTHM5:1:1107:48471:11394 2:N:0:AGGTGAGA+GGCATAGA
TCGTTGGGACTACTCGGGTATCTAATCCCGTTCGCTCCCCACGCCTTCGCGCCTCAGCGTCAGGTCCGCCCCAGCTGGCCGCCTTCGCCACGGGTGTTCCTCCCGATCTCTACCCATTTCACCACTACACCGGGAATTGCACCAGCCCCTGCCGACCTCAAGGTCGCCAGTCCCCGACGACCCTCCCCGGTTGAGCCGGGGGCTTTCACGTCAGGCTTGACGAGCCGCCTACGCACCCTTTACGCCCAGTAATTCCGATTAACGGTTGCACCCTTGGTATTACCGCGGGTGCTGGCACGAT
+
CCCCC5CCCCCCCC*CCCCCCCC5CCCCCCCCCCCCCCCCCCCCCCCCC5CCCCCCC*CCCCCCCCCC*CCCC5CCC55CC*CCCCCCCCC*CCCCCCCCCCC5CCC5C*CCC*CCCCCC5CCCCCCCCCC*5CCCCC5CCCCCC5CCCCC5CCCCCCCCCC*CCCC5CCCC*CCC5CCC5C*CCCCCCCCCC5CC*5CCCCCCCCCCCCCCCCC*CCCCCC*C5C5*C5CCCCC**CCCCCCCCC55CCCCCCCCC55CCCCCCCC*CCC*5CC*CCCCC55CCCC55C5C5CCCC5CC#
@VH01349:24:AACVJTHM5:1:1107:23173:11507 2:N:0:AGGTGAGA+CGCATAGA
TCGTTGGGACTACACGGGTTTCTAATCCTGTTTGCTCCCCACGCTTTCGCGCCTCAGCGTCAGTTACAGACCAAAGAGTCGCCTTCGCCACTGGTGTTCCTCCACATCTCTACGGATTTCACCGCTACACCTGGAATTCCACTCTTCTCTTCTGCACTCAAGTCCTCCAGTTTCCAATGACCCTCCACGGTTGAGCCGTGGGCTTTCACATCAGACTTAAAGGCCCGGCTGGCCGCGGCTTTCCCCCAATAATTTGGGACAAAGGTTGGCACCTACGTATTAACGGGGCTGGTGGCCCGGA
+
CCCCCCCCCCCCCCCCCCCCCCCCCC5CCCCCCCCCCCC5CCCCCCCCC5CCCCCCCCCCCC5CCC5CCCCCC5CCCCCCC5C5C*CC*CCCCCCCCC5CCCCCCCCCCCCC555CCCC*CCCCC*CCCC*CCCCCCCC5C5C5CCCC*CCCC*5CCCC5CCCC5CC*C*CCCCC*C5*55C55555C***C55*C5555555555*CC5*55555C5*55*5*5*5*5555*55C55*55*5*555555555***55555555*55*5555*55555*555***5*555**5***5555#
@VH01349:24:AACVJTHM5:1:1107:70815:13097 2:N:0:AGGTGAGA+CGCATAGA
TCGTTGGGACTACTAGGGTATCTAATCCTGTTTGCTCCCCACGCTTTCGCGCCTCAGCGTCAGTACCGAGCCAGATAGCCGCCTTCGCCACTGGTGTTCTTCCCAATATCTACGAATTTCACCTCTACACTGGGAATTCCGCTATCCTCTCTCGGACTCAGAGCGCGGGAGTTTTAAGCGCAGTTCCCGGGTTGAGCCCGGGCCTTTCACGGCTAACTTACCGCACCGCCTACGCGCCCTTTACGCCCAGTAATTCCGAACAACGCTAGCCCCCTCCGTATTACCCCGGCTGCTGGCACGC
+
CCCCCCCCCCCCCCCCCCCCCCCCC*CCCCCCCCCCCCC*CCCCCCCCCCCCCCCCCCCCCCCCC5CCCC*CCC*CCCCCCCCCCCCCCCCCCCCCCCCCC5CCCCCCCCCCCCCCCCCCCCCCCCCCC*CCCCC5CCCCCCCCCC*CCCCCCCCCCCCCCCCCCCCC*CCCCCCCCCCCCCCCCCC5C5CCCCC**CCCCCC5CCC*CCC*CCCCCCCCCCC*CCCC5CCCCCCC5CCCCCCCC*C*CCCCCCCC**CC5CCCCCC5C5C5C5CCC5C5CCC5**C5*CCCC5CCCCCC#
@VH01349:24:AACVJTHM5:1:1107:19879:14233 2:N:0:AGGTGAGA+GGCATAGA
TCGTTGGGACTACTAGGGTTTCTAATCCTGTTTGCTCCCCACGCTTTCGCGTCTCAGCGTCAGTATCCGTCCAGAGGGCCGCCTTCCCCACCGGTGTTCTTCCTGATATCTACGCATTTCACCGCTACACCAGGAATTCCACCCTCCTCTCCGGTACTCCAGCCTCCCAGTATCCAATGCACTTCCGGGGGTAAGCCCCGGGGTTTCACACCAGACTTAGGAGGCCGCCTACACGCGCTTTACGCCCAGTAATTCCGAACAACGCTTGCACCCTCCGTATTACCGCGGCTGCTGGCACGGG
+
CCCCCCCCCCCCCCCCCCCCCCCCCCCCCCCCCCCCCCCCCCCCCCCCC5CCCCCCCCCCCCCCCCCC*CCCCC5C*CCCCCC5CC*CCCCCC5CCCCCCCCCCCCCCCCCCCCCCCCCCC5CCCCCCCCCCCCCCCCCCCC*CCCCCCCC*CCCCCCCCCCCCCC5CC*CCCCCCCCC5CCCCCCC*CCCCCCCCC5*CCC*CCCCCC**5CC*5CCCCC5CC5CC5CCCCCCCCCCCCCCC*5CCCCCCCC5CCCCCCCCCCCCC55CC*5CC5CCCCC55C55CCCCC5CC5C5C**#
@VH01349:24:AACVJTHM5:1:1107:61082:15066 2:N:0:AGGTGAGA+GGCATAGA
TCGTTGGGACTACTAGGGTTTCTAATCCTGTTTGCTCCCCACGCTTTCGTGCCTCAGCGTCAGTTGCCGTCCAGAGAGTCGCTTTCGCCACCGGTATTCCTCCTGATATCTACGCATTTCACCGCTACACCAGGAATTCCACTCTCCCCTCCGGCACTCCAGCCGGGCAGTTTCTAGCGCACTTCCCGGGCTGAGCCCGGGGCTTTCACGCCAGACTTACACACCCGCCTACGCACCCTTTACGCCCAGTGATTCCGAGCAACGCTTGCACCTTCCGTCTTACCGCGGCTGCTGGCACGGC
+
CCCCCCCCCCCCCCCCCC*CCCCCCCCCCCCCCC5C5CC5CCCCCCCCCCCCCCCCC*CCCCCCC5CCCCCCCCCCCCCCCCCCCCC*CC*CCCCCCC5CCCCCC5CCCCCCC**CCCCCCCCCCC5CC*CCCCCC5C5CCCCCCCCCCC5C*CCC*C*CCC*CCCC5C5CCC*CC**C5C5CC5CC5CCCC*C5*5CCCCCCCCCC55C*CCCC5C5CCC*C**C555CCC5*C*555C555C5*5C*CC5CC5*55*55CCC5CC5CCCC55CC*C555C5C5555C5*C55555*55#
@VH01349:24:AACVJTHM5:1:1107:62673:15104 2:N:0:AGGTGAGA+GGCATAGA
TCGTTGGGACTACTGGGGTTTCTAATCCTGTTCGCTACCCACGCTTTCGCACCTCAGCGTCAGTTACAGACCAGAGAGTCGCCTTCGCCACTGGTGTTCCTCCACATAACTACCCATTTCACCGCTCCACGTGGAATTCCACTCTCCTCTTCTGGACTTAAGTCCTGCAGTTTCCAATGACCTTCCACGGTTAACCCGTGGGATTTCACATCAGACTTACAAGACCCCCTGCGTGCCCTTTACGCGCAATAATTCCGGACAACGGTTGCCCCCTACGTATTACCGCGGCTCCTCGCACGTC
+
CCCCCCCCCCCCCC*CCCCCCCCCCCCCCC5CCC5CCCCC5CC5CCCCCCCC5CCCCCCCCCCCCCCCCC55CCCCCCCCCC5CCCC*CCCCCCCCCC*CCC5CCCCC*5CC**C*CCCCCC5CC5CCC55C5CCCCC*CC5C5555C5CCCCCCCCC*5C555CC5CC*5C5C5CCC*5CCCCCCCC5C*CCC*C55C5CCCCCCCC55C55*C5CCC*5C*55C****55555**5555555555*55*555*5555555*55555*555555***5***55*555555***555555#
@VH01349:24:AACVJTHM5:1:1107:31600:15956 2:N:0:AGGTGAGA+GGCATAGA
TCGTTGGGACTACTCGGGTATCTAATCCCGTTCGCTCCCCACGCTTTCGCACATGAGCGTCAGAACAACGCTAGGGTGCCGCTTTCGCCACTGGTATTCCTCCAGATATCTACGCATTCCACCACTACACCTGGAATTCTACACCCCTCTCATTGCCTCAAGTCTGCCAGTCTTCAACGACCTCTCCCAGTTAAGCCGGGAGCTTTCACGTCAAACTTAACAGACCGCCTGCGTGCGCTTTACGCCCAGTAATTCCGGATAACGCTTGCCACCTACCTATTACCGCGGCTGCTGGCACGTA
+
CCCCC5CCCCCCCCCCCCCCCC5CCCCCC*CCCCCCCC5CCCCCCCCCCCCCCC5CCCCCCCCCCCCCCC5CCCCCCCCCCCCCCCCCCCCCCCCCCCCCCC5CCCCCCCCCCCCCCCC5CC*CCC5CCCCC5CCCCCCCCCCCCCCCCCCCCCCCCCCCCCCCCCCCCCCCCCCCCCCCCCCCCCCCCCCCCCCCCCC*CCCCCCCCCCC5CCCCCCCCCCCCC*CCCC*CCCCCC5CCCC*CCCCCCCCCCCCCCCCCCCCCCCCCCCCCCCCC5CCCCCCCCCCCCCCCCC5CCCCC#
@VH01349:24:AACVJTHM5:1:1107:65040:16070 2:N:0:AGGTGAGA+GGCATAGA
TCGTTGGGACTACTAGGGTTTCTAATCCTTTTCGCTCCCCCGACTTTCATCTCTCAGTGTCAGTTGTGGCCCAGTAGAGTGCTTTGGCCATCGGTGTTCTTCCTAATCTCTGTGCATTCCACCGCTCCACTAGGAATTCCCTCTACCCCTACCAAACTCAAGTCCTTAAGTACTCGACCGCTTATCCAAAGTTGAGCCCTGGGCTTTAACAGTCGACTTTAAAAACCACCTACAGATGCTTTACGGCCAATCATTCCGGACAACCCTTGCAGCCCCCGTATTACCGCGGCTGCTGGCACGT
+
CCCCCCCCCCCCCCCCCCCCCCCCCCCCCCCCCCCCC5CC5CCCCCCCCCCCCCC5CCCCCCCCCCCC5C5CCCCCCCCCCCCCC*CCCCCCCCCCCCCCCCCCCCCCCCCCCCCCCCCCC5CC*C*CCCC*CCCCCCCCCCCCCC5CCCC*CCC*CC5C*55CCCC5C5CCCCCCC5CC5CCCC*5CCC5*CCCC*C*C555CC5C*CCCCC5C555CCCCCCC5CCC5C*CCC5C5CCCCC*CCCC*5555555C5CCC*C5*5CC5CC*C5555C*55555*5555555*555C5*5#
@VH01349:24:AACVJTHM5:1:1107:74867:18285 2:N:0:AGGTGAGA+GGCATAGA
TCGTTGGGACTACAAGGGTTTCTAATCCTGTTCGCTCCCCATGCTTTCGCTCCTCAGCGTCAGTTACGGCCCAGAGATCTGCCTTCGCCATCGGTGTTCCTCCTGATATCTGCGCATTCCACCGCTACACCAGGAATTCCAATCTCCCCTACCGCACTCGAGTCTGCCCGTACCCACTGCAGGCTGGAGGTTGAGCCTCCAGTTTTCACAGCAGACGCGACAAACCGCCTACGAGCTCTTTACGCCCAATAATTCCGGATAACGCTCGCACCCTACCTATTACCGCGGCTGCTGGCACCTA
+
CCCCCCCCCCCCCCCCCCCCCCCCCCCCCCCCCCCCC5CCCCCCCCCCCCCC5CCCCCCCCCCCC*CCCCCCC55CCC*CC*CCCC5CC5CCCCCCCCCCCCCCCCC5CCC5CC*CCCCCCCCC*CCC5CCCCCCCCCCCCCCCCCC5CCCC5CCCCCCCCCCCCCCCCCCCCCCCCCCCCCC5CCCCCCCCCCCCCCCCCCCCCCCCCCCCCCCCCCCCCCCCCC5CCCCCCC5*CCCCCCCC**C5CCCC5C5C5CCCCCC5C55CCCC*C*CC5CCCC*C555*CCCCC*5CC5**C#
@VH01349:24:AACVJTHM5:1:1107:16546:18928 2:N:0:AGGTGAGA+GGCATAGA
TCGTTGGGACTACACGGGTATCTAATCCTGTTTGCTCCCCACGCTTTCGTGCCTCAGTGTCACTTACAGTCCAGAGAGCCGCCTTCGCAACTGGTGTTCCTCCTAATATCTACGCATTTCACCGCTACACTAGGAATTCCACTCTCCTCTCGTGCACTCAAGTTTCCCAGTTTCAAAGGCTTACTACGGTTGAGCCGTAGCCTTTCACCTCTGACTTAAGAAACCACCTACGCACCCTTTACGCCCAGTAATTGCGGATAACGCTACCCCCCTACGTATTACCGCGGCTGCTGCCACGTAA
+
CCCCCCC5CCCCCC*CCCCCCCCCCCCCCCCCCC5C5CCCCCCCCCCCCCCCCCCCCCCC5C*CC5CCCCCCCCCC5C*CCCCCCCCCCCCCCCCCCCC*CCCCCCCCCCCCC*5C*CCCCC5CCCCCCCC5CCCCCCCCC*C*CCCC5CC55CCC5CCCC*CCCC5*CCCCC*55C55*C5*555*CCCC*C555CCCCCCCC5CCCCCCCC5CCCCC*5CCC5C5CCCC5*C5*C*CCCC5CC*CCC*C5555C*C55C55*C5*CCC5555C5*C5555CCC*C5C*5CC*55*555#
@VH01349:24:AACVJTHM5:1:1107:77121:22317 2:N:0:AGGTGAGA+GGCATAGA
TCGTTGGGACTACCGGGGTTTCTAATCCTGTTTGCTCCCCACGCTTTCGCACCTCAGCGTCAGTATCGACCCAGATCGCCGCCTTCGCCACTGGTGTTCCTCCCGATATCTACGAATTTCACCTCTACACCGGGAATTCCGCGATCCTCTTTCGTACTCAAGCTCAGCAGTTTCGGATGCACTTCCTTGGTTGAGCCGAGGGATTTCACATCCGACTTGCTAAGGCGCCTACGTGCGCTTTACGCCCAATAATTCCGAGCAACGTTTGCACCCTTCGTATTACCGCGGCTGCTGGGACGAA
+
CCCCCCCCCCCCCCCCCCCCCCCCCCCCCCCCCCCCCCCCCCCCCCCCCCCCCCCCCCCCCCCCCCCCCCC5CC5CCCCCCCCCCCCCCCCCC*CCCCC5CCCCCCCCCCCCCCCCCCCCCC5CCCCCCCCCCCCCCC*CCCCCC*5CCCCCCCCCCCCCCCCCCCCCCCCCCCCCCCCCCCC55C5C55CCCCCCCCCCC*CCCCCCCCC55CC5CC5*C5CC*C5CC5CC**CCC5CCCC5C5CCCC5CCC5C*5CCCCCCCCCCCCCCCCCC*5CCCC5*CCCCC5CCCCC**C5CC#
@VH01349:24:AACVJTHM5:1:1107:62881:22772 2:N:0:AGGTGAGA+GGCATAGA
TCGTTGGGACTACTCGGGTTTCTAATCCCGTTCGCTACCCATGCTTTCGCGCCTCAGCGTCAGTTACGATCCAGGGTGCCGCCTTCGCCTCTGGTATTCCTCCGCATCTCTACGCATTTCACCACTACACGCGGAATTCTACACCCCTCTATCGTACTCTAGTCAGACAGTCTCAGACAACCTCCCCAGGTTTAGCCATGGGGCTTTCATGCCTCACTTATCCAACCGCCTGCGCGCCCTTTACGCCCAGTAATTCCGGATAACGTTTGCGTCCTACGTTTTACCGCGGCTGCTGGCACGT
+
CCCCCCC5C*CCCCCCCCCCCCCCCCCCCCCCCCCCC5CCCCCCCCCCCCCCCCCCCCCCCCCCCCCCCCCCCCCCCCCCCCCCCCCCCCCCCCCCCCCCCCCCCCCCCCCCCC5CCCCCC5CCCCCCCCCCCCCCCCCCCCCCCCCC*CCCCCCCCCCCCCCCCCCCCCCCCCC*CC5CCCCCCCC*5CCCCCC5C5CCCCCCCCC*CCC5CCCCCCCCCCCCCCC5CCCCC*CCCCCCCCCCCCC5C*C5CCC*5C5CC5C5C5CCCCCCCCCCC5CCCCCCC55C55C5CCCCCCCC#
@VH01349:24:AACVJTHM5:1:1107:16262:24854 2:N:0:AGGTGAGA+CGCATAGA
TCGTTGGGACTACAAGGGTTTCTAATCCTGTTTGCTCCCCACGCTTTCGCACCTCAGCGTCAGTATCGGGCCAGTGAGCCGCCTTCGCCACTGGTGTTCTTGCGAATATCTACGAATTTCACCTCTACACTCGCAGTTCCACTCACCTCTCCCGAACTCAAGCTTTCCAGTATCAAAGGCAGTTCTGGAGTTGAGCTCCAGGATTTCACCCCTGACTTAGAAAGCCGCCTACGTGCGCTTTACGCCCAGTGATTCCGAGGAACGCTAGCCCCCTTCGTATTACCGCGGCTGCTGGCACGAA
+
C*CCCCC*CCCCCCCC5CCCCCCCCCCCCCCCCCCCCC5CCCCCCCCCCCCCCCCCCCCCCCCC5CCCCCCCCCCCCCCCCCCCCC5CCCCCC5CCCCCCCCCCCCCCCCCCCCCCCCCCCCCCCCCCCCCCCCC5CCCCCCCCCCCCCCCCCCCCCCCCCCCCCCC5CCCCCCCCCCCC*CCC*CCCC*CCCCCCCCCC5CC*5C5CC5*CC5CCCCCCC5C*CCCCCCCCCCC*CCCC**CCCCC55CCCC5C*5C5*C55**C55*CC5C5CC5C5CCC5*55C55CCCC*5555C5#
@VH01349:24:AACVJTHM5:1:1107:63222:25271 2:N:0:AGGTGAGA+GGCATAGA
TCGTTGGGACTACTGGGGTATCTAATCCTGTTTGCTCCCCACGCTTTCGCGCCTCAGCGTCAGTTACAGCCCAAAGAGTCGCCTTCGCCACTGGTGTTCCTCCACATCTCTACGCATTTCACCGCTACACGTGGAATTCCACTCTTCTCTCCTGCACTCAAGTGCCCCAGTTTCCAATGACCCTCCACGGTTGAGCCGTGGGCTTTCACATGAGACTTAAAGGACCGGCTGCGGCGGCTTTACGCCCAATAATTCCGGACAACGCTTGCCACCTACGTATTACCCCGGCTGCTGGCACGTT
+
CCCCCC5CCCC5CCCCCCC5C*CCCCCCCCCCCC*CCCCCCCCCCCCCC*CCCCCCCC5CCC*CCCCCC*C*CC5*C55C*CC5CC**C5C5CC5*CC*CC5CC*CC55*5555555C555C5CC5555C555C*55C5CCC**55*CC5*CC5CC*C55555*5555555555555555555CC55*5555*55C5*C55C*5CC5CCC5*CCCCCCCCC*5C55555CCCCC*****CCCC5C*5*5C55555C5CC5*55555555*5*555*55555555*5555CCCC*55CCC*#
@VH01349:24:AACVJTHM5:1:1107:53186:28035 2:N:0:AGGTGAGA+CGCATAGA
TCGTTGGGACTACTGGGGTTTCTAATCCTGTTTGCTCCCCACGCTTTCGTGCATGAGCGTCAGTATTATCCCAGGGGGCTGCCTTCGCCATCGGTATTCCTCCACATCTCTACGCATTTCACTGCTACACGTGGAATTCTACCCCCCTCTGACATACTCTAGCTTGGCAGTTAAAAATGGAGTTCCAAAGTTAAGCTCTGGGATTTCACATCTTTCTTTCCAAACCGCCTGCGCACGCTTTACGGCCAGTAATTCCGATTAACGCTTGCACCCTACGTATTACCGCGGCTCCTGGCACGTA
+
555CCCCCC5CCCCCCCCCCCCCCCCCCCCCCCCCCCCCCCCCCCCCCCCCCCCCCCCCCCCCCCCCCCCC5CCCCCCCCCC*CCCCCCCCCCCCCCC5CCCCCCCCCCCCCCCC*CCCCCCCCCCCCCCCCCCCCCCCCC*CCCCCCCCCCC5CCCCCCCCCCCCCCCCCC*CCCCC**CCCCCCCC*CCC5CCCCCCC5CC5CCCCCCCCC5CCCCCCC5CCC555CCC*CCCCCCCCCC5C55CCCCCCCCCCCCCCCCCCCCCCCCC*CCC*C5CCCC**55C*CC5CC*C*CCCC#
@VH01349:24:AACVJTHM5:1:1107:53565:29587 2:N:0:AGGTGAGA+GGCATAGA
TCGTTGGGACTACACGGGTTTCTAATCCTGTTCGCTCCCCACGCTTTCGCTCCTCAGCGTCAGTATCGGCCCAGAGACCCGCCTTCCCCACCGGTGTTCCTCCTGATATCTGCGCATTTCACCCGTACACCACGAATTCCAGTCTCCCCTACCGAACTCTAGCCTGCCCGTATCGGCTCCAGGCCCGCGGCTGAGCCGCGGGTTTTCACACTCAACGCCACAAGCCCCCAACGAGCTCTTTACCCCCAATAAATCCGCACAACGCTCGCCCCCTACGACTTACCGCCGGTGCTGCGACGTT
+
CCCCCCCCC5CCCCCCC5CCCCCCCCC5CCCCC5CCCCCCCCC*CCCCC*CCCCC*55CCCCCCCC5CCCCC5C***55C*55CCC*C5C5C55C5C5*5CCCC*CC*CCCCCCCCCCC5C55**CCCCC*C*5CCC55CC5C5*55CCCCCC*CC5CCC5CCC*5CC*CCCCCCCC5**CC5CC5C*5C5C55C55CC55*CC5C55CCCC5*55**55*5*555*55555*555*5CC5555555555555555555555555C55555555C*5**C55*555*5*5**55**5555#
@VH01349:24:AACVJTHM5:1:1107:76647:32408 2:N:0:AGGTGAGA+CGCATAGA
TCGTTGGGACTACCGGGGTTTCTAATCCTGTTTGCTCCCCACGCTTTCGCGCCTCAGCGTCAGTTACAGGCCAGAAAGCCGCCTTCGCCACTGGTGTTCCTCCACATCTCTACGCATTTCACCGCTACACGTGGAATTCCGCTTTTCTCTCCTGCACTCAAGTCCCCCGGTTTCCAATGTCCGCTTGCGGTTGAGCCGCAAGATTTCACATCAGACTTAAAGGACCGCCTGCGCGCGCTTTACGCCCAATAATTCCGGACAACGCTTGCCACCTACGTATTACCGCGGCTGCTGGCACGTC
+
CCCCCCC5CCCCC5CCC5C*CCCCCCCCCCCCCCCCCCC*CCCCCCCCCCCCCCCCCCCCCCCCCCCCCCCCCCCCCCC5CCCCCCC*CCC5C*CCCC*CCCCC5CCCCCCCCC5CCCCCCCCCCCCCCCCCCCCCCCCCCCCCCCCC*CCCCCCCCCCCCCCCCCCC*CC5C*5CCCC*CC5CCCC*CCCCCC5CCCC5CCCCCC5C5CCCCC5C*CCCCCCC5*5*555C555CC5CCC5CC*C55CCCC5CCCCC*CCCC55CCCCCC**CCC5CC5C5555C5CCCC55CC5C***#
@VH01349:24:AACVJTHM5:1:1107:50403:32749 2:N:0:AGGTGAGA+GGCATAGA
TCGTTGGGACTACTGGGGTTTCTAATCCTGTTTGCTCCCCACGGTTTCGGGCCTCAGCGTCAGTTACTGTCCAGTAAGTCGCCTTGGCCACTGGTGTTCCTCCTAATATCTACGCATTTCACCGCTACAGTAGGAATTCGACTAACCTCTCCTGCACTCAACCCCTTCAGTTTTAAATGCAGTCCCGAACATAACCCTCGGGTTTTCACATCTAAGATAAAGAACGGCCTACGCGCCCTTTACGCCCAGTAATTCCGGACAACGGTCGCCAGCTACGTATTACGGCGGCCGCTGGCACGTT
+
C*C5C*C5*CC5C5CCC5CCCCCC55555C5CCC5CCCC5CCC*CCCC5*CC5CCCC5CCCC55C5C5CCCC5CCCCCCC*5CCC**C*CC5CCCCC**5CCCCCCCCCCCCCCCCCCCCCCCCCC5C**5CCC5CCCC**55*5555*C*C555**C5555*55**555555555555*55*5555555*555*55555*555555*5555555*555555555*5555555*5**5*555*55***55555***5555555*5*5555*555555*55*5555555**555**55*55#
@VH01349:24:AACVJTHM5:1:1107:31997:33733 2:N:0:AGGTGAGA+CGCATAGA
TCGTTGGGACTACCGGGGTTTCTAATCCTATTTGCTCCCCACGCTTTCGTGCATCAGCGTCAGTAATGGCCCAGTAAGCCGCCTTCGCCACTGGTGTTCCTTCTAATATCTACGCATTTAACCGCTACACTAGAAATTCCACTTACCTCTACCATACTCAAGTCTACCAGTTTCTAAAACGAACTGAGGTTAAGCCCCAGGCTTTAATTTTAGACTTAATAAACCGCCTACGCACCCTTTACACCCAATAAATCCGGATAACGCTCCCCCCCTACGTATTACCCCGGGTGCTGGCACGAAT
+
CCCCCCCCCCCCCCCCCCCCCCCCCCCCCCCCCCCCCCCCCCCCCCCCCCCCCCCCCCCCCCCCCCCCCCCCCCCCCC5CCCCCCCCCCCCCCCCCCCCCCCCCCCCCCCCCCCCCCCCCCCCCCCCCCCCCCCCCCCCCCCCCCCCCCCCCCCCCCCCCCCCCCCC5CCCCCCCCCCCCCCCCCCCCCCCCCC*CCC5*C*CCCCCCCCCCCCCCCCCCCCCCC5CCCCCCCCCCCCC5CCCC5CCCCCCCCCCCCCCCCC5CCC*CCCCC5C5*CCCCCC5*CC55CCCCC5CCCCCC#
@VH01349:24:AACVJTHM5:1:1107:60495:33790 2:N:0:AGGTGAGA+CGCATAGA
TCGTTGGGACTACAGGGGTTTCTAATCCTGTTTGATCCCCACACTTTCGTGCCTCAGCGTCAGTTACAGCCTAGTAAGCTGCCTTCGCTATAGGTGTTCTTGACGATATCTAACCATTTCACCGCTACACCGTCAATTCCGCCTACCTCATCTGTACTCTAGCCCATCAGTATCAATGCCACCCTCCCGGTTAAGCCGGAATATTTCAGCACTGACTTAATAGGCGGCCTACGCACCCTTTAAACCCAATAAATCCGGACAACGCTTGCCACCTACGTATTACCGCGGCTGCTGGCAGGTC
+
CCCCCCCCCCCCCCCC*CCCCCCCC*C*CCCCCCCCC*CCCCCCCCCCCCCCCCCCCCCCCCCCCCCCCCCCCCCCCCCCCCCCCCC5CCCCCCCCCCCC5CCCCCCCCCCCC*CCCCCCCCCCCCC5CCCCCCCCCCCCCCCCCCCCCCCCCCCCCCCCC5*CC*CCCCCCC5CCC5*CCCCCCCCC*CCCCCCCC*C5CC5CCC5C*CCCCCCCCC*CC555CC*CCCCCCCCC*C*CC*CCC5C5CCC5C5555CC5CCC5CCCCCCCC*C555CCC*CCCCCC55CC*CC**C*C*#
@VH01349:24:AACVJTHM5:1:1107:27888:34320 2:N:0:AGGTGAGA+CGCATAGA
TCGTTGGGACTACCAGGGTATCTAATCCTGTTTGCTCCCCACGCTTTCGTACATGAGCGTCAGTGTCGGGCCAGGAAGCCGCTTTCGCCACCGGTGTTCCTCTGGATATCAACGAATTTCACCTCTACACCCTGAATTCCGCTTCCCTCTCCCGCACTCAAGCTCGCTAGTTTCGGGCGCTATTCCGGGGTTGAGCCCCGGGCTTTCACACCCGACTTGACGAACCGCCTGCGTACGCTTTACGCCCAATGATTCCGAGCAACGCTCGCACCCTCCGTATTACCCCGGCTGCTGGCACGGT
+
CCCCCCCCCCCCCCCCCCCCCCCCCCCCCCCCCC5CCCCCCCCCCCCCCCCCCCCCCCCCCCCCCCCCCCCCCCCCCC5CCCCCCCCCCCCCCCCCCCCCCCCCCCCCCCCCCCCCCCCCCCCCCCCCC*CCCCCCCCCCC5CCCCCC5CCCCCCCCCCCCCCCCC*CCCCCCCCCC*CCCCCCCCCCCCCCCC5*CCC*CC5CCCCCCCCCCCCCCCCCCCCCCCCCCCCCCCCCCCCCCC*CC5C5CCC5CCCCCCCCCCCCCCCCCCCCCCCCCC5CCCC5*CC5CCCCCCC5CCC*#
@VH01349:24:AACVJTHM5:1:1107:45991:35721 2:N:0:AGGTGAGA+GGCATAGA
TCGTTGGGACTACAGGGGTATCTAATCCCGTTTGCTCCCCTGGCTTTCGCGCCTCAGCGTCAGTTTCGGTCCAGAATGCCGCCTTCGCCACCGGTGTTCCTCCAGATATCTACGCATTTCACCGCTACACCTGGAATTCCACATTCCTCTCCCGAACTCGAGTCACCCAGTATCGGACGCAGTTCCCAAGTTAAGCTTGGGGATTTCACGTCCGACTTAGGCGACCGCCTACGCGCCCTTTACGCCCAGTAATTCCGAACAACGCTTGCCACCTCTGTATTACCGCGGCTGCTGGCACAGC
+
C5CCCCCCCCCCCCCCC5CCCCCCCCCCCCCCCCCCCCCCCCCCCCCCCCC*CCCCCCCCCCCCCCCCCCCCCCCCC*CCCCCCCCCCCCCCCCCCCC5CCCCCC55CCCCC5CCCCCCCCCCCCCC*CCCC*CCCCC5*C5CCCCCCCCCCCCCCCCCCCCCCCCC5CCCCCCCCCCC5C5CCCCCC5CCCCCC5CCCC*CCCCCCC5CCCCCCCCCCCCCCCCCCCCCCCCCC5CCCCCCCCC*CCCCC*CC*CCCCCCCCC5CCCCCCCCCCC5CCCC*C*55CCCCC*C*C*C5**#
@VH01349:24:AACVJTHM5:1:1107:29517:35797 2:N:0:AGGTGAGA+GGCATAGA
TCGTTGGGACTACAAGGGTTTCTAATCCTGTTTGCTCCCCACGCTTTCGCACCTCAGCGTCAGTTCCAGACCAGTGAGCCGCCTTCGCCACTGGTGTTGCTCCGAATATCTACGAATTTCACCTCTACACTCGGAATTCCACTCACCTCTTCTGGACTCTACATTGCCAGTATGAAAGGCAGTTCCAGGGTTGAGCCCTGGGATTTCACCCCTCACTTAACAATCCGCCTAGGTGCGCTTTACGCCCAGTAATTCCGAACAACGCTTCCACCCTCCGTATTACCGCGGCTGCTGGCACGGG
+
CCCCCCCCCCCCCCCCCCCCCCCCCC5CCCCCCCCCCCCCCCC*CCCCCCCCCCCC*CCCCCCCCCCCCCCCCCCCCCCCCCCCCCCCCC5CCCCCCC*CCCCCCCCCCCCCCCCCCCCCCCCCCCCCCCC5CCCCCCCCCCCCCCCCCCCCCCCCCC*CC*CCCCCCCCCCCCCCCCCCC5CCCCCC5CCC*C*C*CCC*CCCCCCCC**CCCCC5CCCCCCCC5CCCCC*CC**C*C5CC5CC*CCCCCCCCCCCC5CCCCCCCC*CCC5CCCCCCCCC*5555C*CCC*5C**C5CC#
@VH01349:24:AACVJTHM5:1:1107:47259:36686 2:N:0:AGGTGAGA+GGCATAGA
TCGTTGGGACTACTAGGGTTTCTAATCCTGTTTGCTCCCCACGCTTTCGTGCCTCAGTGTCAGTTACAGTCCAGAGAGCCGCCTTCGCAACTGGTGTTCCTCCTAATATCTACGCATTTCACCGCTACACTAGGAATTCCACTCTCCTCTCCTGCACTCAAGTTTCCCAGTTTCAAAGGCTTACTACGGTTGAGCCGTAGCCTTTCACCTCTGACTTAAGAAACCACCTACGCACCCTTTACGCCCACTAATTCGGGATAACGCTAGCCCCCTAGGTATTACCGGGCCTGCTGGCACGTAT
+
CCCCCCCCCCCCCCCCCCCCCCCCCCCCCCCCCCCCCCCCCCCCCCCCCCCCCCCCCCCCCCCCCCCCCCCCCCC5CC5CCCCCCCCCCCCCCCCCC*CCCCCCCCCCCCCCCCCCCCCCCCCCCC*CC*CCCCCCCCCCCCC5CCCCCCCCCCCCCCCC5CCCCC**CCCCCCCCCCCCCCCC5C*CCCCCCCCC*CCCCCCCCCC5CCCC5CCCCCCCCC*CCCCCCCCCCCCCC5CCCCC5CC5*CC*CCC*C5CCCCCCCCC555*C5C55CC*CC55*C*5*CC5CC5*CC**5C#
@VH01349:24:AACVJTHM5:1:1107:57806:37349 2:N:0:AGGTGAGA+CGCATAGA
TCGTTGGGACTACCCGGGTTTCTAATCCTGTTTGCTCCCCACGCTTTCGTGCATGAGCGTCAGTATTATCCCAGGGGGCTGCCTTCGCCATCGGTATTCCTCCACATCTCTACGCATTTCACTGCTACACGTGGAATTCTACCCCCCTCTGACATACTCTAGCTCGGGAGTTAAAAATGCAGTTCCAAAGTTAAGCTCTGGGATTTCACATCTTTCTTTCCGAACCGCCTGCGCACGCTTTACGCCCAGTAATTCCGATTAACGCTTGCAGCCTACGTATTACCGCCGCTGCTGGCACGTG
+
CCCCCCCCCCCCCC*CCCCCCCCCCCCCCCCCCCCCCCCCCCCCCCCCCCCCCCC5CCCCCCCCCCCCCCCCCCCCCC5CCCCCCCCCCCCCCCCCC5CCCCCCCCCCCCCCCCCCCCCCCCCCCCC5*CCC5CCCCC5CCCCCCCCCCCCCCCCCCCCCCCCCCCCCCCCCC5CCCCCCCCCCCCCCCCC5CCCCC*CCCCCCCCCCCCCCCCCCCCCCCCC5CCCCCCC5CC*CCCCCCCCCCCCCCCCCCCCCCCCCC**CCCCCCC*C5CC*CCCCCCCCCCCCCCCCC*C5CC*5#
@VH01349:24:AACVJTHM5:1:1107:58999:37595 2:N:0:AGGTGAGA+CGCATAGA
TCGTTGGGACTACTAGGGTTTCTAATCCTCTTTGCTCCCCACGCTTTCGCACCTCAGTGTCAGTATCAGTCCAGGTAGTCGCCTTCGCCACTGGTGTTCCTTCCTATATCTACGCATTTCACCGCTACACAGGAAATTCCACTACCCTCTACCGTACTCTAGTTCAGCAGTTATGAAAGCAGTTCCCAGGTTGAGCCCGGGGATTTCACACCCATCTTACTGAACCACCTACGCGCGCTTTACGCCCAGTAATTCCGATTAACGCTTGCACCCTCTGTATTACCGCGGCTGCTGGGACACG
+
CCCCCCCCCCCCCCCCCCCCCCCCCCCCC*CCCCCCCCCCCCCCCCCCCCCCCCCCCCCCCCCCCCCCCCCCCCCCCCCCCCCCCCCCCCCCCCCCCCCCCCCCCCCCCCCCCCCCCCCCCCCCCCCCCCCCCCCCCCCCCCCCCCCCCCCCCCCC5CCCCCCCCCC5CCCCCCCCC*CCCCCCCCCCC*CCCCCCCC*C*CCCCCCCC5CCCCCCCCCCCCCCC*CCCCCCCC5CCCCCCCCCCCCCCCCCCCCC5CCCCCCCC5C5C55CC5CC*CCCC*CC5CC*CCCCCC55C*C*#
@VH01349:24:AACVJTHM5:1:1107:52164:37766 2:N:0:AGGTGAGA+GGCATAGA
TCGTTGGGACTACTAGGGTTTCTAATCCTGTTTGCTCCCCACGCTTTCGTGCCTCAGTGTCAGTTACAGTCCAGAGAGCCGCCTTCGCAACTGGTGTTCCTCCTAATATCTACGCATTTCACCGCTACACTAGGAATTCCACTCTCCTCTCCTGCACTCAAGTTTCCCAGTTTCAAAGGCTTACTACGGTTGAGCCGTAGCCTTTCACCTCTGACTTAAGAAACCACCTACGCACCCTTTACGCCCAGTAATTCCGGATAACGCTAGCCCCCTACGTATTACCGCGGCTCGTGGCACCTAT
+
CCCCCCCCCCCCCCCCCCCCCCCCCCCCCCCCC5CCCCCCCCCCCCCCCCCCCCCCCCCCCCCCCCCCCCCCCCCCCCCCCCCCC5CCCCCCCCCCCCCCCCCCCCCCCCCCCCCCCCCCCCCCCCCC*CCCCCCCCCCCCCCCCC5CCCCCCCCCCCCCCCCCCCCCCCCCCCCCCCC5CCCCCCCCCCCCC5CCCCCCCCCCCCC*CCCCCCCCCCC*CCCCCCCC*CCCCCC5CCCCCCCCCCCC*CCCCCCCCCC*CCC5C55CCCCCCCC55CCCC5C5C*5CC***5*CCCC5C#
@VH01349:24:AACVJTHM5:1:1107:20371:40435 2:N:0:AGGTGAGA+GGCATAGA
TCGTTGGGACTACTGGGGTTTCTAATCCTGTTTGCTCCCCACGCTTTCGTGCCTGATCGTCAGTTCTGGTCCAGGAAGCCGCTTTCGCCACTGATGTTCCTTCCGATATCTACGCATTTCACCGCTACACCGGAAATTCCGCTTCCCTCTGCCGAACTCTAGCCATCCAGTATCGAATGCAATTCCCAGGTTGAGCCCGGGGCTTTCACACCCGACTTGAAAAGCCCACTACGCACGCTTTACGCCCAGTAATTCCGATTAACGCTTGCACCCTCTCTATTACCGCGGGTGCTGGCACACA
+
5C55CCCCCCCCCCCCCCCCCCCCCCCCC5CCCCCCCCCCCCC*CCCCCCC5CC*CCCCCCCCCCCCCCCCCCCCC5CCCCCCCCCCC*CCCC5CCCCCCCCCCCCC5CCCCCC*CCCCCCCCCCCCCCC*CCCCCCCCCCCCCCCCCCC**CCCCCCCCCC5CCCCCCCCCCCCCCCCCC5CCCCCCCCCCCCCCC*CCCCCCCCCCCCC55CCCC**CCCCC*C*C5CCCCCC5CCCC5C5C5CCC55CCC5CCC5CCC5CC*CC5C5CC5C5**55**55555C5*555555555C5#
@VH01349:24:AACVJTHM5:1:1107:61783:41325 2:N:0:AGGTGAGA+CGCATAGA
TCGTTGGGACTACCAGGGTTTCTAATCCTGTTTGCTCCCCACGCTTTCGCGTCTCAGCGTCAGTATCCAACCAGGGGGCCGCCTTCGCCACGGGTGTTCCTCCCGATATCTACGCATTTCACCGCTACACCGGGAATTCCACCCCCCTCTTTGGTACTCTAGCTTGCCAGTTTCATGCGTCTTTCCTCGGTTGAGCCGAGGGCTTTCACACATGACTTAACAAACCGCCTACACGCCCTTTACGCCCAATGATTCCGAACAACGCTTGCACCCTCTGTATTACGCCGGCTGCTCGCACAGA
+
CC*CCCCCCCCCCCC5CCCCCCCCCCCCCCCCCC5CCCCCCCCCCCCCCCCCCCCCCCCCCCCCCCCCCCCCCCCCCCCC5*CCCCCCCCCCCCCC5CCCCCCCCCCCCCCCCCCCCCCCCCCC*CCCCCCCC*CCCCCCCC*C5C5CCCCCCCCCCCCCCCCCCCCCCC*CCCCCCCCCCCCCCCC*CCCCCCCCCCCCCCCCCCCCCCCCCCCC5CCCCCC**CCCCCCCCC5CCCCCCC5CCCCCCCCCCC5**CCCC5C5CCCCCCC*CCCCCCC5CCC**CCC*CC5C5C*CC5C#
@VH01349:24:AACVJTHM5:1:1107:40499:44316 2:N:0:AGGTGAGA+CGCATAGA
TCGTTGGGACTACTCGGGTTTCTAATCCTGTTTGCTCCCCACGCTTTCGAGCCTCAGCGTCAGTCTTGACCCAGGAAGCCGCCTTCGCCACTGGTGTTCCTCCGGATATCTACGCATTTCACCGCTACACCCGGAATTCCACTTCCCTCTGTCAGACTCGAGCCGCGCAGTCTCGGGTGCCATTCCCAGCTTGAGCCCAGGGCTTTCACATCCGACTTACGCAGCCGCCTACACTCGCTTAACGCCCACTAATTCCGATTAACCCTTGCACCCTCCGTATTACCGCGGCTGCTGGCACGGC
+
CCCCCC5CCCCCCC5CCCCCCC5CCCCCCCCCCCCC*CCCCCC5CCCCCCCCCCCC55CCCCCCCCCCCCCCCCCCCCCCCCCCCCCCCCCCCCCCCC*CCCCCCCCCCCCCCCCCCCCCCC5CCCCCCCCCCCCCCCCCCCCCCCCCCCCCCCCCCCCCCCCCCC55C5CCCCCCCCC*CCCCCCCCC*CC5CCCCCCCCCCCCCCCCCCCCCCCCCCC5CCCCCCCCCC*CCCCCCC5C5C5*CC**CCC55CCCC5CCCC*5CCCCCCC5C*C*CCC5CC*5CC5CCCCC5CCCC**#
@VH01349:24:AACVJTHM5:1:1107:73068:44884 2:N:0:AGGTGAGA+GGCATAGA
TCGTTGGGACTACTAGGGTTTCTAATCCTGTTTGCTCCCCACGCTTTCGTGCATCAGCGTCAGTGTTAGCCCAGGGGGCTGCCTTCGCCATCGGTGTTCCTCCAGATATCTACGCATTTCACTGCTACACCTGGAATTCCACCCCCCTCTGCCACACTCAAGCCTCCCACTAACAAGCGCAGTTCCCAGGTTAAGCCCGGGGATTTCACACCTGTCTTAACAAACCCCCTACGCACGCTTTACGCCCAGTAATTCCGATTAACGCCTGCACCCTACGTATTACCGCGGCTGCTGGCACGTT
+
CC*CCCCCCCCCCCCCCCCCC5CCCCCCCCCCC5CCCCCCCCCCCCCCCCC5CCCCCCCCCCCCCCC5C*CCCC5CC*CC*CCCCCCCCCCCCCCCC5C*CCC5CCCCCCCCCCCCC5CCCCC5CCCC5CCCC**CCCCCC5C*555CCC5CCCCCCCCCCCC*C**CC*CCC5CC5CCCCCC555CC55C5CCCCC*C*CCCCCCCCCC**CC5CCCCCCCCCCC5*5CCCC5CC5*CC5CC555CC55C5555CCCCCCC5CC*C5CCC*5CCC*CCCCC**555CCC*5C**5555C#
@VH01349:24:AACVJTHM5:1:1107:51236:45357 2:N:0:AGGTGAGA+CGCATAGA
TCGTTGGGACTACACGGGTATCTAATCCTGTTTGCTCCCCACGCTTTCGCACATGAGCGTCAGTATTGGTCCAGGAAGTCGCTTTCGCCACTGATGTTCCTTCAGATATCTACGCATTTCACCGCTACACCTGAAATTCCACTTCCCTCTCCCATACTCTAGCGATGCAGTCTCGGAAGCAGTTCCCAGGTTAAGCCTGGGGATTTCACACCCGACTTGCAAAGCCGCCTACGCGCGCTTTACGCCCAGTAATTCCGATTAACGCTCGCACCCTCTCTATTACCGCGGCTGCTGGCACATC
+
CCCCCCCCCCCCCCCC5CCCCCCCCCCCCCCCCCCCCCCCCCCCCCCCC5CC*C5CC*CCCCCCCCCCCCCCCCC5CCCCCCCCCCCCCCCCCCCCCCCCCCCCCCCCCCCC5CCCCCCCCC*C5CCCCCCCCCCCCCCCCCCCCCCCCCC*CCCCCC5CCCC*CCCCCCCCCCC5CCC*CCCCCCCCC5CCCCCCCCC*CCCCCCCCCCCCCCCCCCCCCCCCCCCCCCCCC5CCC*CCCCC*CCCCCCC*5C5CCCCCCCCCCCCCCCCC*CCC*5CC5CC5CCCCCCCCCCCCC*C*#
@VH01349:24:AACVJTHM5:1:1107:47449:45509 2:N:0:AGGTGAGA+GGCATAGA
TCGTTGGGACTACTGGGGTTTCTAATCCTGTTTGCTCCCCACGCTTTCGCGCCTCAGCGTCAGTTACAGACCAGAAAGCCGCCTTCGCCACTGGTGTTCCTCCACATCTCTACGCATTTCACCGCTACACGTGGAATTCCGCTTTCCTCTTCTGTACTCAAGTTCTCCAGTTTCCAATGACCCTCCACGGTTGAGCCGTGGGGTTTCACATCAGACTTAAAGAACCGCCTGCGCGCGCTTTACGCCCAATAATTCCGGACAACGCTTCGCACCTACGTATTACCGCGGCTGGTAGCACGTA
+
CC5CCCCCCCCCCCC*CCCCCCCCCCCCCCCCCCCC*CCCCCCCCCCCCCCCCCCCCCCCCCCCCCCCCCCCCCCCCCCCCCCCCCCCCCCC5CCCCCCCC5CCCCCCCCCCCCCCCCCCCCCCCCCCCCCCC*CCCCCCC5CCCCCCCCCCCC*CCCCCCCCCCCCC*CCCCCCCCCCCCCCCCCCCCCCCCCCCCCCCCC*CCCCCCCCCCCC*CCCCCCCCCCC*CCCCCCCCC*CCCCCC*CCCCCCCCCCCCCCCCCCCCCC*5CCCCCCCCCCCCC5CCCCCCCCCCCCCCCCC#
@VH01349:24:AACVJTHM5:1:1107:18156:46247 2:N:0:AGGTGAGA+GGCATAGA
TCGTTGGGACTACTAGGGTTTCTAATCCCGTTCGCTCCCCACGCCTTCGCGCCTCAGTGTCAGGTGTATCCCAGCTGGCCGCCTTCGCCACGGGTGTTCCTCCCGATCTCTACGCATTTCACCACTACACCGGGAATTCCACCAGCCCCTGATACCCTCAAGCTCACCCGTCCCCCACGACCCTCCCCGGTTAGGCCGGGGGCTTTCACGCCGGGCGTAATGAGCCACCTGCGCGCGCTTTACGCCCAGTAACTCCCGACAACGCTCGGCCGCTACGTATTACCGCGGGTGCTGGCAGGTA
+
CCCCCCCCCCCCCCCCCCCCCCCCCC**CCCCCCCCCCCCCCCCCCCCC5CCCCCCCCCCCCCCCCCCCCCCCCCCCC5CCC*CCC5CCCCCCCCCCCCCCCCCCCCCCCCCCCCCCCCCCCCC5CCCCCCCCCCCCCCCCC*CCCCCCCCCCCCCCCCCCC*CCCCCCCCCC*C*CCCC5C*CCCCCCCCC*CCC*CCCCCCCCCCCCCCCCCCCCCCCCCCCC5CCCCC*CCCCCCCCCCCCCCCCCCCCCCCC*CCCCCCCCCCCCCC*CCCCCCCC5*C*CCCC*CC5CCCCC*5C#
@VH01349:24:AACVJTHM5:1:1107:34648:47440 2:N:0:AGGTGAGA+CGCATAGA
TCGTTGGGACTACACGGGTTTCTAATCCCGTTCGCTCCCCACGCCTTCGCGCCTCAGCGTCAGGTCAGGCCCAGCCAGCCGCCTTCGCCACTGGTGTTCCTCCGGATCTCTACGCATTTCACTGCTACACGCGGAATTCCATCCCCCTCTGCCGCACTCCAGCCTTGCAGTCACAAGCGCAATTCCCAGGTTGAGCCCGGGGATTTCACGCCTGTGTTACAAAACCGCCTGCGCACGCTTTACGCCCAGTAATTCCGATTAACCCTTGCACCCTACGTATTACGGCGGCTGCTGGCACGTT
+
CCCCCCCCCCCCCCCCCCCCCCCCCCCCCCCCCCCCCCCCCCCCCCCCCCCCCCCCCCCCCCCCC*CCCCCC5C*CCCCCCCCCCCCCCC5CCCCCCCCCC*CCCCCCCCCCCCCCCCCCCCCCCCCCCCCCCCCCCCCCCCC*5CCCCCCCCCCCCCCCC*CCCC5CCCCCCCCCCCCCCCCCCCC*CCCCCCCCCCCCCCCCCCCCCCCCCCC*CCCCCCCC*CC5CCC*C5CCC5CCCCCC*C5CCC*CCCCCC*CCCC5*CCCCCC*CCCC*5CCC*CCCCCC5*C5CCC5C55*C#
@VH01349:24:AACVJTHM5:1:1107:66498:48538 2:N:0:AGGTGAGA+CGCATAGA
TCGTTGGGACTACTAGGGTATCTAATCCTGTTTGCTCCCCACGCTTTCGCACCTCAGCGTCAGTACCGATCCAGTGGGCCGCCTTCGCCACCGGTGTTCTTCCTAATATCTACGAATTTCACCTCTACACTAGGAATTCCACCCACCTCTATCGGACCCGAGACCAACAGTATCAAAGGCAGTTCCCACGTTGAGCCCCGGGATTTCACCCCTGACTTGAAAGTCCGCCTACGTGGGGTTTACCCCCAGTGATTCCGAACAACGCTTGCCGCCTTCGTATTACCGGGGGTGGTGGGGGGAA
+
CCCCCCCCCCCCCCCCC5CCC*CCCCCCCCCCCCCCCC5CCC**CCCCCCCCCCCC5CCCCCCCCCCCCCCCCCCCCCCCC*CCCCCCCCCCCCCCCCCCCCCCCCCCCCCCCCCCCCCCCC5CCCCCC*CCCCCCCCCCCCCCCCCCCCCC*CCCC5CCCCCCCCCCCC*CCC55CCCCC*CCCC**5CCCCC5CC5C5C*CC*55C5C5CCCCCCCCCC5**5C5CCCC*CCC*C5C*5C*5*5CCCC5C55*5CCCC*555*5**555555*555C5C*5CC5CC*5*CCC5*C5CC#
@VH01349:24:AACVJTHM5:1:1107:67596:50507 2:N:0:AGGTGAGA+GGCATAGA
TCGTTGGGACTACAAGGGTATCTAATCCTGTTTGCTCCCCACGCTGTCGCGCCTCACCGTCAGCCACTGCCCAGCAGGCCCCCTTCGCCACCGGTGTTCTTGCGGATCTCTACGCATTCCACCGCTACACCCGGAATTCCACCTGCCTCTACAGTGCTCAAGTGAAGCAGTTCGCACGGGCGATCCGGGGTTGAGCCCCGCACTTTCACCACACGCTTACCCCACCGCCTACGCGCCCTTTACCCCCACTGATTCCCGACAACGCTCGCACCCTCCGTATAACCGCGGCTGCTGGCACGGT
+
C5CCCC*CCCCCCCCCCCCCCCCCCCCCCCCCCCCC*CCCCCCCCCCCCC5CC5CC*CC*CCCCC5CCC5CCCCCCCCC**CCCCC5CCCC5CCCCCC5C5*C5CCCCCCCC*CCCCCCCCCCCCCCCCCC5CCCCC55CCCCCCC5CCCCCCCC**CC*CCCCCC*C5*CCCC*CCCC*C5CC55C55CCCCC5555CC*CCCCCCCCCC5CCC55CCCC5C**C555CCC5CCCCCC5CC5**CC5*CC5*CCC**55CCC55CC55C55CCC**C55*5555C***5*5*5555555#
@VH01349:24:AACVJTHM5:1:1107:37848:50866 2:N:0:AGGTGAGA+GGCATAGA
TCGTTGGGACTACAAGGGTTTCTAATCCTGTTTGCTCCCCACGCTTTCGCGCCTCAGCGTCAGATCCGGTCCAGGTCGCCGCCTTCGCCACCGGTGTTCTTCCCAATATCTACGAATTTCACCTCTACACTGGGAATTCCACCACCCTCTCCCGTCCTCAAGACCGCCAGTATCAAAGACAATTCCGAGGTTGAGCCCCGGGATTTCACCCCTCACTATTACAGTCCGCCTACGCGGCCTTTACCCCGAGTAATTCCGAACAACGCTAGCCCCCTTTGTTTTAGGCGCGCTTGTGGGACGC
+
CCCCCCCCCCC5CCCCC*CCCCCCCCCCCCCCCC*CCCCC55CCCCCCCCCCCCCCCCCCCCCCCCCCCCCC*CCCCC*C**CCCC*CCCCCC5CCCCCCC*CCCCCCC5CCCC555CC5C5CCC5CC5C5CCCCCCCCCC5*CCCC**CC5CC5CC*CCCC5C55*CCC5C**555555*55555555C55C555*55555*55555*5*55*55555*5*5555*55555555**5*C5*5***5*5555555C5555555*555555555*55*55*555*5*55555**55*55**#
@VH01349:24:AACVJTHM5:1:1107:63866:52230 2:N:0:AGGTGAGA+GGCATAGA
TCGTTGGGACTACAAGGGTATCTAATCCTGTTTGCTCCCCACGCTGTCGCGCCTCAGCGTCAGCAACGGCCCAGCAGACCGCCTTCGCCGCTGGTGTTCTTCCCGATCTCTACGCATTCCACCGCTACACCGGGAATTCCATCTGCCTCTACCGTGCTCAAGCCTCACAGTCTAGAAGGCCGATCCATGGTTGAGCCATGGAATTTCACCCCCTACTTATCAAGCCGCCTACGCCCCCTTTACGCCCAGTAATTCCGGACAACGCTCGCACCCTCTGTATTACCGCGGCTGCTGGCACACT
+
CCCCCCCCCCCCCCCCCCCCCCCC5CCCCCCCC5CCCCCCCCCCCCCCCCC*CCCCCCCCCCCCCCCCCCCCCCCCCCCCCCCCCCCCCCCCCCCCCC*CCCCCCCCCCCCCCCCCCCCCCCCCCCCCCCCCCCCCCCCCCCCCCC5CCCCCCCCC*CCCCCCCCCCCCCC*CC5*5CCCCCCCC5CC*CCCCC*C5CCCCCC5CCCCCCCC5CCCCCCCCCCCCC*5CCCC*5**CCCC5CCC*5CC*CCCCCCCCCCC*5C5*5*55CC*5C5*55C*5*55*55C*555CC5*55*5#
@VH01349:24:AACVJTHM5:1:1107:44514:54350 2:N:0:AGGTGAGA+GGCATAGA
TCGTTGGGACTACTAGGGTTTCTAATCCTGTTCGCTCCCCACGCTTTCGCGCCTCAGTGTCAGTTACAGACCAGAAAGTCGCCTTCGCCACTGGTGTTCCTCCAAATCTCTACGCATTTCACCGGTACACTTGGAATTCCACTTTCCTCTTCTGCACTCAAGTTCCCCAGTTTCCAATGACCCTCCACGGTTGAGCCGTGGGCTTTCACATCAGGCTTAAGAAACCACCTGCCGGCGCTTTACGCCCAATAATTCCGGACAACGCTTGTCACCTACGTATTACCGCGGGTGCTGGCACGTC
+
CCCCCCCCCC*CCCCCCCCC5C5CCCCCCCCC5C5CCCCC5CCCCCCCCCCCCCCCCCCCCCCC5CCCCCCCCCCCCCCCCCCCCCC5CCCCCCCCCCCCCCCCC5CCCCCCCC*CCCCCCCC5*CCCCCCCC5CCCCCCCCCCCC5CCCCCCC*CCCCCCCCCCCCCCCCCCCCCCC5C5CCCCC5CCCCC5CCCCCCCCCCCC5*CCCCCCCC*CCC**CCCCCC*CCC***5C5*CC5C**C555CC55CC5*5CCCCCC5CCCCC55555*C555*5CC*C*5C*C*C555CCCCC#
@VH01349:24:AACVJTHM5:1:1107:60344:55827 2:N:0:AGGTGAGA+GGCATAGA
TCGTTGGGACTACTAGGGTTTCTAATCCGGTTTGCTCCCCACGCTTTCGCCCCTCAGCGTCAGGACAGGGCCAGGATGCCGCCTTCGCCACTGGTGTTCCTCCAGATATCTACGCATTCCACCGCTACACCTGGAATTCCACATCCCTCTCCCTCCCTCAAGCCTTGCAGTTTTCCAAGACCCCTCCCAGTTGAGCCGGGAGATTTCACTTAGAACTTACAAAGGCGCCTGCGGGCGCTTTACGCCGAATAAATCCGGACATCGTTTCACACCTACGTATTAGCGCGGCTGCTGGCAGGTA
+
CCCCCCCCCCCCCCCCCCCCCCCCCCCCCCCCCCCCCCCCCCCCCCCCCCCCCCCCCCCCCCCCCCCCCC*CCC*CCCCC*CCCCCCCCCCCCCCCCCCCCCCCCCCCCCCCCC*CCCCCCCC**CCCCC*C5CCCCCCCCCCCCCCCCCCCCC*CCCCCCCC*CCCCCCCCCCCCCCCCC*CCCCCCCCCCCCC*CCC****CCC5CC555*5*5C55CC555*5555C55CC55CCCCCCC55555CC*5*55*55*555555C5*55555C555*CC55555*5C5*5555555*55#
@VH01349:24:AACVJTHM5:1:1108:34080:2420 2:N:0:AGGTGAGA+GGCATAGA
TCGTTGGGACTACACGGGTTTCTAATCCCGTTTGCTCCCCTAGCTTTCGCGTCTGAGCGTCAGGTACGGTCCAGAAGGCCGCTTTCGCCACGGGTGTTCCTCCCGATATCTACGCATTTCACCACTACACCGGGAATTCCACCTTCCTCTACCGTCCTCTAGCCAGGCAGTTTTGAGCGGCCTCTGCCAGTTGAGCCGGGAGATTTCACACCCAACTTACCGCGCCGCCTGCACGCGCTTTACGCCCACTGAATTCGGATAACGCTCGGTTCCTACGGTTTACCGCGCGTGCTCGCACGTG
+
CCCCCCCCCCCCCCCCCCCCCCCCCCCCCCCCCC5CCCCCCCCCCCCCCCCCCCCC5CCCCCCCCCC*CCCCC**CCC*CCCCCCCCCCCCCCCCCCCCCC5CC*CCCCCCCCCCC*CC5CCCCCC*CCC*CCCCCCCCCCCCCCCCCCCCC5CCCCCCCC5CCCCCCCCCCCCCCC*CCCCCCC*CCCC5CCCCCCCCCCC*CCCCC5*CCCCC5*5555555C5C55C*CC5*5*CCCCCCCCC*C*CCCCC55CCCCCC55CC5C**CCCCC55*5555**5*5*5C5*55555C5*#
@VH01349:24:AACVJTHM5:1:1108:45366:7683 2:N:0:AGGTGAGA+GGCATAGA
TCGTTGGGACTACTGGGGTTTCTAATCCTGTTTGCTCCCCACGCTTTCGTGCCTCAGCGTCAGTATAAGTCCAGAAAGTCGCCTTCGCCACTGGTATTCCTCCTAATATCTACGCATTTCACCGCTACACTAGGAATTCCACTTTCCTCTCCTTAACTCAAGCCTTCCAGTTTCAAATGCTTACCACGGTTGAGCCGTGATCTTTCACATCTGACTTAAAAGGCCGGCTACGCACCCTTTACGCCCAATAAATCCGGACAACGCTTGCCCCCTACCTATTACCGCGGCTGCTGGCACGTAC
+
CCCC5CCCCCCCCCCC*CCCCCCCCCCCCCCCCCCCCCCCCCCCCCCCCCCCCCCCC*CCCCCCCCCCCCCCCCCCCCCCCCCCCCC5CCCCCCC5CCCCCCCCCCCCCCCCCC5CCCCCCCC*CCCCCCC*CCCCCCCCCCCCCCCC*CCCCCCCCCCCCC*CCCCCCCCCCCCCCCC*CCCCCCCCCCC*CCCCCCCCCCCCC5CC*CCCCCCCCCCCCCC*CC5CCC*CCC*CCC5CC5C*CCCCC5CCCCCCCCCCCCCCCC5CCCCCCCC*CCCCC55CC5CCCCCCCCCCCCC*#
@VH01349:24:AACVJTHM5:1:1108:71232:8137 2:N:0:AGGTGAGA+CGCATAGA
TCGTTGGGACTACTAGGGTTTCTAATCCTGTTCGCTCCCCACGCTTTCGCTCCTCAGCGTCAGGACAGGCCCAGCAAGCCGCCTTCGCCACCGGTGTTCCTCCTGATATCTGCGCATTTCACCGCTACACCAGGAATTCCACTTACCCCTCCCTGCCTCCAGCCGACCCGTATCCACCGCAGACCCACGGTTAAGCCCCCGGCTTTCACGGCAGACCCGACCAGCCGCCTACGAGCTCTTTACGCCCAATAATTCCGGACAACGCTCGCGCCCTACGTATTACCCCGCCTGCTGGCACGTC
+
CCCCCCCCCCCCCCCCCCCCCCCCCCCCCCCCCCCCCCCCCCC5CCCCCCCCCC5CCCCCCCCCCCCCCCCCCCC5C*CC5*CCCCCCCC5CCCCCCCCCCCCCCCC*CCCC*CCCCCCCCCC5CCCCC5*CCCCCCCCCCCCCCCCCCC*CCCCCCCCCC**CCCCCCCCCCC5CCCCCCCCCCCCCCC*CCCCCC*C5C*C5CC5C5CCCCC*C**CCCC5CCCC*CC*CCC5CCCC5CC*CCCCCCCC5*C5C5CC55*C5*C55CC5**C5C*CCC5C55*C**C*****5555*5#
@VH01349:24:AACVJTHM5:1:1108:21091:9084 2:N:0:AGGTGAGA+GGCATAGA
TCGTTGGGACTACAAGGGTTTCTAATCCTGTTCGCTCCCCACGGTTTCGCTCCTCAGCGTCAGTAAGTGCCCAGAGACCTGCCTTCGCCATCGGTGTTCCTCCTGATATCTGCGCATTCCACCGCTACACCAGGAATTCCAGTCTCCCCTACACCACTCCAGTCTGCCCGTACCCACTGCACGCTAGAGGTTGAGCCTCTAGATTTCACAGCAGACGCGACAAACCGCCTACGAGCTCTTTACGCCCAATAATTCCGGACAACGCTCGGACCCTACGTATTACCGCGGCTCCTGGCACGTT
+
CC5CCCCCCCCCCCCCC*CCCCCCCCCCC*CCCCCCCCCCCCC5CCCCCCCCCCCCCCCCCCCCCCCCCCCCCC5CCCCCCCCCCCCC*CCCCCCCCCCCCCCCCCCCC55CCCCCCCCCCCCCCCC**CCCCCCCCCC*CCCCCCCCCCCCCC*C5CCCC*CCC**CCCCC5CCCCC5CC5CCCCCCCCCCCCCCCCCCC*CCCC*CC5CCCCCCCCCCCCCCCCCC*CCCCC5CCCCCCCCC*CCCCCCCCC5CCCC5C*CC5C5C5C*CCCC5CCCCCCC5CCCCCC**CCCCCCCC#
@VH01349:24:AACVJTHM5:1:1108:33474:9690 2:N:0:AGGTGAGA+GGCATAGA
TCGTTGGGACTACTAGGGTTTCTAATCCTGTTTGCTCCCCACGCTTTCGCACCTCAGCGTCAGTACCGGGCCAGTGAGCCGCCTTCGCCACTGGTGTTCTTGCGAATATCTACGAATTTCACCTCTACACTCGCAGTTCCACTCACCTCTCCCGGACTCAAGATCTCCAGTATCAAAGGCAGTTCCGGAGTTGAGCTCCGGGATTTCACCCCTGACTTAAAGACCCGCCTACGTGCGCTTTACGCCCAGTGATTCCGAGCAACGCTAGGCCCCTTCGTATTACCCCGCGTGGTGGCACGAA
+
CCCCCCCCCCCCCCCCCCCCCCCCCCCCCCCCCCCCCCCCCCCCCCCCCCCCCCCCCCCCCCCCC55CCCCCCCC5CCC5CCCCCCCCCCCCCCCCCCCCCCCCCCCCCCCCCCCCCCCCCCCCCCCCCCCCCCCCCCCCCCC55CCCCCCCCCCCCCCCCCCCCCCCCCC5C*CCCCC*CCCCCCCCCCCCCCCCCCCCCC5CCCCCCCCCCCCCCCCCC*C5CCCCCC5C*CC***CCCCCCC*CCC5CCCCC*5CCCCCCCCC5C*C5C5C**CC*55C5***5555C*55*5C**5#
@VH01349:24:AACVJTHM5:1:1108:32584:11943 2:N:0:AGGTGAGA+GGCATAGA
TCGTTGGGACTACAGGGGTATCTAATCCTGTTTGCTCCCCACGCTTTCGTGCCTGATCGTCAGTTCTGGTCCAGGAAGCCGCTTTCGCCACTGATGTTCCTTCCGATATCTACGCATTTCACCACTACACCCGGAATTCTACACGCCTCTACCACACTCAAGTTTCCCAGTCTCAGACGACTACACCCGGTTTAGCCGAATGGTTTCACGCCTGACTTAAGAAACCGCCTGCACGCCCTTTAGGCCCAGTAACTCCGGATAACGCTTGTGTCCTACGTTTTACCGCGCCTGCTCGCACGTT
+
CCCCCCCCCCCCCCCCCCCCCCCCCCCCCCCCCCCCCCCCCCCCCCCCCCCCCC55CCCCCCCCCCCCCCCCCCCCC5CCCCCCCCCCCCCCCCCCCCCCCCCCCCCCCCCCCCCCCCCCCCCCCCCCCCCCCCCCCCCCCCCCC*CCCC5CCCCCCCCCCCCCCCCCCCCCCCCCC5CCCCCCCCCCCCCCCC**CCCCCCCCCCCCCCCC5CCCCCC*C*CCCCC5CCC5C5CCC5CCCC*CCCCCCCCCCCCCCCC5C55CCCC55CCCCCC**CCCCCC55C5*CC55C*5CC*5C#
@VH01349:24:AACVJTHM5:1:1108:17190:13097 2:N:0:AGGTGAGA+GGCATAGA
TCGTTGGGACTACAGGGGTTTCTAATCCCGTTTGCTCCCCTGGCTTTCGCGCCTCAGCGTCAATATCGGTCCAGGATGTCGCCTTCGCCACCGGTGTTCCTCCAGATATCTACGCATTTCACCGCTACACCTGGAATTCCACATCCCTCTCCCGGATTCAAGCCTTCCAGTATCGGACGCAGTTCCCGGGTTGAGCCCGGGGATTTCACGTTCGACTTAGAAGGCCGCCTACGCGCCCTTTACGCCCAGTAATTCCGAACAACGCTTGCCCCCTCTGTATTACCGCGGCTGCTGCCACAGA
+
CCCCCCCCCCCCCCCCC5CCCCCCCCCCC5CCCCCCCCCCCCCCCCCCCCCCCCCCCCCCCCCC5CCCCCCCCCCCCCCCCCCCCCCCCCCCCCCCCCC*CCCCCCCCCCCCCCCCCCCCCCCCCCCCC*CCCCCCCCC*CCCCCCCCCCCCCCCCCCCCCC*CCCCCCCCCCCCCCCCCCCCCCCCCCCCCCCCCCCCCCCCCCC*CCCCCCCCCCCCC5CCCCCCCCCCCCCC*CCCCCCCCCCCCCCCC*C5CCCCCCCCC*CC5CCC*CCCC*CCCC5CCC5C*CC**CC*5C555#
@VH01349:24:AACVJTHM5:1:1108:63998:13893 2:N:0:AGGTGAGA+GGCATAGA
TCGTTGGGACTACCAGGGTTTCTAATCCCGTTCGCTCCCCTAGCTTTCGCAGTTCAGCGTCAGTGTCGGCCCAGCAACCCGCCTTCGCCGCAGGTGTTCCTCCCCATCTCTACGCATTTCACTGCTACACCGGGAATTCCACTGCCCTCTACCGCACTCTAGCCCGCCAGTATCCCATGCCATTCCCAGGTTGAGCCCACGGGTTTCACATCGGACTTAACGAACCACCTACGCACGCTTTACGCCGAGTAATTCCGAGTAACGGTTGCACCCTTCGTATTACCGCGGGTGGTGGCACTAT
+
5CCCCCCCCCCCCCCCCCCCCCCCCCCCCCCCCCCCCCCCC5*CCCCCCCCCCCCCCCCCCCCCCCCCCCCCCCCCC5CCCCCCCCC5CC*CCCCCCCCCCCCC*CCC5CCC5*CCCCCCCCCCCCCCCCCCCCCCCCCCC5CC5CCCCCCCC5C555CCCCCCC5CCCC55CCCCC*CC*CCCCCCCC5CC5CCC5*555C5CCCC5CCCCCCCCCCCC5C5C*CCC5CC5C*5C*5CCCCCC*5*55555CC5CCC5CCC***C5C5C555C5*CCCC5CC*CCCC*C*55CC5CC**#
@VH01349:24:AACVJTHM5:1:1108:49588:14934 2:N:0:AGGTGAGA+GGCATAGA
TCGTTGGGACTACTGGGGTATCTAATCCTGTTTGCTCCCCACGCTTTCGCACCTCAGCGTCAGTACCGGACCAGTGAGCCGCCTTCCCCACTGGTGTTCTTCCTAATATCTACGAATTTCACCTCTACACTAGGAATTCCACTCACCTCTTCCGGACTCGAGACTTGCAGTATCAAACGCAGTTCCGAGGTTGAGCCCCGGGATTTCACCCCTGACTAACAAATCCGCCAACCTGGGCTTTACGCCCAGTAATTCCGAACAACGGTAGCCCCCTTCGTATTACCCGGGCTGCTGCCACCAT
+
CCCCCC5C*C5*CC*CCCCC**C5CCCCCCCCCC*C5C*CCCC*CCCCCCCCCCCC5CC5CCCCC5CCCCCCCCCCCCCCCCCCCC*CCCCC5CC5CCCCCCC*CCCCCCCCCCCCCCCCC**5CCC5C*5C*CCCCC*CCC5CCCCC*CCCCCCCCC*CCCCCC5CC*CCCCC5C**5**5555*5*C5555555*55555**555555555*55*55555555555**5**5**5*555555**55*55555*5*5555555555555*55*5**5555555*555*55*5**555**#
@VH01349:24:AACVJTHM5:1:1108:35955:17546 2:N:0:AGGTGAGA+GGCATAGA
TCGTTGGGACTACAAGGGTTTCTAATCCTGTTTGCTCCCCACGCTTTCGTGCATGAGCGTCGGTATTATCCCAGGGGGCTGCCTTCGCCATCGGTATTCCTCCACATCTCTACGCATTTCACTGCTACACGTGGAATTCTACCCCCCTCTGACATACTCTAGCTCGGGAGTTAAAAATGCAGTTCCAAAGTTAAGCTCTGGGATTTCACATCTTTCTTTCCGAACCGGCTGCGCACGCTTTACGGCCAGTAATTCCGATTAACGCTTGCACCCTACGTATTACCGCGGCTGCTGGCACGTC
+
CCCCCCCCCCCCCCCCCCCCCCCCCCCCCCCCCCCCCCCCCCCCCCCCCCC5CCCCCCCCCCCCCCCCCCCCCCCCCC5CC5CCCCCCCCCCCCCCCCCCCCCCCCCCCCCC**CCCCCCCCC5CC*CC*CCCCCCCCC5CCCCC*CCCCC5CCC5CCCCCCCC*CCCCCCCCCCCCCCCCCCCC*CCCC5CCCC5C5CCCCCCCCCCCCCCCCCCCCCCCCCCCCC*CCC5CCCCCCCC5C55*CC5CC55CCCC5CCC*CC55CCCCC*CCC5C5CCCCC555CC55C*CC*CCCC55#
@VH01349:24:AACVJTHM5:1:1108:42942:18815 2:N:0:AGGTGAGA+GGCATAGA
TCGTTGGGACTACTAGGGTTTCTAATCCTGTTTGCTCCCCACGCTTTCGCACCTCAGCGTCAGTACCGGGCCAGTGAGCCGCCTTCGCCACTGGTGTTCTTGCGAATATCTACGAATTTCACCTCTACACTCGCAGTTCCACTCACCTCTCCCGGACTCAAGATCTCCACTATCAAAGGCAGTTCCGGAGTTGAGCTCCGGGATCTCACCCCTGACTTAAAGACGCGCCTACGTGCGCTTTACGCCCAGTGATTCCGAGCAACGCTAGCCCCCTTCGTATTACCGCGGCTGCTGGCACGAA
+
CCCCCCCC*CCC*CCCCCCCCCCCCCC*CCCCC5CCC5CCCCCCCCCCCCCCCCCCCCCCCCCCCCCCCCCCCC5CCCCCCCCC5CCCCCCCCCC*CCCCCCCCC5CCC5CCCCCCCC5CCCCCCCC5CCCCC5C5CCCCCCCCCCCCCCCC**CCC5C5CCCCCCCCC*CCCCCCCCCCC5CCC5C5C5CC5CCCCCCC*55CCC5CCCCCCCCCCCCCCCC5*CCC55CCCCC5CCC5CCCC*C55CCCCCCC5CCC5CC55C*C*5C5555*5555555*55555555555C5C*CC#
@VH01349:24:AACVJTHM5:1:1108:55856:20405 2:N:0:AGGTGAGA+GGCATAGA
TCGTTGGGACTACAAGGGTATCTAATCCTGTTTGCTCCCCACGCTTTCGCACCTCAGCGTCAGTTTCGAGCCAGTGAGCCGCCTTCGCCACTGGTGTTCCTCCGAATATCTACGAATTTCACCTCTACACTCGGAATTCCACTCACCTCTCTCGAACTCGAGATTGCCAGTATGAGAGGCAGTTCCAGGGTTGAGCCCTGGGATTTCACCCCTCACTTAACAATCCGCCTACGTGCGCTTTACGCCCAGTAATTCCGAACAACGCTAGCCCCCTTCGTATTACCGCGGCTGCTGGCACGAT
+
CCCCCCCCCCCCCCCCCCCCCCCCCCCCCCCCCCCCCCCCCCCCCCCCCCCCCCCCCCCCCCCCCCCCCCCCCCCCCCCCCCCCCCCCCCCCCCCCCCCCCCCCCCCCCCCCCCCCCCCCCCCCCCCCCCCCCCCCCCCCCCCCCCCCCCCCCCCCCCCCCCCCCCCCCCCCCCCC*CC*C*CCCCCCCCCCCCC5CCCCCCCCCCCCCC5CCCCCCCCCCCCCCCCCCCCCCCCCCCCCCC5CC5CCCCCCCCCCCCCCCCCCC5CCCC*CCC5CCCCCCC5CCCCCCCCCCCCCCCCC#
@VH01349:24:AACVJTHM5:1:1108:34232:20897 2:N:0:AGGTGAGA+GGCATAGA
TCGTTGGGACTACTAGGGTTTCTAATCCTGTTCGCTCCCCACCCTTTCGCTCCTCAGCGTCAGGCAAGGCCCAGAGAACCGCCTTCGCCACCGGTGTTCCTCCTGATATCTGCGCATTTCACCGCTACACCAGGAATTCCGTTCTCCCCTACCTGCCTCCAGCCAGCCCGTATCCACCGCAGACCCACAGTTAAGCCATGGGCTTTCACGGGAGACGCGACAAGCCACCTACGAGCTCTTTACGCCCAATAATTCCGCACAACTCTTGCGCCCTACGTATAACCGCGGCTGCTGGCACCTA
+
CCCCCCCCCCCCCCCCCCCCCCCCCCCCCCCCCCCCCCCCCC*CCCCCCCCCCCCCCCCCCCCCCCCCC5CCCCCC5CCC5CCCCCCCCCCCCCCCCCCCCCCCCCCCCCCCCCCCCCCCCCC5CCCC5CCCCCCCCCCC5CCCCCCCCCCCCCCCCCCCCCCCCCCC*CCCCCCCCC5CCCCC*5CC5CCCCCCCCCCC*CCCCCCCC55*55CCC*C55CC55CC*CCCC5C5CCCCCC55CC5CC5CC5CC5CC5*C55C*C5**C5C555555C555555C5*5CCC5C**5555C#
@VH01349:24:AACVJTHM5:1:1108:66763:21276 2:N:0:AGGTGAGA+GGCATAGA
TCGTTGGGACTACAGGGGTTTCTAATCCTGTTTGCTCCCCACGCTTTCGCGCCTCAGCGTCAGTATCGGGCCAGTAAGCCGCCTTCGCTTCTGGTGTTCCTCCGAATATCTACGAATTTCACCTCTACACTCGGAATTCCACTTACCTCTCCCGAACTCCAGGCGACCAGTATCAAAGGCAGTTCCGAGGTTGAGGCTCGGCATTTCAGCCCTGACTTAATCACCCGCCTACGCGCGCTTTACGCCCAGTAATTCCGAACAACGCTAGCCCCCTTCGTATTACCCCGGCTGGTGGCACGAC
+
C*CCCC5CCCCCCC5CCCCCCCCCCCCCCCCCCCCCCCCCCCCCCCCCCCCCCCCCCC*CCCCCCCCCC5CCCCCCCCCCCCCCCC*CCCCCCCCCCCCCCCCCCCCCCCCCCCCCCCCCCCCC*CCCCCCCC5CCCCCCCCCCCCCC*CCCCCC5C5CCCC5CCCCC*CCC*CCCCC*CC5C5*CCCC*CC*CC*C5CCCC*CCCCC*C5CCCCC55CCCC5CCCCCCC55CCC5CCCCCC5**5CC5CCCC5CC5*CCCC**CC*5CC*C555C5C5CCC*C**55CC5*C5C*C555#
@VH01349:24:AACVJTHM5:1:1108:44135:21636 2:N:0:AGGTGAGA+GGCATAGA
TCGTTGGGACTACAAGGGTTTCTAAGGCTGTTTGCTCCCCACGCTTTCGCTTCTCAGCGTCAGGAAATGCCCAGAGAACCGCCTTCGCCACCGGTGTTCCTCCTGATATCTGCGCATTCCACCGCTCCACCAGGAATTCCATTCTCCCCTGCATTCCTCTAGTTTGCCCGTATCGGAAGCAGGCTCAGGGTTAAGCCCTGAGTTTTCACTTCCGACGTGACAAACCGCCTACAAGCCCTTTACGCGCAATAATTCCGGACAACGCTCGGACCCTACGAATCACCGCGCCTCCTGGCACGTG
+
CCCCCCCCCCCCCCCCCCCCCCCCCC*CCCCCCCCCCCCCCCCCCCCCCCCCCCCCCCCCCCCCCCCCC5CCCCCCCCCCCCCCCCC5CCCCCCC5CCCCCCCC5CCCCCCCCCCCCCCCC5C55CC5CCCCCCCCCCCCCCCCCCCCCCCCCCCCCCCC5CCCCCCCCCCCCCCCCCCCC**CCCC*CCCCC5CCCCCCCCCCCCCCCCCCCCCCCCCCCCCC5CC*CCCCCC*C*CCCCCC5C55CCCCCCCC*C5CCCCCCCCCCCCC*5CC*C*55CCCCC5**55*5C*5C5CC*#
@VH01349:24:AACVJTHM5:1:1108:60136:21995 2:N:0:AGGTGAGA+GGCATAGA
TCGTTGGGACTACCGGGGTATCTAATCCTGTTCGCTCCCCACGCTTTCGCACCTCAGCGTCAGATCAGGCCCAGGTGGCCGCCTTCGCCTCCGGTATTCCTTCGGATCTCTACGCATTCCACCGCTACACCCGAAATTCTACCAGCCTCTGCCTGTCTCCAGTCCGACAGTATCCCCTGGCCTCCCGGGGTTGAGCCCCGGGCTTTCACAGTGAGACTTACCGGACCGCCTACGTGCGCTTTACGCCCAATTATTCCGAACAACGCTCGCACCCTCCGTATTAACGCGGGAGCTGGCACGG
+
CCCCCCCCCCCCCC**CCCC5CCCCCCCCCCCC*CCCC5CCCCCCCCCCCCCCCCCCCCCCCC*CCCCC*CCCC5CC55CCCCCCC5CCCCCCCCCCCC*CCC*CCCCCCCCCC*CCCCCCCCCCCCCCCCC5CCCCCCCCCCCCCCCCCCCCCCCCCCCCCCCC**C5CCCC*55CC5CCCC*CCCC5CCC**5C5C55*C55CC5C5CCCC*5555CC55CCCC*C55C*CC*55**5C55CC*5*55C*C555555C5CCC*55555C*55CC5*5555**5555***555555555#
@VH01349:24:AACVJTHM5:1:1108:28949:22847 2:N:0:AGGTGAGA+GGCATAGA
TCGTTGGGACTACCAGGGTTTCTAATCCCGTTTGCTCCCCTAGCTTTCGCTCCTCAGCGTTAGTTCAGGCCCAGGTCGCCGCCTTCGCCACCGGTGTTCTTTCGGATATCTACGCATTCCACCGCTACACCCGAAATTCCACGACCCTCTACCGAACTCAAGACTAGTAGTATCCAACGACCTCTCCCCGGTGAGCGGTGGAGATTTCACGTCAGACTTGCTAGTCCGCCTACGAGCCCTTTACGCCCAATGATTCCGAACAACGCTTCCCCCCTCCGTCTTACCGCGGCTGCTGGGACGC
+
CCCCCCCCCCCCCCCCCCCCCCCCCCC5CCCCCCCCCCCCCCCCCCCC5CCCCCCCC5CCCCCCCCCCCCC*CCCCC*CCCCCCCCC*CCCCCCCCCCCCCCCCCCCCCCCCCCCCCCCCCCCCCCCCCCCCCCCCCCCCC5CCCCCCCCCCCCCCCCCCCCCCCCCCCCCCCCCCCCCCCCCCCCCCCCCCCCCCCCCCC5CCCCCCCCC5CCCCCCCC*CCCCCCCCCCCC5CCCCCC5CCCCCC5CCCCC5CC5CCCCCC5CCCC**55CCCCC5CCCCCCCCC5*CCCCCCC*CC5#
@VH01349:24:AACVJTHM5:1:1108:27661:24210 2:N:0:AGGTGAGA+GGCATAGA
TCGTTGGGACTACTCGGGTTTCTAATCCCGTTTGCTCCCCTGGCTTTCGCTCCTCAGCGTCAATGTCGGTCCAGGATGCCGCCTTCGCCACCGGTATTCCTCCAGATATCTACGCATTTCACCGCTACACCTGGGATTCTGCATCCCTCTCCCGAATTCAAGCCATCCAGTATCGGATGCAGTTCCCAGGTTGAGCCTGGGGATTTCACATCCGACTTAGTTGGCCGCCTACGAGCCCTTTACGCCCAGTAATTCCGAACAACGCTTGCCCCCCCCCTATTACCGCGGCTGGTGGCACGGA
+
CCCCCC5CCCCCCCCCCCCCCCCCCCCCCCCCCCCCCCCCCCC5CCCCCCCCCCCCCCCCCCCCCCCCCCCCCCCCCC5CCCCCCCCCCCCCCCCCCCCC5CCCCCCCCCCCCCCCCCCCCCCCCCCCCCCCCCCCCCCCC*CC*CCC5CCCCCCCCCCCCCCCCCCCC*CCCCCCCCCCCCCCC*CCCCCCC5**CCC5CCCCCCCCCCCCC5CCCCCCC55CCCCCCCCCC5CC55CCCC5CCC*C55C5CC*5CCC*CCC5*CCCCC*5CCC5*555C55*5C5C*C5*CCCCCC*5#
@VH01349:24:AACVJTHM5:1:1108:54190:24267 2:N:0:AGGTGAGA+GGCATAGA
TCGTTGGGACTACCGGGGTTTCTAATCCTGTTTGCTCCCCACGCTTTCGCACCTCAGCGTCAGTACCGAGCCAGTGAGCCGCCTTCGCCACTGGTGTTCCTCCGAATATCTACGAATTTCACCTCTACACTCGGAATTCCACTCACCTCTCTCGGACTCGAGACTACCAGTATCAAAGGCAGTTCCGGGGTTGAGCCCCGGGATTTCACCCCTGACTTAATAGTCCGCCTACGTGCGCTTTACGCCCAGTAATTCCGAACAACGCTAGCCCCCTTCGTATTACCGCGGCTGCTGGCACGAT
+
CCCCC5CCCCCCCCCCCCCCCCCCCCCCCCCCCCCCCCCCCCCCCCCCCCCCCCCCCCCCCCCCCCCCC5CC*CCCCC*CCCCCCCCCCCCCCCCCCCCCCCCCCCCCCCCCCCCCCCCCCCCCCCCCCCC5CCCCCC5CCCCCCCCCCCCCCCCCCCCCCCCCCCC*CCCCCCCCCCCCCCC5CCCCCCCCCCCCCCCCCCCCCCCCCCCCCCCCCCCCC5CCCCCCCCCCCC5CCCCCC5CCCC5CC5CCCCCCCCCCCC5CCCCCCCCCCCCCCCCCCCCC5*C*CCCCCCC5CCCC#
@VH01349:24:AACVJTHM5:1:1108:50062:27372 2:N:0:AGGTGAGA+GGCATAGA
TCGTTGGGACTACCCGGGTTTCTAATCCTGTTTGCTCCCCACGCTTTCGTGCCTCAGTGTCAGTGCTGGTCCAGGGTGTCGCCTTCGCCACGGATGTTCCTCCCGATATCTACGCATTTCACTGCTACACCGGGAATTCCACACCCCTCTACCGCACTCTAGACTGCCAGTATCCAATGCCATTCCCAGGTTGAGCCCGGGGCTTTCACATCAGACTTAACAGACGACCTACGCACGCTTTACGCCCAGTAATTCCGAGTAACGCTTGCACCCTTCGTATTACCGCGGCTGCTGGCACGAC
+
CCCCCCCCCCCCCCCCCCCCCCCCCC5CC*CCCCCCCCCCC5CCCCCCCCCCCCCCCCCCCCCCCCCCCCCCCCCCCCCCCCCCCCCCCCCCCCCCCC5CCCCC5CCCCCCCC5CCCCCCCCCCCCC5C5CCCCCC5CCCCCCCCCCCCCCC5CCCCCCCCCCC*5CCCCCCCCCCCCC**CCCCCCCCCCCCCC*CCCCCCCCCCCCCCCCCCCCCCCCCCCCC5CCCCCC*CCC5CCCC5CCC*CCCCCCCCC*CC5CCCCCCCCCC55CCCC5CCCCCC*CCCC5CCCCCC*CCCCC#
@VH01349:24:AACVJTHM5:1:1108:78465:27561 2:N:0:AGGTGAGA+CGCATAGA
TCGTTGGGACTACCCGGGTTTCTAATCCCGTTCGCTACCCATGCTTTCGCGTCTTAGCGTCAGTTATGGCCCACCGTGCCGCCTTCGCCACTGGTATTCCTCCGCATCTCTACGCATTTCACCACTACACGCGGAATTCTACACGCCTCTACCATACTCTAGTCTCCCAGTATCACACGACCTCTCCCGGTTTAGCCGGGAGCTTTCACGCCTAACTTAAAAGACCGCCTGCACGCCCTTTACGCCCAGCAATTCCGGATAACGCTTGCGTCCTACGTTTTACCGCGGGTGGTGGCACGTC
+
CCCCC5CCCCCCCC5CCCCC5CCCCC*55CCCCC5CCC*CCCC5CCCCCCCCCCCCCCCCCCCCC*CCCCCCC*CCCCCC**5CCC*CCCCCCCC5CC5CCCCCCCCCCCCCCCCCCCCCCCCCCCCCCC*CCCCCCCCCCCC5CC*CCCCC5CC5CCCCCCCCCCCCCCCCCCC5CCCCCCCCCCCCCCCCCCCCCC5C*C*CCC5CCCC*5C5CCCCCCCCCCCC555C55CC*C5CCC5CCCC555C55*55*555C*5**555555*5555*5*5555*5C*5555C*5555555*#
@VH01349:24:AACVJTHM5:1:1108:15107:28962 2:N:0:AGGTGAGA+GGCATAGA
TCGTTGGGACTACACGGGTTTCTAATCCTGTTTGCTCCCCACGCTTTCGCGCCTCAGCGTCAGTTACAGCCCAGAGACTCGCCTTCGCCACTGGTGTTCCTCCACATATCTACGCATTTCACCCCTACACCGGGAATTCCACCCCGCTCTTTGGTACTCTAGCTTGCCAGTTTCATGGGTCTTTCCTCGGTTGAGCCGAGGGCTTTCACACATGACTTAACAAACCGCCTACACGCGCTTTACGCCCAATGATTCCGAACAACGCTTGCACCCTCTGTATTACCGCGGCTGCTGGCACAGT
+
CCCCCCCCCCCCCC*CCCCCCCCCCCCCCCCCCCCCCCCCCCCCCCCCCCCCCCCCCCCCCCCCCCCCCCCCCCCC5*CCCCC5CCCC*CCCCCCCCC*CCCCCCCCCCCCCC5CC*CCCCCC**CCCC5CCC5CCCCCCCCC5C***CCCCC5CCCCCC5CC5C5C5CCCCCCC5***CC5C55CCCCC5CCC***555C5CCCCCCCCCCCCC*CC55CCCC555CCC5CCC*CC55*5555*C55CC5CCC5*C*5555***555*55555555555*5*555555*5*5555555*#
@VH01349:24:AACVJTHM5:1:1108:19140:31442 2:N:0:AGGTGAGA+GGCATAGA
TCGTTGGGACTACCAGGGTTTCTAATCCTGTTTGCTCCCCACGCTTTCGCGTCTCAGCGTCAGTATGGAACCAGGGGGCCCCCTTCGCCACCGGTGTTCCTCCCGATATCTACGCATTTCACCGCTACACCGGGAATTCCACCCCCCTCTTTGGTACTCTAGCTTGCCAGTTTCATGCGTCGTTCCTCGGTTAAGCCGAGCGATTTCAGACATGACTTAGCAGACCGCCTACACGCCCTTTACGCCCAATAATTCCGAACAAGGCTTGCACCCTCTGTATTACCGCCGGTGCTGGCACGTC
+
C*CCCCCC5*CCCCC***CCC5CCCCCCCCCCCCCCCCC*CCC5CCCCCCCCCCCCCCCCCCCCCCC**5CC*CCCCCCC*CCCCCCCCCC*C5CCCCCCCCCCCCCCCCCCCCCCCCCCCC5C5CCC5*CCCCCCCCC5CCC*C*CC5C5C5CC*CCCCCC*CC**5C5CCC*CCCC*5CCCCC5CCCC5CC5CCCCC55**CC5CC*5*C55C**5C55C*C5C*5CCCCCCCCC*CC**55*555555555*555CC55*555555555CC5C5*5555555C555555C*55C*55#
@VH01349:24:AACVJTHM5:1:1108:41995:31651 2:N:0:AGGTGAGA+GGCATAGA
TCGTTGGGACTACTAGGGTTTCTAATCCTGTTTGCTCCCCACGCTTTCGCGCCTCAGCGTCAGTTACAGACCAGAAACTCGCCTTCGCCACTGGTGTTCCTCCACATCTCTACGCATTTCACCGCTAGACATGGAATTCCACTTTCCTCTTCTGCACTCAACTCCCCCAGTTTCCAATGACCCTCCACGGTTGAGCCGTGGGCTTTCACATCAGACTTAAGGGACCGCCTGCGCGCGCTTTACGCCCAATAATTCCGGACAACGCTTGCCACCTACCTATTACCGCGGGTGCTGGGACGTA
+
CCCCCC5CCC5CCCCCCCCCCCCCCCCCCCCCCC*CCC5CCCCCCCCCCCCCCCCCCCCCCCCCCCCCCCC*CCCCC*CCCCCCCCCCCCCC*CCCCCCCCCCCCCCCCCCCCCCCCCCCCC*CCCC*CCCCCCCCCCCC*CCCCCCC5CC5C**CCCCCC*CCCC5CC5CCCCCCCCCCC5*CCCCCCCCCCCC*C5CC*C*CCCCCCCCCCCCCCCCCCC5CC*CCC5CC*CC***CCCCC5C*CC55*555*55555555555*555555555*555555*CC5**C55C5***555#
@VH01349:24:AACVJTHM5:1:1108:20314:34964 2:N:0:AGGTGAGA+GGCATAGA
TCGTTGGGACTACCAGGGTTTCTAATCCCGTTTGCTCCCCTGCCTTTCGTTCCTCAGTGTCAGTAGCAGTCCAGAACGCCGCCTTCGCCACCGGTGTTCCTCCAGATATCTACGCATTTCACCGCTACACCTGGAATTCCGCGTTCCTCTCCTGCACTCAAGCCCACCAGTCTCAGACGCAGTTCCCCAGTTAAGCTGAGGGATTTCAGCTCTGACTTAGCAGGCCACCTACGAACCCTTTACGCCCAGTAATTCCGAACAACGCTTGCCCCCCCCGCATTACCGCGGCTGCTGGCACGGC
+
CCCCCCC5CCCCC5CCCCCCCCCCCCCCCCCCCCCCC*CCCC**CCCCCCCCCCCCCCCCCCCCCCCCCCCCCCCCCC5CCCCCCCCC5CCC5CCCCCCCCCCCCCC5CCCC5CCCCCCCCC*CCCCCCCCC*CCCCC5C*CCCC*CCCCCCCCCCCCCC5CCC*CCCCCCCCCCC*CC5CCC5C5C*CCCCCCC5C5CCC*CCCCCC**CCCCCCCCC*CCCCC*CCCCCCCCCC*C*CCCCCC55C*5C*C5CCC5C5CC55**555555C5*C5*555*5*5*55*5555*C5*5*C#
@VH01349:24:AACVJTHM5:1:1108:77764:35418 2:N:0:AGGTGAGA+GGCATAGA
TCGTTGGGACTACTGGGGTTTCTAATCCTGTTCGCTCCCCACGCTTTCGCGCCTCAGTGTCAGTTACAGACCAGAAAGTCGCCTTCGCCACTGGTGTTCCTCCAAATCTCTACGCATTTCACCGCTACACTTGGAATTCCACTTTCCTCTTCTGCACTCAAGTTCCCCAGTTTCCAATGACCCTCCACGGTTGAGCCGTGGGCTTTCACATCAGACTTAAGAAACCACCTGCGCGCGCTTTACGCCCAATAATTCCGGACAACGCTTGCCACCTACGTATTACCGCGGGTGCTGGCACGTG
+
C5CCCCCCCCCCCCCCCCCCCCCCC5CCCCCCCCCCCCCCCCCCCCCCCCCCCCCC*5CC5CCCCCCCCCCCCCCCCCCCCC5CCCCCCCCCCCCCCCCCCCCCCCCCCCCCC55CCCCCCCCCCCC*C*CC5CCCCCCCCCCCCCCC5CCCC5*CCCCCC*C55C5C*CCCCC*CCC55CC*55C55CCCC*CC5C*C5CC*55CCC*C5C*CC5C555C5555*CCCC5C5C5*C*CCCCC5C5CCC5CCCCCCCCCCCC5C*5CCCC5CCCCC5**55555555**555C5*CCCCC#
@VH01349:24:AACVJTHM5:1:1108:25692:36743 2:N:0:AGGTGAGA+GGCATAGA
TCGTTGGGACTACCAGGGTTTCTAATCCCGTTTGCTCCCCTGGCTTTCGCTCCTCAGCGTCAGTGTTGGTCCAGGATGCCGCCTTCGCCACCGGTGTTCCTCCAGATATCTACGCATTTCACCGCTACACCTGGAATTCCGCATCCCTCTCCCAAACTCGAGCCAACCAGTATCGGACGCAGTTCCCCGGTTAAGCCGAGGGATTTCACGTCCGACTTAGTTGGCCACCTACGAGCCCTTTAGGCCCAGTAATTCCGAACAACGCTTGCCCCCCCCGTATTACCGCGGCTGCTGGCACGGT
+
C5CCCCCCCCCCCCCCCCCCCCCCCCCCCCCCCCCCCCCCCCCCCCCCC*CCCCCCCCC5CCCC*CCCCCCCCCCCCCCCCCCCCCC*CCCCCCCCCCCCCCCCCCCCCCCCC*CCCCCCCCCCCCC5CCCCCCCCCCCCCCCCCCCCCCCCCCCCC5CCCCCCCCCCCCCCCCC*CCC5CCCCCC5CCCCCCCCCCCCC*CCCCCCCCCCCCCCCCCCCCCCCCCCC5CC*CCCCCCCCCC5CCCCCCCCCCCC5CCCCCCCC*CCCCCCCCC*C*CCC*CCCCCC*CCCCCCCCC*CC#
@VH01349:24:AACVJTHM5:1:1108:33418:40037 2:N:0:AGGTGAGA+GGCATAGA
TCGTTGGGACTACTGGGGTATCTAATCCTGTTTGCTCCCCACGCTTTCGCACCTCAGCGTCAACAGTCGTCCAGTAAGCCGCCTTCGCCACTGGTGTTCTTCCGAATATCTACGAATTTCACCTCTACACTCGGAATTCCACTTACCTCTCCGACGTTCTAGCGATGCAGTCTTAAAGGGAGTTCCGGAGTTGAGCCCCGGGGTTTCACCTCTAACTTACAAAGCCGCCTACGTGCGCTTTACGCCCAGTAATTCCGACCAACGCTAGCCCCCTCCGTATTACCGCGGCTGCTGGCACGGT
+
CCCCCCCCCCCCCCCCC*CCCCCCCC5CC5CC5CCCCCCCCCCCCCCCCCCCCCCCC*CCCC5CCCCCCC5CCCCCCCCCCCCCCCCCCCCCCCCCCCCCCCCCCCCCCCCCCCCCCCCCCCCCCCCCCCCCCCCCCCC5CCCCCCCCCCCCCCCCCCCCCCCCCCCCCCCCCCCCCCC*CCCCCCCCCCCCCCCCCCCCCC*CCCCCC5CCCCCCC5CCCCC5CCCCCCCCCCC*CCCCCCCCCCC*CCC*CCC*CC*5CC5C5CCC*5*CCCCC5CCCCC*CCCC5CC5*5C*5CCCC#
@VH01349:24:AACVJTHM5:1:1108:55345:40681 2:N:0:AGGTGAGA+GGCATAGA
TCGTTGGGACTACAAGGGTTTCTAATCCTGTTTGCTCCCCACGCTTTCGCGCCTCAGCGTCAGTTACAGACCAGAGAGCCGCCTTCGCCACTGGTGTTCCTCCACATCTCTACGCATTTCACCGCTACACGTGGAGTTCCGCTCTCCTCTTCTGCACTCAAGTCCCCGAGTTTCCAATGACCCTCCACGGTTAAGCCGTGGGCTTTCACATCAGACTTAAGGGACCGCCTGCGCGCGCTTTACGCCCAATAATTCCGGACAACGCTCGCCCCCTACGTATTACCGCGGCTGCTGGCACGTA
+
CC5CCC5CCCCCCCCCCCCCCCCCCCCCCCCCCCCCCCCCCCCCCCCCCCCCCCCCCCCCCCCCCCCCCCCCCCCCCCCCCCCCCCCCCCCCCCCCCCCCCCCCCCCCCCCCC55CCCCCCCCCC5CCCC5CCCC*CC*CCCCC5CCCC5CCCCC5CCCCCCCCC5C5C*CCCCCCCC5C5C5CC*C5CCCCCCCCC*C5CCCCCCCCCCCCCCCCCC5CCCCCCCC*CC5CCCC5CCCCC5*5C5*CCC*CCC5CCCC*CCC*CCCCC5CCCCCCC*CC*5C55CCC5C**5C5*CCC*#
@VH01349:24:AACVJTHM5:1:1108:26146:42915 2:N:0:AGGTGAGA+GGCATAGA
TCGTTGGGACTACTAGGGTTTCTAATCCTGTTCGCTCCCCACGCTTTCGTGCCTCAGCGTCAATACAGGTCCAGTCAGCTGCCTTCGCAATTGGTGTTCTATGCCATATCTAACCATTTCACCGCTACATGCCACATTCCGCCAACCTCAACCTGATTCAAGTATTGCAGTATCAAAAGCAATTTTACGGTTAAGCCGCAAACTTTCACTTCTGACTTACGATACCACCTACGCACCCTTTATACCCAGTGATTCCGGATAACGCTTGCACCCTCCGTATTACCCCGGCTGCTGGCACGGC
+
C*CCCCC*CCCCCCCCC*CCCC5CCC*5CCC5CCC5CCC5C5CCCCCCCCCCCCCCCCCCCCCCCCCCCCCCCCCCC5CC5CCCCCC*CC5CC5CCCCCCCCC*CCCCC5CCC*5CCCCCC5CCCCCCCCC*CCCCCCCC5CCCCCCCCC5CCC*CCCCCCC*C5CCC*CCCCCCCCCCC55CC55CCCCCCC5C*CCC*C*C*5C55555555C5*55555555**55555555555*55C*555555*55555*5555*5*5*55*55*5555*555*5555*55*55C55*555555#
@VH01349:24:AACVJTHM5:1:1108:43340:44089 2:N:0:AGGTGAGA+GGCATAGA
TCGTTGGGACTACAAGGGTTTCTAATCCTGTTTGCTCCCCACGCTTTCGCGCCTCAGCGTCAGTTACGGTCCAGAAAGCCGCCTTCGCCACTGGTGTTCCTCCCGATCTCTACGCATTTCACCGCTACACCGGGAATTCCGCTTTCCTCTCCCGCGCTCAAGTCCCCCAGTTTCCAGTGCCTCACGGGGTTGAGCCCCGCACTTATACACCAGACTTAAAAGACGCGCTGCGCGCGCTTTACGCCCAATAATTCCGGACAACGCTCGCCCCCTACGTATTACCGCGGCTCCTGGCACGTAA
+
CCCCCCCCCCCCCCCCCCCCCCCCCCCCCCCCCCCCCC5CCCCCCCCCCCCCCCCCCCCCCC5CCCCCCCCCCCCCCCCC5CCCCCCCCCCCCCCCCCCCC*CCCCCCCCCCCCCCCC55CCCCC5CCCCCCCCCCCCC*C*CC5CCCCCCCCCCCC5CCCCCCCCCCCCCCCCCCCCCCCCCC5C5CCCCCCCCCCCCCCCCCCC5CCCCCCCC5CCCCCCC5C*5CCC5C*C*CCC5CC5CCCCCCCC5C**CCCC5C55CCCC5*CCCCCCC55CCC5*55555C55C555CC5C5C#
@VH01349:24:AACVJTHM5:1:1108:74773:44316 2:N:0:AGGTGAGA+GGCATAGA
TCGTTGGGACTACAGGGGTTTCTAATCCTGTTTGCTCCCCACGCTTTCGAGCCTCAGCGTCAGTTACAGTCCAGAGAATCGCCTTCGCCACTGGTGTTCTTCCTAATCTCTACGCATTTCACCGCTACACTAGGAATTCCATTCTCCTCTCCTGCACTCTAGACTTCCAGTTTGAAATGGAGGACCCAAGTTGAGCCCGGGTATTTCACATCTCACTTAAAACTCCGCCTACGCTCCCTTTACGCCCAGTAAATCCGGACAACGCTCGCCACCTACGTATTACCGCGGCTGCTGGGACGTA
+
CCCCC*CCCCCCCCCCCCCCCCCCCCCCCCCCCCCCCCCCCCCCCCCCCCCCCCCCCCCCCCC*C*CCCCC5CC*CCC5CCCCCCCCC5CCCCCCCCCCCCCCCCCCCCCCCCCCCCCCCCCCC*CC*C*C*CC5CCCC*CC5CCCC5CC5CCC5CCCCCCC5CC*CCCCCCC5CCCCC*CC5CCCCC5CCC5CCCCCCC5CCCCC5CCCCCCC5CC5C555**5*5C5C555CC5CC5CCC5C*CCCC5555CC5555*5C5C*C5CC555*5555CCC5C5C5C*CCC5CCCC*C5CC#
@VH01349:24:AACVJTHM5:1:1108:14065:46171 2:N:0:AGGTGAGA+GGCATAGA
TCGTTGGGACTACCGGGGTATCTAATCCCGTTCGCTCCCCACGCTTTCGCACATGAGCGTCAGAACAACGCTAGGGTGCCGCTTTCGCCACTGGTATTCCTCCAGATATCTACGCATTCCACCACTACACCTGGAATTCTACACCCCTCTCATTGCCTCAAGTCTCCGAGTCTTCAACGACCTCTCCCAGTTAACCCGGGAGCTTTCACCTCAAACTTAAAAGACCGCCTGCGTGGGCTTTAGCCCCCGTAATTCCGGATAACGCTTGCCACCTACGTATTACCGCGCCTGCTGGCACGTA
+
CC*CCCCCCCCCCCCCCCCCCC5CCCCCCCCCCC*CCCCCCCCCCCCCCCC5CCCCCCCCCCCCCCCCCCCCCCCCCCCCCCCCCCCCCCCCCCCCCCCCCCCCCC*CCCCCCCCCCCCCC5CCCCCCCCCCCCCCCCCCCCC*CCCCCC5CCCCC5C*CCC*CCCC*CCCCCCCCCC*5CCCCC5C5CCCCCC*CCC5C5CCCC5CC5*CC5C5CCCCCC555CCC5C5C5C5C*5C5CCC**5C**555555555**555**5555C555555*5555**5*555**55*55555555#
@VH01349:24:AACVJTHM5:1:1108:45214:46682 2:N:0:AGGTGAGA+GGCATAGA
TCGTTGGGACTACAGGGGTTTCTAATCCTGTTTGCTCCCCACGCTTTCGCACCTCAGCGTCAATACATGTCCAGTGAGTCGCCTTCGCCACTGGTGTTCTTCCGAATATCTACGAATTTCACCTCTACACTCGGAATTCCACTCACCTCTCCATGATTCAAGCGATGCAGTCTTAAAGGGAATTCCAGGGTTGAGCCCTGGGGTTTCACCTCTAACTTACAAAGCCCCCTACGTGCGCTTTACGCCCAGTAATTCCGGACAACGCTAGCCCCCTCCGTATTACCGCGGCTGCTGGCACGGC
+
CCCCCCC5CCCCCCCCCCCCCCCCCCCCCCCCCCCCCCC*CCC5CCCCCCCCCCCCC55CCCCCCCCCCCCCCCCCCCCCCCCCCCC*CC*CCCCCCCC*CCCCCC5*CCCCCCCCCCCCC*CCCCCCCCCCC5CCCCCC5CCCCCCC5CC*CCCCCCCCCC5*CCC*5CCCCC*CC55*CC5CCC55CCCCCCCCCCCCCC*CC5CC*CCCC*CCCCCCCCC55**C5CCC5CCCCCCCCCCCCC*C5CCCCCCCCCC5CC*CCCCCCC*5CCCCCCC5***CC55555*55*555CCC#
@VH01349:24:AACVJTHM5:1:1108:38473:48614 2:N:0:AGGTGAGA+GGCATAGA
TCGTTGGGACTACAGGGGTATCTAATCCCGTTCGCTCCCCTGGCTTTCGCGCCTCAGCGTCAGTGACAGTCCAGAAAGCCGCCTTCGCCACTGGTGTTCCTCCCAATATCTACGGATTTCACCGCTACACTGGGAGTACCGCTTTCCTCTCCTGCCCTCAAGCCCGCCAGTTTCAAATGCAGTTCCCGGGTTAAGCCCGGGGATTTCACATCTGACTTGACAGGCCGCCTACGCGCCCTTTACGCCCAGTAATTCCGGACAACGGTGGCCACCTACGTATTACCGCGGCTGCTGGCACGTG
+
CCCCCCCCCCCCCC5CCCCCCCCCCCCCCCCCCCCCCCCCCCCCCCCCCCCCCC*CC*CCCCCCCCCCCCCCCCCCCCCCCCCCCCCCCCCCCCCCCCCCCCCCCCCCCCCCCC*CCCCCCCCCCCCCC5CCC*CCCCCCCCCCCCCCCCCCCCCCCCCCCC*CCC*CC*CCCCCCCCC*C5CCCCCCCCCCCC5*CC5CCCCCCCCCCCCCCCCCCCCCC*CCCC5CCCCC*CCCCCCCCCC*55CCCCC5CC5CCCCCC55**55C*5C*CC5C5CCCC55*5*C5CC55CC5CC*5C#
@VH01349:24:AACVJTHM5:1:1108:64888:50564 2:N:0:AGGTGAGA+GGCATAGA
TCGTTGGGACTACTAGGGTATCTAATCCTGTTTGCTCCCCACGCTTTCGCACCTCAGCGTCAGTACCGGACCAGTGAGCCGCCTTCGCCACTGGTGTTCTTCCTAATATCTACGAATTCCACCTCTACACTAGGAGTTCCACTCACCTCTTCCGGACTCTAGGTCGCCAGTTTCGAAGGCAGTTCTGGAGTTGAGCTCCAGGATTTCACCCCCGACTTAACCACCCGCCTACGTGCGCTTTACGCGCAGTAAATCCGAACAACGCTAGCCCCCTTCGTATTACGGCGGCTGGTGGCACGAC
+
CCCCCCCCCCCCCCCCCCCCCCCCCCCCCCCCCCCCCCCCCCCCCCCCCCCCCCCCCCCCCCCCC5CCCCCCCCCCCCCCCCCCCCCC5CCCCCCCCCCCCCCCCCCCCCCCCCCCCCCCCCCCCCCCCCCCCCCCCC5CCCCCCC5CCCCC*C*CCCCC*CCCCCCC5CC*CCCC55C**5CC5CC5CCCCCC**CC5CCCCCCCCCCCCCC5CCC55CC*C5C5CCCCCC5CCCCC5CCCC5C*CC5C5CCCCCC5C*CCCC*C*5C55*5C5C5C5C5C5*C5C*5***5*C5C*CC#
@VH01349:24:AACVJTHM5:1:1108:69887:52267 2:N:0:AGGTGAGA+GGCATAGA
TCGTTGGGACTACTGGGGTATCTAATCCTGTTCGCTCCCCACACTTTCGCTCCTCAGCGTCAGGTCATTCCCAGAGAACCGCCTTCGCCACCGGTGTTCCTCCTGATATCTGCGCATTTCACCGCTACACCAGGAATTCCGTTCTCCCCTGAATACCTCTAGTCTGCCCGTATCGAAAGCAAGCCAGGTGTTAAGCACCTGCTTTTCACTCCCCACGCGACAAACCGCCTACGAGCCCTTTAGGCCCAATAATTCCGGACAACGCTCGCAGCCTACGTATTACCGCGGCTGCTGGCACGAA
+
CCCC*5CCCCCCCCCCCCC5CCCCCCC5CCCCCCCCCCCCCCCCCCCCCCCCCC5CCCCCCC55CCCCCCCCCCC55CCCCCCCC*CCCCCC5CCCCCCCC5CCCCCCCCCCCCCCCCCCC*CCC5CCCC*CCCCCCCCCCCCCCCCCCC5CCC**CCCCCCCCCCCCCC*CCCCCCCCCC5CCCC5CCCCCCC*CCCCCC*CCCCCCCCCCC*CCC5CCCCCCCCCCCCCCCCCCC*C5C55C5CCCCCCCCC5CCCCCCCC5CCCCCC5CC**55C555C*55CC*55CCC555**5*#
@VH01349:24:AACVJTHM5:1:1108:65835:54085 2:N:0:AGGTGAGA+GGCATAGA
TCGTTGGGACTACTAGGGTTTCTAATCCTGTTTGCTCCCCACGCTTTCGCGCCTCAGCGTCAGTTACAGACCAGAAAGCCCCCTTCGCCACTGGTGTTCCTCCACATCTCTACGCATTTCACCGCTACACGTGGAATACCGCTTTCCTGTTCTGCACTCAAGTTACGCAGTTTCCAATGCGAACCGGGGTTGAGCCCCGGGCTTTAACATCCGACTTACATAACCGCCTGCGCGCGCTTTACGCCCAATAATTCGGGACAACGGTTCGCACGTTCGTATTACCCCGGCTGCTGGCACGTTC
+
CCCCCCC*CCCCCCC5CCCCCCCCCCCCCCC5CCCCCCC*CCC*CCCCC*CCCCCCCCCCCCCCCC5CC5C*C5*CCCCC*CCC*CC*CCCCC5CCCCCCC5CCCC*C5CCCCCCC5CC5CCCC*C55CCCC5CCC55*CC5CCCCCC55CC555CCCCCCC*CCCCCCCC5CCCCCCC5CCCCCC*C*CCC**CCC5CCCCCCCCCCCCC*C*CCCCCCCCCCC*CCCCCC*5*CCCCCC***C5CC5C5C5CC5CC5CC**55C5CCC5CC*5555*55C**555C55*5*5*5555*#
@VH01349:24:AACVJTHM5:1:1108:42582:55713 2:N:0:AGGTGAGA+GGCATAGA
TCGTTGGGACTACAGGGGTTTCTAATCCTGTTTGCTCCCCACGCTTTCGCACCTCAGCGTCAACAGTCGTCCAGTAAGTCGCCTTCGCCACTGGTGTTCTTCCGAATATCTACGAATTTCACCTCTACACTCGGAATTCCACTTACCTCTCCGACGTTCAAGCGATGCAGTCTTAAAGGGAGTTCCGGAGTTGAGCTCCGGGCTTTCACCTCTAACTTACAAAGCCGCCTACGTGCGCTTTAGGGCCAGTAATTCCGAACAACCCTAGCCCCCTCCGTATTACCGCGCCTGCTGGCACGGT
+
CCCCCCCCCCCCCCCCCCCCCCCCCCCCCCCCCCCCCCCCCCCCCCCCCCCCCCCCCCCCCCCCCCCCCCC*CCCCCCCCCCCCC5CCCCCCCCCCCCCCCCCCCCCCCCCCCCCCCCCCCCCCCCCCCCCCCCCCCCCCCCCCC55CCCC5CCCCCCCCCCCCCCCCCCCCCCCCCCC*CCCCCCCCCCCC*CC*C*CCCCCCCCCCCC5CCCCCC55CCCCCCCCCCCCC5CC*CCCCCC*CCC55C*55CC5*5CC55CC**5CC5555CCC*C*C55CCC*C5**5C*CC5*C5CC#
@VH01349:24:AACVJTHM5:1:1108:23647:55940 2:N:0:AGGTGAGA+GGCATAGA
TCGTTGGGACTACTCGGGTTTCTAATCCTGTTTGATCCCCACGCTTTCGTACATGAGCGTCAGTACCCGTCCAGTTGGCCGCTTACGCCACTGGTGTTCCTCTCAATATCTGCGAATTTTACCTCTACACTGAGAATTCCGCCAACCTCTCCGGGACTCGAGTTATGGAGTTTCAAAACCAATTCCAGGGTTCAGCCCTGGGATTTCACTCCTGACTTTCATAACACCCTGCCTACGCTTTACCCCCAGTGATTCCCAACAACCCTCGGTCCACTGGTATTACCGGGGGTGCTGGGACTAG
+
CCCCCCCCCCCCCCCCC5CCCCCC*CCCCCCCCCCCC*CCCCCCCCCCCCCCCCCCCCC5CC5CCCCCCC*CCCCCCCCCCCC5CCCC*CCCCCCCCCC5CCCCCCC5CCC5*CCCCCCCC*CCCCC*CCC5C**CCC5C*CCCCC55*C5CC5C*5C5CCCCCC5555CCCCCCCCC*CCCC5CC5CCCCC5CCCCC5CC**CC5C55C5CC*CC5CC5CC*CCC*C5555*CCC5*CC5C5*55*555C55*55*5*555***555**55*555*555555*55*555*5C55*55*5#
@VH01349:24:AACVJTHM5:1:1109:39666:1114 2:N:0:AGGTGAGA+GGCATAGA
TCGTTGGGACTACCGGGGTTTCTAATCCTGTTTGCTCCCCACGCTTTCGCACCTCAGCGTCAGTATCGACCCAGATCGCCGCCTTCGCCACTGGTGTTCCTCCCGATATCTACGAATTTCACCTCTACACCGGGAATTCCGCGATCCTCTTTCGTACTCAAGCTCAGCAGTTTCGAAAGCACTTCCTTGGTTGAGCCGAGGGATTTCACTTCCGACTTGCTAAGCCGCCTACGTGCGCTTTACGCCCAATAATTCCGAGGAACGTTTGCACCCTTCGTATTACCGCGGCTGCTGGGACGAA
+
C*5CCCCCC*CCC5CCCCCCCCCCCCCCCCCCC*CCCCCCCCC*CCC**CCCCCCCCCCCCCCCCCCC5CCC555C5CCC5CCCCCC5CC*5CCCCCCC5C5CCCC*CCCCCCCCCCCCCC55CCCCCCCCCCCCCCCCCCC5CC5CCCCCCCCCCCCCCC5CC5CCCCCC5C5CCCC5*C*CCCCCCCC5CCCCC*CCCCCC*CCCC5*55CCC5CC*CC5CCC5CCC5CCCCCCC**CC5CC*C*C5CCCCC5C*C5*CC5CCCCCC**5**5**55*55C55*55*5**555**5**#
@VH01349:24:AACVJTHM5:1:1109:38151:1871 2:N:0:AGGTGAGA+GGCATAGA
TCGTTGGGACTACTAGGGTTTCTAATCCTGTTTGCTCCCCACGCTTTCGCGCCTCAGCGTCAGTATTGGCCCAGGAAGTCGCCTTCGCCACTGGTGTTCCTTCCGATATCTACGCATTTCACCGCTACACCGGAAATTCCACTTCCCTCTACCATACTCTAGTCAGGCAGTATCGAATGCAATTCCCAGGTTGAGCCCAGGGGTTTCACATCCGACTTACGAAACCGCCTACGGGCGCTTTACGCCCAGTAATTCGGATTAACGCTTGCACCCTGCGTTTTACCGGGGCTGCTGGCACGGG
+
CCCCCCCCCCCCCCCCCCCCC*CCCCCCCCCCCC*CCCCCCCCCCCCCCC*CCCCCCCCCCCCC5CCCCCCCCC*CCCCCCCCCCCCCCCCCCCCCCC5CCCCC5CCCCCCCCCCCCCCC5CCC5CCCC5C55CCCCC**CCCCCC*C*CCCCCC5*CC5CCC5C*CCC5CCCC*CCC5*CCCCCC5*CCCCCCC55*5**C*CCCCCCCCC5CC5CCCC5CCCCCCC5C5CC5C555CC55*C5C*CCCC555C5CC5*CC5C*CC5*C5C555C555CC5CC5*55555555555555#
@VH01349:24:AACVJTHM5:1:1109:25427:2515 2:N:0:AGGTGAGA+GGCATAGA
TCGTTGGGACTACTCGGGTTTCTAATCCCGTTCGCTCCCCATGCTTTCGCGGCTGAGCGTCAGATATGGCCTAGCAAGTCGCCTTCGCCACAGGGGTTCCTCCGGATCTCTACGCATTTCACCACTCCACCCGGAATTCCACTTGCCTCTACCATCCTCTACTTAGGCAGTCTCACCTGTCCTCTCCCCGTTGAGCGAGGAGCTTTCACACATGACTTACCCAACCGCCTGGACGCGCTTTACGCCCAGTAAATCCGGATAACGCTTGCCTCCTACGGTTTACCGGGGCTCGTGGCACCGG
+
C5CCCCCCCCCCCCCCCCCCCCCCCC5CCCCCCCCCC*C*CCCCCCCCCCCCCCCCCCCCCCC*C*CCCCCCC*C5CCC5C5CC5CCCCCC5C5CCCCCCCCCCCCCCCCC55CC55CC5CCCCC*5CCC5C*5CCCCCCCCCCC*CC*CCCC5CCC*CC5*CCC*C5CCCCCCCCCCCC5CCCCCC*CC*CCCCCCC5CCCCCCCCCCCCCCCCCCCCCCCCCCCCCCC5*CCC**CC5CCC55C*CC5CCCCC**5*CCCCCC5C*C55C55CCC*5C5C**5*C5*55*5555555*#
@VH01349:24:AACVJTHM5:1:1109:52164:4749 2:N:0:AGGTGAGA+GGCATAGA
TCGTTGGGACTACTCGGGTTTCTAATCCTGTTCGCTCCCCACGCTTTCGCGCCTCAGCGTCAGCTACAGACCAGACAGCCGCCTTCGCCACTGGTGTTCCTCCACAACTCTACGCATTTGACCGGTACACGTGGAATTCCGCTCTCCTCTTCTGGACTCAAGTCTCCCAGTTTCCAATGACCCTCCCCGGTTGAGCCGTGGGGTTTCACAACACACTTAAGAGACCCGCTGCGCGCGGTTTACGGCCAATAATTCCGGACCACCGTTGGCACCTTCCGATTTCCGCGGCTGCTGGCTCCTC
+
CCC5CCC*CCCCCC*C5*CCCCCCCCCCCCCC*CCCC*5CCCCCCCCCC*CCCCCCCCCCCCCCC*C***55C5**C55CCC5*5555C55*55*5555CC55555*C*55C555*C55*55C555*5*55*555555*55555C5*5555*5*5555555*5*555C**5555555555555**5*55555*555555555*C55*5****55**55555555***5*55*5*5**55555555*5*555555*55555*55**555555555*5**55**5555555*555*55***5#
@VH01349:24:AACVJTHM5:1:1109:67445:5108 2:N:0:AGGTGAGA+GGCATAGA
TCGTTGGGACTACTGGGGTTTCTAATCCCGTTCGCTACCCATGCTTTCGCGCCTCAGCGTCAGGTTGGTCCTAGTGTGCCGCCTTCGCCACTGGTGTTCCTCCGCATCTCTACGCATTTCACCACTACACGCGGAATTCCACACACCTCTAACCCCCTCAAGACTACCAGTATCATCTGTCCTCTCCCAGTTTAGCCGGGAGCTTTCACACATGACTTGGTAACCCGCCTGCGCGCGCTTTACGCCCAGTAATTCCGGATAACGCTTGCGTCCTACGTTTTACCGCGGCTGCTGGCACGTC
+
CCCCCCC5CCCC5CC*C5CC*CCCCCCCCCCCCCCCC5CCCC*CCCCCCCCCCC5CCCCCCCCC5CCCCC5CCCCCCC55CCCCCCCCCC5CCCCCCCCCCCCCCCCCC5CCCCC5CCC5CCCCCCCCCCCCCCCCCCCCCCCCCCCCCCCCCCCCCC5CCC*CCCC5CCCC5CCC5C5CCCCCCCCCCC*CCCCCCC5CCC**CC*CCCC55CC5CCCCCCCCCC5CCCC55CCCC*CC5CCC5CCCCCCCCC*CCCCC555CCCCCCCCC5CCC5C5CCCCCC5C55C55C5CCCCCC#
@VH01349:24:AACVJTHM5:1:1109:28570:6149 2:N:0:AGGTGAGA+GGCATAGA
TCGTTGGGACTACCAGGGTATCTAATCCCGTTCGCTCCCCATGCTGTCGCGTCTCAGTGTCAGGTGTGACCCAGCGGGTCGCCTTCGCCACTGGTGTTCCTCCGGATCTCTACGCATTTCACCACTACACCCGGAATTCCACCCGCCTCTATCACCCTCTAGTTGTCCAGTTTCCGACGACCTCCCCCGGTTTAGCCGGAGGCTTTCACGCCGAACTTAAACAACCACCTGCACGGCCTTTACGCCCAGTAACTCCGGATAACGTTTGTCTCCTACCTTTTACCCCGGCTGCTGGCACGTA
+
CCCCCC55CCCCCCCCCCCCCCCCCCC5CCCCCCCCCCC5CCCCCCCCCCCCCCCCCCCCCCCCCCC5CCCCCCCC**CCCCCCCCCCCCCCCCCCCC*CCCCCCCCCCCCCCC5CCCCCCCCCCCCCCCCC5CCCCC*CCCCCCCCC*CCCCCCCCCCCC*CCCCCCCCCCCCCCCCCCCCCCCCCCCCCCCC5C*C*CCC5CCCCCC5CCCCCCCCCCCCCC5CCC**CCC55*CCCCCCCCC5CC5CCCCC5CCC5CC55C*5555C55CCC5*5C55C5C*C5C*555CC5*C55C#
@VH01349:24:AACVJTHM5:1:1109:15542:6604 2:N:0:AGGTGAGA+GGCATAGA
TCGTTGGGACTACTAGGGTTTCTAATCCTGTTTGCTCCCCACGCTTTCGTGGCTCAGCGTCAGTCATGGTCCAGTAAGCCGTCTACACCACAGGTGTTCCTCCTGATATCTACCCATTTCACCGCTACACCTGGAATTCCCCGTTCCTCTCCTGCACTCAAGCCCGCCAGTCTCAGACGCAGTTCCCCAGTTGAGCTGAGGGATTTCACGTCTGACTTAGCGGGCGACCTACGAACCCTTTACGCCCAGTAATTCCGAACAACGGTTGCCCCCCCCGTATTACCGCGGCTGGTGGCACGGA
+
CCCCC5CCCCCCCCC*CCCCCCCCCCCCCCC*CCCCCCCCCC5CCCCCCCC*CC*C*CCC*CCCCCCC5CC*CCCCCC*C55CCCCCC*CCCC*CCCC*CCCCCCCCCCCCCC5CCCCCCCCCC*CCCC55CC5CCCC5CC55*CC5CCC5*C5CCCCCCC555CC5CC5C5C5CC5C5CC5CCCCCC*C*5CCCCCCC55C**5555C5C*5C5C55555555**55CC5*5C5CC55555*55555CC555555*5*5C55*5C55C555C*5C*5CC5C*55*5555**5C555CCC#
@VH01349:24:AACVJTHM5:1:1109:41503:7115 2:N:0:AGGTGAGA+GGCATAGA
TCGTTGGGACTACACGGGTTTCTAATCCTGTTCGCTCCCCACGCTTTCGCTCCTCAGCGGCAGGCAAGGCCCAGAGAACCGCCTTCGCCACCGGTGTTCCTCCTGATATCTGCGCATTTCACCGCTACACCAGGAATTCCGTTCTCCCCTGCCTGCCTCCAGCCAGCCCGTATCCACCGCAGACCCACAGTTAAGCCATGGGCTTTCACGCCAGACGCGACAAGCCACCTACGAGCTCTTTACCCCCATTAATTCCGGACAACGCTTGCGCCCTACGTATTACCGCCGCTCCTGGCACGTA
+
CCCCCCCCCCCCCCCCCCCCCCCCCCCCCCCCCCCCCCCCCCCCCCCCCCCCCCCC5CCCCCC5*CCCCCCCCCCCCCCC5CCCCC*CCCCCCCCCCCCCCCCCCCC5C5CCCCCCCCCCCCCCCCC5CCCCCCCCCCC5CCCCCCCCCCC5CC*CCCCCCCCCCCCCCCCCCC5CCCCCCCCCCCCCCC**C*CCCCCCCCCCCCCCC***CC5CC5CCCC55CCCCCCC5CC55C5C5CCC*55*5*55555555CC555555CC55555C*5*5555555555*55555CC*CC5C*#
@VH01349:24:AACVJTHM5:1:1109:44495:9084 2:N:0:AGGTGAGA+GGCATAGA
TCGTTGGGACTACACGGGTATCTAATCCCGTTCGCTCCCCACGCTTTCGTGCCTTAGTGTCAGGAATGAGCCAGTTATCTGCCTACGCCATCGGTGTTCCTCCAAATATCTACGGATTTCACTCCTACACTTGGAATTCCAATAACCTCTCTCATCCTCAAGCGGAGCAGTTTTGATAATGTGTATCCCGTTGAGCGGGACGGTTTCACTACCAACTTACTCTGCCACCTACGCAACTCTTTACGCCCAGTAAATCCGGATAACGCTTGGATCCTACGTATGACCGCGGCTGCTGGCTCGC
+
CCCCCCCCCCCCCCCCCCCCCCCCCCCC*CCCCC5CCCCCCCCCCCCCCCC*CCCCCCCCCCCCCCCC*C*CCCCCCCCCCCCCCCCCCCCCCCCCCC5CCCCCCCCCCCCCCCCCCCCCCCCCCCC*CCCCCCCCCCCCCCCCCCCCCCCCCCCCCCCCCCCCCCC*CCCCCCCCCC5CCCCCCCCCCCCCCCCCC5CCCC*CCCCCCCCCCCCCCCCCCCCCCCCCCCCCCC5CCCCCCCCCCCCCCCCCCCCC5CC5CCCCCCCCCCCCCCCCCCCCCCCC*CCCCCC*CC5CC*CC#
@VH01349:24:AACVJTHM5:1:1109:38114:11715 2:N:0:AGGTGAGA+GGCATAGA
TCGTTGGGACTACAAGGGTTTCTAATCCCGTTCGCTCCCCATGCTGTCGCGTCTCAGTGTCAGGTGTGACCCAGGGGGTCGCCTTCGCCACTGGTGTTCCTCCGGATCTCTACGCATTTCACCACTACACCCGGAATTCCACCCGCCTCTATCACCCTCTAGTTGTCCAGTTTCCGACGACCTCCCCCGGTTTAGCTGGAGGCTTTCACGCCGAACTTAAACAAACACCTGCACGCCCTTTACGCCCAGTAAGTCCGGATAACGTTTGTCTCCTACGTTTTACCGCGGCTGGTGGCCGCTA
+
CCC*C5CCCCCCCCCCCCCCCC5CCCCCCCCCCCCCCCCCCCC*C*CCCCCCCCCCCC*CCCCCCCC5CCCC5C*CCCC5CCCCCCC5CCCCCCCCC5CCCCC*CCCCCCCCC5CCCCCCCCCCCCCCCC*CCC*CCC*CC5*C*5CCCCCC5CC55CCC5*5CCCC*C5CC*5CCCC555CC5*C555CC*CCCCCC*CC5*C5CC5CC*CCCCCCCCC5555*CC5555C55C*5C55CC5**5**5555555**5555555C555CCCC*5C*55*55CCC555C*5*5*55555*5#
@VH01349:24:AACVJTHM5:1:1109:48377:15312 2:N:0:AGGTGAGA+GGCATAGA
TCGTTGGGACTACAAGGGTTTCTAATCCTGTTTGCTCCCCTAGCTTTCGCGCCTCAGTGTCAGGTGCGCTCCAGTGAGTCGCTTTCGCCACCGGCGTTCCTCTCGATATCTACGCATTTCACCGCTACACCGAGAGTTCCACTCACCCCTCGCGACCTCACCCCAGGGAGTATCCACGGCGTTTCCTCGGTTGTGCCGCGGGATTTCAGCATCGACTTACCCAGCCACCTACGGGCGCTGTATGCCCAGTGATTCGGAGCACCGGGTGTCCCCTTCGTCTTACGTCGGGTGGTGGGACCAT
+
5CC*C*55CCCCCCC*CCCCCCCC5CCCC*CCCCCCCCCCCCC*CCCCCC5CCCCCCC*C5CCCCCCC*CCCC5C5CCCCC5CCCCC55CCCCC5CCC*CCC5C5*C5CCCC*C*CCCCC5*C**5*C555555555CC5*55**5555*5*5C5CC5*5**55*5555555C55555*5**55555*5**55*5555*5555**555*555*555555555*5*555*55**5**5555555555555555555*555*5*5555*555*5555555555*55*55555**55**55**#
@VH01349:24:AACVJTHM5:1:1109:29290:16183 2:N:0:AGGTGAGA+GGCATAGA
TCGTTGGGACTACACGGGTATCTAATCCTGTTTGCTCCCCACGCTTTCGTGCCTCAGCGTCAGTGACTGTCCAGCAGGCCGTCTACACCGCGGGTGTTCCTCCTGATATCTACGCATTTCACCGCTACACCAGGAATTCCGCCTGCCTCTCCAGTACTCTAGCGACCCAGTTTCCGGCGCACCCTCCCAGTTAAGCCGGGAGATTTCACACCAGACTTGGGCCACCGCCTACGCACGCTTTACGCCCAGTAACTCCGAACAACGCTCGCTGCCTACGTATTACCGCGGCTGCTGGCACCTT
+
CCCCCCCCCCCCCCCCCCCCC5CCCCCCCCCCC5CCCCCCCCCCCCCCCCCCCCCCCCCCCCCCCCCC5CCCCCCCCCCCCCCCCCC5CCCCCCCCCCCCCCCCCCCCCCCCCCCCCCCCCCCCCCCCCCCCCCCCCCCCCC*CCCCCCCCCCCCCCCCCCCC*CCC5CCCCCCCCCCCCCCCCCCCCCCCCCCCCCCCCCCCCCCCCCCCCCCCCCCCCCCCCCCCCCCCCCCCCC55CCCCCC5CC5CCCCCCCC5CCCCC*CCC5CCCCCCCCC**CCC55CCC*CCC5*CCC*555#
@VH01349:24:AACVJTHM5:1:1109:67539:17016 2:N:0:AGGTGAGA+GGCATAGA
TCGTTGGGACTACTCGGGTTTCTAATCCTGTTTGCTCCCCACGCTTTCGCGCCTCAGCGTCAGTTACAGACCAGAAAGCCGCCTTCGCCACTGGTGTTGCTCCACATCTCTACGCATTTCACCGCTACACGTGGAATTCCGCTTTCCTCTTCTGTACTCAAGTTCTCCAGTTTCCAATGACCCTCCACGGTTGAGCCCTGGGCTTTGACATCAGACTTAAACAACGGCCTGCGGGCGCTTTACGCCCAATAATTCCGGACAACGGTTGCCACCTACGTATTACCGCCGCTGCTGGCACGTT
+
CCCCCCC*CCCCCCCCCCCCCCC5CCCCCCCCCC*CCCCCCCCCCCCCCCCCCCCCCCCCCCCCCC5CCCC*CCCCCCCCCCCCCCCCCCCCCCCCCC*CCCCCCCCCCCCCCCCCCCCCCCCC*CCCCC5*C*CCCCCCCCCCCC*CCCC5CCCCCCCCC*CC5CCC5CCCCC*5CCCCC5C5CC5CCCCCCCC*5*CCC*CCC5*CCCC*55C5CC5CC*5C5*C*5C***55*5CCCCCCC5C*5CCCCCCCCCCC**555*CCC5CCC55CCC*CC5C5*5*5CC555*555555*#
@VH01349:24:AACVJTHM5:1:1109:57750:17187 2:N:0:AGGTGAGA+GGCATAGA
TCGTTGGGACTACTAGGGTTTCTAATCCTGTTCGCTCCCCACGCTTTCGCTTCTCAGCGTCAGTAGTGGCCCAGAGACCTGCCTTCGCCATCGGTGTTCCTCCTGATATCTGCGCATTTCACCGCTACACCAGGAATTCCAGTCTCCCCTACCACACTCTAGTCTGCCCGTACCCACTGCAAGTCCGGGGTTGAGCGCCGGATTTTCACAGCAGACGCGACAAACCGCCTACAAGCTCTTTACGCCCAATAATTCCGGACAACGCTCGCACCCTACGTATTACCGCGGCTGCTGGCACGTA
+
CCCCCCCCCCCCCCCCCCCCCCCCCCCCCCCCCCCCCCCCCCC5CCCCC*CCCCCCCCCCCCCCCCCCCCCCCCCCCC5CCCCCCCC**CCC5CC5CCCCCCCCCCCCCCCCCCCCCCCCCCCCCCCCCCCCCCCCCCCCCCCCCCCCCCCCCCCCCCCCCCCCCC*CCCCCCCCCCCCCCCC5CCCCC5CCCCCC5CCCCCCCCCCCCCC*CCCCCCCCCCCCCCCCCCCCCC*CCCCCCC5CC*CCCCCCCCCCCCCCCCC**CCCCC5CCCC*CCCCCCC5CCCCCCC5CCCCCCCC#
@VH01349:24:AACVJTHM5:1:1109:61575:17830 2:N:0:AGGTGAGA+GGCATAGA
TCGTTGGGACTACTCGGTATCTAATCCTGTTCGCTCCCCACGCTTTCGCGCCTCAGCGTCAGTATTATGCCAGGTGGCTGCCTTCGCCATTGACGTTCCTTCCGATCTCTACCCATTTCACCGCTACACCGGAAATTCCGCCACCCTCTCATATACTCTAGTTAGATAGTTTGCTATGCACTTCCCAGGTTAACGCCGGGGGTTTCACATTACACGCATCTTACCGCCTACGCGCCGTTTACGCCCAGTAACTCCCATTAACGCTTGCACCCTCTGTATTACCGCGGCTGCTGGCACACTA
+
CCCCC*C5C*CCCC*CCCCC*5CCC5CCCCCCCCCCC*CCCC5CCCCCCCCCCCCCCCCCCCCCCCCCCC5CCCC*C*CCCCCCCCCCCCCCCCCCCCCCCCC5C5CCCCCC*CCCCCCCCCCCCCCCCCCCCCCCCCCC*CCC*5C5CCC55C55CCC55CCCCCCCCCCCCCC5C5CCCCC*55CCCCCCC*5C5C555**5C*555*5555C**C5*C5CC*5CC5555C5C**5555C5555555555555*55555C5555**5555555CCCC5CCCC55C55C**55CCC***#
@VH01349:24:AACVJTHM5:1:1109:76553:19288 2:N:0:AGGTGAGA+GGCATAGA
TCGTTGGGACTACTAGGGTTTCTAATCCTGTTTGCTCCCCACGCTTTCGCGCCTCAGCGTCAGTTACAGACCAGAAAGCCGCCTTCCCCACTGGTGTTCCTCCACATCTCTACGCATTTCACCGCTACACGTGGAATTCCGCTTTCCTCTTCTGTACTCAAGTTCTCCAGTTTCCAATGACCCTCCACCGTTGAGCCGTGGGCTTTCACATCAGACTTAAAGAACCCCCTGCGCGCGCTTTACGCCCAATAAGTCCGGACAACGCTTGCCACCTACGTATAACCGCGGCTGCTGGCACGTT
+
CCCCCCCCCCCCCCCCCCCCCCCCCCCCCCCCCCCCCCCCCCCCCCCCCCCCCCC5CCCCCCCCCCCCCCCCCCCCCCCCCCCCCC**CCCC5CC5CCCCC*CCCCCCCCCCCCCCCCCCCCCCCC*CCCCCCCCCCCC*CCCCC*CC55*5CCCCCCCCC5CCCC55CCC55C5CCCC*CCCCCCCC5CCCCCCCCCCCCCCCCC5CCCCCCCCCCCCCCC5CCC*CCCC5CC*5C*C5CCC55C*CCCC5*CC55CCCCC***C*5*5C5C5CCCCC55**555*555*5*5*55555#
@VH01349:24:AACVJTHM5:1:1109:9502:19610 2:N:0:AGGTGAGA+GGCATAGA
TCGTTGGGACTACAAGGGTTTCTAATCCTGTTCGCTCCCCACGCTTTCGTGCCTCAGCGTCAGTTACAGTCCAGAAAGTCGCCTTCGCCACTGGTGTTCCTCCTAATATCTACGCATTTCACCGCTACACTAGGAATTCCACTTTCCCCTCCTGTACTCTAGTTTAACAGTTTCAAATGCAATCCCAGGGTTGAGCCCTGGGGTTTCACATCTGACTTGTTATTCCGCCTACGCACCCTTTACACGCAGTGATTCCGGATAAGGGATCCCCCCTACGTATTACGGCGGCTGCTGGCACGAA
+
CCCCCCCCCCCCCCCCCCCCCCCCCCCCCCCCCCCCCCCCCCCCCCCCCCCCCCCCC5CCCCCCCCCCCCCCC5CCCCCCCCCCCC*5C5CCCCCCCC5CCCCCCCCCCCCCCCCCCCC*CCCCCCCCCCCC*C5CCC5CCCCCCCCCC5CCCCCCCCCCC5C5CCCCCCCCCCCCCCCCCCCCCCC5CCCCCCCC*C5CCC*CCCCCCCCCCC*CCCCCC*5*CC55C5C5CCCC**C*C5*CC55CCC5CCCCCCCCC*C*C55**55C*5C5555555C555*5555C5C555****#
@VH01349:24:AACVJTHM5:1:1109:66384:23624 2:N:0:AGGTGAGA+GGCATAGA
TCGTTGGGACTACTGGGGTATCTAATCCTGTTTGCTCCCCACGCTTTCGAGCCTCAGCGTCAGAAATGTTCCAGAGCGCCGCCTTCGCCACCCGCCTTCCTCCCGATCTCTACGCATTTCACCGCTACACCGGGAATTCCGCGCTCCTCTCCCATCCTCTAGCCAAGCAGTCCCCTCCGCCCTTTCCGGGTTAGGCCCCGAGATTTCACGCAGGGGTTACCTAACCGCCTACGCTCCCTGTACGCCCACTAAATCCGAACAACCCTTGCCACCTTCGTATTACCGCGGCTGCTGGCACGAC
+
CCCCCCCCCCCC5CCCCCCCCCCCCC5CCCCCCCCCCCCCCCCCCCCCCCC*CCCCC5CCCC5CCCCCCCCCCC*CCCCCCCCCCCCCCCCC*5CCCCC*CCCCCCCCC*CCCCCCCCC*5CCCCCCCCCCC*CCCCCCCCCCCCCCCCCCCCCCCCCCCCCCCCCC*CCCCCCCCCCCCCCCCCCCCCCCCCC*5CC*CCC5CCCCCCC*C*C**5CCCC*5C**55C55*5*CCCC5CCCC*C*CC*CCC5C5C5CC5CCC55C55CCCCCCC*5C5CCCCC5CCC55CCC55CCCCC#
@VH01349:24:AACVJTHM5:1:1109:15694:25006 2:N:0:AGGTGAGA+GGCATAGA
TCGTTGGGACTACAAGGGTTTCTAATCCTGTTCGCTCCCCACGCTTTCGCGCCTCAGCGTCAGTTACGGCCCAGAGTGGCGCCTTCGCCACTGGTGTTCCTCCTGATATCTGCGCATTTCACCGCTACACCAGGAATTCCCCACTCCCCTACCGTACTCAAGTCATAGCAGTATCGAGTGGCGTCTCTGGGTTAAGCCCAGAGTTTTCACACCCGACTTACTAAACCCCCTACGAGCTCTTTACGCCCAACAAATCCGGACAACGCTTGGTGCCTACGTGTCACCGCGGCTGCTGGCACGG
+
CCCCCCCCCCCCCCCCCCCCCCCCCCCCCCCCCCCCCCCCCCCCCCCCCCC5CCCCCCCCCCCCCCCCC*55CCCCC*CCCCCCCCCCCCCCCCCCCCCCCCCC*CCCCCCCCCCCCCC*CCCC*CCC5CCC5CCCCCCCCCCCCCCCCCCCCCCCCCCCCCCCCCCCCCC*C5C5CCCCCCCCCCCCCC*CCCCC*CCCC5CCCC5CCCCC*C5CC*CCCCCCCCC*CCC5C5CC5CC*CCCCCC*5C5**55555CCC5CCCC*C5C5*C*555C*C5C5555C*C5*CC*C5C*C5C#
@VH01349:24:AACVJTHM5:1:1109:16054:26842 2:N:0:AGGTGAGA+GGCATAGA
TCGTTGGGACTACAAGGGTTTCTAATCCTGTTTGCTCCCCACGGTTTCGCGTATCAGCGTCAGTATCCAACCACGGGGCCGCCTTCGCCACAGGTGTTCCTCCCGATATCTACGCATTTCACCGCTACACCGGGAATTCCACCCCCCTCTTTGGTACACTAGGTTGTCAGTTTCATGGGTCCTTCCCCGCTTGAGCCGAGGGAGTTCACACATGACTTAACAAACCGCCTACACGCCGTTTACCGCCAATGATTCCGACAAACGGTTGGACGCTCTTTATTACCGCGGGTGGTGGCACAGT
+
CC*CCC*5*C5CCCCCCCCC5CCCCC5CC5CCCCCCCCCCCC5*5CC5CCCCCCCC55CCC5*CCCC5C5CCC5C*C5CCC*CCC*CCCCCCCCC5C5*C5CCCCCC5*5CCCCC5CC5CCCCCCC5CCCCCCCCC5CCCCC5C*CC5CCCCCCCC**5CC**5CCC5C5CCCCCCCC5C5CC**CCC5*5C5C*CCCCCCCC*CC5C5CCCC*C55C*5CCCC5C5*C*C5CC5CC*5CC5C*55*55555C5*5555*55*55*55555555*5*55*5**55*55*5555*5555**#
@VH01349:24:AACVJTHM5:1:1109:38757:28186 2:N:0:AGGTGAGA+GGCATAGA
TCGTTGGGACTACCAGGGTTTCTAATCCTGTTCGCTCCCCACGCTTTCGCGTCTCAGCGTCAGAACTGGTCCAGCTGGCCGCCTTCGCCACGAGTGTTCTCCCCCATCTCTACGCATTTCACCGCTACACAGGGAATTCCACCAGCCCCTCCCAGCCTCAAGCTCCGCCGTTTCCGTGGCTCAATACAGTTGAGCTGTATGCTTTCACCACCGACCTGCGAAGCCGCCTACACGCCCTTTACGCCCAATAATTCCGAACAACGCTCGCCCCTTCCGTATTACCGCGGGTGCTGGCACGGAA
+
CCCCCCCCCCCCC*CCCCCCCCCCCCCCC5CCCCCCCCCCC*C*CCCCCCCCCCCCCCCCCCCCCCCCCCCCCCC5CCCCC*CCCCCCCCCCCCCCCCCCCCCCC5CCCCCCCCCCCCCCCCCCCCCC5C*CCCCCCCCCCCCCCCCCCCCCCCCCCCCCCCCCCCCCCCCCCCCCCCCCCCCCCCCCCCC*CC55CCCCC5CCCCCCCC*CCCCCCCCCCC5*C5CC5CCCCCC*CCCCCC**5CCCCCC5CCCCCCCCCCC*CC5C5CCCC5CCCCCCCC*55CC5CCCC5CCC*CCC#
@VH01349:24:AACVJTHM5:1:1109:65797:28375 2:N:0:TGGTGAGA+GGCATAGA
TCGTTGGGACTACAAGGGTTTCTAATCCTGTTCGCTCCCCATGCTTTCGCTTCTCAGCGTCAGTAGTGGCCCAGAGACCTGCCTTCGCCATCGGTGTTCCTCCTGATATCTGCGCATTTCACCGCTACACCAGGAATTCCAGTCCCCCCTACCACACTCTAGTCTGCCCGTACCCACTGCAAGTCCGGGGTTGAGCCCCGGATTTTCACAGCAGACGCGACAAACCGCCTACAAGCTCTTTACGCCCAATAATTCCGGACAACGCTCGCACCCTACGTATTACCGCGGCTGCTGGCACGTA
+
CCCCCCCCCCCCCCCCCCCCCCCCCC*CCCCCCCCC*CCCCCCCCCCCCCCCCCCCCCCCCCCCCCCCCCCCC*C55CCCCCCCCCCCCCCCCCCCCCCCCCCCCCCCCCCCCCCCCCCCC*CCCCCCCCCCCCCCCCCCCCCC*CCCCCCCCCCCCCCCCCCCCCC5CCCCCCCCCC*CCCCCCCCC5CCCCCCCCCCCCCCCCCCCCC*CCCCCCC*CCCCCCCCCCCCCCCCCCCCCCCCCCCCCCCCCCCCCCCCCCCCCCCC5CCCCCCC5CCCCCCCC5CCCCCCCCCCCCCCC#
@VH01349:24:AACVJTHM5:1:1109:55553:28470 2:N:0:AGGTGAGA+GGCATAGA
TCGTTGGGACTACTCGGGTTTCTAATCCTGTTTGCTACCCACGCTTTCGCGCCTCAGCGTCAGTCACCGTCCAGGTGGTCGGCTTCGCCACCGATGTTCCTCCCAATATCTACGAATTTCACCTCTACACTGGGAATTCCACCACCGTCTCCGGGACTCCAGTCTGCCAGTTTTAAATGCACTTCCACGGTTGAGCCCTGGGATTTCACATTTAACTTAACAGACCGCCTACGCGCCCTTTACGCCCAATGATTCCGAACAACGCTTGCACCCTCTGTCTTACCGCGGCTGCTGGCAGACC
+
CCCC5C*CCCCCCCCCCCCCCCCCCCC5CCCCCCCCCCCCCCCCCC5CC*CCCCCCCCCCCCCCCCCCCCC55CCCCCCCC5C5CCCCCCCCCCCCCCCCCCCCCCCCCCCCC5*5C5CCC5CC55CCCCCC**C55CCCC5CC5C*CCCCCC5CCCCC*CCC5CCCC5CCCCC5CC555CCCCCCCCCC5CCC5CCCCCCC5CCC5CC555CCCCCC5CCC5CC*CCCCCCC55C55CC5*C55CCCCC***55555555C*55555C55*555555C5555555555CCCC*CC*5C*#
@VH01349:24:AACVJTHM5:1:1109:19443:30761 2:N:0:AGGGGAGA+GGCATAGA
TCGTTGGGACTACAGGGGTTTCTAATCCTGTTTGCTCCCCACGCTTTCGCACATGAGCGTCAGTATTGGTCCAGGAAGTCGCTTTCGCCAGTGATGTTCCTTCCGATATCTACGCATTTCACCGCTACACCGGAAATTCCACTTCCCTCTCCCATACTCTAGCAATGCAGTCTCGAATGCAGTTCCCAGGTTGAGCCTGGGGATTTCACACCCGACTTGCAAAGCCGCCTACGCGCGCTTTACGCGCAGTAATTCCGATTAACGCTCGCACCCTCTGTATTACCGCGGCTGCTGGCACAGC
+
5CCCCCCCCCCCCCCCCCCCCCCCCC*CCCCCCCCCCCCCCCC*CCCCCCCCCCCCC5*CCCCCCCCCCCCCCCCCCCCCCCCCCCCCCC*CCCCCCCCCCCCCCCCCCCCCCCCCCCCCCCCCCCCCCC5*CCC*CCCCCCCCC5CCCCCCCCCCCCCCCCCCCC*5CCCCCCCC5CCC5CCCC*CC5CCCCCCCCCCC5CCCCCCCCC5CCCC5CCCCCCCC5C5C5CCCCC5CCCCC5CCCC5C5*CCCCCC*CCCCCCCCCC5CCC*CCCCCCCCCCCC5C5CC5CC5CC5C5CCC#
@VH01349:24:AACVJTHM5:1:1109:22359:31594 2:N:0:AGGTGAGA+GGCATAGA
TCGTTGGGACTACAGGGGTTTCTAATCCTGTTTGCTCCCCACGCTTTCGCACATGAGCGTCAGTATTGGTCCAGGAAGTCGCTTTCGCCACTGATGTTCCTTCCGATATCTACGCATTTCACCGCTACACCGGAAATTCCACTTCCCTCTCCCATACTCTAGCAATGCAGTCTCGAATGGAGTTCCCAGGTTGAGCCTGGGGATTTCACACCCGACTTGCAAAGCCGGCTACGCGCGCTTTACGCCCAGTAATTCCGATTAACGCTCGCACCCACTGTATTACCGGGGCTGCTGGCACACC
+
CCCCCCCCC*CCCCCCCC5CCCCCCCCCCCCCC*CCCCCCCCCCCCCCCCCCCC5CCCCCCCCCCCC*CCC*C5CCCCCCCCCCCCCCCCCCCCCCCCCCCCCCCCCCC5CC5CCCCCCCCCCC5CCCCCC5CCCCC5CC5*CCC5*C*CCCC5CCCCCCCC5CCCC*CCC*CC5CCC5*C5CCCC5C*C5C5C555C55CCCCC55C*CCCCCCCCCC*5CC*C5**CCCCCCC*CCC5CCCCCCCCCCC*5C5C5*C*CCCC*5C5C5555*55555CCCC5*5555C55CCCCCCC*#
@VH01349:24:AACVJTHM5:1:1109:57806:32010 2:N:0:AGGTGAGA+GGCATAGA
TCGTTGGGACTACTAGGGTATCTAATCCTGTTCGCTCCCCTTGCTTTCGCTCCTCAGCGTCAGTTAATGGCCAGAGACCTGCCTTCGCCATCGGTGTTCCTCCTGATATCTGCGCATTTCACCGCTACACCAGGAATTCCAGTCTCCCCTACATCACTCTAGTCTGCCCGTACCCACCGCAGATCCGAGGTTGACCCTCGGACTTTCACGATAGACGCGACAAACCCCCTACGACCTCTTTACCCCCAATAATTCCGCATAACGCGTGCCCCCTACCTATTACCGCGGCTGCTGGCACGTA
+
C*5CCCC*CCCCC5C5CCCCCCCCCCCCCCCCCCC5CCCC*CCCCCCCC*CCCCCCC*CCCCCCCCCC**CCCCCC*CCCC**CCCC5CCC5CCCCCC5CCCCC*C***CC5CCCCCCCCC5CCCCCCCC5CCCCCCCCCCCCCCCCCC55C5CCCCC55CCCCC5CCCC*CCCCCCCCCC**CCCCC5*CC5C5*CC5CCC5CCCCCCCCCC5CC*CCCCCCC5C*C55C5CC5C55CCCC5**55CCCC55*5CC*55CC555*555*555555*55C555C5*C5*555555*C555#
@VH01349:24:AACVJTHM5:1:1109:70190:32503 2:N:0:AGGTGAGA+GGCATAGA
TCGTTGGGACTACAAGGGTTTCTAATCCTGTTTGCTCCCCACGCTGTCGCGCCTCAGCGTCAGGGCTGGTCCAGCTGGCCGCCTTCGCCACGAGTGTTCTCCCCCATCTCTACGCATTTCACCGCTACATGGGGAATTCCACCAGCCCCTCCCACCCTCAAGTCCCGCAGTTTCCACCGACCCAACACGGTTGAGCCGTGTGATTTCACAGCCGACATACGGGACCGCCTACGCGCCCTTTACGCCCAATGATTCCGAACAACGCTTGCCCCTTCCGTATTACCGCGGGTGCTGGGACGGC
+
CCCCCCCCCCCCCCCCCCCCCCCCCC5CCCCCC5CCCCCCCCCCCCCCCCCCCCCCCCCCCC*CCCCCCCC*CC*C*CCCCCCCCCCCCCCCCCCCCCCCCC*C5CCCC*CCC5CCCCCCCCC5CCCCCCCC5CCCCCCCCCCC5CC*CCCCCC*CCCCCCCCCCCCCCCCCCCCCCC*CCCCCCCCC5CCCCC*CCCCCCCCCCCC5CCCCC*CCCCCCCCC5C5*5CCCCCCCCCCC5CCC5C5*CCCCCCC*C5CC*CCCCCCCC5CC5C5CCCC55CCCCC555C*5*C*C*5CCC#
@VH01349:24:AACVJTHM5:1:1109:53054:33241 2:N:0:AGGTGAGA+GGCATAGA
TCGTTGGGACTACACGGGTATCTAATCCCGTTTGCTCCCCTAGCTTTCGCGCCTCAGCGTCAGGTGTCGTCCAGGCAGTCGCCTTCGCCACTGGTGTTCCTCCACATCTCTACGCATTTCACCGCTACACGTGGAATTCCACTCTTCTCTCCTGCACTCAAGTCCCCCAGTTTCCAATGACCCTCCACGGTTGAGGCGTGGGCTTTCACATCACACTTACAGGACCGCCTGCGCGCGGTTTACGCCCAATAATACCGGACAACCCTTGCCACCTACCTATTACCCCGGCTGCTGGCACGTA
+
CC*CCCCCCCCCCCCCCCCCCCCCCCCCCCCCCCCCCCCCCCCCCCCCCCCCCCCC5CCCCCC*CCCCCCCCC*CCCCCC5CCCCCCCCCCCCCCCCCCCCCCCCCCCCCCCCC*CCCCCCCCCCCCCCCCCCCCCCCCCCCCC5CCCCC*CCCCCCCCCCCCCCCCCCCCCCCCCCCCCCC*CCCCCCC5CCCC*CCC5*5CCCCCCCCCCC*CC5CCCCCCCCCC5CCCCCCC5C*5CCCCCC*CCCCCCC*CC*CCCC5C*CCCCCCCCC*5C*555*555*5*5555C*5*555**#
@VH01349:24:AACVJTHM5:1:1109:52770:33298 2:N:0:AGGTGAGA+GGCATAGA
TCGTTGGGACTACAAGGGTTTCTAATCCCGTTTGCTCCCCTAGCTTTCGCGCCTCAGCGTCAGTGTCGGTCCAGGAAGCCGCCTTCGCCACCGGTGTTCCTCCGGATATCTGCGCATTTCACCGCTACACCCGGAATTCCGCTTCCCTCTCCCGAACTCAAGCCTGCTAGTTTCCCGCGCCGTTCCCCCGTTGAGCCGGGGGCTTTCACACGGGACTTGACGCGCCGCCTACGCGCCCTTTACGCCCAGCAATTCCGAACAACGCTTGCCACCTGTGTATTACCGCGGCTGGTGGCACAGG
+
CCCCCC5CCCCCCCCCCCCCCCCCCCCCCCCCCCCCCCCCCCCCCCCCCCCCCCCCC*CCCCCC*5CCCCCCCCCCCCCCCCCCCCCCCCCCCC5CCCCCCCCCCCCCCCCCCCCCCCCCCC5CCC5CC5CCC5CCCCCCCCCCCCCCCC*CCCCCCCCCCCCC*CCC5CCCC5C*C5CCCCCCCCCC*CC*5CCC*CCCCC*CCCCCCCCC*CCCCCCC5**CCCCC5CCCCCC*CCCCC5CCCC*C**5CCC55CC*CC*5**555CC5C555*5C5CC5C**55C*55*5C5C555*#
@VH01349:24:AACVJTHM5:1:1109:72425:35456 2:N:0:AGGTGAGA+GGCATAGA
TCGTTGGGACTACTGGGGTTTCTAATCCTGTTTGATCCCCACACTTTCGTGCATCAGCGTCAGTTACAGCCTAGTAAGCTGCCTTCGCTATCGGTGTTCTTGACGATATCTATGCATTTCACCGCTACACCGTCAATTCCGCCTACCTCATCTGTACTCAATCCCGGCAGTTTTTCAGGCAGCTCCCAAGTTGAGCTTGGGCATTTCACCTAAAACTTGCAGGGACGCCTACGCACCCTTTAAACCCAATAAATCCGGACAACGCTCGCCACCTACGTATTACCGCGGCTGGTGGCACGTG
+
CCCCCCCCCCCCCC5CCCCCCCCCCCCCCCCCCCCCC5CC5CCCCCCCCCCCCCCCCCCCCCCCCCCC*CCCCCCCCCCCCCCCCCC*CCCCCCCCCCCCCCCCCC*CCCCCCC*CCCCCCCCCCCCC*CCCCCCCCCCC*C*CCCCCCCC*CCCCCCCCC5CC*5CCC5*C*CC5CCCCCCCCCC5CC*CC5CCCCCC5C*CC5CCC5C*C55555555555*5*5*5C5C**5555555555555555555CC555CC555*5C555*555CC5555555555*55*C**C5CC*5*C#
@VH01349:24:AACVJTHM5:1:1109:69565:35664 2:N:0:AGGTGAGA+GGCATAGA
TCGTTGGGACTACACGGGTATCTAATCCTGTTTGCTCCCCACGCTGTCGCGCCTCAGCGTCAGGGCTGGTCCAGCTGGCCGCCTTCGCCACGAGTGTTCTCCCCTATATCTACGCATTTCACCGCTACACAGGGAATTCCACCAACCTCTCCCAGCCTCAAGTCTCGCAGTTTCTACCGACTTCACACAGTTAAGCTGTGTGCTTTCACAGCAGACATACGCGACCGCCTACGCGCCCTTTACGCCCAATGATTCCTAACAACGCTTGCCCCTTCCGTATTACGCCGGCTGCTGGCACGGA
+
CCCCCCCCCCCCCCCCCCCCCCCCCCCCC5CCCCCCCCCCCCCCCCCCC5CCCCCCCCCCCCCCCCCCCCCCCC*CCCCCCCCCCCCCCCCCCCCCCC5CCCCCCCCCCCCCCCCCCCCCCCC5CCCCCCCCCCCC*CCCCCCCCCCCCCCCCCCCCCCCCCCC*5CCCCCCCCCCCCCCCCC5CCCCCCCCCCCCCCCCCCCCCCCCC5CC**CCCCCC5CCCCCC*CCC*CCCC*CCCC5CCC**CCC5*CC55*C5CC5CC5CCC5CC5CCCCCCCCCCC***CCC555C5CCCCCC#
@VH01349:24:AACVJTHM5:1:1109:51899:36478 2:N:0:AGGTGAGA+GGCATAGA
TCGTTGGGACTACTCGGGTTTCTAATCCTGTTTGCTCCCCACGCTTTCGCGCCTCAGCGTCAGTTACAGACCAGAAAGCCGCCTTCGCCACTGGTGTTCCTCCACATATCTACGCATTTCACCGCTACACGTGGAATTCCGCTTTCCTCTTCTGCACTCAAGTCCCCCAGTTTCCAATGACCCTCCACGGTTGAGCCGTGGGGTTTCACATCAGACTTAAAGGACCGCCTGCGCGCGCTTTACGGCCAATAATTCCGGACAACGCTTGCCACCTACGTATTACCGCCGCTGCTGGCACGTA
+
CCCCCCCCCCCCCCCCCCCCCCCCCCCCCCCCCC5CCCCCCCCCCCCCCCCCCCCCCC5CCCCCCC*CCCCCCCCCCCCCC5*CCCCCCCCC5CCCCCCCCCCCCCCCCCCCCCCCCCCCCCCCCC5CCCCCCCCCCCCCCCCCCCCC5CCCCCCC5CCCC5CCCCCCCCCCCCCCCCCCC*5CCCCCCCCCCCC*CCCCCC*CCCCCCCCCCCCCCCCCCCCCCCC*CCCCCCC5C*CCCCCC*CCCCCCCC5CC5CCCC5CCC5CCCCCCCCCCCCC55CC5C**5C5CCCCCC555*#
@VH01349:24:AACVJTHM5:1:1109:73409:38334 2:N:0:AGGTGAGA+GGCATAGA
TCGTTGGGACTACTCGGGTTTGTAATCCTGTTTCCTCCCCACGCTTTCGCACATGAGTGTCAGTATTGGGCCAGAAAGCCGCCTTCGCCACTGGTGTTCCTCCCGATATCTACGCATTTCACCGCTACACCGGGAATTCCACTTTCCTCTCCCATACTCTAGCCATGCAGTATCGAATGCAGTTCCCAGGTTGAGCCCAGGGCTTTCACATCCGACTTACATAGCCACCTGCGTGCGCTTTACCCCCAGTAATTCCGATTAACGCTTGCACCCTCCGTATTACCCCGGCTGCTGGCACGGA
+
CCCCCCCCCCCCCCCCCCCCC5CCCCCCCCCCC**CCCCCCCC*CCC*CCCCCCCCCCCCCCCCCCCCCCCCCC5CCCCCCCCCCCCCCCCCCCCC5CCCCCCCCCCCCCCCCCCCCCCCCCCC*CCCCCCCCCCCCCCCCCCCCCCCCCCCCCCCCCC*CCCCCCC*CCCCCCCC5CC5C5CCCCCCC*CCCCCC5CCCCCC5CCCCCC5CCC5CC5CCCCCCCCCC*5CC5CCCCCCC5C5*CCCCCCCCCCCCCCC5CCCCCCCCCCCCCCCC**CCCC****55*CCCC*C5C55C#
@VH01349:24:AACVJTHM5:1:1109:48036:38674 2:N:0:AGGTGAGA+GGCATAGA
TCGTTGGGACTACACGGGTTTCTAATCCCGTTTGCTCCCCTGGCTTTCGCGCCTCAGCGTCAGTGTCAGCCCAGCAACCCGTCTTCACCTCAGGTGTTCCTCTTGATATCTACGCATTTCACCCCTACACCAAGAATTCCGATTGCCCCTTCTGCACTCTAGCGCAGCAGTATCACTTGGCCGTTCCGAGTTAAGCTCGGAGATTTCACAAGTGACTTACCACGCCGCCTACGCGCCCTTTACGCCCAGTAAATCCGAACAACGCTTGGTCCCTACGTATTACCGCGGCTGCTGGCACCTA
+
CCCCC*CCCCCCCCCCCCCCCCCCCCCCCC5CCCCCCCCCCCCCCCCCCCCCCC5CCC*CCCCC*CCCCCCCCCCCCCCCCCCCCCCCCCCCCCCCCCCCCC5CCCCCCCCCCCCCCCCCCCC*CCCCCC5CCCCCCCCCCCCCCCCCCCCCCCCCCCC5CC5*5CC*CCCCCC5CCCC*CCCCCCCCCCCC5CCCC*CCCC*CC55C5CCCC5C*CCCCCCCCCCCCCCCCCCC*CCC5CCCCCCCCCC*C5C5CCCC*CC55CCCCCCC5*CCCCCC5CCC**C5C*C555*55555C#
@VH01349:24:AACVJTHM5:1:1109:42147:38996 2:N:0:AGGTGAGA+GGCATAGA
TCGTTGGGACTACTGGGGTTTCTAATCCCGTTCGCTCCCCTAGCTTTCGCGCCTCAGCGTCAGAAAAGATCCAGCATGTCGCTTTCGCCACCGGCGTTCCTTCCAATCTCAACACATTTCACCGCTCCACTGGAAGTTCCACATGCCCCTATCTCACTCAAGCATCGCAGTATTGGGGGCAATTCTGCGGTTGAGCCGTCAGGATTTCACCTCCAACTTACGATGCCGCCTACGCGCTCTTTAAGCCCAGTGTTTCCGAATAACGTTCGCACGGTTCGTCTTACCGCGGCTGCTGGCACGA
+
C*CCCC5CCCCCCCCCCCCCCCCCCCCCCCCCCCCCCCCCCCC*CCCCCCCCCCCCCCCCCCCCCCCCCCCCCCCCCCCCC5CCCCCCCCCCCCCCCCCCCCCCC5CCCCCCCCCCCCCCCCC55CCCCCCCCCCCCCCCCCCCCC5CCCCCCCCCCC5CCC*CCCCCCCCCCCCCCCCCCCC5CCCCCCCCCCCC5CC5CCCCCCCCCCC5*CCCCCCCCCCCCCCC5CCCC5CCCCCCCCC55CCC5C*C**5C555CC5**5C555555C5CC*C55CCC5*C5*5C5*CC5CC5C5#
@VH01349:24:AACVJTHM5:1:1109:26279:39148 2:N:0:AGGTGAGA+GGCATAGA
TCGTTGGGACTACAAGGGTTTCTAATCCTGTTTGCTCCCCACGCTTTCGCACATGAGCGTCAGTATTGGTCCAGGAAGTCGCTTTCGCCACTGATGTTCCTTCAGATATCTACGCATTTCACCGCTACACCTGAAATTCCACTTCCCTCTCCCATACTCTAGCGATGCAGTCTCGGAAGCAGTTCCCAGGTTAAGCCTGGGGATTTCACATCCGACTTGCAAAGCCGCCTACGCGCGCTTTACGCCCAGTAATTCCGATTAACGCTCGCAGCCTCTGTATTACCGCGGCTGCTGGCACAGA
+
C*CCCCCCCCCC5CC*C*CCCCCCCCCCCCCCCC5CCC5CCCC5CCCCCCCCCCCCCC5CCCCCCCC**CCCCCC5CCCCCCCCCCCCCCCCCCCCCCCCCCCCCCCCCCCC5CCCCCCCCCCCCCCCCCCCCCCCCCCCCCCCCCCCC5C55CCCCCCCCCCCCCC*CCCCCCCCCCCCCCCCCCCC*CCCCCCCCCCCCCCC*C5CCCCCCCCCCCCCC5CCCCCC5CCCCCCC5CCC5CCCCCCCCCC*CCCCCCCCCC*C5CCC*C*CCC5CCCCCCC*5C*5CCCCC5C*5C*C*#
@VH01349:24:AACVJTHM5:1:1109:49418:39261 2:N:0:AGGTGAGA+GGCATAGA
TCGTTGGGACTACTGGGGTTTCTAATCCTGTTTGATCCCCACGCTTTCGCGCCTCAGCGTCAGTATTATGCCAGGTGGCTGCCTTCGCCATCGATGTTCCCTCCGATATCTACGCATTTCACTGCTACACCGGAAATTCCACCACCCTCTCATATACTCCAGTTATATCGTTTGCGATGCACTTCCTAGGTTAAGCCCAGGGGTTTCACATCACAGTCATATAACCGCCTACGCGCCCTTTACGCCCAGTAAATCCGATTAACGGTTGCACCCTCTGTATTACCGCGGCTGCTGGCACAGA
+
C5CCCCCCCCCCCCCCCCCCCCCCCCCCCCCCCCCC5C*CCCCCCCCCCCCCCCCCCCCCCCCCCCCCCCC5CCCCCC5CCCCCCCCCCCC*CCCCCCCCCCCCCCCCCCCCCCCCCCCCCCCCCCCCC*CC5CCCCCCCCC*CCCCCCCCCCCCCCCCCCCCCCCCCC*CCCC**CCCCCCCCCCCCCC5CCC5CCCC5C5*CCCCCCCCCCCC*CCC*5CCCCCCCCCCCC55CC5CC*CC5*C55C5CCCC5CCCCC5CC5*CCCCC*C*CCCCCCCC5C*5C5CC5CC55C5CCCC#
@VH01349:24:AACVJTHM5:1:1109:61404:39507 2:N:0:AGGTGAGA+GGCATAGA
TCGTTGGGACTACCAGGGTATCTAATCCTGTTTGCTCCCCACGCTTTCGCGCCTCAGCGTCAGTTTCAGACCAGAAAGCCGCCTTCGGCACTGGTGTTCCTCCACATCTCTACGCATTTCACCGCTACACGTGGAATTCCGCTTTCCTCTTCTGTACTCAACTTCTCCAGTTTCCAATGACCCTCCACGGTTGAGCCGTGGGCTTTCACATCAGACTTAAAGAACCGCCTGCGCGCGCGTTACGCCCAATAATTCCGGACAACGCTTGCCACCTACGTATTACCGCGGCTGCTGGCACGTC
+
CCCCCCC5CCCCCCCCC5CCC5CCCCCCCCCCCCCCCC5CC5CCCCCCCCC5CCCCCCCCCCCCC*CCCCC*C5CCCCC5C5C*CC5*CC*CCCC5CCCCCCCCCCCCC5CCCCCCCCCCCCC*CCCCCC5CCCCCCC*C*CCCCCCC5CCCC*CCCCCCC*C5CCCCCCCCCCCCCC5CCCCCC5CCCCCCCCC5C5CCCC*C5C*CCCCCCCCCCCCCCCCCCC5C5*CCC55*5C*C5CCC55CC5C5CCCCC55CC5CCC*CCC**CCC5*C5CC*55C*5555*C*CC**5555C#
@VH01349:24:AACVJTHM5:1:1109:54171:40719 2:N:0:AGGTGAGA+GGCATAGA
TCGTTGGGACTACTAGGGTTTCTAATCCCGTTCGCTCCCCATGCTTTCGCGTCTCAGCGTCAGATATGTCCGAGGGTGCCGCCTTCGCCTCTGGTATTCCTCCGGATCTCTACGCATTTCACCACTACACCCGGAATTCTGCACCCCTCTGACACTCTCTAGAAGCCCAGTATCACCGCAGCTCCCCAGGTTAAGCCTGGCGCTTTCAACAGTGACTTAAACCCCCGCCTACACGCGCTTTACGCCCAGTAATTCCGGATAACGGTTGCGTCCTACGTTTTACCCCGGCTGCTGGGACGTC
+
CCCCCC*CCCCCCCC5C*CCC*CCCCC**CCCCC*CCC5CCC5*C5C*C5*CCC*CC5CCCCCC5CCCCCC*55CCCCC5CCCCC5C*5CCCCCCCCCCCC5C5CC5CCCCCCCCC*CCCCC5CC5CCCCCC55CCCCCCCCC5CCCC5CCCCCCCCCCCCCCC*CCCCCCCCCCCC*CC*CCC*CCCCCCCCC5CCCCCCCCCCCCCCCC5CCCCCCCC5CC5CCC5CCCCC*5C5*5C5CCC5*5CCC5CCCCCC5CCC*5CCCCCCCCC5CCCC*C5CCCC*5CCCC5CCC**5CCC#
@VH01349:24:AACVJTHM5:1:1109:24745:40946 2:N:0:AGGTGAGA+GGCATAGA
TCGTTGGGACTACTCGGGTATCTAATCCTGTTTGCTCCCCACGCTTTCGCACCTCAGCGTCAGATCTGGACCAGTTAGCCGCCTTCGCCACTGGTGTTCTTCCCAATATCTACGAATTTCACCTCTACACTGGGAATTCCACTAACCTCTTCCAGCCTCTAGAAAGCCAGTATCGAAGGCAATTCTGGAGTTGAGCTCCAGGATTTCACCCCCGACTTAACAATCCGCCTACGTGCGCTTTACGCCCAGTAAATCCGAACAACGCTAGCCCCCTTCGTATTACCCCGGGTGCTGGCACCAC
+
CCCCCCC*CCCCCCCCCCCCCC*CCCCCCCCCCC*CCCCCCCCCCCCCCCC*CCCCC5CCCCC*CCCC5CC5CCCC*CC5C55CCC5*CCCCCCCCCCCCCCCCCCCCCCCCCCCCCCCCCC*C5CCCCCCC5CCCCCCCCCCCCC*CCCC5CCCCCCCC*5CCC5CCCCCCCCCCCCCCCCCCCC5C*CCCC*5CCCCCCC5CCCCCCCCCCCCCCCCCCCCCCC**CCCCCCCC*CCCCCCCCC55CCCC5CC5*5CCCC5CCCCCCC5CC5CCCCCCC55*55CC*C5C**555555#
@VH01349:24:AACVJTHM5:1:1109:45858:41798 2:N:0:AGGTGAGA+GGCATAGA
TCGTTGGGACTACTAGGGTTTCTAATCCTGTTTGCTACCCACGCTTTCGCTCCTCAGCGTCAGTCACGGCCCAGAGCGGCGCCTTCGCCACTGGTGTTCCTCCTGATATCTGCGCATTTCACCGCTACACCAGGAATTCCCCGCTCCCCTACCGTACTCTAGTCACAGCAGTATCGAGTCGCATCTCTGAGTTGAGCCCAGAGTTTTCACACCCGACTTACGGAACCCCCTACGAGCTCTTTACGGCCAATAAATCCGGACAACGCTTGCTGCCTACCTGTCACCGGCGCTCCTGGCACGT
+
CCCCC*CCCCCCCCCCCCCC5CCCCCCCCCCCC5CCCCCCCCCCCCCCCCCCCCCCCCCCCCCCCCCC5CC*CCCCCC5C5CCCCCCCCCCCCCCCCCCCCC*CCCCCCCCCCCCCCC5CCCCC*CCCCCCC*5C5CCCC5CCCC5CCCCCCCCCCCCCCC5CC*C55CCCCCCC5CCC*5CCCCCCCCCCCCCCC*CCC*CCCCCCCCCCC5CCCCCCCC*CCCCC*CCCC55CC*5*5C55*C5CCCC***5C*55555C555*CC5*55*55C**5**55555*555***555C555#
@VH01349:24:AACVJTHM5:1:1109:47278:42082 2:N:0:AGGTGAGA+GGCATAGA
TCGTTGGGACTACTGGGGTATCTAATCCTGTTTGCTCCCCACGCTTTCGCGCCTCAGCGTCAGTTACAGACGAGAAAGCCGCCTTCGCCACTGGTGTTCCTCCACATCTCTACGCATTTCACCGCTACACGTGGAATACGGCTTTCCTCTTCTGCACTCAAGCTACACACTTTCCGATGCGTACCGGGGTTGAGCCCCGGGCTTTAACACCAGACTTACATAGCCGCCTGCGCGCGCTTTACGCCCAATAATTCCGGACAACGCTTGCCACCTACGTATTACCCCGGCTGCTCGCACGTAT
+
CCCCCCC5CCCCCCCCCCCCCCCCCC*CCCCCCC*CCCCCCCCCCCCCCCCCCCCCCCCCCCCC5CCCCCC*CCCCCCCCC5CCCCC5CCCCCCCCC5CCCCCCC*CCCCCCC5CCCCCCCCCCCCCC5C*CCCCCCCC*CCCCCCC5CCCCC*CCCCCCCCCC5CC*C*CCCC5CC5C5CCCCCCCCCCCC5CCCCCCCCCCCCCC*CCCCCCCCCCCC*55CC55CCCCCC5***CC5CCC*55CC555555555*5555555C*5*C*5*555555C5CC*5*CC555C*55CCCC*#
@VH01349:24:AACVJTHM5:1:1109:67445:42934 2:N:0:AGGTGAGA+GGCATAGA
TCGTTGGGACTACTAGGGTTTCTAATCCTGTTTGCTCCCCACGCTTTCGTTTCTGAGCGTCAATGCCCGTCCAGTTAACCGCTTGCGCCACTGGTATTCCTCCGAATATCTACGAATTTCACCTCTACACTCGGAATTCCACTCGCCTCTCCTGACCTCCAGGCCTGCAGTCTAGAAGGCAGTTCCAGGGTTGAGCCCTGGGATTTCACCCCCTACTTACAGACCCGCCTACGTGCGCTTTACGCCCAGTAATTCCGAACAACGCTAGCCCCCTTCGTATTACCGCGGCTGCTGGCACGAA
+
CCCCCCCCCCCCCCCCCCCCCCCCCCCCCCCCC*CCCCCCCCCCCCCCC5CCCCCCCCCCCCCCCCCCCCCCCCCCCCCCCCCCCCCCCCCCCCCCCC*CCCCCCCCCCCCCCCCCCCCCCCCCCCCCCCCCCCCCCCCCCCCCC5CCCCCC5CCCCCCCCCC5CCCCCCCCCCC555CCC5CCCCCCCCCC5CCCCCCCCCCCCCCC*CCCCCC*CCCCCCCCCCCCCCCCCCCCCCCCCCC*5C*CCCCCCCCCCCCCC55CCCCCCC5CCCC5CCCCCC5*5*CC*CCCCCCCCCCC#
@VH01349:24:AACVJTHM5:1:1109:30634:43010 2:N:0:AGGTGAGA+GGCATAGA
TCGTTGGGACTACAGGGGTTTCTAATCCTGTTTGCTCCCCACGCTTTCGTGCCTCAGTGTCAGTTACAGTCCAGAGAGCCGCCTTCGCAACTGGTATTCCTCCTAATATCTACGCATTTCACCGCTACACTAGGAATTCTACTCCCCTCTCCTGCACTCAAGTTTCTCAGTTTCAAAGGCTTACTACGGTTGAGCCGTAGCCTTTCACCTCTGACTTAAGAAACCACCTACGCACCCTTTACGCCCAGTAATTCCGAACAACGCTTGCCCCCCCGTATTACCGCGGCTGGTGGCACGGAGT
+
CCC5CC5CCCCCCCCCCCCCCCCCCCCCCCCCCC5CCCCCCCCCCCCCCCCCCCCCCCCCCCCCCCCCCCCCCCCCC5CCCCCCC5CCCCCCCCCCCCCCCCCCCCCCCCCCC*CCCCCCCCCC*CCCCCCCCCCCCCCCCCCCC*CCCCCCCCCCCCCCCCCCCCCCCCCCCCCCC5CCCCCCCCCCCCCCCCCCCC*CCCCCC*CCCCCCCCCCCCCCCCCCCCCCCC*CCCCCCCCCCC*CCCCCCC5CCCCCCCCCCC5CCCC5CCC5555C*CC*C55CCCCC*5CC5C5CC*C*#
@VH01349:24:AACVJTHM5:1:1109:18591:43123 2:N:0:AGGTGAGA+CGCATAGA
TCGTTGGGACTACAAGGGTTTCTAATCCCCTTCGCTCCCCTAGCTTTCGCAGTTCAGCGTCAGTGTCGGCCCAGCAACCCGCCTTCGCCGCAGGTGTTCCTCTCGATATCTACGCATTTCACCGCTACACCGAGAATTCCAGTTGCCCCTTCCGCACTCTAGCGCTGCAGTATCGGCTCACCTTTCCGGGTTAAGGCCGGAGATTTCACAACCGACTTACAGTGGCCGCCTACCCGCCCTTTACGCCCAGAAAATCGCAACAACGCCTGCTCCCCCCGTATTTCCGCGCGTGCTGTGACGT
+
CCCCCCCCCCCCCCCCCCCCCCCCCCCC5*CCCCCCCCCCCCCCCCCC*5CCCCCCCCCCCCCC5CC5CCCCCCCCCCCC*CCC5C*5C*CCCCCCCC5*C5CCCC*CCCC5CC5C5CCC5C*C5CCCCCCCCCCCCC*5CCC5CCC*CCC*CC**C*CC*5**5*5*5555555555*555C55555*55**5**55*5*55555C5C*C555555C*5C5555*55*C555**5*55**5555*5555**555*5*5*555555**5555**55*5**5*5*5*555*5*555*555*#
@VH01349:24:AACVJTHM5:1:1109:55932:43616 2:N:0:AGGTGAGA+GGCATAGA
TCGTTGGGTCTACTAGGGTTTCTAATCCTGTTTGCTCCCCACGGTTTCGCGCCTCAGTGTCAGTTACAGACCAGAAAGTCGCCTTCGCCACTGGTGTTCCTCCAAATCTCTACGCATTTCACCGCTACACTTGGAATTCCACTTCCTCTTCTGCACTCAAGTCTCCCAGTTTCCAATGACCCTCCCGGGTTAAGCCGGGGGCTTTCACATCACACTTAAGAAACCACCTGCGGGCGCTTTACTCCCAATAAATCCGGACAACGCTTGCCACCTACCTATTACAGAGGCTGCTGGCACCTAT
+
C*5CCC5C*CC5CCCCCCCCCCCCC*CCCCCCCCCCCCCCCCC*CCCCC5CCCC*CCCCCCCCCC*CCCCCCCC5CCCCCCCCCC5C*CCCCCCCCCC*CCCCCCCCCCCCCCC*CCCCCCCCC*CCCCCCC5CC5CC55C*CCCCCCC5C5CCCC*5CCCC5C*CCCCCC5CCCC5*55C*CCCC**55C5555C*CCCC5CCC5CCCCCC**CCCCC555C5*5*555555*55*55C*5*555555555555555*55C5*555*55*5*C**55**5****55*555*55555555#
@VH01349:24:AACVJTHM5:1:1109:15845:43748 2:N:0:AGGTGAGA+GGCATAGA
TCGTTGGGACTACAAGGGTTTCTAATCCTGTTTGCTCCCCACGCTTTCGCACCTCAGCGTCAGTTCCGGACCGGTGGGCCGCCTTCGCCACCGGTGTTCTTCCTAATATCTACGAATTTCACCTCTACACTAGGAATTCCACCCACCTCTTCCGGACTCGAGACCAACAGTATCAAAGGCAGTTCCGAGGTTGAGCCCCCGGATTTCACCCCTGACTTGAAACTCCGCCTACGTGCGCTTTACCCCCAGTGATTGCGAACAACGCTAGCCCCCTTCGTATTACCGCGGCTGCTGCCACCAA
+
C*CCCCCCCCCCCCCCCCCCCCCCCCCCCCCCCC*CCCC5CCCCCCCCC5CC*CCCCC5CCCCCCCCCCCC*CCCCCCCCCCCCCCCCCCCCCCCCCCCCCCCCCCCCCCCCCCCCCCCCCCCC*CCCCCC5CCCCCCCCCC5CCC*CCCCC5CCCCCCCCCCC*5CC*CCCCCCCCCC5CCCCC5CC5CCCCCCCCCC*CCCCCCCCCCCCC5CCCCCCCC*CCC*CCCCCCCCCCCCCCC5*CCCCC*CC5CCC5C*555555C5**555*5C5*5CCC*5*5**555555**55*55#
@VH01349:24:AACVJTHM5:1:1109:61082:44297 2:N:0:AGGTGAGA+GGCATAGA
TCGTTGGGACTACCCGGGTTTCTAATCCTGTTTGCTCCCCACGCTTTCGTGCCTCAGCGTCAGTATCGGGCCAGTGAGCCGCCTTCGCCACTGGTGTTCTTGCGAATATCTACGAATTTCACCTCTACACTCGCAGTTCCACTCACCTCTCCCGAACTCAAGATCTTCAGTATCAAAGGCAGTTCTGGAGTTGAGCTCCAGGATTTCACCCCTGACTTAAACACCCGCCTACGCACCCTTTACGCCCAGTCATTCCGAGCAACGCTAGCCCCCTTCGTATTACCGCGGCTGCTGGCACGAT
+
CCCCCCCCCCCCCC*CCCCC5C5CCCCCCCCCCCCCCCCCC5CCCCCCCCCCCCCCCCCCCCCCCCCCCCCCCCCCCCCCCCCCC5C5CC*5CCCCCCCCCCCCC5CCCCCCCCCCCCCCCC5CCCCC5CCCCCCCCCCCCCCCCCCCCCCCCCCCCC*CCCC5CCCCC5CC55CCCCCCCCCCCC*CCCCC5CCCCCCC*CC5CCCC*CCCCCCCCCCCC*CCC5CCCCCCCCC5CC5CCCCCCC*C5C*CCCCCCCC*CCC5*CCC555*CC**5C555C5CC*C5C5CCC5CCCC*5#
@VH01349:24:AACVJTHM5:1:1109:72481:44676 2:N:0:AGGTGAGA+GGCATAGA
TCGTTGGGACTACACGGGTTTCTAATCCCGTTCGCTCCCCGTGCTGTCGCGTCTCAGCGTCTGATGTCGTCCAGAGTGCCGCCTTCGCCTCTGGTGTTCCTCCGGATCTCTACGCATTTCACCACTACACCCGGAATTCCACACTCCTCTACGACCCACTAGCGCTGCAGTCTCATCCGACCTCTCGCAGTTTAGCCCGGAGCTTTCACGGTTGACTTACAGCACCGCCTACACGCTCTTTACGCCCAGTAATTCGGGATAACGCTTGGGTCCTACGAGTTACCGCGGCTGCTGGCACGTC
+
CCCCCCCCCCCCCCCCCCCCCCCCCCCCCCCCC5CCCCCCCCC5C5CCCCCCCC*CC5CCCCCC*CCCCCCCCC5CCCCCCCCCCCC*CCCCC5CCCCC5CCCCCCCCCCC*CC5CCC5C*CCCCCCCC55CC5CCCCCCC*C5CCCC*CC*CCCC5C*5CC5CCCCCCCC5CC*CCCCC5CCCCC*C*C5CCCC5C*55C5CC5C*C5CCC55CCCCCC*5CCC*55C5CC55**C5CCCC5CC*C5C5CC5CC*CCCC*C5555**55C*5C5*5*5555555*5555**55555555#
@VH01349:24:AACVJTHM5:1:1109:29233:44865 2:N:0:AGGTGAGA+GGCATAGA
TCGTTGGGACTACCCGGGTATCTAATCCTGTTTGCTCCCCACGCTTTCGTGCCTCAGCGTCAGTTACAGTCCAGAGAGCCGCCTTCGCAACTGGTGTTCCTCCTAATATCTACGCATTTCACCGCTACACTAGGAATTCCACTCTCCTCTCCTGCACTCAAGTCTTACAGTTTCAAGAGCTTACTACGGTTGAGCCGTAGCCTTTCAGTCCTGACTTGAAAGACCGCCTACGCACCCTTTACGCCCAGTAAATCCGGATAACGGTAGCCCCCTACGTTTAACCCGGGCTGCTGGTACGTAA
+
CCCCC*CC*CC5CCCCCCCCCCCCCCCCCCCCCCCCCCCCCCCCCCCCCC5CCCCC5CCCCCCCC55CCCCCCCC*CCCCCC5CCCCCCCCCCCCCCCCCCCCCCCCCCCCCC5CCCCCCCCC*CCCCCCC5CCCCCCCCCCCCCCCCCCCCCC*CCCCCCCCCCCCCC5CCCCCCC*C5CCCCC5C*5CC5CC*CCCCC*CCCC5CCCC*CCCCCCCCC5C5C5*55CCCC*CCC5CCC5CCCCCC5CCCCC5CCC*C*CCC*5CCC5CCC5*CC**5**5**55*5555555*55*55#
@VH01349:24:AACVJTHM5:1:1109:31922:47175 2:N:0:AGGTGAGA+GGCATAGA
TCGTTGGGACTACCAGGGTATCTAATCCTGTTTGCTCCCCACGCTGTCGCACCTGAGTGTCAGTATTGGGCCAGGTAGCCGCCTTCGCCACTGATGTTCCTCCCGATATCTACGCATTTCACCGCTACACCGGGAATTCCACTACCCTCTCCCATACTCTAGCTGAGTAGTATCGACTGCAATTCCCACGTTAAGCCCACGGCTTTCACAATCGACTGACTCAGCCACCTGCGTGCGCTTTACGCCCAGTAATTCCGATTAACGGTTGCACCCTCCGTATTACCGCGGCTGCTGGCACGGA
+
C*CCCCC*CCCCCCCCCCCC5*CCCCCCC5CCCCCCCC5C5C55CC5CCCCCCCCCCCCCCCCCCCCC5CCCCCCCCCCCCCCCCCC5CC*CCCCCCCCCCCCCCCCCCCCCCC*CCCCCCC*CCCCCCCC5*CC5CC5CCCCCC5CCCCCCCCCCCC*5CC*C5CCCC5CCCCCCCCCCCC5CCCCC*CCCCCCCCCC**55CCCCCCCC55555C55CC5C5*CC5CCCC5CCC5*CCCCCCCCCCCCC5CCC5CCCCCCCCC*CCCCCCCCCC5CCCCCCCCCCC*55C*C5C555C#
@VH01349:24:AACVJTHM5:1:1109:54606:47705 2:N:0:AGGTGAGA+GGCATAGA
TCGTTGGGACTTCTGGGGTATCTAATCCTGTTTGCTCCCCGAGCTTTCGAACCTCAGCGTCAGGAATGTCCCAGAAAGTCGCTTTCGCCACTGGTGTTGCTCCAAATATCTACGCATTTCACCGCTACACTTGGAATTCCACTTTCCTCTCACATCCTCTAGTCACCCAGTATTCGATCCACTCCCGGAGTTGAGCCCCGGTCTTTAAGACGAAACTTAAGTAACCGCCTACGTTCTCATTACGCCCAATAATTCCCGACAACGCTTGCATCCTACGTATTACCCGGGCTCCTGGCACGTC
+
CCCCCCC5CCC*CC*CCCC*C5CCCCCCCCCCCC5CCCCCCCCCCCCCCCCCCCCCCCCCCCCCCCCCCCC*CCCCCCCCCCCCCCC*C*CCCCCCCC*CCC5CCCCCCCC5CC*5CCCCCCCC*CCCCC*CCCCCCCCCCCCCCCCCCC*CCCC5CCCCCCCCCCCCCCCCCCCCC5CCCCCCCCCCC*CCCCC*CC*CCCCCCCCCC*CCCCCC5CCCCCCCCCCC5CC*5CCCCC*5C55CC*5CCC*5555*55C5*C55555*5C5555*55*55C*555**555*55*555555#
@VH01349:24:AACVJTHM5:1:1109:56935:49238 2:N:0:AGGTGAGA+GGCATAGA
TCGTTGGGACTACTGGGGTTTCTAATCCCGTTCGCTCCCCTGGCTTTCGCGCCTCAGCGTCAGTGACAGTCCAGAAAGCCGCCTTCGCCACTGGTGTTCCTCCCAATATCTACGCATTTCACCGGTACACTGGGAGTTCCGCTTTCCTCTCCTGCCCTCAAGCCCGCCAGTTTCAAATGCAGTTCCCGGGTTAAGCCCGGGGATTTCACATCTGACTTGACAGGCCCCCTACGCGCCCTTTACGCCCAGTAATTCCGGAGAACGCTCGCCACCTACGTATTACCGCGGCTGCTGGCAGGTT
+
CCCCCCCCCCCCCCCCCCCCC*CCCCCCCCCCCCCCCCCCCCCCCCCCCCCCCCCCCCCCCC5CCCCCCCCCCCCCCCCCCCCCCCC5CCCCCCCCCCCCCCCCCCCCCCCCCCCCCCCCCCCC*CCCCCCCCCCCCCCCCCCCCCCCCCCCCCCC*CCCC5CCCCC5CCCCC5CCCCCCCCCCCCCCCC5CCCCCCCCCCCCCCCCC*CC*CCC5CCCCCCCCCC**CCC5C5CCCCCCCCCC5C5CCCC555C5CCC*CC5C*C55CCCCCCCCCCCCCC*55*5CCC5CCCCCC**C#
@VH01349:24:AACVJTHM5:1:1109:31846:50469 2:N:0:AGGTGAGA+GGCATAGA
TCGTTGGGACTACACGGGTTTCTAATCCTGTTTGCTCCCCACGCTTTCGCTCCTCAGCGTCAGTGCCGGCCCAGAGAACCGCCTTCGCTACTGGTGTTCCTCCCGATATCTGCGCATTTCACCGCTACACCGGGAATTCCATTCTCCTCTACCGGACTCGAGTCACAGCAGTATCGACTGCAATTCCCAGGTTGAGCCTGGGACTTTCACAGCCGACTTGCTGAACCGCCTACGAGCTCTTTACGCCCAATGATTCCGGATAACCCTCGCACCCTTCGTATTACCGCGCCTGCTGGCACGC
+
CCCCCCC*CCCCCCCCCCCCCCCCCC*C*CCCCCCCCCCCCCCCCCCCCCCCCCCCCCCCCCCC5CCCCCCCC5*C5CCCCCCCCCCCCC5CCCCCCCC5CCC*CCCCCCCCCCCCCCCCCCCCCCCCCCCCCCCCCC*CCCCCCCCCCCCCCCCCCCC5CCCCCCCCCCCCCCCCCCC*CCCCCCC*CCCCCCCCCCC*CCC5CCC*CC5CCCCCCCCCCCCCCCCCCCCCC*CC*CCCC5C*55C5C5C*CCC*CC5CCCC5C*C*5*C5CCC***CCCC*C555C*CCC5C*C*55C#
@VH01349:24:AACVJTHM5:1:1109:33569:50904 2:N:0:AGGTGAGA+GGCATAGA
TCGTTGGGACTACAGGGGTTTCTAATCCTGTTTGCCCCCCACGCTTTCGTGCATGAGCGTCAGTGTTATCCCAGGAGGCTGCCTTCGCCATCGGTGTTCCTCCGCATATCTACGCATTTCACTGCTACACGCGGAATTCCACCTCCCTCTGACACACTCAAGCCTTGCAGTCACCAATGCAGTTCCCAGGTTGAGGCCGGGGTTTTCACATCGGTCTTACAAAACCGCCTGCGCACGCTTTACGGCCAGTAATTCCGATTAACGCTTGCACCCTACGTATTACCGCGGCTGCTGGCACGTT
+
CCCCCCCCCCCCCCCCCCCCCCCCCCCCCCCCCCCCCCCCCCCCCCCCCC5CCCCCCCCCCCCCCC5CCCCCCCCCCCCC5CCCCCCCCCCCCCCCCCCCCCCC5CC5C5CCCCCCCCCCCCCC*CCCCCC*CCCCCCC5CCCCCCCCCCCCCCCCCCCCCCCCCCCC5CCCC5CCCCCCC*CC5C5CCCCCCCC*CC5CCC*CCCCCCCCCCCCCCCCCCCC5CCC5CCC5C*CCC5CCCCCCCC55CCCCCCC*CCCCC5CC*CC5C*5*5**C5555555555555C55CC5CC5CC#
@VH01349:24:AACVJTHM5:1:1109:50630:52324 2:N:0:AGGTGAGA+GGCATAGA
TCGTTGGGACTACACGGGTTTCTAATCCTGTTTGCTCCCCACGCTTTCGCGCCTCAGCGTCAGTTACAGACCAGAAAGCCGCCTTCGCCACTGGTGTTCCTCCACATCTCTACGCATTTCACCGCTACACGTGGAATTCCGCTTTCCTCTTCTGTACTCAAGTTCTCCAGTTTCCAATGACCCTCCACGGTTGACGCGTGGCCCTTCACATCAGACTTAAAGAACCGCCTCGGCGCGCTTTTCGCGCAATAATTCCGGACAACGGTTGCCACCTTCGTATTACGCCGCCTGCTGGGACGTG
+
CCCCCCCCCCCCCCCCCCCCCCCCCCCCCCCCCCCCCCCCCC*CCCCCCC55CCCCCCCCCC5CCCC5CCCCCCCCCCCCC5CCCC*C*CCCCCCCCCC*CCCCCCCCCCCCCCCCCCCCCCCCC*CCCCCCCCCCCC5*CCCCCC5CCCCCCCC*CCCC5CCCCCCCCCCCCCCCCC*CCC5*5CCC555CCC**CCCC55C55C5CCCCCCCC55CC5CC*55***C55*55*5*5*5C*555*555C55C5C555*55555*555555555*C55C55*55*555*555C55*555C#
@VH01349:24:AACVJTHM5:1:1109:64510:54501 2:N:0:AGGTGAGA+GGCATAGA
TCGTTGGGACTACTGGGGTTTCTAATCCTGTTCGCTCCCCACGCTTTCGTGCCTCAGGGTCAGTTGCAGTCCAGAGAGTCGCCTTCGGCACTGGTGTTCCTCCTAATATCTACGCATTTCACCGCTACACTTGGAATTCCACTCTCCTCTCCTGCACTCAAGCCCTACAGTTTCAAACGGTTACTAGGGTTGAGCCGTTGCCTTTGACCTCTGACGTATAGGGGCGCCTACGGACCCTTTACGCCCAATGATTCCGGATAACGCTTGCCCCCTACCTATTACCGCGGCTGCTGGCACGTAG
+
CCCCCCCCCCCCCCCCCCCCCCCCCCCCCCCCCCCCCCCCCCCCCCCCCCCCCCCCC*CCCCCCCCCCCCCCC5CCCCC5CCCCCCC*CCCCCCCCC5*CCCCCCCC5C*CCCCC55CC5CCCC*5CCCCC*5CCCCC55CCCCC*CCCC5CCC55CCCCC55*5CCC5555C5C555CCCCCC5C**C*C55C555C**55555555CC555CC*5555555555C5CC55CCCCCCCCC5CCC5CCCC**C*CCCCCCC5CCC55*5CCCCCC*5C*CC*5*555C*C*C5*5*5*55#
@VH01349:24:AACVJTHM5:1:1109:24821:55296 2:N:0:AGGTGAGA+GGCATAGA
TCGTTGGGACTACAGGGGTATCTAATCCTGTTTGCTCCCCACGCTTTCGCACCTGAGCGGCAGTATTGGTCCAGGAAGTCGCTTTCGCCACTGGTGTTCCTTCCGATATCTACGCATTTCACCGCTACACCGGAAATTCCACTTCCCTCTCCCATACTCTAGCAATGCAGTTTCGAATGCAGTTCCCAGGTTGAGCCCGGGGATTTCACACCCGACTTGCAGAGCCGCCTTCGTGCGCTTTACGCCCAGTAATTCCCATTAACGCTCGCACCCTCTCTATTACCGCGGGTGGTGGCACAGT
+
CCCCCCC5CCCC5CCCCCCCCCCCCCCCCCCCC*CCCCCCCCCCCCCC5CC5CCCC*CCCCCCCCCCCCCCCCCC*CCCCCCCCCCCCCCCCCCCCC5CCCCC5CCCCCCCCCCCCCCCCCCCCCCCC*5**5CCC5CCCCCCCCCCCCCCCCCCCC*CCC**CCCC*CCC*CCCC*CCCCCC*5*CCCCCCCCCCCCCCCCCCCC5CCCC5CCCCCCC*C55*CCCC5**5*C*CC*CC55*55*555C555555*CCCCC5C*C55CCC*C5C5*55555*55555*5**555*555*#
@VH01349:24:AACVJTHM5:1:1110:17777:1871 2:N:0:AGGTGAGA+GGCATAGA
TCGTTGGGACTACTGGGGTATCTAATCCTGTTTGCTCCCCACGCTTTCGCGCCTCAGCGTCAGTTACAGACCAGAGAGCCGCCTTCGCCACTGGTGTTCCTCCACATCTCTACGCATTTCACCGCTACACGTGGAATTCCACTCTCCTCTTCTGGACTCAAGGCTCCCAGTTTCCAATGACCGCTTGCGGTTGAGCCGGAAGATTTCACATCAGACTTAAGAAGCCGCCTGCGCGCGCTTTACGCCCAATAATTCCGGACAACGCTTGCCACCTACGTATTAGCGCGGCTGCTGGCACGTA
+
C*C5CCCCCCCCCC5CCCCCCC5CC5CCCCCCC55CCCC5CCC*CC5CCCCCCCC*CCCCCCC*CCCCCCC*C*CCC5CCC*CCCCCCC5C5CCCCCC*CCCCCCCCCCCCCCCCCCCCCCC5C*C5CCCCCCCCCCC**CCC5CCCCC*CCCC*CCCCCC**5CCCC55CCC5CCCCC5CCCCCCC*CCCC*55*CC*C**5CCCCC5CC5CC5CCC5C55C5C55C**CC5CC*5*55C*55*C555CCC5C5C*5555555555555*5**55555555*55*5**555*5555555#
@VH01349:24:AACVJTHM5:1:1110:18269:2060 2:N:0:AGGTGAGA+GGCATAGA
TCGTTGGGACTACCCGGGTTTCTAATCCTGTTTGCTCCCCACGCTTTCGCGCCTCAGTGTCAGTTACAGACCAGGAAGCCGCCTTCGCCACTGGTGTTCCTCCATATCTCTACGCATTTCACGGCTACACATGGAATTCCACTTCCCTCTTCTGCACTCAAGTCGACCAGTTTCCAATGACCCTCCACGGTTAAGCCGTGGGCTTTCACATCAGACTTAATGAACCACCTGCGCGCTCTTTACGCCCAATAATTGCGGATAACGCTTGCCACCTACGTATTACCGCGGCTGCTGGCAGGTC
+
CCCCCC*5C*C*CC5CC*CCC*CCCCCC5*CC55CCCC*55CC5CCCCC5CCCC*5CCCC*CC5CCCCC*C*5CCCC5*55CCCC5CCCCCCCCCC5CCCC5CCCCCCC5CCCCCCCCCCCC*CCC5C*55C5CCCCC555*5CC55CCC5CCCC*555555C555555555C555C55CC5C55C5CCCCC5C5*55C5CCC5CCCCCCCCC**C5C55C*55555C555*CC5*5555CC****555*5**5*55555*55555*5**5*5555*5555555555*555C555*C**5#
@VH01349:24:AACVJTHM5:1:1110:35216:2496 2:N:0:AGGTGAGA+GGCATAGA
TCGTTGGGACTACACGGGTTTCTAATCCTGTTTGCTCCCCACGCTTTCGCGCCTCAGCGTCAGGTCCGGACCAGAGAGCCGCTTTCGCCACCGGTGTTCCACCCAATATCTACGAATTTCACCTCTACACTGGGTATTCCACCCTCCTCTTCCGGGCTCCAGCACATCAGTTTCGGGCGCACCTCCGGGGTTGAGCCCCGGGCTTTCACGAGCCGACACAATGCGGCGCCTACGCGCCCTTTACGGCCCGTGATTCCGAACAACCGTAGCAAGCTCCGTCTTACCGGCGCTGCTGGGACGC
+
5CCCCCC5CCCCCCCCCCCCC5CCCCCCCCCCCCCCCC5CCCCCCCCCCCCCCCCCC5CCCCCCCCC*CCCCCCC55C5CCCCCCC5CCCCCCCCCCCCCCCCCCCCCCCCCCCCCCCCCCCCCCCCCCCCCCCC5CCCCCCC*C5CCCCCCCC5*CCCCCCCCCCCCCCCCC5CC*CCC*CCCCC5*CCCCCC5CCCCCCCCCCCCCC5C*CC5CCCC5CCC*C*CCC*C*5C*5*CCC55C5***C*C55555**C555555*555C5***55*5*55*55555**55555C*5C*5*#
@VH01349:24:AACVJTHM5:1:1110:25881:2704 2:N:0:AGGTGAGA+GGCATAGA
TCGTTGGCACTACTAGGGTTTCTAATCCTGTTCGCTCCCCACGCTTTCGCGCCTCAGCGTCAGTTACAGACCAAAGAGCCGCCTTCGGCACTGGTGTTCCTCCACATCTCTACGCATTTCACCGCTACACGTGGAATTCCGCTCCTCTCTTCTGCACTCAAGTCTGCCAGTTTGCAATGACCCTCCCCGGTTGAGCCGGGGGGTTTCACATCAGACTTAAAATACCGCCTGCCCACGCTTTACGCCCAATAATTCCGGACAACGCTAGCCACCTACGTATTACCGCGGGTGCTGGCACGTT
+
C5CCCCC5*CCCCCC**CCCCCCC5CCCCCCCCC*CCCC5CCCCCCC*CC5CCC5C*CCC*CC55C*5C5CCCCCCCC55CCC5CC5*CC*CC5CCCCCCCC5CCC5CCCCCCC*CCCCCC**CCCCCCCCC555CCCC5C*C5CCC5CCC*C55CCCC5C5CCC*C5**C55*C5*5C555*5555CC5*55C5**5555C**55555*55C555C55CC**55555555**5C5555555555*55CC*55555555CC*5*5555555*5C55*5C555555555*C55555*5555#
@VH01349:24:AACVJTHM5:1:1110:37981:6282 2:N:0:AGGTGAGA+GGCATAGA
TCGTTGGGACTACTGGGGTTTCTAATCCCGTTTGCTCCCCTGGCTTTCGCGCCTCAGCGTCAGCATCATCCCAGAGACTCGCCTTCGCCACTGGTGTTCCTCCCGATATCTACGCATTTCACCGCTACACCGCGAATTCCACTCTCCTCAACCGAACCCTAGCCACAACAGTTTCCACCGGCGTCCCGGGGTTGAGCCCCGGGTTTTCACGGGCGACTTGTTGAGCCGCCTACCAGCTCTTTACGCCCAATAAATCCGCAAAACGTTGCCCCCCTACGTATTACCGCGCCTGCTGGCAGCC
+
CC*CCCCCCCCCCC*CCCCCCC*CCCCCCCCCCCC5*CCCCCC*CCCC5CCCCCCC55CCCCCCCC*CCC*CCCCCCCCCCCCCCCC*CCCC5CCCCC*CCCC5CCCCCCCCCCCCCCCCCCCCCCCCCCCC**CCCCCCC*CCCCCC**C5CCCC5C*C5**CCCC55CCCCCC*55CCCC5C*55C*CCCC5CCCCCC*5*CCCCCCCC5**C5C5*C5C555*5**C555*5*C5**C*55555555C555*555***55555**5555*55555*5555555*555555555555*#
@VH01349:24:AACVJTHM5:1:1110:49077:6433 2:N:0:AGGTGAGA+GGCATAGA
TCGTTGGGACTACCAGGGTTTCTAATCCTGTTTGCTCCCCACGCTTTCGCGCCTCAGCGTCAGAACCGGACCAGAGAGCCGCTTTCGCCACCGGTGTTCCACCCAATATCTACGAATTTCACCTCTACACTGGGTATTCCACCCTCCTCTTCCGGCCTCCAGCCCATCTGTTTCGGCCGCACCTCCGGGGTTGAGCCCCGGGCTTTCACGAGCGGACTGCATGGGCCGGCTACGCGCGCTTTTCGCCCAGTGATTCCGAACAACGCTAGCACCCTCCGTCTTACCGCGGCTGCTGGGACGA
+
CCCCC*CCCCCCCCCCCCCCCCC5CCCCC5CCCC5CC*CCCCCCCC5CCCCCCCCC*CCCCCCCCCCCCCC*CC5CCCCCCCCCCCCC5C*C5CCCCCC*CCCCCCCCCCCCC*C5CCCCCC5C5CCCCCCCCCCCCC5CCC55CCCCCCCCCCCCCCC5CCCCCCC*C*CCCCCCCCCCCCCCCCCCCC5CCCCCCCCC*C*CCCCC*C5CC*C55CC*CCCCC*CC*CC555CC**C*5C*55*5*55555CC555C55CCCC*CC*C*5555*555555C5**55555*555555*5#
@VH01349:24:AACVJTHM5:1:1110:20731:7437 2:N:0:AGGTGAGA+GGCATAGA
TCGTTGGGACTACTCGGGTTTCTAATCCGGTTCGCTCCCCACGCTTTCGCACCTCAGCGTCAACAGTCGTCCAGTAAGTCGCCTTCGCCACTGGTGTTCTTCCGAATATCTACGAATTTCACCTCTACACTCGGAATTCCACTTACCTCTCCGACGTTCTAGCGATGCAGTTTTAAAGGCAATTCCGGGGTTGAGCCCCGGGCTTTCACCTCTAACTTGCAAAGCCGCCTACGCGCGCTTTACGCCCAGTAATTCCGAACAACGCTAGCCCCCTCCGTATTACCGCGGCTCCTGGCACGGC
+
CC5CCCCCCCCCCCCCC*CCCC5CCCCCCCCC*C5CCCCCCCCCCCCCCCC5CCCCCCCCCCC5CCCCCCCCCCCCCCCCCCCCCCCCCCCCCCCCCCCCCCCCCCCCCCCCCCCCCCCCC*CCCCCCCCCCCCCCCCCCCCCCCCCCCCCCCCCCCCCCCCCCCCCCCCCCCCCCCC**CCC*C5CCCCCCCCCCCCC5CCCCCCCCCCCCCCCCCCCCCCC55CCCCC*CCCCCC*CCCCCCCCC55CCCCCCCCCCCCCC5CC555CCCCC*C5CCCCCC5CC*C*C*CC*5CC*CC#
@VH01349:24:AACVJTHM5:1:1110:58166:7759 2:N:0:AGGTGAGA+GGCATAGA
TCGTTGGGACTACTGGGGTTTCTAATCCTGTTCGCTCCCCACACTTTCGCTCCTCAGCGTCAGGTAATGCCCAGAGAACCGCCTTCGCCACCGGTGTTCCTCCTGATATCTGCGCATTTCACCGCTACACCAGGAATTCCGTTCTCCCCTGCATACCTCTAGTCAGCCCGTATCGGAAGCAGGCTCGGAGTTAAGCCCCGAGTTTTCACTCCCGACGTGTCAAACCGCCTACGAGCCCTTTACGCCCAATAATTCCGGACAACGCTCGCACCCTACCTATTACCGCGGCTGCTGGCACCTC
+
CCCCCCCCCCCCCCCCCCCCCC5CCCCCCCCCCCCCCC*CCCCCCCCCCCCCCCCCCCCCCCC55CCCC*C5CCCCCCCCCCCCCCCCCCC**CCCCCCCCCCCCCCCCCCCCCCCCCCCCCCCCCCC5CCCCCCCCCCCCCCCCCCCCCCCCCCC5CCCCCCCCC*5CCCCC*CCCCC5CCC*CC5CCCCC5CCCC5C*CCCCCCCCCCCCCCCCCCC*CCCCCCCCCCCCCCC*CCCCCC5C5C5CCCCCCCCCCCCCCCCCCCCCCCCCCC*C*CCCCCCC5CCCCC55CCC5CCCC#
@VH01349:24:AACVJTHM5:1:1110:53697:9160 2:N:0:AGGTGAGA+GGCATAGA
TCGTTGGGACTACAGGGGTTTCTAATCCCGTTCGCTACCCATGCTTTCGCGTCTTAGCGTCAGTTATGGCCCAGCGTGCCGCCTTCGCCACTGGTATTCCTCCGCATCTCTACGCATTTCACCACTACACGCGGAATTCTACACGCCTCTACCATACTCTAGTCTCCCAGTATCAGACCACCTCTCCCCGTTTAGCCGGGAGGTTTCACGCCGAACTTAAAAGACCGCCTGCACGCCCTTTACGCCCAGTAATTCCGGATAACGGTTGCGTGCTACGTTTTACGGCGGGTGCTGGGACGTC
+
CCCCCCC**CCCCCC*CCCCCCCCCCCCCCCCCCCCCCCC*C5*CCCC5CCC*CCCC5CCCCCCC5*CC55C*C*55CCC5CCCCCCCCC5CCCCCCCCCCCC*CC*C5CCCCCCCCCCCCCCCC5CCCC55C5CCCC5*CCCCC*5CCCCCCCCCCCCCCC5*C*CCCCCCCCC*CC5CCCCCCC5CCCCCCC5CCCC*CC*CCCCCCC55*CC5CCCCCC*C5CC55C*5CCCC5C*CCC5C55*555C5555CC5CC*5555C5*55C*555*5555555*5555*C5*C5C*C***#
@VH01349:24:AACVJTHM5:1:1110:22094:9292 2:N:0:AGGTGAGA+GGCATAGA
TCGTTGGGACTACTGGGGTTTCTAATCCTGTTTGATCCCCACACTTTCGTGCCTCAGCGTCAGTTACAGCCTAGTAAGCTGCCTTCGCTATAGGTGTTCTTGACGATATCTAAGCATTTCACCGCTACACCGTCAATTCCGCCTACCTCATCTGTACTCTAGCCCATCAGTATCAATGCCACCCTCCCGGTTAAGCCGGAATATTTCAGCACTGACTTAATAGGCCGCCTACGCACCCTTTAAACCCAATAAATCCGGACAACGCTTGCCACCTACGTATTACCGGGGCTGCTGGCACGTC
+
CCCCCCC5CC5C5CC5CCCCCCCCCCC5CCCCCCCCCC5C5C*CCCCCCCCCCCCCCCCCC*CCCCCCC5CCCCC5CCCC5CCCCCCCCCCCCCCCCCCCCCCCCCCCCCCCCCCCCCCCCCCCCCCCCCCCCCCCCCCCCCCCCCCCCCCCCCCCCCCCCC5CCCC5CC5CCCCCCCCCCCCCCCCCCCCCCCC*CCCCC**CCCCC5CC5C5CCC5*CC5*CC*5*5CC55*CC**CCCCCCCC*C5C*CCCCCCCC55C5**5CCCCCC55CC5*CCCCC*555CCCCC*5C*CCCC#
@VH01349:24:AACVJTHM5:1:1110:68240:9463 2:N:0:AGGTGAGA+GGCATAGA
TCGTTGGGACTACAGGGGTATCTAATCCTGTTCGCTCCCCACGCTTTCGTCCCTCAGCGTCAATCTTCAGCCAGCCGGTTGCCTTCGCTTTCGAGGTTCCTCCCGATCTCTACGCATTCCACCACTACACCGGGAATTCCACCGACCTCTCTGAGATTCAAGACCACCAGTTTCCAACGCCCTCTCCCAGTTGAGCCGGGAGCTTTCACGCCGGACTTGGTGACCCGCCTGCGGACCCTTTACGCCCAGTAATTCCGGATAACCTTCGCCACCTACGTATTACCGCGGCTGCTGGCACGTT
+
CCCCCCCCCCCCCCCCCCCCCCCCCCCCCCCCCCCCCCCCCCCCCCCCCCCCCCCCCCCCCCCCCCCCCC5CC55CC5CCCCCCC5C*CCCCCCCCCCCCCCC*CCCCCCCCCCCCCCCCCCCCCCCCCCCCC*CCCCC*C5CCC5CCCCCCCCCCCCC5CC*C5CCC5CCCCCCCCC5CCCCCCCCCCCCC*CCCCCC*5C*CC5CCCC5CCCCCCCCCC5CCCCCCCCCCC5CC*5CCCCCCCC5CC5C*CCCCCCCC5C5*CCCC555C5CC55CCCCCCCCCC*CC5C5C5CC*CC#
@VH01349:24:AACVJTHM5:1:1110:33134:10863 2:N:0:AGGTGAGA+GGCATAGA
TCGTTGGGACTACACGGGTTTCTAATCCTGTTTGATCCCCACACTTTCGTGCCTCAGCGTCAGTAGAAGCCTAGTAAGCTGTCTTCACTATCGGTGTTCTTGACGATATCTAAGCATTTCACCGCTACACCGTCAATTCCGCCTACTTCGACTCCACTCAAGCCCTGCAGTATCAATGGCACCCCTCCAGTTAAGCTGGAGTATTTCACCACTGACTTACAGGGCCGCCTACGCACCCTTTAAACCCAATAAATCCGGACAACGCTTGCCACCTACGTATTACCGCGGGTGCTGGCACGTT
+
CCCCCCCCCCCCCCCCCCCCCCCCCCCCCCCCCCCCCCCCCCCC5CCCCCC5CCCCCCCCCCCCCCCCCCCCCCCCCCCCCCCCCCCCCCCCCCCCCCCCCCCCCCCCCCCCCCCCCCCCCCCCCCC5C*CCCCCCCCCCCCCCCCCCCCCCC5CCCCCCC*CCCCCCCCCCC*CCCCCCCCCCCC5CCCCCCC5*CCCCCCCCCCCCCCCCCCCCCCCCCCC5CCCC5CCCCCCCCCC5CCC5C*CCCC5C5CC5CCCCCC*5CCCCCCCC5CCCCCC55CC*CC*C5CCCC5C5CCCC#
@VH01349:24:AACVJTHM5:1:1110:58962:13400 2:N:0:AGGTGAGA+GGCATAGA
TCGTTGGGACTACTCGGGTATCTAATCCCGTTCGCTCCCCACGCCTTCGCGCCTCAGCGTCAGGTGCGGCCCACTTGGGCGCCTTGCCCACGGGTGTTCCTCCCCATCTCTACGCATTTCACTGCTACACCGGGAATTCCACTGCCCTCTACCGGACTCTAGGCCGCCAGTATCCCATGCCATTCCCAGGTTGAGCCCAGGGCTTTGAGATCCGACTTAACGAACCTCCTACCGACGCTATACGCCCACTAATTCCGTTTAACGCTTCCACCCTTCGTATTACCGCGGCTGCTCGCACTAT
+
5C*55CCCC5CCC*5CCCC5CCCCC55C5*CC55C5C5CC*5CC5CCC5CC5C*CC5*CCC5*5C**CC*C*555C5***5CC*5**5CCCC*CC5CCC5CCC5*55C55*5C5CC*C5C55555C55CC5C5CCC*55*5*555CCCCC5C***CCC*CC5*CC55CC5CC5C5*CC5*555C5*C55C*C**555*555C5555***555555*5*55555555****55**55555555555555*55***5*5*555*555555*5555*555*55*55*555*55555*5555*5#
@VH01349:24:AACVJTHM5:1:1110:66479:15047 2:N:0:AGGTGAGA+GGCATAGA
TCGTTGGGACTACACGGGTTTCTAATCCTGTTTGCTCCCCACGCTTTCGCACCTCAGCGTCAGTTGCGGGCCAGTGAGCCGCCTTCGCCACTGGTGTTCTTCCCAATATCTACGAATTTCACCTCTACACTGGGAATTCCACTCACCTCTCCCGCACTCAAGACCGTCAGTATCGAAGGGAATTCTGAGGTTGAGCCTCAGGATTTCACCCCCGACTTAACAGCCCGCCTACGTGCCCTTTACGCCCAGTAATTCCGAACAACGCTAGCCCCCTCCGTATTACCGCGGCTGCTGGCACGGT
+
CCCCCCCCCCCCCCCCCCCCCCCCCCCCCCCCCCCCCCC5CCCCCCCCCCCCCCCCC5CCCCCCCCCCCCCCCCCCCCCCCCCCCCCCCCCCCCCCCCCCCCCCCCCCCCC5CCC*CCCCCCCCCCCCCCCCCCCCCCCCCCCCCCCCCCCCCCCCCCCCCCCCCCCCC*CCCCCCCCC*CCCCCCCCCCCCCCCCCCCCCCCCCCCCCC5CC*CC5CCCCCCCCCCCCCCCCCC*5CCCCCCCC5*CCCC5CCCC5CCCCCC5**5CCC*CCCCCC5CC*CCC5*CCCC5CCCC*5C5C#
@VH01349:24:AACVJTHM5:1:1110:66308:15104 2:N:0:AGGTGAGA+GGCATAGA
TCGTTGGGACTACAGGGGTTTCTAATCCTGTTTGCTCCCCACGCTTTCGTGCCTCAGTGTCAGTTACAGTCCAGAGAGCCGCCTTCGCAACTGGTATTCCTCCTAATATCTACGCATTTCACCGCTACACTAGGAATTCTACTCTCCTCTCCTGCACTCAAGTTTCTCAGTTTCAAAGGCTTACTACGGTTGAGCCGTAGGCTTTCACCTCTGACTTAAGAAACCACCTACGCACCCTTTACGCCCAGTAATTCCGGATAACGCTAGCCCCCTACGTATTACCGCGGCTGCTGCCACGTAA
+
CCCCCCCCCCCCCCCCCCCCCCCCCCC5CCCCCCCCC5C*CCCCCCCCCCC**C5CCCCC5CCCCCCCCCCCCCCC*C*CC5CCCCCC*CCCCCCCCC*CCCCCCC5CC5CCCCCCCCCCCCCC5C5CCCCCCCCCCCCCCCC5CCCCCCCCCCCCCCCCCCCCCCC5CCCCCCCCCCCCCCCCCCCCCCCCCC*CCC*C*CCCCCCCCCC5CCCCCC55CC5CCCCCC5CCCCCC55CCCC**CCC5CCCCC555CCCC55C5CC5CCCC*CC*C5CCCCCC5C*5*C*CC*5CC5CCC#
@VH01349:24:AACVJTHM5:1:1110:75113:15161 2:N:0:AGGTGAGA+GGCATAGA
TCGTTGGGACTACTAGGGTTTCTAATCCTGTTTGATCCCCACGCTTTCGTGCCTCAGCGTCAATGACCGCGTAGTGAGCTGCCTTCGCAATCGGTGTTCTATGTCATATCTAAGCATTTCACCGCTACATGACATATTCCGCTCACCTCCACGGTATTCAAGATAAATAGTATCAACGGCAGTTTCCGAGTTTAGCTCGGAGATTTCACCACTGACTTACCTATCCGCCTACGCACCCTTTAAACCCAGTAAATCCGGATAACGCTTGCACCCTCCGTATTACCGCGGCTGCTGGCAGGGC
+
CCCCCCCCCCCCCCCCC5CCCCCCCCC5CCCCCCCCCCCCC5C5CCCCCCCCCCCCCCCCCCCCCCCCCCCCCCCCCCCCCCCCCCCCCCCCC5CCCCCCCCCCCCCCCCCCCC5CCCCCCCCCCCCCCCCCCCCCCCCCCCCCCCCCCCCCCCCCCCCCCCCCCCCCCCCCCCCCC5CCCCCCCCCCCCCC*CCCCCCCCCCCCCCCCCCCC*CCCCCCCCCCCCCCCCCCC*CCCCCCCCCCCCCCCCCCCCCCCCCCCCCCCCCCCCCCCCCCCCCCC*5C5CC*CC*CCCCCC*CC#
@VH01349:24:AACVJTHM5:1:1110:66536:15710 2:N:0:AGGTGAGA+GGCATAGA
TCGTTGGGACTACAGGGGTTTCTAATCCTGTTTGCTCCCCACGCTTTCGTGCCTCAGTGTCAGTTACAGTCCAGAGAGCCGCCTTCGCAACTGGTATTCCTCCTAATATCTACGCATTTCACCGCTACACTAGGAATTCTACTCTCCTCTCCTGCACTCAAGTTTCTCAGTTTCAAAGGCTTACTACGGTTGAGCCGTAGCCTTTCACCTCTGACTTAAGAAACCACCTACGCACCCTTTACGCCCAGTAATTCCGGATAACGCTAGCCCCCTACGTATTACCGCGGGTGCTGGCACGTAA
+
CCCCCCCCC5CCCCCCCCCCCCCCCCCCCCCCCCCC5CC5CCCCCCCCCCCC*CCC*CCCCCCCCCCCCCCCCCCCCCC5CCCCCCCCCCCCCCCCCC*CCCCCCCC*CCCCCCCCCCCCCCCCCCCCCCCCCC5CCCCC*CCCCCCCCCCCCCCCCCCCCCCCCCCC*CCCCCCCCCCCCCCCCCCCCCCCCCCCCCCCCCCCCCCC*CCCCCCCCCCCCCCCCCCCCCCCCCCCC5CCCC5CCCC*CC*CCCCC*CC*CC*CCCCC5C5C5*C*CCCC*5C555C*C5*C*55C55C*#
@VH01349:24:AACVJTHM5:1:1110:50876:16108 2:N:0:AGGTGAGA+GGCATAGA
TCGTTGGGACTACCAGGGTTTCTAATCCTGTTTGCTCCCCACGCTGTCGCGCCTCACCGTCAGCCACTGCCCAGCAGGCCGCCTTCGCCACCGGTGTTGTTCCGGATCTCTACGCATTCCACCGCTACACCCGGAATTCCACCTGCCTCTACAGTGCTCGAGCCGCTCAGTCCCCAAGGCCCATCGGGAGTTGAGGCCCGGACTTTCACCCCACGCTTGAGTCGGCCGCCTACGCGCCCTTTACGGCCACTGATTGCGGACAACCGTCGCACCCTCCGTTATACCGCGGCTGCTGGCACGG
+
CCCCCCCCCCCCCCCCCCCCCCCCCCCCCCCCCCCCCCCCC*CCC5CCCCCCCCCC*CCCCCC55CC5CCCCCC*C5C*CCCCCCCCCCCCCCCCCCC*CC*CCCCCCCCCCCCCCCCCCCCCCCCCCCC*CCCCCCCC*CCCCCCCC5CCCC*C*CCC55**CCC5CC*CCC*CCC*CCC55*C555C5CCCC*5CCCC5CCCCCCC5555C*5**5CCCC55C**C5CC*5CC5C*C*55C555555*C555C*555*55C5*5*C55555*55555*5*5*55555555*55555*5#
@VH01349:24:AACVJTHM5:1:1110:50857:16164 2:N:0:AGGTGAGA+GGCATAGA
TCGTTGGGACTACCAGGGTTTCTAATCCTGTTTGCTCCCCACGCTGTCGCGCCTCAGCGTCAGCCACTGCCCAGCAGGCCGCCTTCGCCACCGGTGTTCTTCCGGATCTCTACGCATTCCACCGCTACACCCGGAATTCCACCTGCCTCTACAGTGCTCGAGCCGCTCAGTCCGCAAGGGCGATCCGGAGTTGAGCCCCGGACTTTCACCCGACGCTTGAGTCGGCCGCCTACCCGCCCTTTACGCCCACTGATTCCGGACAACCCTCGCACCCTCCGTATTACCGCGGCTGGTGGCACGG
+
CCCCCCCCCCCCCCCCCCCCCCCCCCCCCCCCCC*CCCCCCCCCCCCCC*CCCCCCC*CCCCCCCCCCCCCCC**C5CCCCCCCCCCCCCCCCCC5CCCC5CCC*CCCCCCCC**CCCCCCCCCCCCC*CCCCC*CCC*CC*CC*CCCCCCCCCCC*CCC5CCCCCCCCCC*CCCCCCC*CCCCCCCCCCCCCC5CCCCCCCCCCC*CCCC*CCCC5CCCCC5CCCCCCCCCC*CC5*CCCC55C55CC*CCCC5CCCCCCCCC5CCC*55CCCCC55C5CCCCC*CCCCC**CC5CCCC#
@VH01349:24:AACVJTHM5:1:1110:39325:17357 2:N:0:AGGTGAGA+GGCATAGA
TCGTTGGGACTACTCGGGTATCTAATCCTGTTTGCTCCCCACGCTTTCGTGCATGAGCGTCAGTGCAGGCCCAGGGGATTGCCTTCGCCATCGGTGTTCCTCCGCATATCTACGCATTTCACTGCTACACGCGGAATTCCATCCCCCTCTGCCGCACTCCAGCCGTGCAGTCACAAATGGAGTTCCCAGGTTACGCCCGGGGATTTCACTTCTGTCTTGCACGACCGCCTGCGCACGCTTTACGCCCAGTAATTCCGATTAACGCTTGCACCCTACGTATTACGCCGGCTGCTGGCAGGTA
+
CC5CCC5CCCCCCCCCCCCCC5CCCCC*CCCCCCCCCCCCCCCCCCCCCCCCCCC*CCCCCC5CC*CCCC5CCCCCCCCCCCCCCCCCCCCC5CC5CCCCCCCC5CC5CCCCCC*CCCC5CCCCCC5CCCC55C*5CC5CCC5CC55CCCCCCCCCCCCCC5*CCCCCC5CCCC5CC55*5CCC5C*CCCCCC*C*5*555C**55*55*55555*555555555CC*CC55C*C*55CCCC*555CC5CC*C5C55*5555C5*555555**55CC5CCC*55*555C5*555555*55#
@VH01349:24:AACVJTHM5:1:1110:12816:17811 2:N:0:AGGTGAGA+GGCATAGA
TCGTTGGGACTACCCGGGTATCTAATCCCGTTCGCTCCCCACGCTTTCGTCCATCAGCGTCAGTCCATGGTTAGTGACCTGCCTTCGCAATCGGTGTTCTATGTAATATCTATGCATTTCACCGCTACACTACATATTCGGGCCACTTCACCATAACTCAAGACAACCAGTATCAAAGGCAGTGCTACGGTTGAGCCGCACCATTTCACCCCTGACTTAATTCCCCGCCTGCGGACCCTTTAAACCCAATGATTCCGGATAACCGTTCGACCCTCCCTATTACCGCGGCTGCTGGCACGGC
+
CCCCCCC5CCCCCC5CC*CC*C*CCC55CCCC5CCC5CCC*5C5CCCCCC*CCCCCCCCCCCCCCCCCCCCCCCCCCCCCC*CCCCCCCCCCCCCCCCCCCCCCCCC**CC5C**CCCC*CCCCC5CCCCCC*CCCCC5*CCC5CC5CC5C5CCCC5C5CCCCCCCCCCC5CCC5*555CCCCC5CCCC5CCCCCCCCCCCCCCCCCCC5*CC*CCCCC5*C5CCCC*CC5*CCCCCCCCCCCCCCCCCCCCCC5CC5CC*CC*CCC*CCCCCC5**CCC*C5CC5CCCCC5C*CCCCC5#
@VH01349:24:AACVJTHM5:1:1110:8820:19383 2:N:0:AGGTGAGA+GGCATAGA
TCGTTGGGACTACAGGGGTTTCTAATCCTGTTTGCTCCCCACGCTTTCGCACCTCAGTGTCAGTATCAGTCCAGGTGGTCGCCTTCGCCACTGGTGTTCCTTCCTATATCTACGCATTTCACCGCTACACAGGAAATTCCACCACCCTCTACCGTACTCTAGCCGGCCAGTTTTGGATGCAGTTCCCAGGTTGAGCCGGGGGCTTTCACATCCAACTTAACCAACCACCTACGCGCGCTTTACGCCCAGTAATTCCGATTAACGCTTGCACCCTCTGTATTACCGCGGCTGCTGGCACAGC
+
CCCCCCCCCCCC5CCCCCCCCCCCCCCCCCCCCCCCCCCCCC*CCCCCCCCCCCCC5CCC5CCCCCCCCCCCCC*CC5CCC5CCCCCCCCCCCCCCC5CCCCCCCCCCCCCCCCCC*CCCCCCCCCCCCCCCCCCCCCCCCC*5CCCCCCCCC*C5CCCCCC5CCC5CCCCCCCCCCCCCCCCCC5CCCCCCCC5CC5CCCCC5CCCCCCC*CCC5C*CCC5CC55C5CCCC5CCCCCCCCCCCC*CC5CCC5CC55C5CCCC5CCCC5CC*CCCCCCCCCC5C*CCCCC*CCCCCCCCC#
@VH01349:24:AACVJTHM5:1:1110:59264:19459 2:N:0:AGGTGAGA+GGCATAGA
TCGTTGGGACTACTAGGGTTTCTAATCCTGTTTGCTCCCCTAGCTTTCGCTTCTCAGTGTCAGGGATGCCCCAGGCAGCCGCCTTCGCCACGGGTGTTCCTCCTGATATCTACGCATTTCACTGCTACACCAGGAATTCCGCTGCCCTCTGACATCCTCGAGCCCGGCAGTATTGAACGACCCCTCCCGGTTAAGCCGGGAGATTTCACGTCCAACTTACCACGCCACCTACAAGCGCTTTACGCCCAATGAATCCGGATAACGCTCCCCACCTACGTTTTACCGCGGCTGCTGGCACGTC
+
CCCCCCCCCCCCCCCCCCCC*CCCCCCCCCCCCC5CCCCCC*CCCCCCC5CCCCCCCCCCC5CCCCCCCCCCCCCCC*CCCC*CCCCCCCCCCCCCCC*CCCCCC5CCCCCCCCCCCCCCCCCC5CCCCC*CCCCCCCCCCCCC*CCCCCCC5CCCCCC*CCCCCCCCCCCCCCCCCCCCCCCCCCCCCCCCCCCCCCCCCC5CCCCCCCCCCCCCCCCC*CCCC5CCC*CCCCC55CCCCCCCC*CCCCC*CC*CCCCCCCCCCCC*CCCC*C*CC*5CCCCCCC5*CCC5C5*CC5CC#
@VH01349:24:AACVJTHM5:1:1110:70588:20292 2:N:0:AGGTGAGA+GGCATAGA
TCGTTGGGACTACCGGGGTATCTAATCCTGTTTGCTCCCCACGCTTTCGCTCCTCAGCGTCAGTATCGGCCGAGAGACCCGCCTTCGCCACCGGTGTTCCTCCTGATATCTGCGCATTTCACCGCTACACCAGGAATTCCAGTCTCCCCTACCGAACTCTAGCCTGCCCGTATCGACTGCAAGCCACACGGTTGAGCCGTGGGTTTTCACAGTCGACGCGACAAGCCGCCTACGAGCTCTTTACGCCCAATAAATCCGGACAACGCTCGCGCCCTACGTCTTACCGCGGCTGCTGGCACCA
+
CCCC*CCCCCCCCCCCCCCCCCCCCCC*CCCCCCCCCCCCCCCCCCCCCCCCCCCCCCCCCCCCCCCC5C**CCCC*CC*CCCCCCCCCCCCCCC5CCCCCCCCCCCCCCCC*CCCCCCCCCCCC5CCC55CCCCCCCCCCCCCCCCCCCCC*CCCCCCCCCCCCC*CCCCCCC5CCCCCCCCCCCCCCC5CCCCCCCCCCCCCCCCCCCCCCCC5CCC*CCCCCCCC5CC5CCCCCCCCCCCCCC*CCCCCCC5CC*C**CCC5*CC*CCC5CCC*CC5CCCCC55CCCCCCC*CCC5*#
@VH01349:24:AACVJTHM5:1:1110:24631:21219 2:N:0:AGGTGAGA+GGCATAGA
TCGTTGGGACTACAAGGGTTTCTAATCCTGTTTGCTCCCCACGCTTTCGCGCCTCAGCGTCAGTTACAGACCAAAGAGTCGCCTTCCCCACTGGTGTTCCTCCACATCTCTACGCATTTCACCGCTACACGTGGAATTCCACTCTTCTCTTCTGCACTCAAGTCGTCCAGTTTCCAATGACCCTCCACGGTTGAGGCGTGGGCTTTCACATCAGACTTAAAGGACCGCCTGCGCGCGCTTTACGCCCAATAATTCCGGACAACGCTTGCCACCTACGTATTTCCGCGGCTGGTGGCACGTC
+
CCCCCCCCCCCCCCCCC5CCCCCCCCCCCCCCCCCCCCCCCCCCCCCCCCCCCCCCCCCCCCCCCCCC5CCCCCC5CCCCCCCCC**CCC5CCCC5CCCC*CCCCCC*5*CC*55CCCC*CCCCC5CCCC*CC5CC5CCCCC*CCC*C5CCCCCCCCC*CC*CC*CCCC5CCC*CCCC5C*5CCCC555C*CCC*555C5C5555C*C5CCCC5CCCCC55555C55C*5CCCCCC5*5CCCCCCCCCCC5C5CCC5CCCCC55**55CCCCC5C*C5555*5*5*C*55C*C5C555C5#
@VH01349:24:AACVJTHM5:1:1110:70209:21768 2:N:0:AGGTGAGA+GGCATAGA
TCGTTGGGACTACCCGGGTTTCTAATCCCGTTCGCTCCCCACCCTTTCGCCCCTCAGGGTCAGTTTAGGACCAGAGAGCCGCTTTCGCCACTGGTATTCCTCCCGATCTCTACGCATTCCACCACTACACCGGGAATTCTGCTCTCCTCTTCCTGACTCTAGCCAAGCAGTTTTGAACGGCCTCTCCCAGTTAAGCCGGGAGCTTTCACCTCCAACTTTCTTAGCCGCCTACGGGCGCTTTACGCCCACTATATCCGGATAACGCTTGTCCCCTACGTTTTACCGCGGCTGCTGGCACGTG
+
CCCCCCCCCCCCC*CCCCCCCCCCCCCCCCCCC5CCCCCCCC*CCCCCCCCCCCCC5*CCCCCCCCCCCCCCCCCC5CCCCCCCCC5CCCCCCCCCCCCCCCCCCCCCCCCCCCCCCCCCCCCCCCCCCCCCCCCCCCCCCCC5C5CCCCCCCC*5CCCCCC5CCCCCCCCCCCCCCC5CC5CCCC*CCCCCCCCC*CCC*CC*5CC*5*CC5*55C5C5555555CCCCC5CC5CCC5C5CCC*C*C*CC*5CCCCCCC5C5555CC*CC55CCC5CCCCCCCC5CC5CCCCCCCC55C#
@VH01349:24:AACVJTHM5:1:1110:27888:22620 2:N:0:AGGTGAGA+GGCATAGA
TCGTTGGGACTACTAGGGTTTCTAATCCGCTTCGCTCCCCACGCTTTCGCTCCTCAGCGTCAGGATAGGCCCAGAAAGCCGCCTTCGCCACTCGTGTTCCTCCCGATATCTACGCATTTCACCGCTACACCGGGAATTCCGCTTTCCTCTGCCCACCTCCAGTCTGCCAGTATCCGATGACCCCTCCCAGTTGGGCCGGGAGATTTCACACCACACTTAACAGACCGCCTACAAGCCCTTTACGCCCAGTAAATCCGGACAACCCTCGCCACCTACGTATTACCGCGGCTGCTGGCACGTT
+
CCCCC5CCC5CC5CC*CCCCCCCCCCCCC*CCCCCCCCCCCCCCCCCCCCCCCC5CCCCCCCCCCCCCCCC5CC5CCCCCCCCCCCCCCCCC*5CCCCCCCCC*CCCCCCCCCCCCCCCCCC5C5CCCCCCCCCCCCC5CCCCCCCCCCCCCC5CCCCCCCCCCCCCCCCCCC*CCCCCCCCC5CCC555CCCC5CCCCCCCCCCCCCCCCCC*CCCCC5CCCCCC5*5CC5C5CC5CCCCCCC55C5CC55C5CCCCCCCCC**5CCC5CCC5*55C*CCC55*55C5C55CCCCCCCC#
@VH01349:24:AACVJTHM5:1:1110:53546:23056 2:N:0:AGGTGAGA+GGCATAGA
TCGTTGGGACTACTGGGGTTTCTAATCCTGTTTGCTCCCCACGCTTTCGTGCCTCAGCGTCAGTTACAGTCCAGAGAGCCGCCTTCGCAACTGGTGTTCCTCCTAATATCTACGCATTTCACCGCTACACTAGGAATTCCACTCTCCTCTCCTGCACTCAAGTCTCACAGTTTCAAGAGCTTACTACGGTTGAGCCGTAGCCTTTCACTCCTGACTTGAAAGACCGCCTACGCACCCTTTACGCCCAGTAAATCCGGATAACGCTAGCCCCCTACGTATTACCCCGGCTGCTGGCACGTAT
+
CCCCC*CCCCCCCCCCCCCCCCCCCCCCCC5CCCCCCCCCCCCCCCCCCCCCCCCCCCCCCCCCCCCC*CC5C*CCCC*CCCCCCCC5CC5CCC5CCCCCCCCCCCCCC5CCCC*CCCCCCCCC5CC*CCC5CCCC*C55CC5CC5CCCCCCCCC5CC*CC5CCCCCCC5CCCCCC5C**CCCCCCC5CCCCCCCCCC5CCCCCCCC*CC5CCC*CCCCCCC*C*5CCCC5C5CC5C5C5CCC5C55CCCCCCCCCC5CCCCC*CC*5CCCCCCC5CCC5C5**CCCCCC*5C5CCCCC*#
@VH01349:24:AACVJTHM5:1:1110:63260:24513 2:N:0:AGGTGAGA+CGCATAGA
TCGTTGGGACTACCCGGGTTTCTAATCCCTTTTGCTCCCCTGGCCTTCGAGCCTCAGCGTCAGTAAATGTCCAGTAGCTCGCCTTCGCCACGAGTGTTCCTCTCGATATCCACGCATTTCACCGCTACACCGAGAATTCCAGCTACGCCTCCTTTACTCAAGTCAGGCAGTATCGGATGCTGTTCCGGGGTTGAGGCCCGGGATTTCACATCTGACTTACCCAACCGCCTACGCTCCCTTTACTCCCAGTGATTCCGAACAACGCTCGGGACCTTCCTATTACCGCGGCTGGTGGCACGTT
+
C5*CCCCCCCC*CCCCCCCCCCC*CC*C5CCCCC5CCCCCCCCCCCCCCCCCCCCCCCCCCCCCCCCCCCC5CCCCCCCC5CCCC5CCCCC5CCCCCCCCCCCC*CCCCCCCCCCCCCCCC5CC*CCCCC*CCC*CCC555C***C*5*C*C*5555555555*555555C5555C5CCC5CCCC55*5CC5C5C*CCCC5C*55C5CCC*5C5555CC*5*C*555555555*5*555C5C5*555**555555555C55**55555555*555**55*555555**5555555555**#
@VH01349:24:AACVJTHM5:1:1110:10430:24741 2:N:0:AGGTGAGA+GGCATAGA
TCGTTGGGACTACACGGGTATCTAATCCCGTTCGCTCCCCATGCTGTCGCGTCTCAGTGTCAGGTGTGACCCAGCGGGTCGCCTTCGCCACTGGTGTTCCTCCGGATCTCTACGCATTTCACCACTACACCCGGAATTCCACCCGCCTCTATCACCCTCTAGTTGTCCAGTTTCCGACGACCTCCCCCGGTTTAGCCGGAGGCTTTCACGCCGAACTTAAACAACCACCTGCACGGCCTTTACGCCCAGTAACTCCGGATAACGTTTGTCTCCTACGTTTTACCGCGGCTGCTGGCACCTT
+
CCCCCCCCCCCC*CCCCCCCCCCCCCCCCCCCCCCCCCCCCCC5CCCCCCCCCCCCCCCCCCCCCCCCCCC*CCCCCCCCCCCCCCCCCCCCCCCCCCCCCCCCCCCCCCCC5CCCCC*CCCCCCCCCCCCCCCCC*CCCCCCCCCC*CCCCC5CCCCCCCCCCCCCC5CCCCC*CCCCCCCC5CC*C55CC5CCCC5CCCCCC5CCCC*55CCCCCCCCC55CC5C5C5CCCCC*CCC5C5*C*C5CC5CCCCC55C5CCCCCCCCCC5CCCCC*C*CCCC**CCC*CC55CC5C****#
@VH01349:24:AACVJTHM5:1:1110:72955:25233 2:N:0:AGGTGAGA+GGCATAGA
TCGTTGGGACTACAGGGGTTTCTAATCCCGTTCGCTCCCCATGCTGTCGCGTCTCAGTGTCGGGTGTGACCCAGCGGGTCGCCTTCGCCACTGGTGTTCCTCCGGATCTCTACGCATTTCACCACTACACCCGGAATTCCACCCGCCTCTATCACCCTCTAGTTGTCCAGTTTCCGACGACCTCCCCCGGTTTAGCCGGAGGCTTTCACGCCGAACTTAAACAACCACCTGCACGCCCTTTACGGCCAGTAACTCCGGATAACGTTTGTCTCCTACGTTTTACCGCGGCTGGTCGCACGTC
+
CCCCCCCCCCCC5C5CC5CCCCCCCCCCCCCCCC*CCCCCCCCCCCCCCCCCCCCCCCCCCCCCCCCCCC5CCCCCC5CCCCCCCCCCCCCCCCCCCCCCCCCCCCCCCCCCCC*CCCCCCCCCC5CCCCCCCCCCCCCCC5*CC5CCCCCCCCCCCCCCC55CCCCCCCCCCCCCCCCCCCCCCCCCCCC5CCCCCCCCCCCCCCCCCCCCCCCCC*CCCCCCCCCC*C*CC5CCCCCCCCC5*C*C5CCC*CC*C5CCCC*5CCCCCCC55CCCCCCC5CC*C**C55**CC5CCCC*#
@VH01349:24:AACVJTHM5:1:1110:43700:25441 2:N:0:AGGTGAGA+GGCATAGA
TCGTTGGGACTACACGGGTTTCTAATCCTGTTTGCTCCCCACGCTGTCGCGCCTCAGCGTCAGTAACGGACCAGGTCGCCGCCTTCGCCACCGGTGTTCTTCCCAATATCTACGAATTTCACCTCTACACTGGGAATTCCTCGACCCTCTTCCGCCCTCTAGCACCACAGTCTCAAGCGCAGTCCCCAGGTTAAGCCCAGGAATTTCACGCCTGACTTGCAGCGCCGCCTACGCGCCCTTTACGCCCAGTAATTCCCAGCAACGCTAGCCCCCTTCCTATTACCGCGGCTGCTGGCACGAT
+
CCCCCCCCC5CCCCCCCCCCCCCCCCCCCCCCCCCCCCCCCCCCCCCCCCCCCCCCCCCCCCCCCCCCCCCCCCCCCCCCCCCCCCC*CC5CCCCCCCCCCCCCCCC5CCCCCCCCCCCCCCCCCCCCC5CCCCCCCC5C*C*CCCCCCCCCCCCCCCCCC*CC5CCCC*CCCCCCCCCCCCCCCCCCCCCCCC*CCCCCCCCCCCCCCCCCCCCCCCCCCC*CCCC5CCCC55CCC*CCCCCCC*C5CCCCCCCC*CCCCCCC*C5CCCC5*CCC*CCCC*55*555555CC*C5*5CC#
@VH01349:24:AACVJTHM5:1:1110:47430:25611 2:N:0:AGGTGAGA+GGCATAGA
TCGTTGGGACTACTAGGGTATCTAATCCTGTTTGCTCCCCACGCTTTCGCGTCTCAGCGTCAGTCACTGTCCAGAAGGCCGCCTTCGCCACCGGTGTTCCGCTTGATATCTACGAATTTCACCTCTACACCAAGCATTCCACCTTCCTCTCCAGGACTCTAGCTACGCAGTTTCGAGCGCACTTCCACGGTTGAGCCGTGGGATTTCACGTCCGACTTGCATAGCGGCCTACACGCGCTTTACGCCCAGTAATTCCGAACAACCTTTGCACCCTCTCTCTTACCGCGGCTGCTGGCACAGT
+
5C5CC*CCCCCCCCCCCCCCCCCCCCCCCCCCC5C5CCCCCCCCCCCCCCCCCCCC*C*CCCCCCCCCCCC*CCCCC*CCCCCCCC5CCCCCCCCCCCCCCCCCCCCCCCCCCCC5CCCCC5CCCCCCCCCCCCCCCCCCCCCCCCCCCCCCCCCCCCCCC*CCCCCCCCC*CCCCCCCCCCCCC*CCCCCCCCCC*CCCCCCC5CCCC5CCCCCCCCC*CC5CC*55CC5CC5CCC5CCCC*CC*C*5**CCC5CCCCCCCC*5C555CC5*555*5555C55555555C*5555*55*#
@VH01349:24:AACVJTHM5:1:1110:77632:26236 2:N:0:AGGTGAGA+GGCATAGA
TCGTTGGGACTACTAGGGTTTCTAATCCTGTTCGCTCCCCACGCTTTCGCTCCTCAGCGTCAGGTAAGGCCCAGAGAGCCGCCTTCGCCACCGGTGTTCCTCCTGATATCTGCGCATTCCACCGCTACACCAGGAATTCCACTCTCCCCTGCCTACCTCTAGTGTGCCCGTATCGAAAGCAGGTCCGGAGTTAAGCTCCGGATTTTCACTTTCGACGTGACACACCGCCTACGAGCCCTTTACGCCCAATAATTCCGGACAACGCTCGCGCCCTACGTATTACCGCCGCTGCTCGCACCTT
+
CCCCCCCCCCCCCCCCCCCCCCCCCCCCCCCCCCCCCCCCCCCCCCCCCCCCCCCCCCCCCCCCCCCCCCCCCC5C5CC*CCCCCCCCCCCCCCCCCCCCCCCCCCC*CCCCCC5CCCCCC5CCCCCC5C5CCCCCCCCCCCC*CCCC5CC*CCCCCC5CCCCCCC*CCCCCCCCCCCCCCC5CCCCC5CCCCCCCCCCCCCCCCCCC*CCCCCCCCCCCC5CCCCCCCCCC*CC5CCCCC55CC55CCCCCCCCC5CCCCCCC5C55*C55CC5CCCCCC55CCC*C*CC555CCC5*C#
@VH01349:24:AACVJTHM5:1:1110:66006:26274 2:N:0:AGGTGAGA+GGCATAGA
TCGTTGGGACTACTAGGGTATCTAATCCTGTTTGCTCCCCACGCTTTCGCTCCTCAGCGTCAGTACCGGCCGAGAGAACCGCCTTCGCTACTGGTGTTCCTCCCGATATCTGCGCATTTCACCGCTACACCGGGAATTCCATTCTCCTCTTCCGGACTCGAGTCACAGCAGTATCGACTGCAGTTCCGAGGTTGAGCCTCGGAATTTCACAGCCGACTTGCTGAACCGCCTACGAGCTCTTTACGCCCAATGATTCCGGACAACCCTCGCCCCCTACGTATTACCGCGGCTGCTGGCACGG
+
CCCCCC*CCCCCC*CCCCCCC*CCCCCCCCCCCCCCCCCCC*C*CCCCCCCCCCCCCC*CCCCCCCCCC*C*CCCCCCCCCCCCCCCCCCCCCCCCCCCCCCCCCCCCCCCCCC5CCCCCCCCC*CCCC5CCCCCCCCCCCCCCC5CCCCCCCCCCCCCCCCCCCCCCCCCC*CCCCCCCCCCCCC*CC5CCCCCCCCCCCCCCCCCCCCC5*CCCCCCCCCCCCC*CC55C5*CCCC5C5CC55CC*CCC5CCCC5C55CCC*CC5CCC5*CC*CC5CCCCCC5*5CCCCC5CCCCCC*#
@VH01349:24:AACVJTHM5:1:1110:14255:26331 2:N:0:AGGTGAGA+GGCATAGA
TCGTTGGGACTACTAGGGTATCTAATCCCGTTCGCTACCCTGGCTTTCGCGGCTCAGGGTCAGGTGGAGCCCAGGGGGCCGCCTTCGCGTCTGGTGTTTCTCCGGATCTGTACGCATTTCACCACTCCACCCGGAATTCCACGCCCCTCTGCTGCCCTCTACCTGTCCAGTTTCGAACGCGCTCCCCCGGTTGAGCCCGGAGCTTTCACGTCCGACTTGAACACCCGGATGCCCCCGCTTTACCCCCAGTAAATCGGGATAACCTTCGCCTCCTCCGTTTTACCGCGGCTCTTGGCACGTC
+
CCCCCC*CCCCCCC***CCCCCCCCCC5CCCCCC5CCCCCCCCCC5CC5CCCCCCCC*CCCCCCC55C*C*55*55*C*C*5555CCC**C5CCCCCC*5C5555*5CC*CC55C5C5CCCC55C*5*5555*55*5555*5C5C55C5C5*55*55*555**555*555CCCCCCCCC5*5C5CCCC*5CC555C555C5C*5555*5555*5555*5CC55**5***555*5**555555***55*55*5555*55*5*5**555***5555*5*5555555555555***5555555#
@VH01349:24:AACVJTHM5:1:1110:17796:26463 2:N:0:AGGTGAGA+GGCATAGA
TCGTTGGGACTACCAGGGTTTCTAATCCTGTTTGCTCCCCACGCTTTCGCACATGAGCGTCAGTATTGGTCCAGGAAGTCGCTTTCGCCACTGATGTTCCTTCCGATATCTACGCATTTCACCGCTACACCGGAAATTCCACTTCCCTCTCCCATACTCTAGCAATGGAGTCTCGAATGCAGTTCCCAGGTTAAGCCTGGGGATTTCACACCCGACTTGCAAAGCCGCCTACGCGCGCTTTACGCCCAGTAATTCCGATTAACGCTCGCACCCTCTGTATTACCGCGGCTGCTGGCACAGC
+
CCCCCCCCC5CCCCCCCCCCC5C*CCCCCCCCCCCCCCC5CCCCCCCCCCCCCCCCCC55CCCCCCC5CCCCCCC5CCCCCCCCCCCCCC5CCCCCCCCCCCCCCCCCCCCCCCCCCCCCCCCCCCCCCCCCCCCCCCCCCC5CCCCCCCCCCCC*CCCCCCCCCCC*CCCCCCCCCCCCCC5CCCCCC*CCC5**CCCCCCCCCCCCCCC*C*CCCCCCCCCCCCC*CCCCC*C5CCCCCC5CC555C*C*CCCCCCCC5CCC5CCCCCCCCCCCC5CCC5*CC5*CCCCCCCCCC*C*#
@VH01349:24:AACVJTHM5:1:1110:72197:27050 2:N:0:AGGTGAGA+GGCATAGA
TCGTTGGGACTACTGGGGTTTCTAATCCTGTTCGCTCCCCACGCTTTCGCTGCTCAGCGTCAGTTACTGCCCAGAGACCCGCCTTCGCCACCGGTGTTCCTCCTGATATCTCCGCATTCCACCGCTACACCAGGAATTCCAGTCTCCCCTGCAGTACTCCAGTCTGCCCGTACCGCCCGCACGCCCACAGTTAAGCTGTGAGTTTTCACGGACAACGCGACAAACCACCTACGACCTCTTTACGCCCAGTAATTCCGGACAACGCTCGCACCCTACCTATTACCGCCGCTGCTGGCACGTT
+
CC5CCCCCCCCCCCCCCCCCCCCCCCCCCCCCCCCCCCCCCCCCCCCCCCC*CCCCC*CCCCCCCCCCCCCCCCCCCCCCCCCCCCCC5CCCCCCCCCCCCCCCCCCCCCC*CCCCCCCCCCCCCCCCC*CCCCCCCC*CCCCCCCCCCCCCCCCCCCCCCCCCCCCCCCCCCCC*CCC*CCC5C*CCC*C**CCCCCCCCCCCCCCC5C5CCCCCCCCC5CCC55CCCCCCCC*CCCCCCC*5C*CCCCCCCCC5*CCCCCC5**CCCC*C5CCC*55C5C55C5*CC5CCCCCCC*CC#
@VH01349:24:AACVJTHM5:1:1110:54133:28224 2:N:0:AGGTGAGA+GGCATAGA
TCGTTGGGACTACTCGGGTATCTAATCCTGTTTGCTCCCCTTGCTTTCGCGCCTCAGCGTCAGGTATAAACTAGAAAACCGCCTTCGCCACTGGTGTTCTTCCACATATCTACGCATTTCATCGCTACTTGTGGAATTCCGTTTTCTCCGTCTACCCTCTAGAAATGTAGTTTCAAATGCTGTTCCGGGGTTGAGCCCCGGGATTTCACAGTTGACTGGCATTTCCGCCTACGCGCCCTTGACGCCCAATAAATCCGATTAATGGTTGCACCCTACGTATTACCGCAGCTGCTGGCACGTA
+
CCCCC5CCCCCCCCCCCCCCCCCCCCCCCCCCCCCCCCCCCCC5CCCCCCCCCCCCCCCCCCCCCCCCCCCCCCCCCCC*CCCCC5CCCCCCC5CCCCC5CCCCCCCCCCCC5CCCCCCCCCCC*CC*C5CCCCCCCC*CCCCCC5CCCCCCCCCCCCCCCC*CCCCCC5CCCCCCCCC**CCCCCCC*5CCCCC5CCCCCCCCCCCCCCCC5CCCCC5*CCCC*C5C*CC55CCCCCCC555CC5CCC55CCCC5CC*5*55*5CC5*CCC*CCCCC5CCCCCC5C55C5CCC5*CC*C#
@VH01349:24:AACVJTHM5:1:1110:22435:28906 2:N:0:AGGTGAGA+GGCATAGA
TCGTTGGGACTACCAGGGTTTCTAATCCTGTTTGCTCCCCACGCTTTCGCGCCTCAGCGTCAGTACCGAGCCAGTGAGCCGCCTTCGCCACTGGTGTTCTTCCTAATATCTACGAATTTCACCTCTACACTAGGAATTCGACTCACCTCTCTCGGACTCAAGACTTACAGTATCAGAGGCAGTTCCGAGGTTGAGCCTCGGGATTTCACCCCTGACTTGAAAGTCCGCCTACGCGCGCTTTACGCCCAGTAATTCCGAACAACGCTAGCCCCCTCCGTATTACGGCGGCTGCTGGGAGGGC
+
CCCCCCCCCCCCC5CCCCCCCCCCCCC5CCCCCCCCCCCCCCCCCCCCCCCCCCC5CCCCCCCCCCCCCCCCCCCCC5CCCCCCCCCCCCCCCCCCCCCCCCCCCCC*CCCCCCCCCCCCCC5CCCCCCCCCCCCCCCC*CCCCCC5CCCCCCCCCCCCCCCCCCCCCC*CCCCCCCCCCCCCCCCCCC*CC*CC*CCCCCC5CCCCCCCC*C*CCCC*CCCCCCCC5CCC55CC5C5CCCCCC*C*CCCCCCCCCCCCCCCCC*5CC*CCCCC5CCCCCCC5*55C**55*CC5*CC5C#
@VH01349:24:AACVJTHM5:1:1110:7078:29227 2:N:0:AGGTGAGA+GGCATAGA
TCGTTGGCACTACAGGGGTATCTAATCCTGTTTGCTCCCCACGCTTTCGTGCCTGAACGTCGGTACTGGTCCAGCAAGTCGCTTTCGCCACTGATGTTCCTTCCGATATCTACGCATTTCACCGCTACTCCGGAAATTCCACTTCCCTCTACCGTACCCATGCTTTTCAGTCTCGAATGGAATTCCCATGTTGAGCCCGGGGCTTTCACACCCGACTTAAATAACCGTCTACGCACGGTTTACGCCCAGTAATTCCGATTAACCCTCGCACGCTCTGTATTACCGCGGCTGCTGGCACATT
+
C55C5*C*55CC555CC55CCCCC555555C555*555*55555555C5C5C5CCC5C5CC5C**5C55555C5*555C5CCCCCCCC*C5CCCC5*CCC5CCC*CCCC5CC*C5CCCCCCCCCC5CC*5*CCCC5CCC5555CCC5CCCC5*CC5555**5*5*55*55*55555555*55555C5**55555*5555**55C555C555*5555*555555C555C5555C5CCC5CC5555*5*C55C55555**555**5*555555*5555555555*5555**5**5*555***#
@VH01349:24:AACVJTHM5:1:1110:53603:29473 2:N:0:AGGTGAGA+GGCATAGA
TCGTTGGGACTACTAGGGTATCTAATCCTGTTTCCTCCCCACGCTTTCGGGTCTCAGCGTCAGTATCCAACCAGGGGGTCGCCTTCGCCACAGGTGTTCCCCCCGATTTCTACGCATTTCACCGGTACACCGGGAATTCCACCCCCCTCTTTGGTACTCTAGCTTGGCAGTTTCATGCGTCGTTCCCGGGTTGAGCCGAGGGATTTCACACATGACTTAACAAACCGCCTACACGCCCTTTACGCGCAATCTTTCCGACCAACGCTAGCACGCTCTGTATTACGGCGGGTGCTGGCACAGT
+
CCCCC5CC5CCC*CC*CCCCCC5CCCCCCCCCC*CCCCCCCCCCCCCCC*CCC5CCCCCCCCCCCCCCCCCCC5*CC5CC5CC*5CCCCCCCC*CCCC*CCCCCCC**C5C555CCCCC5C5CC5CC5CC*CC5C5C5CC5CC*CCC*C**C5CCC*CCCCCCC*5*CCCCCCCCCC*C5*CCCC5C5CCCCCCCCCC5CCC5CCCCC*CC5CCCC**CC5C55C5555*55C5555*5C555**555555***5555**5555*55555555555555555*55555*555C5**55**#
@VH01349:24:AACVJTHM5:1:1110:28475:31121 2:N:0:AGGTGAGA+GGCATAGA
TCGTTGGGACTACAAGGGTTTCTAATCCCGTTTGCTCCCCTAGCTTTCGCGTCTGAGCGTCAGGTACGACCCAGGAGGTCGCCTTCGCCTCTGGTGTTCCTCCGGATATCTACGCATTTCACCACTACACCCGGAATTCCACCTCCCTCTGTCGCCCTCGACGCTGATAGTCTTGTACGGCCTCTCCCAGTTGAGCCGAGAGATTTCACATCCAACTTTCCAGGCCGCCTGCACGCGCTTTACGCCCACTGAATTCCGATAACGGTTGGCTCCTACGTTTTACCGGGGCTGCTGGGACGTC
+
CCCCCCCCCCCC*CCCCCCCCCC5C5CC*CCCCC5CCCCCC5C5CCCCCCCCCCCCCCCCCCCCCCCCCCCCC*CCCCCCCCCCCCCCCCCCCCCCCCCCCCCCCCCCCCCCCCCCCCCCCCCCCCCCCCCCC*CCCCC5CCCCCCCCCCCCCCCC5CCCC**CCCCC*CCCCCCCCCCCCCCCCCCCCCCC5CCCCC55CCCC5CCCCC*55CCCCCCCCCCCC5C*CC555*CCC*CCCCCC*5CC*CCCCCCC*CC5CCCCCCCCCC5CCCCCCC55CCC5C*CC*CCCCC**CCC5#
@VH01349:24:AACVJTHM5:1:1110:46237:33506 2:N:0:AGGTGAGA+GGCATAGA
TCGTTGGGACTACTGGGGTTTCTAATCCTGTTCCCTCCCCACGCTTTCGCGCCTCAGCGTCAGTACCGTCCCAGAGAGCTGCCTTCGCCATCGGTGTTCTTCCTGATATCTGCGCATTTCACCGCTACACCAGGAATTCCACTCTCCTCTTCCGGACTCTAGCCAAGTAGTTTCCAACCACCGCTGGAGGTTGAGGCTCCAGATTTCAGGTCGGACTTACCTGGCCGCCTACGCGCTGTTTACGCCCATAAAATCCGCACAACGCTCGCCCCCTACCTATTACCGCGGCTGCTGGCACGTC
+
CCCCC*CCCCCCCC5CCCC5CCC5CCCCCCCCC*CCCCCCCCCCCC5CCCCC*CC*CCCCCC5CCCCCCCCCCCCCC5CCC5CCCC*CCCCCC5CCCCCC5CCCCCCCCCCCCCCCCCCCCCCCCCCCCCCCC*CCCCCCC*55CCCCCCC5C5CCCCCCCCCC55C5CC55CC*CC55C**CCCC5CC*CC5CC**CCCCC5CC5C5*5C5*C*CCCCC*C**5CC5CCCC55CCCCC5CCCCCCCC**55C555C5**55C55C55*5555555**5555*5555*555*5*55555*#
@VH01349:24:AACVJTHM5:1:1110:51463:34642 2:N:0:AGGTGAGA+GGCATAGA
TCGTTGGGACTACAAGGGTATCTAATCCCGTTCGCTCCCCATGCTTTCGCGTCTTAGCGTCAGGTCAGGCCCAGCGTGTCGCCTTCGCCACTGGTGTTCCTCCGGATCTCTACGGATTTCACCACTACACCCGGAATTCCACACGCCTCTACCTACCTCCAGCTCCGCAGTATCGCACGACCTCTCCCGGTTGAGCCAGGAGCTTTCACGCACGACTCACGAACCCGCCTGCACCCGCTTTACACCCAGTAAATCCGGATAACGCTCGCCTCCTACGTTTTACCGGGGCTGCTGGCACGTT
+
CCCCCCCCCCCCCCCCCCCCCCCCCCCCCCCCC*CCCCCCCCCCCCCCCCCCCCCCCCCCCCCCCCCCCCCCCCCCCCCCCCCCCCCCCCCCCCCCCCCCCCCCCCCCCCCC5C*C5CCCCC5CCCCCCCCCCCCCCCCCCCCCC5CCC5CCCCCCCCCCCCCCCC**CCCCC*CCCCCCCCCCCCCCCCCCC*C*CC5CCCCC5CCCCC*CCCCCCCCC*CC5CCCCCCCCCC*CCCCCCC5C5CCCCCCCCC5CC5CCC5C*C5CCCCC5CCCC5CCCCC5**5555C5CC5*5C55C#
@VH01349:24:AACVJTHM5:1:1110:14634:35721 2:N:0:AGGTGAGA+GGCATAGA
TCGTTGGGACTACTAGGGTTTCTAATCCCGTTTGCTCCCCTAGCTTTCGCACCTCAGCGTCAGTAACGGTCCAGTGAGCCGCTTTCGCCACCGGTGTTCCTCCTGATATCTACGCATTTCACCGCTCCACCAGGAGTTCCACTCACCCCAACCGTCCTCAAGCCAGGCTGTATCCGATGCAATTCCCCGGTTGAGCCCGGGGCTTTCACATTGGACGGACCTAGCCGCCTACGTGCGCTTTATGCCCAGTGATTCCGAACAACGTTCGTGGCCTCTCTCTTACCCCGCCTGCTGGCACACC
+
CCCCCCCCCCCCCCCCCCCCCCCCCCCCC5CCCCCCCCCCCCCCC5CCCCCCCCCCCCCCCC*CCCCCCCCCCCC*CCCCCCCCC5CCCCCCCCC*CCCCCCCCCC*5CCCC5CCCCCCCCCCCCCCCCCCCCCC*CCCCCCCCCCCC*CCCCCCCCCCCCCCCCCCCCCC5CCCCCCCCCCCCCCCCCCCCCCCCC*5CCC*CCCCCCCCCC5CCCCCCCCC**CCCCCC5CC*CCCCCCCCC555CCCCCCC*CCCC5CC5CCCCCCCCC*CCC*C5C5CC5*CC**CC5*CCCCC5C#
@VH01349:24:AACVJTHM5:1:1110:15277:36137 2:N:0:AGGTGAGA+GGCATAGA
TCGTTGGGACTACTCGGGTATCTAATCCTGTTCCCTCCCCATGCTTTCGCTCCTCAGCGTCAGTTGCGGCCCAGAGACCTGCCTTCGCCATCGGTGTTCCTCCTGATATCTGCGCATTCCACCGCTACACCAGGAATTCCAGTCTCCCCTACCGCACTCTAGTCTGCCCGTACCCACTGCAGGCCCGAGGTTGAGCCTCGGGTTTTCACAGCAGACGCGACAAACCGCCTACGAGCTGTTTACGGCGAATATTTCCGGACAAGGCGTGCGCCCTACGTATTACCGCGGCTGGTGGCACGTT
+
CCCCCCCCCC5CCCC*CCCCCCCCC5CCCCCCC*CCCCCCCC*CCCCCCCCC5CCCC*CCCCCCC*CC5C5C*C555CCC5CCCC5CCCCCCC555CCC5C*CCCCCCC5C5CCCCCCCCCCC5CC*CC55CCCCCCCCCCCCCCCC5CCCCCC5CCCCC5*CCCC*CCCCCCCCCCCCCC5CCCCCCCCCCCC5CCC55CCCCC5CC5CC*CCCCCCCC5CCCC*CCCCCCC5CC55C*CCC55CCC5*C*555555C555*55*C555*5555555555C5*5555*55**55*555*#
@VH01349:24:AACVJTHM5:1:1110:15050:36213 2:N:0:AGGTGAGA+GGCATAGA
TCGTTGGGACTACTAGGGTTTCTAATCCTGTTTGATCCCCACGCTTTCGCACCTCAGCGTCAGTATTAAGCCAGGAGGCCGCCTTCGCCACCGGTATTCCTCCACATATCTACGCATTTCACCGCTACACGTGGAATTCTACCTCCCTCTCTCATACTCTAGCCAATCAGTATCGGATGCAATTCCCAGGTTGAGCCCGGGGCTTTCACACCCGACTTAATTAGCCGCCTACGCGCGCTTTACGCCCAGTAATTCCGATTAACGCTTGCACCCTCTGTATTACCGCGGCTGCTGGCACAGT
+
CCCCCC*CCCCCCCCCCCCCCCCCCCCCCCCCCCCCCCCCCCCCCCCCCCCCCCCCCCCCCCCCCCCCCCCCCCCCCCCCCCCCCCCCCCC5CCCCCCCCCCCCCCC*CCCCCCCCCCCCCCCC*CCCCCCCCCCCCCCCCCCCCCCCCC5CCCCCCCCCCCCCCCCCCCCCCCCCCC5CCCCCCCCCCC5CCCCCCCCCCCCCCCCCCCCCC5CCCCCCCCCCCCCCCCCCCCCC5CCC*CCCCCCC*CCCCCCCCCCCCC**CCCCCCCCCCCCCCCCCCCC*CC5CC**CC*CCCCC#
@VH01349:24:AACVJTHM5:1:1110:30028:38012 2:N:0:AGGTGAGA+GGCATAGA
TCGTTGGGACTACTTGGGTTTCTAATCCGGTTGGCTCCCCACGCTCTCGCACCTCAGCGTCAGCACTTGCCCAGTCGGCTGGTTTCCCCCTGGGTGTTCCTGCCGATCTCTACGCATTTCACCACTACACCGGCAATTCCACCGACCTCTGCAAGCCTCCAGACGGGCCGTATGGGATGGCGCCTGGCCGTTAAGCGCCCAGATTTCACACCCCACCGGCGCATCCGCCTCCGTGCGGTTTACGCCCAGTCAATCCGGACAACGCTTGGCTCCTCTGTATTACGGCGGCTGCTGGCACAGG
+
C5CCCC5CCCCCCC*CCCCCCCCCCCCCCCCC*CCC*55CCCC5C*CCCCCCCCCCCCCCCCCCC*CCC5C*CCCCCCCCCCCCCC*CCCCCCCCCCCCCCCCCCCCCCCCCCC5CCCCCCCCC*CCCC5*CCCCCCCCCCCCCCCCCCCCCC5*CCCCCC55***CCCCCCCCC5CCCCC*CCCCC*CCCCCCCCC*CCC*CCCCCC5C5*CCC***C5CCC55CCCCC5CCCC5CCCCCCCCC5CC*CCCCCC*5CCCCCC5*CCC5*C55CCC5C5C5CC5CCCC55*CC5*5CC5C#
@VH01349:24:AACVJTHM5:1:1110:75189:38220 2:N:0:AGGTGAGA+GGCATAGA
TCGTTGGGACTACTAGGGTTTCTAATCCTGTTCGCTCCCCACGCTTTCGCGCCTCAGCGTCAGTTACAGACCAGAGAGTCGCCTTCCGCACTGGTGTTCCTCCACATCTCTACGCATTTCACCGCTACACGTGGAATTCCACTCTCCTCTTCTGCACTCAACTTCCCCAGTTTCCAATGACGCTCCCCCGTTGAGGCGGGGGGTTTCACATCAGACTTAAGAAACCCGCTGCGCGCGCTTTACGCGCCATAATTCCGGACAACCCTTGCCACCTACGGATTACGCGGGGTGGTGGCACGTT
+
CCCCCCCCCCCCCCCCCCCCCCCCCCCCCCCC5CCCC5*CC5CCCCCCC5CCCC55CCCCCCCCCCCCCCCCCCC*CCCCCCCCC5**CCC*CCCCCCC5CCCCCCC5C*5CC5CCC*5CCCCC*5CCC5CCC*C5*C*CCCC5*CC5CCC*5555*55CCCCC*5C5CC5CCC55CCCC*55555C5C5*555*555555C5CCC5C55C5C55C55C5*5C555**5*555*C*5**5555*5*5*5*555*55*555555**55555*55*555*55555***55**555555***5#
@VH01349:24:AACVJTHM5:1:1110:25105:39034 2:N:0:AGGTGAGA+GGCATAGA
TCGTTGGGACTACAGGGGTTTCTAATCCTGTTTGCTCCCCACGCTTTCGCGCCTCAGTGTCAGTTACAGACCAGGAAGCCGCCTTCGCCACTGGTGTTCCTCCATATCTCTACGCATTTCACCGCTACACATGGAATTCCACTTCCCTCTTCTGCACTCAACTCGACCAGTTTCCAATGACCCTCCACGGTTAAGCCGTGGGCTTTCACATCAGACTTAATGAACCACCTGGGGGCTCTTTACGCCCAATATTTCCGGATTACGCTTGCGACCTACGTATTACGGCGGCTGCTGCCACGTG
+
5CCCC5CCCCCCCCCCCCCCCCCCCCCCCCCCCCCCC5*CCCCCCCCCCCCC*CCCCCCCCC5CCCCC*CC5CCCCCCCCCCCCCCCCCCCC5CCCCC*CCCCCCCCCCCCCCCC*CCCCCCC*CC*C5CCCCCCCCC*C5CC*CCCCCCCCCC5CCCCCC*CCCC5*C5CCC55*CC55CC*CCCC55CCC5C55*5CCCCCCCCCCCCCC5CCCCCCCC*C5CCCC5CC*CC5CCC5CC**C5C*5CC5*55*555*55555*C555*55555555555555**55*5C5C5*C*55*#
@VH01349:24:AACVJTHM5:1:1110:14804:39110 2:N:0:AGGTGAGA+GGCATAGA
TCGTTGGGACTACTGGGGTTTCTAATCCTGTTCGCTCCCCACGCTTTCGCGCCTCAGTGTCAGTAACGTCCCAGCGAGCTGCCTTCGCTATTGGTGTTCCTCCTGATATCTGGGCATTCCACCGCTACACGAGGAATTCCACTCGCCTCTTCCGTACTCTAGCCATGCAGTATCCACCGGCTTTCAAAGGTTGAGCCTTCGACTTTCACAGCGGACTTACATGGCCACCTACGCGCGCTTTACGCCCAATGATTCGGGACAACGCTTGCTCCCTACGTATTACCGCGCCTGGTGGCACGTT
+
CCCCCCCCC5CCCCCCCCCCC*CCCC*CCCCCCCCCCCCCCCCCCCCCCCCCCCCC5CCCCCCCCCCCCCC5CC*CCCCCCC*CCCCCCCCCCCCCCC*CCCCCCCCCCCCC*C*CCCCCC**CCCCCCCC5CCCCCCC5CCC*CCCCCCCC*CC*CCCCCCCCCCCCCCCCCCCCCCCCCCCCCCCCCCCCCC*5CCC*CCCCCC5CC*CCC5CCCCCCCCCCCCCCCCCCCCCC*CCCCCC5CC*C5CC*5CC*C*C5C5CCC*C55CCCCCC5CC5CC5*CC55*CCC*55CCC*C5#
@VH01349:24:AACVJTHM5:1:1110:71194:39602 2:N:0:AGGTGAGA+GGCATAGA
[truncated: 34,430,439 more chars]
