# Supplementary material for: Interactive effects between soil properties and bacterial communities in tomato rhizosphere under the application of microbial agents
Source: PeerJ. 2025 Jun 30;13:e19564. doi: 10.7717/peerj.19564 (PMC12225625; doi:10.7717/peerj.19564)
Supplement: Supplemental Information 12 — Sequencing data of bacteria treated with FQ-T1-R2 [file peerj-13-19564-s012.gz]

Archive with 1 entries (1 files):
- MJ20221018170--MJ230814P_31--64df553c83aaf73e084d275c--FQ_T1.R2.raw.fastq
