# Supplementary material for: Interactive effects between soil properties and bacterial communities in tomato rhizosphere under the application of microbial agents
Source: PeerJ. 2025 Jun 30;13:e19564. doi: 10.7717/peerj.19564 (PMC12225625; doi:10.7717/peerj.19564)
Supplement: Supplemental Information 12 — Sequencing data of bacteria treated with FQ-T1-R2 [file peerj-13-19564-s012.gz › MJ20221018170--MJ230814P_31--64df553c83aaf73e084d275c--FQ_T1.R2.raw.fastq]

@VH01349:24:AACVJTHM5:1:1101:48206:3064 2:N:0:AGGTGAGA+CGCATAGA
CACCAAGGACTACCGGGGTTTCTAATCCCGTTTGCTCCCCTAGCTTTCGCGCCTCAGCGTCAAGAACAGGCCAGGTAGTCGCCTTCGCCACTGGTGTTCCTCCCGATATCTACGCATTTCACCACTACACCGGGAATTCCACTACCCTCTCCTGCCTTCGAGTCGATCAGTATCGCGTGACCCTCCCCAGTTGAGCCGGGGGGTTTCACACGCGACTTGAACGACCGCCTGCGCGCTCTTTACGGCCAGTAAATCCGGACAACGCTTGCCACGTACCTATTACCGCGGCTGCTGGCACGTA
+
CCCCCCCCCCCCCCCCCCCCCCCCCCCCC5CCCCCCCCCCCCCCCCCC*CC*CCCCCCCCCCCCCC*CCCCCCCCCCCCCCCCCCCCCCCCCCCCCCC5CCCCCCCCCCCCCCC*CCCC5CCCCCCCCCCCCCCCCCCC5CCCCCCCCCCCCCC5CCCCCCCCCCCCCC5CCCCCCCCCCCCCC*CCCC*CCCCC5CCCCCC*CCCCCC*CC5CC5CCCCCCCCC5CCCCCCCCCCCCCCCC*CC*CCCCCCCCCC5CCCCC**CCCC*C*C5CCC5CCCCCCCC**5*C*CC*5C*5C5C
@VH01349:24:AACVJTHM5:1:1101:56178:4218 2:N:0:AGGTGAGA+CGCATAGA
CACCAAGGACTACTCGGGTATCTAATCCTGTTTGCTCCCCACGCTTTCGCGCCTCAGCGTCAATTACGGGCCAGATAGCCGCCTTCGCCACCGGTGTTCTTCCCAATATCTACGAATTTCACCTCTACACTGGGAATTCCACTATCCTCTCCCGCATTCAAGCCAATCAGTATCAAGCGCAGCCCCCAGGTTGAGCCCGGGAATTTCACGCCTGACTTGATAAGCCGCCTACGCGCCCTTTAGGCCCAGTAATTCCGAACAACGCTTGCCCCCTTCGTATTACCGCGGCTGCTGGCACGAA
+
5CC5CC5CCCCCCCCCCCCCCCCCCCCCCCCCCCCCCCCCCCCCCCCCCCCCCCCCCCCCCCCCCCCCC5CCCCCC*CCCCCCCCCC*CCCCCCCCCCCCCCCCCCCCCCCCCCCCCCCCC*CCCCC5CCCCCCCCCCC*CCCCCCCCCCCCCCCCCCCCCCCCCCCCC5CCCCCCC*CCCCCCCCCCCCCCCCCCCCC**5CCCCCCCCCCC*CCCCCCCCCCCCCCCCCCCCCCCCCCCC5CCCCCCCC***5CCCCCCC5C5C55C*CCC5*5C555C55CC*5CC55CC5CC5*555
@VH01349:24:AACVJTHM5:1:1101:27112:4730 2:N:0:AGGTGAGA+CGCATAGA
CACCAAGGACTACTAGGGTATCTAATCCTGTTTGCTACCCACGCTTTCGTGTCTCAACGTCAGAAGTGAACCAAGAAGCTGCCTTCGCCATCGGTGTTCCTCTCGAGATCTACGCATTTTACCGCTACTCCGAGAATTCCACTTCTCTCTTTCACCCTCAAGATCATTAGTTTTCACCGCAAGCTTTCGGTTAAGCCGAAAGATTTAACAACGAACTTAATGTTCCGTCTACACACCCTTTACGCCCAGTTTATCCGAATAACGTTTGCACCCGTCGTATTACCGCGGCTGCTGGCACGAA
+
CCCCCCCCCCCCCCCCCCCCCCCCCCC5CCCCCCCCCCCCCCCCCCCCCCCCCCCCCCCCCCCCCCCCCCCC5CCCCC5CCCCCCCCCCCCCCCCCCCCCCCCCCCC5CCCCCCCCCCCCCCCC*CCCCCCC5C*CCCCCCCCCCCCCCCCCCCCCCCCCCCCCCCCCC5CCCCCCCCCCCCCCCCCCCCCC5CCCCCCCC**CCCCCCCCC5CCC*5CCCCCCC5CCCC5CCCCCCC5CCCCC*CCCCCC*CCC*CCCC5CCCCCCCCCCCC55CCCC5CCC55CC**CC5CC5*CCCCC
@VH01349:24:AACVJTHM5:1:1101:28570:5203 2:N:0:AGGTGAGA+CGCATAGA
CACCAAGGACTACACGGGTTTCTAATCCTGTTTGCTCCCCACGCTTTCGCGCCTCAGTGTCAGTTACAGACCAGGAAGCCGCCTTCGCCACTGGTGTTCCTCCATATCTCTACGCATTTCACCGCTACACATGGAATTCCACTTCCCTCTTCTCCACTCAAGTCGACCAGTTTCCAATGACCCTCCACGGTTAAGCCGTGGGCTTTCACATCAGACTTAATCAACCACCTGCGCGCTCTTTACGCCCAATAATTGCGGATAACGCTTGCCACCTACGTATTACCGCGGCTGCTGGCACGTA
+
CCCCCCCCCCCCCCCCCCCCCCCCCC5CCCCCCC*CCCCCCCCCCCCCCCCCCCCCCC*CCCCCCCCCCCCCC5CCC5CC*C5CCCC5CCCCCCCCCCCCC5CCCCCCCCCCCCCCCCCCCCCCCCCCCCCCCCCCCCCCC*CCCC*CCCCCC*CCCCCCCCCCCCCCCCCCCCCCCCCCCCCCCCCC5CCCCCCCCCC55CCCCCCCCCCCCCCCCCCCCCCCCCCCCC5*5CCCC*CCCC5CCCCCCCC*CC*CCCCC5C5C5CCCC5CC**C5**55C*5555C5CC5CCCCCC55CC
@VH01349:24:AACVJTHM5:1:1101:35822:7039 2:N:0:AGGTGAGA+CGCATAGA
CACCAAGGACTACCAGGGTTTCTAATCCCGTTTGCTCCCCTGGCTTTCGCTCCTCAGCGTCAATGCCGGTCCAGGATGCCGCCTTCGCCACCGGTATTCCTCCAGATATCTACGCATTTCACCGCTACACCTGGAATTCTGCATCCCTCTCCCGGATTCAAGCCATCCAGTATCGGATGCAGTTCCCAGGTTGAGCCTGGGGATTTCACATCCGACTTAGTTGGCCGCCTACGAGCCCTTTACTCCCAGTAATTCCGAACAACGCTTGCCCCCCCCGTATTACGCCGGGTGCTGGCACCGA
+
CCCCCCCCCCCCCCCCCCCCCCCCCCCCCCCCCCCCCCCCCCCCCCCCCCCCCCCCCCCCCCCCCCCCCCCCCCCCCCCCCCCCCCC*CCC*CCCCCCCCC5*C5CC5CCCCCCCCCCCCCCCCCCCCCCCCCCCCCC5CCCCCCCCCCCCC*CCCCCC5CC5CCCCCCCCCCCCCC*CCCCCCCCCC5CCCCCCCCC5CC5CCCC5CCCCCCCCCC*5CCCCCC*CCCCCCCC*C5*CCC5**C55C5C*C55CCCCCC5C5CCCCCCC5CC*C5C*555C555C5*C5C*CC5CCCC5C
@VH01349:24:AACVJTHM5:1:1101:43226:8194 2:N:0:AGGTGAGA+CGCATAGA
CACCAAGGACTACAAGGGTTTCTAATCCCGTTCGCTCCCCACACCTTCGCGCCTCAGCGTCAGGGTCGGCCCAGCTGGCCGCCTTCGCCCCAGGTGTTCCGCCGGATCTCTACGCATTTCACCACTACACCCGGCATTCCACCAGCCCCTACCGCCCTCAAGCGGTGCCGTCCCCCACGACCCTCCCCGGTTGAGGCGGGGGCTTTCACGCCGGGCCAGCACCCCCGCCTGCGCGCCCTTTACGCCGACTAACTCCGGACAACCCTCCGACCCTACCTATTACCCGCGCTGCTGGCACGTA
+
5CCCC5CCCCCCCCC*CCCCCCCCCCCCCCCCCC5CCCCCCCCC5CCCCCCCCCCCCCCCCCCCCCCCCCCCCCCC*CCCC*CCCCCCCCCCCCCCCCCC*CC*CCCCCCCCC5*CCCCCCCCCCCCCCC5CC55CCCCCCCCCCCCCCCCCCCCCCCCCCC5*CCC**CC5CCC*CCCCCC5CCCCCC55CC5**C5CCCCCCCCCC5CCCCCC*C5CCCCC*5CCC5CCC5*CC*5*CCCCC55*C*C*CCCC5**C555C5CC5*5C5C555C5C5C555555C55C555C5*55*55
@VH01349:24:AACVJTHM5:1:1101:39856:9822 2:N:0:AGGTGAGA+CGCATAGA
CACCAAGGACTACCAGGGTTTCTAATCCCGTTTGCTCCCCTGGCTTTCGCTCCTCAGCGTCAGTATTGGTCCAGGATGCCGCCTTCGCCACCGGTGTTCCTCCAGATATCTACGCATTTCACCGCTACACCTGGAATTCCGCATCCCTCTCCCAAACTCAAGCCATCCAGTATCGGACGCAGTTCCCCGGTTGAGCCGAGGGATTTCACGTCCGACTTAGTTGGCCGCCTACGAGCCCTTTACGCCCAGTAATTCCGAACAACGCTTGCCCCCCCCGTATTACCGCGGCTGCTGGCACGGA
+
CCCCCCCCCCCCCCCCCCCCCCCCCCCCCCCCCCCCCCCCCCCCCCCCCCCCCCCCCCCCCC5CCCCCCCCCCCCCCCCCCCCCCCCCCCCCC5CCCCCCCCCCCCCCCCCCCCCCCCCCCCCC5CC*CCCCCCC5CCCCCCCCCCCC5CCC*CCCCCCCCCCCCCCCCCCCCCCCCCC5CCCCCCCCCCCCCCCCCCCCC5CCCCCCCCCCCCCC*CCCCCC55CCCCCCCCCCCC5CCCCCCCC5CCCCCCCC5CCCCCCCC*CCC5CCCCCCCC*CCCC5CC5C**C*CCCCCCCCC*
@VH01349:24:AACVJTHM5:1:1101:53792:10882 2:N:0:AGGTGAGA+GGCATAGA
CACCAAGGACTACTCGGGTTTCTAATCCCGTTCGCTCCCCATGCTTTCGCGTCTGAGCGTCAGATCAGAGCCAGCAAGTCGCCTTCGCCACTGGTGTTCCTCCGGATATCTACGCATTTCACCACTACACCCGGAATTCCACTTGCCTCTCTCTGTCTCCAGTTTGCCAGTTTCGCGCGACCTCTCCCGGTTGAGCCAGGGAGCTTTCACGCACGACTTAACAAACCGCCTGCACGCGCTTTACGCCCAGTAAATCCGGATAACGCTTGCCTCCTACGTTTTACCGCGGCTGCTGGCACGT
+
5CCCCCCCCCCCCCCCCCCCCCCCCCCCCCCCC5CCCCCCC5CCCCCC5C5CCCCCCCCCCC5CCCCCCCCCCCCCCCCCCCCCCCCCCCCCC5CCCCCCCCC5*CC5CCCCCCCCCCCCCCCCCCCCC*5*CCCCCCC*CCCCCCCCCCCCCCCCCCCCCCCCC5CCCCCCCCC55CCCC5CCCCC5CCCCCCCCCCC5CC5CCCCCC5C*CC5CCCCCCCCCCCCC*CCCCC**CCCCCCC555*CCCC5CC*C5C5CC55C5*555**C*CC55C5CCCC555CCCCCC**5CCC*C5
@VH01349:24:AACVJTHM5:1:1101:49248:11034 2:N:0:AGGTGAGA+CGCATAGA
CACCAAGGACTACAGCGGTTTCTAATCCTGTTTGCTCCCCACGCTTTCGTGCCTCAGTGTCAGTGCTGGTCCAGGTAGCCGCCTTCGCCACGGATGTTCCTCCCGATATCTACGCATTTCACTGCTACACCGCGAATTCCGCTACCCTCTACCGCACTCTAGACTGCCAGTATCCAATGCAATTCCCAGGTTGAACCCAGGGCTTTCACATCAGACTTAACAAACCACCTACGCACGCTTTACGCCCAGTAATTCCGAGTAACGCTTGCACCCTTCGTATTACCGCGGCTCCTGGCACGAA
+
5CC*CC5CCCCCCCC*CC5CCCCCCCCCC*CCCCCCCCCCCCCCCCCCCCC5CCCCCCCCCCCCC5CCCCC5CC5CCCCC5CC5CCC5CCCCCCCCCCCCCCC5CCC5CC*CCCCCCCCCCCCCCCCCCCCC*5CCCCCCCCCCCCCCCC5CCCCCCCCCCCCCCC5CCCCCCC5CCC5*CCCCC*CCCCCCCCCCCCC*CCCCCCCCCC*C55CCCCCCCCCC*C5CCCCC*C*CCCCCCCC5C5*C*C5CCC*CCCC5C*C*5C5C5C5C5CC5CCCCCC55C5CCCC*5C5C5C55CC
@VH01349:24:AACVJTHM5:1:1101:12740:11261 2:N:0:AGGTGAGA+CGCATAGA
CACCAAGGACTACCCGGGTTTCTAATCCTGTTTGCTCCCCACGCTTTCGCGCCTCAGCGTCAGTTACAGACCAGAAAGCCGCCTTCGCCACTGGTGTTCCTCCACATCTCTACGCATTTCACCGCTACACGTGGAATTCCGCTTTCCTCTTCTGTACTCAAGTTCTCCAGTTTCCAATGACCCTCCACGGTTGAGCCGTGGGCTTTCACATCAGACTTAAAGAACCGCCTGCGCGCGCTTTACGCCCAATAATTCCGGACAACGCTTGCCACCTACGTATTACCGCGGCTGGTGGCACGTA
+
CCCCCCCCC*C5CCCC5CCCCCCCCCCCCCCCCCCCCCCCCC5CCCCCCCCCCC5CCCCCCCCCCCCCCCC5CCCCCCCCCCCCCCCCCCCCCCCCCCCCCCCCCCCC*CCCCC*CCCCCCCCC*CCCCCCCC5CCCCCCCCCCCC*CCCCCCCCCCCCCCCCCCCCCCCCCCCCCCC*CCCCCCCCC5CCCC5CCCCCCCC*C5CCCCCC*C5CCCCCCC5CCCCCCCCCCCCC*CCCCCCCCCCCCCCCCCCCCC5CCCCCCCCCC*CCCCCCCCCCCCCCCC*CC5C*5CCC5C5C5*
@VH01349:24:AACVJTHM5:1:1101:47827:12075 2:N:0:AGGTGAGA+CGCATAGA
CACCAAGGACTACTAGGGTTTCTAATCCTGTTCGCTCCCCATGCTTTCGCCCTCAGCGTCAGTTAATGCCCAGAGACCTGCCTTCGCCATCGGTGTTCCTCCTGATATCTGCGCATTTCACCGCTACACCGGAAATTCCACTTCCCTCTACCATACTCTAGCCATGCAGTATCGAATGCAATTCCCAGGTTAAGCCCAGGGCTTTCACATCCGACTTACAAAGCCGCCTACGCGCGCTTTAGGCCCAGTAATTCCGATTAACGCTTGCACCCTCCGTATTACCGCCGCTGCTGGCACGGAG
+
CCCCCCCCC*CCCCCCCCCCCCCCCCCCCCCCCCCCCCCCCCCCCCCCCCCCCCCCCCCCCCCCCCC5CCCCCCCC5CCCCCCCCCCCCCCCCCCCC*5CCCCCCCCCCCCCC*CCCCCCCCCCC5CCCCCCCCCCCCCCCCC5CCC*CC*5*CCCC*CCCCCCCCCCCCCCCCCCCC*CCCCCCCC5CCCCCCCCCCCCCCCCCCCCCCCCCCCCCC5CCC*CCC5CC*5CCC*CCCCCC5C*5CC55CC5C5CCCC5CC*CCCCCCC*C5CC*5CCCC5CC55*55C5*CC55CCC5CC
@VH01349:24:AACVJTHM5:1:1101:44268:13097 2:N:0:AGGTGAGA+CGCATAGA
CACCAAGGACTACCGGGGTTTCTAATCCTGTTTGCTCCCCACGCTTTCGTGCCTCAGTGTCAGTTACAGTCCAGAGAGCCGCCTTCGCAACTGGTGTTCCTCCTAATATCTACGCATTTCACCGCTACACTAGGAATTCCACTCTCCTCTCCTGCACTCAAGTTTCCCAGTTTCAAAGGCTTACTACGGTTGAGGCGTAGCCTTTCACCTCTGACTTAAGAAACCACCTACGGACCCTTTACCCCCACTAATTCCCGATAACGCTAGCCCCCTACGTATTACCGGGGCTGCTGGCACGTAG
+
5CCCCCCCCCCCCCCCCCCCCCCCCCC5CCCCCCCCCCCCCCC*CCCCCCC5CCCC5CCCCCCCCCCCCCCCCCCCCCCCCCCCC5CCCCCCCCCCCCCCCCCCCCCCCCCCCC5CCCCCCCCC5CCCCCCC5CCCCC5CCCCCCCCCCCCCC5CCCCCCCCCCCCC5CCCCCCCC55CCCCCCCCCC5CCCCC*C5CCCC5CCCC*C*CCC5CCCCCC*5CCC*CCCCCCC*CC55CCCCC*5C5C*5C5C555*555C55555555*C5555555C5555*5**555555555C5*C55
@VH01349:24:AACVJTHM5:1:1101:34876:14006 2:N:0:AGGTGAGA+CGCATAGA
CACCAAGGACTACTACGGTTTCTAATCCCGTTCGCTACCCATCCTTTCGCCCCTCAGCGTCAGTTACGTCCCTGGGTGCCGCCTTCCCCTCTGGTATTCCTGCGCATCTCTACGCATTTCACCACTACACGCGGAATTCTACACCGCTCTAACGTACTCCAGTGATCCAGTATCAGACAACCTCTCCCGGTTTAGCCTGGGAGCTTTCATGCCTCGCTTAAACCACCGCCTGCGCGCCCTTTACCCCCAGTAATTCCGCTTAACGTTTGCGTCCTACGTTTTACCCCGGCTCCTGCCAGCT
+
55CCCCCC*CCCCCC*CCCCCCCCCCCCC*CCCC*CC5C5CC*5CCCCCC*CCCCC5555CCC555C*C*CC**CCC5*55CC5CC*CCC*CCC5C*CCC**55*CCCC5CC5CCCC555CCCCCCCCC5C55CCC5C5CCCCCCCC5*CCCC*CC5CCCCCCCCC**C55CCC5C*5CC5*55***555555**555*C5C5CCC55C555CC5555CCCCC5CCCC5C5555C5*5CC5CCCC*C*C5CCCCCC5***C5*555555*55555C*555*55*5*55****5***55*55
@VH01349:24:AACVJTHM5:1:1101:39742:15994 2:N:0:AGGTGAGA+CGCATAGA
CACCAAGGACTACCAGGGTTTCTAATCCTGTTTGCTCCCCACGCTTTCGTGCCTCAGCGTCAGTTACAGTCCAGAAAGCCGCCTTCGCCACTGGTGTTCTTCCTAATATCTACGCATTTCACCGCTACACTAGGAATTCCGCTTTCCTCTCCTGCACTCTAGTTCCCCAGTTTCAAATGCAGTTCCCAGGTTAAGCCCGGGAATTTCACATCTGACTTAAAAAACCGCCTACGCACCCTTTACGCCCAGTAATTCCGGACAACGGTCGCCACCTACCTATTACCCCGGCTGCTGGCACGTA
+
CCCCCCCCCCCCCCCCCCCCC5CCCC5CCCCCCCCCCCC5CCCCCCCCCCCCCCCCCCCCCCCCCCCCCCCCCCCCCCCCCCCCCC5CCCCCCCCCCCCCCCCCCCCCCCCCCCCCCCCCCCCCCC5CCCCCCCCCCCCCCCCCCCCCCCCCCC*CCCCCCCCCC*CCCCCCCCCCCCCCCCCCCCCCCCCCCCCCCCCCCCCCCCCCCCCCCCCCCCCCCCCCCCC5CCC***CCC*CCC*CC5*CC5C55CCC5CCCCC55C*CC5CCCC5*CC*5CCCCC**CCC**5*555CCC*C*
@VH01349:24:AACVJTHM5:1:1101:50308:20045 2:N:0:AGGTGAGA+CGCATAGA
CACCAAGGACTACTCGGGTTTCTAATCCCGTTCGCTCCCCATGGTGTCGCGTCTCAGCGTCAGCAACGGCCCAGGACAGCGCCTTCGCCACTGGTGTTCCTCCGGATCTCTACGCATTTCACCACTACACCGCGAATTCCCTGTCCCTCTACCGTCCTCCAGCGCCGGAGTCTCCCTCGACCTCCCCCGGTTGAGCCGGGGTCTTTCACGACGAACTTGCAGGGCCGCCTACACGCCCTTTACGCCCAGTAAGTCCGGATAACGCTTGCGTCCTACGTTTTACCGGCGCTGCTGGCACGTA
+
CCC*CC*CCCCCCC*CCCCCCCCCCCCCCCCCCCCC5CCCCCC*CCCCC*CCCCCCCCCCCCC5CCCCCCC*CCC*CC*CC5CCCCCCCCCCCCCCCCCCCCCCCCCCCCC5CCCCCCC5CC*CCCCCCCC**C5C5CCCCCCCCCCCCCCCCCCCCCCCCCCCCCC*CCCCCCCCCCCCC*CCC5CCCCCC5CC*CC5CCCCCCC*CCCC5CCCCCCCCC5*C555C5CCC5**CCCCC5C55*CC5CC5C*C*CC*CC5CCC5CCCCCCCCC**CC5CCC555**C5CC*5*C5***5C
@VH01349:24:AACVJTHM5:1:1101:44059:23074 2:N:0:AGGTGAGA+CGCATAGA
CACCAAGGACTACAGGGGTATCTAATCCTGTTTGCTCCCCACGCTTTCGTGCCTGAACGTCGGTGCTGGACCAGGAAGCCGCTTTCGCCACTGATGTTCCTTCCGATATCTACGCATTTCACCGCTACACCGGAAATTCCGCTTCCCTCTTCCGCACCCTAGCTGCGCAGTCTCGAATGCAATCCCCAGGTTGAGCCCGGGGCTTTCACACCCCACTTACGTAACCGTCTACCCACGCTTTACGCCCAGTAATTCCGATTAACGCTCGCACCCTCTGTATTACGGCGGGTGCTGGGACAGT
+
5CC5CCC*CCCCCCCCCCCCCCCCCCCCC5CCC5CCCCCCCCCCCCCCCCC*CCCCCCCCCCCCCCCCCCC55CCC5CCCCCCCCCCC*CCCCCCCCCCCCCCCCCCC5CCCCC*CCCCCCCCCCCCC5CCCC5CCCCCCCCCCCCCCCCCCCCC*CCCCCCCCCCCCCCCCCCCCCC*CCCCCCC*CCCCCCCC*C*C55CCCCCCC*CCC5*CCCCC*CCC5CCCC5CC55CC5C5CCC5CC5CCCC5C55CCC*CCC*C55CC*5C5*5C5*5C5CCCC555*CC*C5*C*5*555*C
@VH01349:24:AACVJTHM5:1:1101:22795:25441 2:N:0:AGGTGAGA+CGCATAGA
CACCAAGGACTACTCGGGTATCTAATCCTGTTTGCTCCCCACCCTTTCGAGCCTCAGCGTCAGAAATGTTCCAGAGCGCCGCCTTCGCCACCGGCCTTCCTCCCGATCTCTACGCATTTCACCGCTACACCGGGAATTCCGCGCTCCTCTCCCATCCTCTAGCTGAGCAGTCCCCTCTGCACTTTCCAGGTTAAGCCTGCTGATTTCACCGAGGGGTTACCTAACCGCCTACGCTCCCTGTACCCCCAGTAAATCCGAACAACGCTTGGCACCTGCGTTTTACCGGGGCTGCTGGCAGGAA
+
*CCCC5C5CCCCCCCC5CCC5CCCCC*CC5CCC5CCCCC5CC*CC5CCCCCCCCCCCCCCCCCCCCCCCCCCCC5C5C*CCCCCCCCCCCCCCCCCCCCCCCCCCC*5CCC*CC*CCCCCCCCC*CCCCCCC5CC*CCC5C*5CCCCCCCCC55C55CCCCC5CCCCC5CCCC5CCC5**C5*CC55CCCCCCC5CCC55*5CCCC*CC*CCCC**CCCC5*55555C555*5*C5CC55CC*5*55C55C5CCCCCCC55C55*C5**5C5*5*5555C55**5*5555555*5*5*55C
@VH01349:24:AACVJTHM5:1:1101:41995:25630 2:N:0:AGGTGAGA+CGCATAGA
CACCAAGGACTACTCGGGTTTCTAATCCCGTTTGCTCCCCTGGCTTTCGCGCCTCAGCGTCAGTTTCGGTCCAGAATGCCGCCTTCGCCACCGGTGTTCCTCCAGATATCTACGCATTTCACCGCTACACCTGGAATTCCACATTCCTCTCCCGAACTCAGGTCACCCAGTATCGGACGCAGTTCCCAAGTTAAGCTTGGGGATTTCACGTCCGACTTAGGCGACCGCCTACGCGCCCTTTACGCCCAGTAATTCCGAACAACCCTTGCCACCTCTGTATTACCGCGGCTGCTGGGACAGA
+
CCCCCCCCCCCCCCCCCCCCCCCCCCCCCCCCCCCCCCCCCCCCCCCCCCCCCCCCCCCCCCCCCCCCCCCCCC*CCCCCCCCCC5CCCCCCCCCCCCCCCCCCCCCCCCCCCCCCCCCCCCCCCCCCCCCCCCCCCCCCCCCCC5CCCCCCC*CCCCCCCCCCC5C*C5CCCCC5CC5CCCCCC*5CCCCCCCCCCCCCCCCCCCCCCCC5CC*CCCCCCCCCCCCCCCCCCCCCCCCCCCCCC5*CCC5CCCCCCCCCCCC***C5*CCCCC5CC5CC*C5C55*C*CCCCCC*CCCC5
@VH01349:24:AACVJTHM5:1:1101:55383:30874 2:N:0:AGGTGAGA+CGCATAGA
CACCAAGGACTACCCGGGTTTCTAATCCCGTTTGCTCCCCTGGCTTTCGCGCCTCAGCGTCAGTGTCAGCCTAGCAACCCGCCTTCGCCTCAGGTGTTCCTCTTGATATCTACGCATTTCACCGCTACACCAAGAATTCCGATTGCCCTTTCTGCACTCTAGCACGTCAGTATCACGTGGCCGTTCGAAGTTAAGCTTGGAGATTTCACAGCTGACTTAACACGCCGCCTACGCGGCCTTTACGCCGAGTAAATCCGAACAACCCTTGCTCCCTCCGTATTACGGGGGCTGCTGGCACGTA
+
CCCCCCCCCCCCCCCCCCCCC5C5CC5CCCCCCCCCCCCCCC5CCCCCCCCCCCCCC5CCCCCCCC*CCCCCCCCC5CCC5CCC5*CCCCCCCCCCCCCCCCCCCCCCCCCCC5CCCCCCC5CCCCCCCC5CCC5CCCCCCCCCCCC5CCCCCC*CCCCCCCCCCCCCCC5CCCC**C5CCC*C5C*CC5CCCCCCCCCC5555CC*CCCC5C*CCCCCCCC*CCCCCCCC*C55CCCC5C5CC555C5CC5C5CCCCC*CCC**C5CCCCC5C**CC5CCC5CC5C5**55C5*5C**CC
@VH01349:24:AACVJTHM5:1:1101:44287:31972 2:N:0:AGGTGAGA+CGCATAGA
CACCAAGGACTACTCGGGTATCTAATCCCGTTCGCTCCCCTAGCTTTCGCGCCTCAGCGTCAGTGTCAGCCCAGCAACCCGCCTTCGCCGCAGGTGTTCCTCTCGATATCTACGCATTTCACCGCTACACCGAGAATTCCAGTTGCCCCGTCTGCACTCTAGGCCCGCAGTATCGGCTGACCCTTCTGGGTTAACCCCACAGATTTCACACTCGACTTGCGGTGGCCGCCTACGCGGCCTTTACGCCCAGTAAATCCGAACAACGGTTCCGCCCCGCGGTTTAGCGCGGCTGGTGCCACCG
+
*CCCCC5CCCCCCCC*5*CCCCCCCCCCCCCCCCCCCCCCCCC5CCCCCCCCCCCCCCCCCC5CCCCCCCCCCCCCCCC555*CCCCCCCCCCCCCCCC**CC5CCCCCCCCCC*CCC5CCCCC5C**CCCC55C5CC*55C555CC***5CCCC5555C*C5C55C*5CCCCCCCCC*CC**5CC5C5C5CC55C5***5**5555*55*555*5*55*55*55**55*555*****55555555**5555555*555555*55555***555*555**555*555*5555*5*5555*5
@VH01349:24:AACVJTHM5:1:1101:57920:33979 2:N:0:AGGTGAGA+CGCATAGA
CACCAAGGACTACCGGGGTATCTAATCCTGTTTGCTCCCCACGCTTTCGTGCCTGAACGTCGGTACTGGTCCAGGAAGTCGCTTTCGCCACTCATGTTCCTTCCGATATCTACGCATTTCACCGCTACACCGGAAATTCCACTTCCCTCTACCGTACCCTAGCTATTCAGTCTCGAATCCAATTCCCAGGTTGAGCCCGGGGCTTTCACACCCGACTTAAATAACCGTCTACGCACGCTTTGCGCCCAGTAATTCCGATTAACGCTCCCACCCTCTGTATTACCGCGGCTGGTGGCACAGA
+
5CCCCCCCCCCCCC5CCCCCCCCCCCCCCCCCCCCCCCCCCCCCCCCCCCCCCC*CC*CCCCCC5CCCCCCCCCCCCCCCCCCCCCCCCCCC5CCCCCCCCCCCCCCCCCCCCCCCCCCCCCCCCCCCCCCCCCC5CCCCCCCCCC5CCCCCCCCCCCCCCCCC*CCCCCCC5CCCCC*CCCCCC*CCCCCCCCCCCCCCCCCCCCCCCC*CCCCCCC*CCC*CC*CC5CC*C5C5CCCCCCCCCCCC5CCCCCCCCC*CCCCCCC**5CC55CCCCC5CCCCC5CCCCCC*C55*C55CC
@VH01349:24:AACVJTHM5:1:1101:27169:38371 2:N:0:AGGTGAGA+CGCATAGA
CACCAAGGACTACTCGGGTTTCTAATCCCGTTCGCTACCCATGCTTTCGCGCCTCAGCGTCAGTTACGTCCCAGGGTGCCGCCTTCGCCTCTGGTATTCCTCCGCATCTCTACGCATTTCACCACTACACGCGGAATTCTACACCCCTCTAACGTACTCCACTGATCCAGTATCAGACACCCTCTCCCGGTTTAGCCTGGGAGCTTTAATGCCTCACTTAAACCACCGCCTGCGCGCCCTTTACGCCCAGTATTTCCGGATAACGTTTGCGTCCTACGTTTTACCGGGGCTGCTGGCACGT
+
CC5CCCCCCCCCCCCCCCCCCCCCCCCCCCCCCCCCCCCCCCCCCCCCCCCCCC*CCCCCCCCCC5CCCCCCCCCCCCCCCCCCCCCCCC*CCCC*CCCCCC5C*CCCCCCCCCCCCCCCCCCCCCCCCCCCCCCCCC5CCCCCCCCCCCCC5*CCCC*CC*CC*C*CC5CCCCCC5CC55CCCC5CCCCCCCC*CC5CCCC5CCCC*5CC55C*CC5CCCCCCC5C5CCCCCCCCC55CCC*CC*55C555*55*5555*5C55C5555*5555***555555**555*C*55*5*5555
@VH01349:24:AACVJTHM5:1:1101:24329:38485 2:N:0:AGGTGAGA+CGCATTGA
CACCAAGGACTACTGGGGTTTCTAATCCTGTTTGCTCCCCACGCTTTCGCGCCTCAGCGTCAGTTACACACCAGAAAGCCGCCTTCGCCACTGGTGTTCCTCCACATCTCTACGCATTTCACCGCTACACGTGGAATTCCGCTTTCCTCTTCTGTACTCAAGTTCTCCAGTTTCCAATGACCCTCCACCGTTGAGCCGTGGGCTTTCACATCAGACTTAAAGAACCGCCTGCGGGCGCTTTACCCCCAAAAATTCCGGACAACCCTCCCCCCCTACGGATTACCCCGGCTGCTCGCACGTA
+
5CCCCCCCCCCC5CCCCCCCCCCC5CCCCCCCCCCCCCCCCCCCCCCCCCCC5CCCCCCCCCCCCCCC*CC5CCCCCC5CCCC5CCCCCCCCCCCCCCCCCCCCCCCC555CCCCCCCCCCCCCCCCCCCCCCCCCCCC*CCCCC*5CCCCCCCCCCCC5C5CCCC*CC55CCCCCCCC555CCCCCC*CCCCCCCC5CCCCCCCCCC5C**5*555CCCC*CCCC5C*CC*5*C5CCCCC*5*5C*5C*5CCC5*CC5C5C*5555*555*55**5*5555***5*5**55555555555
@VH01349:24:AACVJTHM5:1:1101:65229:38864 2:N:0:AGGTGAGA+CGCATAGA
CACCAAGGACTACTGGGGTTTCTAATCCTGTTTGCTCCCCACGCTTTCGCGCCTCAGCGTCAATACTCGTCCAGGTAGCCGCCTTCGCCACCGGTGTTCCTCCAAATATCTACGGATTTCACCCCTACTTTTGGAATTCCGCTACCCCCTCCGAGATTCCAGACTATCAGTTTCAAAGGCAATTCCAGGGTTGGGCCCTCGGGTTTCACCCCTGACTTGATAGTCCGCCTACGCGCGCTTTACGCCCAGTGATTCCGAACAACGCTAGCCGCCTTCGTTTTACCGCGGCTGCTGGCACGAA
+
5CCCCCCCCCCCCC*CCCCCCCCCCCCCCCCCC*CC*CCCCC*CCCCCCC5CCCCCCCCCCCCCCCCCCCCCCCCCCCCCCC5CCCCCCCCCCCCCCCCCCCCCCCCCCCCCCC5CCCCCCCCCCC5CCCCCCCCCCCC*5CCC*CCCCCCCCCC*C*C*C5C*CCCCCCCCCCCCCC*5CCCCCCCCCCCCC5CC*CC**C*CC5CC5CCCCCC5*CCCCC5CC*C*CC**55CC**CCCC*55*CC5CCCCC**5C55CCC*CCC555*5*55C55*555*555*5555**55555555
@VH01349:24:AACVJTHM5:1:1101:49399:39734 2:N:0:AGGTGAGA+CGCATAGA
CACCAAGGACTACTGGGGTTTCTAATCCCGTTTGCTCCCCACGCTTTCGTGCCTTAGTGTCAAGAATGAGCCAGTCACCTGCCTACGCCATCGGTGTTCCTCCTTATATCTACGGATTTCACTCCTACACAAGGAATTCCAGTGACCTCTCTGATCTTGAAGCTGAGTAGTTTTAATAATGTGAGCATGGTTGAGCCACACCATTTCACTATTAACTTACCCTGCCACCTACGCAACTCTTTACGCCCAGTAAATCCGGATAACGCTTGGGTCCTACGTATGACCGCGGCTGCTGGCACGT
+
5CCCCCCCCCCCCCCCCCCCCCCCCCC*CCCCCCCCCCCCCCC*CCCCCCCCCCCCCCCC*CCC5CCCCCCCCCCCCCCCCCCCCC55CCCCCCCCCCC5CCCCCCCCCCCCCCCC5CCCCCC*CCCCCC5C*CCCCCCCCCCC*CCC*CCC*CCCCC*C*CCCCCCCCCCCCC*CC5CCCCCCCCCCCCCC*CCCCCCCC*CCCCCCCCCCCCCCCCC*5*C5CCC*CCCCCCCCCCCCCCC5555*5*CC5C5C*C5CC*CC5CCC5C5C5***555CC5C55*555CC*55*C555CC
@VH01349:24:AACVJTHM5:1:1101:36012:40018 2:N:0:AGGTGAGA+CGCATAGA
CACCAAGGACTACTAGGGTTTCTAATCCTGTTCGCTCCCCACGCTTTCGCTCCTCAGCGTCAGTTACGGCCCAGAGAACTGCCTTCGCCATCGGTGTTCCTCCTGATATCTACGCATTTCACCGGTACACGTGGAATTCCACTCTCCTCTTCTGTACTCAAGTTCCCCAGTTTCCAATCACCCTCCACCGTTGAGCCGTGGGCTTTCACATCAGACTTAAGAAACCGCCTGCGTACGCTTTACGCCCAATAATTCCGGACAACGCTTGCCACCTACGTATTACCGCGGGTGCTGGCACGTA
+
5CC5C5C5CCCCCCCCCCCCCCCCCCCCC*CC5CCCCCCCCCC*CCCCCCCCCCCCCCCCCCCCCCCCCCCCCCCCCCCCCCCCCCCCCCCC5CCCCCCCCCCCC*CCCCCCCCCCCCCCC55C*CCCCCCCCCCCCCCCCCCCCCCCCCCCCCCCCC*CCCCCCCCCCCCCCCCCCC*CCCCCCCCC**CCCCCCC*CCCCCCCCCCCCCCCCCCCCCC**C555C*5CC*CC5CC*5CCC***5CCC55CCC*CC5C5C5CC5CCCCCCCCCCCCC*CCC*5C*C**C55C*CCC*C5C
@VH01349:24:AACVJTHM5:1:1101:21072:40340 2:N:0:AGGTGAGA+CGCATAGA
CACCAAGGACTACAAGGGTTTCTAATCCTGTTTGCTCCCCACGCTTTCGCGCCTCAGCGTCAGTTACAGACCAGAAAGTCGCCTTCGCCACTGGTGTTCCTCCACATCTCTACGCATTTCACCGGTACACGTGGAATTCCACTTTCCTCTTCTGCACTCAAGTCCCCCAGTTTCCAATGACCCTCCACGGTTGAGCCGTCGGCTTTCACATCAGACTTAAAGGACCGCCTGCGGGCGCTTTACGCCCAATAATTCGGGACAACGCTTGGCACCTACGTATTACCGCGGCTGCTGGCACGTA
+
5CCCCCCCCCCCCCCCCCCCCCCCCCCCCCCCCCCCCCCCCCCCCCCCCCCCCCCCC*CCCCCCCC*CCCCCCC5CCCCCCCCCCCCCCCCCCCCCCCC5CCCCCCC*CCCCCCCCCCCCCCCCCCCCCCCCCCCCCCCCCCCCCCCCCCCCCCCCCCCCCCCCCCCCCCCCCCCCCC5CCCCCCCCCC5CCCCCCC5C*CCC5CC5CCCCCC*C5CCCCCCCCC5**CC55C*CCCC55CC*C*5CCCC5CCC5CCCCCCCCC5CCC*5*CCC5C5CCCCCCCC*C5C*5CCCCC*CCC*
@VH01349:24:AACVJTHM5:1:1101:39609:40624 2:N:0:AGGTGAGA+CGCATAGA
CACCAAGGACTACTAGGGTATCTAATCCTGTTTGCTACCCACGCTTTCGCTCCTCAGCGTCAGTTACGGCCCAGAGTGGGGCCTTCGCCACCGGTGTTCCTCCTGATATCTGCGCATTTCACCGCTACACCACGAATTCCCCACTCCCCTACCGTACTCAAGTCACAGCAGTATCGGGTGGCGGCTCTGGGTTGAGCCCAGAGTTTTCACACGCGACTTACTGAACCGCCTACGAGCTCTTTAGGGCCAATAAATCCGGACAACGCTTGGTGCCTACCTGTCACCGCGGCTGCTGGCACGT
+
CCCCCC5C*CCCCCCCCCCCCCC*CCCCCCCCCCCCCC55CCCCCCCCCCCC5CCCCCCCCCCCCCCCCCC5C5CCCCCCCCCCC*CCCCCCCCCCCCCCCCCCCCCCCCCCCCCCCCCCCCCCCCCCCCCC*CCCCC5CCCCCCCC5CCCCCCCCCCCCCCCCCCCCCCCCCCCCCCCCC**5CCCC*CCCCCCCCCCCC5CCCCCCCCCC**CCCCCC5C5C*CCCCC5C5CCCCCCCCCC*C**CCCC*CCC5C5C**C*555*55555*55C5555C5C*5CCCC*5C5C*55C5CC
@VH01349:24:AACVJTHM5:1:1101:46843:43843 2:N:0:AGGTGAGA+CGCATAGA
CACCAAGGACTACCAGGGTTTCTAATCCTGTTTGCTCCCCACGCTTTCGCGCCTCAGCGTCAGGTACGGGCCAGGAAGGCGCCTTCGCCACTGGTGTTCCTCTCGATATCTACAGATTTCACCCCTACACCGAGAGTTCCAGTTCCCTCTCCCGTCCTCTAGCGAGATAGTTTCGAGCGGGATTCCTCGGTTAAGCCAAGGGATATCACACTCGACTTCCCAAGCCCCCTCCGCGCCCTTTACGCCCAGTAATTCCGAACAACACTCGCCCCCTCCGTTTTACCCGGGCTGGTGGCACGGT
+
CCCCCCCCCCCCCCCCCCCCCCCCCCCCCCCCCC*CCCCCCCCCCCCCC5CCCCCC55CCCCC*CC5*CCCCC5*CCC*CCCCCCCCCCC5CCCCCCCCCCCC*5CCCCCCCCCCCCCCCCCC5CCCCCCCC5CC5CC***5CCCCCC*5C*5CC55CCC*C*C5C*C555CC555C555*C5C5C*C5C5CC5CC*5C5*5C5*55C5*555*5555**555555**55**5555555**5555555555555555555*5*5555*555555*5***5*55*555555**55555**5*
@VH01349:24:AACVJTHM5:1:1101:20106:45471 2:N:0:AGGTGAGA+CGCATAGA
CACCAAGGACTACTGGGGTATCTAATCCTGTTTGCTCCCCACGCTTTCGTACCTCAGCGTCAGTACCGAGCCAGTAAGGCGCCTTCGCCACCGGTGTTCTTCCTAATATCTACGAATTTCACCTCTACACTAGGAATTCCCCTTACCTCTCTCGGCCTCAAGACGCACAGTTTTGAAGGCAATTCCGGGGTTAAGCCCCGGGATTTCACTTCCAACTTGCACATCCGCCTACGTACGCTTTACGCCCAGTAATTCCGAACAACGCTAGCCCCCTCCGTATTACGGCGGCTGGTGGCACGGA
+
CCCCCCCCCCCCCC5CCCCCCCCCCCCCCCCCCCCCCCCCC5CCCCCCCCCCCCCCCCCCCCCCCCCCCCCCCCCCCCCCCCCCCCC5CCCCCCCCCCCCCCCCCCCCCCCCCCCCCCCCCCCCCCCCCCCCC*CCCCCCCCCCCCCCCCCCCCCCC5CCCC5CCCCCCCCCCCCCC5CCCCCCCCCCCCCCCCCCCC5CCCCCCCCCC*CCCC5CCC*5CCCC5CCC5CCCCCCCC*5CCCCCCCCC5CCC5CCCCC**CCCCC5CCCCC*C5*C5CCCCCC5C*5C*CCC5CCC5*5CC
@VH01349:24:AACVJTHM5:1:1101:52637:45887 2:N:0:AGGTGAGA+CGCATAGA
CACCAAGGACTACCAGGGTTTCTAATCCTGTTTGCTCCCCACGCTTTCGCGCCTCAGCGTCAGGTACGGGCCAGGAAGCCGCCTTCGCCACTGGTGTTCCTCTCGATATCTACAGATTTCACCCCTACACCGAGAGTTCCACTTCCCTCTCCCGTCCTCTAGCGAGATAGTTTCGAGCGCGATTCCTCGGTTAAGCCAACGGATTTCACACTCGACTTGCCAAGCCGCCTGCGCGCCCTTTACGCCCAGTAATTCCGAACAACACTCGCCCCCTCCGTATTACCGCGGCTGCTGGGACGGA
+
CCCCCCCCCCCCC*CCCC*CC5CCCCCCCCCCCC5CCCCCCCCCCCCCCCCCCCCCC5CCCCCCCCC5CCCCCCCC*CCCCCCCCCCCCCCCCCCCCCCCCCC5CCCCCCCCCCCCCCCCCC*CCCCCCCCCC**CCC5*C5CCCC5CCCCCCCCCCCCC5C*5C*5CCCCC5CCCC5CCCCCCCCCCCCCC*C5C*CCC*CCCCCCC5CCC5CC*5CCCCCCC*CCCCCC*CCC**CC5C*55***C5C55*555555555555*555*555*5555CC55555*C55555C*5C55*55
@VH01349:24:AACVJTHM5:1:1101:30501:47799 2:N:0:AGGTGAGA+CGCATAGA
CACCAAGGACTACAAGGGTATCTAATCCTGTTTGCTCCCCACGCTTTCGCGTCTCAGCGTCAGGAAAGATCCAGCGAGTCGCCTTCGCCACTGGTGTTCCTGCGAATATCTACGAATTTCACCTCTACACTCGCAATTCCACTCGCCTCTATCTTGCTCCAGGCCGACAGTTTTGGAGGGAGTTCCGAGGTTGAGCCTCGGGATTTCACCCCCAACTTACCGGCCCGCCTACACGGGCTTTACGGCCAGTAAATCCGAACAACGCTAGCCCCCGTCGTATTACCGCGGCTGCTGGCACGAA
+
CCCCCCCCCCCCCCCCCCCCCCCCCCCCCCCCCCCCCCCCCCC*CCCCCCCCCCCCCCCCCCC*CCC55C*CCC5CCCCCCCCCCCCCCCCCCCCCCCCCCCCCCCCCC5CCCCCCCCCCCCCCCCC5CCCCCCCCCCCCCCCCC*CCCCCCCCCC5CC*CCCCCCCCCCCCCCCCCCC*CCCCCCCCCCCCCCCCCCCCC*5CCCCCCC5CCCCCCCCCCCCCCCCCCCCC*CC*CCCCCCCC***CC*5C5C55CCCCCCCCC*CC*CCC5*555C55CC55555CCC*5C5*5CCCCC
@VH01349:24:AACVJTHM5:1:1101:35292:49144 2:N:0:AGGTGAGA+CGCATAGA
CACCAAGGACTACTGGGGTTTCTAATCCTGTTCGCTCCCCACGCTTTCGCTCCTCAGCGTCAGTAAGTGCCCAGAGACCTGCCTTCGCCATCGGTGTTCCTCCTGATATCTGCGCATTCCACCGCTACACCAGGAATTCCAGTCTCCCCTACACCACTCCAGTCTGCCCGTACCCACTGCACGCTAGAGGTTGAGCCTCTAGATTTCACAGCAGACGCGACAAACCGCCTACGAGCTCTTTACGCCCAATAATTCCGGACAACGCTCGGACCCTACGTATTACCGCGGCTGCTGGCACGTA
+
5CCCCCCCCCCCCCCCCCCCCCCCCCCCCCCCCCCCCCCCCCCCCCCCC5CC*CCCC5CCCCCCCCCCC*CCCCCC*CC5C5CCCCCCCCCCCCCCCCCCCCCCCCCCCCCCCCCCCCCCC5CCC5CCCCCC*CCCCCC*CCCCCCCCCCCCCCCCCCC*CCCCCCCCCCCCCCCCCCCCCCCC5CCCC*CCCCCCCCC5CCCCCCCCCCCCCCCCCCC5CCCCCCCCCCCCCCCCCCCC*5CCCCCCCCC5CCCCC5CCCCCC5CC5CC*CCCC*C5*CCCCCC555CC5CCCC5C5*C5
@VH01349:24:AACVJTHM5:1:1101:15296:49939 2:N:0:AGGTGAGA+CGCATAGA
CACCAAGGACTACAAGGGTTTCTAATCCTGTTCGCTCCCCACGCTTTCGCGTCTCAGCGTCAGTACCGTCCCAGAGAGCTGCCTTCGGCATTGGTGTTCTTCCTCATATCTGCGCATTTCACCGCTACACCAGCAATTCCACTCTCCTCTTCCGGACTCTAGCCACACGCTTTCCGTCCACGTCTGGAGGTTAAGCCTCCAGTTTTCACAACGGACCTGCGTGGCCGCCTACACGCGCTTTACGCCCAGTAAATCCGGACAACGCTTGCGCCCTCCGTATTACCGGGGGTGCTGGCACGTA
+
*CC*CC*CCCCCCCC*CCCCCCCCC5CCCCCC5C5CCCC*CCCCCCCCCCCC*CCCCCCCCCCCCCCCCC*CCCCCC5*CC*5CC55*CCCC55CCCCCCCCCC*CCCCCCCCCCCCC*CCCC55CCC5*5C5**5C*5555C55CCCCCC5C5CCCCCCCCC5C*CCC*5CC5C5CC5C*555C55*5*55CCCC5CC5CCC5CCCC*CCCC*CCCCC*5C55C*CCCCCCCC**C5CCC55CCC**CCC5555C55CCC55555C*555555*5555555*5***5555555*55555C
@VH01349:24:AACVJTHM5:1:1101:60723:51396 2:N:0:AGGTGAGA+CGCATAGA
CACCAAGGACTACCAGGGTTTCTAATCCTGTTTGCTCCCCACGCTTTCGCACCTCAGCGTCAGTACCGGACCAGTGAGCCGCCTTCGCCACTGGTGTTCTTCCTAATATCTACGAATTTCACCTCTACACTAGGAATTCCACTCACCTCTTCCGGACTCGAGATTCGCAGTATCAAAGGCAGTTCCGAGGTTGAGCCTCGGGATTTCACCCCTGACTTACGAATCCGCCTACGTGGGCTTTAGGCCCAGTATTTCCGAACAACGCTAGTCCCCTCCGTATTACCGCGGCTGCTGGCACCGA
+
*C5CCCCCCC5CCCC5CCCCCCCCCCCCC*CCCCCCCCCCCC5CCCCCCCCCCCCCCCCCCCC5CC5CCCC*5CCCCCCCC5C5CCCC*CCCCCCCCCCCCCCCCCCCCCCCCCCCC*CCCC5CCCCCC*5C5CCCC*CCCCCCCCCCCC5CCCCCCCCCCCCCCCC*CCCCCCCCCCCCCCCCCCCCCC5CCC5CCCC*5CCCCCCC*CCCCC*C5CC5C5C*C*CCCCC5CCC*CC5CCC*C*C5CCCC*CC*C5C5*CCC555C5C5CC5C5C555C55C5C*5CCC*5CCCC5*55C
@VH01349:24:AACVJTHM5:1:1101:59795:53990 2:N:0:AGGTGAGA+CGCATAGA
CACCAAGGACTACTCGGGTTTCTAATCCCGTTTGCTCCCCTGGCTTTCGCGCCTCAGCGTCAGTGTCAGCCCAGCAACCCGTCTTCACCTCAGGTGTTCCTCTTGATATCTACGCATTTCACCGCTACACCAAGAATTCCGATTGCCCCTTCTGCACTCTAGCACATCAGTATCAGCTGGCCGTTCCAATTTAACCTTGGAGATTTCACAGCTGACTTAACACGCCGGCAACCGCCCCTTTACCCCCAGTAAATCCGAACAACGCTTGCTCCCTACGTATTACCGCGGCTGCTGGCACGTA
+
CCCCCCCCC5CCCCCCCCCCCCCCCCCCCCCCCCCC5CCCCCCCCCCCCCCCCCCCC*CCCCCCCCCCC5CCCC*CCCCCCC*CC5C5CCCC*CCCCC5CC5CCCCCCCCCCCCCCCCCCCCCCCCCCCCCCCCCCCCCC*CCCCCCCCCCC5CCCCCCCCCCC5*CCCC5CCCCCCCC55C5CCC*CCCCCCCCCCCCC555*CC5CCC5CC5*5C555*5C555C*5*C5*5*5C55C*C55*555*C5C5CC5CCCCCC***5*55CC*5C55C5CCCCCC5*5*CC5C*CCC**555
@VH01349:24:AACVJTHM5:1:1102:37205:4749 2:N:0:AGGTGAGA+GGCATAGA
CACCAAGGACTACTGGGGTTTCTAATCCTGTTTGCTCCCCACGCTTTCGTACCTCAGCGTCAGTTCCCGTCCAGTTGGCCGCTTACGCCACTGGTGTTCCTCCGAATATCTGCGAATTTCACCTCTACACTCGGAATTCCGCCAACCTCTCCCGGACTCTAGTCTTGCAGTTTCAAAAGCCGTTCCAACGTTAAGCCCTGGGCTTTCACTTCTGACTTGCATGACCGCCTACGTACGCTTTACGGCGACTGATTCCGAACAACGCTCGCTCCCTGCGTATTACCGCGGCTGCTGGCACGGA
+
CCCCCCCCCCCCCCCCCCCCCCCCCCCCCCCCCCCCCCCCCCCCCCCCCCCC5CCCCCCCCCCCCCCCCCCCCCCCCCCCC5CCCCCCCCCCCCCCCCCCCCCCCCCCCCC*CCCCCCCCCC5C*CCC5CCCCCCCCCCC5CCCC5CCCCCC*5CCCCCCCCCCCCC*CCCCCCCCCC5CC5CCCCCC*CCCCCCCCCCCCCCCCCCCCCCCCC*CCCCCCC5CC*C5555CCC5C5CCCC5CC*CC5*C5CCCCCCCC5*C5CC5CC55C*C*CCCCCC5C5***C5**55*55555555
@VH01349:24:AACVJTHM5:1:1102:16489:7740 2:N:0:AGGTGAGA+CGCATAGA
CACCAAGCACTACTGGGGTTTCTAATCCCGTTTGCTCCCCTGGCTTTCGCTCCTCAGTGTCAATGCCGGTCCAGGATGCCGCCTTCGCCACCGGTATTCCTCCAGATATCTACCCATTTCACCGCTACACCTGGAATTCTGCATCCCTCTCCCGGATTCAAGCCATCCAGTATCGGATGCAGTTCCCAAGTTGAGCCTGGGGATTTCACATCCGACTTAGTTGGCCACCTACGAGCCCTTTACGCCCAGTAATTCCGAACAACGCTTGCGCCCCCCGTATTACGGCGGCTGCTGGCACGGT
+
5CCCCCC*CCCCCC5CCCCCCCCCCCCCC5CCCCCCC5CCCCC*CCCCCCCCCC*CCCCCCCCCCCC*CCCCCCCCC5CCCCCCCCC5CCCCCCCCCCCCCC5CCCCCCCCCC*5CCCCCCCCC5CCCC5CCCCCCCCCCCCCCCCCCCCCCCC5CCCCCCCCCCCCCCCCCCCCCCCC*CCCCC5CCCCCCCCCC5C*CCCCCCCCCCCCCCCC*CCCCCCC5CCCCCCCCCCC5CCCCCCCC*CCCCCC5CCCCCCCCC*CC*5C5CCCCCCCC5C*CCCCCCCCCCCC*CC5CCC5CC
@VH01349:24:AACVJTHM5:1:1102:54076:7797 2:N:0:AGGTGAGA+CGCATAGA
CACCAAGGACTACCCGGGTTTCTAATCCTGTTTGCTACCCACGCTTTCGCTCCTCAGCGTCAGTTCCGGCCCAGAGCGCCGCCTTCGCCGCTGGTGTTCCTCCTGATATCTGCGCATTTCACCGCTACACCAGGAATTCCACGCTCCCCTACCGGACTCTAGCCACAGCAGTATCAACTGGCCTCTCCGAGTTGAGCCCGCAGCTTTCACAGTTGACTTACTCAGCCGCCTACGAGCTCTTTACGCCCAATAAATCCGGACAACGCTCGCCCCCTACGTGTTACCGCGGCTGCTCGCACCT
+
5CC5CC*CCCCCCCCCC*CCCCCCCCCCCCCCCCCCCCCC5CCCCCCCCCCCCCCCCCCCCCCCCCCCCCC*CC*CCCCCCCCCCCCCCC5CCCCCCCC*CCCCCCCCCCCCCCCC5CCCCCCCCCCCCCCC5CC5CCCCCCCC5CCCCCCCC*CCCCCC5CC*C5C55CCCCC5CC5CC*CCCC*C*CC*CCC5CC5CC**CCCCCC5C55C5CC55CCCC*55CCC55555CC5*C*5CC55C55*CCC5555*C5CC5CCC**C**C*CC5CC5C55C5C*C5C5CCC5*5C55*5C5
@VH01349:24:AACVJTHM5:1:1102:29214:8762 2:N:0:AGGTGAGA+CGCATAGA
CACCAAGGACTACTGGGGTATCTAATCCCGTTCGCTCCCCTGGCTTTCGCGGCTCAGCGTCAGGTGCAGCCCAGTAGGCCGCCTTCGCCTCTCGTGTTCCTCCGGATCTCTACCCATTTCACCACTCCACCCGGAATTCCGCCTACCTCTACTGCCCTCCAGCGATCTAGTTTCCAATGGCCTCGCCCGGTTGAGCCGGGAGGTTTCACATCAGACTTACACCACCGCCTGCCCGGCCTTTACCCCCACTAACTCCGGATAACGCTTGCGTCCTACCGTTTACCGCGGCTGCTGGCAGGGA
+
5C5CCCCCCCCCCCCCCCCCCCCCCCCCCCCCCCCCCCCCCCC5CCCCCCCC*CCCCCCCCCCCCCCC*CCCC*CC5CCCC*CCCCCCCCCC*CC5CCCCCCCCCCC5CCC5C**CCCCCCCC555CC*C*CCC5CC5*55555C5CC55CCCCCC5C*C55CCC55***5CC*55CCC55CCCC*CC*55CCC5C55CC55CCCCCCCCC5CCCCC5C**C5C5C5CCCC5CCC****5555*5*55*5555C*C5C5CC555555555C55CCC**55555555*5*55*CC5CC*C**
@VH01349:24:AACVJTHM5:1:1102:50403:12151 2:N:0:AGGTGAGA+CGCATAGA
CACCAAGGACTACTCGGGTTTCTAATCCTGTTTGCTACCCACGCTTTCGCGCATCACCGTCAGAACCGGTCCAGGTAGCCGCCTTCGCCACCGGTGTTCCTCCCAATATCTACGCATTTCACCGGTACACTGGGAATTCCGCTACCCCCTCCCGGCCTCAAGCCCGACAGTTTCAAAGGCTGTTCCTCAGTTGAGCCGAGGGATTTCACCTTTGACTTACCGGCCCGCCTACCCGCCCTTTACGCCCAATAATTCCGAATAACGCTAGCCCCCTCCGTATTACCCGGCCTGCTGGGACGGA
+
CCCCCCCCCCCCCCCCCCCC*CCCCC*CC*CCCCCCCCCCCCCCCCCCCCCCCCCC*C5CCCCCCCCC*CCCC55CCC5CCCCCCCC*CCC55CCCCCCCCCCCCCCCCCCCCC5CCCCCCC*C***CC5CCCCCCCCCCCCCCCCCCCCCCCCCCCCCCCCCCCCC*CCCCCCCCCCCC*CCC5*CCCCCCCCCC5C*CC5CCCCCC5CCCCCCCC5CCCCCCCC*CCCC5*C5*555C5C5CC*C*5*5**555555C555555555*C555555555C*5555**555555**55C5*
@VH01349:24:AACVJTHM5:1:1102:71951:12870 2:N:0:AGGTGAGA+CGCATAGA
CACCAAGGACTACAAGGGTTTCTAATCCCGTTCGCTCCCCACGCTTTCGCGTCTGAGTGTCAGATCAGACCCAGCAAGCCGCCTTCGCCACTGGTATTCCTCCGGATCTCTACGCATTTCACCACTACACCCGGAATTCTGCTTGCCTCTATCTGTCTCCAGTGATCCAGTTTCGCACGACCTCTCCCGGTTGAGCCAGGGAGCTTTCACGCACGACTTAAACCACCACCTGCACGCGCTTTACGCCCAGTAAATCCGGATAACGCTTGCCTCCTACGTGTTACCGCGGCTGCTGGCACGT
+
CCCCCCCCCCCCCCCCCCCCCCCCCCCC5CCCCCCCCCCCCCCCCCCCCCCCCCCCCCCCCCCCCCCCCCCCCCCCCCCCCCCCCCCCCC5CCCCCCCCCCCCCCCC*CCCCCC5CCCCCCCCCCCCCCCCCCCCCCCCCC5CCCCCCCCCCCCCCCCCCCCCCCCCCCCCCCCCC*CCCCCCCCCCC5CC5CCC5CCC5CCCC5CCCCCCCCCCCC5CCCCCCCCCCC*CCCCCCCC55CCCC*CCCC5CCCCC5C55CC5C*5CCCCC*CCC5CCC5*CCC5C5CC55CCCCC*CCC5C
@VH01349:24:AACVJTHM5:1:1102:69490:14082 2:N:0:AGGTGAGA+CGCATAGA
CACCAAGGACTACAGGGGTTTCTAATCCGGTTTGCTCCCCACACTTTCGCGCCTCAGCGTCACGTGTTGTCCAGCGAGCTGCCTTCGCAATGGGTGTTCCTACCAGTATCTACGCATTTCACCGCTACACTGGTAATTCCACTCGCCTCTCCAACCGTCAAGCCTGCCAGTATCCAACGCAATGCTGGGGTTGAGCCCCAGTCTTTAACATCGGACTTAACAGACCGCCTACGCGCCCTTTAGGCCCAGTGATTCCGGATAACGCTAGCACGCTCCGTATTACCGCGGCTGCTGGCACGGA
+
CCCCCCCCCCCCCCC*CCCCCCCCCCCCCCCCCCCCCCCCCCCCCCCCCCCCCCCCCCCC*CCCCCCCCCCCCCCCCCCCCCCCCCCCCCCC5CCCCCCC5CCC5C5CCCCCCC*C5CCCCCCCCCCCCCCCCCCCCCC5CCC5CCCCCCCCCCCCCCCCCCCCCCCCCCCCC5CCCCC*CCCCCC*CCCCCCCCCCCCCCCCCCCCCCCCCCCCCCCCCCCCCCCCCCCCC**CCC*5CCC5CCCC**CCC*C**C5CC5CCC5CCCCC5*CCCC5CCCCC**C*5CCCCCC5*CCCCCC
@VH01349:24:AACVJTHM5:1:1102:30180:14195 2:N:0:AGGTGAGA+CGCATAGA
CACCAAGGACTACCCGGGTTTCTAATCCTGTTTGCTCCCCACGCTTTCGCGCCTCAGCGTCAGTTACAGAGCAGAAAGTCGCCTTCGCCACTGGTGTTCCTCCACATCTCTACGCATTTCACCGCTACACGTGGAATTCCACTTTCCTCTTCTGCACTCAAGTCCCCCAGTTTCCAATGACCCTCCACGGTTGAGCCGTGGGCTTTCACATCAGACTTAAGGGACCGCCTGCGCGCGCTTTACGCCCAATAATTCCGGACAACGGTTGCCACCTACGTATTAACCCGGCTGCTGGCACGTA
+
5CCCCCCC5CCCCCCCCCCCCC5CCCCCCCCCCCCCCCCCC*5CCCCCCCCCCCCCCCCCCCCCC*CCCC*CCCCCCCCCCCCCCC*5CCCCCCCCCCCCCCCCCCCCCCCCCC*CCCCCCCCCCCCCCCCC55CCCCCCCCCCCCCCCCC5CC*CCCCCC5CCC5CCCCCCCCCCCCC*CCCC5CCCCCCCCCCCCCCCCC5CCC*CCCCCC5CCCCCCCCCCCC*CC5CC*CCCCCCCCC5C5**55C5CCCC5C5555555*5*555555CCC5*555C*5*55555*C*C5C5C*5*
@VH01349:24:AACVJTHM5:1:1102:71535:14839 2:N:0:AGGTGAGA+CGCATAGA
CACCAAGGACTACTAGGGTATCTAATCCTGTTTGATCCCCACACTTTCGCATCTCAGCGTCAGTATTGAACCAGATGGCCGCCTTCGCCACAGGTGTTCCTCCTGATATCTACGTATTTCACCACTACACCAGGAATTCCACCATCCTCTCTCATACTCAAGCTCCGCAGTTTCAAATGCAGTTCCGTGGTTGAGCCACCGGATTTCACACCTGACATGCGGAGCCGCCTACATGCTCTTTACGCCCAGTAATTCCGAACAACGCTAGGACCCCTCGTCTTACCGCGGCTGCTGGCACGAA
+
5CCCCCCCCCCCCCCCCCCCCCCCCCCCCCCCCCCCC55CCCCCCCCCC*CCCCCCCCCCCC5CCCC5CC55CCCCCCCCCCCCCCCCCC5CCCCCCCCCCCCC5CCCCCCCCCCCCCCCCCCCCCC5CCCCCCCCCCCCC5*CCC5CCCCCCC*55CCCCCCCCCCCC5CCCCCCC5C*C*CC5CCCC5CCCCCCCC**CCCCCCCC5CC5CCCC*C555CCCCC**CCCCCCC*CCCC*CC**C*C*CCCCC5CCC5CCCC5*C555C5C5CCC555C5C5*CCCCCCC*C**CCCCCC
@VH01349:24:AACVJTHM5:1:1102:71213:15502 2:N:0:AGGTGAGA+CGGATAGA
CACCAAGGACTACAGGGGTTTCTAATCCGGTTTGCTCCCCACACTTTCGCGCCTCAGCGTCACGTGTTGTCCAGCGAGCTGCCTTCGCAATGGGTGTTCCTACCAGTATCTACGCATTTCACCGCTACACTGCTAATTCCACTCGCCTCTCCAACCGTCAAGCCTGCCAGTATCCAACGCATTGGTGGGGTTGAGCCCCAGTCTTTAACATCGGACTTAACAGACCGCCTACGCGCCCTTTACGCCGAGTGATTCCGGATAACCCAACCACCCTCCCTATTACGGCGCCTGGTGGCACGGT
+
5CCCCCCCCCCCCCCC55CCCCCCCCC55*CCCCCCCCCCC*CCCCCCCCCCCCCCCCCCCCCCCCCCCCC*CC*CCCCCCCCCC*CCCCCCCCC5C55CCCC5CCCCCCCCCCCCCCCCC*CCCCC5CCCC*5CCCCCCC*CCCCCC5CCCCCC5CCC5C5*5CCCCCCCCCCCC5CCCC*CC*CC5C5CCCCC*C**55CCCCCCC**C5C5CCC*CC*C555C*CCC5CCC5C55CCC**C5555C*CCCC55**C5C5555*5**555*55555555555*5555555*55555555
@VH01349:24:AACVJTHM5:1:1102:72538:17130 2:N:0:AGGTGAGA+CGGATAGA
CACCAAGGACTACACGGGTATCTAATCCTGTTTGATCCCCACACTTTCGTGCATCAGCGTCAGTTACAACTTAGTAAGCTGCCTTCGCTATCGGTGTTCTTGACGATATCTATGCATTTCACCGCTACACCGTCAATTCCGCCTACCTCATCTGTACTCAAGCCCCGCAGTATCAATGCCACCCTCCCGGTTAAGCCGGGATATTTCAGCACTGACTTACAGGGCCGCCTACGCACCCTTTAAACCCAATAAATCCGGACAACCCTTGCCACCTACGTATTACCGGGGCTGGTGGCACGTA
+
CCCCCCCCCCCCCCC*CCCCC*CCCCCCCCCCCCCCCC5*CCCCCCCCCCCCCCCCCCCCCCCCCCC5CCCCCCCCCCCCCC5CCC5*CCCCCCCCCCCCCCCCCCCCCCCCCC*CCCCCCCCC*CCCC*CCCCCCCC5CCCCCCC5CCCCCCCCCCCCC*5CC5CCCCCCCCCC*555CCCCCCCCCC5CCCC*CCCCCCCC5CCCC*C5CCCCCCCCCCCCC*5CCCCCCCCCCCCCCCCCC55C5C5CCC55C5CCCCC***555C***555555555C**C*55*C5*C55C*C55C
@VH01349:24:AACVJTHM5:1:1102:13763:17471 2:N:0:AGGTGAGA+CGCATAGA
CACCAAGGACTACACGGGTTTCTAATCCGGTTTGCTACCCACGCTTTCGCCCCTGTGCGTCAGGACAGGGCCAGGAAGCCGCCTTCGCCACTGGTATTCCTCCAGATATCTACGCATTTCACCGCTAGACCTGGAATTCTGCTTCCCTCTCCCTGCCTCAAGCCCGGTAGTTTTTCGAGACCCCTCCCAGTTGAGCCAGGAGATTTCACCCGAAACTTCCCGAGCCGCCTGCGGGCGCTTTACGCCCAATAAATCCGGACAACGCTTGAGACCTACGTATTACCGCGGCTGCTGGCACGTA
+
CCCCCCCCCCCCCCCCCCCCCCCCCCCCC5CCCCCCCC*CCCCCCCCCCCCCCCCCCCCCCCCCCCCCCCCCCCCCCCCCCCCCCCCCCCCCCCCCCCCCCCCC5CCCCCCC5C5CCCCCCCCCCCC*CCCCCCCCCCCCCCCCCCCCCCCCCCC5CC*CCCCCCCCCCCCCCCCCCCCCCCCCCCCCCCCCCCC*CCCCCCCCCCCCCCCCCCCCCC**CCC55CCCCCC5CCC5CCCCCCCCCC5CCCCCC*5C*CC55C5CCCC5C*C5CCC5CCC*555C*5555C**C55CCCC5*
@VH01349:24:AACVJTHM5:1:1102:72103:18739 2:N:0:AGGTGAGA+CGCATAGA
CACCAAGGACTACACGGGTATCTAATCCTGTTTGATCCCCACACTTTCGTGCATCAGCGTCAGTTACAACTTAGTAAGCTGCCTTCGCTATCGGTGTTCTTGACGATATCTATGCATTTCACCGCTACACCGTCAATTCCGCCTACCTCATCTGTACTGAAGCCCCGCAGTATCAATGCCACCCTCCCGGTTAAGCCGGGATATTTCACCACTGACTTACAGGGCCGGCTACGCACCCTTTAAACCCAATAAATCCGGACAACGCTTGCCACCTACGTATTACCGCGGCTGCTGGCACGTA
+
CCCCCCCCCCCCCCCCCCCCCCCCCCCC5CCCCCCC55C5CCCCCCCCCCCCCC5CCCCCCCCCCCCCCCCCCCCCCCCCCCCCCCC5C5CCCCCCCCCCC5CCCCCCCCCCC5*CCCCCCCCC*CCCCCCCCCCCCCCCCCCCCCCC5CC*CCCCCC*CCCCCCCCCCCC5*C5CCC*55CC5C5C5*C*CCCCCC555CC*5CCCC**CCCCCCCCCC5CC5555*CCC5C5CCCCCCCCCCCCCCCC*CCCCCCCC5CCCC*CC5CCC5CC*CCCCCCCC5C5CC5CC*C5CCCCCCC
@VH01349:24:AACVJTHM5:1:1102:23798:19099 2:N:0:AGGTGAGA+CGCATAGA
CACCAAGGACTACAAGGGTATCTAATCCTGTTTGCTCCCCACGCTTTCGGACCTCAGTGTCAGTACCGGGCCAGTGAGCCGCCTTCGCCACTGGTGTTCTTGCGAATATCTACGAATTTCACCTCTACACTCGCAGTTCCACCCACCTCTCCCGGACTCGAAGATCGCCAGTATCGAAGGCAGTTCTGGAGTTGAGCTCCAGGATTTCACCCCCGACTAAGCGACCCACCTACGTGCGCTTTACGGCCAGTGATTCCGAGCAACGCTAGCCCCCTTCGTATTACGGGGGCTGCCCGGACGA
+
5CCCCC5CCCCCC*CCCCCCCCCCCC*CCC5CC*CCCC5CCCCCCCCC5*CC5CCCCCCCCCCCCCCCCCCC5CCCCC*C*CCCCCCCCCCC5*CCCCCCCCCCCCCCCCC*C5CCCCCCC*CCCCC5CCCCCCCCCCCCCC5CCCCC5C*CCCCCCCCCCCCCCCCCCC5CCCCCCCC**CCCCC*CC5CC5CCCCCCCCCCCCCCCCCCCCCCCCCCCC55*C**55CCCCCCC*C5**C5C5*CCC5C5CCC5CCC5CC***5C5*55*555**55C*5*5555555555555*555C
@VH01349:24:AACVJTHM5:1:1102:21469:19875 2:N:0:AGGTGAGA+CGCATAGA
CACCAAGGACTACAGGGGTTTCTAATCCTGTTTGCTCCCCACGCTTTCGCGCCTCAGCGTCAGTTGCAGACCAGAGAGTCGCCTTCGCCACTGGTGTTCCTCCTTATCTCTACGCATTTCACCGCTACACATGGAATTCCACTCTCCTCTTCTCCACTGAAGTTCCCCAGTTTCCAATGACCGTCCACGGTTGAGCCGTGGGCTTTCACATGAGACTTAACAAACCCGCTGCGGGCGCTTTTCGGCCAATAATTGCCGTTAACTGTTGGCACCTTCCGATTAACGGGGCTGGTGGCACCCA
+
CCCCCCCCCCCCCCCCCCCCCCCCCCCCCCCCCCCCCCCCCCCCCCCCCCCC5CCCCCCCCCCCCCCCCCCCCCCCC5CCCCCCCCC*CCCCCCCCCCCCCCC*5*CCC*CC5C5*5CC5CCC**C*5CC5555CC*5C5C555C*CC55C5C*C5*5*55*55*555C5555*5CC*C555*55*55*55555***55555*555*555555555555*5555*5**5**55*5555555*55****55*55*5**5*5555**55*55*555*5**55555*55*5*555****55**5
@VH01349:24:AACVJTHM5:1:1102:29990:21806 2:N:0:AGGTGAGA+CGCATAGA
CACCAAGGACTACAGGGGTTTCTAATCCTGTTCGCTCCCCACGCTTTCGCTCCTCAGCGTCAGTACCGGCCCAGAGTGCCGCCTTCGCCACCGGTGTTCCTCCTGATATCTGCGCATTTCACCGCTACACCAGGAATTCCGCACTCCCCTACCGGACTCGAGTCATAGCAGTATCGAGTGGCTTCTCCGAGTTGAGCGCGGAGTTTTCACACCCGACTTGCTAAACCGCCTACGAGCTCTTTACGCCCAATAAATCCGCACAACCCTCGCCCCCTACCTATTTCCGCGGGTGCTGGCACGT
+
5CCCCCCCCCCCCC5CCCCCCCCCCCCCCCCCCCCCCCCCCCCCCCCC*CCCCCCCCCCCCCCCCCC5*C5CCCCCCCC*C*CCCCC*CC5CC5CCCCCCCCCCCCCCCCCCCCCCCCCCCCCCCCCCCCCCCCCCCCCCCCCC5CCCCCCCCCCCCCCCCCCCCCCCCCCCCCCCCCC**C*CCCCC5CCC5CC5CCCC*CCCCCCCC*5CCCC55CCC*C*C5C5CCCCC5CCC5C*CCCC*CCCC5C5CC5C5CC*C55C5****55555**55**CC5*555555*C5C5555C5*C
@VH01349:24:AACVJTHM5:1:1102:13516:25403 2:N:0:AGGTGAGA+CGCATAGA
CACCAAGGACTACCGGGGTTTCTAATCCTGTTTGCTCCCCACGCTTTCGCGCCTCAGCGTCAGTTATAGGCCAGAAAGTCGCCTTCGCCACTGGTGTTCCTCCACATCTCTACGCATTTCACCGCTACACGTGGAATTCCACTTTCCTCTCCTACACTCAAGTCTCCCAGTTTCCAATGACCCTCCACGGTTGAGCCGTGGGCTTTCACATCAGACTTAAGAGACCGCCTGCGCGCGCTTTACGCCCAATAATTCCGCACAACGCTTGCCCCCTACCTATTACCGCGGCTGCTGGCACGTA
+
CCCCCCCCCCCCCCCCCCCCCCCCCCCCCCCCCCCCCC*CCCCCCCCCC*CCCCCCCCCCCCCCCCCCCCCCCCCCCCCCC*5CCCC5CCCCCCCCCCCCCCCCCCCCC5CCCCCCCCCCCCCCCCCCCCCCCCCCCCCCCCCCCCCC5C5CCCCCCCCCCCCCCCCCCCCCCCCCCCCCCCCCCCCCCCCCCCCCCCCCCCCCCCCCCCCCC5CCCCCC*CCC*CC5C555CCCCC*CC5C5CCCCCCCCCCC5CC5C*CCCCCC5*CC5CCC5**CCCCC5*CCCC*C5C5C5C*CC55
@VH01349:24:AACVJTHM5:1:1102:31846:25706 2:N:0:AGGTGAGA+CGCATAGA
CACCAAGGACTACAAGGGTTTCTAATCCTGTTCGCTCCCCACGCTTTCGCGTCTCAGCGTCAGTACCGTCCCAGAGAGCTGCCTTCGCCATAGGTGTTCTTCCCGATATCTGCGCATTTCACCGCTACACCGGGAATTCCACTCTCCTCTTCCGGACTCTAGCCAAGCGGTTTCCGATGACCTCTCGAGGTTGAGGCTCGAGTTTTCACACCAGACCTGCCTGGCCGCCTACACGCGCTTTACGCCCAGTAACTCCGCACAACGCTCCGACCCTACGTATTACCGCGGCTGCTGGCACGTA
+
C5CCCC*CCCCCCCCCC*CCC5CCCCC5CCCCCCCCCCCCC*CCCCCCCCCCCC*CC*CCCC*CCCCCCCCCCCCC5C*CC*CCCCC5CCCCCCCCCC5C55*CCC5CCCCCCCCCCCCCCCCC*55CC5CCCCCCCC5CC5CCCCCCCCCCCCCCC5*CC*CCCCC*CCCCCCCCCC5555CCCC5CCCCCCCC*CCC*CCCCCCCC5CCCCCCCCCCC5CCC*CCCCCCC5CCCCCCCCCCCCC*C5CCCC5*CC*C5CCC5CCC*5CC*CC55C**55C5*C55*5C*CC5CCCC5CC
@VH01349:24:AACVJTHM5:1:1102:77499:27391 2:N:0:AGGTGAGA+CGCATAGA
CACCAAGGACTACTAGGGTATCTAATCCTGTTCGCTCCCCACGCTTTCGTGCCTCAGCGTCAGTTACAGTCCAGAGAGCCGCCTTCGCCACTGGTGTTCTTCCTAATATCTACCCATTTCACCACTACACTAGGAATTCCGGTCTCCTCTCCTGCACTCAAGCCATACAGTTTCAAATGCGATTCCACGGTTAAGCCCTGGACTTTCACATCTGACTTATTTGGGCGCCTACCCACCCTTTACGCCCAGTAATTCGGGACAACGGTTGCCCCCTACGTGTTACCGGCGGTGCTGGCACCTA
+
*CC5CCCCCCCCCCCCCCCCC5CCCCCCCCCC5CCCCC5CCCCCCCCCCCCC5*CCC5CCCCCCC5CCCCCCCCCC5CCCCCCCCC55CCCCCCCCCCCCCCC*CCCCCC*C**CCCCCCCC5CCCC5C5CC*5CCCCCC55CC5CCCC*CCCCCCCCCCCC*5CC5C5CCCCCCCCCCCCCCCCCCCCCCCCCC5CC5C5CCCCC55C*C*CCC*C5C*55CC55CC5CCC*CCC5C5CCC555*CC5CCCC5CCCCCC55C*5CC*5**5CCCCC5*5CC5*55*5*5C*C555C***C
@VH01349:24:AACVJTHM5:1:1102:77708:29871 2:N:0:AGGTGAGA+CGCATAGA
CACCAAGGACTACTAGGGTATCTAATCCTGTTTGCTCCCCACGCTTTCGCACCTCAGCGTCAGTACCGGGCCAGTGAGCCGCCTTCGCCAGTCGTGTTCTTGCGAATATCTACGAATTTCACCTCTACACTCGCAGTTCCACTCACCTCTCCCGGACTCGAGACCCTCAGTATCAAAGGCAGTTCTGTAGTTGAGCTCCAGGATTTCACCCCTGACTTAAAGATCCGCCTACGTGCGCTTTACGCCCAGTGATTCCGAGCAACGCTAGCCCCCTCCCTATTACCGCGCCTGCTGGCACGAA
+
5CCCCC*CCCCCCCCCCCCCCCCCCCCCCCCCCCCCCCCC5CCCCCCCCCCC*C5CCCCCCCCCCCCCCCCC5CC*CCCCCCCCC5CCCC*C*CCCC5CCCCCCCCCCCCCCCCCCCCCCCCCCCCC5CCCCCCCCCCC5C*CCCCCC*CCC5C55CCCCCCCCCCCCCCC5CCCCCCCCC*CCCC5*C5C55C55C5CCC5C5CCCCCC*CC55CCCCCCC5C5C55CCCC5C55C5CCCC55C*CCCCC*C5CCC*5CC*C55CCC5*5*CC55*55C5C5*555*5555C55CC555*
@VH01349:24:AACVJTHM5:1:1102:14387:32143 2:N:0:AGGTGAGA+CGCATAGA
CACCAAGGACTACACGGGTTTCTAATCCCGTTTGCTCCCCTGGCTTTCGCTCCTCAGCGTCAATGTCGGTCCAGGATGCCGCCTTCGCCACCGGTATTCCTCCAGATATCTACGCATTTCACCGCTACACCTGGAATTCTGCATCCCTCTCCCGAATTCAAGCCATCCAGTATCGGATGCAGTTCCCAAGTTGAGCCTGGGGATTTCACATCCGACTTAGTTGGCCGCCTACGAGCCCTTTACGCCCAGTAATTCCGAACAACGCTTGGCCCCCCCGTATTACCGCGGCTGCTGGCACGGA
+
CCCCCCCCCCCCCCCCCCCCCCCCCCCCCCCCCCCCCCCCCCCCCCCCCCC*CCCCCCCCCCCCCCCCCCCCCCCCCCCCCCCCCCCCCCCCCCCCCCCCCCCCCCCCCCCCCCCCCCCCCCCC5CCCCCCCCCCCCCCCCC*CCCCCCCCC5CCCCCCCCC5CCCCCCCCCCCCC*CCCCCCCC5*55CCC5CC5CCCCCCCCC555CC*5CCCCCCCCCCCC5CC55CC5*55C*5CCCC55*C*CCCCCCCCCCCC5CCCC*CC55CC*CC*CC*C*CCC*CCC5*C**CC*5C5555
@VH01349:24:AACVJTHM5:1:1102:62616:32692 2:N:0:AGGTGAGA+CGGATAGA
CACCAAGGACTACAGGGGTTTCTAATCCTGTTCGCTCCCCACGCTTTCGCTCCTCAGCGTCAGTTCCAGCCCAGAGCGCCGCCTTCGCCGCTGGTGTTCCTCCTGATATCTGCGCATTTCACCGCTACACCAGGAATTCCACGCTCCCCTACTGGACTCTAGCCACAGCAGTATCGGATGGCGTCTCCAGGTTGAGCCTCGAGGTTTCACACCCCACTTACTGAGCGGCCTACCAGCTCTTTAGGCCCAATGAATCCGGACAACGTTTGCCGCCTACGTGTTACCGCGGGTGCTGGCACGT
+
CCCCCCCCCCCCCCCCCCCCCCCCCCCCCCCCCCCCCCCCCCCCCCCCCCCCCCCCCCCCCCCCCCCCCCCCCC*C5CCCC*CCCCCC*CCC*CCCCC*CCCCCCCC5CC5CCC5CCCCCCC*CCCCCCCCCCCCCCCCCCCCCCCC5CC5CCCCCCCCCC*CCCCCCCCCCCCCCCCCCCCCCCCC55CCCCCC5CCC*CC*CCCCCCCCCC5*5CCCCCCCCC5*CC5C5C*55C5CCCCC**C55CCC5*C55C5*55C5555555CCCCCCCCCC5C55555C5**CC*CCC*C*55
@VH01349:24:AACVJTHM5:1:1102:18705:33733 2:N:0:AGGTGAGA+CGCATAGA
CACCAAGGACTACCGGGGTTTCTAATCCCGTTCGCTACCCATGCCTTCGCGTCTGAGTGTCAATATGAGGCCAGTTGACCGCCTTCGCCACTGGTGTTCTTCCGCATCTCTACGCATTTCACCACTACACGCGGAATTCCGTCAACCTCTCCTCTATTCTAGACTGGGAGTATCACCCAACCTCTGCTAGTTTAGCCAAGAGCTTTTATTGGTACCTTACCAATCCACCTACACGCGCTTTACGCCCACTAACTCCGCATAACGCTTCCCTCCTACCTTTTACGGCGCCTGCTGGCCCGTA
+
CCC5CCCCCCCCC*CCCCCCC5CCCCCCCCCCCCCC*CCC*CCCCCCCC*CC5CCC5C*CCCCCCCCCCCC*CCCC5CCCCCCCCCCCCCCC*CCCCCCCC5CC5C5CCCCCCCCCCCCCCCCC5CCCC5CCCCCCCCCC5CCCCCCCC*CCCCCCC5*CCC555CCCC5CCCCC55C*5*CCCC*5CC5CCCCCCCCCCC**CCC5CC*CCCC*CCCCCC55CCCCCCCCC**5*CCCCCC5CC*CC*CC5*CCC5CCCCCC*CCC5C*C5CCCC*CCC5C5C555*5*5555C5*5*5*
@VH01349:24:AACVJTHM5:1:1102:49058:33790 2:N:0:AGGTGAGA+GGCATAGA
CACCAAGGACTACTGGGGTTTCTAATCCTGTTTGCTCCCCACGCTTTCGTGCATGAGTGTCAGTGTTGGCCCAGGAGGCTGCCTTCGCCATTGGTGTTCCTCCACATCTCTACGCATTTCACCGCTACACGTGGAATTCCACCTCCCTCTGCCACACTCAAGGCCCGTAGTTTCGAGCGCAATTCCCAAGCTAAGCCCCGGGATTTCACACTCGACTTGCGACGCCACCTGCGCACACTTTACGCCCAGTAATTCCGATTAACGCTCGCACCCTACGTATTACCGCGGCTGCTGGCACGTA
+
CCCCC5CCCCCCCC*CCCCCCCCC5CCCCCCCCC5C5CC*C*CCCCCCCCCCCCC5CCCCCCCCCCCCCCCCCCCCCCCC5CCCCCCCCCCCCCCCCCCCC*CCC55C*CCCCC*CCCCCCCCCCCCCCCCCCCCCC*5CC5C*CCCCCCC*5CCCCCCCCC5C5CCCC*CCC5CCC*C*CCCC5*CCC5*C5CC5CC**CC5CCCCCCC5CC5C5CCCCCC*CCCCCCC**55CCC5CCCC5C*CCCCCC*CCCCCC*CCC5C5CC*C5CCC5CCC5**5555*55555C*5555C5CC*
@VH01349:24:AACVJTHM5:1:1102:32016:34509 2:N:0:AGGTGAGA+CGCATAGA
CACCAAGGACTACTAGGGTATCTAATCCTGTTTGCTCCCCACGCTTTCGCACCTCAGCGTCAGTTCCGGACCAGTGAGCCGCCTTCGCCACTGGTGTTCCTCCGAATATCTACGAATTTCACCTCTACACTCGGAATTCCACTCACCTCTTCCGGACTCCAGACACCCAGTATCAAAGGCAGTTCCGGGGTTGAGCCCCGGGATTTCACCCCTGACTTAAATGTCCGCCTACGTGCGCTTTACGCCCACTAATTCCGAACAACGGTAGCCCCCTTCGTATTACCGCGGCTGCTGGCACGAA
+
CCCCCCCCCCCCCCCCCCCCCCCCCCCCCCCCCCCCCCCCCCCCCCCCCCCCCC5CCCCCCC*CCCCCCCCCCCCCCCCCCCCCCCCCCCCCCCCCCCCCCCCCCCCCCCCCCCCCCCCCCCCCCCCCCCCCCCCCC5CCCCCCCCCCCCCCCCCCCCCCCCCCCC5CCCCCC5CCCC*CCCCC5C*CCCCCCCCCCCCCCCCCCCCCCCC*C5CCCCCCCC*CCCCCCCCCCCCCCCCC5CCCCCC**C5CCCCCCCCCCC5CCCCCC555CC5CCCCCC55CC5CC5C**C*C*C5CCC
@VH01349:24:AACVJTHM5:1:1102:22132:34623 2:N:0:AGGTGAGA+CGCATAGA
CACCAAGGACTACCAGGGTTTCTAATCCTGTTTGATCCCCACGCTTTCGGGTCTGAGTGTCAGTGTTGGGCCAGATGCCCGCCTTCGCCACCGGTGTTCCTCCAGATATCTACGTATTTCACCACTACACCTGGAATTCCACCATCCTCTCCCACACTCAAGCTCTGCAGTATCAAAACCACTTCCTGGGTTGAGCCCAGGGCTTTCACTTCTGACTTACAAAGCCACCTACACCCGCTTTACGCCCAATGATTCCGAACAACGCTAGGACGCCTCGTCTAAGCGCGGCTGCTGGCACCAA
+
5CCCCCC*CCCCCCCCCCC5CCCCCCCCCCCCCCCCCCCCCCCCCCCCCC*CCCCCCC*CCCCCCCC5CCCCCCCC5CC*5CCCCCC*CC5CCCCCCCCCCCCC*CCCC55CCCCCCCCCCCCCCCCC5CCC*5CCCCCCC*CCCCCCCCCCCCCCCCCCCCC5CCCCCCCCCCCCCC*CCC**CC55CCCC5CC5CCCCC5*CCCC55CCCC5C5CCCCCC5CC5CCCCC5CCCCCCCCCCCC55CCCCCC5CCC5C*5CCCC5CCCC55CC*CC5555*55*5*55555CC5C5C5C*5
@VH01349:24:AACVJTHM5:1:1102:10771:35229 2:N:0:AGGTGAGA+CGCATAGA
CACCAAGGACTACACGGGTATCTAATCCTGTTTGCTCCCCTAGCTTTCGCGCCTCAGCGTCAGTGTCAGTCCAGAAGGCCGCCTTCGCCACTAGTGTTCTTCCAGATATCTACGCATTCCACCGCTACACCTGGAATTCCGCCTTCCTCTCCTGCACTCTAGACCGACAGTTTCAAACGCAGACCCCGAGTTGAGCCCCGGGATTTCACGTCTCACTTACCGGGCCGCCTACGAGCCCTTTACGCCCAGTAATTCCGAACAACGGTTGCCCCCCCCGTATTACCGGGGCTGCTGGCACGGA
+
CCCCCCCCCCCCCCCCCCCCCCCCCC*CCCCCCCCCCC5CCCC*CCCCC5CCCCCCCCCCCCCCCCCCCCC*CCCCCCCCCCCCCCC5CCC5CCCCCCCCCCCCCCCCC5CCCCCCCCCCCCCCCC5CCCCCCCCC5CCCCCCCCCCCCCCCCCCC*CCCCCC5CCCCCCCCCCCCCCC5CCC5CC*CCCCCCCCCC5CCCCCCCCCCC*CCC*CCCCCC***5CCCCCCCCC55CCCCCCCCCCCCCCC5CCC*CCC5*CCCC5CC5CC5*C*CCCCC555*****5555*555555555
@VH01349:24:AACVJTHM5:1:1102:64718:37065 2:N:0:AGGTGAGA+CGCATAGA
CACCAAGGACTACACGGGTTTCTAATCCTGTTCGCTCCCCACGCTTTCGCTCCTCAGCGTCAGTATCGGCCCAGAGACCCGCCTTCGCCACCGGTGTTCCTCCTGATATCTGCGCATTTCACCGCTACACCAGGAATTCCAGTCTCCCCTACCGAACTCTAGCCTGCCCGTATCGGCTGCAAGCCCACAGTTGAGCTGTGGGTTTTCACAGTCGACGCGACAAGCCCCCTACGAGCTCTTTACGCCCAATAAATCCGGACAACGCTCGCCCCCTACCTCTTACCGCGGCTGGTGGCACGTA
+
5CCCCCCCCCCCCCCCCCCCCCCCCCCCCCCCCCCCCCCCCCCCCCCCCCCCCCCCCCCCCCCCCCCCCCCCC5CCCCC*CCCCCCC*CCCCCCCCCCCCCCCCCCCCCCCCCCCCCCCCCC*CCCCCCCCC5CCCCCC5CCCC5*CCCCCC5CC5CCCC5CC5CCC*CCCCCCCCCCCCCCC*CCCCCCCCCC*C5C55CCCCCC5CC5CC5*CC55CCCCC5CC**C*CC5CC*CCCCC*5C5*CCCC55C5C5**C5C555*5555**55C55*555555*55*5*555555555555
@VH01349:24:AACVJTHM5:1:1102:69528:37898 2:N:0:AGGTGAGA+CGCATAGA
CACCAAGGACTACCAGGCTTTCTAATCCTGTTTGCTCCCCACGCTTTCGTGTCTCAGCGTCGGTATTCGTCCAGTTGGCCGCCTTCGCCACCGGTGTTCCTCTCGATATCTACGAATTTCACCTCTACACCGAGAATTCCACCAACCTCTCCGATACTCTAGCCCACGAGTTTCGAGTGCACTTCCTGGGTTGAGCCCAGGGCTTTCACTCCCGACTTAGCGGACCGCCCACACACGCTTTACCCCCACTAATTCCCAACAACGTTTGGACCCTCTGGCTTACGGGGGGTGGTGGCACAGA
+
CCC5CCCCCCCCCCCCC*CCCCCCCCCCC*CCCCCCCCCCCCCCCCCCCCCCCCCCCCCCCCCCCCC5CCC5C*CC*CCC*CCCCCCCCCCCCCCCCCCCCCCCCCC5CCCCCCCCCCCCCCCCCCCCC5CCCCCCCC**CC5CCC555C*CCCCC5CCC5*5CC5C5C55CC*5C5C5CC5CC*CC*CCC5*C5CCCCC5CCCCC*C**C5555555C**55C5CC55*C5C5C5555C55**55*5**5555*5*555555555*555555*5*5**55*5*55*55**5555*55***
@VH01349:24:AACVJTHM5:1:1102:24404:38523 2:N:0:AGGTGAGA+CGCATAGA
CACCAAGGACTACTCGGGTTTCTAATCCTGTTTGCTCCCCACGCTGTCGCGCCTCAGCGTCAGGGCTGGTCCAGCTGGCCGCCTTCGCCACGAGTGTTCTCCCCTATATCTACGGATTTCACCGCTACACAGGGAATTCCACCAACCTCTCCCAGCCTCAAGTCTCGCAGTTTCTACCGACTTCACACAGTTAAGCCGTGTGCTTTCACAGCAGACATACGCGACCGCCTACGCGCCCTTTACGCCCAATGATTCCCAACAACGCTTGCCCCTTCCGTATTACCGCGGGTGGAGGCACGGA
+
5C*CCCCCCCCCCCCCCCCCCCCCCCCCCCCCCC*CCCCCCCCCC5CCCCC5CCCCCCCCCCCCCCCCCCCCCC*CCCC*C5CCCCCCCCC55CCCCCCCCCCCCCCCCCCCCC*CCCCCCCC5*C5CCCCCCCCCCCCCCC5C*CCCCCCCCCCCCC5CC5CCCCCCC5CCCCCCC*CC5CCCCCCCCCCCCCCCCCCCCC*CCCCCCCC5CCCCCCC5C*CCC55C*55CC55CCCCCC5CC55*555555CCC*5*5C55555C555C*C55*55C55*555*55**5**555*5555
@VH01349:24:AACVJTHM5:1:1102:20238:39697 2:N:0:AGGTGAGA+CGCATAGA
CACCAAGGACTACTGGGGTTTCTAATCCTGTTTGCTCCCCACGCTTTCGCACGTCAGCGTCAGTGCCGGACCAGTGAGCCGCCTTCGCCACTGGTGTTCCTCCTAATATCTACGAATTTCACCTCTACACTAGGAATTCCACTCACCTCTCCCGGACTCTAGACTTGCTGTATCAGAGGCAGTTCCGAGGTTGAGCCCCGGGATTTCACCCCTGACTGGCAAATCCGCCTACGTGCGCTTTACGCCCAGTGATTCCGAACAACGCTAGCCCCCTTCGTATTACCGCGGCTGCTGGCAGGAA
+
5CC5CCCCCCCCCCCCCCCCC*CCCCCCCCCCCCCCCCCCCCCCCCCCCCCC*CCCCCCCCCCCCCCCCCCCCCCCCCCCCCCCCCCCCCCC*CCCCCCCCCCCCCCCCCCC*CCCCCCCCCCCCCCCCCCCCCCCCCCCCCCCCCCCCC5CCCCCCCCC5C5CCCC5CCCCC5CC5CCCCCCCCCCCCCCC*CCCCCCCCCCCCCCC55CCCCC5C5CCCCCCCCCCCCCCCCCC5CCCC5CCCCCCCC5C5CCCCCCCCCCCC5CC5C*CC*CC5*CC*55C55CCC5C5C555**5*5
@VH01349:24:AACVJTHM5:1:1102:50119:39734 2:N:0:AGGTGAGA+CGGATAGA
CACCAAGGACTACTGCGGTTTCTAATCCCGTTCGCTCCCCACGCCTTCGCGCCTCACCGTCAGGGACGGCCCAGGCGGCCGCCTTCGCCACGGGTGTTCCGCCTGATCTCTACGCATTTCACCACTACACCAGGCATTCCACCGGCCCCTGCCGCCCTCAAGCGGCGGGGTCCCCGACGACCTTCCCCGGTTGAGCCGGGGGCTTTCACGCCGGACCCACGCCGGCGCCTGGGCGCCCTTTACGGCGAGTAACTCCGGACAACGGTGGGACCCCACCTATTACCGGGGCTGCTGGCACGTG
+
CCCCCCCCCCCCCCC*C5CCCC5CCCCCCCCCCCCCCCCCCCCCCCCCC*C5CCCC*CCCCCCCCCC*CCCCC5*CCC5CCCCCCC*CCCCCCCCCCC*5CCCCCCC5CCC*C5CCCCCCCC5CC*CCC55CCC5CCCCC5CCCC*CCCC55CCCCCC*5C*CC***C5CCCCCC5CC5CCC5C5C*CCCCCC55C5CCCCC*CCCCC555CCC***5CCCCCC*C*5CCC5C*5*CC5CCC5CC55CCCCCCCC*5CCC*C55*5C555C5*555**55555*5*55*55555*5*555*
@VH01349:24:AACVJTHM5:1:1102:62446:40927 2:N:0:AGGTGAGA+CGCATAGA
CACCAAGGACTACCGGGGTATCTAATCCTGTTCGCTCCCCACGCTTTCGCGCCTCAGCGTCAGTTACAGACCAGAGAGTCGCCTTCGCCACTGGTGTTCCTCCACATCTCTATGGATTTCACCGCTACACTGTCAATTCCGCCTACCTCATCTGTAGTCAAGGCTACCAGTATCAATGGCACATCAACAGTTGAGCTGTTGGATTTCACCACTCACTTAATATCCCGCCAAGCCACCCTTTAAACCCAAAAAAACCGGTCAACGGTTGCACCGTACTTATTACGGCGGCTGCTGGGAGGTA
+
5CCCCCCCCC5CCCCCC*CCCCCCCCCCCCCCCCCCCCCCCCCCCCCC5CCCCCCCCCCCCCCCC5CCCCCC*CCCC5CCCCCCC*5*CC5CCCCCCC*CCCCCCC*C*5C5CC*C5CC*C55C*C5**555C555C5CC*C*CC5*5*C55555555555*5*5555*5555*555*555555*55*55555555555555C5C55555555555*555*5*555555*555*5555CC5555*5555**55*555*55555555555555***5**5**55***5**555555*5**5*
@VH01349:24:AACVJTHM5:1:1102:57447:42177 2:N:0:AGGTGAGA+CGCATAGA
CACCAAGGACTACTCGGGTATCAAATCCTCTTTGCTCCCCACCCTTTCGTATCTCAGCGTCACTACCGGGCCACTGAGCGGCCATCGCCACTGGTGTTCTTCCGAATATCTACGAATTTCACCTCTACACTCCGAGTTCCACTCACCTCTCCCCGACTCAAGACTTCGAGTATCAAAGGCAGTCCCGAGGGTGAGCCGAGGGCTTTCACCTTTCACTTACAGCGCCGCCTACGCGCCCTTTACGCCCAAAAATACCGAATAACGCTTGCCCCCGCCGTATAACCGCGGCTCCTGGCACCGT
+
*CC*CCC5C*CCCCC5C*C5C5*5C5555*555*55555555*555C555C5C5555C5CCC*555C5*CCC***55*5*555*C5555C55*CC5C5C55*555C5CC5C555*55555CCCC5555C5*5*5C5555*C55C5*555C55C*C5CC5*5*5C5C5*555C555555*5C555*55555*5C5**55C5C5C*5C*55555**C55*C555*5**C55C5*555**C*555555C555*5*5*5555555555*55**55*5***555555*55*55555555**5**5*
@VH01349:24:AACVJTHM5:1:1102:33228:42347 2:N:0:AGGTGAGA+CGCATAGA
CACCAAGGACTACACGGGTTTCTAATCCCGTTTGCTCCCCACGCTTTCGCGCCTCAGCGTCAGGAGATGCCCAGAGACCCGCCTTCGCCACCGGTGTTCCTCCCGATCTCTACACATTTCACCGCTACACCGGGAATTCCAGTCTCCTCTGCATCCCTCAAGAACGGCACTATCAGGCGACGTTTCTCGGTGGTGGCGAGAGATTTCACGACTGACTTGCCATCCCGCCTACGGGCGCTTTACGCCCCGTGATTCCGAGCAACGCTTGCCCCCTCTGTCTTACCGGGGCTGCTGGCACAGA
+
CCCCCCCC5CCCCCCCCCCCCCCCCCC*CCCCCCCCCCCCCCCCCCCCCCCCCCCCCCCCCCCCCC5CCC5CCCCC55CCCCCCCCCCCCCCCCCCCC*CCCCC5CCCCCCCCCCCCCCCCC5CCCCCCCCCCCCCCCCCCCCCCCCCCCCC5CCCCCCCCC5CCC**C*CCC5CC5CCC5CCCC*CCCCC*C*C5CC*5C55CCC*CC**555*5555*5*5C**5555*55*555*55CC55C***555**5*55555**55*55*555555*555**5*5*5555C55555555***5
@VH01349:24:AACVJTHM5:1:1102:37299:43237 2:N:0:AGGTGAGA+CGCATAGA
CACCAAGGACTACTAGGGTTTCTAATCCTGTTTGCTCCCCACGCTTTCGTGCCTGAGCGTCAGTGCTGGACCAGGAAGCCGCTTTCGCCACTGGTGTTCCTCCCGATATCTACGCATTTCACCGCTACACCGGGAATTCCGCTTCCCTCTTCCGCACTCTAGCCCCGCAGTTTCGAATGCAATTCCCAGGTTGAGCCCGGGACTTTCACACCCGACACACGGAACCGCCTACGCACGCTTTACGCCCAGTAATTCCGATTAACGCTCGCACCCTCTGTATTACCGCGCCTCCTGGCACAGA
+
*CC5CCCCCCCCCCCCCCCCCCCCCCCCCCCCCCCCCCCCCCCCCCCCCCC*CCCCCCCCCCCCCCCCCCCCCCCCCCCCCCCCCCCCCCCCCCCC5CCCCCCCCCCCCCCCCCCCCCCCCCCCCCCCCC*5CCCCCCCCCCCCC*CCCCCCCCCCCCCCCCCCCC5CCCCCCCCCCC*CCCCCCCCCCCCCCCC*CCCC*C*CCCCCCC*CCCCCCCCCCCCCCCCCCCCCCCCCCCCCCC5CCCCCCCCCCCCCCCCCCC5CCCCCCCCCC5CCC5CCCC*5C5C5*C**C5CCCC5C*
@VH01349:24:AACVJTHM5:1:1102:21375:44089 2:N:0:AGGTGAGA+CGCATAGA
CACCAAGGACTACTAGGGTTTCTAATCCTGTTTGCTCCCCACGCTTTCGCACCTGAGCGTCAGTACCGGGCCAGTGAGCCGCCTTCGCCACTGGTGTTCTTCCTAATATCTACGAATTTCACCTCTACACTAGGAATTCCACTCACCTCTCCCGGACTCGAGACTGACAGTATCAAAGGCAGTTCCGGGGTTAAGCCCCGGGATTTCACCCCTGACTAATCAGTCCGCCTGCGTGCGCTTTACGCGCAGTAATTCCGAACAACGCTAGCCCCCTTCGTATTACTGGGGGTGCTGGCACGAA
+
CCCCCCCCCCCCCCCCCCCCCCCCCCCCCCCCCCCCCCCCCC55CCCCCCCCCCCCCCCCCCCCCCCCC*CCCCCCCCCCCCCCCCC55CCCCCCCCCCC5CCCCCCCCCCCCCCCCCCCCCCC5CCCCCCCCCCCCCCCCCCCCCCC5C5CCCCCCC5CCCCCC5C5CCC5C5CCCCCCC55CCCCCCCCCCCCCCCCCCCCCCC5CCCCC*CC**CCCCC5CCCCCCCCC*CC*5CCC55*5*55CC5C5CCC5CCC5CC5C5CC555C5CC55C555C55***55*55*5*55*55**
@VH01349:24:AACVJTHM5:1:1102:62105:44373 2:N:0:AGGTGAGA+CGCATAGA
CACCAAGGACTACACGGGTTTCTAATCCTGTTTGCTCCCCACGCTTTCGCACCTCAGCGTCAGTTATGGACCAGTGAGCCGCCTTCGCCACTGGTGTTCCTCCGAATATCTACGAATTTCACCTCTACACTCGGAATTCCACTCACCTCTTCCATACTCAAGATACCCAGTATCAAAGGGAGTTCCGCAGTTGAGCTGCGGGATTTCACCCCTGACTTAAATATCCGCCTACGTGCGGTTTATGGCCAGTAATTCCGAACAACGCTAGCCCCCATCGTATTACCGCGGCTGCTGGCACGAA
+
CC5CCCCCCCCCCCCCCCCCCCCCCCCCCCCCCCCCCC5CCCCCCCCCC5C5CCCCCCCCCCCCCCCCCCC*CCCCCCCCC5CCCCCCCCCCCCCCCCCCCCCCCCCCCCCCCCCCCCCCCCCCCCCCCCCCCCCCC*CCCCCCCCCCCCCCCCC5CCCCC5*C5CCCCCCCCCCCC5**C55CCCCCCCCC5CC5CCCCCCCCCCCCCCCCCCCC5CCCCC*C5CCCCCCCCCCCC5CCCC*CCC*CCC5CCCCCC5C5CCCCCCC*5C55**C55555*55555*5C55CC*55CC555
@VH01349:24:AACVJTHM5:1:1102:60344:47194 2:N:0:AGGTGAGA+CGCATAGA
CACCAAGGACTACAGGGGTTTCTAATCCGGATCGCTCCCCACGCTTTCGCTCCTGAGTGTCAGGACCAGTCCAGGATGCCGCCTTCGCCGCTGGTGTTCCTCCGGATCTCTACGCATTCCACCACTACACCCGGAATTCCGCATCCCCCTACTGGCCTCTAGTTCACCCGTTTCGCACGACACTCCCCAGTTGAGCCAGGGCCTTTGACGCACGACGCAATGAACCACCTGCGAGCGCTTTACGCCCAATAAATCCGGACAACCGTTGCCCCCAACGTATTACCTGGGCTGTTGGCACGTA
+
*C5CCCCCCCCCCCCCCCCCC*CCCCCCCCCCCCCCCCC*C*C5CCCCCCCCCC*CCCCCCCCCC**CCCCCCCCCCCCCCCCCCC5CCCCCCCCCCCCCCCCCCCCCC5CCCCC*CCCCCCCCCCCCCC*5CCCC5CCCCCCCCCCCCCCC5**CCCCC5CCC5CCC*5CCCCCCC***CCCCCCCCCCCCCC55CCCCC5CCCC*55C*CCC55C*C*C**5555C*CCCC5CC55CC5C555*55C5555C5CCCCC5C5*55CC5*5C**55*5*5*555*5*5C55*555*55*55
@VH01349:24:AACVJTHM5:1:1102:34516:52116 2:N:0:AGGTGAGA+CGCATAGA
CACCAAGGACTACAAGGGTTTCTAATCCTGTTTGCTCCCCACGCTTTCGCACCTCAGCGTCAGTGCCGGACCAGTGAGCCGCCTTCGCCACTGGTGTTCTTCCTAATATCTACGAATTTCACCTCTACACTAGGAATTCCACTCACCTCTTCCGGACTCGAGATTTGCTGTATCAAGGGCAGTTCCGAGGTTGAGCCCCGGGATTTCACCCCTGACTGGCAAATCCGCCTACGTGCGCTTTACGCCCAGTAATTCCGAACAACGCTAGCCCCCTTCGTATTACCGCGGCTGCTGGCACGAA
+
CCCCCCCCCCCCCCCCCCCCCCCCCCCCCCCCCCCCCCCCCCCCCCCCCCCCCCCCC*CCCC*CC*CCCCCCCCC5CCC*CCCCCCCCCCCC*CCCCC*CCCCCCCC5CCCCCCCCCCC5CC*CCCC5CCCCCCCCCCCCCCCCCCCCCCCCCC5CCCCCCCCCCCC*CCCCCCCCCCCCCCCCCCCCC5CCCCCCCCCCCCCCCCCCC*CCCCC5CCC*CCCCCCCCCCCCCC5CCCCC*CCCCC*CCCCCCCCCCCCCCCCCCCCCCC*CCCCCCCC5*CC*CCC55C*CCCC**CCCC
@VH01349:24:AACVJTHM5:1:1102:60969:52816 2:N:0:AGGTGAGA+CGCATAGA
CACCAAGGACTACTGGGGTTTCTAATCCTGTTTGCTCCCCACGCTTTCGCGCCTCAGCGTCAGTGCCGGACCAGAGAGCCGCTTTCGCCACCGGTGTTCCACCCAATATCTACGAATTTCACCTCTACACTGGGTATTCCACCCTCCTCTTCCGGACTCGAGCACCGCAGTCTCGGCTGCACCTCCGGGGTTGAGCCCCCGGCTTTCACAGCCCACTTGCGACGCCCCCTACCCGCCCTTTACGCCCACTGATTCCGAACAACGCTAGCACCCTCCGTCTTACCCCCCCTGCTGCCACGGT
+
CCC*CCCCCCCCCCCCCCCCCCCCCCCCCCCCCCCCC5CCCCCCCCCC5CCCCC5CCCCCCCCCCCC*CCC*CCC**CCCCCCCCCC5CCCCCCCCCCCCCCCCCC5CCCCCCCCCCCCCCCCCCCCCCCCCCCCCCC**CCCCCCCCCCCC5C5CC5CCCC*CCC*CCCCCCCCC5CC*CC5CCCCCCCCCCCCCCCC*CC*CCCCCCC5CC*CC*C5C*CCC555*CCCC**C5CC*5CC5CCC5C*CCC555C5*5*5555*55555*5*55555555555*5C**5**5**5555*5
@VH01349:24:AACVJTHM5:1:1102:55099:55618 2:N:0:AGGTGAGA+CGCATAGA
CACCAAGGACTACTCGCGTTTCTAATCCTGTTTGCTCCCCACGCTTTCGCACTTGAGTGTCAGTACTGGACCAGAGGGCCGCCTTCGCCACTGATGTTCCTCCCGATATCTACGCATTTCACCCCTACACCGGGAATTCCGCCCTCCTCTTCCGTACTCCAGCAATGCAGTCTCGAATGCAATTCCCAGGTTGAGCCCGGGGCTTTCACACCCGACTTACGTCGCCACCTACGTGCGCTTTACGCCCACTAATTCCGAATAACGCTCGCACCCTCGCTATTACCCGGGCTGGTGGCACAGA
+
CCCCCCCCCCCCCCCC*5CCC5CCC5CC5CCCCC5CCCC5CCCCCCCC55C5CC5C*C*CCCCCCCCC*C55CCCC*CCCCCCCCCCCCCCCC5CCCCCCCCCCCCCCCCCCCCC5CCCC*55*C5CCCCCC5CCC5CCCCC5CCCCCCCC*CCCC*C5CCC*C5C5*C5C5CCCC*CC5CC55C55CC*5C5C**55C555*CC5CC5CCCCCCCCCCC5CC5*5*CCCC*55CCCCC5C5C55C5C*CCC5CCC*C*555555555555*555**C55*55*55*555**555555*5*
@VH01349:24:AACVJTHM5:1:1103:44230:1625 2:N:0:AGGTGAGA+CGCATAGA
CACCAAGGACTACTAGGGTTTCTAATCCCGTTCGCTCCCCACGCTTTCGCCCCTCAGCGTCAGTTTAGGACCAGAGAGCCGCTTTCGCCACTGGTGTTCCTCCCGATCTCTACGCATTCCACCACTACACCGGGAATTCCGCTCTCCTCTTCCTCACTCTAGCTTAACAGTTTTGAACGGCCTCTCCCAGTTAAGCCGGGAGCTTTGACGTCCAACTTATTAAGCCGCCTACGGGCGCTTTACGCCGAGTAAATCCGGATAACGCTTGTCCCCTACGTTTTACCGCGGCTGCTGGCACGTA
+
CCC5CCCCCCCCCCCCCCCCCCCCCCCCCCCCCCCCCCCCCCCCCCCCCCCCCCCCCCCCCCCCC5CCCCCCCCCCCCCCCCCCCCCCCCCCCCCCCCCCCCCCCCCCCCCCCCCCCCCCCCCCCCCCCC*CCCCCCCCCCCCCCCCCCCCC*CCCCCCC5C*CCCCCCCCCCCCCCCCCCCCCCC*5CCCCCC*CCCCCCCCCCC*CCCC5CC*CCCCCCCCC5CCCCCCCC5C*C*CCCC*CCC5CCC**5CCCCCC*C5*5CCCCC55C555CCCCCC*55C*55CCCCC55C55**5
@VH01349:24:AACVJTHM5:1:1103:50422:3158 2:N:0:AGGTGAGA+CGCATAGA
CACCAAGGACTACTAGGGTATCTAATCCTGTTTGCTCCCCACGCTTTCGCTCCTCAGCGTCAGTGCCGGCCCAGAGAACCGCCTTCGCTACTGGTGTTCCTCTCGATATCTGCGCATTTCACCGCTACACCGAGAATTCCATTCTCCTCTACCGGACTCGAGTCTCAGCAGTATCGAGTGCAATTCCGAGGTTGAGCCTCGGACTTTCACACCCGACTTGCTGAACCGCCTACGAGCTCTTTACGCCCAATGATTCCGGATAACGCTAGGACGCTACGAATTAGCGCGGCTGCTCGGACCT
+
CCCCCCCCCCCCCCCCCCCCCCCCC5CCC5CCCCCCCCCCCCCCCCCCCCCCCCCCCCCCCCCCCCCCCCCCCCC*CC5CCCCCCCC5CCCCCCCCCC*CCCCCCCCCCCCCCCCCCCCCCCCCCCCCCCCCCC*CCCCCC5C*CC5CCCCCCCCC*CCCCCCC*CCC5*CC*CCCC*CCCC5CCCCCCCCCCCCC*CCCCCCCC5CCC55*CCCCCCC5CCC5*CC55*CC5CCC***CCCC*55C5C*CCCC55C5CC5*C55555555C55C*55*55*5*5C5555*555555C55C
@VH01349:24:AACVJTHM5:1:1103:47619:3688 2:N:0:AGGTGAGA+CGCATAGA
CACCAAGGACTACCCGGGTTTCTAATCCTGTTTGCTCCCCACGCTTTCGCGTCTCAGCGTCAGTATCGAACCAGGGGGCCGCCTTCGCCACGGGTGTTCCTCCCCATATCTACGCATTTCACCGCTACACCGGGAATTCCACCCCCCTCTTTGGTACTCTAGCTTGCCAGTTTCATGTGTCTTTCCTCGGTTGAGCCGAGGGCTTTCACACATGACTTAACAAACCGCCTACACGCCCTTTACCCCCAATGATTCCCAACAACCCTTCCACCCTCTGTATTACCGCGGCTGCTCGCACACA
+
5CCC*C5*CCCCCCCCCCC5CCCCCCCCCCCCCC5CCCCCCCCCCC55CCCCCCCCCCCC5CCCCCC*CCCCCCCCCCCCCCCCCCCCCCCCCCCCCCCCC*CC*CCCCCCCCCCCCCCCCC5CCCCCCCC5CCCCCCCCCCCCCCCCCCCCCCCC5CCCCCCCCC5*CCCCCCCC**CCCCC*C*C5CCCCCCCCCCCCCC5CCCC*CC5CCCC5CCCCCCC5CC55CCC*CCCCC5CCC*5**CCCCC555CC**C55CC5**5C*55555C555555555*555C5555555*555**
@VH01349:24:AACVJTHM5:1:1103:31183:6377 2:N:0:AGGTGAGA+CGCATAGA
CACCAAGGACTACACGGGTTTCTAATCCTGTTTGCTCCCCACGCTTTCGCGTCTCAGCGTCAGTCACCGTCCAGAAGGCCGCCTTCGCCGCTGGTATTCCTCCCGATATCTACGGATTTCACCCCTACACCGGGAATTCTGCCTTCCTCTCCGGGACTCTAGCCAGGGAGTTTCAGATGCAGTTCCGGGGTTGGGCCCCGGGCTTTCACAACTGACTTGCCAAGCCGCCTACACGGGCTTTACGGCCAATGATTCCGAACAACGCTTGCACGCTCCGTATTACGGCGGCTGCTGTCACGGA
+
5CCCC5CCCCCCCCCCCCCCC*CCCCCCCCCC5CCCCC5CCCCCCCCCC5CCCCCCCCCCCCCCCC*CCCCC5CCCCCCCCCCCCCCCCC*CCCCCCCCCCCCCCCCCCCCCCCCCCCCCCCC*CCCCCC5CCCCCCCCCCCCCCCCCCCCCCCCCCCCCCC*CCC*CCCCCC*C5*CCCCCCCC*C5C5CCC*5CCCCCCCCCCC*CCCCCCCCCCCCC*CCC*CCCCCCCCC**CCCC*CCCCCCCCC5CCCCCCCCCCCC5*CC5*CC*C5CCC55*C5CCC5C*CCC*C**5C5C55
@VH01349:24:AACVJTHM5:1:1103:33929:7001 2:N:0:AGGTGAGA+GGCATAGA
CACCAAGGACTACTGGGGTTTCTAATCCTGTTTGCTCCCCACGCTTTCGAGCCTCAGCGTCAGTTACAGTCCAGAGAATCGCCTTCCCCACTGGTGTTCTTCCTAATCTCTACGGATTTCACCGCTACACTAGGAATTCCATTCTCCTCTCCTGCACTCTAGACTTCCACTTTGAAAAGGACCACCCAAGTTGAGCCCCGGTATTTCACATCTCACTTAAAAGTCCGCCTACCCTCCCTTTACGCCCAGTAAATCCGGACAACGCTCCCCACCTACCTATTACCGCGGCTGCTGGCACGTA
+
5CCCCCCCCCCCCCCCCCCCCCCCCCCCCCCCCCCCCCCCCCCCCCCCCCCCCCCCCCCCCCCCCCCCCCCCCC5C*CCCCCCCCC*CCCCCCCC*CCCCCC5C5CCCCCCCC5CCCCCCCCCC5CCCCCC**5CC5CCCCCCCCCCCCC*5CC5CCCCCCC*CCCC5C*CCCCCCC*5*CCCCCCCCC*CCCCC5CC*5C*CCC5CCCCCCC*5555C5CC*CCCC*5*55*5555555C*5555C5555555*555C5555**C5*5555555C55CCCC55C55*CC5C*C555C*5C
@VH01349:24:AACVJTHM5:1:1103:13119:7285 2:N:0:AGGTGAGA+CGCATAGA
CACCAAGCACTACTCGGGTTTCTAATCCTGTTTGCTACCCACGCTTTCGTGCCTCAGTGTCAGTATTAGGCCAGGCAGACGCCTTCGCCACTGGTGTTCCTTCCGATCTCTACGCATTTCACCGCTACACCGGAAATTCCACTGCCCTCTCCTATACTCAAGCCTGACAGTCTTGGCTGACTCGCCAAGCTTAAGCCCCGGTATTTCACAGCCAACTTCTCAAACCACCTACGCACCCATTACGCCGAGTAATTCCGATTAACGGACGCACCGTCCGTATTACCGCGGGTGGTGGCAGCGT
+
C**5C55*CCCCCC*CCCCCCCCCCCC5CCCCCCCCCC55CC5CCCC5CCC*CCCCCCCCCC5CCCCCC5C*CCC*CC5CC5CCCCCCCCCCCCCCCCCCCCC5C5CCCCC*CC*CC*C5CC5CC5C*CCC*C5CCCCCCCCC555CCCCC*CCCCC5CCCCCCCCCCCCCCCCCCCCCCCC5*CCCCC*CCCCC*CC*CCCCC55CC55C55CC55C*C*5C5CCC55CCCCCC**C*C55**5**5555**5555555555*5*555555*5555555555*555**5555555*555*
@VH01349:24:AACVJTHM5:1:1103:25162:19856 2:N:0:AGGTGAGA+CGCATAGA
CACCAAGGACTACACGGGTTTCTAATCCCGTTCGCTCCCCACGCCTTCGCGCCTCAGCGTCAGGCCAGCTCCAGTCGGCCGCCTTCGCCACTGGTGTTCCTCCCGATCTCTACGCATTTCACCACTACACCGGGAATTCCGCCGACCTCTCCCTGCCTCCAGTTCCGCCGTTTCGAATGACCCTCCCCCGTTGAGCGGGGGGCTTTCACACCGGACGCGCGAAACCGCCTGCGCGCGCTTTACGCCCAGTAACTGCCGACAACGGTCGGACCCTACGTTTTACCGCGGGTGGTGGCACGTA
+
CCCCCCCCCCCCCCCCCCCCCCCCCC5C5CCCCCCCCCCCCCC*CCCCCCCCCCCCC*CCCCCCCCCC*CCCCCCCC5CCCCCCCCCCCCCCCCCCCCCCCCC*CCC5CCCCCC5CCCCCCCCCCCCCCCCCC5CCCCCCCCCCCCCCCCCCCC*5CCCCCCCCCCCCCCCCCCCCCCCCCCCCCCCCCCCCCCC*5CCCCCCCCCCCC*5C5CCCCC5CC*5CCC5*C5CCCC5*CCCCCC5C*55CCCCCCC*C*5C5C55*5C*55CC55CCC*5*555555*C5*55*555555*55
@VH01349:24:AACVJTHM5:1:1103:41143:21030 2:N:0:AGGTGAGA+CGCATAGA
CACCAAGGACTACTAGGGTTTCTAATCCTGTTCGCTCCCCACGCTTTCGCGCCTCAGTGTCAGTTACAGACCAGAAAGTCGCCTTCGCCACTGGTGTTCCTCCAAATCTCTACGCATTTCACCGCTACACTTGGAATTCCACTTTCCTCTTCTGCACTCAAGTTGCCCAGTTTCCAATGACCCTCCACGGTTGAGCCGTGGGCTTTCACATCAGACTTAAGAAACCACCTGCGCGCGCTTTACGCGCAATAATTCCGGACAACGGTTGCCACCTACGTATTACCGCGGCTCGTGGCACGAA
+
5CCCCCCCCCCCCCCCCCCCCCCCCCCCCCCCCCCCCCCCCCC*CCCCCCCCCCCCCCCCCCCCCC5CC5CCCC55C*CCCCCCCCCCCC5CCCCCCCCCCCCCCCCCCCCCCC*CCCCCC*C5CCCCCCC*CCCCCCCCCCCCCCCCCCC*CCCCCC*CCCC5*C5*CCCCC*CCCC*CCCCCCCCCCCCCCC*C5*CCCCCCCCCCCCCCCCCCCC*CCCC*5CCCCC5*C5C*5CC5C*55CC5C5C5CC55C5CCC55C55*C5C5C5*C555*C55555C*C*55*C*555555*5
@VH01349:24:AACVJTHM5:1:1103:66630:23226 2:N:0:AGGTGAGA+CGCATAGA
CACCAAGGACTACCGGGGTTTCTAATCCCGTTTGCTCCCCTGGCCTTCGTGCCTCAGCGTCAGTAACTGTCCAGGAACTCGCCTTCGGCGCTGGTCTTCCTTACGATATCTACGCATTTCACTGCTACACCGTAAATTCCAGTTCCCTCTCCAGTACTCTAGCAAAGCAGTATCCAGTGCAGTTCCGGGGTTGAGCCCCCGGATTTCACACCAGACTTGGCTCGCCGCCTACGCACCCTTTACGCCCAATGAATCCGAACAACGGTTGAGACCTCTGTATTTCCGCGGCTGGTGGCACTGT
+
5CCCCC5CCCCC*C5CCCCCCCCCCCCCCCCCCCCCCCCCCCCCCCCCCCCCCCCCC5CCCCCCCCCCCCCCCCCCCCCCCCCCCCC*CCCCCCCCCCCCCCCCCCCCCCCCCCCCCCCCCCCCCCCCC5CCC5CCCCCCCCCC*CCCCCC*C5C5CC5CC5CC5CC5CCCCCCCCCCC*CCCC5CCCCC5CCC5CCC5*C5CC5CCCCC5CCCCCCCCCC5CCC5C*CCC55CCCCC5*CC*CC**CCC*C5C*555CCCC5*5CC5C55C5C5C5CC5C*555*5C*C**5*5**5*55
@VH01349:24:AACVJTHM5:1:1103:18856:23283 2:N:0:AGGTGAGA+CGCATAGA
CACCAAGGACTACTAGGGTATCTAATCCCGTTTGCTACCCTAGCTTTCGCGCCTCAGCGTCAATGTCGGTCCAGGATGCCGCCTTCGCCACCGGTATTCCTCCAGATATCTACGGATTTCACCGCTACACCTGGAATTCTGCATCCCTCTCCCGCATTCAAGCCCTCCAGTATCAGACGCAGTTCCCAGGTTAAGCCCGGGGATTTCACGTCTGACTTAGAAGGCCGCCTACGCGCCCTTTACGCCCAGTAATTCCGAACAACGCTTGCCACCTCTGTATTACCGGGCGTGCTGGCACACA
+
C55CCCCCCCCCCCCCC5CC5CCCCCCC*C*CCC5CCCC5CCCCCCCCC5CCCC5CC**5CCCCCC5CCCC*CCCCC5CCCCCCCCCCCCCCCC5CCCCCCCCCCCCCCCCCC**CCCCC5CCCCCC5CCC5CCC5CCCCC5CCCCCCCCCCCCCCCCCCCCCCCCCCC5CCCCCC*CCCC5CCCC*CCCCCCCCCC**CCCCCC**5CCCC5CCCCCCC55C5C5CCCCCC*5CC*CCCCC5CC5CCCC5C*CCCC5CCC555*5C5*C55555*555555555*5*55*5555555C55
@VH01349:24:AACVJTHM5:1:1103:66914:23586 2:N:0:AGGTGAGA+CGCATAGA
CACCAAGGACTACACGGGTATCTAATCCTGTTTGCTCCCCACGCTTTCGCGCCTCAGCGTCAGTTACAGACCAGAAAGCCGCCTTCGCCACTGGTGTTCCTCCACATCTCTACGCATTTCACCGCTACACGTGGAATTCCGCTTTCCTCTTCTGTACTCAAGTTCTCCAGTTTCCAATGACCCTCCACGGTTGAGCCGTGGGCTTTCACATCAGACTTAAAGAACCGCCTGCGCGCGCTTTACCGCCAATAATTCCGGACAACGCTTGCCACCTACGTATTACCGCGGCTGCTGGCGCGTA
+
CCCCCCCCCCCCCCCCCCCCCCCCCCCCCCCCCCCCCCCCCCCCCCCCCCC5CCCCCCCCCCCCCCCCCCCCCCCCCCCCCCCCCCCCCCCCCCCCCCCCCCCCCCCCCCCCCCCCCCCCCCCCCCCCCCCCCCCCCCCCCCCCCCCCCCCCCCCCCC*CCCCCCCCCCCCCCCCCCCCCCCCCCCCCCCCCCCCCCCCC5CCCCCCCCCCCCCCCCCCCC**CCC*CCCC*CCC*CCCCCCC*CCCCCCCCCC5CCC5CC5CCCCCCCC*CCCCCCCCCCCCC*CCCCC5*5CCCCCCCC
@VH01349:24:AACVJTHM5:1:1103:44911:24532 2:N:0:AGGTGAGA+CGCATAGA
CACCAAGGACTACAAGGGTATCTAATCCTGTTTGCTCCCCACGCTTTCGCGCCTCAGCGTCAGTACCGGGCCAGATAGCCGCCTTCGCCACTGGTGTTCTTCCCAATATCTACGAATTTCACCTCTACACTGGGAATTCCGCTATCCTCTCCCGGACTCACAGCGCGGCAGTCTCAAGCGCAGTTCCCGGGTTGAGCCCGGGCCTTTCACGCCTAACTTACCGCACCGCCTACGCGCCCTTTACGCCCAGTAATTCCGAACAACGCTAGCCCCCTCCGTATTACCGCGGCTGCTGGCACGG
+
5CCCCCCCCCCCCCCCCCCCCCCCCCCCCCCCCCCCCCCCCCCCCCCCCCCCCC5CC5CCCCCCCCCCCC*CCCCCCCC*C*CCCCCCCCCCCCCCCCCCCCCCCCC*CCCCCCCCCCCCCCCCCCCCCCC5CCCCCCCCCCCCCCCCCCCCCCCC5CCCCC*C55CCCCCC5CCC*CCC*CCCCCCCCCCCCCCCCCCCCCCCCCCCC*5*CCCCCCCCCCCCC5CCCCCCCCCCCC*CCCCCCCCCCCCCCCCCCCCCCCCCCC*C5CC5C5CCCCCCC*CC*CCCC*C55C5CCCCCC
@VH01349:24:AACVJTHM5:1:1103:69603:28205 2:N:0:AGGTGAGA+CGCATAGA
CACCAAGGACTACACGGGTATCTAATCCTGTTTGCTCCCCACGCTTTCGCGCCTCAGCGTCAGTTACAGACCAGAAAGCCCCCTTCGCCACTGGTGTTCCTCCACATCTCTACCCATTTCACCGCTACACGTGGAATTCCGGTTTCCTCTTCTGTACTCAAGTTCTCCAGTTTCCAATGACCCTCCACGGTTGACCCGTGGGGTTTCACATCAGACTTAAACAACCGCCTGCGCGCGCTTTACGCCCAATAATTCCGGACAACGCTTCCCACCTACCTATTACCGCGGCTGGTGGCGCGTA
+
*5CCCCC5CCCCCCC5C5CC*CCC5C5CC5CCC5CCCCCC55C*5CC*CCCCCCCCCCCCCCCCCCCCCCC*CCCCCCCC5CCCCCC*CCCC5CC5CCCCC5CCC5CC*CCCC*CCCCC5CCCC*CC*CCC5CCCCC**5C5CCCCCC5CCCCCCCCCCCCCCC5C*CC*CCCCCCC5**CCCCCCCCCCCC**5*C5C5C55CC5CCCCC5C*CCCCCCC*C*5C**5CC55555C5*5555**5CCCC*555555*5555555555555C*C5555*555*55****5**5555***5*
@VH01349:24:AACVJTHM5:1:1103:68448:30155 2:N:0:AGGTGAGA+CGCATAGA
CACCAAGGACTACTCGGGTTTCTAATCCTGTTTGCTACCCACGCTATCGTCCCTCAGCGTCAATCATCGTTTAGCCGGCTGCCTTCGCTTTCGAGGTTCCTCCCGATCTCTACGCATTCCACCACTACACCGGGAATTCCACCGACCTCAACGTGATTCCAGCCTTCCGGTTTCCAATGCGCTCTCCCAGTTAAGCCGGCAGTTGTCACATCAGACCTAAAAAGCCGCCTGTGGACCCTTTACGCCCAGTAATTCCGGATAACATTTCTCACCTACGTATTACCGCGGCTCGTGGCACGTA
+
5CC*CCC5CCCCCCCCCCCCCCCCCCCCCCCCCCCCCCCCCCCCCCCCCCCCCCCCCCCCCCCCCCCCCCCC5CCCCCC5C**CCCCCCCCCCCCCCCCCCCCCCCCCCCCCCCCCCCCCCCCCCCCCC5CC5CCC5CCCCCCCCCCCCC5C*CCCCCCCCC5CC5CCC*CCCCCCCCC*CCCCCCCCCCCCC5CCCC5*CCC*C5CCCCCC5C5*CCCCCCCCCC*CCC*5C*CCC5CCCCCC5CCCCC5CCCCCCC*CC5C*5CC*C5C55555CCC55CC*CCC5*5C*C**55C555
@VH01349:24:AACVJTHM5:1:1103:54019:30685 2:N:0:AGGTGAGA+CGCATAGA
CACCAAGGACTACAAGGGTTTCTAATCCTGTTCGCTCCCCACGCTTTCGTGCCTCAGCGTCAGTTACAGTCCAGAGAGCCGCCTTCGCAACTGGTGTTCCTCCCAATATCTACGCATTTCACCGCTACACTGGGAATTCCACTCTCCTCTCCTGCACTCAAGTCCTACAGTTTCAAAGGCTTACTACGGTTGAGGCGTAGCCTTTCACCTCTGACTTGTAGGACCGCCTACGCACCCTTTACGCCCAATAATTCCGGATAACGCTACCCCCCTACGTATTACCGCGGCTGGTGGCACGTAG
+
CCCCCCCCCCCCCCCC*CCCCCCCCCCCCCCCCC5CCCCCCCC5CCCCCCCCCCCCCCCCCCCCCCCCCCCCCCC55*CCC5CCCCCCCCCCCCCCCC*CCCCCCCCCCC5CCCCCCCCCCCCCCCCCCCC*CCCCCCCCCCC*CCCCCCCCCC*CCCCCCCCC5CCCCCCCCCCCCCC*CCCCC5CCCCCCCC*CCCCCCCCCCCCC*C*CCCCCCCCCCC*C*55CCCCC*CCC5CCCC5555CCCC5*CCC55*CCC5CC*CC*5C*5CC5CC5CC555CC5555C5*5*C5C5C5**
@VH01349:24:AACVJTHM5:1:1103:15978:32673 2:N:0:AGGTGAGA+CGCATAGA
CACCAAGGACTACTGGGGTTTCTAATCCTGTTCGGTCCCCACGCTTTCGCTCCTCAGCGCCAGTAATGGCCCAGAGATCCGCCTTCGCCACCGGTGTTCCTCCTGATATCTGCGCATTTCACCGCTACACCAGGAATTCCGATCTCCCCTACCACACTCTAGCTAGCCCGTATCGAATGCAGACCCGGGGTTAAGCCCCGGCCTTTCACATCCGACGTGACAAGCCGCCTACGAGCTCTTTACGCCCAATAATTCCGGACAAGCCTGGGACCCTACGTATTACCGCGGCTGGTGGCACGTA
+
CCCCCC5CCCCCCCCCCCCCCCCCCCCCCCCC*C*C*CCCCC5CCCCCC5CC5CCCCCC*CCC55CCCCCCCC*5C5CCC*CCCCCCCCCCCCCCCCCCCCCCCCCCC5C5*CCCC*CC55CCCCC*C5CC*5CCCCCC*CCCCC5CCCC*CCC5CCCCCC*5CCC5*CCCCCCCCCCC5C55CCCCCC55CCCCCC*C5C*5C5CC5C**5C5C55CC55CC55CC*5CCC5CC5CC5CC5C*C5C5CCC**55555C5C5**5C***CC5CCCCCCCCC*5C**5C555**C5C**55*
@VH01349:24:AACVJTHM5:1:1103:9313:32976 2:N:0:AGGTGAGA+GGCATAGA
CACCAAGGACTACAGGGGTTTCTAATCCTGTTTGATCCCCACGCTTTCGTATCTCAGTGTCAGTACCCGTCCAGTTAGGCGCCTACGCCACTGGTATTCCTCCGAATATCTGCGAATTTCACCTCTACACTCGGAATTCTCCTAACCTCTCCGGGACTCTAGCTATGCAGTTTCAAAAGCAATTCCGGGGTTAAGCCCCGGCATTTCACTCCTGACTTGCATAGCCACCTACATACGCTTTACGCCCAGTGATTCCGAACAACGCTCGCTCCATTCGTATTACCGCGGCTGGTGGGACGAA
+
CC5CCCCCCCCCCCCCCCCCCCCCCCCCCCCCCCCCCCCCCCC*CCCCCCCCCCC*CCCCCCCCC5C*CCCCCCCCC*55CCCC**CC55CCCCCCCCCCCCCCCCCCCCCC5CCCCCCCCCCCCCCCCCCCC**CCCCCCCCCCC*CCC*5CCCCCCCCCCCCCCC*CCC5CCCCCCCC5CCCCC5CCCCC5CCCCCCCCCCCCCC*CCCCCCCCCCCCCCCCCC*CCCC5CC*C**CCCCC5CCCCC5CCCCCCCC5CCC555C5C*CCCCCCCCCC5C5C55555CCC5CCC*5C55C
@VH01349:24:AACVJTHM5:1:1103:42961:33828 2:N:0:AGGTGAGA+CGCATAGA
CACCAAGGACTACACGGGTTTCTAATCCTGTTTGCTCCCCACGCTTTCGCTCCTCAGCGTCAGTGCCGGCCGAGAGAACCGCCTTCGCTACTGGTGTTCCTCCCGATATCTGCGCATTTCACCGCTACACCGGGAATTCCGTTCTCCTCTACCGGACTCGAGTCACAGCAGTATCGACTGCAATTCTGAGGTTGAGCCTCAGACTTTCACAGCCGACTTGCTGAACCGCCTACGAGCTCTTTACGCCCAATGATTCCGGATAACGCTCGCACCCTACGTATTACCGCGGCTGCTGGCACGT
+
*CCCCCCCCCCCCCCCCCCCCCCCCCCCCCCCCCCCCCCCCCCCCCCCCCCCCCCC*CCCCC5CCCCCCCC*CC5C5CCCCCCCCCCCCCCCCCCCCCCCCCCCCCCCC*CCCCCCCCCCCCCC*CCCCCCCCCCCCC*CCCCCCCCCC5CCCCCCCCCCCCCCCCCCCCCCCCCCCCCCCCCCCCCCCCCCCCCCCCCCCCCCCCCCCC5C5CCCCCCC*CCC5CCCCCCCCCC5CCCCCCC5*5CCCCCCC5CCCCC5CCCC5CC**CCC5CCC55*CCC5CC*CCCCCCCC55C5**C
@VH01349:24:AACVJTHM5:1:1103:34005:36308 2:N:0:AGGTGAGA+CGCATAGA
CACCAAGGACTACTAGGGTTTCTAATCCCGTTTGCTCCCCTAGCTTTCGAGCCTCAGCGTCAGTATCAGCCCAGCAACCCGTCTTCACCTCAGGTGTTCCTCTTGATATCTACGCATTTCACCGCTACACCAAGAATTCCGATTGCCCCTTCTGTACTCTAGCAAAGCAGTATCAGTTGACCGTTTAAGGTTAAGCCTTAAGATTTCACAACTGACTTGAATTGCCGCCTACGCTCCCTTTACGCCCAGTAAATCCGAACAACGCTTGGTCCCTACGTATTACCGCGGCTGCTGGCACGTA
+
CCCCCCCCCCCCCCCCCCCCCCC*CCCCCCCCCCCCCCCCCCCCCCCCCCCCCCCCCCCCCCCCCCCCCCC*5C5CCCCCCCCCCCCCCCCCCCCCCCCCCCCCCCCCCCCCC*CCCCCCCCCCCCCCCCCCCCCCCCCCCCCCCCC*5CCCCCCCCCCCCCCCC55*CC5CCC5CCCCCCCCCCCCCCCCCCCCCCCCCC*5CCCCCCCCCCCCCCCCCC5CCCCCCCCCC5*C*5CC5CC*CCCCCCCCCCCC*CC5CCCC5*CC5*C5*C5**5C55CCCC55CCCC5CC*CC5CC*5
@VH01349:24:AACVJTHM5:1:1103:54985:36649 2:N:0:AGGTGAGA+CGCATAGA
CACCAAGGACTACAAGGCTATCTAATCCTGTTTGCTCCCCACGCTTTCGCGCCTCAGCGTCAGTTACAGACCAGAAAGCCGCCTTCGCCACTGGTGTTCCTCCACATATCTACGCATTTCACCGCTACACGTGGAATTCCGCTTTCCTCTTCTGCACTCAAGTCCCCCAGTTTCCAATGACCCTCCACGGTTGAGCCGTGGGCTTTCACATCAGACTTAAACGACCGCCTCCGCGCGCTTTACGCCCAATAATTCCGGACAACGCTTGCCACGTACCTATTACCGGGGGTGCTGGCACGTA
+
*CCCCCCCCCCCCCCC5*CC5CCCCC*CCCCCC5CCCCCCCCCCCC*CCCCCC5CCCCCCCCCCCCCC5CCCCCCCC5CCCCC5CCC*CCCCC*5CCCC*CC*CCCCCC5CCCCCCCCCCCC*55C5CCCCC5CCCC*CC5CCCCCCCCCCCCCCCCCCCCCCCCCCCC*CCCC5CCCCCCCCCCCCCC*CCC*CCCCC5CCCCCCC5CC*CC5C5CCCCC*CC5CC*CC*C5*5C*C*CC5CC55C5C5CCC5C55CCC*5C55CC5CCC5*55C*555C555555C*C55CCC5555C5
@VH01349:24:AACVJTHM5:1:1103:13138:37103 2:N:0:AGGTGAGA+CGCATAGA
CACCAAGGACTACAGGGGTTTCTAATGCTGTTTGCTCCCCACGCTTTCGCACCTCAGCGTCAGTTGCGGGCCAGTGAGCCGCCTTCGCCACTGGTGTTCTTCCCAATATCTACGAATTTCACCTCTACACTGGGAATTCCACTCACCTCTCCCGCACTCAAGACCGTCAGTATCGAAGGCAATTCCGAGGTTGAGCCTCGGGATTTCACCCCCGACTTAACAGCCAGCCTACGTGCCCTTTACGCCCAGTAATTCCGAACAACGGTAGCCCCCTCCGTATTACCGCGGCTGCTGGCACGCA
+
CCCCCCCCCCCCCCCCCCCCCCCCCC*CCCCCCCCCCCC5CCC5CCCCC*CCCCCCCCCCCCCCCCCCCCCCCCCCCCCCCCCC5CCCCCCCCCCCCCCCCCC*CCCCCCCCCCCCCCCCCC5CCCCC5CCCCCCCCCCCCCCCCCCCCCCC5CCCCCCCC5CCC5CCC*CCCCCCCCC*CCCCCC*CCCCCCCCCCCCCCCCCCCCCCCCCCCCCCCCCCCCC5CCCCCC*CCC*C5CCCC*C5C*CCC*CCCCCCC5CC*5CCCC55CCCCCCC5CC5CC*55C55CC*C5CCCCCCCC
@VH01349:24:AACVJTHM5:1:1103:70436:38087 2:N:0:AGGTGAGA+CGCATAGA
CACCAAGGACTACACGGGTATCTAATCCTGTTTGCTCCCCACGCTTTCGCACCTCAGCGTCAGTACCGGACGAGTGAGCCGCCTTCGCCACTGGTGTTCTTCCTAATATCTACGAATTCCACCTCTACACTAGGAGTTCCACTCACCTCTTCCGGACTCTAGACTGGCAGTATTAAAGGCAGTTCCAGAGTTGAGCTCTGGGATTTCAGCCCTAACTGACCAATCCGCCTACGTGCGCTTTACGCCCAGTAAATGCCAACAACGGTACCCCCCTTCGTATTACCGCGGGTGCTGGCACGAA
+
*CCCCCCCCCCCCCCCCCCCC5CCCCCCCCCCCCCC5CCCCCC5CCCCCCCC5CCC5CCCCCCCCC*CCC**5CCCCC**CCCCCC**CCCCCC5CCCCCCCCCCCCCCC5CC*CCCCCCCCCCCCCCC5CCCCC5CC*CCCC5C5CC*5CCCCCCCCCCCCCCCC*CC5C5C5CCCC5*CCCCC5CCC5CCCCCCC5CCCC*CCCC55CC55C5*C*C55C5555555CCC*55*555CCC55C*C55C5CCC*5*5*5555**555555555555C5*5555**555C5555555*555
@VH01349:24:AACVJTHM5:1:1103:57977:40018 2:N:0:AGGTGAGA+CGCATAGA
CACCAAGGACTACTGGGGTTTCTAATCCCGTTCGCTCCCCACGCCTTCGCGCCTCAGCGTCAGGACAGGTCCAGTCGGCCGCCTTCGCCACTGGTGTTCCTCCCGATCTCTACGCATATCACCACCACACCGGGAATTCCACCGACCTCTCCCTGCCTCCAGCCGACCCGTTTCGAGCGACTCTCCTCCGTTGAGCGGAGGGCTTTCACACCCGACGCGCTCGGCCGCCTGCGCGCCCTTTACGCCCAGTAACTCCGGACAACCCTCGGTCCCTACGTATTACCGCGGCTGCTCGCACGTA
+
CCCCCCCCCCCCCCCCCCCCCCCCCCCCCCCCCCCCCCCC5CCCCCCCCCCCCCCCC5CCCCCCCCC*CC5CCCCCCCCCCCCCCCCCCCCCCCCCCCCCC*CCCCCCCCCCCC5CCCCCCCCCCCCCCCC5C5CCCCCCCCCCCCCCCCCCCCCCCCCCCCCCCCC55CCCCCCCC*CCCCCCCCCCCCCC5CC5CCCCCCCCCCCCCCCC*CCC**C*CCCCCCCCCC**5*C*CCCCCC5*CCCC5CCC5C*CCCCCCC5*CCC5CCC55C5C5CCC5C**CC5CC5C*C5CCC*5CC
@VH01349:24:AACVJTHM5:1:1103:23457:41590 2:N:0:AGGTGACA+GGCATAGA
CACCAAGGACTACTAGGGTTTCTAATCCTCTTTGCTCCCCACGCTTTCGCGCCTCAGCGTCAGTTAGAGACCAGAAAGCCGCCTTCGCCACTGGTGTTCCTCCACATTACTACGCATTTCACCGCTACACGTGGAATTCCGCTTTCCTCTTCTGTACTGAAGTTCTCCAGTTTCCAATGACCCTCGACGGTTGAGCCCTGGGCTTTCACATCAGACTTAAAGAACCGCCTGCGCGCGCTTTACGCCCAATAATTCCGGACTACGCTTGCCACCTACGTAGTACCGCGGCTGCTGGCACGTA
+
*55*5C555CCCCC5CCCC5C5CC**555*C5C5*5*55CC5C5CCCCCC5*5C5C55CCC55CCC*C5CC5CCCCCC5CC55CC5CC5C*C5CC*CC55CCCC5C5C*C5CCCCCCCC5CCCCCCCCCC5C5C5CCCC*CCCCCCCCCCCCC5CCCC*CCCCC5CC*CCCCCCCCC*CCC5*C55C***CC5CC*5*CCC5CCCC5C*5C**555CCC5CCCCCC*5CCCCCCCCC*C*5C5CCC*C555*CCCCCC5C*C555CC*C*5C*5CC55C*55555C55*C***55555**C
@VH01349:24:AACVJTHM5:1:1103:60117:42726 2:N:0:AGGTGAGA+CGCATAGA
CACCAAGGACTACTAGGGTTTCTAATCCTGTTTGCTCCCCACGCTTTCGCGTCTCAGCGTCAGTATCCAACCAGGGGGCCGCCTTCGCCACGGGTGTTCCTCCCGATATCTACGCATTTCACCGGTACACCGGGAATTCCACCCCCCTCTTTGGTACTCTAGGTTGCCAGTTTCATGCGTCTTTCCTCGGTTGTGCCGAGGGCTTTCACACATCACTTAACAAACCGCCTACACGCCCTTTACGCCCAATGATTCCGAACAACGCTTGCACCCTCTGTATTACCGCGGCTGCTGGCACACA
+
*5C5CCCC*5C5CCCCCCCCCCCCCCCCCCCCCCCCC5CCCCC5CCCCCCCCCCC*CCCCCCCCCCCCC*CCCCCCCC*CCCCCCCCCC5*5CCCCCCCCCCCCCCCCCCCCCCCCCCCCC5CC5CCCCC5CCCCCCCCCCCCCCCCCC5CCC5CCCCCC55*CCCC5CC55CCCCC*CCCCCCCCCCCCCCC*CC*C*5C5CCCCCC*CCCC*CC5CC5CC5CC*55CC555CCC55CCCC*C5C*CCCCC5CC*CCCCC5CCCCCCCCCCC5CCCCCCCCCCCCCC*C555CCCC555*
@VH01349:24:AACVJTHM5:1:1103:39856:42801 2:N:0:AGGTGAGA+CGCATAGA
CACCAAGGACTACTGGGGTTTCTAATCCTGTTTGCTCCCCACGCTTTCGCTCCTCAGCGTCAGTATTGGCCCAGAGAACCGCCTTCGCTACAGGTGTTCCTCCCGATATCTGCGCATTCCACCGCTACACCGGGAATTCCGTTCTCCTCTACCAAACTCTAGCTATAGCAGTATCGACCGCAGTCCCGAAGTTGAGCCTCGGGCTTTCACGACCCACTTACTAAGCCGCCTACCAGCTCTTTACGCCCAATGATTCCGGACAACGCTCGCCCCCTACGAATCACCGCCGCTGGTGGCACGT
+
CCC*CCCCCCCCCCCCCCCCCCCCCCCCCCCCCCCCCCCCCCC5CCC5CCCCCCCCCCCCCCCCCCCCCCCCCCCCCCCCCCCCCCCCCCCCCCCCCCCCCCCCCCCCCCCC5CCCCCCCCCCCCCCCCCCCCCCCCCCCCCCCCC5CCCCCCCCCCCCCCCCCCCCCCCCCCCCCCCCC*CCCCCC*CC5CCCCCC5CCCCC*CCCC*CCC*5*C5CC5CCC*CCCCCCCCC*CCC5CCCCCC*CC*CCCCC5C*CCCC5CCC5CCC55*CCCCCCC*CC*CC55**C5CC*CC*C5CC5
@VH01349:24:AACVJTHM5:1:1103:43529:43483 2:N:0:AGGTGAGA+CGCATAGA
CACCAAGGACTACTCGGGTTTCTAATCCCGTTTGCTCCCCTAGCTTTCGCTCCTCAGCGTCAATGTTGGTCCAGGATGCCGCCTTCGCCACCGGTATTCCTCCAGATATCTACGCATTTCACCGCTACACCTGGAATTCTGCATCCCTCTCCCAAATTCAAGCCATCCAGTATCGGATGCAGTTCCCAGGTTGAGCCTGGGGATTTCACATCCGACTTAGTTGGCCGCCTACGAGCCCTTTACGCCCAGTAATTCCGAACAACGCTTGCCCCCCCCGTATTACCGCGCCTGCTGGCACGTA
+
CCCCCCCCCCCCCCCCCCCCCCCCCCCCC*CCCCCCCC*CCCCCCCCCC5CCCCCCCCCCCCCCCCCCCCCCCCCCC5C5CCCCCCCC5CCCCCCCCCCCCCCCCCCCCCCCCCCCCCCCCCCCCCCCCC5CCCCCCCCCCCCCC5CCCCCCCCCCCCCCCCCCCCCCCCCCCCCCCCC*CCCCCCCCCCCCCCCCCCC*CCCCCCCCCCCCCCCCCCC5CCC*C5CCCCCCC5CCCCCCCCCC*C5CCCCC*CCCCCC55CCCCCC5C*5*CC55C5CCCCC**C5*C55C5C5CCC555
@VH01349:24:AACVJTHM5:1:1103:27661:45225 2:N:0:AGGTGAGA+CGCATAGA
CACCAAGGACTACCGGGGTTTCTAATCCTGTTTGCTCCCCACGCTTTCGAGCCTCAGCGTCAGAAATGTTCCAGAGCGCCGCCTTCGCCACCGGCCTTCCTCCCGATCTCTACGCATTTCACCGCTACACCGGGAATTCCGCGCTCCTCTCCCATCCTCTAGCTGAGCAGTCCCCTCTGCACTTTCCAGGTTAAGCCTGGAGATTTCACGGAGGGCTTACCCAACCGCCTACGCTCCCTGTACGGCCAGTAAATCCGAACAACGGTTGCCACCTTCGTATTACCGCGGCTCGTGGCACGAA
+
CCCCCCCCCCCCCCCCCCCCCCCCCCCCCCCCCCCCCCCCCCCCCCCCCCCCCCCCC*CCCCCCCCCCCCCCCC*C*CCCCCCCCCCC5CC*CC5CCCCCCCCCCCCCCCCCC*CCCCCCCCCCCCCCCCCCCCCC5CCCC*CCC5CCCCCCCCCCCCCC*C*CCCCCCCCCCCCCCCCCCCCCCCCC5CCCCC*5CCCCCCCCCCCCCC5C*CC5CCCC*CCCC**CCCCC*CCCCCCC5*5C*CCC*CC5CC5C5C*CCCCC*CCC*CCCCCCC5CCCCC5CCC5CC5**CC*CCC5C5
@VH01349:24:AACVJTHM5:1:1103:35955:48898 2:N:0:AGGTGAGA+CGCATAGA
CACCAAGGACTACTCGGGTATCTAATCCCGTTCGCTACCCATGCTTTCGCGCCTCAGCGTCAGTTACGTCCCAGGGTGCCGCCTTCGCCTCTGGTATTCCTCCGCATCTCTACGCATTTCACCACTACACGCGGAATTCTACACCCCTCTAACGTACTCCAGTGATCCAGTATCAGACAGCCTCTCCCGGTTTAGCCTGGGAGCTTTCATCGCTCACTTAAACCACCGCCTGCGCGCCCTTTACCCCCTGTAATTCCGGATAACGTTTGGGTCCTACGTTTTACCGCGCCTGCTGGCACGG
+
CCCCCCCCCCCCCCCCCCCCCCCCCCCCCCCCCCCCCCCCCCCCCCCCCCCCCCCCCC5CCCCCCCCCCCCCCCCCCCCCCCCCC*CCCCCCCCCCCCCCCCCCCCCCCCCCC5*CCCCCCCCCCCCCCCCCCCCCCCCCCCCCCC*C*CCCC5CCCC5CCCCC*CCCCCCCCCCC*C5*CCCCCC*CCCCCCCC5CCCCCCCCCCCCC5**CCC*5CCCCCCCCCC*CC5CCC*C*C55CC5C55C***C5*5**55555555*C555555*55555555555C5*C*CC*CCC55C5C*
@VH01349:24:AACVJTHM5:1:1104:32603:6017 2:N:0:AGGTGAGA+CGCATAGA
CACCAAGGACTACTCGGGTTTCTAATCCTGTTTGCTCCCCACGCTTTCGCACCTCAGCGTCAGTACCGGGCCAGTGAGCCGCCTTCGCCACTGGTGTTCTTCCTAATATCTACGAATTTCACCTCTACACTAGGAATTCCACTCACCTCTCCCGGACTCGAGACGACCAGTTTTGAAGGCAGTTCCGCAGTTGAGCTCCGGGCTTTCACCGCCAACTTGGTCATCCGCCTACGTGCGCTTTAGGCCCAGTAATTCCGGGCAACGGTTGCCGCCTCCGTATTAGGGCGGGTGCTGGCACGGA
+
*CCCCCCCCCCCCC*CCCCCC5CC5CCCCCCCCCCCC5C*CCCCCCCCCCCC*CCCCCCCCCCCCCCCCCCCCCC*CCC5CCCCC5C**CCCCCCCCCCCCCCCC5CCCCCCCCCCCCC*CC5CCCCCCCC5CCCCCCCCCCCCCCC5CCCCC5CCCCCCCCCCCCCCCCCCCC*CCCCCC5CCCCC*5CCCCCC5CCCCC*5CCCCCCC5CCC*CCC*55C55CCCC*5C5C*5C5CCCCCCC*CCCC5CCCCCCCC5CCCCCCC*CCCCCC*CCC*CCCCCC*5CC*CC5CC555CCC*
@VH01349:24:AACVJTHM5:1:1104:45044:6301 2:N:0:AGGTGAGA+CGCATAGA
CACCAAGGACTACTGGGGTTTCTAATCCCGTTCGCTCCCCATGCTGTCGCGTCTGAGCGTCAGAGCAGGCCGAGCGAATCGCCTTCGCCACTGGTGTTCCTCCGGATCTCTACGCATTTCACCACTCCACCCGGAATTCCATTCGCCTCTACCTCTCTCGAGTCAAGCAGTCTCACACGGCCTCGCCCAGTTGAGCCGGGCGCTTTCACAAGTGACTTACCTAACCGCCTGCACGCCCTTTACGCCCACTAAATCCGGATAACGCTCCTCTCCTACGTTTTACCGCGGCTCCAGGCACGTA
+
5CCCCC*CCCCCCCCCCCCCCCCCCC5*CCCCCCCCCCCCCCC*CCCCC5CCCCCCCC5CCCCCCCCCCC5*CCCCCCCCC*CCCCCC5CCCCCCCCCCCCCCCC*CCCCCCCC*CCCCCCCCCCCCCCCCCCCCCCCC5C5CCCCCC5CCCCCCCCC5CCCCCC5C*CCCCCCC*C*CC*CCCCC**C5CCCC*CCCCC*C*CCCCCC55CCC5CCCC5CC5CCCC*5C55CCC5*CCCC5CCCCCC*5CCCCCCCCCCC*55555*CCCCCCCC5*CC5C5**55C*C***CCC*C5C*
@VH01349:24:AACVJTHM5:1:1104:12835:10068 2:N:0:AGGTGAGA+CGCATAGA
CACCAAGGACTACTAGGGTTTCTAATCCTGTTTGCTCCCCACGCTTTCGCTCCTCAGCGTCAGTGCCGGCCCAGAGAACCGCCTTCGCTACTGGTGTTCCTCCCGATATCTGCCCATTCCACCGCTACACCGGGAATTCCATTCTCCTCTACCGGACTCAACTCACAACAGTATCGACTGCAATTCCGGGGTTGAGGGGCGGACTTTCACAGCCGACTTGTTGAACCCCCTACGAGCTCTTTACGCCCAATGATTCCGGATAACCCTCGCACCCTACGTATTACCGCGGCTGCTCGCACGT
+
5CCCCCCCCCCCCCCCCCCCCCCCCCCCCCCCCCCCCCCCCCCCCCCCCCC*CCCCCCCCCCCCC5CCCCCCCCCCCCCCC5CCCCCCCC*CC*CCCCCCCC5CCCCCCCCC5**CCCCCCCCCCC5CCCCCCCCCCCCCCCCC*CC*CCC**CCCCCCCC*CCC5CCCC55CCCCCCCCCCCC5CC*CCCCC5CC*55*CCC*CCCC55CC**5CCCCCCC5CC5**C5CC*CC55CCCCCCCCC55CC**5*CCCCCCCC5***C5CC5CC*CCC5CC55CCC5C*5CCCCC*CCCCCC
@VH01349:24:AACVJTHM5:1:1104:56954:12681 2:N:0:AGGTGAGA+CGGATAGA
CACCAAGGACTACTCGGGTATCTAATCCCGTTTGCTCCCCTGGCTTTCGCTCCTCAGCGTCAGTGTTGGTCCAGGATGCCGCCTTCGCCACCGGTGTTCCTCCAGATATCTACGCATTTCACCGCTACACCTGGAATTCCGCATCCCTCTCCCAAACTCAAGCCATCCAGTATCAGACGCAGTTCCCCGGTTAAGCCGAGGGATTTCACGTCTGACTTAGTTGGCCGCCTACGAGCCCTTTACGCCCAGTAATTCCGAACAACGCTTGCCCCCCCCGTATTACCGCGGCTGCTGGCACGGA
+
CCCCCCCCCCCCCCCCCCCCCCCCCCCCCCCCCCCCCCCCCCCCCCCCCCCCCCCCCCCCCCCCC5CCCCCCCCCCCCCCCCCCCCC*CCCC*CCCCCCCCCCCCCCCCCCCCCCCCCCCCCCCCCCCCCCCCCCCCCCCCCCCCC*C5CCCCCC5CCCCCCCCCCCCCCCCCCCCCCCCCCCCCCCCCCCCCCCCCCCCCCCCCCCCCCCCCCC*CCCCCCCCCCC5CCCCCCCCCCCCCC*C5CCC5CCCCCCCCCCCCC5CCCCCCCCCC5CCC*CCCCC*55CCCC5CCCCCCCC*C
@VH01349:24:AACVJTHM5:1:1104:28513:18626 2:N:0:AGGTGAGA+CGCATAGA
CACCAAGGACTACTAGGGTTTCTAATCCCGTTCGCTCCCCACGCCTTCGCGCCTCAGCGCCAGGTCGGGCCCAGCTGGCCGCCTTCGCCACGGGTGTTCCTCCCGATCTCTACGCATTTCACCACTACACCGGGAATTCCACCAGCCCCTGCCGACCTCAAGCTCGCCAGACGCCGACGACCCTCCCCGGTTGAGCCGGGGGGTTTCACCTCAGGCTTGACGAGGCGCCTGCGCGCGCTTTACGCCCACTAACTCCCGACAACGCTCGGCCCCTACCTATAACCGCGCCTGCTGGCACCTA
+
*CCCCCCC*CCCCCCCCCCCCCCCCCCCCCCC5CCCCCCCCCCCCCCCC5CCCCCCCCCC5C*CCC*55*C*CC**5CC5CCCCCCC5CC55CCCCCC55CCCCCCCCCCCCC5CCCCCCCCCCCCCCCC*5CCCCCC*CCC*CCC5CCCCCCC55CCCCC**CCCCCCC*5*CCCCCC5C5CC5CCCCCCC5CCCCCCCCC*CCC*CC*CC*555C*5*CC555C555C55C5CCC5CCCC55CC*C**55C5*555C5C5C5*5555C55*C55*CCC*5*5*555CC5*CC*CC5**5
@VH01349:24:AACVJTHM5:1:1104:6775:19345 2:N:0:AGGTGAGA+CGCATAGA
CACCAAGGACTACTCGGGTATCTAATCCCGTTTGCTCCCCTGGCTTTCGCGCCTCAGCGTCAGTGTTGGCCCAGCAACCCGTCTTCACCTCAGGTGTTCCTCTTGATATCTACGCATTTCACCGCTACACCAACAATTCCGATTGCCCCTTCCACACTCTACCACTGCAGTATCACTTGGCCGTTCTGAGTTAAGCTCAGAGATTTCACAAGTGACTTACCGCGGCGCCTACGCGCCCTTTACGCCCAGTAATTCCGACCAACGCTTGGTCCCTACGTATTACCGCGGCTGCTGGCACGTA
+
*CC5CCC5CCCCCCCCCCCCC5CCC55CCCCCCC5CC5CCCCCCC5C5CCCCCCCCCCCCCCCCCCCCCC5CCCCCCCC*CCCCCCCCCCCCC5CCCCCCCCC*CCC5CCCCCC5CCCCCCCCCCCCCCCCCC*CC55CCCCCCC5CC5CCCCCC555*55*5CCC*CCCCCCCC5CCC5C555CCCCCCC55CCC*C*C*555*5555CC5C5CC5CCC55CC*CC*CCCCC*5CCC5CCC*CC*CC5CCC*5C*5C*5*C5C5CCCCCCCCCC*55CCC*5C5CCC5C55C***CCC*C
@VH01349:24:AACVJTHM5:1:1104:52126:19591 2:N:0:AGGTGAGA+CGCATAGA
CACCAAGGACTACAAGGGTTTCTAATCCCGTTCGCTCCCCACGCCTTCGCGCCTCAGCGTCAGGTCAGGTCCAGTCGGCCGCCTTCGCCACTGGTGTTCCTCCCGATATCTACGCATTTCACCACTACACCGGGAATTCCGCTTCCCTCTCCTGGCTTCGAGTCGGACAGTATCGAATGTCCCTCCCCACTTGAGCCGGGGGCTTTCACATTCCACTTATGCCACCGCCTGGGCCCTCTTTACGCCCAGTAAATCCGGACAACGCTTGCCACCTACGTATTACCGGGGGTCGTGGGACGTT
+
5CCCCCCCCCCCCCC*CCCCCCCCCCCCCCCCCCCCCCCCCCCCCCCCC*CCCCCCCCCCCCCCC5CCCCC*CCCC5CCCCCCCCCCCCCCCCCCCCCC*C5CCCCCCCCCCCC55CCCCCCCCCCCCCCCCCC*CCCCCCCC*CCCC5CCCC55CCCCCCCCCCCCCC5*5CCCCCCCCCCCC5CCCC*CCCC*CC555CCCCCC*CCCCCC*CCCCCCC**CCCCC5*C****5CCCCCCCC5C55CCCCC**5CCC5CC55*C555CC55CC5C*55*5**555C*5*5555*5555*
@VH01349:24:AACVJTHM5:1:1104:24802:19875 2:N:0:AGGTGAGA+GGCATAGA
CACCAAGGACTACTAGGGTTTCTAATCCTGTTTGCTCCCCACGCTTTCGTGCCTGAGCGTCAGTGCTGGACCAGGAAGCCGCTTTCGCCACTGGTGTTCCTCCCGATATCTACGCATTTCACCGCTACACCGGGAATTCCGCTTCCCTCTTCCGCACTCTAGCCCCGCAGTTTCGAATGCAATTCCCAGGTTGAGCCCGGGGCTTTCACACCCGACACACGGAACCGCCTACGCACGGTTTACGGCCAGTAATTCCGATTAACGCTGGCACCCTCTGGATTACCGCGGCTGCTGGCACAGA
+
5CCCC5CC5CCCCCCCCCCCCCCCCCCCCCCCCCCCCCCCCCCCCCCCCCC5CCCCCCCCCCCCC*CCCCCCCCCCCC*CCCCCCCCCCCCCCCCCCCCCCCCCCCCCCCCCCCCCCCCCCCCCCCCCCC5CCCCCCCCCCCCCCCCCCCCCC5*CCCCCCCCCCC*CCCCCCCCCCCC55CCCCCCCC*CCCCC5CCCCCC*CCCCC*C5*CC5CCCCC5CCCCCCC*CCCCCCCC*CCCCCC*C*5CC*CC5*CCCCC*C5*CCC5*CCC55CC5***55555555*555*5*5555**
@VH01349:24:AACVJTHM5:1:1104:18156:20348 2:N:0:AGGTGAGA+CGCATAGA
CACCAAGGACTACAGGGGTTTCTAATCCCGTTCGCTCCCCGCGCCTTCGCGCCTCAGCGTCAGGTCAGGGCCAGCTGGCCGCCTTCGCCACCGGTGTTCCTCCCGATCTCTACGCATTTCACCGCTACACCGGGAATTGCACCAGCCTCTCCCTGCCTCTAGCCACCCCGTCTCGCACGACCCTCCCCGGTTGAGCCGGGGGCTTTCACCTGCCACGCACCCAGCCGCCTACGCGCCCTTTACGCCCAGTAACTCCGGACAACGGTCGCACCCTAGCTCTTACCGCGGCTGCTGCGAGGTA
+
5CC*CCCCC5CCCCCCCCCCCCCCCCCCCCCCCCCCCCCCCCCC5CCCC5CCCCCC*CCC5CCCCCCCCCCC5C*CCCCCC5CCCCCCCCC**CCCCCCCCCCCCCCCC5*CCC*CCCCC5CCCC55CCCCCCCCCCC*CCC*CCCCCCCC*5CC*5CCCC5CC*C*5CCC5CCCC55CCCC5CCC5CC55CCCCCCCCCCC*CC*CCC*CC**C5**5*C5CC5C555CC5**555*5555C*555C55555555CC**5C5*55C555*555C555555*555*555555555*5*5C*
@VH01349:24:AACVJTHM5:1:1104:45650:23074 2:N:0:AGGTGAGA+CGCATAGA
CACCAAGGACTACAGGGGTTTCTAATCCTGTTTGCTCCCCACGCTTTCGCTCCTCAGCGTCAGTGCCGGCCCAGAGAACCGCCTTCGCTACTGGTGTTCCTCCCGATATCTGCGCATTCCACCGCTACACCGGGAATTCCATTCTCCTCTACCGGACTCAAGTCACAACAGTATCGACTGCAATTCCGGGGTTGAGCCCCGGACTTTCACAGCCGACTTGTTGAACCGCCTACGAGCTCTTTACGCCCAATGATTCCGGATAACGCTCGCACCCTACGTATTACCCCGGCTGCTGGCACGT
+
CCCCCCCCCCCCCCCCCCCCC*CCCCCCCCCCCCCCCCCCCCC5CCCCCCCCCCCCCCCCCCCCCCCC5CCCCCCC*CC5CCCCCCCCCCCCCCCCCCCCCC*CCCCCCCCCCC*CCCCCCCCC5CCCCCCCCCCCCCCCCCCCCCCCCCCCCCCCCCCCCCCCCCCCCCCCCCCCCCC5CCCCCCCCCCCCCCCC*C*CCCCCCC*CCCCCCCC5CCCCCCCCCCCC*5CC5CCCCCCCCCC5CCCCC*C*5CCCCC5CCCC5CCCCCCCCCCC5C*CCCCCCC*CCCCCCCCCC55C5C
@VH01349:24:AACVJTHM5:1:1104:13403:25100 2:N:0:AGGTGAGA+CGCATAGA
CACCAAGGACTACAAGGGTTTCTAATCCTGTTTGCTCCCCACGCTTTCGCGTCTCAGCGTCAGTGACGTCCCAGCGAGCTGCCTTCGCAATTGGTGTTCCTCCTGATATCTGCGCATTTCACCGCTACACCAGGAATTCCACTCGCCTCTTCCGTACTCAAGCCCGACAGTATCCACCGGCATCCGAGGGTTGAGCCCCCGGCTTTCACAGCAGACTTACCGGACCGCCTACACGCGCTTTAGGCCCAATGATTCCGGACAACCCTAGCCCCCTACGTATTACCGCGGCTGCTGGCACCTA
+
CCCCCCCCCCCCCCCCCCCCCCCCCCCCCCCCCCCCCCCCCCCCCCCCCCCC*CCCCCCCCCCCCCCCCCCCCCCCCCCCCCCCC*CCCCCCCCCCCCCCCCCCCCCCCCCC5C*CCCCCCCCCCCCCCCCCCCCCCCCCCCCCCCCCCCCCCCCCCCCCCCCCCCCCC*CCCCCC5*CCCCCCCCCCCCCCCC5CCCCCCCCCC5*CCCCCCCCCC*CC5CCCCCCCCCCCCCCCCC*CCC5CC55CCCCCCC*C5CC55CC*5CC5CCCCCCC5*CCCCC5C5CC5CCCCCCC5CC55C
@VH01349:24:AACVJTHM5:1:1104:62484:25441 2:N:0:AGGTGAGA+CGCATAGA
CACCAAGGACTACAGGGGTTTCTAATCCTGTTTGCTCCCCACGCTTTCGTACCTCAGCGTCAGTATCTGTCCAGAAAGTCGCCTTCGCCACTGGTGTTCCTCCTAATATCTACGGATTTCACCGCTACACTAGGAATTCCACTTTCCTCTCCAGTACTCAAGCTATACAGTTTCAAGTGCTTGCAATGGTTGAGCCACTGACTTTCACACCTGACTTATATAGCCGCCTGCGTACCCTTTACGCCCAATAAATCCGGATAACGCTCCCCCCCTACGTATTACCGCGGCTCGTGGCACCTAG
+
CCCCCCCCCCCCCCCCCCCCCCCCCCCCC*CCCCCCCC*CCCCCCCCCCCCCCCCCCCCCCCCCCCCCCCCCCCCCCCCCCCCCCCCCC5CCCCCCCCCCCCCCCCCCCCCCCC*CCCCCCC5CCCCCCCCCCCCCCCCCC*CCCCCCCCCCCCCCCCCCCC*CCC55CCCCCCCCC*C*CCC*CCCCCCCCCCCCCCCCCCCCC5C5CCCC5C*CCCCCC55CCCC5CCCCCCCCCCCCCCCC5*CCC55CCCCCCCCCC*C*CC*CC555CC5C55C555*555C5C5*CC55CCCCCC
@VH01349:24:AACVJTHM5:1:1104:19235:26804 2:N:0:AGGTGAGA+CGCATAGA
CACCAAGGACTACCCGGGTTTCTAATCCTGTTTGCTCCCCACGCTTTCGCGTCTCAGCGTCAGTTGCTGTCCAGAAGGGCGCCTTCGCCACTGGTGTTCCTCCCGATCTCTACGAATTTCACCTCTACACCGGGAATTCTCCCTTCCTCTCCAGCACTCAAGCCCCGGAGTTTCCAATGCACTTCCCGGGTTAAGCCCGGGGCTTTCACATCAGACTTCCGGAGGCGCCTGCACGCGCTTTACGCCCAGTAATTCCGAATAACGCTTGCACCCTCCGTATTACCGCGGCTGCTGGCACGGA
+
CCCCCCCCCCCCCCCCCCCCCCCCCCCCCCCCCCCCCCCCCCCCCCCCCCCCCCCCCCCCCCCCCCCCCCCCCCCCCCCCCCCCCCCCCCCCCCCCCC5C5*CCCCCCCCCCCCC5CCCCCCCCCCCCCCCCCCCCCCCCCCCCCCCCCCC5CCCCCCCCC*CC*CCCCCCCCCCCCCCCCCCCCCCC5CCCCCCCCCCCCC*CCCCCCCCCCCCCCCCCCCCC*CCCCCCCC5CCCC5CCCCCCCCCCCCCCCCCCCCCCCCCCCCC5CCC5CC5CCCCCCC*CCCCCCCC5C*5CCC**
@VH01349:24:AACVJTHM5:1:1104:10960:32389 2:N:0:AGGTGAGA+CGCATAGA
CACCAAGGACTACAAGGGTATCTAATCCTGTTTGCTCCCCACGCTTTCGCACCTCAGCGTCAGTACCGGGCCAGTGAGCCGCCTTCGCCACTGGTGTTCTTGCGAATATCTACGAATTTCACCTCTACACTCGCAGTTCCACTCACCTCTCCCGGACTCGAGATCCTCAGTATCAAAGGCAGTTCCGGAGTTGAGCTCCGGGATTTCACCCCTGACTTAAAGATCCGCCTACGTGCGCTTTACGGCCAGTGATTCCGAGGAACGCTAGCCCCCTTCGTATTACCGCCGCTGCTGGCACGAA
+
5CCCCCCCCCCCCCCCCCCCCCCCCCCCC*CCCCCCCCCCCCCCCCCCCCCCCCCCCCCCCCCCCCCCCC*CCCCCCCCCCCCCCCCCCC*CCCCCCCCCCCCCCCCCCCCCCCCCCCCCCCCCCCCCCCC5C*CCCCC*CCCCCCC*5CCCCCCC5C5CCC5CC*CCC*CCCCCC5CCCC*CCCCCCCCCCCCCCCCCCCCCCCCCCC*CCCCCCCCCCCC*5CC*CCCCCCC*CC*CCC*C555*CC55C*55CCCC*CC555CC55C5CCC5*CC*C5C5CCCCC5C5CC5CCCC5*C
@VH01349:24:AACVJTHM5:1:1104:58356:32635 2:N:0:AGGTGAGA+CGCATAGA
CACCAAGGACTACCAGGGTTTCTAATCCTGTTTGCTCCCCACGCTTTCGCGCCTCAGCGTCAGTTACAGACCAAAAAGCCGCCTTCGCCACTGGTGTTCCTCCACATCTCTACGGATTTCACCGCTACACGTGGAATTCCGCTTTTCTGTTCTGCACTCAACTTTCCCAGTTTCCAATGACCCTCCACGGTTGAGCCGTGGGCTTTCACATCAGACTTAAGAAACCGCCTGCGGGCGCTTTACCCCCAATAATTCCGGATAACGCTTGCCACCTACGTATTACCGCGGCTCCTGGCACGTA
+
CCC5CCCCCCCCCCCCCCCCCCCCCCCCC5CCCCCCCCCCCCCCCCCCCCCCCCCCCCCCCC5CCCCCCCCCCCCCCCCCC*CCCCCC5C*CCCCCCCCCC*CCCCCC5CCCCC*CCCCCCCCC*C5CCCCCCCCCCCCCC5CCCCCC*CCCCCCCCCCCC*CCCCC*C5CCCCCCC5C5C5CCCC5C*CCC5C*5C55*5CCCCCC*5CCC5555CCC5CC5CCCC**555C*5555*CC5**5CCCCC5C5CCCCCCC5*5C5C55*5CC5555555*5C5*5*C5*55*555*55555
@VH01349:24:AACVJTHM5:1:1104:55761:36630 2:N:0:AGGTGAGA+CGCATAGA
CACCAAGGACTACTAGGGTATCTAATCCTGTTTGCTCCCCACGCTTTCGCGTCTCAGCGTCAGTACTGGTCCAGCTGGCCGCCTTCGCCACGAGTGTTCTCCCCCATCTCTACGCATTTCACCGCTACACAGGGAATTCCACCAGCCCCTCCCAGCCTCAAGCTCCACAGTTTCCAAGGCTTAATACGGTTGAGCCGTATGCTTTCACCACGGACATATGAAGCCGCCTACACGCCCTTTACGCCCAATAATTCCGAACAACGCTCGCCCCTTCCGTATTACCGCGGCTGCTGGCGGGGAA
+
CCCCC5CCCCCCCCCCCCCCCCCCCCCCCCCCCCCCCCCCCCCCCCCCCCCCCCCCCCCCCCCCCCCCCCCCCCCC5CCCCCCCCCCC*CCCCCCCCCCCCC*CCCCCCCCCCCCCCCCCC*CCCCCCCCCCCCCCCCCCCCCC5CC*CCCCCCC5CCCCCCCCCCCCCCCCCC5CCCCCCCCCCCCC5CCCCCCCCCCCCCCC5C5CC55C55CCCCCCCCCCCCCCCC*5CC5*5CCC55C5CC5CC*5CC5CCCCCC555*C555CC*5CC555CC5C5555CCCC**CCCCC55CCC
@VH01349:24:AACVJTHM5:1:1104:69963:36895 2:N:0:AGGTGAGA+CGCATAGA
CACCAAGGACTACTCGGGTATCTAATCCTGTTCGCTTCCCACGCTTTCGCTCCTCAGCGTCAGTAATGGCCCAGAGATCCGCCTTCGGCACCGGTGTTCCTCCTGATATCTGCGCATTTCACCGCTACACCAGGAATTCCCATCTCCCCTACCACACTCTAGCTAGGCCGTATCGAATGCAGACCCGGGGTTAAGCCCCGGGCTTTCACATCCGACGTGACAAGCCGCCTACGAGCTCTTTACGCCCAATTATTCCGGACAACGCTCTGACGCTTCCTATTACCGCGGCTGGTGGCACCTT
+
55C5CCCCCCCCCCC5CCCCCCCCCCCCCCCCCC*C5CC5C*CCCCCCC*CCC**C55CC5C5*CC55CC**CC5**C55*55C5*C**5C55CC5CCCCCCCCCC**C*5CC5CC5CCCC*CC*C5CC**C5CCCCCCC*C*CCC5C*5CC*C5CCCCCCCC5CC*555CCCC5CCCCCCCCC5C*CC*CCCC5555CC*CCCCCCC*CC55CC**CCCCCCCCC5CC5CCCCC5CC*CC*CCCC*5C5*CC5555C55CC5CC55**5555C5*5*5555555**5555*555C*5*5*
@VH01349:24:AACVJTHM5:1:1104:51293:38636 2:N:0:AGGTGAGA+CGCATAGA
CACCAAGGACTACTAGGGTTTCTAATCCTGTTTGCTCCCCACGCTTTCGCGCCTCAGCGTCAGTACCGAGCCAGTGAGCCGCCTTCGCCACTGGTGTTCTTCCTCATATCTACGAATTTCACCTCTACACTAGGAATTCCACTCACCTCTCTCGGACTCGAGATCTGCAGTATCGAAGGCAGTTCCGAGGTTGAGCCTCGGGATTTCACCCCCAACTTACAGATCCGCCTACGCGCGCTTTACGCCCAGTAATTCCGAACAACGCTAGCCGCCTCCCTATTACCGCGGCTGCTGGCACGGA
+
CCCCCCCCCCCCC*CCCCCCCCCCCC**CCCCC55CC5CCCCCCCCCCCCCC5CCCCC5CCCCCCCC*C*C*CCC5CCCCCCCCCC5CCCCCCCC5CCCCCCCC*CCCCCCCC5CC5CCCCC5CCC5CCCCCCCCCCCCCCCC*CCCC5C5CC*CCCCCCC*5CCCCCCCCCCC*CCC5CC*CCCCCCC*CCC*CCCC*CCCCCCCCC5*CCCCC5CC5CCCCC*CC5CC*C5*CCCC**C5C5CCCC*C5CCC*55C5CCC55C5CC55*C5CCC*5555555*555*C55C5*C*5*55
@VH01349:24:AACVJTHM5:1:1104:64850:38939 2:N:0:AGGTGAGA+GGCATAGA
CACCAAGGAGTACTCGGGTTTCTAATCCTGTTTGCTCCCCACGCTTTCGCTCCTCAGCGTCAGTACCGGCCCAGAGAACCGCCTTCGCTACTGGCGTTCCTCCCGATATCTGCGCATTTCACCGCTACACCGGGAATTCCATTCTCCTGTACCCGACTCGAGTCACAATAGTTTCGACTGCAGTTCCGAGGTTGAGCCTCGGAATTTCACAGCCGACTTACTGAACCGCCTACGAGCTCTTTACTCCCAATGATTCCGGACAACGGTCGCCCCCTACGTATTACCGCGGCTGCTCGCACCT
+
*CCCCCCCC*CC*CCCCCCCC5CCCCCCCCCCCCCCCCCCCCCCCCCCCCCCCCCCCCCCCC5CCCCCCCCCCCCCCCCC5CCCCCCCCCCCCC*CCCCCCCCCCCCC*CC*CCCCCCCCCC*C*CCCCCCCCCCCCCCCCCCCC*CC*CCCC*CCCCCCCCCCCCCCC5CCCCCCCCCCC5CCCCC555CCCCCC*5CCCCCCCCC5CCC5CC5CC5C*CCCCCC5C*C5C**C*5*C*5555*5*555*55555C55*5555555*5*5*55*55555555*5555*5***555555**
@VH01349:24:AACVJTHM5:1:1104:57219:39223 2:N:0:AGGTGAGA+GGCATAGA
CACCAAGGACTACTCGGGTATCTAATCCTGTTCGCTCCCCACACTTTCGCTCCTCAGCGTCAGGTAATGGCCAGAGAACCGCCTTCGCCACCGGTGTTCCTCCTGATATCTGCGCATTTCACCGCTACACCACGAATTCCGTTCTCCCCTGCATACCTCTAGTCTGCCCGTATCGGAAGCAGGCTCAGGGTTAAGCCCTCAGTTTTCACTCCCGACGGGAGAAACCGCCTACGAGCCCTTTAGGCCCAATAATTCCGGACAACGGTCGCACCCTACGTATTACCGCGGCTGCTGGCACGTA
+
CCCCCC5CCCCCCC5CCCCCCC*CCCCCCCCCCCCCCCCCCCCCCCCCCCCCCCCC5C5C5CCCCCCCC*CCCC*5CCCCCCCCCCC5CCCC*5CCCCCC*CCC*CCCCCC5CCCCCCCCCCC**CCCCCCC5CCCCCC*C5C*C*C5CCCC5CCCCCCCCCC5CC*CCCCCCC*55*55C*5CCCC*CCCC*CCC5CC**5CC5C5C5*C5C*C5**55555555*5555555*55555C555***555555*555*555555555*555**5*55555555*555**55*5555C5555
@VH01349:24:AACVJTHM5:1:1104:27491:39337 2:N:0:AGGTGAGA+GGCATAGA
CACCAAGGACTACACGGGTTTCTAATCCCGTTCGCTCCCCACGCTTTCGAGCCTCAGCGTCAGTTTCGCGCCAGAAAGCCGCTTTCGCCACTGGTGTTCCTCAGGATATCTAAGCATTTCACCGCTACACCCTGAATTCCGCTTTCCTCTCGCGAACTCAAGACCGCCAGTATCCAAAGCACGTCCGAGGTTGAGCCCCGGCATTCCACTTTAGACTTAACGGTCCGCCTGCGCTCCCGTTACGGCCAGTAATTCCGAACAACGCTAGCAACCTCCGTATTACGGCGCGTGCTGGCACGGT
+
CCCCCCCCCCCCCCCCCCCC5CCCCCCCCCCCCCCCCCCCCCC5CCCCCCCCCC*CCCCCCCCCCC55CCCCCCCCC5CCC5CCCCCC5CCCCCCCCCCCCC*CCCCCCCCCCCCCCCCCCCCC55CCCCCCCCC5CCCCCCCCCCCCCCCCCCCCCCCCCC5CCCCCC5CCCCCC5C5*CC5CCCCC**CCCCCCCCC*C5CC5CCCCCCCCC5CCCCCC5CCCCCCCCCC5CC55C55CCCC**CCCCC*C5C5*CCCCCCC*555*55555*5555555*55*5**5**555555*5*
@VH01349:24:AACVJTHM5:1:1104:15334:43729 2:N:0:AGGTGAGA+CGGATAGA
CACCAAGGACTACTGGGGTATCTAATCCTGTTTGCTCCCCACGCTTTCGCGCCTCAGCGTCAGTTACAGACCAGAAAGCCGCCTTCGGCACTGGTGTTCCTCCACATCTCTACGCATTTCACCGCTACACGTGGAATTCCGCTTTCCTCTTCTCTACTCAAGTTCTCCAGTTTCCAATGACCCTCCACGGTTGAGCCGCGGGCTTTCACATCAGACTTAAAGAACCGCCTGCGCGCGCTTTACGCCCAATAATTCCCGACAACGCTTGCCACCTACGTATTACTCCGGCTCCTGGCACGTA
+
CCCCCCCCCCCCCCCCCCCCCCCCCCCCCCCCCCCCCCCCCCC*CCCCC5CCCCCC55CC5CCCCCCCCCC*CCCCCCCCCCCCCCC*CCCCCCCCCCCCCCCCCCCCCCCCCCCCCCCCCCCC*C5CCCCCCCCCCCCCCCCCCC*CCC5CC*CC5CCCC5CCCCCCCCCCC5CCCCCCC5CCCCCC5CCC*CCCCCCCCC*CCCCCCCCCCCC*CC5CC5CC5C**C5CCC*5CC55CCCCCC*5C*5CCCCCC**5C5C555CCC*CC5*5C55555*555*555CC55**55*555*
@VH01349:24:AACVJTHM5:1:1104:25124:43786 2:N:0:AGGTGAGA+CGCATAGA
CACCAAGGACTACCGGGGTTTCTAATCCTGTTTGCTCCCCACGCTTTCGCGCCTCAGCGTCAGAACCGGTCCAGGTAGCCGCCTTCGCCACTGGTGTTCCTCCCAATATCTACGCATTTCACCGCTACACTGGGAATTCCACTACCCTCTCCCGGCCTCGAGGTAGGCAGTTTCAGAGGCAATTCCTCGGTTGAGCCGACGGATTTCACCCCTGACTTGCCTGGCCGCCTACGGGCCCTTTAGGCCCAATGATTCCGAATAACGCTCCCCCCCTCCCTATTAGCGCGGGTGCTGGCACGGA
+
CCCCCCCCCCCCCCCCCCCCC*CCCCCCCCCCCC5CC*CCCCC*CCCCC*5CCCCCCCCC5CC5CC*CCCCCCCCCC*C5CCCCCCCCCCCCCCC*CCCCC5CCCCCCCC5C*CCCCCCCCCCCCCC5CCCCC5CCCC5CCCCC*5*CCC5CCCC*CCCCCC*CCCCCCCCCC5CCCCC*CCCCCCCCCCCCCCC*C5C*CCCC*CCCCCCC*5CCCC5C*C55CCCCCCCCC*CCCCCCCC5C5C5CCCCCCCC5CCCCCCCC5CC*CCCCC*C55*C55C555*C**CC5CCC*CCCCC
@VH01349:24:AACVJTHM5:1:1104:12304:44941 2:N:0:AGGTGAGA+CGCATAGA
CACCAAGGACTACTAGGGTATCTAATCCTGTTTGCTCCCCACGCTTTCGCGCCTCAGTGTCAGTAACGTCCCAGCGAGCTGCCTTCGCTATTGGTGTTCCTCCTGATATCTGCGCATTCCACCGCTACACCAGGAATTCCACTCGCCTCTTCCGTACTCTAGATCAATAGTATCCACCGGCCTTCAAAGCTTGAGCCTTTGACTTTCACAGCAGACTAATTGATCCCCCTACGCCCTCTTTACGCCCAATCATACCCGACAACGCTCGCTCCCTACGTATTACCCCGGCTGCTGGCACCTA
+
CCCCCCCCCCCCCCCCCCCCCCCCCCCCCCCCCCCCCCCCCCCCCCCCCCCCCCCC5CCCCCCCCCC5CCCCCCCCCCCCCCCCCCCCCCCCC*CCCCCCCCCCCCCCCCCCCCCCCCCCCCCCCCC5CCCCCCCCCCCCCCCCC5CCCCCCC5CCCCCCCC*C5*5C5C5CCC5CCC*5*CCCCCCC5*CCCC5CCCCCCCCC5*CCCCC*CCC5CCCC*CCCC5*CC5CC5**5C5C*CC**5C55CC**C**5*555555555555CCC5C*C55CCCC*C55*C5C**CCC5CC*CC
@VH01349:24:AACVJTHM5:1:1104:18250:45736 2:N:0:AGGTGAGA+CGCATAGA
CACCAAGGACTACTGGGGTATCTAATCCTGTTCGCTACCCACGCTTTCGTGCCTCAGCGTCAGTTGCAGTCCAGAGAGTCGCCTTCGCCACTGGTGTTCCTCCTAATATCTACCCATTTCACCGCTACACTAGGAAATCCACTCTCCTCTCCTGCACTCAAGCCCTACAGTTTCAAAGGCTTACTACGGTTGAGCCGTTGCCTTTAACCTCTGACCCATATGGCGCCCTACGCACCCTTTACGCCCAATGATTCCCGATTACCCTTGCCCCCTACGTATTGCCGGGGCTGGTGGCACGTAT
+
5CCCCCCCCCCCCCCCCCCCCCCCCCCCCCCCCCCCC5C5CCCCCCCCCCCCCCCCCCCCCCCCCCCCCCCCCC5CCCCCCCCCC*C*CC5CCCCCCC*CCCCCCCCCCCCCC*55CCC5CC*CCC*5CC5CCCCC**5CCCC55*555555C5*555CCC*5C*CCCCCCCCCC5C*C5CCC5C555CCCCCC5C*C*5CCCCCCC5CCCCCCCCC*C**5C55**55*55*55555555555C55C55*C55**55C*55**C5555555C5*55C5C5*5555C5C5*C55CC5C5C*
@VH01349:24:AACVJTHM5:1:1104:43056:46758 2:N:0:AGGTGAGA+CGCATAGA
CACCAAGGACTACCAGGGTTTCTAATCCTGTTTGCTCCCCACGCTTTCGTGCCTCAGCGTCAGTGTCGGTCCAGTGAGCCGCCTTCGCCACCGGTGTTCTTCCCAATATCTACGAATTTCACCTCTACACTGGGAATTCCACTCACCTCTCCCGAACTCAAGCCTACCAGTCTCGCACGCACATCCCGGGTTGAGCCCGGGGCTTTCACGCCCGACTTGATAGGCCGCCTACGCACCCTTTACGCCCAGTAATTCCGAACAACGGTAGCCCCCTCCGTATTTCCGCGGCTGCTGGCACGGA
+
*CCCCCCCCCCCCCCCCCCCC5CCCCCCCCCCCCCCCCCCCCCCCCCCCCCCCC5CCCCCCCCCCCCCCCCCCCCCCC*CCC5CC*C5CCCCCCCCCCCCCCCCCCCCCCCCCCCCCCCCC*CCCCCCCCCCCCCCCCC5CCCCCC*C*CC*CC5C*CCC55*C55C*CCCCCC5*55C5C5CCC*C5*C*5C55*CC555C*C55CCC*CC**C5*5C5**5*555*55555*5*555555555*555CC5C5*5555555555C*55*C*55C*5C5C*5***55555*555555*555
@VH01349:24:AACVJTHM5:1:1104:56651:46948 2:N:0:AGGTGAGA+CGCATAGA
CACCAAGGACTACACGGGTTTCTAATCCTGTTTGCTCCCCACGCTTTCGCTCCTCAGCGTCAGTGGCGGCCCAGAGAACCGCCTTCGCTACTGGTGTTCCTCTCGATATCTGCGCATTTCACCGCTACACCGAGAATTCCATTCTCCTCTACCGGACTCGAGTCACAGCAGTATCGACTGCTATTCCCAGGTTGAGCCTCGGACTCTCACAGCCGACTTGCTGAACCGCCTACGAGCTCTTTACCCCCAATGATTCCGGATAACGCTCGGACCCTACGTATTACCGCGGCTGGTGGCAGGT
+
*CCCCCCCCCCC5CCCCCCCCCCCCCCCCCCCCCCCCCCCCCCCC5CCCCCCCCCC5CCCCCCC**CCCCC*CCCCCCCC*CCCCCCCCCCCCCCCCCCCCCC*5CCCCCCCCCCCCCC*CCCCC5CCCCCCCCCCCCC5CCCCCCCCCCCCCCCCCCCCCCCC*CCCCCCC5CCCCCC**C*CC5C**C5CCCCCCCC5CCC5C*5*CCC*C55C5CCCCCCC*5CC555CCCCCCC5C*CC***5CC5C5*5C*C5C55CC5*55C555*5555555C55C*5*5*5555C5**55**5
@VH01349:24:AACVJTHM5:1:1104:19879:47818 2:N:0:AGGTGAGA+CGCATAGA
CACCAAGGACTACAAGGGTTTCTAATCCCGTTCGCTCCCCATGCTTTCGCGTCTCAGCGTCAGGTATGTCCCAGGATGCCGCCTTCGCCTCTGGTGTTCCTCCGGATCTCTACGCATTTCACCACTACACCCGCAATTCCGCATCCCTCTAACACCCTCTAGGCAAGCAGTCTTATCCGACCTCTCCCAGTTTAGCCGGGAGCTTTCACGGACAACTTACTTAGCCGCCTACACGCTCTTTACGCCCACTAATTCCGGATAACGTTTGCGTCCTACGTTTTACCGCGGCTGCTGGGACGTA
+
CCCCCCCCCCCCCCCCCCCCCCCCCCCCCCCCCCCCCCCCCCCCCCCCCCCCCCCCCCCC5CCCC5CCCCCCC*C5CC*CCCCCCCCCCCCCCCC5CC5CCCCCCCCCCCCCC*CC*CCCCCCCCCCCCCCC5*CCCCCCCCCCCCC5CCCCCCCC5CCCCC5CCCCCCCCCCCCC**CCCCCCCCC*C5CCCC5CCCCC5C5*CCCC5CCCC*CCCCC*C5C*5C**5CCCC*C*55CC55C5*5***5C555C5555555555*555CC*CCC5CCCCCCC*C*C5C5CCCCC*CCC*C
@VH01349:24:AACVJTHM5:1:1104:51387:48273 2:N:0:AGGTGAGA+CGCATAGA
CACCAAGGACTACTCGGGTATCTAATCCCGTTTGCTCCCCTGGCTTTCGCGCCTCAGCGTCAGTGTCAGCCCAGCAACCCGTCTTCACCTCAGGTGTTCCTCTTGATATCTACGCATTTCACCGCTACACCAAGAATTCCGATTGCCCCTTCTGCACTCTAGCACTGCAGTATCAGCTGGCCGTTCCGAGTTAAGCTCGGAGATTTCACAGCTGACTTACCGCGCCGCCTACGCGCCCTTTACGCCCAGTAAATCCGAAAAACGCTTGCTCCCTACGTATTACCGCGGCTGCTGGCACGTA
+
5CCCCCCCCCCCCCCCCCCCCCCCCCCC5CCCCCCCCCCCCCCCCCCCCCCCCC5CCCCC*CCCCCCCCCC5CC*CCCCCCCCCCCCCCCCCCCCCCCCCCCCCCCCCCCCCCCCCCCCCCCCCCCCCCCCCCCCCCCCCCCC5C5C5CCCCCCCCCCCCCCCCCC55CCCCCC*C5CCC*C5C5CCCCCCCCC5CCCC*CC*CC5CCCCCCCCCCCCC*5CCC*C55CCC5CCC5CCCC5CC5CCCCCCCC5CC5CCC*C55555C55CCC55C*5C55CC5*555*C55*55C555CC5
@VH01349:24:AACVJTHM5:1:1104:52391:48746 2:N:0:AGGTGAGA+CGCATAGA
CACCAAGGACTACTAGGGTATCTAATCCTGTTCGCTACCCACGCTTTCGCGCCTCAGCGTCAGTTGCAGACCAGAGAGCCGCCTTCGCCACTGGTGTTCCTCCACATCTCTACGCATTTCACCGCTACACGTGGAACTCCACTCTCCTCTTCTGCACTCAAGTTATTCAGTTTCCAATGACCGCTTGTGGTTAAGCCACAAGATTTCACATCAGACTTAAATAACCGCCTGCGCGCCCTTTACGCCCAATAATTCCGGACAACGCTTGCCCCCTACGTATTACCGCGGCTGGTGGCACGAT
+
CCCCCCCCCCCCCCCCCCCCCCCCCCCCCCCC*C*CCCCCCCC*CCCCC*CCCCCCCCCCCCCCCCCCCCCCCCCCCCCCCCCCCCCCCCCCCCCCCCCCCCCCCCCCCCCCCCCCCCCCCCC5CCCCCC5CCCCCCCCCCCCCCCCCCCC*CCCCCCCCC5CC5CCCCCC5CCCCCC5CC*CCCCCCCCCCCCCCCCCCC*CCCCCCC5CCCCCCCCCCCCCCCC*CCC5*C*CCCCCCCCCCCCCCC*CCC5C*CCCCC555*CC**5C**5C**55C55555*5C*C5*5C5CCC5**
@VH01349:24:AACVJTHM5:1:1104:62446:50431 2:N:0:AGGTGAGA+CGCATAGA
CACCAAGGACTACCAGGGTTTCTAATCCTGTTCGCTCCCCACGCTTTCGCGCCTCAGTGTCAGTTACAGACCAGAAAGTCGCCTTCGCCACTGGTGTTCCTCCAAATCTCTACGCATTTCACCGCTACACTTGGAATTCCTCTTTCCTCTTCTGCACTCAAGTTCCCCACTTTCCAATGACCCTCCACGGTTGAGCCGTGGGCTTTCACATCAGACTTAACAAACCACCTCCGCGCGCTATACCCCCAAAAAATCCGGACAACGCTTGCCACCAACGTATTACCGCGGCTCCTGGCACGTA
+
C5CCCCCCCCCCCCCCCCCCCCCCCCCCCCCCCCCCCCCCCC5CCCCCCCCCCCCCCCCCCCCCCCCC5CCCCCCCCCCCC*CCCCCCCCCCCCCCCC5CCCCCCCCCCCCCCCCCCCCCC5C**CCC*C5*55CCCCCC*CCC55CCCCCCCCCC*CCC55CCCCCCC****CC5C555555555*555555555C5C555C5CC5**5*5555**555*55*555555*55555*555555*5*55555**555**555555*55555555*555*555*555555555*5*555*555
@VH01349:24:AACVJTHM5:1:1104:21166:50772 2:N:0:AGGTGAGA+CGCATAGA
CACCAAGGACTACAAGGGTTTCTAATCCCGTTCGCTCCCCTAGCTTTCGCGCCTCAGCGTCAGTGTCAGCCCAGCAACCCGCCTTCGCCGCAGGTGTTCCTCTCGATATCTACGCATTTCACCGCTACACCGAGAATTCGAGTTGCCCGGTCTGCCCTCGTGCGCCGGCGTTTCGGCTGTCCTGTCGCATTGAAGGGGCGAGATTTCACAGTCGACTTGCAGTGCGGCCTAGCCGCGCTTTACGCCCAGTAAATCCGAACAACGGCTGCTCCCCCCGTATAAGCGGGGGTGCTCGCACGGA
+
*C5CCC*CCC*CCCCCCCCCCCCCCCCCC*CC*C*CCCCCCC5*CCCCCCC5CCCCCCC5CC*C5CCC5C5CC*CCCCCCCCCCCCCCCCCCCCCCCCCCC5CCCC*CCCCCCCCCCC*CCCCC5CCCCCCCC5*C*C**5CCCC********5*5**C**55*5555*55*5*555555**5*555*5*5*5555*5*5*55555*55*555555555**555555*5555*555555555555555*****55*55*5555*5*55**5*5*5*5**55555555**5*555*5**555
@VH01349:24:AACVJTHM5:1:1104:65002:52684 2:N:0:AGGTGAGA+CGCATAGA
CACCAAGGACTACAGGGGTTTCTAATCCGTTTTGCTCCCCACGCTTTCGCTCCTCAGCGTCAGTTACGGCCCAGAGTGGCGCCTTCGCCACTGGTGTTCCTCCTGATATCTGCGCATTTCACCGCTACACCAGGAATTCCCCACTCCCCTACCGCACTCCAGTCACGACAGTATCGGGTGGCCTCTCTGGGTTGAGCCCAGAGTTTTCACACCCGACTTATCGAACCGCCTACGAGCTCTTTACGCCCAATAAATCCGGAGAACGCTTGGTGCCTACGTATCACCGCGGCTGCTGGGACGT
+
CCCCCC*CCCCCCC*CCCCCCCCCCC5CCCCCCCCCCCC5CC5CCCCCCCCCCCCCCCCCCCCCCCC5C*C5CCCCCCCCCCCCCCCCCCCCCCCCCC5CCCCCC5C*CCCC*C5CCCC5CCCCCCCCCCCCCCCCCCCCC5CC5CCCCCCCCC5CCCCCCCCCC*CCCCCCCCCCCCCCCCCC5C5CCCCCCCCC*CC5C*CCCCC5CCCC5C5CCCC*CCCCCC5*55CC55CCCCC5CCCCCC5CCCCCCCCCC5*C*CCC55CCC5CCCCCC*CCC5**5CC555CCCC5**5C5CC
@VH01349:24:AACVJTHM5:1:1104:65721:55713 2:N:0:AGGTGAGA+CGCATAGA
CACCAAGGACTACAAGGGTTTCTAATCCTGTTTGCTCCCCACGCTTTCGCGTATCAGCGTCAGTATCCGATCAGGGGGCCGCCTTCGCCACAGGTGTTCCTCCCGATATCTACGCATTTCACCGCTACACCGGGAATTCCACCCCCCTCTTCGGTACTCTAGCTTGCCAGTTTCGTGCGTCATTCCCCGGTTGAGCCCGCGGCTTTCACACATGACTTAACAAACCGCCTACACGCCCTTTACGCCCAATGATTCCGAACAACGCTTCCACCCTCGGTATTACCGGGCGTCCTGGCACAGA
+
5CCCCC5*CCCCCCCCCCC*CCCCCCCCC*CCCCCCCCCCCCCCCCCCC*5C*CCCCCCCCC5CCC5CCCCCCCCC*CCCCCCCCCCCCCCCCCCCCCC*CC*CCCCCCCCCCCCCCCCC5*C*5CCCCCCCC55CCC55CCCCCCCCCCCC55CCCCCCC5C5CCCC*5CCCCCCCCC55CCCCCC5*CCCCCCCC*C5CC*CCC5C*CC5C5*5C5CC55555555555C555555CCC*5*5*555***555*55**5555555*5*555*5*55555555*555*5*****55*555
@VH01349:24:AACVJTHM5:1:1105:34345:1663 2:N:0:AGGTGAGA+CGCATAGA
CACCAAGGACTACAAGGGTATCTAATCCTGTTTGCTCCCCACGCTTTCGCACCTCAGCGTCAGTTCCGGACGAGTGGGCCGCCTTCGCCACCGGTGTTCTTCCTAATATCTACGAATTTCACCTCTACACTAGGAATTCCACCCACCTCTTCCGGACTCGAGACCAACAGTATCAAAGGGAGTTCCGAGGTTGAGGCCCGGGATTTCACCCCTGACTTGAAAGTCCGCCTACGTGCGGTTTACGCCCAGTGATTCCGAACAACGGTAGCCCCCGTCGTAATACCGCGGCTGGTGGCACGAA
+
5CCCCCCCCCCCCCCCCCCCCCCCCCCCCCCCCCCCCCCCCCCCCCCCCCCCCCCCCCCCCCCCCCCCCCC5CCCC*CCCC*CCC5CCCCC5CCCCCCCCCCCC*CCCCCCCCCCCCCCCCCCCCCCCCCCC5CCCCC5CCCCCCCCCCCCCCC5CCCCC5C*5*5CCCCCCCCCCCCC*CCCC*5CCCCCCCCC*5CCC5CCCCCCCC*C5C5*CCCCCCC*C55CC*5CCCC**555CCCCCCC5CCCCC*CC5CC5CCC*5555C55C555CC5CC*CC555C55*CCCCCC5CC5CC
@VH01349:24:AACVJTHM5:1:1105:19121:6471 2:N:0:AGGTGAGA+CGCATAGA
CACCAAGGACTACTCGGGTATCTAATCCTGTTTGCTCCCCACGCTTTCGCTCCTCAGCGTCAGTACCGGCCCAGAGAACCGCCTTCGCTACTGGTGTTCCTCCCGATATCTGCGCATTTCACCGCTACACCGGGAATTCCATTCTCCTCTTCCGGACTCGAGTCACAGCAGTATCGACTGCAGTTCCGAGGTTGAGCCTCGGAATTTCACAGGCGACTTGCTGAACCGCCTACGAGCTCTTTACGCCCAATGATTCCGGACAACGCTCGCCCCCTACGTATTATCCCGGCTGCTGGCACGT
+
5CCCCC5CCCCCCCC5CCCCCCCCCCCCCCCCCCCCCCCCCCCCCCCCCCCCCCCC55CCCCCCCCCCCCC5*CCCCCCCC*CCCCC5CCCCCCCCCCCCCCCCCCC5CCCCCC5CCCCCCCCCCCCCCCCCCCCCCCCCCCCCCCCCCCCCCCCCCC*CCCC*CCCCCCCCCCCCCCC*CCCCCCCC*5C5C5C55C55CCCCCCC5CCCC*CCCCCCC5CCCCCCCCCCCCCCC5CCCCCCCCC*5CCCCCCC*C*CC5CCCCCCCCC5CCCCC5*CCC*C*C**55CC5C*5555CC5
@VH01349:24:AACVJTHM5:1:1105:37110:8289 2:N:0:AGGTGAGA+CGCATAGA
CACCAAGGACTACAAGGGTATCTAATCCTGTTTGCTCCCCACGCTTTCGCACCTCAGCGTCACTTCCGGACCAGTGGGCCGCCTTCGCCACCGCTGTTCTTCCTAATATCTACGAATTTCACCTCTACACTAGGAATTCCACCCACCTCTTCCGGACTCGAGACGAACAGTATCAAACGCAGTTCCGAGGTTGAGCCCCGGGATTTCACCCCTGACTTCAAAGTCCGCCTACGTGCGCTTTACGCCCAGTGATTCCGAACAACGCTAGCCCCCTTCGTATTACCGCGGCTGCTGGCACGAA
+
CCC5CC5CCCCCCCC5CCCCCC5CCCCCCCCCCCCCCCCCCCCCCCCCCCC5CCCCCCCCCC*C5CCC5CCCC5CCCCCCCCCCCCCCCCCCC*CCCCCCCCCCCCCCCC5CC5*CCCC5CCCCCCCCCCCC5CCCCCCCCC5CCCCC55CCC5CCCCCCCCC5*C5C**CCC*CCC*CCCC5C5CCCCC*CC5CCCCCCCC5CC5CC*5*CC5CCCCCCCCCCCCC5CCCC5C*C5C5CCCC*CCCCCCC5CC5CCCC5*C5CCC5*55CCCCC*55CCC*555C555C*55C5*CC55C
@VH01349:24:AACVJTHM5:1:1105:24082:9084 2:N:0:AGGTGAGA+CGCATAGA
CACCAAGGACTACAAGGGTTTCTAATCCCGTTCGCTCCCCACGCCTTCGCGCCTCAGCGTCAGGGACGGGCCAGCTGGCCGCCTTCGCCACGGGTGTTCCGCCTGATCTCTACGCATTTCACCACTACACCAGGCATTCCACCAGCCCCTACCGCCCTCAAGCGGTGCGGTCCTCGACGACCCTCCCCGGTTGAGCCGGGGGCTTTCACGCCGAGCCAACACCGGCGCCTGCGCGCGGTTTACGCCCAGTAACTCCGGACAACGCTCGGACCCTACGTATTAACGCGGCTGCTGGCACGTA
+
5CC*C*CCCCCCCCCCCCCCCCCCCCCCCCCCCCCC5CCCCCCCCCCCC*CCCCCC*CCCCCCCCCCCC*C*CCCC5CCCC*CCCCCCCCCCCCCCCCCCC5CCCCCCCCCCCCCCCCCC5CCC5CC*CC*CCCCCCCCCCC*CC*CC5CCCCC*C5CC5CCC*CCC*CCCCCCC**C5CCC*CCCCCCCCCCCCCC**CCCCCCCCCCC*CCCC5CCCCC5CC*55*5CC*C*C5C*CCCCCCC5C*CC*CCC*CC*C5CC5C5C5CCCCCCCCCCCCCCC*C55555555555*5*5C5
@VH01349:24:AACVJTHM5:1:1105:62654:9974 2:N:0:AGGTGAGA+GGCATAGA
CACCAAGGACTACACGGGTTTCTAATCCTGTTCGCTCCCCACGCTTTCGCGTCTCAGCGTCAGTACCGTTCCAGAGAGCCGGTTTCGCCAGCGGTGTTCTTCCTGATTTCTGCGCATTTCACCGCTACACCAGGAATTCCACTCTCCTCTCCCGGACTCTAGCCAGGGGGTTTCGGTCGACCTCTGAACGTTGAGCCTCCAGTTTTCACAACCCACCTACCTCACCGCCTAGAGCCTCTTTACGCGCAATAAATCCGGACAACGGTTGCCCCCTACCTATTACCCCGGCTGCTGGGACGTA
+
C5C5C5CCCCCCCCCCCCCC*CCCCCCCC5CCCC*CCCCCCCCCCCCCC*CCCCC*5*CCC*CCCC*CCC5CCCCCCC5CC*CC5*C5CC**CC5CCC5CCCCCCCC*CCCC5CCC5CC5CCCC5CC55*5CCCCCCC5CC5C5CCCCCCC*CC5CC5CCCCCCC5CCCCCCC*CCCC5CCCCCCCCC*5CC5CCCCCCCCCCCCCCCCCCCCC**55C5*C5C5*C55CC*5*555C5*55C5C*55555C5555C**55*55555555555CC55*55*55*55C5*555CC55CCC*5
@VH01349:24:AACVJTHM5:1:1105:33247:16505 2:N:0:AGGTGAGA+CGCATAGA
CACCAAGGACTACTAGGGTTTCTAATCCTGTTCGCTCCCCACGCTTTCGTGCCTCAGCGTCAGTTACACTCTAGTAAGCTGCCTTCGCTATTGGTGTTCTTTATGGTATCTATGCATTTCACCGCTACACCATAAATTCCGCTTACCTCTAGTGCACTCAAGACTCACAGTATCAATGGCAACTCAACGGTTGAGCCCCTGCCTTTCACCACTGACTTATCAATCCGGCTACGCACCCTTTAAACCCAATAAATCCGGACAACGGTTGCACCCTCCGTATTACCGCGCCTGCTGGCACGCA
+
CCC5CCCCCCCCCCCCCCCCCCCCCCCCCCCCCCCCCCCCCCCCCCCCCCCCCCCC5CCCCCCCCCCCCCCCCCCCCCCCCCCCCCCCC*CCC*CCCCCCCC*CCCCCCCCCCCCCCCCCCCCCCCC*CCCCCCCCCCCCCCCCCCCCCCCCCC5CCCCCCCCC5CC5CCCCCCCCC5CCC5CCCCCC5C*CCCCCC*C5CCCC5CCCCCC55CCC5CCC5C5C5CC*CC**C*CCC*C5CC5C*CC5C5CCC55CCCCCCC5CCC5CCCC*5C*CCC5CCCC**55*C*5555*CCC55*
@VH01349:24:AACVJTHM5:1:1105:30199:16789 2:N:0:AGGTGAGA+CGCATAGA
CACCAAGGACTACACGGGTTTCTAATCCCGTTTGCTCCCCTGGCTTTCGCTCATCAGGGTCAACGCCGGTCCAGGATGCCGCCTTCGCCACCGGTATTCCTCCAGATATCTACGCATTTCACCGCTACACCTGGAATTCTGCATCCCTCTCCCGGATTCAAGCCATCCACTATCGGATGCAGTTCCCAAGTTGAGCCTGGGGATTTCACATCCCACTTAGTTGCCCGCCTACGAGCCCTTTACGCCCAGTAATTCCGTACAACGCTTCGCCCCCCCCTATTACCGCCGCTGCTCGCACGTA
+
55CCCC*CCCCCCCCCCCCCCCCCCCCCCCCCCC*CCCCCCCCCCCCCC5C*CCCCC*CCCC5CCCCCCCCCCCCCC5C*5C5CCCC*CCCC*CCCCCCCCCC5CCCCCCCCCC5CCCCCCCCCCCCCCCCCCCCCCCC*CCCC*CCCCCCCCCCCCCCCCC5*CCCCC*CCCC5*5CCCCCC*CCCCC5CCCCC5CC5C5CCCCC*CCCCCC*55CCCCCCC*C5C5CCCC5C5*C*CCCCC55CC55C*C5C*C5*C*5CCC*CC*5*5C5555*5555C555*555C5CC*CC5C***
@VH01349:24:AACVJTHM5:1:1105:32149:16922 2:N:0:AGGTGAGA+CGCATAGA
CACCAAGGACTACTCGGGTATCTAATCCTGTTTGCTCCCCACGCTTTCGTGCATCAGCGTCAGTGTTAGCCCAGGGGGCTGCCTTCGCCATCGGTGTTCCTCCAGATATCTACGCATTTCACTGCTACACCTGGAATTCCACCCCCCTCTGCCACACTCAAGTCTGCCAGTAACAAGCGCAGTTCCCAGGTTAAGCCCGGGGATTTCACACCTGTCTTAACAAACCGCCTACGCACGCTTTACGCCCAGTAATTCCGATTAACGCCTGCACCCTACGTATTACCGCGGCTGCTGGCACGTA
+
5CCCCCCCCCCCCCCCCCCCCCCC5CCCCCCCCCCCCCCCCC*CCCCCCCCCCCCCCCCCCC5CCCCCCCCCCCCCCCCCCCCCCCCCCCCCCCCCCCCCC55CC5CCCCCCCCCCCCCCCCCCCCC55CCCCCCCCCCCCCCCC5CCCCCC5CCCCCCCCCCCCC**CCCCCCCC55CCCCCCCCCCCCCCCCCCCCCCCCC5CCCC5CCCCCCCCCCCC*C555*CCCCCCCCCCCCCCCCC5CCCCCC5CCCCCC5CCC*CCCC5CC55CCCCCCCCCCCCCCCC55CC55CCCC5CC
@VH01349:24:AACVJTHM5:1:1105:48509:17906 2:N:0:AGGTGAGA+CGCATAGA
CACCAAGGACTACTCGGGTTTCTAATCCTGTTTGCTCCCCACGCTTTCGCACCTCAGCGTCAGTACCGGACCAGTGAGCCGCCTTCGCCACTGGTGTTCTTCCTAATATCTACGAATTTCACCTCTACACTAGGAATTCCACTCACCTCTTCCGCACTCGAGATTTGCAGTATCAAAGGCAGTTCCGAGGTTGAGCCTCGGGATTTCAGCCCTGACTTACAAATCCCGCTACGTGCGCTTTACGCCCAGTAAATCCGAACAACGCTACTCCCCTCCCTATTACCGCGGCTGCTGCCACGCA
+
5CCCCCCCCCCCCCCC5CCCCCCCCCCCCCCC5*CCCCC5CC5*CCCCCCCCCCCCCCCCCC5CC*5CCCC*C5C5CC*CCCCCCCCCCCCCCCCCCCCCCCCCCCCCCCCCCCCCCCCCC55C5CCC*C55CCCC5CCCC5C5C*CCCCCCC**CCCCCCCCCCCC*C5CCC55CCCC5C5CCC5CCC55CCCC5CCC5CCCCC5*CC**CCCCC*CCC5CCCC5**C5C55C5C5CC5CC555*5C5CC**C5*55555555555C5**55C55*55*55*5**55555C*5**5***5
@VH01349:24:AACVJTHM5:1:1105:75530:19061 2:N:0:AGGTGAGA+CGCATAGA
CACCAAGGACTACTGGGGTTTCTAATCCTGTTTGCTCCCCACGCTTTCGCGCCTCAGCGTCAGTTACAGACCAGAAAGCCGCCTTCGCCACTGGTGTTCCTCCACATCTCTACGCATTTCACCGCTACACGTGGAATTCCGCTTTCCTCTTCTGTACTCAAGTTCTCCAGTTTCCAATGACCCTCCACGGTTGAGCCGTGGGCTTTCACATCAGACTTAAACAACCGCCTGGGCGCGCTTTACGCCCAATAATTCCGGACAACGCTTGCCACCTACGTATTACCGCGGCTGCTGGCACGTA
+
CCCCCCCCCCCCCCCCCCCCCCCCCCCCCCCCCCCCCCCCCCCCCCCCCCC*CCCCCCCCCCCCCCCCCC*CCCC5CCCCCCCCCCCCCCCCCCC5CCCCCCCCCCCCCCCCCC5CCCCCCCCC*CCCCCCCCCCCCCC5CCCCCCCCCCCCC5CCCCCCCCCCCCCCCCCCCCCCCCCCCCCCCCCCCCCCCCC5CCCCCCCCCCCCCCCCCCCCCCCCC*CCCCC5C5C*CCCCC*C*CCCC5C*CCC*CCC5**C*5C555*5C5*5*555C5555C55**5555*C5*C5CCCC*55
@VH01349:24:AACVJTHM5:1:1105:67255:19307 2:N:0:AGGTGAGA+CGGATAGA
CACCAAGGACTACCGGGGTTTCTAATCCTGTTCGCTCCCCACGCTTTCGCGCCTCAGCGTCAGTTACAGACCAGAGAGTCGCCTTCGCCACTGGTGTTCCTCCACATCTCTACGCATTTCACCCCTACACGTGGAATTCCACTCTCCTCTTCTGGACTCAACTCCCCCAGTTTCCAATGACCCTCCACGGTTGAGCCGTGGGGTTTCACATCAGACTTAAAGGACCGCCTGCGCGCGCTTTACGCCCAATAAATCCGGACAACGCTTGCCACCTACCTATTACCGCGGCTGGTGGCACGTA
+
CC55CCCCCCCCCC5CCCCCCCC5CCCCCCCCCC*CCCCCCCCCCCCC5CCCCCCCCCCCCCCCCCCC5CCCCCCCCCC5CCCCCCCCC*CCCCCCCCCCCCCC5CCCC*CCCC*CCCCCCCC*CCCCC5CCCCCC5C5CCCCCC5CC*CCCC5*CCC55C*C5CCCCC*C*C55C555CCCCCCCCCCCCC*C**CCC5CC*CC5C55C**5CCCC*5C5*C55C55****555*C*CCCCCCC*C55****5*555555555555555555555*555*5*55**5555*55*C55555
@VH01349:24:AACVJTHM5:1:1105:62900:20292 2:N:0:AGGTGAGA+CGCATAGA
CACCAAGGACTACACGGGTTTCTAATCCTGTTTGCTCCCCACGCTTTCGCGCCTCAGCGTCAGTTACAGGCCAGAGAGCCGCCTTCGCCACTGGTGTTCCTCCCGATCTCTACGCATTCCACCGCTACACCGAGAATTCCGCTGTCCTCTCCTGCACTCAAGCCTTCCAGTTTCAGGTGCCACTCCTCGGTTGAGGCGAGACCTTTCACAACTGACTTAAAAGGGCGCCTGCGCGCCCTTTACGCCCAATAAATCCGGACAACGCTCGCCCCCTACGTATTACCGCGCCTGCTGGCACGAA
+
*CC5CCCCCCCCCCCCCCCCCCCCCCCCCCCCCCCCCC5CCCCCCCCCCCCCCCCCC**CCCCCC5CCCCCCCCC*55CCCCCCCCCCCCCCCCCCCCCCC5CCCCCCCCCCC5CCCCCCCCCCCCCCCCCCCCCCCC5**CC*C5*C5CCCCCC**CC555*CCCC**55*C55*5*555*555C5*55555CC55CCCCC5CCCCCCCCCCCCCC55*5C***5*555*5555555555*555555C*555*55**555555555555555C555555CC5*55C*5C55C555*55*5
@VH01349:24:AACVJTHM5:1:1105:10411:20557 2:N:0:AGGTGAGA+CGCATAGA
CACCAAGGACTACAGGGGTTTCTAATCCTGTTTGATCCCCACACTTTCGTGCATCAGCGTCAGTTACAGCCTAGTAAGCTGCCTTCGCTATCGGTGTTCTTGACGATATCTATGCATTTCACCGCTACACCGTCAATTCCGCCTACCTCATCTGTACTCAATCCCGGCAGTTTTTCAGGCAGCTCCCAAGTTGAGCTTGGGCATTTCACCTAAAACTTGCAGGGACGGCTACGCACCCTTTAAACCCAATAAATCCGGACAACGCTCGCCACCTACGTAATACCGGGGCTGCTGGCACGTA
+
5CCCCCCCCCCCCCCC*CCCCCCCCCCCCCCCCC*CCCCCCCC5CCCCCCCCCCCCCCCCCCCCCCCCC5C*CCCCCC**CCCCCCC5CCCCCCCCCCCCCCCCCCCCC5CCCC*C5CCCCCCCCCCCC*CCCCCCCCCC5CCCCCCCCCCCCCCCCCCCCCCCCCCCCCCCCCC*CCCCCC*CCCC5CC5CCCCCCCCCC5CCCCCCC55CCCCCCC5*CCCCCCC*CCCCC*55CC5CCCC*CCCCCC5CCCCCC5C5CCCC*CCC5CCCC5555CC*5C*55C5CCC55C55C5C*CC
@VH01349:24:AACVJTHM5:1:1105:72197:21522 2:N:0:AGGTGAGA+CGCATAGA
CACCAAGGACTACTGGGGTATCTAATCCTGTTTGCTCCCCACGCTTTCGCGCCTCAGCGTCAGAACCGGCCCAGCAGGCCGCCTTCGCCACCGGTGTTCTTCCCGATATCTACGCATTCCACCGCTACACCGGGAATTCCGCCTGCCCCTACCGGTCTCCAGGTGTGCAGTCTCGGAAGCCGCTCCGGGGTTGAGCCCCGGTCTTTCACTCCGGACTTACATCACCCGCCTGCGCGCGCTTTAGGCCCAGTAATTCCGAACAACGGTTGCGCCCTCCGTCTTACCCCGGCTCCTGGCACGG
+
CCC5CCCCCCCCCCCCCCCCCCCCCCCCCCCCCCCCCCCCCCCCCCCCCCCCCCCC5CCCCCCCCCCCCCCCCCCCCCCCCCCCCCC5CCCCC5CCCC5CCCCCCCCCCCCCCC*CCCCCCCCCCCCCCCCCC5*CCCCCCCCCCCCCCCCCC*CCCCCCCCCCCCCCCCCCCCCCCCCCCCCC55CC5CCCCCCCCC5CCCCCCCCCC5CC*CC5CCCCCCCCCC5C5CCC*C5C5CCCCCC*CC5CC5C*CCCCC5CCC5CC5*CCCC5*C5CCC5C5CCCCC*C5C55*C*C*CCC**
@VH01349:24:AACVJTHM5:1:1105:38871:22279 2:N:0:AGGTGAGA+GGCATAGA
CACCAAGGACTACACGGGTTTCTAATCCTGTTCGCTCCCCACGCTTTCGCACCTCAGCGTCAGTAACAGACCAGAGAGCCGCCTTCGCCACTGGTGTTCCTCCACATATCTACGCATTTCACCGCTACACGTGGAATTCCGCTCTCCTCTTCTGTACTCAAGTTCCCCAGTTTCCAATGACCCTCCACGGTTGAGCCGTGGGCTTTCACATCAGACTTAAGGAACCGCCTGCGCGCGCTTTACGCCCAATAATTCCGGACAACGCTTGCCACCTACGTATTACCGCGGGTGCTGGCACGTA
+
CCCCCCCCCCCCCCCCCCCCC5CCCCCCCCCCCCCCC5CCCCCCCCCCCCCCCCCCC*CCCCCCCCCCCCCCCCCCCC5CCCCCCCCCCCCCCCCCCCCCCCCCCCCCCCCCCCCCCCCCC5CCCCCC5CCCCCCCCCCCCCCCCCCC5CCCCCCCCCCCCCCCCCCCCCCCCCCCCCCCCCCCCCCCCCCCCC**CCCC5CCCCCCCCCCCCCCCCCC5CCC5CCCCCCCCC*C*CCCCCCCC*CCCCCCCCCCCCCCCCCCC5CCCCCCCCCCCCCCCCCC5C55C*CCC5*C*CCCCC
@VH01349:24:AACVJTHM5:1:1105:47032:24191 2:N:0:AGGTGAGA+CGCATAGA
CACCAAGGACTACTCGGGTTTCTAATCCTGTTTGCTCCCCACGCTTTCGAGCCTCAGCGTCAGAAATGTTCCAGAGCGCCGCCTTCGCCACCGGCCTTCCTCCCGATCTCTACGCATTTCACCGCTACACCGGGAATTCCGCGCTCCTCTCCCATCCTCTGGCTGAGCAGTCCCCTCTGCACTTTCCAGGTTAAGCCTGGAGATTTCACCGAGGGCTTACCCAACCGCCTACGCTCCCTGTACGCCCAGTAAATCCGAACAACGGTTGCCACCTTCGTATTACCGCGGCTGCTGGCACGAA
+
CCCCCCCCCCCCCC5CC5CCCCCCCCCCCCCCCCCCCCCCCCCCCCCCCCCCCCCCCCCCCCCCCCCCCCCCC*CCCCCCCC5CCCCCCCCCCCCCCCCCCC*CCCCCCCCCCCCCCCCCCCCCCCCCC*C*CCCCCCCCCCCCCCCCCCCCCCCCCCCCC*CCCCCCCCCCC*CCC5CCCCCCCCCC*CCCCC*CCC*CCCCCCCCCC*CC5CC*CC*C*CCC5CCCCCCCC5CCC5C5CCCC*5*C*C5CCCC5*CCCCC5C5CC5CCC5CCCCC5CCCCC5CCCCCCC5CC5CCCCCC
@VH01349:24:AACVJTHM5:1:1105:19879:27675 2:N:0:AGGTGAGA+CGCATAGA
CACCAAGGACTACTGGGGTATCTAATCCCGTTTGCTCCCCTGGCTTTCGCGCCTCAGCGTCAATACCGGTCCAGGATGCCGCCTTCGCCACCGATGTTCCTCCAGATATCTACGCATTTCACCGCTACACCTGGAATTCCACATCCCTCTCCCGGATTCGAGCCTGCCAGTCTCGGACGCAGTTCCCGGGTTGAGGCCGGGGATTTCACGTTCGACTTAGCAGGCCGCCTACGCGCCCTTTACGCCCAGTAATTCCGAACAACGCTTGCCGCCTCTGTATTACCGCGGCTGCTGGCACAGA
+
5CCCCCC5CCCCCCCC*CCCC5CCCCCCCCCCC*5CCCCCCCCCCCCCCCCCCCCCCCCCCCCCCCCCCCC5CC5CC5CCCCCCCCCCCCCCCCCCCC5CCCCCCCCCCCCCCCCCCCCCCCC5CCCCCCCCCCCCCCCCCCCCCCCCCCCCCCCCCCCCCCCCC5CCCCCCCCCCCCCCCCCCCCCCCCCCCCC*CCCC5CCCCCCCCCCCCCCCCC5C*555C*CCCCCCCCCC5CCCCCCCC*C*CCCCCCCCCCCCCCCC*CCCCC*5CCCCCCCCCC*C5CCC5C*CC5CCCCCCC
@VH01349:24:AACVJTHM5:1:1105:31448:28073 2:N:0:AGGTGAGA+CGCATAGA
CACCAAGGACTACTAGGGTATCTAATCCGGTTCGCTCCCCACGCTCTCGCACCTCAGCGTCAGCACTTGCCCAGTCGGCTGGTTTCCCCCTGGGTGTTCCTGCCGATCTCTACGCATTTCACCACTACACCGGCAATTCCACCCACCTCTGCAAGCCTCCAGACGCGCCGTATGGGATGGCGCCTGGCCGTTAAGCGGCCAGATTTCACACCCCACGCGGGCATCCGCCTGCGTGCGCTTTACGCCCAGTCAATCCCGACAACGCTTGGCTCCTCTGTATTACCGCGGCTGCTGGCACAGA
+
5CC5CCCCCCCCCCCCCCCCCCCCCCCCCCCCCCCC*CCCCCCCCCCCC5CC*CCCCCCCCCC5CCCCCCCCCCCCCCCCCCCCCCC5CCCCCCCCCCCCCC*CCCCCCCC*CC*CCC5CCCCCCCCCCCCCCCCCCCCCCCC*CCCCC5CCCCCCCCCCCCC**CCCCCC*CCC*CCCCCCCCC5*CCCCCCCCCCCCCCCCCCCCCCCCCCCCCCCC*55CCC*CCCCCCCCC*CCCCCC5CCCCCC5CCCCCC*CC5CCCCCCCCC*CCCCCCCCCCCCCCCCCCCC*C5CCCCCCCC
@VH01349:24:AACVJTHM5:1:1105:61612:29227 2:N:0:AGGTGAGA+CGCATAGA
CACCAAGGACTACTAGGGTTTCTAATCCTGTTTGCTCCCCACGCTTTCGCGCCTCAGCGTCAGTTACAGCCCAGAAAGTCGCCTTCGCCACTGGTATTCCTCCACATCTCTACGCATTTCACCGCTACACGTGGAATTCCACTTTCCTCTTCTGTACTCAAGTCAACCAGTTTCCAGTGCGAACTGTGGTTGAGCCACAGCCTTAAACACCAGACTTAATTGACCGCCTGCGCGCGCTTTACCCCCAATAATTCCGGACAACGCTTGCCCCCTACGTATTACCGCGGCTGCTGCGACGTAG
+
*CC5CCCCCCCCCCCCCCCCCCCCCCCCCCCCCCCCCCCCCCCCCCCCCCCCCCCCCCCCCCCCCCCCCCCCCCCCCCCCC*CCCCCCCCCC*CCCCC5CCCCCCCC*CCCCCCCCCC5CCCCCCCC*CCCCCCC*CCCCCCCCCCCCCCCCCCCCCCCCCC*CC5CCCCC5CCCCCCCCC*55CC*C5CC5CCC*CCC5*5CCCCCCCCCC5*CCCC5CC5CC*C5*C*5C*55CCC55C**5CCCCCC*C55CC5CCCCC55CCCC55CCCCCC5C5CC*5C*C5CCCCCC**5*CC*5
@VH01349:24:AACVJTHM5:1:1105:68145:29625 2:N:0:AGGTGAGA+CGCATAGA
CACCAAGGACTACTCGGGTTTCTAATCCCGTTTGCTCCCCTAGCTTTCGCGCCTCAGCGTCAGTACCGGTCCAGAGAGCCGCCTTCGCCACCGGTGTTCCTCCGAATATCTACGCATTTCACCGCTACACGTGGAATTCCACATCCGTCTCCCGGATTCAACCCAACCAGTATCGTACGCAGTTCCTGGGTTGAGCCCAGGGATTTCACGTTCGACTTAGCAGGCCGCCTAGGCGCCCTTTACGCCCAGTAATTCCGAACAACGGTTGCCCCCTCTGTATTACCGCGGCTGCTGGCACACA
+
5C5CCCCCCCCCCCCCCCCCC*CCCCCCCCCCCCCCCCCCCC*CCCCCCCCCCCCCCCCCCCCCCCCCCCC5CCCCC5*CC*CCCCCCCCCCCCCCCC*CCCC*CCCCCCCCCCCCCCCCCCCCCCCC5C5CCC*CCCCCCCCCCC*CCCCCCC5CCC5CC*CCC*CCCCCCC55*CC5CCCC5C55CCCCCCC**5CCCCCCCC5*CCCCC*C*CC*CC*5CC5CC55555*55C55CCCC55*5C*5C*555*5C*5555*55555*C55C55CCCCCC5C55C5C5C*5CC*CCCC**
@VH01349:24:AACVJTHM5:1:1105:74451:30439 2:N:0:AGGTGAGA+CGCATAGA
CACCAAGGACTACTGGGGTTTCTAATCCCGTTCTCTCCCCTGGCTTTCGCATCTTAGCGTCAGGTGTGACCCAGCGAGCCGCCTTCGCCTCTGGTGTTCCTCCCGATATCTACGCATTTCACCACTACACCGGGAATTCCACTCGCCTCTATCACCCTCTAGCTGGCGAGTCTCGAACGACCTCTCCTAGTTGAGCCAGGAGCTTTCACGTCCGACTTTGACAACCGCCTGCATGCGCTTTACCCCCAGTTATTCCGGATAACGCTTGCCTCCTACGTTTTACCGCGGCTGCTGGGACGTA
+
5CCCCCCCCCCCCCCCCCCCCCCCCCC5CCCCCCCCCCC*CCCCCCCCCCCCCCCCCCCCCCCCCCCCCCCCC5CCC5CCC5CCC5C*5CCCCCCCCC5CCCCC*CCCCCCCC5*CCCCCCCC5CCC*CCCCCCCCCCCCCCC5CCCCCC*5CCCCCCCCCCCCC*CCCCCCCCCCCCCCCCCCC5CCCCCCCC5CCC*CCC5C5CCCCCCCCCCCCC55CCC5CCCCCC5CCCC*55CCCC**55*C*C*55C55C*CCCCCCCC5C55CC5C*CCC5CCC55C**5CC5C*C*5C5***
@VH01349:24:AACVJTHM5:1:1105:33380:30723 2:N:0:AGGTGAGA+CGCATAGA
CACCAAGGACTACAAGGGTTTCTAATCCTGTTCGCTCCCCACGCTTTCGTGCCTCAGCGTCAATAGAGCTCTGGCAGGCTGCCTTCGCAATCGGTGTTCTGTGGCATATCTAAGCATTTCACCGCTACATGCTACGTTCCGCCTGCCTCGCGCCCATTCGAGCCCGCCAGTATCAAGGGCAGTTCCACCGTTGAGCGGCGGGATTTCACCCCTGACTTAGCGGGCCGCCTACGCACCCTTTAAACCCAGTGATTCCGGATAACGCTGCGACCCTCCGTATTACCGCGGCTGCTGGCACGGA
+
5CCCCC*5CCCCCCC*CCCCCCCCCCCCCCCC5CCCCCCCCC*CCCCCCCCCCCCCCCCCCCCCCCCCCCCCCCCCCCCCCC*CCCCCCCCCCCCCCCCCCCCC*CCCCCCCCCCCC5C*CCCCCCCC5CC*CCCCCCCC5*CCCCCCCCCCCCCCCCCCCCCCCCCCC5CCCC5CCCCCCCCCCCC55CCCCCCC5CCCCCCCCCCCCC*CCCCCCC5CCCCCCC5CCCCCCCCC*CCCCCCCCC5C5CCCCCCCCCCCCCC**555CC5CCCCC5CCCC*CCCCC**CCCCCCCCCCCC
@VH01349:24:AACVJTHM5:1:1105:25086:31404 2:N:0:AGGTGAGA+CGCATAGA
CACCAAGGACTACAAGGGTTTCTAATCCTGTTTGCTCCCCACGCTTTCGCGCCTTAGCGTCAGTTACAGTCCAGAAAGCCGCCTTCGCCACTGGTGTTCCTCCACATCTCTACGCATTTCACCCCTACACCTGGAATTCCGCTTTCCTCTTCTGCACTCAACTTCCCCAGTTTCCAGTGGATCACGGGGTTGAGCCCCGCACTTAGACACCAGACTTAAAGAACCGCCTGGCGGCGCTTTACGGCCAATAATTCCGGACAACGGTTGCCCCCTACGTATTACCCGGGCAGCTCGCACGTAT
+
5CCCCC5CCCCCCCC555CCCCCCCCC*CCCCCCCCCCCCCCCCCCCCCCCCCCC*CCCCCCCCCCCC5CCCC*CCCCCCCCCCCC*CCCC5CCCCCCCCCCCCCC*CCCCCCCCCCCCCCCC*CCC5C***CCCCCCCCCCCCCCC5CCC5CCCCCCCCC*CCCCC5C5CC5C5CC5C5*CC**CCCCCC*C5CC*CCCCCCCCCCCC5CCCCCCCCCC*5CC5555CCC**5CC**CC555*55CCC5CCC555C55CCCC55CC5C5CCCCCC*CCC*5C**C5*55C**555**5*5
@VH01349:24:AACVJTHM5:1:1105:67634:31764 2:N:0:AGGTGAGA+GGCATAGA
CACCAAGGACTACTCGGGTTTCTAATCCCGTTTGCTCCCCTAGCTTTCGCGCCTCAGCGTCAGTACCGGTCCAGAGAGCCGCCTTCGCCACCGGTGTTCCTCCCAATATCTACGCATTTCACCGCTACACCTGGAATTCCACATCCCTCTCCCGGATTCAAGCCAACCAGTATCGGAGGCAGTTCCTGGGTTGAGGCCAGGGATTTCACGTTCGACTTAGCAGGCCGCCTACGCGCCCTTTACGCCCAGTAATTCCGAACAACGCATGCCCCCTCTGTATTACCGCGGCTGCTGGCACAGA
+
CC*CCCCCCCCCCCC*CCCCCCCCCCCCCCCCCCCCCCCCC5CCCCCCCCCCCCCCC5CCCCCCCCCCCCCCCCCC5CCCCCCCCCCCCCCCCCCCCCCCCCCCCCCC*CCCCCCCCCCCCCCCCCCCC5CCCCCCCCCCCCCCCCCCCCCCC5CCCCCCC5*CC*C5CCCCCCCCC*C*CCCCC*CC*CCCCCC*CCCCCCCCCCCCCCCC*5CCCCCC5CC55C5CCCCC5CC*CC*CCC*CC*5CCCC*CCCCCCC*C*55**555C555***5555*555**5*555555555555*
@VH01349:24:AACVJTHM5:1:1105:55364:32256 2:N:0:AGGTGAGA+CGCATAGA
CACCAAGGACTACCAGGGTTTCTAATCCCGTTTGCTCCCCTGGCTTTCGCGCCTCAGCGTCAGTGTCAGCCCAGCAACCCGTCTTCACCTCAGGTGTTCCTCTTGATATCTACGCATTTCACCGCTACACCAAGAATTCCGATTGCCCCTTCTGGACTCTAGCACTGCAGTATCAGCTGGCCGTTCCGAGTTAAGCTCGGAGATTTCACAGCTGACTTACCGCCCCGCCTACGCGCCCTTTACGCCCAGTAAAACCGAACAACGCTTCCTCCCTACGTATTAGCGCGGCTGCTCGCACGTA
+
*C5CCCCCCCCCC*CCCCCCCCCCCCCCCCCCCCCCCCCCC*CCCCCCCCC5CCCCCCCCCC5CCCCCCCCCCCCCCCCCCCCCCCCCCCCCCCCCCCCCCCCCCCCCCCCCCCCCCCC*CCCC5CCCC5CCC5*C5CCCCCCCCCCCCCCCCC*CCCCC5CCCCC*CCCCCC5CC*CCCCCCCCCCCCCCCCCCCCC**C5CCCCCCCCCC55CCCCCCC55C*CCCCCCCC*C*CCC5CC5CCCCCCC55C*C5CCCCCCCCC*C*5C*55C5CCCCCCC**5C*5*55C55C5C*CCC
@VH01349:24:AACVJTHM5:1:1105:8385:32503 2:N:0:AGGTGAGA+CGCATAGA
CACCAAGGACTACCAGGGTTTCTAATCCTGTTTGCTCCCCACGCTTTCGTGCCTCAGTGTCAGTACTGGTCCAGGTGGCCGCCTTCGCCACGGATGTTCCTCCTGATCTCTACGCATTTCACTGCTACACCAGGAATTCCGCCACCCTCTACCGTACTCTAGCCCGCCAGTATCCAATGCAATTCCCAGGTTGAGCCCAGGGCTTTCACATCAGACTTAACGAACCACCTACGCACGCTTTACGCCCACTAATTCCGAGTAACGCTTGCACCCTTCGTATTACGGCGGCTGCTGGCACGAA
+
CCCCCCCCCCCCCCCCCCCCCCCCCCCCCCCC*CCCCCCCCC*CCCCCCCCCCCCCCCCCCCCC5CCCCCCCCC5C5CCCCCCCCCCCCCC5CCC5CC5CCCCCCCCCCCCCCC*CCCCCCCCCCCCCCCC5*CCCCCCC5CCCCCCCCC*CCCCCCCCCCCCC5CCCCCCCCCCCCCCCCC5CCCCCCCCCCC5C5C5CCCCCCCCC*CCCCCC*CCCCC5CC555CCCCCCCC5C5CCCCCCCCCC*CCC55CCCCCCC555*5555C5CC5CC55CC55C55C5C5CCCC5CC*C5CC
@VH01349:24:AACVJTHM5:1:1105:66195:33809 2:N:0:AGGTGAGA+CGCATAGA
CACCAAGGACTACTGGGGTTTCTAATCCTGTTTGCTCCCCACGCTTTCGCGCCTCAGCGTCAGTTACAGACCAGAAAGCCGCCTTCGCCACTGGTGTTCCTCCACATATCTACGCATTTCACCGCTACACGTGGAATTCCGCTTTCCTCTTCTGCACTCAAGTCCCCCAGTTTCCAATGACCCTCCACGGTTGAGCCGTGGGGTTTCACATCAGACTTAAAGGACCGCCTGCGCGCGCTTTACGCCCAATAATTCCGGACAACGGTTGCCACCTACGTATTACCGGGGCTGCTGGCACGTA
+
5CCCCCCCC5CCCCCCCCCCCCCCCCCCCCCCCCCCCC**CCCCCCCCCCCCCCCCCCCCCCCCCCCCCCCCCCCCCCCCCCCCCC5CCCCCCCCCCCCCCCCCCCCCCCCCCCCCCCCCCCCCCCCC*C*CC5CCCCCCC*CCCC*CCCC5CCCCCC*CCCCCCCCCC5CCCCCCCCCCC5CC*CCC*CCCCCC*5CCCCC**CCCCCCCCCC55CCCCCC5CC5C*CCCCCC*55CCC5C5C**C5CC*5C5*5555*55CC55C55CCCCCC5C5C5CC555*5CCC5CCC5*CCC55
@VH01349:24:AACVJTHM5:1:1105:45726:36289 2:N:0:AGGTGAGA+CGGATAGA
CACCAAGGACTACAAGGGTTTCTAATCCCGTTTGCTCCCCTGGCTTTCGCGCATCAGCGTCAATACCGGTCCAGGATGCCGCCTTCGCCACCGGTGTTCCTCCAGATATCTACGCATTTCACCGCTACACCTGGAATTCCACATCCCTCTCCCGGATTCAAGCCAACCAGTATCGCACGCAGTTCCTGGGTTGAGCCCAGGGATTTCACGTTCGACTTAGCAGGCCGCCTACGCGCCCTTTACGCCCAGTAATTCCGAACAACGCTTGCCCCCTCTGTATTACCGCGGCTGCTGGCACAGA
+
CCCCCCC*CCCCCCCCCCCCCCCCCC*CCCCCCCCCCCC*CCCCCCCCCCCCCC5CC*CCCCCCCCCCC5CCCCCCCCCCCCCCCC*CCCC5CCCCCCCCCCCCCCCCCCCCCCCCCCCCCCCCCCCCCCCCCCCCCCCCC5CCCCCCCCCC*CCCCCCCCCC5CCCCCCCCCCC*CCCCCCCCC**CCCCC*CCCC555C*CCCCCCCCCCCC*CCCCC5C5CC5CCCC5CCCCCCCCCCCCCCC*CCCCCCCCC5CCCCCCCCCCCCC5CCC*CCCC5CC5C5C5C*5C5CC55C***5
@VH01349:24:AACVJTHM5:1:1105:53546:38390 2:N:0:AGGTGAGA+CGCATAGA
CACCAAGGACTACTAGGGTATCTAATCCGGTTTGCTACCCACGCTTTCGCGCCTCAGCGTCAGGAAAGGCCCAGAAGGCCCCCTTCGCCACTGGTGTTCCTCCCGATATCTACGCATTTCACCACTACACCGGGAATTCCACCTTCCTCTGCCTCCCTCAAGTCTGAAAGTATCCAAGCACCTCTTGCAGTTGAGCCGCAAGATTTCACCCCGGACTTTTCAAACCACCTACACGCGCTTTACGCCCACTAAATCCGCACAACGCTTGCCACCTACGTATTACCCCGGCAGCTGGCACGTA
+
*CCCCC*CCCCCCCCCCCC5CCCCCCCCCCCCCCCCCCCCCCCCCCCCCCCCCCCCCCCCCCCCCCCCCC5CC*5CCCC***CCCCCCC*CC*CCCCC5CCCCCCCCCCCC5CCCCCCCCCCCC5CCCC5CCCCCCCCCCCCCCCCCCCCC5CCCC5CCCCC5CCCCCCCCCCCCCC5*5CCCCCCC5C*CCCCC5CCCCC5CCCCCC5C5C5CCCC*CCCC5C5CCCC5CCC5CCCCCCCC5CCCCC*CCC5CC555*CCC5C*CC*C5CCCCCCCCCCCCC5*5*5C*5C555CC55C*
@VH01349:24:AACVJTHM5:1:1105:41957:38807 2:N:0:AGGTGAGA+CGCATAGA
CACCAAGGACTACTAGGGTTTCTAATCCTGTTTGCTCCCCTTGCTTTCGCGCCTCAGCGTCAGGAATAAGCTAGAAAACCGCTTTCGCCACCGGTGTTCCTCCATATATCTACGCATTTCACCGGTACACATGGAATTCCGTTTTCTCCGCCTACCCTCAAGAAATATAGTTTTAAATGCAGCTCCACAGTTGAGCTGTGGAATTTCACATTTAACTTATAATCCAGCCTACGCGCCCTTTACGGCCAATAAATCCGATTAATGGTTGCACCCTCCGTATTACGGCAGCTGCTGGCACCGA
+
CCCCCCCCCCCCCCCCC5CCCCCCCCCCCCCCCCCCCCCCCCCCCC*C*CCCCCCCCCCCCCCCCCCCCCCCCCCCCCC5CCCCCCCCCCCC*CCCCC5CCC*CC*CCCCCCCCCCCCCCCCCC*CCCCCCCCCCCCCCCCCCC5CCC5C*CCCCCCCCCCC*CCCCCCCCCCCCCCCCCCCCCCCCCCC*C5CCCCCCCCCCCCCCCC5CCCCCCCCCCCCCCCCCCCCCCCCC5CCCCCCCC5*CCCCC5CCCC5CCC*5CC5CCCCC*C*CC55555C5*555C*CC5*CC**C55CC
@VH01349:24:AACVJTHM5:1:1105:39306:40132 2:N:0:AGGTGAGA+CGCATAGA
CACCAAGGACTACTCGGGTTTCTAATCCTGTTTGCTCCCCACGCTTTCGTGCATGAGCGTCAGTACAGGCCCAGGGGATTGCCTTCGCCATCGGTGTTCCTCCGCATATCTACGCATTTCACTGCTACACGCGGAATTCCATCCCCCTCTGCCGTACTCTAGCCATGCAGTCACAAATGGAGTTCCCAGGTTGAGCCCGGGGATTTCACATCTGTCTTGCATAGCCGCCTGCGCACGCTTTACGCCCAGTATTTCCGATTAACGCTTGCACCCTACGTATTACCGCGGCTGCTGGCACGTA
+
CCCCCCCCCCCCCCCCCCCCCCCCCCCCC5CCCCCCCCCCCCCCCCCCCCCCCCCCCCCCCCCCCCCCCCCCCC5*CCCCCCCCCCC*CCCCCCCCCCCC55CCCCCCC*CCCCCCCCCCCCCCCCCCCCCCCCCCC55CCCCCCCCCCCC*C5C5CCCCCC5CCCCCCCCCC*5CCCCCCCCCC*CCCCCCCCC*CCCCC**5CCCCCCCC5**5CC*5CCC*C*CCCCCCC5C55*CCCCCCCC*CCCC**55C5CCCCCCC*C55CC*CCCCCCCCCCCCCCC5C5C5CC5C5C55CC
@VH01349:24:AACVJTHM5:1:1105:7874:40511 2:N:0:AGGTGAGA+CGCATAGA
CACCAAGGACTACCAGGGTATCTAATCCTGTTTGCTCCCCACGCTTTCGCTCCTCAGCGTCAGTACCGGACCAGTGAGCCGCCTTCCCCACTGGTGTTCCTGCGAATATCTACGAATTTCACCTCTACACTCGCAATTCCACTCACCTCTTCCGGACTCTAGATCGACACTATCAAACGCAGTTCCAGGGTTGAGCCCTGGGATTTCACCCCTGACTGATCGATCCGCCTACGAGCGGTTTACGCCCTCTTATTCCGAACAACGCTAGCCCCCTTCGTATTACCGCGGCTGCTGGCACGAA
+
5CCCCCCCCCCC5CCCCCCCCCCCCCCCC5CCCCCCC*CCCCC*CCCCCCCCCCCC**CCCCCCCCCC*55CCCC5CCCCC*CCCC*CCCCC5CCCCCCCCCCCCCC55CCCCCCCC5CCCCCCCCCCCCC5C5CCCCC*CCCCCCCCC5C*C*CCCCCCCC5CCCC5C*CC*5CCC**CCCC55C5CCC5C5CCCCCCCCC5CCCCC*CCC5CCCCC55*CCCCC*CC5*555*55*55C**5*555**5555555C55C*55*C55*5555555*5555555555C*5CC555555555
@VH01349:24:AACVJTHM5:1:1105:34364:41022 2:N:0:AGGTGAGA+CGCATAGA
CACCAAGGACTACAAGGGTATCTAATCCTGTTTGATCCCCACGCTTTCGTGCCTCAGCGTCAGTTACACTTTAGTGAGCTGCCTTCGCAATCGGTGTTCTACATCATATCTAAGAATTTCACCTCTACATGATGTATTCCGCCCACCTCAACTGTACTCAAGGCTTGCAGTATCAACGGCAGTTCCGGAGTTGAGCCCCGGGCTTTCACCACTGACTTACAACCCCGCCTACCCACCCTTTAAACCCACTGAATCCGGATAACGCTTGCACCCTCCGTATTACCGCGGCTGCTGGCACGGA
+
CCC5CCCCCCCCCCCCCCCCCCCCCCC5CCCCCCCCCCCCCCCCCCCCCCC*CCCCC5CCCCCCCC5CCCCCCCCCCCCCC5CCCCCCCCCCCCCCCCC5CCCCCCCCCCCCCCC*CCCCCCCCCCCCCCCCC5CCCCCCCCCCCCCCCCCCCCCCCCCCC5CCCC**CCCCCC5CCCCCCCCCCCCCCCCCCCCCCCCCCC*CCC5C55CCCCCCCCCCCC*5CCCCCCCC*5CCCCCCCCCCCCC**CCCCC*CCCCC5CCC*CCC5CCCC5*C5CCCCC*C5C5CCC5C5C5*CCCC*
@VH01349:24:AACVJTHM5:1:1105:72784:45433 2:N:0:AGGTGAGA+CGCATAGA
CACCAAGGACTACTGGGGTATCTAATCCTGTTTGCTACCCACGCTTTCGTGTCTCAGCGTCAGTTACGGTCCAGAAAGCCGTCTACACCGCAGGTGTTCCTCCTGATATCTACGCATTTCACCGCTACACCAGGAATTCCGCTTTCCTCTCCCGCACTCAAGCCTCCCAGTCTTCGGCGCACCCTCCCAGTTGAGCCGGGAGATTTCACACCGAACTTAGAAAACCGCCTACACACTCTTTACGCCCACTAACTCCGAACAACGCTTGCTGCCTTCGTATTACCGCGGGTGCTGGGACGTA
+
CCCCCCC5CCCCCCCCCCCCCCCCCC5CCCCCCCCCCCCCCCCCCCCCCCCCCCCCCCCCCCCCCCCCCCCCCCCCC5CC*CCCCCCC5*CCCCCCCCCCCCCCCCCCCCCCCCCCCCCCCCCCCCCCCCCCCCCCCCCCCCCCCCCC*CCCCCCCCCCCCCCCCCCCCCCCCCCCCCCCCC5CCCC*5CCCCCC*CCCCCCCCCCC5CC*5CCCCCCCCCCCCCC5*CCCCCCC5CCCCCCCCC**CCCCCCC5C5CCCCC*5CCCCCC5*CC*C5CCC5C*5CC55*CC*C5C**C*C5
@VH01349:24:AACVJTHM5:1:1105:31145:46323 2:N:0:AGGTGAGA+CGCATAGA
CACCAAGGACTACACGGGTTTCTAATCCTGTTTGCTCCCCACGCTTTCGCGCCTCAGCGTCAGTTACAGACCAGAAAGCCGCCTTCGCCACTGGTGTTCCTCCACATCTCTACGCATTTCACCGCTACACGTGGAATTCCGCTTTCCTCTTCTGTACTCAAGTTCTCGAGTTTCCAATGACCCTCCACGGTTGAGGCGTGGGCTTTCACATCAGACTTAAAGAACCGCCTGCGCGCGCTTTACGCCCAATAATTCCGGACAACGCTTGCCACCTACGTATTACCGCGGCTGCTGCCACGTA
+
5CC*CCCCCCCCCCCCCCCCC5CCCCCCC5CCCCCC5CC5CCC*CCCCCCCCCCCCCCCCCCCCCCCCCCCCC*CCCCCCCCCCCCCCCCCCCC5CCCCCCCCCCCCCCCCCCCCCCCCCC*CC5C*CCCCCC*CCCCCCC5CCCCCC*CCCCCCCCCCCCCCCCC5*CC5CCC5CCCC5C55CCCCC5C5CCC**CCCCCC*CC5C*CCCCCCC5CCCCC5*CC5C5CCC*5C5CC**CCCC5C*C5CCCCCC5CC5C5CC5C*CC**C*55C555C55C5**5*5*5555555CC555*
@VH01349:24:AACVJTHM5:1:1105:12172:47686 2:N:0:AGGTGAGA+CGCATAGA
CACCAAGGACTACAGGGGTATCTAATCCCGTTCGCTCCCCATGCTTTCGCGTCTGAGTGTCAGAACAGAGCCAGCAAGCCGCCTTCGCCACTGGTGTTCCTCCGGATATCTACGCATTTCACCACTACACCCGGAATTCCACTTGCCTCTCTCTGTCTCCAGCCCGTCAGTATCGCACGACCTCTCCCGGTTGAGCCAGGGAGGTTTCACGCACGACTTAACTGGCCACCTCGACGCGCTTTACGCCCAGTAAATCCGGATAACGTTTGCCTCCTACGTTTTACGGCGGGTGCTGGCACGT
+
CCCCCCCCCCCCCCCCCCCCC5CCCCCCCCCCCCCCCCCCCCCCCCCCCCCC5CCCCCCCCCCCCCCCC*CCCCCCC*CC*CCCCCCCCCCCCCCCCCCCCCCCCCCCCCCCCCCCCCCCCCCCCCCCCCCCCCCCCCCCCCCCCCCCCCCCCCCCCCCCCCCCCCCCCCC5*CCCCC5CCCCCC5C5CCCCCCCC*CCCCC5*CC5CC5CCCC5C*CCCCC*55CCC5CC*5CC5C*5C5CC*C5CCC5CCCCCCC5CCC5C5CCCCCCCCCCCCC*CCC5C555555*C*5C*5C55*5
@VH01349:24:AACVJTHM5:1:1105:34421:47743 2:N:0:AGGTGAGA+CGCATAGA
CACCAAGGACTACACGGGTTTCTAATCCTGTTTGCTCCCCACGCTTTCGCGCCTCAGCGTCAGTTACAGACCAGAAAGCCGCCTTCGCCACTGGTGTTCCTCCACATCTCTACGCATTTCACCGCTACACGTGGAATTCCGCTTTCCTCTTCTGTACTCAAGTTCTCCAGTTTCCAATGACCCTCCACGGTTGAGCCGTGGGGTTTCACATCAGACTTAAAGAACCGGCTGCGGGCGCTTTACGCCCAATAATTCCGGACAACGCTTGCCACCTACGTATTACCGCGGCTGCTGGCACGTA
+
5CCCCCCCCCCCCCCCCCCCCCCCCCCC5CCCCCCCC5CCCCCCCCCCCCCCCCCCCCCCCCCCCCCCCCCCCCCCCC*CCCCCCCC5CCCCCCCCCCCCCCCCCC*CCCCCCCCCCC5CCCCC*CCCC5CCCCCCCCCCCCCCCCCCC*CCCCCCCCCCCCCCCCCCC5CCCCCCCCCCCCCCC5CCCCCCCCCCCCCCCC*CCC5CCCCCCCCCCCCCCCCCC5**CCCCC*C*C*CC5CCC5CCCCCCCCCCCCCCCCCCC*C5C5CC5CC5CC5C5*CC*C*C555C5CC5C*CCC*
@VH01349:24:AACVJTHM5:1:1105:26752:48822 2:N:0:AGGTGAGA+CGCATAGA
CACCAAGGACTACAAGGGTATCTAATCCTGTTCGCTCCCCACGCTTTCGTCCATCAGCGTCAATTCATTGTTAGTGATCTGCCTTCGCAATCGGTATTCTGTGTAATATCTATGCATTTCACCGCTACACTACACATTCTAACCACTTCACAATAATTCAAGAACGCCAGTATCAAAGGCAATTTTACAGTTGAGCTGCAAACTTTCACCCCTGACTTAACATCCCGGCTACGGACGCTTTAAACCCAATGTTTCCGGATAACGCTTGGATCCTCCGTATTACCGCGGCTGCTCGCACGGA
+
5CCCCCCCCCCC*CCCCCCCCCCC5CCCC5CCCCCCCCCCCC5CCCCCCCCCCCCCCCCCCCC5CCCCCCCCC5CCCCCCCCCCCCCCCC*C5CC5CCCCCCCCCCC5CCCCCCCCCCCCCCCCCCCCCCCC*CC5CC5CC5CCCCCCCCCCCCCCCCCCC5CCCC5CC5CCCCCCCC55CCCCCCC5CCCC*C*CCCCCCCCCCCCC5CCCCC5C5CCCCCC5CCC*CCCCCCCCC5C*CCC5CCCC***555*555**5555*55555C5555*5555555*555555*555C*555C5
@VH01349:24:AACVJTHM5:1:1105:28570:49125 2:N:0:AGGTGAGA+CGCATAGA
CACCAAGGACTACTGGGGTTTCTAATCCTGTTTGCTTCCCACGCTTTCGCACCTCAGCGTCAATATCAGTCCAGATCGCCGCCTTCGCCTCTGGTGTTCCTCCCGATATCTACGAATTTCACCTCTACACCGGGAATTCCGCGATCCTCTCCTGTATTCAAGCCTTGCAGTTTCGAATGCACTTCCTCGGTTAAGCCCAGGGATTTCACATCCGACTTACAAAGCCGCCTACGTGGGCTTTACGCCCAATGATTGCGAGCAACGTTTGCACCCTCCGTAATACCGCGCCTGCTGGCACGCA
+
5CCCCCCCCCCCCCCCCCCCCCCCCCCCCCCCCC5CCCCCCCC5CCCC*CCCCCCC*CCC5CCCCCCCCCC5CCCC*CCCCCCCCCCCCCC5CCCCCCC*CC5CCCCCCCCCCCCCCCCCCCCCCC5CC*CCCCCCCCCCCCCCCCCC*CCCCCCCCCCCCC*CCCCCCCCCCCCC5CCCCCCCC5CCC5CCCC*CCCCCCCCCCCCCCCCC5*C5CCCCCCCC*C5CCCCCC*C*C*CCCC*C5C5CCC**C5*55C55CC5*CC5C555C5555C*5*555*5*5*55**5*55555*5
@VH01349:24:AACVJTHM5:1:1105:25787:49181 2:N:0:AGGTGAGA+CGCATAGA
CACCAAGGACTACTAGGGTATCTAATCCTGTTTGCTCCCCACGCTTTCGCGCCTCAGCGTCAGTTACAGGCCAGGAAGCCGCCTTCGCCACTGGTGTTCCTCCATATCTCTACGCATTTCACCGCTACACATGGAATTCCGCTTCCCTCTCCTGCACTCAAGACTCCCAGTTTCCAATGACCCTCCCCGGTTGAGCCGGGGGCTTTCACATCAGACTTAAGAGACCGCCTGCGCGCGCTTTACGCCCAATAATTCCGGACAACGCTCGCCACCTACGTATTACCGCGGGTGCTGGCAGCTA
+
CCCCCCCCCCCCCCCCCCCCCCCCCCCCCCCCCCCCCCCCCCCCCCCCCCCCCCCCCCCC5CCCCCCCCCC*CCCCCCCCC*CCCCCCCCCCCCCCCCCCCCCC55CCCCCCCC*CCCCCCCCCCCCCCCCCCC*CCCCCCCCCC5CCCCCCCC*CCCCCCC**CCCCCCCCCCCCCCCCC5CCCCCC*5CC5CC55*CC55CC5C5CCCCCC*CC5CCC5C5C5CCCC*5CC*CC5C55C5*CC*CCC*55555C55CCCC*5*CC5CCC***5**5CCCCC*C**5*CCCC*555555*
@VH01349:24:AACVJTHM5:1:1105:14141:51283 2:N:0:AGGTGAGA+CGCATAGA
CACCAAGGACTACAAGGGTTTCTAATCCTGTTTGCTCCCCTAGCTTTCGCGCCTCAGCGTCAGTTACTCCCCAGGCAGCCGCCTTCGCCACTGGTGTTCCTCCCGATCTCTACGCATTTCACTGCTACACCGGGAATTCCACTGCCCTCTAGAGCACTCAAGCCCGCCAGTTTCAAAGGCAACCCCGTGGTTGAGCCACGGGTTTTCACCCCTGACTTAACAGGGCGCCTACACGCCCTTTACGCCCAATAATTCCGGACAACGCTCGCCCCCTACGTATTACCGCGGCTGCTGGCACGTT
+
CCCCCCCCCCCCCCCCCCCCC5CCCCCC5*CCCCCCCCCCCCCCCCCCCC5CCCCCCCC*CCCCCCCCCCCCC5CCC55C55CCCC5CCCCCCCCCCCCCCCC*CCCCCCCCCCCCCCCC5CCCCCCCCCCCCCCCCCCCCCCCCCCCCC5C5*5CCCC5C5CCCC*C*CCCCCC5CC5*CCC5CC5CCCCC555CCCCCC5CCC*CCCC5CCCCCCCC*CC5C*5CC5C**C*55C*CCCC5C**CCCC5CC55555C5555**55555*555*C5C555555*555CC5CC*CC55CC*
@VH01349:24:AACVJTHM5:1:1105:40045:51775 2:N:0:AGGTGAGA+CGCATAGA
CACCAAGGACTACTCGGGTTTCTAATCCTGTTTGCTCCCCCAGCTTTCGCGCCCCAGCGTCAGTTACTCCCCAGGCAGCCGCCTTCGCCACTGGTGTTCCTCCCGATCTCTACGCATTTCACCGCTACACCGGGAATTCCACTGCCCTCTGGAGCACTCAAGCCTCACAGTCTCAGAGGCAACCCCACGGTTGAGCCCTGGTCTTTCACCCCTGACTTGTCAGGCCGCCTACACGCCCTTTACGCCCAGTTATTCCCGACAACGCTCGCCCCCTACCTATTACCGCGGCTGCTGGCACGTA
+
CCCCCCCCCCCCCCCCCCCCCCCCCCCCCCCCCCCCCCCCCCCCCCCCCCCCCCCCCCCCCCCCCCCCCCCCCCCCCCCCCCCCCCCCC5CCCCCCCCCCCCCCCCCCCCCCCCCCCCCCCCCCCCCCCCCCCCCCC*CCCCC5CCCCCCCCCCCC*CCCCCCCCCCCCCCCCCCCCCCCCCCCCCCCCCCCCCCCCCCC5CCCCCCC5CCCCC*CCCCCC*CC5*CCCCCCCC5CCCCCCCCCC*CCCCC*C55C*CCCCCCCCCC5CCCCC****55CC5*CC**555CC555CC*5CC
@VH01349:24:AACVJTHM5:1:1105:58053:53574 2:N:0:AGGTGAGA+CGGATAGA
CACCAAGGACTACTAGGGTTTCTAATCCGGTTCGCTCCCCACGCTCTCGCACCTCACCGTCAGTAGATGCCCAGTCGACTGGTTTCCCCCTGGGTGTTCCTGCCGATCTCTACGCATTTCACCACTACACCGGCAATTCCATCGACCTCTGCATCACTCCAGACGCGCCGTATGGGATGGGGCCTGGCCGTTAAGCGGCCAGATTTCACACCCGACGCGCGCATCCGCCTGCGTGCGCTTTACGCCCAGTCAATCCGGACAACGCTTGCCTGCTCTGTCTTACCGCGGCTGCTCGCACAGA
+
CCCCCCCCCCCCCCCCCCCCCCCCCCCCCCCCCCCCCCCCCCCCCCCCCCCC*CCC*CCCCC5C5CCCCCC5CCCCCCCCC*CCCCCCCCCCCCCCCC5CCC*CCCCCCCCCCCCCCCCCCCCCCCCCCCCCC55CCC*CCCCCCC*5CCCCCCCCCC*CCCCC**CCCCCCCCCC*CCC*5*CCCCCCCCCCCCCC*CCCCCCCC5C5CCCC*C5C*CCCCCC5CC5CC5CCC5*CCCCCCCCCCCCCCCCCC5CCCC*CC55C5CC**C*C*CCCCCCCC*CCCCCCCCCC*5CCCCC*
@VH01349:24:AACVJTHM5:1:1105:48983:53744 2:N:0:AGGTGAGA+CGCATAGA
CACCAAGGACTACTAGGGTTTCTAATCCTGTTTGCTCCCCACGCTTTCGCGCCTCAGCGTCAGAAATTGGCCAGCAAGCCGCCTTCGCCACAGGTGTTCCTCCACATATCTACGCATTTCACCGCTACACGTGGAATTCCCCTTGCCTCTCCAATTCTCAAGCGATCCCGTATCCAAGGCAGTCCCGGAGTTGAGCTCCGGGCTTTCACCCCAGACGTAGATCGCCGCCTGCCCGCGCTTTACGCCCAGTGATTCCGGACAACGCATGCCACCTACGTATTACCCCGGCTGCTGGCACGTA
+
CCCCCCCCCCCCCCCCCCCCCCCCCCCCCCCCCCCCCCCCCCC5CCCCCCCCCCCCCCCCCCC5CCCCCCCCC5CCCC*CCCCCCCC*CCCCCCCCCCC5CCCCCCCCCCCCCCCCCCCCCCCCCCC5CCCC*5CCCC5CCCCCC*CC*CC*CCCCCCCCCCCCCCCC5C*CCCCCCCCCCCCC5CCCCCCCCCC5CCCCCCCCCCCC5**CCC5CCCCCCC5CCC5C*CCC*5C*CCCCCCCCC5CCCCC55C*CCCCCCCC5**C5CC55CCCCC55*CC55*5*CC555C555CCCC5
@VH01349:24:AACVJTHM5:1:1105:51217:55145 2:N:0:AGGTGAGA+CGCATAGA
CACCAAGGACTACACGGGTTTCTAATCCTGTTTGCTCCCCACGCTTTCGTGCATGAGCGTCAATGCAGGCCCAGGGGATTGCCTTCGCCATCGGTGTTCCTCCGCATATCTACGCATTTCACTGCTACACGCGGAATTCCATCCCCCTCTGCCGCACTCCAGCCTTGCAGTCACAAGCGCAATTCCCAGGTTGAGCCCGGGGATTTCACGCCTGTCTTACAAAACCGCCTGCGCACGCTTTACGCCCAGTAATTCCGATTAACGCTTGCACCCTACGTATTACCGCGGCTGCTGGCACGTA
+
CCCCCCCCCCCCCCCCCCCCCCCCCCCCCCCCCC5CCCCCCCCCCCCCCCCCCCCCCC5CCCCCCCCCCCCCCCCCCCCCCCC5CCCCC5CCCCCCCCCCCCCC*CCCCCCCCCCCCCCCCCC5CCCCCCCC5CCCCCCCCCCCCCCCCCC*CCCCCCCCCCCCCC*CCCCCCCCCCCCCCCCCCCCCCCCCCCC*CCCCCCCCCCCCCCCCCCCCCCC5CC5C5CCCCCCCCCCCCCCCCC5CC5CC5CCCCCCCCCCCC5CC*CCCCC*CCCCCCCCC5C5CC*C55CC5*C5CCCCCC
@VH01349:24:AACVJTHM5:1:1105:65381:56281 2:N:0:AGGTGAGA+CGCATAGA
CACCAAGGACTACAAGGGTATCTAATCCTGTTTGCTCCCCTTGCTTTCGCGCCTCAGCGTCAGGTCTAAACTAGAAAAGCGGCTTCGCCACTGGTGTTCTTCCACATATCTACGCATTTCACCGCTACACGTGGAATTCCCTTTTCTCCGTCCATCCTCTAGGATGGTAGTTTTAGATGCGGGACCGGAGTTGAGCCCCGGGCTTTCACATCTAACTTTCCACCCCGCCTACGGGCCCTTTACGCCCAATAAATCCGATTAACGCTTGGACCCTCCGTATTACGGCAGCTGCTGGCAGGGA
+
CCCCC5CCCCC*CCCC*CC5CCCCCCCCCCCCC*CCC*CCCCCCCCCCCCCCCCCCCCCCCC5CCCCCCCCCCCCCCCCCC**CCCCCCCCCCCCCCCCCCCCCCCCCCCCCCC5CCCCCCC*CCCCCCCCCCCCCCCCCCCC5CCCCCC*C5CC5CCCCCC*C55CCCCCCCCCC5C5CC*CCCCCC*5CCC55CC*C5CC*CCCCCC5CCCCCCC5CCCCCCCCCCCCCC5CCCCC5CCCCCCCCCCCCCCCCCCCCCCCC555CC*C5C*5CC55CC*C*C*C5CCCC5555CC**5*
@VH01349:24:AACVJTHM5:1:1106:29479:4105 2:N:0:AGGTGAGA+CGCATAGA
CACCAAGGACTACAAGGGTATCTAATCCTGTTTGCTCCCCACGCTTTCGTGTCTCAGCGTCAGTATTCGTCCAGTTGGCCGCCTTCGCCACCGGTGTTCCTCTCGATATCTACGAATTTCACCTCTACACCGAGAATTCGACCAACCTCTCCGATACTCTAGCCCGCCAGTTTCGAGTGCACTTCCTGGGTTGAGGCCACGGGTTTCACACCCGACTTAACGGACCGCCTACACACCCTTTACGCCCAGTAATTCCGAACAACGCTTGCACCCTCTGTCTTACGGCGGGTGCTGTCACAGA
+
CCCCCCCCCCCCCCCCCCCCCCCCCCCCCCCCCCCCCCC5C*C*CCCCCCCCCCCCC*CCCCCCCCCCCCCCCCCC*CCCCCCCCCC*CCCCC*CCCC*CCCCCCCCCCCCCC5CCCCCCCCCCCCCCCCCCCC*CCCC5*C5C5C55CCCCCC55C555CC*C55C*CC5CCCC**CCCCC*CCCCC555C5CC*C55*CC*5*55CC*555**555555*55*555C55555C***55555*55*5*5**555555*555**555555555*5555**555**555555555**5*5**
@VH01349:24:AACVJTHM5:1:1106:30274:5089 2:N:0:AGGTGAGA+CGCATAGA
CACCAAGGACTACCAGGGTATCTAATCCTGTTCGCTCCCCACGCTTTCGTACCTCAGCGTCAGTTACAGACCAGAGAGTCGCCTTCGCCACTGGTGTTCCTCCACATCTCTACGGATTTCACCGCTACACCTGGAATTCCACACTCCTCTTCTGTACTCAACTTCCCCAGTTTCCAATGACCCTCCCCGGGTGAGCCGTGGGGTTTCACACCAGACTTAAGAAACCGCCTGCGTACCCCTTACGCCCAATAATTCCGGACAACGCTTGCCACCTACGTATTAACGCCGCTGCTTGCACGTT
+
5CCCCCCCCCCCC5CCCCCCCCCCCCCCCCCCCCCCCCCC*CCCCCCCCCCCCCCCCCCCCCCCCC5CCCCCCCCCCCC*5CCCCCCCCCCC*C*CCC*5C5*C55C5C5CC5*C*CCC*C5CC*5C*55*5C5CC5C55C5*CCCCC*5C*C5CC*5CC5555555555555*555555555555**55*55*5*555555**5555555555**555555555**5*55*55***5**555*****5*55555555*55555*555*55*555*5*5555*55*5*5555**5555*5*
@VH01349:24:AACVJTHM5:1:1106:60173:5146 2:N:0:AGGTGAGA+CGCATAGA
CACCAAGGACTACTCGGGTTTCTAATCCTGTTTGCTCCCCACGCTTTCGCGCCTCAGTGTCAGTTACAGACCAGAAAGTCGCCTTCGCCACTGGTGTTCCTCCAAATATCTACGCATTTCACCGCTACACTTGGAATTCCACTTTCCTCTTCTGCACTCAAGTTCCCCAGTTTCCAATGACCCTCCACGGTTGAGCCGTGGGCTTTCACATCAGACTTAAGAAACCACCTGCGCGCGCTTTACGCCCAATAATTCCGGACAACGCTTGCCACCTACGTATTACCGGGGCTGCTGGCACGTA
+
5CCCCCCCCCCCCCCCCCCCCCCCCCCCCCCCCCCCCCCCCCCCCCCCCCCCCCCCCCCCCCCCCCCCCCCCCCCCCCCCCCCCCCCCCCCCCCCCCCCCCCCCCCCCCCCCCC5CCCCCCCCCCCCCCCCCCCCCCCCCCCCCCC*CCCCCCCCCCCCCCCCCCCCCC*CCCCCCCCCCC5CCCCCCCCCCC*CCCCCCCCCCCCCCCCC*CCCCCCCCC55CC5CC*CC*C*C5C*CCCCCCCC*5CCCCCC*CCCCCCCC55CC5C*CCCCCCC55CCC*5C55CC5CCCCC*CCCC*
@VH01349:24:AACVJTHM5:1:1106:22283:5581 2:N:0:AGGTGAGA+CGCATAGA
CACCAAGGACTACACGGGTTTCTAATCCTGTTTGCTCCCCACGCTTTCGCACCTCAGCGTCAACAATCGTCCAGTAAGTCGCCTTCGCCACTGGTGTTCTTCCGAATATCTACGAATTTCACCTCTACACTCGGAATTCCACTTACCTCTCCGATGTTCAAGCGATGCAGTCTTAAAGGCAATTCCGGAGTTGAGCCCCGGGGTTTCACCTCTAACTTACAAAGCCGCCTACGTGCGCTTTACGCCCAGTAATTCCGAACAACGCTAGCCCCCTCCGTATTACCGCGGCTGCTGGCACGGA
+
CCC*CCCCCCCCCCCCCCCCCCC*CCCCCCCCCCCCC5CCCCC*CCCCCCCCCC5CCCCCCCCCCCCCCCCCCCCC5CCCCCCCCCCCCCCCCCCCCCCCCCCCCCCCCCCCCCCCCCCCCCCCCCCCCCCC5CCCCCCCCCCCCC*CCCC5CCCCCCCCCCC5CCCC5CCCCCCCCCCCCCCCCCC*CCCCCCCCCCCCCC*CCCCCC5CC55CCCC5CCC*C5CCCCCC5C5C5*CCCCC5C5C5CCCC*CCCCCCCCCC55C5555C*C5CCC5CCC5C55CC5C5C5CCCCC5CCC5
@VH01349:24:AACVJTHM5:1:1106:54890:11413 2:N:0:AGGTGAGA+CGCATAGA
CACCAAGGACTACACGGGTTTCTAATCCTGTTTGCTCCCCACGCTTTCGCACCTCAGCGTCAGTTCCGGACCAGTGAGCCGCCTTCGCCACTGGTGTTCCTCCGAATATCTACGAATTTCACCTCTACACTCGGAATTCCACTCACCTCTTCCGGACTCCAGACACCCAGTATCAAAGGCAGTTCCGCGGTTGAGCCCCGGGATTTCACCCCTGACTTAAATGTCCGCCTACGTGCGCTTTACGCCCAGTAATTCCGAACAACGCTACCCCCCTTCGTATTACCGCGGCTGCTGGGACGAA
+
5CCCCCCCCCCCCCCCCCCCCCCCCC5CCCCCCCCCCCCCCCCCCCCCCCCCCCCCC*CCCCCCCCCCCCCCCCC**CCCCCCCC5CCCCCCCCCCCCCCCCCCCCCCCCC*CCCCCCC*CCCCCCCCCCCCCCCCCCCCCCCCCCCCCCC*CCCCCCCCCCC*C5CCCCCCCCCCCCCCCCCCC*C*C*CC5CC*CCCCCCCCCCCCCCCCC*CCCCCCCCCCC*CCCCCCCCC*C5CCCCCCC*55CCCCCCC*5CCCCC5C55**5CCCCCCC55CC5***555**5*555**5C*C5
@VH01349:24:AACVJTHM5:1:1106:38511:13060 2:N:0:AGGTGAGA+CGCATAGA
CACCAAGGACTACCCGGGTATCTAATCCTGTTTGCTCCCCACGCTTTCGCGCCTCAGCGTCAGTTACAGACCAGAAAGTCGCCTTCGCCACTGGTGTTCCTCCTGATATCTACGCATTTCACCGCTACACCAGGAATTCCACTTTCCTCTCCCGGCCTCAAGCTCCGCAGTATCGAAGGCGTGTCCACAGTTGAGCTGTGGGATTTCACCCCCGACTTACAGAGCCGCCTACGAGCTCTTTACGCCCAATGAATCCGAACAACCCTTGCTCCCCCCGAGTTACCGCGGCTGCTGGCACGGA
+
5CCCCCCCCCCCCCCCCCCCCCCCCCCCCCCCCCCCCCCCCCCCCCCCCCCCCCCCCCCCCCCCCCCCCCCCC*CCCCCCCCCCCCCCCCCCCCCCCCCCCCCCC5C5CCCCCC*CCCCC5CCCCCCCCCCCCCCCCCCCCCCCCCCCCCCC5*CCCCCCCCCCCCCCCC5CC5CCC*5CC5CCCCCCC*CCCC*CCCCCC5CCC5CCC*C*CCC*C5CCC*5*5**55C555C*CC5C55CC5*C5CC5C5555CCCC5CC5*5CC55C**555C5*555555555**55*5555555*5
@VH01349:24:AACVJTHM5:1:1106:25730:13533 2:N:0:AGGTGAGA+CGCATAGA
CACCAAGGACTACAAGGGTTTCTAATCCTGTTCGCTCCCCACGCTTTCGCGTCTCAGCGTCAGTACCGTTCCAGAGAGCCGCTTTCGCCACGGGTGTTCTTCCTGATATCTGCGCATTTCACCGCTACACCAGGAATTCCACACTCCTCTACCGAACTCAAGTCACAGCAGTATCGGATGGCGTCTCAGGGTTGAGCCCTGAGTTTTCACATCCGACTTAGCGAACCGCCTACGAGCCCTTTACGCCCAATAATTCCGGACAACGCTCGCCCCCTACGTCTTACCGCGGCTGCTGGCACGT
+
CCCCCCCCCCCCCCCCCCCCCCCCCCCCCCCCCCCCCCCCCCCCCCCCCCCCCCCCCCCCCCCCCCCCCCCCCCCCCCCCCCCCCCCCCC5CCCCCCCCCCCCCCCCCC*CCCC*CCCCCCCCCCCCCCCCCCCCCCCC*CCCCCCCCCCCCCCCCCCCCC*CCCCCCCCCC5CCCCCCC5CCCCCCC5CCCCCCCCCCCCCCCCCCCCCCCCCCCCCCC*CCCCC5CCCCCCCCCCCCC*CCCCCCCCCCC5C*CC5CCCCC*C5CCC5C*5CCCCCCC5CC*C*5CC5CCCCCCCCCCC
@VH01349:24:AACVJTHM5:1:1106:12475:18569 2:N:0:AGGTGAGA+CGCATAGA
CACCAAGGACTACACGGGTTTCTAATCCTGTTTGCTCCCCACGCTTTCGCGCCTCAGCGTCAGTTACAGACCAGAAAGTCGCCTTCGCCACTGGTGTTCCTCCACATCTCTACGCATTTCACCGCTACACGTGGAATTCCACTTTCCTCTTGTGCACTCAAGTCCCCCAGTTTCCAATGACCCTCCACGGTTGAGCCGTGGGGTTTCACATCACACTTAAAGGACCGCCTGCGCGCCCTTTACGCCCAAAAATTCCGGACAACGCTTCCCACCTACGTATTACCGCGCGTGCTGGCACGTA
+
CCCCCCCCCCCCCCCCCCCC*5CC*CCCCCCCCCCCCCCCCCCCCCCCCCCCCCCCC*CCCCCCCCCCCCCCC5CCCCC5CCCCCCCCCCCC5CCCCCCCCCCCCCCCCCCCCC5CC*CCCCCC5CCCCCCCCCCCCC5CCCCCCCCC*CC*CCC5CC*CCCCC*C5C5CCCCCCCCCCCCCCC*55CC**CCCCC*5CC55*CCC5CCC5CC*55CC555C5*5555CC5CCCCC**C55CC5CCCCC*CCCC*CCCCC5C5*5CC*CC555*5C55555CC55*5555*C5*5*55555
@VH01349:24:AACVJTHM5:1:1106:24329:18872 2:N:0:AGGTGAGA+CGCATAGA
CACCAAGGACTACCCGGGTTTCTAATCCTGTTTGCTCCCCACGCTTTCGCGCCTCAGCGTCAGTTACAGACCAGAAAGCCGCCTTCGCCACTGGTGTTCCTCCACATCTCTACGCATTTCACCGCTACACGTGGAATTCCGCTTTCCTCTTCTGTACTCAAGCCTTTCAGTTTCCAATGACCTTCCACGGTTGAGCCGTGGGCTTTCACATCAGACTTAAAAGGCCGCCTGCGCGCGCTTTACGCCCAATAATTCCGGACAACGCTTGCCACCTACGTATTACCGCCGCTGCTGCCACGTA
+
CC*5CCCCCCC5CCCCCCCCCCC5CCCCCCCCCCCCC*CCCCCCCCCCCCCCCCCCCCCCCCCCCCCC*5CCCCCCCCCCC*CCCCC*CCCCCCCCCCCCCCCCCCCCCCCCCCCCCCCCCCCCCCCCCCCCCCCCCCCCCCCCCCCCCCCC5CCCCCCCCCCCCCCCCCCCCCCCC5CCCCCCCCCC*CCC*C**CCCCCC*CC*CC*C5*CCCCCCCC5CCCCCCC*CC*CC5C555CCCCC*C5CCC5CC5CCCCCCCCCC5*CC*C5CCC*CCCCCCC55CC***CCCC***5CC5C
@VH01349:24:AACVJTHM5:1:1106:30009:20575 2:N:0:AGGTGAGA+CGCATAGA
CACCAAGGACTACTAGGGTATCTAATCCCGTTTGCTCCCCTGGCTTCCGCGCCTCACCGTCAATGCCGGTCCAGGATGTCGCCTTCGCCACCGGTGTTCCTCCAGATATCTACGCATTTCACCGCTACACCTGGAATTCCACATCCCTCTCCCGGATTCAAGCCAACCAGTATCGGACGCAGTTCGTGGGTTGAGCCCAGGGATTTCACGTTCGACTTAGCAGGCCGCCTACCCGCCCTTTACGCCCAGTAACTCCGGACAACGCTCGCACCCTACCTCTTACCGCGGCTGCTGGCACGTT
+
CCCCCCCCCCCCCCCCCCCCCCCCCCCCCCCCCC*CCCCCCCC5CCCCCCCCCCCC*CCCCCCCCCC5CCCCCCCCC*CCCCCCC5CCCC*CCCCCCCC*CCCCC*CCCCCCC5CCCCCCCCCCCC*CCC5CCCCCCCCCCC5CCCC5CCCCCCCCCCCCCCCCCCCCCCCCCCCCCCC5C*CCC*CCCCC*CCCC*5C55CCCCCCCCC55CCCCCCC5*CCCCCC5CCCC*C*5CC55*CCCC55CCCCC5CCCC*55CC*CCCCCC55CC5***5*CCC*55CC5*C**CCCCC5*C*
@VH01349:24:AACVJTHM5:1:1106:32092:21484 2:N:0:AGGTGAGA+GGCATAGA
CACCAAGGACTACTGGGTTTCTAATCCTGTTTGCTCCCCACGCTTTCGCACCTCAGCGTCAGTTATGGACCAGTTAGCCGCCTTCGCCACTGGTGTTCCTGCCAATATCTACGAATTTCACCTCTACACTCGCAATTCCACTAACCTCTTCCATACTCAAGACACCCAGTATCAAAGGCAGTTCCGGAGTTGAGGTCCGGGAGTTCACCCCTGACTTAAATGTCCGCCTACGTGCGCTTTACGCCCAGTAATTCCGAACAACGCTAGCCCCCTTCGTATTACCGCCGCTCCTGGCACGAAC
+
CCCCCCCCCCCCCCCCCCCCCCCCCCCCCCCCC5CCCCCCCCCCCCCCCCCCCCC*CCCCC*CCCCC*CC5CCCCCCCCCCCCCCCCCCCCCCCCCCCCCCC*CCC5CCCCCCCCCCCCCC*CCC*5CCCCCCCCCCCCCCCCCCCCCCC55CC5CC*CCC*CCCCCCCCCCCCC5CC*CCCCCCC*5CCCCCC*CCCC5C5*CCCCCCC5C5CCCC*CC55CCCCC*CC*CC5CC5CCC5CCCC*CCCCCCCC5CC*CCCCCCCCCCC555CCCCCCCCCCCCC**CC*CC*C5CC5CC*
@VH01349:24:AACVJTHM5:1:1106:18459:21863 2:N:0:AGGTGAGA+CGCATAGA
CACCAAGGACTACTCGGGTTTCTAATCCTGTTTGCTCCCCACGCTTTCGCGCCTCAGCGTCAGTTGCGGTCCAGATGGCCGCCTTCGCCACCGGTGTTCTTCCCAATATCTACGAATTTCACCGCTACACCGGAAATTCCACTTCCCTCTCCCATACTCTAGCAATGCAGTCTCGAATCCAGTTCCCAGGTTAAGCCTGGGGATTTCACACCCGACTTGCAAAGCCGCCTACGCGCGCTTTACGCCCAGTAATTCCGATTAACGCTCCCACCCTCTGTATTACCGCGGCTGCTGGCACAGA
+
CCC*C*CCCCCCCC*CCCCCCCCCCC5CCCCCCCCC5CCCCCCCCCCC5CCCCCCCC*CCCCCCCCCCCCCCC5CCCCCCCCCCCCCCC5CCCC5CCCCCCCC*CCCCCCCC*5CCCCCCC5CC5CCCCCCCCCCCCCCCCCCCCCCCCCCC5CCCCCC5CCCCCC5CCCCCCC*CCC**C*CCCCCC5CCCCCCC5CCCCCCCC5CCCCCCCCCCCCC5CCC*5*C5CC5C*C5*CC5CCC5C5C5CCCCCCCC*CCCCCCC555C*CCCCCCCCC5CCCCCC**C5*CCCC5C*CCC*5
@VH01349:24:AACVJTHM5:1:1106:58356:22753 2:N:0:AGGTGAGA+CGCATAGA
CACCAAGGACTACAGGGGTTTCTAATCCTGTTTGCTCCCCACGCTTTCGCCCCTCAGCGTCAGGTCTGATCCAGAGCGTCGCTTTCGCCACTGGTGTTCCTCCCCATATCTACGCATTCCACCACTACACCGGGAATTCCACGCTCCTTTACCAGCCTCAAGCCAGCCAGTTTTGCACGCCGTCTCCCATTTAAGCCGGGAGGTTTCACGTCCAACTTACCTTGGCGCCTACGCGCGCTTTACGACCAATAAATCCGGATTACGGTTGTCCCCTACGATATAACGCGGCTGCTGGCACGTT
+
CC*5CC5CCCCC5C5C**CCCCCCCCCCC55CC*55**5CC***CCC5CCCC*CCC5C55C5C*CCCC5C5CC**C*CCC*5**55*55C5*5*555*55555**CC5555*555*55**5C55C5*55*555555*C*C555555555555*C5*5*555*5555*5**5*5*5*5*555555555*555555*555555*5555CC55C**5*555**555555555*555*5555555555*5*555*555*5**5**55*5555*55*55*55***55*5555555555**555*55
@VH01349:24:AACVJTHM5:1:1106:42317:23491 2:N:0:AGGTGAGA+CGCATAGA
CACCAAGGACTACTCGGGTTTCTAATCCTGTTTGCTCCCCACGCTTTCGCGCCTCAGCGTCAGGTACGGGCCAGGAAGCCGCCTTCGCCACCGGTGTTCCTCTCGATATCTACAGATTTCACCCCTACACCGAGAGTTCCACTTCCCTCTCCCGCCCTCAAGCGAGGTAGTTTCGAGCGCCACTCCTCAGTTAAGCCAAGGGATTTCACACTCGACTTGCCAAGCCGCCTGCGCGCCCTTTACGCCCAGTAATTCCGAACAACACTCGCCCCCTCCCTATTACCCCGCCTGGTGGCACGGA
+
CCCCCCCCCCCCCCCCCCCCCCCCCCCCCCCCCCCCCCC5CC5CCCCCCC5CCCCCCCCCCC*CCCCCCCCCCCCCCCCCCCCCCCCCCCCCCCCCCCCCCCCC*CCCCCCCCCCCCCCCCCCCCCCCCCCCCC5CCC*CCCCCCCCCCCCCCCCCCCCCCCC*C*CCCCCCCCCC5CCCCCCCCCCCCCCCCC*CCCC*C55CCCCCCCCCCCCCCCC*CCC**CCC*CCCC*CC*CCCCCCCCC5C*CCCCCCC*CCCCC5*CCCCCC*CCCCC*CCC5CCCC55*C5C*CC*5C5C*C
@VH01349:24:AACVJTHM5:1:1106:11888:26577 2:N:0:AGGTGAGA+CGCATAGA
CACCAAGGACTACAGGGGTTTCTAATCCTGTTCGCTACCCGCGCTTTCGTGCCTCAGCGTCAGTTGTTGATAAGTACAATGCCTTCGCTATCGGTGTTCCTTATGGTATCTATGGATTTCACCGCTACACCATAAATTCCACGTACCCCATCAACACTCAAGCCTGCCAGTATCAACGGCAATTTCATGGTTGAGCCATAAACTTTCACCGCTGACTTAACGGGCCGCCTACGCAGCCTCTAAACCCAATAAATCCGGACAACGCTTGCACCCTCCGTATTACCGCGGCTGCTGGCACGGA
+
CCCCCCCCCCCCCCCCCCCCCCCCCCCCCCCCCCCCCC*CCCCCCCCCCCC55CCCCCCCCCCCCCCC5CCCCCCCCCCCCCCCCCCCCCCCCCCCCCCCCCCCCCCCCCCCCC*CCCCCC*CC*CC*C5CCCCCCCCCCCCCCC*C5CCCCCCCCCCCCCCCCCCCCCCCCCCCCCCCC5CCCCCCC*CCCCCCCCCCCC55CCCCCCCCCC5CCCC5CC5CC5CCCCCCCCCC**5CC5CCCC*CC5C*CCCCC5CCCC*C5*CCCCCC55CCCCCC5C55*5*CC*5C*CC555CC5C
@VH01349:24:AACVJTHM5:1:1106:16565:29398 2:N:0:AGGTGAGA+CGCATAGA
CACCAAGGACTACAGGGGTTTCTAATCCCGTTCGCTCCCCTAGCTTTCGCAGTTCAGCGTCAGTGTCGGCCCAGCAACCCGCCTTCGCCGCACGTGTTCCTCTCGATATCTACGCATTTCACCGCTACACCGAGAATTCCTGTTGCCCCTTCCGCACGCTAGCCGTGCCGTATCGGCTGACCTTTCCGGGTTAAGCCCGGAGATTTGACAACCGACTTCCATTGGGCGCCTACCCGCCCTTTACGCCCACTAAATCGGAACAACGCTTGGTCCGGCCGGATTACGGGGGGTGGTGGCACGG
+
*C5CCCCC5CCCCCCC*CCCCCCCCCCCC*CCCCCCCCC5CCCCCCCCCCCCCCCCCCCCC5*CC*C**CCCC5CCCCCC*C*CCCC*CCCC*5CCCCCCCCCC*CC5C5CCCCCCCCCC5CC**CCCCCC5CCCC*CCC*C5CC55C5*C5C5C5C*5C*5***5C5**5*55*55555555C5*5555C5*5**C*55*55555555*5555C*55****5*55*55*5555**55555*555555***55555**5***555*5*5555*555*5*5*55*55**5*55*5**5*555
@VH01349:24:AACVJTHM5:1:1106:66801:30288 2:N:0:AGGTGAGA+CGCATAGA
CACCAAGGACTACTAGGGTTTCTAATCCTGTTTGATCCCCACACTTTCGTGCATCAGCGTCAGTTACAACTTAGTAAGCTGCCTTCGCTATCGGTGTTCTTGACGATATCTATGCATTTCACCGCTACACCGTCAATTCGGCCTACCTCATCTGTACTCAAGCCCCGCAGTATCAATGCCACCCTCCCGGTTAAGCCGGGATATTTCAGCACTGACTTACAGGGCCGCCTACGCACCCTTTAAACCCAATAAATCCGGACAACGCTTGCCACCTACGTATTACGGGGGCTGCTGCCAGGTA
+
CCCCCCCCCCCCCCCCCCCCCC5CCCCCCCCCCCCCCCC*CCCCCCCCCCCCCCCCCCCCCCCCCCCCCCCCCCCCCCCCCCCC*CCCCCCCCCCCCCCCCCCCCCC*CCCCCC*CCCCCCCCCCCCCCCCCCCCCCCC*CCCCCC5CCCCCCCC5*CCCC*C5CC*CCC*5CCCCCCC*CC5CCCCCCCCC5CCCC*C55C5C5CCCCCCCCCCCCCCCCCCCCCCCCCCC5CCC*CCCCCCCCCC5CC5CCCCCC5CCCCCCC5CCC*5CCCC5*CCCCC55*CCCCC5CCCCCC*CCC
@VH01349:24:AACVJTHM5:1:1106:29195:33430 2:N:0:AGGTGAGA+CGCATAGA
CACCAAGGACTACAGGGGTTTCTAATCCCGTTCGCTCCCCACGCTTTCGCGCCTCAGCGTCAGGGCCGACCCAGAGTGCCGCCTTCGCCACCGGTGTTCCTCCTGATATCTACGCATTTCACCGCTACACCAGGAATTCCACACTCCTCTGTCGCCCTCAAGAAGCCCAGTTTGCAGCCGCCCTCCCCGGTTGAGCGGGGGGCTTTCAGGCCACACTTAACCTTCCGCCTACGCGCTCTTTACGCCCAGTAAATCCGGACAACGCTTGGCCCCTACGTATTACCGCCGCTGCTGGCACGTA
+
CCCCCCCCCCCCCCCCCCCCCCCCCCCCCCCCCCCCCCCCCCCCCCCCCCCCCCCCCCCCCCCCCCCCCCCCCCCCCCCC*CCCCCCCCCCCCCCCCCCC5CCCCCCCCCCCC5CCCCCCCCCCCCCCCCCCCCCCCCCCCCCCCCCCCCCCCCCCCCCCCCCCC*CCCCC5C*5CCCCCCC*CC5*CCCCCCCC**CCCCCC5CCCCCC**CCCCCCCCCCCC5CCCCCCC55CCCCCCCCCCCCCCCCCCCCCC*5CCCC5C*C5CCCC*CC5CCCCCCCCCC5**CC5C55*5CCCCC
@VH01349:24:AACVJTHM5:1:1106:35898:34528 2:N:0:AGGTGAGA+CGCATAGA
CACCAAGGACTACAGGGGTTTCTAATCCCGTTTGCTCCCCTGGCTTTCGCGCCTCAGCGTCAATGCCGGTCCAGGATGTCGCCTTCGCCACCGGTGTTCCTCCAGATATCTACGCATTTCACCGCTACACCTGGAATTCCACATCCCTCTCCCGGATTCAAGCCAACCAGTATCGGACGCAGTTCCTGGGTTGAGCCGAGGGATCTCACGTTCGACTTACCAGGCCGCCTACGCGGCCTTTACGCCCAGTAATTGCGAACAACGCTCGCCGCCTCTGTATTACCGCGGCTGCTGGCACAGA
+
5CCCCCCCCCCCCCCCC5CCCCCCCCCCC5CCCCCCCCCCCCCCCCCC*CCCCCCCC5CCC5CCCCCCCCCCCCC5CCCCCCCCCCCCCCCCCCC5CCCCC*CCCCCCCCCCCCCCCCCCCC*CCCCCCCCCCCCCCC*CCCCCCCCC5CCCCC*CCCC55CCCCCCCC5CCCC5CCCC5C5CCC*CCCCCCCCCCC*CCCCC5CCCCCCCCCCCCCCC**C5C5*CCCCCCC5CCCCCC*5CCCCCCC5C5CC*C5CC5CCCC*C*CCC*CC5555*C5CC*C5555CCCC55CCCC5C*
@VH01349:24:AACVJTHM5:1:1106:69414:35778 2:N:0:AGGTGAGA+CGCATAGA
CACCAAGGACTACCGGGGTTTCTAATCCTGTTTGCTACCCACGCTTTCGTGCCTCAGCGTCAGTTGGGGTCCAGAGAGCCGTCTACACCGCCGGTGTTCCTCCTGATATCTACGCATTTCACCGCTACACCAGGAATTCCACTCTCCTCTCCCGCACTCGAGCCCATCAGTATCCGCCGCACCCTCCCAGTTGAGCCGGGAGATTTCACGACAAAATTAATGGGCCGCCTACGCACCCTTTACGCCCAGTAACTCCGAACAACGCTTGCTGCCTACGTATTACCGGCGCTCCTGGCACGTA
+
5CCCCCCCCCCCCCCCCCCCCCCCCCCCCCCCCCCCCCC*CC5CCCCCCCCCCCCCCCCCC*CC5C*CCCCCCC5CCC5C5CCCC*C*C5CCCCCCCCCCCCCCCCCCCCCCCCCCCCCCCCCCCCCC*C5C5CCCCCCCC5CCCCCCCCCCCCCCC5CCCCCC*CCCCCCCCCCCC5CC5CCCCCCCC*5C5CC5CC5CCCCCCCCC5CCCCCC**C5C5555*55*C5*5555555555CCC*5*CCCC5CC*CCCC5C*55*C55555***555*55555*5**5555*5*5555555
@VH01349:24:AACVJTHM5:1:1106:11831:36251 2:N:0:AGGTGAGA+CGCATAGA
CACCAAGGACTACACGGGTATCTAATCCCGTTTGCTCCCCTGGCCTTCGTGCCTCAGTGTCAGGAACTGCCCAGAGATCCGCCTTCGCAACTGGTCTTCCTCACGATATCTACGCATTTCACTGCTACACCGTGAATTCCGATCTCCTCTACAGTCCTCGAGTCACGCAGTATCCGGTGCAATTTCGGAGTTGAGCTCCGAGATTTCACACCAGACTTGCGTCACCACCTACGCACCCTTTACGCCCAATCAATCCGAACAACGCTTCAGACCTCTGTATTACCGGGGGTGCTGGCACAGT
+
CCC*CCCCCCCCCCCCCCCCCCCCCCCCC5CCCCCCCCCCCCCCCCCCCCCCCCCC55CCCCCCCCCCCCCCCCCC*CC55CCCCCCCCCCCCCC*CCCCCCCCCCCCCCCCCCCCCCC5CCCCCCCCCCCCC*C*CCCCCCCCCCCCCCCCCCCC*C5CCCCCCCC*CCCCCCCCCCCCCCCC5C*CCCCCCCCCCCCCCC*CCCCCCCCCCCCCCCCCCCCCCCCCCCCC5*CCC5CCCC*CCCCCC5*5CCCCCCCC**CC*CC*CC*5C55CCCCCC*C*5C5**55*CC5*C**5*
@VH01349:24:AACVJTHM5:1:1106:46616:40018 2:N:0:AGGTGAGA+GGCATAGA
CACCAAGGACTACACGGGTTTCTAATCCTGTTTGCTCCCCACGCTGTCGCACCTGAGTGTCAGTATTGGGCCAGGTAGCCGCCTTCGCCACTGATGTTCCTCCCGATATCTACGCATTTCACCGCTACACCGGGAATTCCACTACCCTCTCCCATACTCTAGCCGAGTAGTTTCGACTGCAATTCCCAGGTTAAGCCCAGGGCTTTCACAATCCACTTTCTCAGCCACCTGCGTGCGCTTTAGGCCCAGTAATTCCGATTAACGCTTCCACCCTCCGTATTACCGCGGCTGCAGGCACGCA
+
CCCCC5CCCCCCCC5CCCCCCCCCCCCCCCCCCC*CCCCCCCCCCCCCCCC*CCCCCCCCCCCCCCCCCCC*CCCCCCCCCCCCCCCCCCCCCCCCCCCCCCCC5CCCCCCCCCCCCCC5CCCCCCCCCCC*CCCCCCCCCCCCC*CCCCCCCCCCCCCCCC*CCCC5CCCCCCCCCCCCCCCCCCCC5CCCCCCCCCCCCCCCCCCCCCC*C*5C*C5CCCC5*5CCCCCCCCC*C*CC5C*C5CC5*CCCCCC5CC5CCCCCC*C**C5CCCCCCCCCCC***C555CC*C**CCCC*C
@VH01349:24:AACVJTHM5:1:1106:34308:40624 2:N:0:AGGTGAGA+CGCATAGA
CACCAAGGACTACAAGGGTTTCTAATCCTGTTTGCTCCCCACGCTTTCGCGCCTCAGCGTCAGTTACAGACCAGAAAGTCGCCTTCGCCACTGGTGTTCCTCCAAATCTCTACGCATTTCACCGCTACACTTGGAATTCCACTTTCCTCTTCTGGACTCAAGTCCCCCAGTTTCCAATGACCCTCCACGGTTGAGCCGTGGGCTTTCACATCAGACTTAAAGGACCGCCTGCGCGCGCTTTACGCCCCATAATTCCGGACAACGCTCGCCCCCTACGTATTACCCGCGGTGCTGGCACGTA
+
*C5CCCCCCCCCCCCCCCCCCCCCCCCCCCCCCCCCCCCCCCCCCCCCCCCCCCCCCC5CCCCCCC5*CCCCCCCCCCCCC5CCCCCCCCCCCCCCCCCCCCCCCCCCCCCC5C*CCCCCCCCCCCCCCCCCCCCCCCCC*CCCCCCCCCCCC55C5CCCC*CCC5CCCCCCCC5CCCC*5CCC5CCC*CCCCC55CCCCCC5CCCCC5CC*C**CC*CCC*C*C5C55C5*C*C*C*CCC5C5****CC555CC55****555**55555C5555555555*5*55555555**55555*
@VH01349:24:AACVJTHM5:1:1106:43075:40833 2:N:0:AGGTGAGA+CGCATAGA
CACCAAGGACTACAGGGGTTTCTAATCCTGTTCGCTCCCCATGCTTTCGCTCCTCAGCGTCAGTTACGGCCCAGACATCTGCCTTCGCCATCGGTGTTCCTCCTGATATCTGCGCATTCCACCGCTACACCAGGAATTCCAATCTCCCCTACCGCACTCTAGTCTGCCCGTACCCACTGCAGGCTGGGGGTTGAGCCCCCAGATTTCACAGGAGACGGGACAAACCGCCTACGAGCTCTTTACGGGCAATAATTCCGGACAACGGTTGCACCCTACCTATTAGCGGGGCTGCTGGCACGTA
+
*C5CC5CCC5CCCCC5CCCCCCCCCC5CCCCCCC*CC5CCCCC5CCCCCCCCCCCCC5*CCCCCCCCCCC5CCCC*CCCCCCCCCCCCC5CCCCCCCCCCCCCC5CCCCCC5CCCCCCC*CCCCCCCCCCCCC*CCCCCCCCCC555C5C555*CCCC5C5C55CC555CCCC5CCCCCCCCCC5CCCCC5CCCC5CCCCC5CC5C5CC*5*CC55CCC5CCCC*C*CCCC5CCC*C*C55CC5*555C55*555555555C*5555C555555555555CC5C5C*5CC5CCC5**55CC
@VH01349:24:AACVJTHM5:1:1106:49607:41533 2:N:0:AGGTGAGA+CGCATAGA
CACCAAGGACTACTGGGGTTTCTAATCCTGTTTGCTCCCCACGCTCTCGCGCCTCAGCGTCAGTATCTGTCCAGGTAGCCGCCTTCGCCACTGGTGTTCCTTCCGATCTCTACGCATTTCACCGCTACACCGGAAATTCCACTACCCTCTACAGTACACCAGATACCCAGTTTCGAATGCAATTCCTAGGTTAAGCCCAGGGATTTCACACCCAACTTAAATATCCGCCTACGCGCCCTTTACGCCCAGTAACTCCGATTAACGCTCGCACCCTCTGTATTACCGCGGCTGCTGGCACAGA
+
CCCCCCC5CCCCCCCCCCCCCCCCCCCCCCCCCCCCC*CCCCCCCCCCCCC5CC*CCCCCCCCCCCCCCCCCCCCCCCCCCCCCCCCCCCCCCCCCCCCCCCCCCCCCCCCCCC*CCC5CCCCCCCCCC5CCCCCCCCCCCCCCCCCCCCCCCCCC5*C5CCCC55CCCCCCCCCCC*CCCCCCCCCCCCCCCC5CCCC5*5CCCCCCCCC*CC5CCCCCCC*C5CC5CCCCCCC5CC5C5CCCCCCCCCCCCCCCCCCC5C*C5CCCC*C*C*5CC5CC55CCCC5C*555CC*C*5C5C
@VH01349:24:AACVJTHM5:1:1106:38208:41836 2:N:0:AGGTGAGA+CGCATAGA
CACCAAGGACTACCGGGGTTTCTAATCCCGTTTGCTCCCCTAGCTTTCGCGCCTCAGCGTCAGGTGTCGTCCAGGCAGTCGCCTTCGCCACTGGTGTTCCTCCCAATATCTATGCATTTCACCGCTACACTGGGAATTCCACTGCCCTCTCCCATCCTCAAGCCCTCCAGTTTCAAATGGAGTTTCAGGGTTAAGCCCTGAGATTTCACATCTGACTTAAAAGGCCGCCTACACGGCCTTTACGCCCAGTAATTCCGGACAACGCTGGCCACCTCCGTATTAGCGGCGCTCCTGGGAGGTA
+
*CCCCCCCCCCCCCCCCCCCCCCCCCCC*CCCCCCCCCCCCCC5CCCCCCC*CCCCCCCCCCCCCCCC*CCCCCCCCCCCCCCCCCC5CCCCCCC*CCCCCCCCCC5CCC5CC*CCCCC*CCC5*CCCCCCCCCCCCCCCCCCC5CCCCCCC*CCCCCCCCCCCCCC*CCCCC55CC*5*CCCCC5*55CCC*55C5555C*5*55C555**5555555CC*55*CCCCC5C5CCCCC5CCC*555*555555C555CC*55555555*5555C*5CC555C*55555*5555C*CC555*
@VH01349:24:AACVJTHM5:1:1106:69490:42745 2:N:0:AGGTGAGA+GGCATAGA
CACCAAGGACTACTAGGGTTTCTAATCCTGTTTGCTCCCCACGCTTTCGCACCTCAGCGTCAGGTACGTTCCAGAGCGCCGCCTTCGCCACCGGCCTTCTTCCCGATATCTACGCATTTCACCGCTACACCGGGAATTCCGCGCTCCTCTCCCGTCCTCTAGCTGAGTAGTTCCCCTCGACCTTTCCCGGTTAAGCCGGGAGATTTCCCAACAGGCTTACCCAACCGCCTACGTGCTCTTTACGCCCAGTAAATCCGAACAACGCTCGCCACCTTCGTATTACCCGCGCTGGTGGCACGAA
+
*CCCCCCCCCCCCCCCCCCCCCCCCCCCCCCCCCCCCCCCCCCCCCCCCCCCCCCCCCCCCCCCCCCCCCCCCCCC5CCC5CCCCCCCCCCCCCCCCCCCCCC5CCCCCCCCCC*5CCCCCCC**CCCCCCC5CCCCCCC55CCCCCCCCC*CCCCCCCC*5CCCC*CCCCCCC55CCCCCCCCCCCCCCCCCCCCCCCCCCCCCCCCCCC*C5CC*CCCCCCCC5CCCCCCCCCCCCCC5CC5C*CCC**CCCC**CCCCCCC*5C55C*5C5CCC5CCCCC**C*C*5C5CC*CCCCCC
@VH01349:24:AACVJTHM5:1:1106:11850:43729 2:N:0:AGGTGAGA+CGCATAGA
CACCAAGGACTACAGCGGTTTCTAATCCCGTTTGCTCCCCTGGCTTTCGGGCCTCAGCGTCAATACCGCTCCACGATGCGGCCTTCGCCACCGATGTTTCTCCAGATATCTACGGATTTCACCGCTACACCTGGAATTCCACATCCCTCTCCCGGATTCGAGGCTGGCAGTCTCGGACGCAGTTCCCGGGTTCTGCCCGGGGATTTCACGTTCGACTTAGCAGGCCGCCTACGCGCCGTTTACGCCGCGTAATTCCGAACAACGCTTGCCCGCTCTCTTTTACCCGGGCTGGTGGCACAGA
+
*C5CC5*C**C5CCC*5CCCCC5CC5*5555CC5CC*CCCC55C5CCCC**C*5CC**CCCCCC*555*5555CCCC*C***CCC*5C555C*C55CC*5CC*55*5*5**55555555**555*5*555555555*5*55555555555*5555555555*5*555***555*555555555555*555555*5***5555555C555555**55*5555555**5555*55*5*5*555555*55**555***555555555*55555**555**5*555***5*5555555555555*
@VH01349:24:AACVJTHM5:1:1106:40462:44998 2:N:0:AGGTGAGA+CGCATAGA
CACCAAGGACTACTGGGGTTTCTAATCCTGTTTGCTACCCATGCTTTCGCTCCTCAGCGTCAGTTACGGCCCAGAGCGGCGCCTTCGCCACTGGTGTTCCTCATGATATCTGCGCATTTCACCGCTACACCATGAATTCCCCGCTCCCCTACCGCACTCTAGTCACAGCAGTATCGGGTGGCCTCTCTGGGTTGAGCCCAGAGTTTTCACACCCGACTTACCCAACCGCCTACGAGCTCTTTACCCCCAATAAATCCGGATAACGCTTGGTGCCTAGGTGTCACCCCGGCTGCTGGGAGGT
+
CCCCCCCCCCCCCCCCCCCCC5CCCCCCCCCCCCCC*C5CCCCCCCCCCCCCCCCC5C5CCCCCCCCCCCC5CC****CC5*CCCCCCCCCCCCCCCCCCCCCCCCCCCC5CCCCCCCCCC5CC*CCCC5CCCCCCCCCCCCC*5CCCCC5CCCCCCCCCC5CCCCCCCCCCCCC5C*CCCC5C*C5CCCCCCCCCCC5CCC*CCCCCCCCCC5CC55CC5**CCC55CCCCC5CCCC*CCCCC**CCCCCC55C55CCCC5C*C5C555CC5CCCCCCC*C5CC*C5*CCC5CC**C*C*
@VH01349:24:AACVJTHM5:1:1106:34895:45565 2:N:0:AGGTGAGA+CGCATAGA
CACCAAGGACTACCAGGGTTTCTAATCCTGTTTGCTCCCCACGCTTTCGCGTCTCAGCGTCAGTATCCAACCAGGGGGCCGCCTTCGCCACCGGTGTTCCTCCCGATATCTACGCATTTCACCGCTACACCGGGAATTCCACCCCCCTCTTTGGTACTCTAGCTTGCCAGTTTCATGCGTCGTTCCTCGGTTAAGCCGAGGGATTTCACACATGACTTACCAGACCGCCTACACGCCCTTTACGCCCAATAATTCCGAACAACGCTTGCACCCTCTGTATTACCGCGGCTGCTGGCACAGA
+
CCCCCCCCCCCCC*CCCCCCCCCCCCCCCCCCCCCCCCCCCCCCCCCCCCCCCCCCCCCCCCCC5CCCCCCCCCCCCCCCC*CCCCCCCCCCCCCCCCCCCCCCCCCCCCCCCCCCCCCCC55CCCCCC5CCCCCCCCCCCC*CC5CCC5CCCCC5CCCCCCCC*C5CCCCCCCCCC5CCCCCC*CCC5CCCCCCCCCCC*CCCCCCCCCCCCCCCCCC*CCCCCC5CC55CCCCC5CCCC5CC5CC55C5CC55CC5CCCC*5*CCCCCC5C*555CCCCC5CCC*C5CCCCC*5555C*
@VH01349:24:AACVJTHM5:1:1106:16641:46701 2:N:0:AGGTGAGA+CGCATAGA
CACCAAGGACTACCCGGGTTTCTAATCCTGTTTGCTCCCCACGCTTTCGCGCCTCAGCGTCAGAACTGGTCCAGCTGGCCGCCTTCGCCACGAGTGTTCTCCCCCATCTCTACGCATTTCACCGCTACACCGGGAATTCCACCAGCCCCTCCCAGCCTCAAGTCTCACAGTTTCTGCGGCTGAACACGGTTGAGCCGTGTGATTTGACAGCAGACATATGAGAGCGCCTGCGCGCCCTTTACGCCCAATAATTCCCAACAACTCTTGCCCCTACCGTATTACCTCGGCTGCTGCGAGCGAA
+
CCCCCCCCCCCCCCCCCCCCCCCCCCCCCCCCCCCCCCCCCCCCCCCCCCCCCCCCCCCCCCC5C5CCCCCCCCCC5CCCCCCCCCC*CCC5CCCCCCCCCCCCCCCCCCCCCCCCCCCCC*CCCCCCCC*CCCC*CCCCCCCCCCCCCCCCCCCCCCCCCC*CCC*CC55C55CC*CC*CC5CCCCCCCCCC5CCCCCCCC5C**CC*CCCCCC**CC55C55*555C555*C5*CCCC555CC5C5*CCCCC***5*555*5555555*5**555555*55***5*5*5555*5*5555
@VH01349:24:AACVJTHM5:1:1106:69149:48462 2:N:0:AGGTGAGA+CGCATAGA
CACCAAGGACTACTGGGGTTTCTAATCCTGTTTGCTCCCCACGCTTTCGCGCCTCAGCGTCAGTTACAGACCAGAGAGTCGCCTTCGCCACTGGTGTTCCTCCACATCTCTACGCATTTCACCGCTACACGTGGAATTCCACTCTCCTCTTCTGGACTCCAGTCGCCCAGTTTCCAGTGCGTACCAGGGTTGACCCCTGGGATTAAACACCAGACTTAAACGACCGCCTGGGGGCGCTTTACGCCCAATAATTCCGGACAACGCTTGCCCCCTACGTATTAGCGCGGGTGCTGGCACGAAG
+
5CCCCCCCCCCCCCCCCCCCCCCCCCCCC*CCCCCCCCCCCCCCCCCCCCCCCCCCCCCCCCCCCC5CCCCCCCCCCCC5CCCCCCCCCCCCCCCC5CCCC*CCCCCCCCCCCCCCCCCCCCCC*CC5C5CCCCCCCC5CC5CCCCCCCCCCCCCCCC55C*C5CCCCCCCC5C5C5CC55CC55CC5CC55C*CC555CC5CCCC5*C*55***55555555*CC5555*5*5*5*5*5555*C5*55555555*5555555*555*5*555*55**555*55555**555*55555*5*
@VH01349:24:AACVJTHM5:1:1106:51955:48689 2:N:0:AGGTGAGA+GGCATAGA
CACCAAGGACTACAAGGGTATCTAATCCCGTTCGCTCCCCTAGCTTTCGCGCCTCAGCGTCAGTGTCAGCCTAGCAACTCGCCTTCGCCTCTGGTGTTCCTCTTGATATCTACGCATTTCACCGCTACACCAAGAATTCCAGTTGGCCTTTCTGCACTCTAGCACGACAGTATCACTTGACCGTTCCGAGTTAAGCCCGGAGATTTGACAAGTGACTTGTCACGCCGCCTACGCGCCCTTTACGCCCAGTAAATCCCAACAACCCTTGCCCCCTACGTATTACCGCGGGTGCTGGGACGTA
+
5CCCCC5CCCCCCCCCCC*CCCCCCCCCC5CCCCCCCCCCCCCCCCCC*CCC5C*CCCCCCCC5CCCCCCCCCCC*CCC*C5CCCCCCCCCCCCCCCCCCC*CCCCCCCCCCC*CCCCCCC5CCCCC*CC5C*CCCCCC*CCCC**CCC5CCCCCCCCCCCC55CCCC5CCCCCCCCCCC5C*CCCCCCC55CCC*CC*CCC5CCC*CCCCCCCC5CCCC*CC5C*55CCC5CCCC5CCCC5CC*5*CCCC*CCCC*C5CC55*555*CC*C*C555C5*55***555*5*555**55555
@VH01349:24:AACVJTHM5:1:1106:38246:49295 2:N:0:AGGTGAGA+GGCATAGA
CACCAAGGACTACTGGGGTTTCTAATCCTGTTTGCTCCCCACGCTTTCGCACCTCAGCGTCAGTATCAGCCCAGATCGCCGCCTTCGCCACTGGTGTTCCTCCCGATATCTACGAATTTCACCTCTACACCGGGAATTCCGGGATCCTCTTCTGTACTCAAGCTCTGCAGTTTCGGATGCACTTCCTTGGTTGAGCCGAGGGATTTCACATCCGACTTGCGGAGCCGCCTACGTGCGCTTTACGCCCAATGATTCCGAGCAACGTTTGCACCCTTCGTATTACCGCGGCTGCTGGCACGAA
+
*CCCCCCCCCCCCCCCCCCCCCC5CCCCCCCCCCCCCCCCCCCCCCCCCCCCCC*CCCCCCCCCCCCCC5CCCCCCCC*CCCCCCCCCCCCCCCCCCCCCCCC*CCCCCCCCC5C5CCCCCCCCCCCCC5CCCCCCCCCCC*CCCCCCCCCCCCCCCCCCCCCCCCCCCCCCCCC5*CCCCCCCCC*CC5CCCC5CCCCCCCCC*CCCCCCCCCCCCCCCCCCC55CCCCCCCCCC5*CC*CCC5CCCCCCCCC*5CCCCCCCCCCCCCCC**CCCCCCCCC*5CCCCCC5CCCCCC*CCC
@VH01349:24:AACVJTHM5:1:1106:42791:52589 2:N:0:AGGTGAGA+CGCATAGA
CACCAAGGACTACACGGGTTTCTAATCCCGTTTGCTCCCCTGGCTTTCGCTCCTCAGCGTCAATGCCGGTCCAGGATGCCGCCTTCGCCACCGGTATTCCTCCAGATATCTACGCATTTCACCGCTACACCTGGAATTCTGCATCCCTCTCCCGGATTCAAGCCATCCAGTATCGGATGCAGTTCCCAGGTTGAGCCTGGGGATTTCACATCCGACTTAGTTGGCCGCCTACGAGCCCTTTACGCCCAGTAATTCCGAACAACGCTTGCCCCCCCCGTATTACCGCGGCTGCTGGCAGGGA
+
*CCCCCCCCCCCCCCCCCCCCCCCCCCCCCCCCC*CCCCCC*CCCCCCCCCCCCCCCCCCCCCCC*CCCCCCCCCCC5*CCCCCCCCCCC5CCCCCCC*CCCCCCCCCCCCCCC*CCCC*CCCCCCCCCCCCCCCCCC5CCCCCCCCCCCCCCCCCCC*CCCCCCCCCCCCCCCCCCCC5CCCCCCCCCCCC5CCC*CCCCCCCCCCCCCCCCCCCCCCCC*CCCCCCCCCCCCCCC5CCCCCCCCCCCCCCCCCCCC5CCCCC*CCCCCC5C5CC5CCCCC5CC*5C5CC5CC5CC*C**
@VH01349:24:AACVJTHM5:1:1106:54322:53063 2:N:0:AGGTGAGA+CGCATAGA
CACCAAGGACTACTGGGGTTTCTAATCCTGTTTGCTCCCCACGCTTTCGCGCCTCAGCGTCAGTTACAGACCAGAAAGCCGCCTTCGCCACTGGTGTTCCTCCACATCTCTACGCATTTCACCGCTACACGTGGAATTCCGCTTTCCTCTTCTGTACTCAAGTTCTCCAGTTTCCAATGACCCTCCACGCTTGAGCCGTGGGCTTTCACATCAGACTTAAAGAACCGCCTGCGCGCGCTTTACGCCCAATAATTCCGGACAACGCTTGCCACCTACGTATTACGCGCGCTGCTGCCACGTA
+
CCCCCCCCCCCCCCCCCCCCCCCCCCCCCCCCCCCC*CCCCCCCCCCCC*CCCC5CC5CCCCCCC5CC*CC*CCCCCCCCCCCCCCC5CCCCCCCCCCCCCC*CCCCCCCCCCCCCCCCCCCCCCCC5CCCCCCCCCCCCCCCCC*CCCCC5CCCCCCCCCC5CCCCCCCCCCCCCCC*CCC*CCCCCC*CC5CCCCCCCCC55CCCC*55CC*CCCCC5CCCCC*CC5CCCCCC*5*CCCCCCC5CC5CC5CC5CC5*C5CCC*C*5C*CCCC5555C55*55***5*55*555*C5555
@VH01349:24:AACVJTHM5:1:1106:21810:53422 2:N:0:AGGTGAGA+CGCATAGA
CACCAAGGACTACTCGGGTTTCTAATCCCGTTTGCTCCCCTGGCTTTCGCTCCTCAGCGTCAATGCCGGTCCAGGATGGCGCCTTCGCCACCGGTATTCCTCCAGATATCTACGCATTTCACCGCTACACCTGGAATTCTGCATCCCTCTCCCGGATTCAAGCCATCCAGTATCGGATGCAGTTCCCAGGTTGAGCCTGGGGATTTCACATCCGACTTAGTTGGCCGCCTACGAGCCCTTTACGCCCAGTAATTCCGAACAACGCTTGCCCCCCCCGTATTACCCGGGCTGGTGCGACGGA
+
5CCCCCCCCCCCCCCCCCCCCCCCCCCCCCCCCCCCCCCCCCCCCCCCCCCCCCCCC*CCCCCCCCCCCCCCCCCCCC*CCCCCCCCC5CC5CCCCCCCCCCCCC*CCCCCCCCCCCCCCCCCC*CCCCCCCCCCCCCCCCCCCC*CCCCCCCCCCCCC*CCCCCCC*CCCCCCCCCCCCCCCCCC*CCCCCCCCCCC5CCCCCCCCCCCCCCCC*5CCCCCCCC5CCCCCCCCCCCCCCCCC5*CC*CCCCCCC*CC55CCC55CC5CC*CC*C5CC5CCC****CC*5C*C5*5CC5**
@VH01349:24:AACVJTHM5:1:1106:31619:53574 2:N:0:AGGTGAGA+GGCATAGA
CACCAAGGACTACCAGGGTATCTAATCCTGTTCGCTCCCCATGCTTTCGCTCCTCAGCGTCAGTTAATGCCCAGAGACCTGCCTTCGCCATCGGTGTTCCTCCTGATATCTGCGCATTTCACCGCTACACCAGGAATTCCAGTCTCCCCTACATCACTCTAGTCTGCCCGTACCCACCGCAGATCCGAGGTTGAGCCTCGGACTTTCACGATAGACGCGACAAACCCCCTACGAGCTCTTTACGCCCAATAATTCCGAACAACGGAAGCCCCCTTCGTATTACCGCGGCTGCTGGCACGAA
+
CCCCCCCCCCCCCCCCCCCCCCCCCCCCCCCCCCCCCCCCCCCCCCCCCCCCCCCCCCCCCCCCCCCCCCCCCC5CCCCCCCCCCCCCCCCCCCCCCC*CCCCCCCC5CCCCCCCCCCCCC55CCC5CC*CCCCCCCCCCCCCCCCCCCCCCCCCCCCCCCCCCCCCCCCCCCCCCCCCCCCCCCCCCC*CCCCCCCCCCCCCCCCCC5C5CCC5CC*C5CCC*5C*5555**5555C*C5C***55555555555*C555C5CC*555CC5*55555C555555*C55CC*CCC5C**5C
@VH01349:24:AACVJTHM5:1:1106:34137:55259 2:N:0:AGGTGAGA+CGCATAGA
CACCAAGGACTACACGGGTATCTAATCCTGTTTGCTCCCCACGCTTTCGCACTTGAGTGACATTACTGGACCTGAGGGCCGCCTTCGCCACTGATGTTCCTCCCCATATCTACGGATTTCAACGCTACACCGCGAATTCCGCCCTCCTGTTCCGTACTCCAGCAATGCATTCTCGAATGCAATTCCCAGGTTGAGCCCGGGGCTTTCACACCCGACTTACGTCGCCACCTACGTGCGCTTTACGCCCAGTAATTCCGATTAACGCTCGCACCCTCTGTATTACCGCGGCTGCTGGCACAGA
+
CCCCCCCCCCCCCCCCCCCCCCCCCCC*CCCCCCCCCCCCCCCCCCCCC*5CCC*55CC*555*CCC*CCC***55*5*C*55C*CC*C5*CC*5C55555*C5*5*5555*55*555555*55*555555**55C555**55*555555C**5555C5CC5*CCC5CC*CCCCCCC*55C*555C555CCC5C5C*CCCC5CCCC5*CC5**CCCCCCCCCCCCC5*CCCCCC5CC5CCCCCCC5CCC5*C5CCCCC***555***555555555555*55*555555555CC55555**
@VH01349:24:AACVJTHM5:1:1107:24669:1606 2:N:0:AGGTGAGA+CGCATAGA
CACCAAGGACTACCCGGGTTTCTAATCCTGTTTGCTCCCCACGCTTTCGCGCCTCAGCGTCAGTTGCAGACCAGACAGTCGCCTTCGCCACTGGTGTTCCTCCATATCTCTACGCATTTCACCGCTACACATGGAATTCCACTCTCCTCTTCTGCACTCAAGTTCCCGAGTTTCCAATGACCCTCCACCGGTGAGCCGTGGGGTTTCACATCAGACTTAATAAACCCCCTCCGCGCGCTTTACGCCCAATTATACCCGATAACCCTTGGCACCTACGTATTAGCGCGGCAGGTCGCACGTA
+
*CCCCC*CCCCCCCCCCCCCCCCCCCCCC5CCCCCCCCCCCCCCCCCCCCC5CCCCCCCCCCCCCCCCCCC*CCC*CCCCCCCCC5C*CC5C*C5CCC*CCCCC55CCCCCCCCCCCCCCCCCC*5CCCCCCCC5C5CCCC5CCC5CCC5CCC5CC5C*CC*CCCCC*CC5CC*C55CCC*55C555C*C*C55**555555*55C*5555*55555555**5555*555**555555*555*5*555*5555**55*55*55**5555555555555***55555555*55555555*55
@VH01349:24:AACVJTHM5:1:1107:24499:1738 2:N:0:AGGTGAGA+CGCATAGA
CACCAAGGACTACCCGGGTTTCTAATCCTGTTTGCTCCCCACGCTTTCGCGCCTCAGCGTCAGTTGCAGACCAGAGAGTCGCCTTCCCCACTGGTGTTCCTCCATATCTCTACCCATTTCACCGGTACACATGGAATTCAACTGTCCTCTTCTGCACTCAAGTTCCCCAGTTTCCAATGAACCTCCACGGTTGAGCCGTGGGCTTTCACATCAGACTTAAGATACCGCCTGCGCGCGCTTTACGGCCAACAATTCCCGTTAACGCTTGCCACCTACGTATTACCCCGGCTGGTGGGACGTA
+
CCCCCCCCCCC5CC*CCCCCCCCCCCCCCCCCCCCCCCCCCC5CC5CCCCCCCCCCCCCCCCCCCCCCCCCCCCCCCCCCCCC*CC*CCCCC**55CC5**C5C55C*5CC5C*5*C555CCC55CC**C*55555555555*55555555555*55C*C5C5555C5C5555CCCCC***5555555*555555*5555*55555555*5555C55555*5*55555*55555555**5*5555**55*5*5555***555***555**555*55**5555***5555*5*5**5555**
@VH01349:24:AACVJTHM5:1:1107:35406:4351 2:N:0:AGGTGAGA+GGCATAGA
CACCAAGGACTACTCGGGTTTCTAATCCTGTTTGCTCCCCACGCTTTCGTGTCTCAGCGTCAGATACGTTCCAGAGCGCCGCCTTCGCCACCGGCCTTCCTCCCGATCTCTACGCATTTCACCGCTACACCGGGAATTCCCCGCTCCTCTCCCGTCCTCTAGCCTGGCAGTCCCCTCTGCGCTTTCCGGGTTAGGCGCGAAGCTTTCACAAAAGGCTTACCAAACCGCCTACACACCCTGTACCCCCAGTGAATCCGAACAACGCTTGCGACCTTCGTATTACCCGGGGTGCTGGCACGAA
+
CCCCCCCCCCCCCCCCCCCCCCCCCCCCCCCCCCCCCCCCCCCCCCCCCCCCCCCCC5CCCC*CCCC5CCCCCC*CCC5CCCCCCC55CCC5CC*CCC5CCCCCCCCCCCCCC*C5CCCCCCC55CCCCCCCC*CC*CCC**C5CCCC5C*C*C55C*5CC5C*C5CC5CCCCCCC5CC*5C5C5CCCCC*CCCCC*5*CCC5C5CCC5*55C55*C5C5CC5C5C*55CC*5*C5555CCC**5555555*C55555555C5C*C555*55555555C55C****55*5555*55*5555
@VH01349:24:AACVJTHM5:1:1107:67823:6168 2:N:0:AGGTGAGA+GGCATAGA
CACCAAGGACTACCGGGGTTTCTAATCCCGTTCGCTCCCCATGCTTTCGCGTCTCAGCGTCAGGTATGTCCCAGGATGCCGCCTTCGCCTCTGGTGTTCCTCCGGATCTCTACGGATTTCACCACTACACCCGGAATTCCGCATCCCTCTAACACCCTCTAGGCAAGCAGTCTTATCCGACCTCTCCCAGTTTAGCCGGGAGCTTTCACGGACACCTTACTTACCCGCCTACACGCTCTTTACGCCCAGTTATTCCCGATAACGTTTGCGTCCTACGTTTTACCCCGCCTGCTGGCACGTA
+
CCCCCCC*CCCCCCCCCCCCCCCCCCCCCCCCCCCCCCCCCCCCCCCCCCCCCCC*CCCCCCCCCCCCCCCCCCCCCCCCCCCCCC55CCCCCCCCCCCCCCC5CCCC5CCCCC5CCCC5CCCCCCCCCCCCCCCCCCCCCCCCCCCC5C5CC5C5CCCCCCCCCCCCCC5CCCCCC*C5C*CCCCCCCCCCCCC*CCCCCCC5CCCCCC5CCC*C55CCCCCC*CCCC*CCCCCC5CC5CC55CCCC*C*C*C5C*5CCCC55CCCCC5*C5CCCCCCC5C5**C**55CCC5*5*C*55
@VH01349:24:AACVJTHM5:1:1107:51028:6490 2:N:0:AGGTGAGA+CGCATAGA
CACCAAGGACTACAAGGGTTTCTAATCCTGTTCGCTACCCACGCTTTCGTTCCTCAGCGTCAGTTACTGCCCAGAGACCCGCCTTCGCCACCGGTGTTCCTCCTGATATCTGCCCATTTCACCGCTACACCAGGAATTCCAGTCTCCCCTGCAGTACTCAAGTCTGCCCGTATCGCCTGCAGGCTCACAGTTGAGCTGTGAGTTTTCACAAACGACGTGACAAACCGCCTACGAACTCTTTACGCCCAGTAATTCCGGACAACGCTTGCACCCTACGTATTACGGCGGCTGCTGGCACGTA
+
CCCCCCCCCCCCCCCCCCCCCCCCCCCCCCCCCCCCCCCCCCCCCCCCCCCCCC5CCC5CCCCCCCCCCCCCCC*5CCCCCCCCCCCCCCCCCCCCCCCCCCCCCC5CCCCCC*5CCCCCCCCCCCCC**CCCCCCCCCCCCCCCCCCCCCCCCCCCCCCCCCCCCCC*CCCCCCCCCC*CCCCCCCC*CCCCCCCCCCCCCCCCCCCCCC5*5CC*CCCCC5CCC*5CC5CCCC5CC55CCCC5CC5CCCCCCCC*CC5CCCC**C55CCCCCC5*CC*5CC5CC555C*C5C5C5555*
@VH01349:24:AACVJTHM5:1:1107:58507:8024 2:N:0:AGGTGAGA+GGCATAGA
CACCAAGGACTACTCGGGTATCTAATCCTGTTTGCTCCCCACGCTTTCGCGTCTCAGCGTCAGTCACCGTCCAGAAGGCCGCCTTCGCCACCGGTATTCCTCCTGATATCTACGCATTTCACCGCTACACCAGGAATTCCACCTTCCTCTCCGGGACTCGAGTCCGCCAGTTTCCAATGCCCTTCCGGGGGTGAGCCCCGGCCTTTCACATCAGACTTAGCGGACCGCCTACACGCCCTTTACGCCCAGTGATTCCGAACAACGCTCGCACCCTCCGCATTACCGCGGCTGGTGGCACGGA
+
5CC*CCCCCCCCCCCCCCCCCCCCCCCCCCCCCCCCCCCCC5CCCCCCCCCCCCCCC5CCCCCCCCCCCCCCCCCCC*5CCCCCCCCCCCCCCCCCCCCCCCCCCCCCCCCCCCCCCCCCCCCC5CCCCCCCCCCCCCCCCCCCCCCCCCCCCCCCCCCCCCC*CC5CCCCCCCCCCCCCCCCCCCCC*CC5CCCCCCCCC*CCCCCCCCCCC5CCCCCCCCCCC5CCCCCCCCCCCCCCCCCCCC5CCCCCCCCCCCCC5CC5CCCCCCCCCC*5C*CCCC**CCCCCC5*55*5C5555
@VH01349:24:AACVJTHM5:1:1107:55856:8743 2:N:0:AGGTGAGA+CGCATAGA
CACCAAGGACTACTCGGGTATCTAATCCTGTTTGCTCCCCACGCTTTCGCGTCTCAGCGTCAGTCACCGTCCAGAAGGCCGCCTTCGCCACCGGTATTCCTCCTGATATCTAGGCATTTCACCGCTACACCAGGAATTCCACCTTCCTCTCCGCGACTCCAGTCCCCCAGTTTCCAATGCCCTTCCGGGGGTGAGCCCCGGGCTTTCACATCAGACTTAGCGGACCGCCAACACGCCCTTTACGCCCAGTCATTCCGAACAACGCTCGCACCCTCCGTATTACGGCGGGTGGGGGCACGGA
+
C555CCCCCCCCCCCCCCCCCCCCCCCCCCCCCCCCCCCCCC5C5CCCC*CCCCCCCCCCCCCC5CCCCCCC5CCCCCC*CCCCCCCCCCCCCCCCCCC5CCCCCCCCC*CC*C*CCCCCCCC*CCCCCCCCCC*CCCCC5CCC*CCC5CCC5*CCCCC*CCCCC*CCCCCCCCC5CC5C5CC*C5CC*C55*5CC5C55C*55CCC*5C*55*55555555555*5*C55*5555CCC55C5*CC5CCC*CCCC*55C*555C55*5CCCC*C5*CC*CCC5CCCC5*C5***55*5555
@VH01349:24:AACVJTHM5:1:1107:16489:14934 2:N:0:AGGTGAGA+GGCATAGA
CACCAAGGACTACTAGGGTATCTAATCCCGTTTGCTCCCCACGCTTTCGCGCCTCAGCGTCAGGAGATGCCCAGAGACCCGCCTTCGCCACCGGTGTTCCTCCCGATCTCTACACATTTCACCGCTACACCGGGAATTCCAGTCTCCTCTGCATCCCTCAAGAACGGCAGTATCAGCCGACGTTTCTCGGTTGAGCCGAGAGATTTCACGACTGACTTGCCATGCCGCCTACGCGGCCTTTACGCCCAGTGATTCCGAGCAACGCTTGCCCCCTCTGTCTTACCGCGGCTGCTGGCACAGA
+
CCCCCCCCCCCCCCCCCCCCCCCCCCCCCCCCCC*CCCCCCCCCCCCCC5CCCCCCCCCCCCCCCCCCCCC*CCCC5CCCCCCCCCCCCCCCCCCCCCCCCCCCCCCCCCCCCCCCCCCCCCCCCCCCCCCCCCCCCCCCCCCCCCCCCCCCCCCCCCCCCC*CCCCCCCCCC*CCCCCCC5CCCCCCCCC*CCCCCCCC5CCCCC5C5CC*CCCCCCC*5CC**5C**C*555**5*5*55555*5**55*555C5555*C55555555C5*C55*5CCCC5*555C5C5CCCCCCCCCC
@VH01349:24:AACVJTHM5:1:1107:66649:15180 2:N:0:AGGTGAGA+GGCATAGA
CACCAAGGACTACAAGGGTTTCTAATCCCGTTCGCTCCCCACGCTTTCGCATCTCAGTGTCAGGTGTGAACCAGAGAGCCGCTTTCGCCACTGGTGTTCCTCCCGATATCTACGCATTCCACCACTACACCGGGAATTCCGCTCTCCTCTTCCAACCTCAAGCACTGTAGTTTTGAACGACCTCTCCCAGTTAAGCCGGGAGCTTTCACGTCCAACTTTCAGCGCCACCTACATGCGCTTTACGCCCAGTAAATCCGGATAACGCTTGTCCCCTACGTTTTACCGCGGCTGCTGGCACGTA
+
CC5CCCCCCCCCCCCCCCCCCCCCCCCCCCCCCCCCCCCCCCCCCCCCCCCCCCCCCC5CCCCCCCCCC*CCCCCCCCCCCCCCCCC*CCCCCCCCCC*CCCC5CCCCCCCCCCCCCCCCCCC*CCCCCC5CCCCCCCCCCCCCCCCCCCCCCCCCCCCCCCCC5CCCCCCCCC*CCCCCCCCCCCC*CCCCCCC*5CCCCCCCCCCCCCCC*CCCCCCCC5CC*CCCCCCCCCCCCCCCCCCCCC*CCC5CCCCCCCCCCC5C*CCCCCCCCCC*CCCCCCCCC5CCCCCCCCC*C5CCC
@VH01349:24:AACVJTHM5:1:1107:42582:15464 2:N:0:AGGTGAGA+GGCATAGA
CACCAAGGACTACTCGGGTTTCTAATCCTGTTTGCTCCCCACGCTTTCGTGCATGAGCGTCAGTGCAGGCCCAGGGGATTGCCTTCGCCATCGGTGTTCCTCCGCATATCTACGCATTTCACTGCTACACGCGGAATTCCATCCCCCTCTGCCGCACTCCAGCTGTGCAGTCACAAGTGCAGTTCCCAGGTTAAGCCCGGGGATTTCACACCTGTCTTGCACAACCGCCTGCGCACGCTTTACGCCCAGTAATTCCGATTAACGCTTGCACCCTACGTATTACCGCGGCTGCTGGCACGTA
+
CCC5CCCCCCCCCCC5CCCCCCCCCCCCC*CCCCC5CCCCCCCCCCCCCCCCCCCCCCCCCCCCCCCCCC*CCCCCCCCCCCCCCCCCCCCCCCCCCCCCCCCCCCCCCCCCCC5CCCCCCCCCCCCCCCCCCCCCCCCCCCCCCCCCCCCCCCCCCCCCCCCCCCCCCCC5CCCC5CCCCCCCCCCCCCCC*CCCCC5C5C*CCCCCCCCCC5CCCCCCC5C5CC5*CC**CCC5C5CCCCCCCCCC*CC5CCCCC5CC5C5CCCC5CC*CCCCCCC5CCCC*CC5CCCC5CCC5CCCC*
@VH01349:24:AACVJTHM5:1:1107:17872:18209 2:N:0:AGGTGAGA+GGCATAGA
CACCAAGGACTACAGGGGTTTCTAATCCTGTTTGCTCCCCACGCTTTCGCACCTCAGCGTCAGTTCCGAGCCAGTAAGCCGCCTTCGCCACTGGTGTTCTTCCTAATATCTACGAATTCCACCTCTACACTAGGAGTTCCACTTACCTCTCTCGGTCTCTAGACTGGCAGTATTAAAGGCAGTTCCGGAGTTGAGCTCCGGGATTTCACGCGTAACTGACGATTCCGCGTACGTGCGGTTTACGCCCAGTAATTCCGAACAACGCTAGCCCCCTTCGTATTACCGCCGGTGCTGGCACGAA
+
*5CCCCCCCCC*CCCCCC5CCCCCC5CCCCCCCC*CCCCCCC5*CCCCCCCCCCCCC5CC5C*CC*5CCCCCCCCCCC*CCCCCC*5CCCCCCCCCC5CCCCCCCCCCCCCCCCC5CCCCCCC5CCCC5CCCC5CC5CCCCCCCCCCCCCCC5*CCCCCCCC*CCC5*5*CCCCC5CCCCCCCCCCCCCCC5CC55CC555C*5CC5CC*C*5CCCC5C5*C*CC*55*CC5CC5C5**CC5CC5C*55CCCC5C555*5***55555555555555555555*C5***555*55*5C5C5
@VH01349:24:AACVJTHM5:1:1107:27623:19515 2:N:0:AGGTGAGA+GGCATAGA
CACCAAGGACTACTCGGGTTTCTAATCCTGTTCGGTCCCCACGCTTTCGCTCCTCAGCGTCAGTAATGGCCCAGAGATCCGCCTTCGGCACCGGTGTTCCTCCTGATATCTGCGCATTTCACCCCTACACCAGGAATTCCGATCTCCCCTACCACACTCTAGTCTGCCCGTATCGAATGCAGACCCGGGGTTAAGCCCCGGGCTTTCACGTCCGACGGGACACACCGCCTACGAGCTCTTTACGCCCAATAATTCCGGACAACGGTCGCGCCCTACCTAATACCGCGGCTGGTGGCACGTA
+
CCCCCCCC5CCCC*C*CCCC*CC5C5CCCCCCCC*CCCCCCCC*CCCCC5CC*C5CCCCCC*CCCCC*CCCCCCCC5CCCCCCCCCC*CCCCCCCCCCCCCCCCCCCCCCCCCC*CCCCCCCC*CCCCCCCCCCCCCCCCCCC5CCC5CCCCCCCCCCCCCCCCCCCCC5CCC5C5C*C5C*CC55*5*CCCCCCCC5C5*C55CCCCC*CCCC5C*5CC*C*CCCC5CC5C5CCC5CCCC5CC55CCCC*555555C5*55C5*555555*5C*5**5*555*5555****5*5555555
@VH01349:24:AACVJTHM5:1:1107:38246:26880 2:N:0:AGGTGAGA+GGCATAGA
CACCAAGGACTACCAGGGTTTCTAATCCTGTTCGCTCCCCATGCTTTCGCTCCTCAGCGTCAGTTAATGCCCAGAGACCTGCCTTCGCCATCGGTGTTCCTCCTGATATCTGCGCATTTCACCGCTACACCAGGAATTCCAGTCTCCCCTACATCACTCTAGTCTGCCCGTACCCACCGCAGATCCGGAGTTGAGGCCCGGACTTTCACGGCAGACGCGACAAACCGCCTACGAGCTCTTTACGCCCAATAATTCCGGATAACCCTTGCGCCCTAGGTATTACCGCGGGTGCTGGCACGTA
+
5CCCCCCCCCCCC*CCCCCCCCCCCCCCCCCCCCCCCCCCCCCCCCCCCCCCCCCCCCCCCCCCCCCCCCCCCCCC5CCCCCCCCCCCCCCCCCCCCCC5CC5CCCCCCCCCCCCCCCCCCCCC*C5CCCCCCCCCCCCCCCCCCCCC5CCCCCCCCC5CCCCCC5CCCCCCCCCCCCCCCC5CCCCCCCCCCCC*55CCCC*CCCCCCCCCCC5CCCCCCCCCC5*CCCCC*CCC5C5C*CCCCCCCC5*CCCCCCCCCCC**CC55CCCCCCC55CCC5CC5C**5*55***555*55C
@VH01349:24:AACVJTHM5:1:1107:72803:27391 2:N:0:AGGTGAGA+GGCATAGA
CACCAAGGACTACACGGGTTTCTAATCCTGTTTGCTCCCCACGCTTTCGCACCTCAGCGTCAGTATCAGTCCAGCGAGTCGCCTTCGCCACTGGTGTTCCTCCGAATATCTACGAATTTCACCTCTACACTCGGAATTCCACTCGCCTCTCCTGACCTCCAGGCCTGGAGTCTAGAAGGGAGTTCCAGGGTTTAGCCGTGGGATTTCACCCCCTACTTAGAGACCCGCCTACGTGCGCTTTACGCCGACTAATTCCGAACAACGCTAGGCCCCTTCGTATTACCGCGGCTGCTGGCACGAA
+
CCCCCCC5CCCCCC*CCCCCCCCCCCCCCCCCCC*CCC5CCCC*CCCCCCCCCCCCC5CCCC5CCCCCC*CCCCCCCCCCCCCCCCCC5CCCCCCCCCCCCCCCCCCCCCCCCCCCCCC*C*CCCCCCCCCCCCCC5CCCCCCC5**CCCCCCCCCCCCC5C*C*C*5CCCCCCC*5CC*5CCCC5CCCCCC*CC5C*555CC5CCCCC*CC5*C*CCC5CC*C5CCCCCCC5C5CCCCCCCCC*C*C*CCCCCCCCCCCC5C5CCC5*C5C*CC5CCCCCCC*C*CCCCCCCC5*C5CCC
@VH01349:24:AACVJTHM5:1:1107:56519:28300 2:N:0:AGGTGAGA+CGCATAGA
CACCAAGGACTACTCGGGTTTCTAATCCGGTTTGCTCCCCACGCTTTCGCCCCTCAGCGTCAGGACATGGCCAGGATGCCGCCTTCGCCACTGGTGTTCCTCCAGATATCTACGCATTCCACCGCTACACCTGGAATTCCGCATCCCTCTCCATGCCTCAAGCCCTGCAGTTTTCCAAGACCCCTCCCAGTTGAGCCGGGAGATTTCACTTGGAACTTGCAAAGCCGCCTGCGGGCGCTTTACGCCCAATAAATCCGGACAACGTTCGACACCTACGTATTACCGCGGCTGCTGGCACGTA
+
*CCCC55CCCCC5CCCCCCCCCCCCCCCCCCCCCCCCCCCCCC*CCCCCCCCCC5CC*CCCCCCCCCC5CCCCCCCCCCCCC5CCCCCCCCCCCCCCCCCCCCCC5CCCCCC5C5CCCCCCCCCCCCCCCCCCCCCCCCCCCCCCCCCCCCCCCC5CCCCC5*CCCCCCCCCCCCCCCCCCCCCC*C5CCCCCCC5CCCCCCCCCCCCCCCCCCC*CCCCCCCCCCCCCCC*CCC5C*CCCCCCCCCCCCCCCCCCCCCCCCCCCC5CCCCC*CC55C*C**C55C*C5CCCCC*5CCCC*
@VH01349:24:AACVJTHM5:1:1107:70493:31707 2:N:0:AGGTGAGA+GGCATAGA
CACCAAGGACTACTCGGGTTTCTAATCCTGTTTGCTCCCCACGCTTTCGCACCTCAGCGTCAACAATCGTCCAGTAAGTCGCCTTCGCCACTGGTGTTCTTCCGAATATCTACGAATTTCACCTCTACACTCGGAATTCCACTTACCTCTCCGATGTTCAAGCGATGCAGTCTTAAAGGCAATTCCGGAGTTGAGCCCCGGGCTTTCACCTCTAACTTACAAAGCCGCCTACGTGCGCTTTACGCCCAGTAATTCCGAACAACGCTAGCCCCCTCCGTATTACCGCGGCTGCTGGCACGGA
+
CCCCCCCCCCCC5CCCCCCCCCCCCCCCCCCCCCCCCCCCCC*CCCCCCCCCCCCCCCCCCCCC5CCCCCCCCCCCCCCCCCCCCCCCCCCCCCCCCCCCCCCCCCCCCCCCCCCCCCCCCCCCCCCCCCCCCCCCCCCCCCCCCCCCCCC5CCCCCCCCCCCCCCC*CCCCCCCCCCC*CCCCCCCCCCCCCCCC*CCCCCCCCCCCCCCCCCCCCCCCCC5C*C*CCCCCCCCCC*C5C*C5CCCCCCCCCCC*CCCCCCCC55C5C5C55CC5CCCCC5**5*CCCC**CCCCC5CC5
@VH01349:24:AACVJTHM5:1:1107:15467:34131 2:N:0:AGGTGAGA+GGCATAGA
CACCAAGGACTACTGGGGTTTCTAATCCCGTTTGCTCCCCTCGCTTTCGCGCCTCAGCGTCAATGCCGGTCCAGGATGCCGCCTTCGCCACTGGTGTTCCTCCAGATATCTACGCATTTCACCCCTACACCTGGAATTCCACATCCCTCTCCCGGATTCGAGCCCGCCAGTATCGGACGCAGTTCCCCGGTTGAGCCGAGGGATTTCACGTCCGACTAAGCAGGCCGCCTACGCGCCCTTTACGCCCAGTAATTCCGAACAACGCTTGCCCCCCCCGTATTACAGCGGCTGGTGGCACGGA
+
5C5CC5CCCCCCCCCCCCCCCCCCCCCC5CCCCCCCCCCCC*CCCCCCCCCCCCCCCCCCCCCCCCCC5CCCCCCCCC5CCCCCCCCCCCCCCCCCCCCCCCC5CCCCCCCCCCCCCCCCCCC5CCCCCCCC*CCCCCCCCC5CCCCCCCCCCCCCCCCCCC5CCCC*C5CCCCCCCCCCCCCCCCC*CCCCCCCCCCCCCCCCCCC5CCCCCCCCCCCCCC*CCCCCCCCCC*CCCCCCCCCCC5CCCCCCCCCCCCCCCCCCCCCCCCC5C*CCCC*5CCC*CCC5CC5CC555C5CC*
@VH01349:24:AACVJTHM5:1:1107:11793:34585 2:N:0:AGGTGAGA+GGCATAGA
CACCAAGGACTACTGGGGTTTCTAATCCTGTTTGCTCCCCTAGCTTTCGCTCCTCAGCGTCGGTATCGGCCCAGAGAGCCGCCTTCGCTACTGGTGTTCCTCCCGATATCTGCGCATTTCACCGCTACACCGGGAATTCCACTCTCCTCTACCGAACCCTAGCCACAACAGTTTCGACCGGCGTCCCGGGGTTGAGCCCCGGGTTTTCACGGCCGACTTGTTGAGCCGGCTACGAGCTCTTTACGCCCAATAAATCCGGACAACGTTCGCCCCCGACGTATTACCGCGGCTGCTGGGACGG
+
CCCCCCCCCCCCCCCCCCCCCCCCCCCCCCCCCCCCCCCCCCCCCCCCCCCCCCCCCCCCCCCCCCCCCCCCCCCCCCCCCCCCCCCCCCC*CCCCCCCCCCCCCC5*CCCCCCCCCCCCCCCC*CCCCCCCCCCCCCC5CCCCCCCCCCCCCCCCCCCCCCCCCCCCCCCCCCCCCCCCCCCCCCCCCCC5CCC*CCCCCCCCCCC5CCCC*C*5CCCCCCCC*CC*5CCCCC*C5CCCCCCCC5C5CCC*5C*555555555555555555C*555*5555*555*5*5555**55555
@VH01349:24:AACVJTHM5:1:1107:46294:34888 2:N:0:AGGTGAGA+GGCATAGA
CACCAAGGACTACTCGGGTTTCTAATCCTGTTTGCTCCCCACGCTTTCGCGCCTCAGCGTCAGTTATAGGCCAGAAAGTCGCCTTCGCCACTGGTGTTCCTCCACATCTCTACGCATTTCACCGCTACACGTGGAATTCCACTTTCCTCTCCTACACTCAAGTTCACCAGTTTTCGATGCGAACCGGGGTTGAGGCCCGGGCTTAAACACCAAACTTAATGAACCGCCTGGGCGGGCTTTACGCCCAATAATTCCCGACAACGCTTGCCCCCTACCTATTACCGCGGCTGCTGGCACGTAG
+
5C*CCCCCCCCCCCCC*5CCCCCCCCCCCCCCCCCCCCCCCCC5CCCCCCCCCCCCCCCCCCCCCCCCCC*CC55CCCCCCCCCCCCCCCCCCCCCCCC5CCCCCCCCCCCCC5*CCCCCCCCCCCCC5CC5CCCCCCCCCCCCCCCC5CCCC*CCCCCCCCCCCCCCCCC5CCCCCCCCCCCCCC5CCCCCCC*C5*C*CCCC5C*CCC5C55CCCCCCC*CC*5*55C5C*C*5*55C*C5*55CCC555C5C*5C5CCC*5C5CC*C*55*5*55555C*555**555555C5**5*5
@VH01349:24:AACVJTHM5:1:1107:17436:36213 2:N:0:AGGTGAGA+GGCATAGA
CACCAAGGACTACTCGTGTTTCTAATCCTGTTTGCTCCCCACGCTTTCGTGCCTCAGTGTCAGTGCTGGTCCAGGATGCCGCCTTCGCCACAGATGTTCCTTCCGATCTCTTCGCATTTCACCGCTACACCGGAAATTCCGCATCCCTCTACCGCACTCTAGTAAGGCAGTATGCAATGCCATTCCCAGGTTCAGCCCAGGGCTTTCACATCAGACTTAACAAACCACCTACGCACGCTTTACGCCCAGTAATTTCGATTAAGGGTTGCACCCTTCGTATTACCCCGGGTGCAGGGTCGAA
+
CCCCCCC*C*CCC5CC5CCCCCCCCCCCC*CCCCCCCCCCCCCCCCCC5CCCCC5CCCCCC*CCCCCC*CCCCCCCCCCCCC5CCCCCCCCC*CC*CCCCCCC*C**CCCC*CCCC5CCCCCCCCCCCCCC*CCCCCCCCCCCCC5CCCC5CCCCCCCCCC*C5C5*CC*5CC*CCCCCC*CCCC5CCCCCC555*CC5*CCCC*5C55CC5**5C55C555C*55555555555*55*5555555**555555*5555555*5*55*5555555**555555555C**555*5***5555
@VH01349:24:AACVJTHM5:1:1107:53981:36630 2:N:0:AGGTGAGA+GGCATAGA
CACCAAGGACTACAGGGGTTTCTAATCCTGTTTGCTCCCCACGCTTTCGCACCTCAGCGTCAGTTGCGGGCCAGTGAGCCGCCTTCGCCACTGGTGTTCTTCCCAATATCTACGAATTTCACCTCTACACTGGGAATTCCACTCACCTCTCCCGCACTCGAGACCGCCAGTATCGAAGGCTATTCTGAGGTTGAGCCCCAGGATTTCACGTCCGACTTAACAATCCGCCTACGTGCCCTTTACGCCCAGTAATTCCGAACAACGCTAGCCCCCTCCGTATTACCGCGGCTGCTGGCACGGA
+
CCCCCCCCCCCC*CC*CCCCCC5CCC5CCCCCCCCCCCCCCCC5CCCCC5CCCCCCC*CCCCCCCCCCCCCCC*CCCCCCCCCCCCCCCCCCCCCCCCCCCCCCCCCCCCCCC5CCCCCCCCCC*CCCCCC*CCCCCCCCC*CCCCCC5C*CCCCCCCCCCCCCCCCCCCCCCCCCCCCCCCCCCCCC55CCCCCCCCCCCCCC5CCC5*C*CCCCCCCCCCCCC5CCCCCCCCC*CC5CC5*C5**55CC*5555CC555C55555*55C5*5CCCCCCCC**CCCC5C*C5CCC5CC5C
@VH01349:24:AACVJTHM5:1:1107:56481:37955 2:N:0:AGGTGAGA+GGCATAGA
CACCAAGGACTACAGGGGTTTCTAATCCTGTTCGCTCCCCATGCTTTCGCTCCTCAGCGTCAGTTAATGCCCAGAGACCTGCCTGCGCCATCGGTGTTCCTCCTGATATCTGCGCATTTCACCGCTACACCAGGAATTCCAGTCTCCCCTACATCACTCTAGTCTGCCCGTACCCACCGCAGATCCGGAGTTGAGCCCCGGACTTTCACGGCAGACGCGACAAACCGCCTACGAGCTCTTTACGCCCAATAATTGCGGATAACGCTTGCGCCCTACGTATTACCGCGGCTGCTGGCCCGTA
+
5C5CCCCCCCCCCCCC*CCCC5CCCCCCC5CCCCCCCCCCCCCCCCCCC5CC*CCCCCCCCCCCCCCCCCCCCCCCCCCCCCCCCCCCCCCCCCCCCC*CC5CC5CCCCCCCCCCCCCCCCCCCCCCCCCCCCCCCCCC5CC5CCCC*5CCCCCCC5C5CCCCCCCCCCCCCCC*CC5C*55CCCCCC55CCCCC5CCCC*CCCCCCCCC55CCCCC5CCC5CC5C55CCCC5CC5C5CCCCCC5CCC5*5*CC5*555CC5*5555555*5CCC55555555**55CCC5CC5C5*5CCC
@VH01349:24:AACVJTHM5:1:1107:34232:42215 2:N:0:AGGTGAGA+GGCATAGA
CACCAAGGACTACTAGGGTATCTAATCCCGTTCGCTCCCCTAGCTTTCGCGCCTCAGCGTCAGTGTCAGCCCAGCAACCCGCCTTCGCCGCAGGTGTTCCTCTCGATATCTGCGCATTCCACCGCTACACCGGGAATTCCATTCTCCTCTACCGGACTCAAGTCACAACAGTATCGACTGCAATTCCGGGGTTGAGCCCCGGACTTTCACAGCCGACTTGTTGAACCGCCTACGAGCTCTTTACGCCCAATGATTCCGGATAACGCTCGCACCCTACGTATTACCGCGGCTGCTGGCACGT
+
CCCCCCCCCCCCCCCCCCCCCCCCCCCC*CCCCCCCCCCCCCCCCCCCC5C*CCCCC5CCCCCCCCCCC*CCCCCCCCCCC5CCCCCCCCCCCCCCCCCCC*CCCCCCCCCC*C5CCCCCCCCCCCCCCCCCCCCCCCCCCCCCCCCCCCCCC5CCCC*CCCCCCCCC5C5*C5CCCCC*CCCCCCCCCCCCCCCC5CCCCCC*CCCCC5CC5C*5CC5CCCCCCC5CCCC5CCCCCC5C5CCCC*5CCCCCCC5C5*CCCCC5CCC*CCC*C5CCCCCCCCCC*555CCCC555CCCC5C
@VH01349:24:AACVJTHM5:1:1107:71194:45812 2:N:0:AGGTGAGA+CGCATAGA
CACCAAGGACTACTAGGGTTTCTAATCCTGTTTGATCCCCACGCTTTCGTGCCTCAGTGTCAATTATTGTGTAGCAAGCTGCCTTCGCTATCGGTGTTCTATGTCATATCTAAGCATTTCACCGCTACATGACATATTCCGCTTACGTCCACAACATTCAAGATTGATAGTATCAACGGCAGTTTCCGAGTTAAGCCCGGAGATTTCACCACTGACTTACCAACCCACCTACGCACCCTTTAAACCCAGTGAATCCGGATAACGCTTGCACCCTCCCTATTACCGCGGGTGCTGGCACGGA
+
5CCCCCCCCCCCCCCCCCCCCCCCCCCCCCCCCCCC*CC5CCCCCCCCCCCCCC5CCCCCCCCCCCCCCCCCCC55CC*CC*CCCCCCCCCCCCCCCCCCCCCCCCCCCCCCCCCCCCCCCCCCCCCCCCCCCCCCCCCCCCCCCC*CCCCCCCCCCCCCCCCCC5CCCCCCCCC5CCCCCCCCCCCCCCCCC*CCCC*CCC5CCCCCCCC5CCCCCCC55CCCC*CC*CCCCCCC*CCCCCCCCC5CCCCCCCCCC5CCCCC5*C55CCC*CC*C**CCC*5CC*CC*CC5CC5CCCCCC
@VH01349:24:AACVJTHM5:1:1107:12910:46417 2:N:0:AGGTGAGA+GGCATAGA
CACCAAGGACTACACGGGTTTCTAATCCTGTTTGCTCCCCATGCTTTCGCGGCTCATCGTCAGTTATAGACCAGAAAGTCGCCTTCGCCACTGGTGTTCCTCCACATCTCTACGCATTTCACCGCTACACGTGGAATTCCACTTTCCTCTTCTATCCTCAAGCCTTCCAGTTTCCAATGACCTTCCACGGTTAAGCCGTGGGCTTTCACATCAGACTTAAAAGGCCGCCTGCGCGCGCTTTACGCCCAATAATTCCGGACAACGCTTGCCACCTACGTTTTTCGGCGGCTGGTGGCAGCTA
+
5CCCCCCCCCCCCCCCCCCCCCCCCCCCCCCCCCCC5CCCCCCCCCCCCCC*CCCCCCCCCCCCC*CCCCCCCCCCCCC*CCCCCCC*5CCCC5CCCCCCCCCCCCCCCCCCCCCCCCCCCCCCCCC*CCCCCCCCCCCCCCCCCCCCCCCCCCCCCCCCCCCCCCCCCCCCCCCCCCCCCCCCCCC5CCCCC5CCC5CCC5CCCC*CCCCCCC*CCCCCCC5CC*5CC55*CCCCCC5C5C*5*C5CCCCC5CC555CCCC55CCCCC*CCCC5CCC*C5*555555555*555555*C5
@VH01349:24:AACVJTHM5:1:1107:29593:46474 2:N:0:AGGTGAGA+GGCATAGA
CACCAAGGACTACAAGGGTTTCTAATCCTGTTTGCTCCCCACGCTTTCGCGCCTCAGCGTCAGTTTCAGACCAGAGAGTCGCCTTCGCCACTGGTGTTCCTCCATATATCTACGCATTTCACCGCTACACATGGAATTCCACTGTGCTCTTCTGTACTCAAGCGACCCAGTTTTCAGTGCGTACCAGAGTTGAGGTCTGGGGTTAAACACCAAACTTAAATCGCCGGCTGCGCGGGCGTTTCGCCCAATAATTGCGGTCAACGCTTGCCCCCTACGTATTACCGCGGCTGCTGGCACGTAG
+
CCC5CCCCCCCC5CCCCCCCCCCCCCCCCCCCCCCCCCCCCCCCCCCCCCCCCCCCCCCCCCCCCCCCCCC*CCCC5CCCC5CCCCCCC*CCCCCCCCCCCCCCC5CCCCCCCCC5CC5C5CC5*CCCC*CCCCCC5*55C5C*C5*5*55C5CCC5C555*55555555CC5C555CC55CC55CCCCCCC***CCCCCC*C55*55555555555555555555*5*5*5*5*55*55*55*5555555555555*55555*5555*55*555555C5C55555555C*5*C*555555
@VH01349:24:AACVJTHM5:1:1107:54568:46910 2:N:0:AGGTGAGA+CGCATAGA
CACCAAGGACTACAGGGGTTTCTAATCCTGTTTGATCCCCACACTTTCGTGCATCAGCGTCAGTTACAACTTAGTAAGGTGCCTTCGCTATCGGTGTTCTTGACGATATCTATGCATTTCACCGCTACACCGTCAATTCCGCCTACCTCATCTGTACTCAAGCCCCGCAGTATCAATGCCACCCTCCCGGTTAAGCCGGGATATTTCAGCACTGACTTACAGGGCCGCCTACGCACCCTTTAAACCCAATAAATCCGGACAACGCTTGCCACCTACGTATTACCGCGGCTGCTGGCACGTA
+
CC*CCCCCCCCCCCCCCCCCCCCCCCCCCCCCCCCCCCCCCCCCCCCCCCCCCCCCCCCCCCCCCCCCCCCCCCCCCC*CC5CCCCCCCCCCCCCCCCCCC5CCCCCCCCCCCC*CCCCCCCCCCC5CCCCCCCCCCCCC5CCCCCCCCCC*CCC5CCCCCCCCCCCCCCCCCC5CCCCCCCCCCCCCCCCCCCCCCCCCCCCCCCCCCCC5CCCCCCCCCCCCCCCCCCCCCC*CCCCCCCCCCCCCCC*CCC5C*CCCCC5C*5CCCCC*55CC5CCCC5C55555CC55C5CCC**C*
@VH01349:24:AACVJTHM5:1:1107:33266:50601 2:N:0:AGGTGAGA+CGCATAGA
CACCAAGGACTACACGGGTTTCTAATCCTGTTTGCTCCCCACGCTTTCGCGCCTCAGCGTCAGGACCGGACCAGAGAGCCGCTTTCGCCACCCGTGTTCCACCCAATATCTACGAATTTCACCTCTACACTGGGTATTCCACCCTCCTCTTCCCGCCTCGAGCCAAAGAGTATCGGCCGCACCTCCGGCGTTGAGCCCCGGGGTTTCACGAGCCGACTGCCTTGGCCGCCTACGCGCCCTTTACGCCCAGTGATTCCGAACAACGCTAGCACCCTCCGTCTTACCGCGGCTGCTGGCACGG
+
CCCCCCCCCCCCCCCCCCCCCCCCCCCCCCCCCCCCCC5CCCCCCCCCCCCCCCCCCCCCCCCCCCCCCCCCCC*C5CCCCCCCCC5CCCC55CCCCCCCCCCCCCCCCCCCCCCCCCCCCCCCCCCCC5CCCCCCCCCCCCCCC*CCCCCC**CCCC5CCC*CC5CC*CC5CCCCCCCCC5CCCCCC*CCCCC5CC*C5C**CCCCCC5CCCCCCCCC*CCCCCCCCCCCCCCCCCCCCCCC*CC*CC5CCC5CCCCC5*CC5**CC5CC5C*5CCCCC*CC*5CCCCCC5CCCC5*55*
@VH01349:24:AACVJTHM5:1:1107:35311:52192 2:N:0:AGGTGAGA+GGCATAGA
CACCAAGGACTACTGGGGTTTCTAATCCTGTTCGCTCCCCACGCTTTCGCTCCTCAGCGTCAGGTAAGGCCCAGAGAGCCGCCTTCGCCACCGGTGTTCCTCCTGATATCTGCGCATTCCACCGCTACACCAGGAATTCCACTCTCCCCTGCCTACCTGTAGTGTGCCCGTATCGAAAGCAGGTCCGGAGTTAAGCTCCGGATTTTCACTTTCGACGTGACACACCGCCTACGTGCCCTTTACGCCCAATAATTCCGGACAACCCTCGCGCCCTACGTTTTACCGCGGCTGCTGCGACGTA
+
CCCCCCCCCCCCCCCCCCCCC5CCCCCCC5CCCCCCCCCCC5CCCCCCCCCCCC**5*CC5CCCCC*CC5CCCCCCCCCCCCCCCC5CCCCCCCCCCC**CCCCCCC5*CC*CCCC5CCCCCCC*CCCCCC55CCCCCCC5CCCCCCC5CCCCCCCCC*C5CCCCCC*CCCC5CCCC5*5*CCCCCC5CCC5C*C*C5CCCCCCCC5CCCCCC5CCCCC5CCC55CC**CC55*CC*5CCCCCCCCC5CCCC*CC*5*CCCCC**C5C**5*CCCC55555CC5**CC*CCC5CC*CC555
@VH01349:24:AACVJTHM5:1:1107:32528:53384 2:N:0:AGGTGAGA+CGCATAGA
CACCAAGGACTACTAGGGTATCTAATCCTGTTCGCTCCCCACGCTTTCGCACCTCAGCGTCAGATCACGCCCAGCCGGCCGCCTTCGCCTCCGGTGTTCTTGGAGATCTCTACGCATTCCACCGCTACACCTCCAATTGCGCCGGCCTCTACGTGTCTCCAGCACCGGCGGTCTCCGCTGCCCTGCACGGGGTTGAGCCCCGGCCTTTCACAGAACGGACTGACCCGGCCGCCTACGTGCGCTTTACGCCCAATGATTCCGAACAACCCACGCACCCTCCGTATTACCGCGGCTCCTGGGA
+
*CCCCCCCCCCCCCCCCCCCCCCCCCCCCCCCCCCCCC5CCCCCCCCCCCCC*CCCCCCCCCCCCCCCCCCCCCCCCCCCCC5CCCCCCCCCCCCCCCCCCCCCC5CCCCCCCC*CCCCCCCCC5CCCCCCCCCCCCC*CCCCCCCCCCCCC*CCCCC5CCCCCC5CCC**CCC5CC*C5*CCCCCCCCCCCCCCC5*C*CCCC5CCCCCCC5CCCCCC5CCCCCCCC55C*C5CCCCC*5CCCCC55*CCCCCCCCCC*5C5C5C55*5CC5C5CCCCC55**55**C55*555555**5
@VH01349:24:AACVJTHM5:1:1107:49323:54123 2:N:0:AGGTGAGA+GGCATAGA
CACCAAGGACTACTGGGGTATCTAATCCCGTTTGCTCCCCTGGCTTTCGCTCCTCAGCGTCAGTGTTGGTCCAGGATGGCGCCTTCGCCACCGGTGTTCCTCCAGATATCTACGAATTTCACCTCTACACCGGGAATTCCACAGCCCTCTCCCGTACTCAAGTCTCACAGTTTCGGATGCGCTTCCTTGGTTAAGCCGAGGGCTTTCACATCCGACTTGAGAGACCGCCTACGTGCGGTTTACGCCCAATGATTCCGAGCAACGTTTGCACCCTCCCTATTACCGCGGCTGCTCGCACGGA
+
CCC5C5CCCCCCCCCCCCCCCCCCCCCCCCCCCC*CCC*CCCCCCCCCCCCCCCCC55CCCCCCCCCCCCCCCCCCCC*CCCCCCCCCCCCCCCCCCC5CC*CCC5CCCCCCCCCCCCCCCCCCCCCCC55CCCC5CCCCCCCC5C*CCC5CC5CCCC5CCCCCCCCCC5CCCCCC5CC5C55CCCCCC5CCCCCCC*CCC5CCCC5CCCCC5CCCCC*CCCC5C5*5CCCCCCCCC*C*CCCCCCCCCCC*C5C5*5C*C5CC**55*C55555**5555555C5555555C55CC5C5C
@VH01349:24:AACVJTHM5:1:1107:56898:54729 2:N:0:AGGTGAGA+GGCATAGA
CACCAAGGACTACCAGGGTTTCTAATCCTGTTTGCTCCCCTAGCTTTCGCGCCTCAGCGTCAGTATCCGTCCAGAAGATCGCCTTCGCCACTGGTGTTCCTCCCGATATCTACGCATTTCACCGCTACACCGGGAATCGCATCTTCCTCTCCGGAACTCTATTCTTCCAGTATCTTGTGCACTTCCCAAGTTAGGCTTGGGGCTTTCACACAAGACTTGATTGAACGCCTACGCGCCCTTTACGCCCACTAATTCCGAGTAACGCTTGCTCCCTCCGTATTACCGGCGCTCCTGGCACGGA
+
5CCCCCCCCCCCCCCCCCCCCCCCCCCCCCCCCCCCCCCCCCCCCCCCC5CCCCCC5CCCCCCCCCCCCC5CCCCCCCCCCCCCCCC*55CCCCCCCCCCCCCCCCCCCCCCCCCCCCC5CCCC5CCCCCCCCCCCCC*CCCCCCCCCCCCCCCCCCCCCCCCCCCCCCCCCC*C5CCC5CCCC5CCC5CCCC5C5*CCCCCCCCCCCCCCCCCC**CCCCCCCCC55CCC5C5**CCCCCCCCCCCC*C*CCC5CCCCC5C5CCC55*C5C5CC**C*555555*CCCC**C5555CCC*
@VH01349:24:AACVJTHM5:1:1107:60855:55467 2:N:0:AGGTGAGA+CGGATAGA
CACCAAGGACTACTCGGGTTTCTAATCCTGTTTGCTCCCCACGCTTTCGCACCTCAGCGTCAGAAATGCGCCAGTTGGCCGCCTTCGCCACTGGTGTTCTTCCGAATATCTACGAATTTCACCTCTACACTCGGAATTCCGCCAACCTCTCGCATCCTCTAGCCTAGCAGTTTCGAAGGCAGTTCCGGAGTTGAGCTCCGGGATTTCACCCGCGACTTACCAAGCCGCCTACGTGCGCTTTACGCCCAGTAATTCCGAACAACGCTACCCCCTTTCCTATAACCGCGCCTCGTGCCACCAA
+
5CCCCCCCCCCCCC5CCCCCCCCCCCCCCCCCCC*CCCCCCCC*CCCCCCCCCCCCCCCCCCCCCCCC5C5CCCCCCCCCCCCCCCC5CCCCCCCCCCCCCCCCCCC*CCCCCCCCCCCCCCCCCCCCCCCCC5CCCCCCCCCCCCCCCCC5C5CCCCCCCCCCCCC5CCCCCCCCCCCCCCCCCCCC5CCCCCCCCCCCCCCCCCCC5CC*CCCCCCCC*C*CC5CCCCCC*CC5C55CCC5CC*CCCCCCC5CC5CCCC5C55CC*CC5CCCCC5CCC*5*CCC5*C5C*CCCCCC555
@VH01349:24:AACVJTHM5:1:1107:21072:55599 2:N:0:AGGTGAGA+CGCATAGA
CACCAAGGACTACTGGGGTTTCTAATCCTGTTTGCTCCCCTAGCTTTCGGGCCTCAGCGTCAGTTACAGGCCAGAAAGTCGCCTTCGCCACTGGTGTTCCTCCCAATATCTACGCATTTCACCGCTACACTGGCAATTCCACTTTCCTCTCCTGCACTCAAGCCCGCCAGTTTCAAGTGCACGCCCAGGGTTGAGCCCTGGAATTTCACACCTCACTTGACAGCCCGCCTACACGCCCTTTACGCCCAGTAATTCCGCACAACGCTCGCCCCCTACGTGTTACCGCGGCTGCTGGCACGAA
+
5CC*CCCCC5CCCCCCCCCCCCCCCCCCC5CCCCCCCCCCCCC*CCCCC*5CCCCCCCCCCCCCCCC*CCCCCCCCCCCCCCCCCCCCCCCCCCCCCCCCCCCCCCC55CCC55CCCCCCCC*CCCCCCCCCC*CCCCCCCCCCCCCC5CCCCCCCCCCCCCCCC5*CCCCCCCCCCCC*CCCCCCC5CCCCCCCCCCCCCCCCC5CCCC55C*CCCC*C*C5**C55CCCC**555*CC5C555CCC5CCCCCCCC*C*CC5C*5C5C55555*55*55CC55C555C5*CCC*CCC**5
@VH01349:24:AACVJTHM5:1:1108:46294:1795 2:N:0:AGGTGAGA+GGCATAGA
CACCAAGGACTACACGGGTTTCTAATCCTGTTTGCTCCCCACGCTTTCGTGCCTCAGCGTCAGTTGCCGTCCAGAGAGTCGCTTTCGCCACCGGTATTCCTCCTGATTTCTACGCATTTCACCGCTACACGAGGAATTCCACTCTCCCCTCCCGGACTCGACCCGCGCAGTTTCGAGCGCACTACCCGGGCTGAGGCCGGGGCTTTCACGCCAGACTTGCACCGGCCCCTACGCACCCTTTACGCCCAGTGATTCCGCGCAACCGTTGCACCTTCCGGCTTACCGGGGGTGGTGGCAGGGG
+
CCCCCCCCCCCCCCCCCCCCCCCCCCCCCCCCCCCCCCCCCCCCCCCCCCCC5CCCCCCCCCCCCCCCCCCCCCCC*CCCCC5CC*CCC*CCCC5C*C5CCCCC5CC*5*CC5555555*5555**55***5555555*5555*555555*5*55C55555**5555*555555C5555*C55*55555555*55*555*555C5C555555C5CC*C55C5555C*55C5*CCC5C55CCC5C*5CC55555C*5C**5555*555**555*5*5**555555**5**5**5*555**5*
@VH01349:24:AACVJTHM5:1:1108:24953:3783 2:N:0:AGGTGATA+GGCATAGA
CACCAAGGACTACTCGGGTTTCTAATCCTGTTTGCTCCCCACGCTTTCGCGCCTCAGCGTCAGTTACAGACCAAACAGCCGCCTTCGCCACTGGTGTTCCTCCACATCTCTACGCATTTCACCGCTACACGTGGAATTCCGCTCTTCTCTTCTGCGCTCAACTCTCCCACTTTCCAATGACCCTCCCCGGTTGAGCCCGGGGCTTTCACATCAGACTTAAGAGACCGCCTGCGCGGGCTTTACGCCCAATAATTCCGGACAACGCTTGCCACCTACGTATTACCGCGGCTGGTGGCACGTA
+
CCCCCCCCCCCCCC5CCCCCC5CCCC5CCCCCCC*C*CCCC5CCCCCCCC5*CCCCC*CCCCCCCCCCCCCCCCC**CC5CCCCCCCCCCCCCCCCCCCCCCCCCCCCCC5CCCCCCC5CCCC*5CCCCCCCCCCCCCCCCCC*CCCC5C5CCCCCCCCCC*CCC5CCC*CCCCCCC5CC5CCCCCCC5CC5C5CCCCCCCC5CCCCCCCC5CCCCCCCCCCCCC*CCCCC*CCC*CCCCCCCCCCCCCCCCC*C5CC*CCC**CCC5CCCCC5CCCCCCCCCCC*C5CC5*C5C*CC5CC
@VH01349:24:AACVJTHM5:1:1108:18099:4351 2:N:0:AGGTGAGA+GGCATAGA
CACCAAGGACTACTGGGGTTTCTAATCCTGTTTGCTCCCCACGCTTTCGTTCCTCAGCGTCAGTATAAGTCCAGAAAGTCGCCTTCGCCACTGGTATTCCTCCTAATATCTACGCATTTCACCGCTACACTAGGAATTCCACTTTCCTCTCCTTAACTCAAGTCTTTCAGTTTCAAATGCTTACCACGGTTGAGCCGTGACCTTTCACATCTGACTTAAGAGACCGCCTACGAACCCTTTACGCCCAATAATTCCGGACAACGCTCGCCCCCTACGTATTAGTGCGGCTGCTGGCACGTAG
+
CCCCCCCCCCCCCCCCCCCCCCCCCCCCCCCCCCCCCCCCCCCCCCCC5CCCCC*CCCCCCCCCCCCCCCC*CCCCCCCC55CCC*CCCC5CCCCCCCCCCCCCCCCCCCCCCCCCCCCCCCCCCC5CCCCCCCCCCCCCCCCCCCCCCCCCCCCCCCCCCCCC*CC5CCCCCCCCCCCCCCCCCCCCCCCCCC5CCC*CCCCCCC5CCC5CCCC5CCC55C5*CCCCCCCCCCC*CCCCCC5CCCC*CCC55CCCCCCCCC5C5*55CC55CC5CCC55C5*555CC5*C5CCCCCCCC*
@VH01349:24:AACVJTHM5:1:1108:59151:9311 2:N:0:AGGTGAGA+GGCATAGA
CACCAAGGACTACTCGGGTATCTAATCCTGTTCGCTCCCCACGCTTTCGCTCCTCAGCGTCAATATCGGCCCAGAGACCCGCCTTCGCCACCGGTGTTCCTCCTGATATCTGCGCATTTCACCGCTACACCAGGAATTCCAGTCTCCCCTACCGAATTCTAGCCTGCCCGTATCGACTGCAAGCCCACAGTTGAGCTGCAGGTTTTCACAGTCGACGCGACAAGCCGCCTACGAGCTCTTTACGCCCAATAATTCCGGACAACGCTTGCGCCCTACGTCTTACCGCGGCTGCTGGCACGTT
+
CCCCCCCCCCCCCCCCCCCCCCCCCCCCC*CCCCCCCCCCCCCCCCCCCCCCCCCCCCCCCCCCCCCCCCCCCCCCC*CCCCCCCCCCCCCCCCCCCCCCCCCCCCCCC5CCCCCCCCCCCC*C*CCCCCCCCCCCCCCCCCCCCCCCCCCCCCCCCCCCCCC5CCC5CCCCCCCCCCCCCCCCCCCCCCCCCCC5C5CCCCCCCCCCC55CCCCCCCCCCCCCCC*CC*CCCCCCCCCCCCC55CC*CCC5CC5CCCCCCCC**C5C5CCCCCCCCCCCCCCCCCC5CCCCCCCCCCCC*
@VH01349:24:AACVJTHM5:1:1108:57182:9728 2:N:0:AGGTGAGA+GGCATAGA
CACCAAGGACTACTCGGGTTTCTAATCCGGTTCGCTCCCCACGCTTTCGCGCCTCAGCGTCAGGTGGAGCCCAGTGAGCCGCCTTCGCCGCTGGTGTTCCTCTCGATATCTACGCATTTCACCACTACACCGAGAATTCCGCTCACCTCTGCTCTCCTCAAGCCCGCCAGTATCCGAAGACCCCTCCCAGTTGAGCCGGGAGTTTTCACCTCGGACTATGCGAACCGCCTGCGCGGTCTTTACGCCCAATAAATCCGGACAACGCTTGCCACCTACGTATTACCGCGCCTTGTGGCACCTA
+
CCC5CC5CCCCCCCCCCCCCCC5CCCCCC*CCCCCCCCCCCCC5CCCCCCCCCCCCCCCCCCCCCC*C**CCCCCCCC5CCCCCCCC5CC5CC5CCCCC5CCC5CCCCCCCCC*CCCCCCCCCCCCCCCCCCCCCCCC**5*CCCC5**C5C5CC5CCCCCC*5*C5CCCCCC5*CCC**CCCCCC5C555C*C5CCCC5CC*CCC5C5CC*5CC55**5*5555CC555**55***555555555*55***555*555*555***55*5***55**55555555*5*5**55555*5555
@VH01349:24:AACVJTHM5:1:1108:39742:9860 2:N:0:AGGTGAGA+GGCATAGA
CACCAAGGAGTACTCGGGTTTCTAATCCTGTTTGATCCCCACACTTTCGTGCATCAGCGTCAGTTACAGCCTAGTAAGCTGCCTTCGCTATCGGTGTTCTTGACGATATCTATGCATTTCACCGCTACACCGTCAATTCCGCCTACCTCATCTGTACTCAATCCCGGCAGTTTTTCAGGCAGCTCCCAAGTTGAGCTTGGGCATTTCACCTAAAACTTGCAGGGACGCCTACGCACCCTTTAAACCGAATAAATCCGGAAAACGCTCGCCACCTACCTATTACCGCCGCTGCTGGCACGTA
+
55CCCCCCC*CCCCCCCCCCCCCCCCCCCCCCCCCCCCCCCCCCCCCCCCCCCCCCCCCCCCCCC5CCCCCC5CCCCCCCCCCCCCCCCCCCCCCCCCCCCCCCCCCCCCCCCCCCCCCCCCCCCC5CCCCCCCCCCCC5CCCCCCCCCC5CCCCCCC5CCC55C5*CC5CCCCCCCC5CCCC55CCC5CCCCCCCCCCC5*CCCCCCC55CC5CCCCCCCCCCCC*5CCCC5CCCCCCCCC5CCC5C5C5C*C*C555*55*5*555555*5555*55*555C5*5555555*5*5555*
@VH01349:24:AACVJTHM5:1:1108:21583:13628 2:N:0:AGGTGAGA+GGCATAGA
CACCAAGGACTACACGGGTATCTAATCCTGTTTGCTCCCCACGCTTTCGCGCCTCAGCGTCAGTTACAGGCCAGAGAGCCGCCTTCGCCACTGGTGTTCCTCCCGATCTCTACGCATTCCACCGCTACACCGAGAATTCCGCTCTCCTCTCCTGCACTCATGCCTTGCAGTTTCAGCTGGCAGTCCTCGGTTGACCCGAGACCTTTCACAACTGACTTAAAAGGCCCGCTGGGCGCCCTTTTCGGCCAATAAATCCCGACAACGCTCGCCCCGTAGGTATTAGGGCGGCTGTTGCGACGTA
+
CCCCC55CCCCCCCCCCCCCCCCCCCC5CCCCCCCCCCCCCCCCCCCCCCCCCCCCCCCCCCCCCCCC55CCCC55CCCCCCCCCCCCCCCCCCCCCC*CCCCCCC5CCCCCCC*C*CCCCCC5C*CCCCCCCCCCCC5CC**C5*CC5*CC5C55CCCC*C*C5C*CC55C555C*C5*5**5555**5555C*555**5**5555555555555555555555*5**555*55*55*55*55*5*555*5555****55555*5555*555***555555555555*55*5*5*55*5*
@VH01349:24:AACVJTHM5:1:1108:40272:15540 2:N:0:AGGTGAGA+GGCATAGA
CACCAAGGACTACAAGGGTTTCTAATCCTGTTTGCTCCCCACGCTTTCGCGCCTCAGTGTCAGTTACAGACCAGACAGTCGCCTTCGCTACTGGTGTTCCTCCAAATCTCTACGCATTTCACCGCTACACTTGGAATTCCACTATCCTCTTCTGCACTCAAGTTCCCCAGTTTCCAATGACCCTCCCCGGTTGAGCCGGGGGCTTTTACATCAGACTTAAGAAACCACCTGCGCGCGCTTTACGCCCAATAATTCCGGACAACGCTTGCCACCTACGTATTACCGCGGCTGCTGGCACGTA
+
5CCCCCCCCCCCCCCCCCCCCCCCCCCCCCCCCCCCCCCCCCCCCCCCC5CCCCCCCC5CCCCCCC5CCCCCC55CCCCCCCCCCCCCCCCCCCCCCCCCCCCCCCCC5CCCCCCCCCCCCCCCCCCCCCCCCCCCCCC*C5*5CCCCCCCCCCCCCCCCCCCCCCCCCCCC5CCCCCCCCCCCCCCCCCCCCCCCC5CC*CCCCC*CCCCCCCCCCCCC*CCCCCCCCCCCC5CC5CC5CC5C5CCCCCCCCC5C55CCCC5C5CC5CCCCCC5**CCCCCC55CCCCCC5C5CCC5CC5
@VH01349:24:AACVJTHM5:1:1108:57295:18058 2:N:0:AGGTGAGA+GGCATAGA
CACCAAGGACTACCCGGGTATCTAATCCTGTTCGCTCCCCACGCTTTCGCTCCTCAGCGTCAGTATCGGCCCAGAGACCCGCCTTCGCCACCGGTGTTCCTCCTGATATCTGCGCATTTCACCGCTACACCAGGAATTCCAGTCTCCCCTACCGAACTCAAGTCTGCCCGTATGGACCGCAGGCCCACAGTTAAGCCATGGGTTTTCACCGCCGACGGGACAAACCGCCTACGAGCTCTTTACGCCCAATAATTCCGGACAACGCTCGCACCCTACGTATTACGGCGGCTGCTGGCAGGTA
+
5CCCCCCCCCCCCCCCCCCCCCCCCCCCCCCCCCCCCCCCCCCCCCCCCCCCCC5CC*CCCCCCCCCCCCC*C555CC5CCCCCCCCCCCCCCCCCCCCCCCCC5CCCCCCCCC5CCCCCCCCCCC*CCC*CC5CCCCC5CCCCCCCCCC5CCCCCCCCCCCCCC5CCCCCCC*CCCCC*CCCCCCCC*CCCCCCCC*5CCCCCCCCCC*CCCCCCC*CCCC5CCC*CC5CCCC5CCCCCCCCCCCC5CCCCC**C5CCCC*55CCC55CC*CC5*CCC5CCC*CCCCCC55C5*CC**CC
@VH01349:24:AACVJTHM5:1:1108:68543:19193 2:N:0:AGGTGAGA+GGCATAGA
CACCAAGGACTACTAGGGTTTCTAATCCTGTTTGCTCCCCACGCTTTCGCGCCTCAGCGTCAGTTACAGGCCAGAAAGCCGCCTTCGCCACTGGTGTTCCTCCATATCTCTACGCATTTCACCGCTACACATGGAATTCCGCTTTCCTCTCCTGCACTCAAGTCCCCCAGTTTCCAATGACCGCTTACGGTTGAGCCGCAAGTTTTCACATCAGACTTAAAGGACCGCCTGCGCGCGCTTTACGCCCAATGATTCCGGACAACGGTTGCCACCTACGTATTACCGCGGCTCCTGGCACGTA
+
CCCCCCCCCCCCCCCCCCCCCCCCCCCCCCCCCCCCCCCCCCC*CCCCCCCCCCCCCCCCCCCCC5CCCCCCCCCCCCCCC5CCCCCCCCCCCCCCCCCCCCCCCCCCCCCCCC*CCCCCCCCC5CCCCCCCCCCCCCCCCCCCCCCCCCCCCC5CCCCCCCC5CCCCCCCCCCCCCCCCCCCCCCCC5CCCCCCCCC5C55*CCCCCC*C5CCCCCCCCCCCCC*55*CC55CCCCCCCCCCCCCCCCC**CC5C5CCCC5CCCCCCCCCCCCCCCCCCCCCCCC*CCC5*C*CC*C5CC
@VH01349:24:AACVJTHM5:1:1108:36504:20026 2:N:0:AGGTGAGA+GGCATAGA
CACCAAGGACTACACGGGTTTCTAATCCTGTTTGCTCCCCACGCTTTCGTGCCTCAGCGTCAGTAACCGTCCAGAGAGTCGCTTTCGCCACCGGTATTCCTCCTGATATCTACCCATTTCACCGCTACACCACGAATTCCACTCTCCCCTCCGGTACTCAACCTCCCCAGTTTCTAGTGCACTTGCAGAGCTGAGGCCTGGGCTTTCACACCAGACTTAACAACCCCCCTACGCACCGTTTACGCCCAGTCATTCCGAGCAACGCTCGCACCTTCCGTCTTACCGCGGCTGGTGGCACGGA
+
*5CCCCCCCCCCCCCCCCCCCCCCCCCCCCCCCCCCCCCCCCC5CCCCCC5*CCCCCCCCCCCCCCCCCCCCCCCCCCCCCCCCCCC*C5*C*CCCCCCCCCCCC*55CCCCC*CCCCC5C5C**CC5C5CC*CCCCC5CC*CCCCC5CC55C5555**55**5*5555555C*C*55*55555555555*CC55*CCCC55*CCCCCC*C5CC5CCCCC*5C*5**5555555*55*55555*5555*5**5555555*555**5*5*5*5***555555555555555*5555**55**
@VH01349:24:AACVJTHM5:1:1108:58583:20632 2:N:0:AGGTGAGA+GGCATAGA
CACCAAGGACTACCAGGGTTTCTAATCCCATTCGCTCCCCTAGCTTTCGTCTCTCAGTGTCAGTGTCGGCCCAGCAGAGTGCTTTCGCCGTTGGTGTTCTTTCCGATCTCTACGCATTTCACCGCTCCACCGGAAATTCCCTCTGCCCCTACCGTACTCCAGCTTGGTAGTTTCCACCGCCTGTCCAGGGTTGAGCCCTGGGTTTTGACGGCGGACTTAAAAAGCCACCTACAGACGCTTTACGCCCAATCATTCCGGATAACGCTTGCATGCTGTGTATTACCGCGGGTGCTGGGACTGT
+
CCC*CCCCCCCC5CCCCCCCCCCCCCCCCCCCCCCCCC5CC5CCCCCCCCCCCCCCCCCCCCCCCCC55CC5C*5CCCCCC*CCCCCCCCCCCCCCCCCCCC5CCCCCCCCCCC*CCCCCCC*CCCC5CCCCCCCCCCC5CCCCCCC*CCC5CC5CCC*5CC*CCCCC5CCCCCCCCCCCCCC*CCC55C5CCCCC*CCCCC*CC5C5CCC*C5C5CC555CC5CCCC*CCCC555C5CCC5C5*CC5CCCCC5*C5CCCCCC55CC5CC5*CCC*5C5C5*55C5CC5CC5CCC*C****
@VH01349:24:AACVJTHM5:1:1108:61499:21692 2:N:0:AGGTGAGA+GGCATAGA
CACCAAGGACTACTCGGGTTTCTAATCCTGTTTGATCCCCACGCTTTCGCGCCTCAGCGTCAGTACTCGTCCAGAGGGCCGCCTTCGCCACCGGCGTTCCTCCACATCTCTACGCATTTCACCGCTACACGTGGAATTCCGCTTTCCTCTTCTGTACTCAAGTTCTCCAGTTTCCAATGACCCTCCACGGTTGAGCCGTGGGCTTTCACATCAGACTTAAAGAACCGCCTGCCCGCGCTTTACCCCCAATAATTCCGGACAACCCTTGCCACCTACGTATTACCGCGGCTGCTGGCACGTA
+
CCCCCCCCCCCCCC*CCCCCCCCCCCCCCCCCCCCCCCC*CC5CCCCCCCCCCCCC5CCCCCCCC*CCCCC*CCCCCCCCCCCCCCCC5CCCCCCCCCCCCC5CCCCCCCCCCCCCCCCCCCCCCCCCCCCCCCCCCCCCCCCCCCCCCCC5CCCC5CCCCCCCCCCCCCCCC5CCCC5CCCCCCCCCCCCCCCCCCCCCCCCCCCCCCCCCC*CCCCCCC*CCCCCCCCC5*CCCCCCCCCC*CCCCCCC5CCCCCCCCCCC**CCC*CC5CCC5CCCC5C5C*5C***C*CCCCCCC5C
@VH01349:24:AACVJTHM5:1:1108:63336:23605 2:N:0:AGGTGAGA+GGCATAGA
CACCAAGGACTACTCGGGTATCTAATCCTGTTTGCTCCCCACGCTTTCGCACTTCAGTGTCAGTACTGGACCAGAGGGCCGCCTTCGCCACTGATGTTCCTCCCGATATCTACGCATTTCACCGCTACACCTGGAATTCCGCCCTCCTCTTCCGTACTCCAGCAATGCAGTCTCCAATGCGGTTCCCAGGTTGAGCCCGGGGATTTCACACCCGACTTACGTCGCCACCTACGTGCGCTTTACGCCGAGTAATTCCGATTAACGCACGCACCCTCCGTATTACCGCGCGTGGTGGGACAGA
+
CC*CCC5CCCCCCCCCCCCCC*CCCCCCCCCCCCCCCCCCCCCCCCCC5CCCCC*CCC*CCCCCCCCCCCC5CC5CCC5CCCCCCCC5CCCCCCCCCCCCCCCCCCCCCCCCCCCC*CCCCC5C5CCCCC5*CCCCCCCCC**CCCCCCCCCCC5C*CCCCCCC*C5CCCCCCC*CCCCCCCCCCCCCCCCC*CC*CC5C5CC5CC*CCCCCC55CCCCC5CCCCCCCC5CCCCCCCCCCCCC*CCCCCCC5C5*55CCC*5C55555555C55C*5CCCC5CC5C55*55**5*55*CCC
@VH01349:24:AACVJTHM5:1:1108:55231:25801 2:N:0:AGGTGAGA+GGCATAGA
CACCAAGGACTACAAGGGTTTCTAATCCCGTTCGCTCCCCACGCTTTCGCACATGAGCGTCAGGCTAACGCTAGGGTGCCGCTTTCGCCACTGGTATTGCCCCCGATATCTACGCATTCCACCACTACACCGGGAATTCTACACCCCTCTCATTGCCTCAAGCCTTCCAGTCTTCAACGACCTCTCCCAGTTAAGCCGAGAGCTTTCACGTCAAACTTAAAAGACCGCCTGCGTGCGCTTTACGCCCAGTAATTCCGGATAACGGTCGCCACCTACGTATTACCGCGGCTGCTGGCACGTA
+
5CCCCC5CCCCCCCCC*CCCCCCCCCCC5*CCCCCCCCCCCC*CCCCCCCCCCC*5CCCCCCCC*CCCCCCCCCCCCCCCCCC5CCCCCCCCCCCCCC*5CCCCCCCCCCCCCCCCCCCCCCCC*C*CCCCCCCCCCCCCCCCCCCCCCCCCCCC*CCCCCCCCCCC5CCCCCCCCCCCCCCCCCCCCCCCCCCCCC5CCCCCCCCCCCCC5CCCCCCCCCCC5C5CC5CC5CCC55CCCCCCCCCCCC**CCC555CCC5C5C*C*C55C5C5CCC5CCCC5CCCCC5CCCC*55CCCCC
@VH01349:24:AACVJTHM5:1:1108:40121:27429 2:N:0:AGGTGAGA+GGCATAGA
CACCAAGGACTACCAGGGTTTCTAATCCTGTTCGCTCCCCACGCTTTCGCTCCTCAGCGTCAGTTACTGCCCAGAGACCCGCCTTCGCCACCGGTGTTCCTCCTGATATCTGCGGATTCCACCGCTACACCAGGAATTCCAGTCTCCCCTGCAGTACTCTAGTCTGCCCGTATCGCCCGCACGCCCACAGTTAAGCTGTGAGTTTTCACGAACAACGCGACAAACCACCTACGAGCTCTTTACGCGCAGTAATTCCGGACAACCCTCGGACCCTACGTATTACCGCGGCTCCTGGCACGTA
+
CCCCCCCCC5CCCCCCCCCCCCCCCCCCCCCCCCCCCCCCCCCCCCCCCCCCCCCCCCCCCCCCCCCCCCCCCCCC5CCCCCCCCCC5CCCC5CCCCCCCCCCCCCC*CCCCCC*CCCCCCCCC*CCC*CCCCCCCCCCCCCCCCCCCCCCCCCCCCC*CCCCCCCCCCCCCCCCCC5CCCCCCC*CCCCCCC5CCCCC5CCCCCCCC5CCC5CCC*5CCC5CCCCC5C5CCCCCCCCCCCC*CC5CCCC5CC*5CCCCCCC5*CC5CCC*C*CC*5CCCCCCCC*CC5C*C5*CCCCC*C
@VH01349:24:AACVJTHM5:1:1108:19102:32238 2:N:0:AGGTGAGA+GGCATAGA
CACCAAGGACTACTCGGGTTTCTAATCCCGTTTGCTCCCCTGGCTTTCGCGCCTCAGCGTCAATGCCGGTCCAGGATGCCGCCTTCGCCACCGGTGTTCCTCCAGATATCTACGCATTTCACCGCTACACCTGGAATTCCGCATCCCTCTCCCGGATTCAAGCCACCCAGTATCAGACGCAGTTCCCCGGTTGAGCCGAGGGATTTCACGTCTGACTTAGGCGGCCGCCTACGCCCCCTTTACGCCCAGTAATTCCGAACAACGCTAGCCCCCTTCGTATTACCGCGGCTGCTGGCACGAA
+
CCCCCCCCCCCCCCCCCCCCCCCCCCCC5CCCCCCCCCCCCCCCCCCCCCCCCCCCC*CCCCCCC*CCCCCCCCCCCCCCCCCCCCCCCCCCCCCCCCCCC*CCCCCCCCCCCCCCCCCCCCCCCCCCCCCCCCCCCCC5CCCCCCCCCCC5CCC*CCCCCC*CCCC*CCCCCC*CCCC*CCCCC5CCCCCCCCCCCCCCCCCCCCCCCCCCCCC5C*CCCCCCC*CCCCCCC5*CCCCCCCCCCC*CCCCC*CC*CCCCCCCCCCCCCCCCCC5CCCCCCC*CCCC5CCCCCCCC5C**C
@VH01349:24:AACVJTHM5:1:1108:25919:32389 2:N:0:AGGTGAGA+GGCATAGA
CACCAAGGACTACCAGGGTATCTAATCCTGTTTGCTCCCCACGCTTTCGTTCCTCAGCGTCAGTATAAGTCCAGAAAGTCGCCTTCGCCACTGGTATTCCTCCTAATATCTACGCATTTCACCGCTACACTAGGAATTCCACTTTCCTCTCCTTAACTCAAGTCTTTCAGTTTCAAATGCTTACCACGGTTGAGCCGTGACCTTTCACATCTGACTTAAAAGACCGCCTACGAACCCTTTACGCCCAATAATTCCGGACAACGCTCCCCCCCTACGTATTACCGCGGCTGCTGGCACGTAG
+
CCCCCCCCCCCCCCCCCCCCCCCCCC5CCCCCCCCCCCCCCCCCCCCCCCCCCCCCC5CCCCCCCCCCCCCCC*CCCCCCCCCCCCC*CCCCCCC*CCCCCC5CCCCCCCCCCCCCCCCCCCCCCCCCCCC5*CC5CCCCC5CCCCCCCCCCCCCCCCCCCCCCCCCCCCCCCCCCCCCCCCCCCCCCCCCCCCCCCCCCCCCCCC5C5CCCCCCCCCCCC*5CCC5CCCC5CC5C*CCCCCCC*CCCC*CCCCCCC5CCCCC55**CCC*CCCC5*CCCCC5CCC5CC*CCC*CC5CCC*
@VH01349:24:AACVJTHM5:1:1108:20901:33089 2:N:0:AGGTGAGA+GGCATAGA
CACCAAGGACTACCCGGGTATCTAATCCTGTTTGCTCCCCACGCTTTCGCACCTCAGCGTCAGTATCGATCCAGGCGGCCGCCTTCGCCACTGATGTTCCTCCCTATATCTACGCATTTCACCGCTACACAGGGAATTCCACCGCCCTCTACCGTACTCTAGTCCGCCAGTCTGAAATGCAGTTCCCAGGTTGAGCCCAGGGGTTTCACATCCCATTTAACGAACCGCCTACGTGCGCTTTACGCCCAGTAATTCCGATTAACGTTCGCACCCTCCGTATTACCCCGGCTGCTGGTACGGA
+
5CCCCCC*CCCCCCCCCCCCCCCCCCCCCCCCCCCCCCCCCCCCCCCCCCCCCCCCCCCCCCCCCCCCCCC5CCCCCCCCC5CCCCCCCCCC5CC5CCCCCCCCCCCCCCCCCCCCCCCCCCCCCCCCCCCCCCCCCCCCCCCCCCCCCCCCCCCCCCCCC5CCCCCCCCCCC*CCCC**CC5CCCCCCCCCCCCCCCCCCC5CCCCCCCCC5CCCCCCC5CCCCCCCCCCCCCC5CCCC5CCCCCCCCCC*CCCC*CCCCCC5CCC5CCC5CCCC5CCC*CC5*CCC5C*CCCCCCC55C
@VH01349:24:AACVJTHM5:1:1108:25711:33771 2:N:0:AGGTGAGA+GGCATAGA
CACCAAGGACTACTCGGGTTTCTAATCCCGTTCGCTCCCCACGCCTTCGCGCCTCAGCGTCAGGTCAGGTCCAGTCGGCCGCCTTCGCCACTGGTGTTCCTCCCGATATCTACGCATTTCACCACTACACCGGGAATTCCACCGACCTCTCCCTCCCTCTAGTTGTCCAGTTTCCGACGACCTCCCCCGGTTTAGCCGGAGGCTTTCACGCCGAACTTAAACAACCACCTGCACGCCCTTTACGCCCAGTAACTCCGGATAACGTTTGTCTCCTACGTTTTACCCCGGCTCCTCGCACTTA
+
CCCCCCCCCCCCCCCCCCCCCCCCCCC*CCCCCCCCCCCCCCCCCCCCCCCCCCCCCCCCCCCCC5CCCCCCC*CCCCC*CCCCCCCCCCCCCCCCCCCCCCCCCCCCCCCCCCCCCCCCCCC*CCCCCCCCCCCCCCCCCCCCCCCCCC5CCC*CCCCCC5CCCC*CCCCCCCCCCCCCCCCCCCCC5CCCCC*CCCCC*5CCCCCCC*CCCCC5CCCC55CCCCC5CCC*CC5*CCC5CC*CC*C5CC55C5**CC5555*55555*5555555C555CC5C5*55CC5*C*5C5555*
@VH01349:24:AACVJTHM5:1:1108:53092:34566 2:N:0:AGGTGAGA+GGCATAGA
CACCAAGGACTACAGGGGTTTCTAATCCTGTTCGCTCCCCACGCTTTCGCTCCTCAGCGTCAGTAATGGCCCAGAGATCCGCCTTCGCCACCGGTGTTCCTCCTGATATCTGCGCATTTCACCGGTACACCAGGAATTCCGATCTCCCCTACCACACTCTAGCTAGCCCGTATCGAATGCAGACCCGGGGTTAAGCCCCGGGCTTTCACATCCGACGTGACAAGCCGCCTACGAGCTCTTTACGCCCAATAATTCCCGACAACCCTCGCACCCCACCTATTACCGCGGCTGCTCGCACGTA
+
CCCCCCC5CCCCCCCCCCCCCCCCCCCCCCCCCCCCCC*CCCC*CCCCCCCC5CCCC55C*CCCCCC*CCCCCCCC**CCCCCCCCCCCCCCCCCCCCCCCCCCCCCCCCCCCC5CCCC*CCCC*CCCCCCCC*CCCCCCCCCCC5CCCCCCCCCCCCCCCCCCC*CC**CCCCCCCCC*CCCCCCC*CCCCCCCCCCC5CC5CCC5C55CCCCCCCCCC*CC5CC5*CCCC555CC5CCCC5CCCC5CC555CC5*5C55C*5**55555*55*5*5555555555555555*5*55*55
@VH01349:24:AACVJTHM5:1:1108:67880:35532 2:N:0:AGGTGAGA+GGCATAGA
CACCAAGGACTACTAGGGTATCTAATCCTGTTTGCTCCCCACACTTTCGCACCTCAGCGTCAGTATCGAGCCAGTGAGCCGCCTTCGCCACTGGTGTTCCTCCGAATATCTACGAATTTCACCTCTACACTCGGAATTCCACTCACCTCTCTCGAACTCTAGACCGGCAGTTTTGGAGGCAGTTCCAGGGTTGAGCCCTGGGATTTGACCCCCAACTTTTCGGTCGGCCTACGTGCGCTTTACGCCCAGTAATTCCGAACAACGCTAACCCCCTCCGTATTAGCGCGGCTGCTGGGACGGA
+
*CCCCC*CCCCCCCCCCCCCCCCCCCCCCCCCCCCCCCCCCCCCCCCCCCC*CCCCCC5CCCCC5CCCCCCCCCC*CCCCCCCCCCCC5CCCC*C*CCCCCCCCC5CCCCCCCCCCCCCCCC*CCCCCCCCCC*CCCCCCCCCCCC*CCCCCCCCCCCCCCCCC**CCCCCCCC55CCCCCCCCC*CCCC5CCCCC*CCCCCCCC5*C*CCCC5C555CCC5CCCC*CCCC55C5*5*CCC55C*5555CCCCC5C5C55CCCCCCC55CC5CC5*55*555*55555C*CCC55*5C555
@VH01349:24:AACVJTHM5:1:1108:32054:37425 2:N:0:AGGTGAGA+GGCATAGA
CACCAAGGACTACACGGGTTTGTAATCCTGTTTGCTCCCCACGCTGTCAGGACTGAGCGTCAGAACTGGGCCAGTGGGCCGCCTTCGCTACCAGTGTTCTCCCCCGTCTCTACGCATTTCACCGCTACACGGGCAATTCCACCCACCCCTCCCAGCCTCAACTCCGGCCGTTTCCGCTGCCCTTGCACGGGGAAGGCGTGGGCTTTTACAGGAGACGTTCCAGACGGCCTACGCGGCCTTTACGGCCAATGTTTGCGAACAACGGTTGGCCCTTCCGTATTACCCGGGCTCCTGGGACGGT
+
5CCCC5CCC*CCCCCCCCCCC*CCCCCCCCCCCCCCCCCCCC*CCCCCC5CCCCCCCCCCCCCCCCCCCCCCCCCCCCCCCCCCCCCCCCCCCCCCCC*5CC*CCCCCCCCCCC5CCCCC*CCCCCCCCC*CC*CCCCCCCCCCCCC5CCCCCC5*C5C5C*C5C*555C*CC5CCCC5CCCC5*CCC5CC5CC*C5555CCCCCCCC5C5CC*****5C5C5CCC*55CC*C*5*55C5C*55555555**55*5555*55555555*55555*5*555555**55555**5***5*5*5
@VH01349:24:AACVJTHM5:1:1108:36807:38087 2:N:0:AGGTGAGA+GGCATAGA
CACCAAGGACTACTAGGGTATCTAATCCTGTTCGCTCCCCACGCTTTCGTACCTCAGCGTCAGTTACAGACCAGAGAGTCGCCTTCGCCACTGGTGTTCCTCCACATCTCTACGCATTTTACCGCTACACGTGGAATTCCACTCTCCTCTTCTGTTCTGAAGTTCCCCAGTTTCCAATGACCCTCCACGGTTGAGGCGTGGGGTTTCACATCAGACTTAACAAACCGGCTGCGTACGCTTTACGCCCAATAATTCGCGACAACGCGTGCCTCCTACCTATTACCCCCGCTGCTCGCACCTA
+
*55CCCCCCCCCCCCCCCCCCCCCCCCCCCCCCCCCCCCC5C**CCC*CCCCCCCCCC5CCC*CCCCCCCC*CC*C5CC5C*C*CC5C*CCC*5CCCCCC5CCC5C**555C*5*5555*C555555555C555*55*5*5*55*5555555555*55*55555555*5555*5555*5555555*55555555*555555*5555*5555*5555555**55555*555*55555C*C*555*5*55C555*55555555555C*5*55*55555**555555*5*55555555CC5*CC
@VH01349:24:AACVJTHM5:1:1108:34345:38542 2:N:0:AGGTGAGA+GGCATAGA
CACCAAGGACTACTGGGGTTTCTAATCCTGTTCGCTCCCCACGCTTTCGCGTCTCAGCGTCAGTACCGTACTAGAGAGCCGCCTTAGCCACGGGTGTTCTTCCCGATATCTGCGCATTTCACCGCTACACCGGGAATTCCACTCTCCTCTTCCGGACTCTAGCCAGTCGGTTTCCATCGCCGTCTCGAGGTTGAGCCTCGAGTTTTCACAACGGACCTGACTGGGCGCCTACACGCTCTTTACGCCCAATAAATCCGGACAACGCTTGCCCCCTACGTATTACCCCCGCTGCTGGCACGTA
+
CCCCCCCCCCCCCCCC5CCCCC*CCCC5CCCCCC5CCC5CCCC5CCCCCCCCCCCCCCCCCCCCCCCCCCCCCC*CCCCC5CCCCCCCCCCCCCCCCCCCCCCCCCCC5CCCCCCCCCCCCCCC*CCCCC5CCCCCCCCCCCCCCCCCCCCCCCCCCCCC*CCCCCCCCCCCCC*C5CC*C*CCCCCCCCCCCCCCCCCCCCCCCCCCCCCC*CC*C55CCCCC*CCCCCCCCC5CC*CCCC5CCCCCC55C5**55C5CC555*5C55*5555C5555555***5*5555*555555555
@VH01349:24:AACVJTHM5:1:1108:20295:38731 2:N:0:AGGGGAGA+GGCATAGA
CACCAAGGACTACAGGGGTTTCTAATCCTCTTTGCTCCCCACGCTTTCGCACCTCAGCGTCAGTACCGGGCCAGTGAGCCGCCTTCGCCACTGGTGTTCTTGCGAATATCTACGAATTTCACCTCTACACTCGCAGTTCCACTCACCTCTCCCCGACTCAAGGTCGCCAGTATCAAGGGCAGTTCTGGAGTTGAGCTCCAGGATTTCACCCCTGACTTAGCAATCCGCCTACGTGCGGTTTACGCCCAGTGATTCCGAGCAACGCTAGCCCCCTTCGTATTACCGCGGCTGCTGGCACAAA
+
*CC5CCCCCCCCCCCCCCCCCCCCCCCCC*CCCCCCCCCCCCCCCCCCCCCCCCCC5CCCCCCCCCCCCCCCCCCCCCCC5CCCCCCCCCCCCCCCCCCCCCCCCCCCCCCCCCCCCCCCCCCCCCCCCCCCCCCCCCCCCCCCCCCCCCCCC*CCCCCCCCCCCCCCCC*CCCC5C5C5CC5CC5CC5CCCCCCCCCCCCCCCCCCC5CCCCCC*CCCC*CCCCCC*CCCCCCC5C*CCC5CC**C*5CC5CC*C5CCCCC**5C55CC*5CC*C5C55*55*555555555555CCCC5
@VH01349:24:AACVJTHM5:1:1108:75852:39564 2:N:0:AGGTGAGA+GGCATAGA
CACCAAGGACTACTAGGGTTTCTAATCCTGTTTGCTCCCCACGCTGTCGCGCATCAGCGTCAGCCACTGCCCAGCGCGCCGCCTTCGCCACCGGTGTTCTTCCCGATCTCTACGCATTCCACCGCTACACCCGGAATTCCACCCGCCTCTTCTGTGCTCGAGCAGGGCAGTCCGCACGGCCGACCCGGGGTTGAGCCCCGGGCTTTCACCGCACGCTATGCCCGCCCCCTACGCGCCCTTTACGCCCAGTGATTCCGGACAACGCTCGCACCCTCCGTATTACGGCGGCTGCTGGCACGGA
+
CCC*CCCCCCCCCCCCCCCCCCCCCCCCCCCCCCCCC5CCCCCC*CCCCCCCCCCCCCCCCCCCCCCCCC*CCC5C*CCCCCCCCCCCCCCC*CCCCCCCCCCCCCCCCCCCCCCCCC5CC555CCCC5CCC5*CCCCCCCCC5CC55*C*5*CCC*5CCCCCCCC*CCCCCCCC5CCC*C55CC*C5CCCCCCCC5C555CC5CCCCCC*5CCCCCCCCC5*CC5*C*CC*5C5*C5CC5CCCCC*CCCCCCCCC5CC*CCCC*CC*CCC*55CC5C*C5CCCC*CCC5CCC*C*CCC**
@VH01349:24:AACVJTHM5:1:1108:9085:41041 2:N:0:AGGTGAGA+GGCATAGA
CACCAAGGACTACACGGGTTTCTAATCCCGTTCGCTACCCATGCTTTCGCGCCTCAGCGTCAGTTACGTCCCAGGGTGCCGCCTTCGCCTCTGGTATTCCTCCGCATCTCTACGCATTTCACCACTACACGCGGAATTCTACACCCCTCTAACGTACTCCACTGATCCAGTATCAGACAGCCTCTCCCGGTTTAGCCTGGCAGCTTTCATGCCTCACTTAAACCACCGCCTGCGCGCCCTTTACGCGCAGTAATTCCGGATAACGTTTGCGTCCTACGTTTTACCGCGGCTGCTGCCACGT
+
*CCCCCCCCCCCCCC*CCCCCCCCCCCCCCCCCCCCC5CCCCCCCCCCCCCCCCCCC*CCCCCCCCCC*CCCCCC*C**CCCCCCCC*CCCCCCCCCCCCCCCCCCCCCC*CCC*CCCC5CCCCCCCCCCC5C5CCCC5CCCCCCC*C**CC5CCCCCC5*5CCCCCCC55CCCCC5C55C5CCCCCCCC5CCCC*55*C*55CC*CCC55CCCCCCC5CC*5CCCCC*5CCCCCC5CCC55C*CCCCCCCCC*C*C5CCCCCCCC55C55CC*CC555*55C5**55CC55CC5*CCCCC
@VH01349:24:AACVJTHM5:1:1108:37186:41760 2:N:0:AGGTGAGA+GGCATAGA
CACCAAGGACTACCAGGGTTTCTAATCCTGTTTGCTCCCCACGCTTTCGCACCTCAGCGTCAGTACCGGGCCAGTGAGCCGCCTTCGCCACTGGTGTTCCTCCTAATATCTACGAATTTCACCTCTACACTAGGAATTCCACTCACCTCTCCCGGACTCTAGAGTTACTGTATCAGAGGCAGTTCCGAGGTTGAGCCCCGGGATTTCACCCCTGACTGGTAAATCCGCCTACGTGCGCTTTACGCCCAGTGATTCCGAACAACGCTAGCCCCCTTCGTATTACCGCGGGTGCTGGCACGAA
+
CCCCCCCCCCCCCCCCCCCCCCCCCCCCCCCCCCCCCCCCCCCCCCCCCC5CCCCCCCCCCCCCCCC5CCCCCCCCCCC*CCCCCCCC*CCCCCCCCCCCCCCCCCCCCCCCCCCCCCCCCCCCCCCCCCCCCCCCCCCCCCCCCCCCCCCCCCCCCC5C5CC*5CCCCCCCCCCCCCCCCCCCC*CC*5CCCCC*CC*5*CCCCCCCCC*CCCCCCCCCCCCCC5C*5CCC5C*5C5CCC5CCCCCCCC*5CCC55CC5CCC**555C555CCC5CCCCCCCCC**C*C*5C5*5C**C*
@VH01349:24:AACVJTHM5:1:1108:38606:42309 2:N:0:AGGTGAGA+GGCATAGA
CACCAAGGACTACTAGGGTTTCTAATCCTGTTTGCTCCCCACGCTTTCGCTCCTCAGCGTCAGTTCCGGCCCAGAGCGCCGCCTTCGCCGCTGGTGTTCCTCCTGATATCTGCGCATTTCACCGCTACACCAGGAATTCCGATCTCCCCTACCACACTCTAGCCTGCCCGTATCGAATGCAGACCCGGGGTTAAGCCCCGGGCTTTCACATCCGACGTGACAAGCCGCCTACGAGCTCTTTACGCCCAATAATTCCGGACAACGCTTGCGCCCTACGTATTACCGCGGCTGCTGGCAGGTA
+
5C5CCCCCCCC5CCCCCCCCCCCCCCCCCCCCCCCCCCCCCCCCCCCCCCCCCCCC5CCCCCCCC5CCCCCCCC*C5*5CCCCCCCCCC5CCCCCCCCCCCCCCCCCCCCCCCCCCCCCCCCC5CCCCCCCCC*C*CCCCCCCCCCCCCCC*CCCCCCCCCCCCC*5CCCCCCCCCCCC*CC5CCCCCCCCCCCC*CCCCCCCCCCCCCCCCCCCCCCCCCCCC*C5CC5CC**C*5CCCCCC5CC555CC55555*C555C5*55CC5C*C5CCCCCCCCCC5*CC5*C55555C5*5CC
@VH01349:24:AACVJTHM5:1:1108:11869:45225 2:N:0:AGGTGAGA+GGCATAGA
CACCAAGGACTACCCGGGTTTCTAATCCTGTTCGCTCCCCACGCTTTCGCTCCTCAGCGTCAATATCGGCCCAGAGACCCGCCTTCGCCACCGGTGTTCCTCCTGATATCTGCGCATTTCACCGCTACACCAGGAATTCCAGTCTCCCCTACCGAATTCTAGCCTGCCCGTATCGACTGCAGACCACATGGTTGAGCCACGGGTTTTCACAGTCGACGCAACATCCCGCCTACGAGCTCTTTACGCCCAATAAATCCGGACAACGCTTGCGCCCTACGTCTTACCGCGGCTGCTGGCAGGT
+
CCCCCCCCCCCCCCCCCCCCCCCCCCCCCCCCCCCCCCCCCCCCCCCCCCCCCCCCC5CCCCCCCCCCCCCCCCC5CCCCCCCCCCC5CCCCCCCCCCCCCCCCCCCCCCCCCCCCCCCCCCCCCCC5CC*CC5CCCCCCCCCCCCCCCCCCCCCCCCCC5C5CCCCCCCCCCCCCCCCCCCCCCCCCC5CCCCCCC*CCC5CCCCCCCCCCCCCCCCCCCCC*5CCC5CC5CC*CCCCCCCCC5C*CCCC5CCC*C5CCCCCC55CCCCC*C**CC5CCC5CCCC*CC*C5*5C*55*CC
@VH01349:24:AACVJTHM5:1:1108:48945:45414 2:N:0:AGGTGAGA+GGCATAGA
CACCAAGGACTACCCGGGTTTCTAATCCTGTTTGCTCCCCACGCTTTCGTGCCTCAGTGTCAGTTACAGTCCAGAGAGCCGCCTTCGCAACTGGTGTTCCTCCTAATATCTACGCATTTCACCGCTACACTAGGAATTCCACTCTCCTCTCCTGCACTCAAGTTTCCCAGTTTCAAAGGCTTACTACGGTTGAGCCGTAGCCTTTCACCTCTGACTTAAGAAACCACCTACGCACCCTTTACGCCCAGTAATTCCGGATAACGCTAGCCCGCTACGTATTACGGCGGCTGCTGGCACGTAG
+
CCCCCCCCC5CCCCCCCCCCCCCCCCCCCCCCCCCCCCCCCCCCCCCCCCCCCCCC*CCCCCCCCCCCCCCCCCCCCCCCCCCCCCCCCCCCCCCCCCCCCCCCCCCCCCCC*CCCCCCCCCCCCCCCCCCCCCCCCCCCCCCCC*CCCCCCCC5CCCCCC5CCCC5CCCCCCCCCC*CCCCCCCCCCCCCCCCCC*CCCCCCCCCCCCCCCCCCCCCCCCCC55CC*CCCCC5CC5CCCCC5CC5CCC5CCCC5CCCCCCCC5CCC5CC*CCC55CCCCCCC55C**CCCCC5CC5C5C5
@VH01349:24:AACVJTHM5:1:1108:16679:46436 2:N:0:AGGTGAGA+GGCATAGA
CACCAAGGACTACAAGGGTTTCTAATCCGGTTTGCTCCCCACGCTTTCGCGCCTCAGTGTCAGGTGGAGCCCAGTGAGCCGCCTTCGCCGCTGGTGTTCCTCTCGATATCTACGCATTTCACCACTACACCGAGAATTCCGCTCACCTCTGCTCTCCTCAAGTCCGCCAGTATCCGAAGACCCCTCCCAGTTGAGCCGGGAGATTTCACCTCCGACTTAACGAACCACCTGCGCGCCCTTTACGCCCAATAAATCCCGACAACGCTTGCCACCTACGTATTACCGCGGCTGCTGGCACGTA
+
CCCCCCCCCCCCCCCCC5CCCCCCC5CCCCCCCCC5CCCCCCC*CCCCC5CCCCCCCCCCCCC*CCCCCCC5CCCCCCCCCCCC*C*CCCCCCCC5CCCCCCCCCCC*CCCCCCCCCC*CCCCCCCCCCCC5C5CCCCC*CCC*C*CC*CC5CC*CCC5CCCC55CCCCCC*CCC5CCC55*5CCCC*CCCCCCCCCCCCCCC5CCCC5CCC5C5CCC5CCCCCC*CCCC5CCC555CC*55CC*C*CCCC55C*C*C555555**55555555555555555555C*5**555*5C5555
@VH01349:24:AACVJTHM5:1:1108:24953:46493 2:N:0:AGGTGAGA+GGCATAGA
CACCAAGGACTACACGGGTTTCTAATCCCGTTTGCTCCCCTCGCTTTCGCGCCTCAGCGTCAATGCCGGTCCAGGATGCCGCCTTCGCCACCCGTGTTCCTCCAGATATCTACGCATTTCACCGCTACACCTGGAATTCCACATCCCTCTCCCGCATTCGAGCCCACCAGTATCGGACGCAGTTCCCCGGTTGAGCCGGGGGATTTCACGTCCGACTTAGCAGGCCGCCTACGCGCGCTTTACCCCCAGTAATTCCGAACAACGCTTGCCCCCCCCCTATTACCCGCGCTGGTGGCACGGA
+
CCC*CCCCCCCCCCCCCCCCCCCCCCCCCCCCCCCCCCCCC*C*CCCCCCCCCCCCCCCCCCCCC*CCCCCCCCCCCCCCCCCCCC**CCCC*CCCCCCCCCCCCCCCCCCCC5CCCCCCCCCCCCCCCCCC5CCCCCCCCCCCCCCCCC5CCC*CCCCCC5*CCCCCCC5CCCCCCCC*CCC5CCCCC5CCCCC5CCCCCC*CCC*CCCCC*CCCCCCCCCCCC*C5CCCC5*CC5CCCCC**5CCC5CCC5C55CC**CCCC5CCC5CCCCC5C**C*CC55*C55555CC5CCCC*C*
@VH01349:24:AACVJTHM5:1:1108:54266:47705 2:N:0:AGGTGAGA+GGCATAGA
CACCAAGGACTACCGGGGTTTCTAATCCTGTTCGCTCCCCACGCTTTCGCGCCTCAGCGTCAGTTACAGACCAAAGAGCCGCCTTCGCCACTGGTGTTCCTCCACATCTCTACGCATTTCACCGCTACACGTGGAATTCCGCTCTTCTCTTCTGCACTCAAGTCTCCCAGTTTCCAATGACCCTCCCCGGTTGAGCCGGGGGCTTTCATATCAGACTTAAGAGACCGCCTGCGCGCGCTTTACGCCCAATAATTCCGGACAACGCTTGCCACCTACCTATTACCGCGGCTCCTGGCACGTA
+
*CCCCCC5CCCCCCCCCCCCCCCCCCCCCCCCCCCCCCCCCCC5CCCCCCCCCCCCC*CCCCCCCCC5*CCCCCCCCCCCCCCCCCCCCCCC5CCCCC*CCCCCCCCCCCCCC*CCCCCCCCCC5CCCCCCCCCCCC5C*CCCCCCCCCCCCCCC5CCCCCCCCCCC*CCCCCCCCCCCCCCCCCCCCCCCCCCCCCCCCCC5CCCCCCCCCCCCCCCCC55CCC*CCCCC5C*C5CCCCCC5C*5CCC5CCC5CCCCCCCCC5*5CC5C5CCCC5**CC5C55C5*C*C5C55C*C**55
@VH01349:24:AACVJTHM5:1:1108:45176:51908 2:N:0:AGGTGAGA+GGCATAGA
CACCAAGGACTACAGGGGTATCTAATCCTGTTTGCTCCCCCAGCTTTCGTGCCTCAGCGTCAGTTACCGTCCAGGTGGCCGCCTTCGCCACTGGTGTTCCTCCCGATATCTACGCATTTCACCGCTACACCGGGAATTCCGCCACCCTCTCCGGCACTCAAGCCGTCCAGTTTCCCGTGGCCTTCTCCGGTTGAGCCGCAGCCTTTCACACGGGACTTAAACGGCCGCCTACGCACCCTTTACGCCCACTAATTCCGGACAACGCTCGCCCCCTACGTTTTACCGCGGCTGCTGGCACGTA
+
CCCCCCCCCCCCCCC5CCCCCCCCCCCCC5CCCCCCCCCCCCC*CCCCCCC5CCCCC*5CCCCCCCCCCCCCCCCCCCCCC5CCCCC5CCCCCCCCCCCCCCCCCCCCCCCCCC5CCCCCC*CCCCCCC*CCCC*CCCCCCCCCCCCCCCCCCCCCCCCCCCCCCCCCC5CCCC*CCCCCCCCCCCCCCCCCCCCCCC*CCCCCCCCCCCC5C*CCCCCCCC*CCCCCCCCCCCCCCCCCCCC*5C*C*C*C555CCCC5CCCC*C5CC*C5CC*CC55C55C5555CCC5*C5*5CC*C5
@VH01349:24:AACVJTHM5:1:1108:60741:51983 2:N:0:AGGTGAGA+GGCATAGA
CACCAAGGACTACCAGGGTTTCTAATCCTGTTTGATCCCCTTGCTTTCGCGCCTCAGCGTCAGGAATAAGATAGAAAACCGCCTTCGCCACCGCTGTTCTTCCACATATCTACGCATTTCACCGCTACTTGTGGAATTCCGTTTTCTCCTCCTACCCTCTAGGAATATAGTTTCAAATGCAGTTCTGAGGTTGAGCCCCAGGATTTCACATCTGACTAATATTCCCGCCTTCGCGCGCTTTTGGCCCAATAAATCCGATTAATGCTTGCACCCTCCGTTTTAGCGCAGCTGGTGGCACGGA
+
5CCCCCCCC*CCCCCCC5CCCCCCCCCCC*CCC5C5CCCCCCCCCCCCCCC5*CCCCCCCCCCCCCCCC*CCCCCCCCCCCCCCCC*CCCCCC*CCCCCCCCCCCC5CCCCCC*CCCCCCC*55CC5C5CCC5CCCCCCCCCCCC*C5CCCCC5CCCCC*5CCCCCCCCCCCCCCCCCC*5CCCCC*CCCC5CCC5CCC5CCCCCCCC5C5CCC*CC5*555555*5555*55555*5555**5**555555*55555555555555555555C*555**55C*5*55*C5*5555*555*
@VH01349:24:AACVJTHM5:1:1108:44514:54426 2:N:0:AGGTGAGA+GGCATAGA
CACCAAGGACTACTCGGGTTTCTAATCCTGTTCGCTCCCCACGCTTTCGCGCCTCAGCGTCAGTTACAGACCAAAGAGCCGCCTTCGCCACTGGTGTTCCTCCACATCTCTACGGATTTCACCGCTACACGTGGAATTCCGCTCTTCTCTTCTGCACTCAAGTCCCCCAGTTTCCAATGACCGTTCGTGGTTGAGCCACGAGATTTCACATGAGACTTAAGAGACCGCCTGCGGGCGCTTTACGCCCAATAATTCCGGACAACGCTTGCCACCAACGTATTACCGCGGCTGCTGCCACGTA
+
*CCCCCC5CCCCCC*CCCCCCCCCCCCCCCCCCCCCCCCCCCCCCCCC5CCCCCCC*C*CCC5CCCCCCCCCCCC*CCCCCC5CCCCCCCCCCCCCCCCCCCC5CCCCC*CCC**CCCCCCCC**5CCCCCCC*5CCCC555CC5CCCCCCCCCCCCCCCCCCC55CCCCCCCCCC*55C5CCCC*5CC5CCCCC5CC*5C55CCCCCC***C5CCCCCC5C**5*55*5*55C555*5555555C*55C5*55555*55C55555C5555*5*C555*555555*5*55**5*5555C**
@VH01349:24:AACVJTHM5:1:1109:25711:1322 2:N:0:AGGTGAGA+GGCATAGA
CACCAAGGACTACTCGGGTTTCTAATCCTGTTTGCTCCCCACGCTTTCGCTCCTCAGCGTCAGTATTGGCCCAGAGAACCGCCTTCGCTACAGGTGTTCCTCCCGATATCTGCGCATTCCACCGCTACACCGGGAATTCCGTTCTCCTCTACCAAACTCTAGCTATAGCAGTATCGACCGCAGTCCCGAAGTTGAGCCTCGGGCTTTCACGACCGACTTACTAAGCCGCCTACGAGCTCTTTACGCCCAATGATTCCGGACAACGCTCGCCCCCTACGTATCACCGCGGCTGCTGGCACGT
+
C5C55CC5CCCC5CCCCCCCCCCC5CCCCCCCCCCCCCC*CCCCCCCCCCCCCCCCCCCCCCCC5CCCCCC*CC*CCCC5CCCCCCCCCCC5CCCCCCCCCCCCCCCCCCCCCCCC5C5CCCCCCCCCCC5CCCCCCCCCCCCCCCCCCCCC5CCCCCCCCCCCCCCCCCCCCCCCCCCCCC5CCC5CCCCCCCCCCCCC*C*5CCCCCCCCC5CC5CCCCCCCC5CC5CCCCCC5CCCCCCCCCC5*CCCCCC5CCCCCC*C5*5CCCCC555*C*CCCCCC*CC*5*5C5CCC5CCC**
@VH01349:24:AACVJTHM5:1:1109:34459:2382 2:N:0:AGGTGAGA+GGCATAGA
CACCAAGGACTACTGGGGTTTCTAATCCTGTTTGCTCCCCACGCTTTCGTGCCTCAGCGTCAGTCACGGTCCAGTAAGCCGTCTACACCGCCCGTGTTCCTCCTGATATCTACGCATTTCACCGCTACACCAGGAATTCCGCTTACCTCTCCCGCACTCCAAGCCTTCCAGTATCCGGCGCACCCTCCCGGTTAAGCCGGGAGATTTCACACCAGACTTAGAAAACCGCCTACGCACGCTTTACGCCCACTAACTCCGAACAACCGTCGCTGCCTACGTATTACCCGGGCTGCTGGCACGT
+
CCCCCCC5CCCCCCCCCCCCCCCCCCCCCCCCC5CCCCCCCC5CCCCCCCCCCCCCCCCC*CCCCCCCCCCCCCCCCCCCCCCCCCCCCCCC*CCCCCCCCCCCCCCCCCCCCCCCCCCCCCCCCCCCCCCC*CCCCC*CCCCCCCCCCCC5CC5CCCCCCCCCCCCCCCCCCCCCCCCCCCCCCCCCCCCCCCC*5CCCCCCCCCCCCCCC5CC*C5CCC5CCC*CCCCCCCC*CCC*CCCCCC5*CC*CCCCCCCCCCC5CC**5CC*CC*CCCCCCCCCC5C*C5C5CCCCCC*CCCC
@VH01349:24:AACVJTHM5:1:1109:27226:2912 2:N:0:AGGTGAGA+GGCATAGA
CACCAAGGACTACCAGGGTTTCTAATCCTGTTCGCTCCCCACGCTTTCGCGCCTCAGTGTCAGTTACAGACCAGAAAGTCGCCTTCGCCACTGGTGTTCCTCCAAATCTCTACGCATTTCACCGCTACACTTGGAATTCCACTTTCCTCTTCTGCACTCAAGTTCCCCAGTTTCCAATGACCGTCCACGGTTGAGCCGTGGGGTTTCACATCAGACTTAAGAAAGCACCTGCGCGCGCTTTACGCCCAATAATTCCGGACAACGCTTGCCACCTACGTATTACCGGGGCTGCTGGCACGTA
+
CCCCCCCCCCCCC*CCCCCCCCCCCCCCCCCCCC5CCC*CC5CCCCCCCCCCCCCCCCCCCCCCCCCCCCCCCCCCCCCCCCCCCCCC5CCCCCCCCC5CCCCCCCCCCCCC*CCCCC5CCCCCCCCCCCCCCCCCCCCCCCCCCCCCCCCCCC*CCCCCCCCC5CC*CCC5CC*CCCCCCC*CCCCCCCCCCCC*CCCCCC*CCCC5*CC*CC5C5CCC*55C*5C55C5CC5C*C55C55C5*CCC*C*55555*5CCCCCC*CCC5C*C55CCC5CCC5C***555C5C555C***55
@VH01349:24:AACVJTHM5:1:1109:44855:4900 2:N:0:AGGTGAGA+GGCATAGA
CACCAAGGACTACACGGGTTTCTAATCCTGTTTGCTCCCCACGCTTTCGCACCTCAGCGTCAGTACCGAGCCAGTGAGCCGCCTTCGCCACTGGTGTTCCTCCGAATATCTACGAATTTCACCTCTACACTCGGAATTCCACTCACCTCTCTCGGACTCTAGTTTGGCAGTATTAAAGGCAGTTCCGGGGTTGAGCCCCGGGATTTCACCCCTAACTGACCAATCCGCCTACGTGCGCTTTACGCCCAGTAATTCCGAACAACGCTAGCCCCCTTCGTATTACCCCGGCTGCTGGCACGAA
+
CC5CCCCCCCCCCCCCCCCCCCCCCCCCCCCCCCCCCCCCCCCCCCCCCCCC5CCCCCCCCCCCCCCCCCCCCCCCCCCCC5CCCCCCCCCC*CCCCCCCCCCCCC5CCCCCCCCCCCCCCCCCC5CCCCCCCCCCCCCCCCCCC*CCCCCCC5CCCCCC*5**CCCCCCCCCCCCCCC*CCCC*CC5CCCCCCC*CCCCCCCCCCC*C5C*CCCCCCCC*CCCCCCCCCCCCC5CCCCCCCCCC5CC5CCCCCCC5CCC5CC5CCCCC5C*CCC55CCC55CC*CC5555C5CCCCCCCC
@VH01349:24:AACVJTHM5:1:1109:45101:5184 2:N:0:AGGTGAGA+GGCATAGA
CACCAAGGACTACACGGGTTTCTAATCCTGTTTGCTCCCCACGCTTTCGCACCTCAGCGTCAGTACCGAGCCAGTGAGCCGCCTTCGCCACTGGTGTTCCTCCGAATATCTACGAATTTCACCTCTACACTCGGAATTCCACTCACCTCTCTCGGACTCTAGATTGGCAGTATTAAAGGCAGTTCCGGGGTTGAGCCCCGGGATTTCACCCCTAACTGACGAATCCGCCTACGTGCGCTTTACGCCCAGTAATTCCGAACAACGCTAGCCCCCTTCGTTTTACCGCGCCTGCTGGCACGAA
+
*CCCCCCCCCCCCCCCCCCCCCCCCCCCCCCCCCCCCC*CCCCCCCCCCCCCCCCCCCCCCCCCCCCCCCC5CCC*CCCCCCCCCC5CCCCCCCCCCCCCCCCCCCCCCCCCCCC5CCCCCCCCCCCCCCCCCCCCCCCCCCCCCC5CCCCCCCCCCCCCCCCCC**C*CCCCCCCCCC*CCCCCCCCCCCCCCCCCCCCCCCCCCCC*CC*CCCCCCCC*CCCCCC*C555CC5CCCCCCC5CCC*C5CCC555**CC*CCC5*C*55C*CC555C5**5C55555**5CCC5*CCCCCC
@VH01349:24:AACVJTHM5:1:1109:35368:5790 2:N:0:AGGTGAGA+GGCATAGA
CACCAAGGACTACAAGGGTTTCTAATCCCGTTTGCTCCCCTGGCTTTCGCGCCTCAGCGTCAGTGTCAGGCCAGCAACCCGTCTTCACCTCAGGTGTTCCTCTTCATATCTACGCATTTCACCGCTACACCAAGAATTCCGATTGCCCCTTCTGCACTCTAGCACATCAGTATCAGCTGGCCGTTCCAAGTTAAGCTTGGAGATTTCACAGCTGACTTAACACGCCGCCTACGCGCCCTTTACGCCCAGTAAATCCGAACAACGCTTGCTCCCTACGTATTACCGCGGCTGCTGGCACGTA
+
CCCCCCCCCCCCCCCCCCCCCCCCCCCCCCCCCC5CCCCCCCCCCCCCCCCCCCCCCCCCCCCCCCCCC*C*CCCCCCCCCCCCCCCCCCCCCCCCCCCCC*CC*5CCCCCCCCCCCCCCCCC5CCCCCCCCCCCC5CCCCCCCCCCCCCCCCC5CCCCCCC*CCCCCCCCCCCCCCCCC5CCCCCCCCCCCCCCCCCCCC5CCCCCCCCCCCCCCCCCCCC*CCCCCCCCCC*CCCCCCCC*CC*CCCCCCCCCCCCCCCCC5*CCCCCCCCCCC5C5CCCCC5CCCCC5CCCCCC55CC
@VH01349:24:AACVJTHM5:1:1109:33607:5922 2:N:0:AGGTGAGA+GGCATAGA
CACCAAGGACTACTAGGGTTTCTAATCCGGTTTGCTCCCCACGCTTTCGCCCCTGAGCGTCAGGACAGGGCCAGGATGCCGCCTTCGCCACTGGTGTTCCTCCCGATATCTACGCATTTCACCACTACACCGGGAATTCCACATCCCTCTCCCTGCCTCAAGCCTGCCAGTTTTCGAAGCACCCTCCCAGTTGAGCCGGGAGATTTCACTTCAAACTTGGCAAGCCGCCTGCGGGCGCTTTACGCCCAATAAATCCGGACAACGCTCGACACCTACGTATTACCGCGGCTGCTGGCACGTT
+
5CCCCCCCCCCCCCCCCCCCCCCCCCCCCCCCCCCCCCCCCCCCCCCCCCCCCCCCCCCCCCCCCCCCCCCCCCCCCCCCCCCCCCCCCCCCC5CCCCCCCCCCCCCCCCCCCCCCCCCCCCCCCCC5CCCCCCCCCCCCCCCCCCCC*CCC*CCCCCCCCCCCCCCCCCCCCCCCCCCCCCCCCCCCCCCCCCCCCCCCCCCCCCCCCCCCCCC5CCC*CCCCCCCCCCCCCCCCCCCCCCCCC5CCCCCCCCCCCCC*CCCC*5CCC5C*5CCCCCCC*CC5CCCCCCCCC5CCCCCC*
@VH01349:24:AACVJTHM5:1:1109:53262:8232 2:N:0:AGGTGAGA+GGCATAGA
CACCAAGGACTACCAGGGTTTCTAATCCTGTTTGCTCCCCACGCTTTCGCACCTCAGCCTCAGTATTGGCCCAGCAAGTCGCCTTCGCCACTCGTGTTCCTTCCGATATCTACCCATTTCACCGCTACACCCGAAATTCCACTTCCCTCTACCATACTCTAGCTAAGCAGTATCGAATGCAATTCCCAGGTTAAGCCCACGGGTTTCACATCCGACTTACAAAGCCGCCTACGCGCGCTTTACGCCCAGTAATTCCGATTAACGCTTGCACCCTCCGTATTACGCCGGCTGGTGGCACGGT
+
5CCCCC*CCCCCCCCCCCCCCC5C5CCCCCCCCCCCCCCCCCCCCCCCCCCC*CCCCC*CCCCCCCC*CCCCCC*CCCCC5CCCCCCCCCCC*CCC5CCCCCCCCCCCCCCCC*5CC5CCCCCC5CCCCCC*CCCCCCCCCCC5C5CCCCC5C5CCCCCCCCC55CCCC5C*CCCCCCCCCCCCCCCCCC5CCCC5CCC*C5*CC55CCCCCCCCCCCCCCCC5C5C5CC55**55CCCCCCCC5*5CCC*CCCCCCC5CCC55CC5CCCCC*C5C5CC*CCC**CC5CC**CC5CCCC5*
@VH01349:24:AACVJTHM5:1:1109:57049:8421 2:N:0:AGGTGAGA+GGCATAGA
CACCAAGGACTACTCGGGTTTCTAATCCTGTTTGCTCCCCACGCTTTCGCTCCTCAGCGTCAGTTACAGACCAGAGAGTCGCCTTCGCCACTGGTGTTCCTCCACATCTCTACGGATTTCACCGCTACACGTGGAATTCCACTCTCCTCTTCTGTACTCAAGTGCTCCAGTTTCCAATGACCCTCCACGGTTAAGCCGTGGGCTTTCACATCACACTTAAAACACCGCCTGCGAGCGCTTTACGGCCAATAATTCCGGACAACGCTTGCCCCCTTCCTATTACCGCGGCTGCAGGCACGTA
+
5C55C5CCCCC5CCCCCCCCCCCCCCCCCCCCCCCCC5CCCCCCCCCC5CCCCCCCC*CCCCCCCCCCCCCCCCC*CCCCCC*CCCCCCCCC5CCCCCCCC5CCCCC*5CCC5*5CCCCCCC*CCCC5*5C5CC55CC*CC*CCCC*CCCCCC5CCCC*55CC*C55CC*CC5CCCC55C5C5CCCC555CCCC*CCCCCCCCCCCCC*CC*C*C55CCCCC55CC5CCCC*CCCCC*CCC5CC*5C*C5*5555555*5555555C5C*555C*5**55*5555*5C5555*55555*5*
@VH01349:24:AACVJTHM5:1:1109:26506:9576 2:N:0:AGGTGAGA+GGCATAGA
CACCAAGGACTACAGGGGTTTCTAATCCTGTTTGCTCCCCACGCTTTCGCACCTCAGCGTCAGTATCGAGCCAGTGAGCCGCCTTCGCCACTGGTGTTCCTCCGAATATCTACGAATTTCACCTCTACACTCGGAATTCCACTCACCTCTCTCGAACTCAAGACCGGCAGTATTAAAGGCAGTTCCAGGGTTGAGCCCTGGGATTTCACCCCTAACTGACCGATCCGCCTACGTGGGCTTTACGCCCAGTAATTCCGAACAACGCTAGCCCCCTTCGTATTACCGCGGCTGCTGGCACGAA
+
CCCCCCCCCCCCCCCCCCCCC5CCCCCCC5CCCCCCCCCCCCC*CCCCCCCCCC5CCCCCCCCCCCCCCCCCCCCC5CCCCCCCCCCCCCCCCCCCCCCCCCCCCCCCCCCCCCCCCCC5CCCCCCCCCCCCCCCCCCCCCCCCC*CCCCCCCCCCCCCCCCCCCCC5CCCCCCCCCCCCCCCCCCCCCCCCCCCCCCCCCCCCCCCCCCC*CCCCCCC*CCCCCCCCCC5CCCC*CCCCCCCCCCCCCCC5CCCCCCCCCCC*CCCCCCCCCCCCCCCC5CC*CCCCCCCCC5CCCCCCC
@VH01349:24:AACVJTHM5:1:1109:67956:11602 2:N:0:AGGTGAGA+GGCATAGA
CACCAAGGACTACAGGGGTTTCTAATCCTGTTTGCTCCCCACGCTTTCGTGCCTCAGTGTCAGTATCAGGCCAGGCAGCCGCCTTCGCCACCGGTGTTCCTTCCGATATCTACGTATTTCACCGCTACACCCGAAATTCCACTGCCCTCTCCCGTACTCCAGTCATCCAGTATCACACGACATTCCAAGGTTGAGCCCTGGGATTCTACATGTGACTCGAATAACCACCTACGCACCCTTTACGCCCAGTAATTCCGATTAACGCTTGCACCCTCCCTATTACCGCGGCTGGTGGCTCGGA
+
CCCCCCCCCCCCCCCCCCCCCCCCCCC*CCCCCCCCCC5C*CCCCCCCCCC5CCCCCCCCCCCCCCCCCCCCCCCCCCCCC5CCCCCCCCCCCCCCCCCCCCCCCCCCCCCCCCCCCCCCCC*C*CC*CCC5CCCCCCCCCCC5CCCCCCCCCCCCCCCCCCCCCCCC*CCCCC*CC*CCCCCCCCC5CCCCCCC*CCCCC55CCCCCCCCCC5CCCCC5CCC*CCCCCCCC*CCCCCCCCCCC**CCCCC5CCCCC5*CCC*5CCCC5CCCC5C*5CCCCC*C*55*C55*5555*555*
@VH01349:24:AACVJTHM5:1:1109:25408:12567 2:N:0:AGGTGAGA+GGCATAGA
CACCAAGGACTACCGGGGTTTCTAATCCTGTTTGATCCCCACACTTTCGTGCCTCAGCGTCAGTTACAACTTAGTAAGCTGCCTTCGCTATCGGTGTTCTTGACGATATCTATGCATTTCACCGCTACACCGTCAATTCCGCCTACCTCATCTGTACTCAAGCCCTGCAGTATGAATAGCACGCCCCCAGTTAAGCTGGGGTATTTCACTACTGACTTACAAGGCCGCCTACGCACCCTTTAAACCCAATAAATCGGGACAACGCTTGCACCCTACGTATTACCGGGGCTCCTGGCACGTA
+
CC5CCCCCC5CCCCCCCCCCCCCCCCCCCCCCCCCCCCCCCCCCCCCCCCC5CCCCCCCCCCCCCC*C5CCCCCCCCCCCCCCCCCCCCCCCCCCCCCCCCCCCCCCCCCCCCC5CCCCCCCCC*CCCCC*5CCCCCCCCC5CCCCCCCCCCCCCCCC*CC*CCCCCCCCCCC*CCCCC5CC*CCCCCC5CCC*CCCCCCCCCCCCCCCCCCCCCCCCCC5*CCCCCC5CCCC5*5CCCCCCCCCCCCCCCC5C5*5CCCCCCCCCCC*5C55*CCC5CC5CCC*C*CCC**C5C5**C5*
@VH01349:24:AACVJTHM5:1:1109:20125:13230 2:N:0:AGGTGAGA+GGCATAGA
CACCAAGGACTACAGGGGTTTCTAATCCCGTTCGCTCCCCACGCTTTCGCACATGAGCGTCAGGTCAATGCCAGGGTGCCGCCTTCGCCACTGGTGTTCCTACCGATATCTACGCATTCCACCACTACACCGGTAATTCCGCACCCCTCTCATTGCCTCAAGCCATCCAGTTTCCAACGACCTCTCCCAGTTAAGCCAGGAGCTTTCACGTCGGACTTTGACAGCCGCCTGCGTGCCCTTTACGCCCAGTAATTCCGGATAACGCTTGCCACCTACGTATTACCGCGCCTGCTGGCACGTA
+
CCC5CCCCCCCCCCCCCCCCCCCCCCCCCCCCCC*CC*CCCCCCCCCCCCC5CCCCCC5CCCC5CCCCCCCCCCCCCC*CCCCCCCCCCCCCCCCCCC5CCCCCCCCC*CCCCCCCCCCCCCCCCCCCCCC*CCCCCCCCCCC*CCCCCC5CCCC5CCCCCCCCCCC*C5CCCCCCCCCCCCCCC5*CCCCCCCCCCCCCCCCCCCCC5C5CCCCCCCCCCCCCCCCCCCCCCC5CC*CCCCCC5CCCCCCCC*CCCCCCCCC5CCCCCCCCCCCCCCCC*CCC5CCCCCCCCC*CCC*CC
@VH01349:24:AACVJTHM5:1:1109:10809:16676 2:N:0:AGGTGAGA+GGCATAGA
CACCAAGGACTACTGGGGTATCTAATCCCGTTCGCTCCCCACGCCTTCGCGCCTCAGCGTCAGGGTCAGCCCAGTTGGCCGCCTTCGCCACGGGTGTTCCGCCCGATCTCTACGCATTTCACCACTACACCGGGCATTCCACCAACCCCTGCTGCCCTCAAGCGGCACGGTCCCCGACGACCCTCCCCGGTTGAGCCGCGGGCTTTCACGCCGGCCCAATGCCGCCGCCTGCGCGCGCTTTACGCCCAGTAACTCCGGACAACGCTCGGACCCTACGTATTACCGCGGCTGCTGGCACGTA
+
5CCCCCCCCCCCCCCCCCCCCCCCCCCCCCCCCCCCCCCC5CC5CCCCCCCCCCCCCCCCCCCCCCCCCCCCCCCCCCCCCCCCCCCCCCCCCCCCCCCCC*CCCCCCCCCCCCCCCCCCCCCCCCCCCCCCC**CCCCCC**CCCC5*CCCCCCCCCCCCCCCC*CCCCCCC5CC5CCCC5CC*CC*CCCCCCCCCC*CCC*CCCCCCCCCCC*5CCCCC*CC5C5*CCCCCCCCC*CCCCCCCC*CCCCCCCCCCCCCCCCCCCCCCCCCCCCCCC5CCC****CC5CCCC*CCC*CCC
@VH01349:24:AACVJTHM5:1:1109:56519:16903 2:N:0:AGGTGAGA+GGCATAGA
CACCAAGGACTACCGGGGTATCTAATCCGGTTCGCTCCCCACGCTTTCGCGCCTCAGCGTCAGGTAAGGCCCAGAAAGCCGCCTTCGCCACTGGTGTTCCTCCCGATATCTACGCATATCACCACTACACCGGGAATTCCACTTTCCTCTGCCTCCCTCGAGTCTGCCAGTATCCAAGGACCTCTCCCAGTTGAGCCGGGAGCTTTCACCCTAGACTAAACAGACCGCCTGCGCGCCCTTTACGCCCAGTAAATCCGGACAACGCTTGCCACCTACGTATTACCGCGGCTGCTGGCACCTA
+
*CCCCCCCCCCCCCCCCCCCCCCCCCCCCCCCCCCCCCCCCCCCCCCCCCCCCCCCCCCCCCCCCCCCC5CCCCCCCCCCCCCCCCCCCC*CCCCCCCCCCCCCCCCCCCCCCCCCCCCCCCCCCCCCCC5CCCCCCCCCCCCCCCCCCCCCCCC5CCCCCCC*CCCCCCCCCCCCC5CCCCCCCCC*CCCCCCC*CCCCCCCCCC5CCCCCCCCCCCCCCCCCC*CCCCCCCCC*CCCCCCC5CCCCCCCCC5CC*CCCCCC*5CCCCCCCCC5**CC*CCC5CCCCCCC5CC5CCC*CC
@VH01349:24:AACVJTHM5:1:1109:60098:17338 2:N:0:AGGTGAGA+GGCATAGA
CACCAAGGACTACCGGGGTTTCTAATCCTGTTTGCTCCCCACGCTTTCGCGCCTCAGCGTCAGTTACAGCCCAGAGAGTCGCCTTCGCCACTGGTGTTCCTCCACATATCTACGGATTTCACCGCTACACGTGGAATTCCACTCTCCTCTTCTCCACTCAACCTCCCCAGTTTCCACTGCGACCTGAAGTTTAGCCCCAGGTTTAAACACCAGACTTAAACAACCGCCGGGGGGGGCGTTATGGCCCATTATTCCGGCCAACGCTTGGCCGCTACGTATTTACGGGGGTGGAGGGACCTAG
+
CCCCCCCCCCCCCCC*CCCCCCCCCCCCCCCCCCCCCCCCCCCCCCCCCCCCCCCCCCCC*CCCC*CC55C*CCCC5CC*5CCCC555C5**CC*5C5*C55555C5*555555**55555555C5*55*55555555*55555C*****5555*555*55555*5*55555**55555**5**5*55**5*5555555*5*5555555*5555555555*55555***5555*555555**5****55*5**5*55**55*5*555*5**5*555**55**555*55*5*55***555*5
@VH01349:24:AACVJTHM5:1:1109:71951:17641 2:N:0:AGGTGAGA+GGCATAGA
CACCAAGGACTACAAGGGTTTCTAATCCCGTTTGCTCCCCTGGCTTTCGGTCCTCAGCGTCAATGTCGGTCCAGGATGCCGCCTTCGCCACCGGTATTCCTCCAGATATCTACGCATTTCACCGCTACACCTGGAATTCTGCATCCCTCTCCCGAATTCAAGCCATCCAGTATCGGATGGAGTTCCCAGGTTAAGCCTGGGGATTTCACATCCGACTTAGTTGGCCGCCTACGAGCCCTTTACGCCCAGTAATTCCGAACAACGCTTGCCCCCCCCGTATTACCCCGGCTGGTGGCACGCA
+
CCCCCCCCCCCCCCC*CCCCCC5CCCCCCCCCCCCCCCCCCCCCCCCCC*CCCCCCCC5CCCCCCCCCCCC5CC5CCC5**5CCCCC5C5CCCCCCCCC5CCC*CCCCC5CCCC5CCCCCCC**CCCCCCCCCCCCCCCCCCCCCCCCCCCCCCCCCCCCCCCCCCC*CC5CCCCCCCC*55C5CCCCCCCCCCC5CCCCCCCCCCCCCCC*CCC*CC5C5CC5C55CCCCCCCC55*C55C55*CCCC55CCCC55CC5CCC5*CC*C5CC5C5555CCCCCC*C*5CC5*5*C*CCC*C
@VH01349:24:AACVJTHM5:1:1109:65400:18323 2:N:0:AGGTGAGA+GGCATAGA
CACCAAGGACTACCAGGGTATCTAATCCCGTTCGCTCCCCACGCTTTCGCACATGTGCGTCAGTACGACGCCAGGGTGCCGCTTTCGCCACTGGTATTCCCCCCGATATCTACGCATTCCACCACTACACCGGGAATTCTGCACCCCTCTCATCGCCTCAAGTTTAACAGTCTCCAGCGACCGCCCCTGGTTAAGCCAGAGGATTTCACGCCAGACTTGTTAGACCGCTTGCGTGCGGTTTACGCCCAGTAATTCCGGATAACGCTCGTCACCTACGTATTACCGCGGCTGCTGGCACGTA
+
5CC*CC5CCC5CCCCCCCCCCCCCCCCCCCCCCCCCCC*CCCCCCCCCCCCCCCCCCCCCCCCCCCCC55CC5C*CCCCCCCCCCCCCCCCCC5C5CCCCCCCCCCCCCCCCCCCCCCCCCCCCCCCCCCCCCCCCCCCCCCCCCCCCCCCCCCCCCCCCCCCC5CCC5C*C5CCCCCCCCCCCCCCCC*CCCCCCCC*5CCCCCCCCCCCCCCCCC*CCCCCCC*5CCCCCCCC*5**CCCCCC*CCC*CC*CCCCCCCC55CCC*5C5CCCCCCCCCCCCC55CCCC5CC5CC5C5CCC
@VH01349:24:AACVJTHM5:1:1109:74526:18928 2:N:0:AGGTGAGA+GGCATAGA
CACCAAGGACTACCAGGGTATCTAATCCTGTTTGCTCCCCACGCTTTCGCGCCTCAGCGTCAGTTACAGACCAGAAAGCCGCCTTCGCCACTGGTGTTCCTCCACATCTCTACGCATTTCACCGCTACACGTGGAATTCCGCTTTCCTCTTCTGTACTCAAGTTCTCCAGTTTCCAATGACCCTCCACGGTTGAGCCGTGGGCTTTCACATCAGACTTAAAGAACCGCCTGCGCGCGCTTTACGCCCAATAATTCCGGACAACGCTTGCCACCTACCTATTACCGCGGCTCCTGGCACGTA
+
CCCCCCCCCCCC*CCCC5CCCCCCCCCCCCCCCCCCCCCCC5CCCCCCCCCCCCCC5CCCCCCCCCC*5CCCCCCCCCCCCCCCCCCCCCCCC5CCCCC5CCCCCCCCCCCCCCC*CCCCCCC5*CCCCCC5CCCCCC*CCCCCCCCCCCCCCCCCCC5CCCCCCCCCCCCCCCCCCCCCCCCCCCCCCCCCCCCCC*CCCCCCCCCCCC5CCCCCCCCCCCCCCCCC5CC**5C*CCCCCCCC*CCCCCCCCCCC5CCCCCC5*CC5CCCCCCCC*CCCC5*C*55C555*55*55555C
@VH01349:24:AACVJTHM5:1:1109:18951:21333 2:N:0:AGGTGAGA+GGCATAGA
CACCAAGGACTACACGGGTTTCTAATCCTGTTTGCTCCCCACGCTTTCGCGCCTCAGCGTCAGTTACAGACCAGAAAGCCGCCTTCGCCACTGGTGTTCCTCCACATCTCTACGCATTTCACCGCTACACGTGGAATTCCGCTTTCCTCTTCTGTACTCAAGTTCTCCAGTTTCCAATGACCCTCCACGGTTGAGCCGTGGGCTTTCACATCAGACTTAAAGAACCGCCTGCGCGCGCTTTACGCCCAATAATTCCGGACAACGCTTGCCACCTACGTATTACCGCGCCTGCTGGCACGTA
+
5CC*CCC5CCCCCCCCCCCCCCCCCCCCCCCCCCCCCCCCCCCCCCCCCCCCCC5CCCCCCCCCCCCCCCCCC5CCCCCCC5CCCCCCCC*CCCCCCCCCCCCCCCCCCCCCCCCCCCCCCCCCCCCC5C5CCCCCCCCCCCCCCCCCCCCCCCCCCCCCC*CCCCCCCCCCCCCCCCCCCCCCC55CCCCCCCCCCCCCCCCCCCCC*CCCC5*CCCCCCCCCCC*CCC5CCCC*C*CCCCCCC*CCCCCCCCCC*5CCCCCC*CC5C*C*CCCCCCCCCC*CC55*CCC55C5CCC*5*
@VH01349:24:AACVJTHM5:1:1109:66498:22715 2:N:0:AGGTGAGA+GGCATAGA
CACCAAGGACTACTCGGGTTTCTAATCCTGTTTGCTCCCCACGCTTTCGTACCTCAGCGTCAGTATCAGTCCAGCGAGTCGCCTTCGCCACTGGTGTTCCTCCGAATATCTACGAATTTCACCTCTACACTCGGAATTCCACTCGCCTCTCCTGATCTCGAGACTTGCAGTCTAGAAGGCAGTTCCCACGTTGAGCCTGGGGATTTCACCCCCTACTTACAAATCCGCCTACGTACGCCTTACGCCCAGTAATTCCGAACAACGCTAGCCCCCTTCGTATTACCGCGGCTCCTGGCACGAA
+
*CCCCC*CCCCCCC5C5CCCCCCCCCCCCCCCCCCCC*CCCCCCCCCC5CCCCC*CCCCCCCCCCCCCCCCCCCCCCCCC*CCCCCCCC5CCCC5CCCC*CCCCCCCCCCC*CCCCCCCCCCCC*CCCC*CC5CCCCC55CCCCC5CCCCCCCCCCCCCCCC*CCCC5CCCC5CCC*CCCCCCCCCCC*5CC5CC*CC*CCC5CCCCCC*C*CC5CCCCCCC5CCCCCCCC5CCCCCCCCCCCCCCCCCCCC5CCC*C*CC*CC*CC5CC*CCCCCCCCC5*CCC5C55C5CC*5CC*5CC
@VH01349:24:AACVJTHM5:1:1109:20712:25441 2:N:0:AGGTGAGA+GGCATAGA
CACCAAGGACTACCCGGGTTTCTAATCCGGTTTGCTCCCCATGCTTTCGCGCCTCAGCGTCAGGTCACCCCCAGAGTGTCGCCTTGGCCACTGGTGTTCCTCCGGATATCTACGCATTCCACCACTACACCCGGAATTCCACTCTCCCCTAGGTACCTCAAGACTGGCAGTTTCCAAGCGTCTCTGCCAGTTGAGCCGGGAGGTTTAACCTCAGACTGACCAATGCGGCTGGGCGCGCTTTTCGCCCAGTCAATCCCGACAACGTTCGCCAGCTACGGATTAGCGGGGCCGCTGGCACGGA
+
C5CC*555CCC555*5CCC5CCCCCCCCC*CCCCCC5CC*CCC5CCCCCCCCCCCCC*CCCCCCCCCCC*CCC5C5*5CCCC55C5**C*5**55C5C5C555555CC55CC5CC5C5CC5C5C5C555555*555CC5CC55555C5CC*C5CCC55CC55C5*CCCC*5*C*C555*5555*5******5555*5*5555*55555*555*5555*55555*5*5**55*5555555*5**55*55C5**555**55555*555*5*5555*55555*55*555*5**55555*55***
@VH01349:24:AACVJTHM5:1:1109:56367:28224 2:N:0:AGGTGAGA+GGCATAGA
CACCAAGGACTACACGGGTTTCTAATCCTGTTTGCTCCCCACGCTTTCGCACCTCAGCGTCAGTACCGGACCAGTGAGCCGCCTTCGCCACTGGTGTTCTTCCTAATATCTACGAATTCCACCTCTACACTAGGAGTTCCACTCACCTCTTCCGGACTCAAGATCGCCAGTATCGAAGGCAGTTCTGGAGTTGAGCTCCAGGATTTCACCCCCGACTTAACGATCCGCCTACGTGCGCTTTACGCCCAGTAAATCCGAACAACGCTAGCCCCCTTCGTATTACCGCGGCTGCTGGGAGGAA
+
CCC*CCCCCCCCCCCCCCCCCCCCCCCCCCCCCCCCCCCCCCCCCCCCCCCCCC55CCCCCCCCCCCCCCC5CCCCCCCCC*CCCCCCCCCCCC5CCCCCCCCCCCCCCCCCCCC5CCCC*CCC*CCCCCCCCCCCCCC*CCCCCCCCCCCCC5CCCCCCCCCCCCCCCCCCCCCCCCCCC5CCCCCCCCCCCCC*CCCCCCCCCCCCCCCCCCCCC*CCCC55CCC5*C*5CCCCC*CCC5CCCCCCCCC5CCC**CC5555*5C**55*55*55555555*55555555*555*5*5*5
@VH01349:24:AACVJTHM5:1:1109:61423:29379 2:N:0:AGGTGAGA+GGCATAGA
CACCAAGGACTACACGGGTTTCTAATCCTGTTTGCTCCCCACGCTTTCGCTCCTCAGCGTCAGTGCCGGCCCAGAGAACCGCCTTCGCTACTGGTGTTCCTCCCGATATCTGCGCATTCCACCGCTACACCGGGAATTCCATTCTCCTCTACCGGACTCAAGTCACAACAGTATCGACTGCAATTCTGGGGTTGAGCCCCAGACTTTCACAGCCGACTTGTTGAACCGCCTACGAGCTCTTTACGCCCAATCATTCCGGATAACGCTCGCACCCTACGTATTACCGCGGCTGCTGGCACGT
+
CCCCCCCCCCCCCCCC*CCCCCCC5C*CCCCCCCCCCCCCC5CCCCCCCCCCCCCCCCCCCC*CC*5CCCCCCCCC55CCCCCCCCCCCCCCCCCCCCCCCCCCCCCCC5CCCCCCCCCCCCCCCCCCCC5CCCCCCCCCCCCCC*CCCCCCCCCCCCCCCCCCCCCCCCC*CCCCCCCCCCCCCCCCCCCCCC5C*C*CCCCCCCCCCCCCC*CCCCCCC5CCCCCCC5CCCCCC*CCCCCCCC***CCC*5*CC5*CCC5C5CC5**555CCCC5C5CCC55CCCC5CC*CC*CCCC55
@VH01349:24:AACVJTHM5:1:1109:39306:30553 2:N:0:AGGTGAGA+GGCATAGA
CACCAAGGACTACTAGCGTATCTAATCCTGTTTGCTCCCCACGCTTTCGAGCCTCAGCGTCAGAAATCTTCCAGAGCGCCGCCTTCGCCACCGGCCTTCCTCCCGATCTCTACGCATTTCACCGCTACACCGGGAATTCCGCGCTCGTCTCCCATCCTCTAGCTGAGCAGTCCCCTCTGCACTTTCCAGGTTAAGCCTGGAGATTTCACGGAGGGCTTACCCAACCGCCTACGCTCCCTGTACGCCCAGTAAATCCCAACAACGCTTGCCACCTTCGTATTACCGCGGCTGCTGGCACGAA
+
CCC5CCCCCCCCCCCC*CCCCCCCCCCCCCCCC55CCCCCCCC*CCCCCCCC5CCC5CCCCC5CCCC*C*CCCCCCCCCCCCCCCCCCCCCCC5CCCCCCCCCCCCCCCCCCCCCCCCCCCCCCCCCCCCC5C5CCCCCCCCC*CC5CCCC*CCCCCCCCCCCCCCCCCCCCCCCCCCCCC5CCCCCC*CCCCC5CCCCCCCCCC5CCC*5CCCC5CCCCC*CCC*CCCCC5CCC*CCC5CCCCC*CCCCCCCCCC*5CCCCC55*C***CCC5CC5CCCC*C5CCC**5*5CC*5C*CCC
@VH01349:24:AACVJTHM5:1:1109:40765:31215 2:N:0:AGGTGAGA+GGCATAGA
CACCAAGGACTACACGGGTATCTAATCCTGTTTGCTCCCCACGCTTTCGCACCTCAGCGTCAGTACCGGGCCAGTGAGCCGCCTTCGCCACTGGTGTTCTTGCGAATATCTACGAATTTCACCTCTACACTCGCAGTTCCACTCACCTCTCCCGGACTCAAGATCCCCAGTATCGAAGGCAGTTCCGGAGTTGAGCTCCGGGCTTTCACCCCCGACTTACCAAGCCGCCTACACGCGCTTTACGCCCAATAATTCCGGACAACGCTTGCCCCCTACGTATTACCGCGGCTGCTGGCACGTA
+
CCCCCCCCCCCCCCCCCCCCCCCCCCCCCCCCCCCCCC*CC*C*CCCCCCCCCCCCCCCCCCCCCC5CCC*CCCCCCCCCCCCCCCCCCCCCCCCCCCCCCC5CCCCCCCCCCCCCCCCCCCCCCCCCCCCCCCCCCCCCCCCCCCCCCCCCCCCCCCCCCCCCC*CC*CC5CCCCCCC5CCCCCC*C5CCCCCCCCCCCCCCCCCCC*CC5CC*5CC*CCCC5CCCCCC55CC*CCCCCCCCC5*5CCC*5C5CCCCCC5CCC*CCC*C*CCCC*CC5C5CCC5CC5CC5CC5*CCCCC5
@VH01349:24:AACVJTHM5:1:1109:67767:32086 2:N:0:AGGTGAGA+GGCATAGA
CACCAAGGACTACTAGGGTTTCTAATCCTGTTTGCTCCCCACGCTTTCGTACCTCAGCGTCAGTTCCGGGCCAGTGAGCCGCCTTCGCCACTGGTGTTCTTCCTAATATCTACGAATTTCACCTCTACACTAGGAGTTCCACTCACCTCTCCCGGACTCAAGATCGCCAGTATCAGAGGCAGCCCCGGGGTTGAGCCCCGGTCTTTCACCCCTGACTTAACAGCCCGCCTACACGGCCTTTACGCCCAGTAATTCCCGACAACGCTCCCCCCCTTCGTATTACCGCGGGTGCTCGGACGTA
+
*CCCCCCCCCCCCC5CCCCCCCCCCCCCCCCCCCCCCCCCCCCCCCCC*CCCCCCCC*CC*CCCCCCCCC*CCCCCCCCCCCCCCCCCCCCCCCCCCCCCCCCC5CCCCCCCC5CCC5CCCC5CCCC5C5CCCCCCCCCCC5CC5CCCCCCCCC**CCC*5CCC55CCCCCCCCCC5CC*C*5CC5CCC5CC*5C5C*CCCCC*CC*CCC*5CCCCCC55CCCCCCCCCCC*C5**CCCCCC*C*C*C5**55C5C*5CCCCCCC5**55CCCC*C**C5C55*55*5*5*C555C55555
@VH01349:24:AACVJTHM5:1:1109:47960:32313 2:N:0:AGGTGAGA+GGCATAGA
CACCAAGGACTACTAGGGTTTCTAATCCTGTTTGCTCCCCACGCTTTCGCACCTCAGCGTCAACAGTCGTCCAGTAAGTCGCCTTCGCCACTGGTGTTCTTCCGAATATCTACGAATTTCACCTCTACACTCGGAATTCCACTTACCTCTCCGACGTTCAAGCGATGCAGTCTTAAAGGGAGTTCCGGAGTTGAGCTCCGGGCTTTCACCTCTAACTTACAAAGCCGCCTACGTGCGCTTTACGCCCAGTAATTGCGAACAACGCTAGCCCCCTCCGTATTAGCGCGGCTGCTGGCACGGA
+
CCCCCCCCCCC5CCCCCCCCCCCCCCCCCCCCCCCCCCC5CCCCCCCCCCCCCCCCC*CCCCCC5CCCCCCCCCCCCCCCCCCCCCCC5C5CCCCCCCCCCCCCCCCCCCCCCCCCCCCCCCCCCCCCCCCCCCCCCCCCCCCCCC*CCCCCCCCCCCCCCCCCCCCCCCCCCCCCCCC*CCCCCCCCCCCCCCCCCCCC5C5CCCCCCCCC*CC5CCCCCCCCCCCCCCCC5C5CCCCC5C*CC5CCCCCC*5**5C5CC*CC*CCCCC5*CCCCCCC5C55*5*5CCCC*C5CC5C5C5
@VH01349:24:AACVJTHM5:1:1109:17000:32597 2:N:0:AGGTGAGA+GGCATAGA
CACCAAGGACTACTGGGGTTTCTAATCCTGTTTGCTCCCCACGCTTTCGCGTCTCAGCGTCAGTATCCGTCCAGAGGGCCGCCTTCGCCACAGGTGTTCCTCCTGATATCTACGCATTTCACCGCTACACCAGGAATTCCACCCTCCTCTCCGGTACTCCAGCCTTCCAGTATCCAATGCACTTCCGGGGGTGAGGCCCGGGCTTTCACATCAAACTTAGAAGGCCGCCTACACGCCCTTTACGCCGAGTGATTCCGAACAACGCTCGCACCCTCCGTATTACCGCGGCTGCTGCCACGGA
+
CC5CCC*CCCCCCCCCC5CCCCCCCCCCCCCCCCCCCCCCCCCCCCC5CCCCCCCCCCCCCCCCCCCCCCC*CC5CCCCCCCCCCCCCCCCCCCCCCCCCCCCCCCC**CCC55*CCCCCCCCC*C**CC*C5CCCCCC5CCCCCCC*CC555CCC*CCCCCCCCCC5C5C*CCCC5CCCCCCCCCC5CCCC5C5*5CCCC5CCCCCCCCC*C5C5CCCCCCC5CCCC5CC5CCC**C*C*5555555555C*55CCC5CCC55555CCCCC5CC5*C5CCC555CC555C55C*CC5*5C
@VH01349:24:AACVJTHM5:1:1109:51141:33979 2:N:0:AGGTGAGA+GGCATAGA
CACCAAGGACTACAAGGGTTTCTAATCCTGTTTGCTCCCCACCCTTTCGCGCCTCAGCGTCGGATCCGGCCCACCCGGGCGCCTTCGCCACGGGTGTTCTTCCCGATCTCTACGCATTTCACCGCTACACCGGGAATTCCACCGGCCTCTACCGGTCCCCAGGTGCGCAGTCTCGGAACCAGCCCCGGAGTTGAGCCCCGGGATTTCACTTCCGACTTGGTGGTCCCGCCTGCGCGCGCTTTACGCCCACTGTTTCCGAACAACCGTCGCGCCCTCCCTCTTACCGCGGCTTGTGGGACGG
+
5CC*CCCCCCCCCCCCCC5CCCCCCCCCC*CCCCCCCCCCCC*CCCCCC5CCCCCCCCCCCCC*C*CC*CCCC*5CCC*C*CCCC55CCCC*C5C5CC*CCCCC5CCC5**555*5CC*5C555*555C5C*55*555*5C55555C*5CC5C*5C*5CC5*5C*C*55CCCC5C5CC*5C5C5*CCC*CCC5C5CC5C5555CCC*C5*C55**5C55555555555*5*5555555**555**5**555**55*55*55555*555*5*555*55*555555555*555**555*C555
@VH01349:24:AACVJTHM5:1:1109:76874:37065 2:N:0:AGGTGAGA+GGCATAGA
CACCAAGGACTACTGGGGTTTCTAATCCTGTTTGCTCCCCCAGCTTTCGTGCCTCAGCGTCAGTTACCGTCCAGGTGGCCGCCTTCGCCACTGGTGTTGCTCCCGATATCTACGCATTTCACCGCTACACCGAGAATTGCGCCAGCCTCTGCGGGCCTCAAGCCGTCCAGTTTCCCGTGGCCCTCTCCGGTTGAGGCGGAGCCTTTCACACGGGACTTAAACCTCCGCCTTCGCACCCTTTACCCCCAGTAATACCGCACAACGCTCGCCCCCTACCTGTTACCCCGGCGGGGGGCCCCTA
+
5CC*CCC5CCCCCCC5CCCCC5CCCC5CCCCCC55CCCCCCCCCCCCCCCCCCCCC5C*CCCCCCCCC*CCC*CCCC*55C*CC5C*CCCCC5CCCCC*CCCCCC555CCCCC5C5CC55C555*CC*CC5CC*CCCC**C5555C*C*5**5C5**555*555555*55*55555C5*5*5*55555C5*55C5*5555555555555CCC5C5CCCCCC5**5**555****55*555555*555*5*555*555*5555**55*55*5555C****555*5**555*5***55*5*5*
@VH01349:24:AACVJTHM5:1:1109:14709:39356 2:N:0:AGGTGAGA+GGCATAGA
CACCAAGGACTACTGGGGTTTCTAATCCTGTTTGATCCCCACACTTTCGTGCATCAGTGTCAGTTACAGCCCAGTAAGCTGCCTTCGCTATCGGAGTTCTTGACAATATCTATGCATCTCACCGCTACACTGTCAATTCCGCCTACCTCATCTGTACTCAAGGCTACCAGTATCAATGGCACATCAACAGTTAAGCTGCTGGATTTCACCACTGACTTAATAGCCCGCCTACGCACCCTTTAAACCCAATAAATCCGGACAACGCTTGCACCCTACGTATTACGGCGGCTGCTGGCACGTA
+
5CCCCCCCCCCCCCCCCCCCCCCCCCCCCCCCCCCCCCCCCCCCCCCCCCCCCC*CCCCC*CCCCCCCCCCCC5C*5*CC5CCCCCCCCCCC*CCCCCCCC5CCCCC*CCCCCCCCCCCCC5CC5CC5C5CCCCCCCCCCCCCCCC*CCCCCCCCCCCCCCCCCCCCC5CCCCCCCCCCCCCCCCCCCC5CCCCC5CC*CCC*CCC5C*CCCCCCCCCC55CC*CCCCCCC5CCC*CCCCCC5CCCCCCCCCCCCCCCC55C5*5CCCCCC**5**CC55C5C*5CCC*CC*CCCC5C5C5
@VH01349:24:AACVJTHM5:1:1109:65456:39659 2:N:0:AGGTGAGA+GGCATAGA
CACCAAGGACTACCGGGGTTTCTAATCCCGTTCGCTCCCCATGCTTTCGCGTCTGAGCGTCAGATCAGAGCCAGCAAGTCGCCTTCGCCACTGGTGTTCCTCCGGATATCTACGCATTTCACCACTACACCCGGAATTCCACTTGCCTCTCCCTGTCTCCAGTTTGCCAGTTTCGCACGACCTCTCCCGGTTGAGCCAGGGAGGTTTCACGCACGACTTAACAAACCGCCTGCACGCGCTTTACGCCCAGTATATCCGGATAACGCTTGCCTCCTACGTTTTACCGCGGCTGCTGGCACGT
+
*CC*CCCCCCCCC5CC5CCCCC5CCCCCCCCCCCCCC*CCC*CCCCCCCCCC5CCCCCCCCCCCCCC5CCCCCCCCCCCCCCCCCCCCCCCC5CCCCC*CCCC*CCCCCC*CCCCCCCCCCC*CCCCCCCCCCCCCCC*CCCCCCC*CCC*CCCCCCCCCCCCCCCCCCCCCCCCCCC5C*CCCCCCCCCCCCCCCCCCC*CC*CCCCCCCCCCCCCCCCCCCCC5CCCCCCCCC*5CCC5CCCC**5C5CC*5CCCCCCCCC55CCCC*CC*CCCC*CCCCC5CC*CCCC*CC5CCCCC5
@VH01349:24:AACVJTHM5:1:1109:67236:41476 2:N:0:AGGTGAGA+GGCATAGA
CACCAAGGACTACTAGGGTATCTAATCCTGTTCGCTCCCCACGCTTTCGCTCCTCAGTGTCAGTATCGGCCCAGAGTGCCGCCTTCGCTACAGCTGTTCCTCCTGATATCTGCGCATTTCACCGCTCCACCAGGAATTCCACACTCCTCTACCGAACTCTAGTCATGGCAGTCTCGAATGACCCCTCCAGGTTGAGCCTGGAGATTTCACATCCGACTTACCAAACCACCTACGAGGTCTTTACGGCCAATAAATCCGGACAACCGTCGCCCCCTACCTATTACCGCGGGTGCTGGCACGT
+
CCCCCCCCCCCCCCCC5CCCCCCCCCCCCCCCCCCCCCCCCCCCCCCCCCCCCCCCCCCCCCCCCCCCC*CCCC*CCCCCCCCCCCCCCCCCC*C5C*5CC5CCCCCCCCCCCCCCCCCCCCCCCCCCCC*CCCCCCCCCCCCC*CCCCCCCCCCCCC*CCCC5CC*C*CCCC*CCCCCCC5C*5CCC5CCCCCCC5CC*CCC5CCCCCCCCCCCCCCCCCCCCCCCCCCCCCCCC*CCCCCC5C*CCCCC*CCC*CCC55CCC5CCCCC55**C****5555*55*55*5*555C555*5
@VH01349:24:AACVJTHM5:1:1109:15940:45660 2:N:0:AGGTGAGA+GGCATAGA
CACCAAGGACTACTAGGGTATCTAATCCTGTTTGCTCCCCACGCTTTCGAGCCTCAGCGTCAGAAACGTTCCAGAGCGCCGCCTTCGCCACCGGCCTTCCTCCCGATCTCTACGCATTTCACCGCTACACCGGGAATTCCGCGCTCCTCTCCCGTCCTCAAGCCGAGCAGTCCCCTCTGCACTTTCCGGGTTAGGCCCGGAGATTTCACGGAGGGCTTACCCAACCGCCTACGCTCCCTGTACGCCCAGTGAATCCGAACAACCCTTCCCACCTTCGTATTACCCCGGCCGCTGGCACCAA
+
CCC*C5CCCCCCCCCCCCCCCCCCCCCCCCCC5CCCCCCCCCCCCCCCCCCCCCCCCCCCCCCCCCCCCCCCCCC5CC5CC*CCCCCCCCCCCCCCCCCCCCC5CCCCCCCCC5CCCCCCCCCCCCCCCCCCCCCCCCCCCCC5CCCCCC*CC*CCCCCCCCCCCCC*CCC*5CCCC5C*CCCCCCCCCCCCC5*CCCC5CCC5C5CCC5C55CC*CC*5C*CCCCCCCCCC5CCC*CCCCCC5CCC55C5CCCC55CCCCCC**CC*C5CCCC*CCCC*5CC**CC*C5*5**555*5C5
@VH01349:24:AACVJTHM5:1:1109:20693:46133 2:N:0:AGGTGAGA+GGCATAGA
CACCAAGGACTACCCGGGTTTCTAATCCCGTTTGCTCCCCTGGCTTTCGCGCCTCAGCGTCAATACCGGTCCAGGATGCCGCCTTCGCCACCGGTGTTCCTCCAGATATCTACGCATTTCACCGCTACACCTGGAATTCCACATCCCTCTCCCGGATTCGAGCCCGCCAGTATCGGATGCAGTTCCCCGGTTGAGCCGGGGGATTTCACATCCGACTTAGCAGGCCGCCTACGCGCCCTTTACGCCCAGTAATTCCGAACAACGCTAGCCCCCCCCGTATTACCGCGGCTGCTGGGACGGA
+
CCCCCCCCCCCCCC*CCCCCCCCCCCCCCCCCCCCCCCCCC5CCCCCCCCCCCCCCCC5CCCCCCCCCCCC*CCCCCCCCCCCCCCCCCCCCCCCCCCCCCCCCCCCCCCCCCCCCCCCCCCCC5CCCCCCCCCCCCCCCCCCCCC5CCCCCCCCCCCCCCCCCCC5CCCCCCCC*CCCCCCCCCCCCCCCCCCCCCCCCCCCCCCCC5CCCCCCCCCCC*C5CCCCCCCCCC5CCCCCCCCCCCCCC5CCCCCCCCCCCCCCC5CCC*CCCCCCCCCCCCCCC*CCCCCCCCC***5*5C
@VH01349:24:AACVJTHM5:1:1109:50497:46285 2:N:0:AGGTGAGA+GGCATAGA
CACCAAGGACTACTAGGGTATCTAATCCCGTTTGCTCCCCTGGCTTTCGCTCCTCAGTGTCAGTGTTGGTCCAGGACGCCGCCTTCGCCACCGGTGTTCCTCCAGATATCTACGCACTTCACCGCTACACCTGGAATTCCGCGTCCCTCTCCCAAACTCAAGCCATCCAGTATCAGATGCCATTCCCCGGTTAAGCCGAGGGATTTCACGTCTGACTTAGTTGGCCACCTACGAGCCCTTTACGCCCAGTAATTCCGAACAACGCTTGCCCCCCCCGTATTACCGCGCCTGCTGGCACGGA
+
5CCCCCCCCCCCCCCCCCCCCCCCCCCCCCCCCCCCCCCCCCCCCCCCCCCCCCCCCCC5CCCCCCCCCCCCCCCC5CCCCCCCC*CCCCCCCCCCCCCCCCCCCCCCCCCCCCCC5CCCCCCCCCCCCCCCCCCCCCCCCCCCCC*CCCCCCCCCCCCCC5*CCCCCCCCCC55CCCC*CCCCCCCCCCCCCCC5CCCCCCCCCCCCCCCCCCCCCCCCCCCC*CCCCCCCCCCCCCCCCCCCC*5CCCCCCCC5CCCCCCCCCCCCCC**C*CCCC5CCC*CCCC*CCCC*5CCCCC*C
@VH01349:24:AACVJTHM5:1:1109:57901:48197 2:N:0:AGGTGAGA+GGCATAGA
CACCAAGGACTACACGGGTTTCTAATCCTGTTTGCTCCCCCCGCTTTCGCACCTCAGCGTCAGTATCGGGCCAGTGAGCCGCCTTCGCCACTGGTGTTCTTGCGAATATCTACGAATTTCACCTCTACACTCGCAGTTCCACTCACCTCTCCCGAACTCAAGCTCTCCAGTATCAAAGGCAGTTCTGGAGTTGAGCTCCAGGATTTCACCCCTGACTTAGAAACCCGCCTACGTGCGCTTTACGCCCAGTGATTCCGAGCAACGCTAGCCCCCTTCGTATAACCGCGGCTGCTGGCACGAA
+
CC5*CCCCCCCCCC5CCCCCCCCCCCCCCCCCCCCCCCCC*5CCCCCCCCCCCC*CCCCCCCCC*CC5CCCCCCCC*CCCCCCCCCCC5C*CCCC*CCCCCCC**CCC5CCCCCCCCCCCCCCCCCCCCC**55CCCC55CCC5CCCCCCCC5CCCCC*CCCCCCC5CCCCCCCCCCCCCCCCCCCCC*CCCCCCCCCC*CCCCCCCCCC55CCC*CCCCCCC*5C*5CCCCCCCCC5CCCCCCCCCCCC*CC*C*CCCCCCC5CCCCC55CCC*5CCCC*C*CCCCC5**5CCCCCCC5C
@VH01349:24:AACVJTHM5:1:1109:35652:49049 2:N:0:AGGTGAGA+GGCATAGA
CACCAAGGACTACTCGGGTTTCTAATCCTGTTTGCTCCCCACGCTTTCGCGGATGAGTGTCAGAACTGGCCCAGCGAGCCGCCTTCGCCACCGGTGTTCTTCCTGATATCTACGCATTCCACCGCTACACCAGGAATTCCGCTCGCCTCTACCAGTCTCTAGTCTTCCAGTATCCCACGCACATCCGGAGTTGAGCCCCGGGATTTCACAAGGGACTTAAAAGACCACCTGCCCGCGCTTTACGCCCAGTAATTCCGGACAACGCTCGCCCCCTACGTTTTACTGCGGGTGCTGGGACGTA
+
CCCCCCCCCCCCCCC5CCCCCCCCCCCCCCCCCCCCCCCCCCC*CCCCCCCCCCCC5CCCCCCCCCCCCCCCCCCCCCCCCCCCCCCCCCCCC*CCCCCCCCCCCCCCCCCCCCCCCCCCCCCCCCCCCCCCCCCCCCCCCCCCCC5CCCCCCCC*CCCCCCCCCCCCC5CCCCCCCCC5CCCCCCCCCCCCCCCCCCCCCCCCCC*CCCCCCCCCCC*C5CC5CCCCCC5*CC55C*CCCCCCCCCCCCCCCCC5C***5CCCC555CCC55CC5CCC55C5*55C**5C*5C**C5555
@VH01349:24:AACVJTHM5:1:1109:44305:51908 2:N:0:AGGTGAGA+GGCATAGA
CACCAAGGACTACTGGGGTATCTAATCCTGTTTGCTCCCCACGCTTTCGAGCCTCAGCGTCAGAAATGTTCCAGAGGGCCGCCTTCGCCACCGGCCTTCCTCCCGATCTCTACGCATTTCACCGCTACACCGGGAATTCCGCGCTCCTCTCCCATCCTCTAGCTGAGCAGTCCCCTCTGCACTTTCCAGGTTAAGCCTGGAGATTTCACGGAGGGCTTACCCAACCGCCTACGCTCCCTCTACGCCCAGTAAATCCGAACAACGCTTGCGACCTTCGTATTACCGCGGCTGCTGGCAGGAA
+
CCC*CC*CCCCCCCCCCCCCCCCCCCCCCCCCCC*CCCCCCCCCCCCC*CCCCCCCCCCCCCC*C5CCCCCCCCCC5CC5*CCCCCC5C555CCCCCCCCC*CCCCCCCCCCCC5CCCCCCCCCCCCCCC*CC5CCCCCCCCCCCCCCCCC5C5CCCCCCCCCCCCC5CCCCCCCCCCCCCCC5CCCCCCCCCCCCCCCCCCCCCCCCCCCCCCC*CCC*CCCCCCCCCCCC5*C*C5C*CC5CCCCCC*C5CCCCCCCCCCC5*CCC5*CCCC**5C5C**5*555*C55*55*55***5
@VH01349:24:AACVJTHM5:1:1109:22151:55391 2:N:0:AGGTGAGA+GGCATAGA
CACCAAGGACTACCAGGGTTTCTAATCCTGTTTGATCCCCACACTTTCGTGCATCAGCGTCAGTTACAGCCTAGTAAGCTGCCTTCCCTATCGGTGTTCTTGACGATATCTATCCATTTCACCGCTACACCGTCAATTCCGCCTACCTCATCTCTACTCAATCCCGGCAGTTTTTCAGGCAGGTCCCAAGTTGAGCTTGGGCATTTCACCTAAAACTTGCAGGCACGGCTACGCACCCTTTAAACACAATAAATCCGGACAACCCTCGCCACCTTCGTATTTCGGGGGGTGGTGGCAGGCA
+
555CCC5CC*CC5*CC*CC*C*C55555555555*5*55555*55*555C5*5555C555*55C55555555C*5CCCC5C*55CC*C*5CCCCC5C5C*5C5CC5CCC5CCC*C5*5555C55C*CCC5*5C55C555CC5CCCCCCC5555*5C55555555C5555555C5C5C5*5*555*555CCC55C5CCCC555C5CCCCCCC5C*5CCCC*5*5*55*55C5*55555CCCCCC55C555C55555CCCCCC***5C5C5555*C5555CC555555*55*5*55*5C55**
@VH01349:24:AACVJTHM5:1:1110:58867:1341 2:N:0:AGGTGAGA+GGCATAGA
CACCAAGGACTACCCGGGTTTCTAATCCTGTTTGCTCCCCACGCTTTCGCGCATCAGCGTCAGAACCGGTCCAGGTAGCCGCCTTCGCCACCGGTGTTCCTCCCAATATCTACGCATTTCACCGCTACACTGGGAATTCCACTACCCTCTCCCGGCCTCAAGCCCTGCAGTATCCGAGGCAGTTCCTCAGTTGAGCTGAGGGATTTCACCCAAGACTTACTGGGCCGCCTACGCGCGCTTTACGCCCAATATTTCCGAATAACGCTTGCCCCCTCTGTATTACCGCGGGTGCTGGCACAGA
+
CCCCCCCCCCCCC5CCCCCCCCCCCC5CCCCCCCCCCCCCCCCCCCCCC*CCCCCCC*5CCCCCCC5CCC**5CCCCCCCC*CCCCC*C55CCCCCCC*CCCC5CCCCCC*CCCCCCCCCCCCC*CC*CCCCCCCCCCCCCCCC*5CCCCCCCCCCCC*CCC5CCCCC5CCCCCCCCCCCCCCCCCC*CCCCC5CCC*CCCCCCCCCCC*CCCC5CCC5C*C5CC*CCCCCC5C55*5C*CCCC**5CCC**CCC*5C55C55**5555555CCCCCC5CC5**5555*C5*555C**5**
@VH01349:24:AACVJTHM5:1:1110:20182:8213 2:N:0:AGGTGAGA+GGCATAGA
CACCAAGGACTACTCGGGTTTCTAATCCTGTTTGCTCCCCACGCTTTCGCACCTCAGCGTCAGTGCCGGACCAGTGAGCCGCCTTCGCCACTGGTGTTCCTCCTAATATCTACGAATTTCACCTCTACACTAGGAATTCCACTCACCTCTCCCGGACTCTAGACTTGCTGTATCAGAGGCAGTTCCGAGGTTGAGCCCCGGGATTTCACCCCTGACTGGCAAATCCGCCTACGTGGGCTTTACGCCCACTGATTCCGAACAACGCTAGCCCCCTTCGTATTACCGCGGCTGCTGGCACGAA
+
CCCCCCCCCCCCCCCCCCCCCCCCCCCCCCCCCCCCCCC5CCCCCCCCCCCCCCCCCCCCCCCCCCCCCCC5CCCCCCCCCCCCCCCCCCCCCCCCCCCCCCCCCCCCCCCCCCCCCCCCCC5CCCCCC5CCCCCCCCCCCCCCCCCCCCCCC5*CCCCCCCCCCCCCCCCCCC*CCCCCCCCCCCCCCCCCCCCCCCC5CCCCCC5CCCCCCCCCCC*CCCCCCCCCCCCCCC*CCCC5C*CCC5C**CCCCCCCCC5CCCC5CCCCCC5CCC55C5CC*CCC*5C5CCCCCC**CCCC5
@VH01349:24:AACVJTHM5:1:1110:23306:15237 2:N:0:AGGTGAGA+GGCATAGA
CACCAAGGACTACTCGGGTTTCTAATCCTGTTTGCTCCCCACGCTTTCGCGCCTCAGCGTCAGTTACAGACCAGAAAGCCGCCTTCGCCACTGGTGTTCCTCCACATCTCTACGCATTTCACCGCTACACGTGGAATTCCGCTTTCCTCTTCTGTACTCAAGTCCCCCAGTTTCCAATGACCCTCCGCGGTTGAGCCGTGGGCTTTCACATCGGACTTAAAGGACCCCCTGCGCGCGCTTTACGCCCAATAATTCCGGACAACGCTTGCCACCTACCTATTACCGCGGGTGCTGGCACGTT
+
5CC5CCCCCCCCCCCCCCCCCCCCCCCCCCCCCCCCCCCCCCCCCCCCCCCCCC*CCCCCCCCCCCCCCCC5CC5CCCCCC*CCCCCCCCCCCCCCCCCCCCCCCC55CCCCCCCCCCCCCCCC5CCC5CCCCCCCCCCCCCCCCCCCCCCCCCCCCCCCCCCCCCCCCCCCCCCCCCCC*CCCCC5CCCCCCC*5CCCCCC*CCCCCCCCCC*CCCCC5CCCCCC5CCC5CCC5CCCCCCCCCCCC5C5*5CCCCCCCCCCC**5C5C5*CCCC**5CCC55C5C55*CCCC*5C*5CCC
@VH01349:24:AACVJTHM5:1:1110:75000:16941 2:N:0:AGGTGAGA+GGCATAGA
CACCAAGGACTACTGGGGTTTCTAATCCTGTTTGCTCCCCACGCTTTCGTGCATGAGCGTCAGTGTTGGCCCAGAAGGCTGCCTTCGCCATCGATGTTCTTCCTGATTTCTACGCATTTCACCGCTACACCAGGAATTCCACTCTCCTCTCCTATACTCAAGTCTGCCAGTTTCAAACGCAGTCCACTGGTTGAGCCAGTGTATTTCACATTTGACTTAACAAACCCCCTACCCACCCTTTACGCCCAATGATTCCGGACAACGCTTGCTCCCTACGTATTACCGCGGGTGCTGGGACGTA
+
CCCCCCC5CCCCCCCCCCCCCCCCCCCCCCCCCCCCCCCCCCCCCCCCCCCCCCC*CCCCCCCCCCCCCCC5CCCCCCCCCCCCCCC5CCCCCCCCCCCCCCCCCCC*5C5CCCCCCCCCCC*CCCC5CCCCCCCCCCCCCCCCCCCCCC*CCCCCCCCCC5CCCCCCCCCCCCCCCC5*CCCC5CCCCCCCCCCC5CCC5CC*CCCCCC*CC5CCCCCCCCCCC**5CCCC*CC*CC55CCC*C55C5C55CCC*C*CCCC5C*C5C*5C5CCC5C55CC5CC55CC*C5C*CC*5C5C*
@VH01349:24:AACVJTHM5:1:1110:58715:17395 2:N:0:AGGTGAGA+GGCATAGA
CACCAAGGACTACACGGGTATCTAATCCTGTTTGCTCCCCACGCTTTCGTGTCTCAGCGTCAGATACGTTCCAGAGCGCCGCCTTCGCCACCGGCCTTCCTCCCGATCTCTACGCATTTCACCGCTACACCGGGAATTCCGCGCTCCTCTCCCGTCCTCTAGCCTGGCAGTCCCCTCTGCGCTTTCCCGGTTAGGCCCGAAGCTTTCACAAAACGCTTACCAAACCCCCTACACACCCTGTACCCCCACTGAATCCGAACAACCCTTCGCACCTTCGTATTACCGGGGCTGGTGGGACGAA
+
CCCCCCCCCC5CCCCCCCCCCCCCCCCCCCCCCCCCCC*CCCCCCCCCCCCC*CCCCCCCCCC*CCCCCCC5**5CC**C55CCCC*5CCC5CC*C5CCC5CCCCCCCCCCCC5CCCCCCCCCCCCCCCCCCC5CC*CC5C*CCCCCCCCCCCCCCCCCC*CCC5CCCC*CC5CCCCCC5C*CCCCC*CCCCCCCCC*5CCCCCCC*CCCC5C*C5CCCCCCCC*C*CCCCCC5CC*555CCC**555*5C5555555555C5*5*5***555555*5555555**55555*5*5*C5555
@VH01349:24:AACVJTHM5:1:1110:60192:18531 2:N:0:AGGTGAGA+GGCATAGA
CACCAAGGACTACAAGGGTTTCTAATCCTGTTTGCTCCCCACGCTTTCGCGTCTCAGCGTCAGTATCCAACCAGGGGGCCGCCTTCGCCACGGGTGTTCCTCCCGATATCTACGCATTTCACCGCTACACCGGGAATTCCACCCCCCTCTTTGGTACTCTAGCTTGCCAGTTTCATGCGTCTTTCCTCGGTTGAGCCGAGGGCTTTCACACATGACTTAACAAACCGCCTACACGCCCTTTACGCCCAATGATTCCGAACAACGGTTGCGCCCTCTGTATTACGGCGGCTGCTGGCACAGA
+
5CCCCCCCCCCCCCCCCC5CCCCCCCCCCCCCCCCCC*C*CCCCCCCCCCCCCCCCCCCC*CCCCCCCCCCCCCCC5CCCC5CCCCCCCCCCCCCCCCCCCCCCCCCCCCCCCCCCCCCCC5C**CCCCCCCCCCCCCCCCCCCCCCCCCCCC5CCCCCCCCCCCCCCCCCCCCCCCC5CCCCCCCCCC5CCCCC5CCCCCCCCCCCC*C*CCCCCCCCCCCCCCCCCCCCCCCCC*CCCCCCCCC*CCCCCCCCCCC5CCCCC*C55C555CCCCCCCCC5C*C*C5CC5CCC5CCCCCC
@VH01349:24:AACVJTHM5:1:1110:12134:18834 2:N:0:AGGTGAGA+GGCATAGA
CACCAAGGACTACTCGGGTTTCTAATCCTGTTTGCTCCCCACGCTTTCATGCCTCAGCGTCAGTTACGGTCCAGAGAGTCGCCTTCGCCACTGGTGTTCTTCCTAATCTCCACGCATTTCACCGGTACACTAGGAATTCCACTCTCCTCTCCCGCACTCTAGATATCCAGTTTGGAATGCAGCACCCAGGTTGAGCCCGGGTATTTCACATCCCACTTAAATATCCGCCTACGGATCCTTTACCCCCAGTAAATCCGGACAACGGTTGCCACCTACCGATTACCGCGGCTGCTGGCACGTA
+
CCCCCCCCCCCCCCCCCCCCCCCCCCCCCCCCCCCCCCCCCCCCCCCCCCCCCCCCCCCCCCCCCCCCCCCCCC5C*CCCCCCCCCCCCCCCCC5CCCCCCCCCCCCCCCCCCC*CCCCCCCCC*CC*C5CC*C*CCCCCCCCCC*CCCCCCCCC*CCCC5CCC*CCCC*CCCCCCCCC*CCCC5C5CC55C*C*CCCCCCCCCCCCC5C5C5CCCC5CCCCCC*5CC*CC*C*C5*5CCCCC*55*C5C5CC*555C5CCC5*555C55CC5*55*5C555C*5*55*5*5CCC5*C*C*
@VH01349:24:AACVJTHM5:1:1110:69054:18909 2:N:0:AGGTGAGA+GGCATAGA
CACCAAGGACTACACGGGTTTCTAATCCTGTTCGCTCCCCACGCTTTCGCTCCTCAGCGTGAGTAATGGCCCAGAGATCCGCCTTCGCCACCGGTGTTCCTCCTGATATCTGCGCATTTCACCGCTACACCAGGAATTCCGATCTCCCCTACCACACTCTAGTCTGCCCGTATCGAATGGAGACCCGGGGTTAAGCCCCGGGCTTTCACATCCGACGCGACAGACCGCCTACGAGCTCTTTACGCCCAATAATTCCGGACAACGCTCCCGCCCTACGTATTACCGCGGCTGCTGGCACGTA
+
CCCCCCCCCCCCCCCCCCCCCCCCCCCCCCCCCCCCCCC5CCC*CCCCCCC*CCCCCCCC*CCC*CCCCCC*C55C*CCCCCCCCC5*CCCC5CCCCCCCCCCCCCCCCCC5CCCCCCCCCCCCCCCCCC5CCCCCCCCCCCCCCCCCC5CC5CCCCCCCCCCCCC*CCCCCCCCCCCC**5*C*C5CCCCCCCCC*CCCCC*CCCCC5*CCC5C5C5CCCC5CCC**CCC*C*CCC*5CCCC5CCCCCCCCCC*CC5C*CCC**CC*CCC5CC5CCCCC*CCCC5CC*CCCC5C5CCC5*
@VH01349:24:AACVJTHM5:1:1110:9729:19118 2:N:0:AGGTGAGA+GGCATAGA
CACCAAGGACTACTGGGGTATCTAATCCTGTTTGCTCCCCACGCTTTCGCACCTGAGCGTCAGTATTGGTCCAGAAAGCCGCCTTCGCCACTGATGTTCCTTCTGATATCTACGCATTTCACTGCTACACCAGAAATTCCGCTTTCCTCTCCCATACTCTAGCAATGCAGTCTCGGTCGCAGTTCCCAGCTTGAGCCCGGGGATTTCCCAACCGACTTGCAAAGCCGCCTACGTGCGCTTTACGCCCAGTAATTCCGATTAACCCTCGCACCCTCTGTTTTTCGGCGGCTGCTGGCACATA
+
CCC*CC55CCCC*C*CCCCCCC*CCCCCC*CCCCC5CCC*CCCC5CCCCCC5CC5CCCCCCCCCCCCCCCCCC5CC*CCCCCCCC5CCCCCCCCCCCCCCCCCCCCCCC5CCCCCCCCCCCCCCCCCCCCCCC5CCCCC5C*CCC5*CCCCCCCCCCCCCCCCCCC5CCCCCC*CCCC5C*C5**C55C*55*C*555555*****5555555**5*55*5555555*5555555555*C55C*5555555C555*555*55*55***555*555555**5****5555555555555***
@VH01349:24:AACVJTHM5:1:1110:19140:19856 2:N:0:AGGTGAGA+GGCATAGA
CACCAAGGACTACTGGGGTTTCTAATCCTGTTCGCTCCCCACGCTTTCGCTCCTCAGCGTCAATATCGGCCCAGAGACCCGCCTTCGCCACCGGTGTTCCTCCTGATATCTGCGCATTTCACCGCTACACCAGGAATTCCAGTCTCCCCTACCGAATTCTAGCTAGCCCGTATCGACTGCAGACCCATAGTTGAGCCACAGGTTTTCACAGTCGACGCGACAAGCCGCCTACGAGCTCTTTACGCCCAATAAATCCGGACAACGCTCGCGCCCTACGTCTTACCGCGGCTCCTGGCACGTA
+
5CCCCCCCCCCCCCCCCCCCCCC5CCCCCCCCC*CCCCCCCCCCCCCCCCCCCCCCCCCC*CCCCCCCCCCCCC5CCCCCCCCCC*C5CCCC*C5*CCCCCCCCCCC*CCCCCCCCCCCCCCCC*CCCC5CCCCCCCCCCCCCCC5CCCCCC5CCCCCCCCC5CCCCCCCCCCCCCCCCCC5CCCCCCCCCCCC5CC*CCCCCCCC5CC5CCCCCCC*CCCCCCC*C*5CCCCC5CC*CCCCCC*5*CCC5CCCC5CCCCCCC**CCC5CC*55CCC5C*CCCC55CC5C*5C*5*CC*CC
@VH01349:24:AACVJTHM5:1:1110:18042:21030 2:N:0:AGGTGAGA+GGCATAGA
CACCAAGGACTACTCGGGTATCTAATCCTGTTTGCTCCCCACGCTTTCGCGCCTCAGCGTCAGAAATTGGCCAGCAAGGCGCCTTCGCCACAGGTGTTCCTCCACATATCTACGCATTTCACCGCTACACGTGGAATTCCCCTTGCCTCTCCAATCCTCAAGCGATCCCGTATCCAAGGCAGTCCCGGAGTTGAGCTCCGGGCTTTCACCCCAGACGTAGATCGCCGGCTGCGCGCGCTTTACGGCCAGTGATTCCGGACAACGCTTGCCACCTACGTATTACCCCGGGTGCTGGCACCTA
+
CCCCCCCCC5CCCCCCCCCCCCCCCCCCCCCCCCCCCCCCCC*CCCCCCCCCCCC5CCCCCCCCCCCCCC*CCC*CCCCCCCCCCCCCCCCCCCCCCCCCCCCCCCCCCCCC5CCCCCCCCCCCCCCCCCCCCCCCCCCCCCCCC5CCCCCCCCCCCCCCCCCCCCCCCC*CCCCCCCCCCCCCCC*CCCCCCCCCCCCCCCCCCCCCCCCCCCCCCCCCCCC5CCC*CCC*5*CCCCCCC5CC*C*CCC5C5CCCCCCCCCCCCCCC*CCCCCCC*CCC*C****5*555555*555555
@VH01349:24:AACVJTHM5:1:1110:56064:24475 2:N:0:AGGTGAGA+GGCATAGA
CACCAAGGACTACTGGGGTTTCTAATCCTGTTTGCTCCCCATGCTTTCGCGCCTCAGCGTCAGTTACAGACCAGAAAGCCGCCTTCGCCACTGGTGTTCCTCCACATCTCTACGGACTTCACCGCTACACGTGGAATTCCGCTTTCCTCTTCTGTACTCAAGCCTTCCAGTTTCCAATGACCTTCCACGGTTAAGCCGTGGGCTTTCACATCAGACTTAAAAGGCCGCCTGCGCCGGCTTTACGCCCAATAATTCCGGACAACGCTTGCCACCTACGTATTACCGCGGCTGCTGGCACGTA
+
*CCCC5C*CCCCCCCCCCCCCCCCCCCCCCCCCCCCCCCCCCCCCCCCCCCCCCCCCCCCCCCCCCCCCCCCCCCCCCC5CCCCCCCCCC5CCCCCCCCCC*C5CCCCCCCCCCCCCCCCCCCCCCCCC5CC5CCCCCC5CCCCCCCCCCCCCCCCCCCCCCCCC55CC*CCCCCCCCCCCCCCCCCCCCCCCC*CCCCCCCCCCC5CCCC*5CCCCCCCC5555CCCCCCCCC**CCCCC5CC55*C5**55CC5C5CCCCC*5CCC55C5CCCCCCCCC5C5C5CC5CCCC5CCCCCCC
@VH01349:24:AACVJTHM5:1:1110:32660:25346 2:N:0:AGGTGAGA+GGCATAGA
CACCAAGGACTACACGGGTTTCTAATCCTGTTCGCTCCCCACGCTTTCGCGCCTCAGCGTCAGTTACAGGCCAGAGAGCCGCCTTCGCCACGGGTGTTCCTCCCGATATCTACGCATTTCACCGCTACACCGGGAATTCCGCTCTCCTCTCCTGCACTCAAGCCTACCAGTTTCCAATGGCCCTCCACGGTTGAGCCGTGGGCTTTCACATCAGACTTAATAGGCCCCCTGCGCGCGCTTTATGCCCAATAATTCCGGACAACGCTTGCCCCCTACGTATTACCCCGGCTGCTGGCACGTA
+
CCCCCCCCCCCCCCCCCCCCCCCCCC5CCCCCCCCCCCCCCCCCCCCCCCCCCCCCC5CCCCCCCCCCCCCCCCCC*5CCCCCCCCCCCCCC*CCCCCCCCCCCCCC5CCCCCCCCCCCC5CCCCCCCCCCCCCCCCCCC5CCCCCCCCCC*C5CC*CCCCCCCCCCCCCCCCCCCCCCCCCCCCCCCCCCCCCCCCCCCCCCCCCCCCCCCCCCCCCCCC5CCC***5C*CCCC555CCCC*C5CCCCCC55CCCC5CCCCCCCCCC5CC5CC5CCC5C555C*CC5C*5CCC*CC55CC
@VH01349:24:AACVJTHM5:1:1110:33418:26672 2:N:0:AGGTGAGA+GGCATAGA
CACCAAGGACTACTCGGGTATCTAATCCTGTTTGATCCCCACGCTTTCGTGCATGAGCGTCAGTAACTGTCCAGTTGGCTGCCTACGCCATCGGTGTTCCTCCAAATATCTACGCATTTCACTGCTACACTTGGAATTCCGCCAACCTCTCCAGTACTCTAGTCATGGAGTTTTAAAAGCAATTCCCGGGTTAAGCGCGGGGCTTTCACTTCTAACTTTCATGACCGCCTGCGCACCCTTTACGCCCAGTGATTCCGAACAACGCTCGCTCCATTCGTATTACCGCGGGTGCTGGCACGAA
+
5CCCCCCCCCCCCCC*CCCCCCCCCCCCC5CCCCCCCCCCCCC5CCCCCCCCCCCCCCCCCCCCCCCC*CCCCCCCCCCCCCCCCCCCCCCCCCCCCCCCCCCCCCCCCCCCCCCCCCCCCCCC*CCCCCCCC*CCCCCCC5CCCCCCCCCCCCCCCC*CCCCCCCCCCCCCCCCCCCCC5CCCCCCCCCCC5CC5*CCCCC**CCC*55CCCCCC5CC5C5**555CCC5*C*CCC5CCCCC55CCC*C**CC5CCCCCCCC55CCCCCCCCCCCCCCCCC*C5**C*CC5CC*5C55C5
@VH01349:24:AACVJTHM5:1:1110:46048:27296 2:N:0:AGGTGAGA+GGCATAGA
CACCAAGGACTACCAGGGTATCTAATCCCGTTCGCTCCCCATGCTTTCGCGTCTCAGCGTCAGGTATGTCCCAGGATGCCGCCTTCGCCTCTGGTGTTCCTCCGGATCTCTACGCATTTCACCACTACACCCGGAATTCCGCATCCCTCTAACACCCTCTAGGCAAGCAGTCTTATCCGACCTCTCCCAGTTTAGCCGGGAGCTTTCACGGACAACTTACCTACCCGCCTACACGCTCTTTACGCCCAGTAATTCCGGATAACGTTTGCGTCCTACGTTTTACCGGGGCTGCTGGCACGTA
+
CCC5CCCCCCCCCCCCCCCCCCCCCCCCCCCCCCCCCCCCCCCCCCCCCCCCCCCCC*CCCCCCCCCCCCCCCC5CCCCCCCCCCCCCCCCCCCCCCC5CCCCCCCCCCCCCC5CCCCCCCCC5CCCC*CCCCCCCCCCCCC5CCCCCCCCCCCCCCCCCCCCCCCCCCCCCCC5CCCCCC5C*CCCC*CCCCCCCC5CCCCCCCCCCCCCCCCC5CCC5CCC5CC5*CCCCCC5CC5CCCC*CC5CC*C5CCCCC*CCCC55CCC*5C5C*CC55C*CCCCC*C5CCCCCCC*5*555CC
@VH01349:24:AACVJTHM5:1:1110:70455:28830 2:N:0:AGGTGAGA+GGCATAGA
CACCAAGGACTACAGGGGTTTCTAATCCTGTTTGCTCCCCACGCTTTCGCACCTCAGCGTCAGTATCGAGCCAGTGAGCCGCCTTCGCCACTGGTGTTCCTCCGAATATCTACGAATTTCACCTCTACACTCGGAATTCCACTCACCTCTCTCGACCTCAAGACCAGGAGTTTCAAAGGCAGTTCCAAGGTTGAGCCCTGGGATTTCACCTCTGACTTTCCGGTCCGCCTACGTGCGCTTTACGCGCAGTAATTCCGAACAACGCTAGGCCCCTCCGTATTACCGCGGCTCCTCGCACGGA
+
5CCCCC5CCC5CCCCCCCCCCCCCCCC5CCCCC55C5C*CC*C5CCCCCCC5CC*CC*CCCCCCCCCCCC5CCCCCCCCCC5CCCCCCCCCCCCCCCCCCCCCCCCC5CCCCCCCCCCCCCC5CCCCCCCCCCCCCCCCCCCCCCCCCCCC5CCCCCCCCC*5CCCCC*CCCC*C5CCCCCCCCCCCCCCCCCCCCCCCCCCCCCCCCC5C*CCCCCCCCCCCCCCC5CCCCCCCCCC5CCCCCC5CCCCCCCCCCC55CCCCCCC5C5C*5*C55CCCCCCCC5C5C5C**C*CCCCCCC
@VH01349:24:AACVJTHM5:1:1110:55799:29928 2:N:0:AGGTGAGA+GGCATAGA
CACCAAGGACTACTGGGGTTTCTAATCCGGTTTGCTCCCCACGGTTTCGCCCCTCAGCGTCAGGACAGGGCCAGGATGCCGCCTTCGCCACTGGTGTTCCTCCAGATATCTACGCATTCCACCGCTACACCTGGAATTCCACATCCCTCTCCCTGCCTCAAGCCTTGCAGTTTTCCAAGACCCCTCCCAGTTGAGCCGGGAGATTTCACTTAGAACTTACAAAGCCGCCTGCGGGCGCTTTACGCCCAATAAATCCGGACAACGTTTGACACCTACGTATTACCGCGGCTCGTGGCACGTA
+
*CCCCCCCCCCCCCCCCCCCCC5CCCCCCCCCCCCCCCCCCCC*CCCCCCCCCCCCCCCCCCCCCCCCCCCCCC5CCCCCCCCCCCCCCCCCCCCCCCCCCCCCC5CCCCCCCCCCCCCCCCCCCCCCCCCCCCCCCCC*CCCCCCCCCC5CCCCCCCCCCCCCCCCCCCCCCCCCCCC5C5CCCCCCCCCCCCCCCCCCCCCCCCCCCCCCC*CCC5CCCCCCCC*CCCCC55C5*CCC55CCCC5CCCCCCC*CCCCCC*CCCCCCC55CCCCCCCC5*5C*5*5C*CC5555CC*CC*
@VH01349:24:AACVJTHM5:1:1110:55193:30269 2:N:0:AGGTGAGA+GGCATAGA
CACCAAGGACTACTGCGGTTTCTAATCCGGTTTCCTCCCCACGCTTTCGCCCCTCAGCGTCAGGACAGGGCCAGGATGCCGCCTTCGCCACTGGTGTTCCTCCAGATATCTACGCATTCCACCGCTACACCTGGAATTCCACATCCCTCTCCCTGCCTCAAGCCTTGCAGTTTTCCAAGACCCCTCCCAGTTGAGCCGGGAGATTTCACTTAGAACTTACAAAGCCGCCTGCGGGCGGTTTACGCCCAATAAATCCGGACAACGTTTGACACCTACGTATTACCGCGGCTGCTGGCACGTA
+
CCCCCCC5CCCCCCC*CCCCCCCCCCCCC*5CC*C*CCCCCCCCCCCCC5CCCCCCCCC*CCCCCCCCCCCCCC5CCCCCCCCCCCCCCCCCCCCCCC5CCCCCCCCCCCCCCCCCCCCCCCCCCCCCCCCCC5CCCCCCCCCCCC5CCCCC*CCCCCCCCC*CCCCCC5CCCCC5CCC5*CC5CCCCCCCC5CCCCCCCCCC*C*CCCCCCCCCCCCCCC5CC*CCC**C*C*C*5*CCCC*C5C5CCC5CC5CCC5CCC5C5CCCC5C5C5CCC5CCCCCC*C5C5CC5CCC5CCCCCC
@VH01349:24:AACVJTHM5:1:1110:12267:31461 2:N:0:AGGTGAGA+GGCATAGA
CACCAAGGACTACTAGGGTATCTAATCCTGTTTGATCCCCACGGTTTCGTATCTGAGCGTCAGTACTCGTCCAGCCAGCCGCCTACGCCACTGGTGTTCCTCCCAATATCTGCGAATTTCACCTCTACACTGGGAATTCCGCTGGCCTCTCCGAGACTCTAGACATGCAGTTTCAAAAGCCATTCCGGGGTTGAGCCCCGGGATTTCACTTCTGACTTGGATGTCCGCCTGCATACGCTTTACGCCCAGTGATTCCGAACAACGCTCGCCCCATTCGTATTACCCCGGCTGGTGGCACGAA
+
5CCCCCCCCCCCCCCCCCC5CCCCCCCCCCCCCCCCCCCCCCC*CCCCCCCCCCCCCCCCCCCCCCCCCCCCCCCCCCCCCCCCCCCCCCCCCCCCCCCCCCCCCCCCCCCCCCCCCCCCCCCCCCCCCCCCCCCCCCCCC5CCCCCCCCCCCCCCCCCCCCCC5C**C5CCCCCCCCCCCCCCCCCCCCCCCCCCCCC*CC5CCCCCCCCCCCCCCCC*CCCCCCCCCCCCCCCCCCCCCCC*CCCCCCCCCC5CCCC5CC555CCCCC5CCCCCCCCCC*C***CCCC55CCCCCC5CC
@VH01349:24:AACVJTHM5:1:1110:45442:34528 2:N:0:AGGTGAGA+GGCATAGA
CACCAAGGACTACCCGGGTTTCTAATCCTGTTTGCTCCCCACGCTTTCGCGCCTCAGCGTCAGTTACAGACGAGAAAGCCGCCTTCGCCACTGGTGTTGCTCCACATATCTACGCATTTCACCGCTACACGTGGAATTCCGCTTTCCTCTTCTGCACTCAAGTCCCCCAGTTTCCAATGACCCTCCACGGTTGAGCCGTGGGCTTTCACATCAGACTTAAAGGACCCCCTGCGCGCGCTTTACGCCCAATAATTCCGGACAACCCTTGCCACCTACCTATTACCGCGCCTGCTGGCACGTA
+
*CCCCCCCCCC*CCCCC*CCC5CCCCCCCCCCCCCCCCCCCCC5CCCCCCCCCC5CCCCCCC*CCCCCCCCCCC5CCCCCCCCC*CCCCCCCCCCCCC*CC*CCCCCCCCCCC5*CCCCCCCCC5CCCCCCCCCCCCCC*C*CCCCCCCCCCCCCCCCCCCC*CC*CCCCCCCCCCCCCCC5CCCCCCCCCCCCC*CCC*CCCCC5*C*CCCC555CCCC*CC*CC*CCCCC*55CCCCCCC5*CC*CCC55CC55C5CCCC5**55CCC5C*55C*555C5C***5**55555555*555
@VH01349:24:AACVJTHM5:1:1110:14255:34585 2:N:0:AGGTGAGA+GGCATAGA
CACCAAGGACTACTCGGGTATCTAATCCTGTTCGCTCCCCACGCTTTCGCTCCTCAGCGTCAGTAATGGCCCAGAGATCCGCCTTCGCCACCGGTGTTCCTCCTGATATCTGCGCATTTCACCGCTACACCAGGAATTCCGATCTCCCCTACCACACTCTAGCCTGCCCGTATCGAATGCAGACCCGGGGTTAAGCCCCGGGCTTTCACATCCGACGCGACAAGCCGCCTACGAGCTCTTTACGCCCAATAATTCCGGACAACGCTTGCGCCCTACGTATTACCCCGGCTGCTGGCACGTA
+
CCCCCCCCCCCCCCCCCCCCCCCCCCCCC5CCCCCC5*CCCCCCCCCCC5CCCCCCCCCCCCCCCCCCCCCCCCCCCCCCCCCCCCCCCCCCCCCCCCCCCCCCCCCCCCC*CC5CCCCCCCCCCCCCC*CCCCCCCCCC*CCCCCCC*CCCCCCCCCCCCCCCCCCC5CCCCC*CCCC5CCCCCCC*CCCC5CCCCCC*CCCCCCCCCCCCC5CC5CCCCCCCCCC5CCC5CCCCCCC5CC*C*5C5CCCCCC5CCCCCCCCC5C5*5CCCC55CCCCCCC5**CCCCC5CC5CCC*C*C
@VH01349:24:AACVJTHM5:1:1110:30293:34983 2:N:0:AGGTGAGA+GGCATAGA
CACCAAGGACTACAGGGGTATCTAATCCTGTTTGCTCCCCACGCTTTCGCGCCTCAGCGTCAGAAACGGACCAGCGAGCCGCCTTCGCCACGGGTGTTCCGCCGAATATCTACGAATTTCACCTCTACACTCGGCATTCCACTCGCCTCTCCCGTCCTCCAGACGTCCAGTATCGGAGGGAGTTCCGGGGTTGAGGCCCGGGATTTCACCCCCGACTTGACCATCCGCCTACGCGCGCTTTACGCCCAGTAATTCCGAACAACGGTAGCCCCCTCCGTATTACCGCGGCTGCTGGCACCGA
+
CCCCCCCCCCCCCCCCCCCCCCCCCCCCCCCCCCCCCCCCCCCCCCCCCCCCCCCCCCCCCCCCCCC55CCCC*CCCCCCCCCCC5CCCCCCCCCCCCCCCCCCCC5CCCCCC*CCCCCCCCCCCCCCCCCCCCCCCCCCCCCC5CCCCCCC*CCCCCCCCCCC5CCCCCCCCCCCCCC*5CCCC*CCCCCCCCC*CCCCCCCCCCCC**CCCCCCCCCC**CCCCCC5CC5C*CCCCCCCCCCCCCCCCCCCCCCCCC5CCCC*C*C55*C55*5C*55CCC*555C55*CC5*CCC*CC
@VH01349:24:AACVJTHM5:1:1110:70550:35475 2:N:0:AGGTGAGA+GGCATAGA
CACCAAGGACTACAGGGGTTTCTAATCCTGTTTGCTCCCCACGCTTTCGTGCCTCAGTGTCAGTGCTGGTCCAGGTAGCCGCCTTCGCCACGGATGTTCCTCCCGATATCTACGCATTTCACTGCTACACCGGGAATTCCGCTACCCTCTACCGCACTCTAGACTGCCAGTATCCAATGCAATTCCCAGGTTGAGCCCAGGGCTTTCACATCAGACTTAACGAACCACCTACGCACGCTTTACGCGCAGTAATTCCGAGTAACGCTTGCGCCCTTCGTATTACCCCGGCTGCTGGCACGAA
+
CCC5CCCCCCCCCCCCCCCCCCCCCCCCCCCCCCCCCCCCCCCCCCCCCCCCCCCCCCCCCCCC5*CCCCCCCCCCCCCCCCCCCCCCCCCCCCCCCCCCCCC*CCCCCCCCCCCCCCCCCCCCCCCCCCCCCCCCCCCCCCCCCCCCCCCCCC*CCCCCCCCCCCCC*5CCCCC5CCC5CCCCCCCCC*CCCCCCCC*CC5CC*CC5C*55C555C*5CCC5CCCCCCCCCCCCCCCCCCCCC55CCCCC*C5CCC5CCCCCC5CCCCCCC5CCCC*CCCC5C55CCCCCCCC*CC5CCC
@VH01349:24:AACVJTHM5:1:1110:23950:35569 2:N:0:AGGTGAGA+GGCATAGA
CACCAAGGACTACTCGGGTATCTAATCCCGTTCGCTCCCCTAGCTTTCGCACCTCAGCGTCAGGTCAGGTCCAGGAGGCCGCTTTCGCCACTGGTGTTCCTCCCGATATCTACGCATTTCACCACTACACCGCGAATTCCACCTCCCTCTACCTGCCTCCAGCCTGACAGTCTTGACCGTCCCCTCCCAGTTGAGCCGGGACATTTCACAGCCAACTTATCAAGCCGCCTGCTTGCGCTTTACGCCGAGTAAATTCGGATAACGCTAGGCTCCTACGTTTTACCGCGGCTGGTGGGACCTA
+
CCC*CCCCCCCCCC5CC*5CCCCCCCCCCCCCCCCCCCCCCCCCCCCCCCCCCC5CC*CCCCC5CCCCCCC5C5CC5C*CCCCCCCCC5CCCCCCCCCCCCCCC*CC*CCCC5C5CCCC5CCCCCC5CCCCC*C*CCCC5CC*CC55C*CCC5C5CCC*55CCCCCCC5CC5C5CCCCCC5CCCCCCCCCCC5*CCC5CC5C*5CCCC*CC5CC**555C*55CC****555C5555**5CC***555555CCC*5C5555**C5C5***C555555555C5555*5*5C5**55555*5C
@VH01349:24:AACVJTHM5:1:1110:67388:36062 2:N:0:AGGTGAGA+GGCATAGA
CACCAAGGACTACCAGGGTTTCTAATCCTGTTTGCTCCCCACGCTTTCGCGCCTCAGCGTCAGTTACAGACCAGAAAGCCGCCTTCGCCACTGGTGTTCCTCCACATATCTACGCATTTCACCGCTACACGTGGAATTCCGCTTTCCTCTTCTGCACTCAAGTCCCCCAGTTTCCAATGACCCTCCACGGTTGAGCCGTGGGCTTTCACATCAGACTTAAAGGACCGCCTGCGCGCGCTTTACGGCCAATAATTCCGGACAACGCTTGCCACATACGTATTACAGCGGCTCCTGGCACGTA
+
CCCCCCCCCCCCCC*CCCCCCCCCCCCCCCCCCCCCCCCCCCCCCCCCCCCCCCCCC*CCC5CCCCCCCCCCCCCCCC*C5CCCCCCCC5CCCCCCCCCCC*CCCCCCCC5CC*CCCCCCCCCCCCCCCCCCC*CCCCCCCCCCCCCCCCCCCCCCCC5CCCCCCCC*CCCCCCCCCCCCC*CCCCCCCCCCCCCCCCCCCCCCCCCCCCCCCCCCCCCCCCCCCC*C5C*C5CCCCCC5CC5C*C5CCCCCC5C*C5CCCCCCCCCCCCC**CC5CCCCCCC*C5CC55C5CCC*C*C*C
@VH01349:24:AACVJTHM5:1:1110:13157:36819 2:N:0:AGGTGAGA+GGCATAGA
CACCAAGGACTACCAGGGTTTCTAATCCTGTTTGCTCCCCACGCTTTCGCGCCTCAGCGTCAGTTACAGGCCAGAGAGCCGCCTTCGCCACTGGTGTTCCTCCCGATCTCTACGCATTCCACCGCTACACCGGGAATTCCGCTCCCCTCTCCTGCACTCAAGCCGACCAGTTTCAGGTGCCGCTCTGCGGTTGAGCCGCAGCCTTTCACACCTGACTTAATCGGCCGCCTGCGCGCGCTTTACGCCCAATAATTCCGGATAACGCTCGCCCCCTACCTATTACCGCGGCTGCTGGCACGTA
+
CCCCCCCCCCCCCCCCCCCCCCCCCCCCCCCCCCCCCCCCCCCCCCCCCCCCCCCC5CCCCCCCCCCC*CCCCCCC5CC5C5CCCCCC5CCCCCCCCCCCCCCCCCCCC5CCCCCCCCCCCCCCCCCCCCCCCCCCCCCCCCCCCCCC5CCCC*CCCCCCC*CC*CCCCCCCCCC*CCC*CC*CCCCCCCCCCCC5C5*5C5CCCCCCCCCCCCCCCCCCCCCCC5CC5C5*C*5*CCCCCC*C55*CCC5CCCCCCCCCCC5CCCCC555CCCCC5CCC*C*CC*5C*CCCC55*5**55
@VH01349:24:AACVJTHM5:1:1110:11566:37841 2:N:0:AGGTGAGA+GGCATAGA
CACCAAGGACTACAGGGGTATCTAATCCTGTTCGCTCCCCACGGTTTCGTGCCTCAGCGTCAATAAAGGTCTAGCCAGCTGCCTTCGCAATTGGTGTTCTATGGCATATCTATGCATTTCACCGCTACATGCCACATTCCGCTGACCTCAACCTTATTCAAGCTACGCAGTATCAAAAGCAATTCCTCAGTTGAGCCGAGAGCTTTCACTTCTGACTTACGTTGCCGCCTACGCACCCTTTAAACCCAGTAATACCGGATAACGCTTGCACCCTCCGTATTACCGCGGCTGCTGGCACGGA
+
5CCCCCCCCCCC5CCCCCC5C*CCCC5CCCCCCCCC5CCCCCC*CCCCCCCC5CCCCCCCC5CC5CCCCCCC5CCC5CCCC5CCCCCCCCCCCCCCCCCCCCCCCCCCCCCCCCCCCCCCCCCCCCCC5CC*5CCCCCC5CCCCCC5C5CCCCCC5CCCCCCCCCC*CCCCCCCC5CCCCCCCCCCCCCCCCC5CCCCCCCCCCCCCC5CC5CCCCCCCCCCCCCCCCCCCCCCCCCCCCCCCCC*CCCCCC5*55CCCC5555CC55C5CCC5CC555CC*555555*55555C5C55CC
@VH01349:24:AACVJTHM5:1:1110:43207:42252 2:N:0:AGGTGAGA+GGCATAGA
CACCAAGGACTACTGGGGTTTCTAATCCTGTTTGCTCCCCACGCTTTCGCACCTCAGCGCCAGTACCGGACCAGTGAGCCGCCTTCGCCACTGGTGTTCTTCCTAATATCTACGAATTCCACCTCTACACTAGGAGTTCCACTCACCTCTTCCGGACTCTAGATTGCCAGTATTAGAGGCAGTTCTGGAGTTGAGCTCCAGGATTTCACCCCTAACTTAACAATCCGCCTACGTGCGCTTTACGCCCAGTAAATCCGAACAACGCTAGCCCCCTTCCTATTACCGCGGCTGCTGGCACGAA
+
CCCCCCCCCCCCCCCCCCCCCCCCCCCCCCCCCCCCCCCCCCCCCCCCCCCC*CCCCCCCCCCCCCCCCCCCCCCCCCCCCCCCCCCCCC5CCCCCCCCCCCCCCCCCCCCCCCCCCCCCCCCCCCCCCCCCCCCCCCCCCCCCCCCCCCC5CCCCCCCCCCCCCCCCCCCCCCCCCCCCCCCCCCCCC5CCCCCCCCCCCC*CCCCCC*CCCCCCCCCCCCCCCC5CCCCCCCCCCCCCCCCCCCC5CCCCCCCC5CCCCCCCCCCCCCCCCCCC*CCCCC**CCCCCC5CC5**5CCC5
@VH01349:24:AACVJTHM5:1:1110:68372:44543 2:N:0:AGGTGAGA+GGCATAGA
CACCAAGGACTACTCGGGTTTCTAATCCCGTTCGCTACCCATGCTTTCGCGTCTTAGCGTCAGTTATGGCCCAGCGTGCCGCCTTCGCCACTGGTATTCCTCCGCATCTCTACGCATTTCACCACTACACGCGGAATTCTACACGCCTCTACCATACTCTAGTCTCCCAGTATCAGACGACCTCTCCCGGTTTAGCCGGCAGCTTTCACGGCTAACTTAAAAGACCGCCTGCACGCCCTTTACGCCGAGTAATTCCGGATAACGCTTGCGTCCTACGTTTTACCGCGGCTGCTGGCACGTA
+
5CCCCC5CC5CCCCCCCCCCCCCCCCCCCCCCCC5CCCCCCCCCCCCCCCCCCCCCCCCCCCC5CCC5CCCCCC**CC5C*CCCCCCCCCCCCCCCCCCCCCCCCCCCC*CCC5CCCCCCCCCCCCCC*CCC5CCCCCCCCCCCCCCCCCCCCCCCCC*CCCCCCCCCCCCCCCCCCCCCCCCCC5CCCCC5C*CCCCC*CCC*C5C*5C*CCCCCC5CC5CCC5CCCC5**CC5555C*C55CC55C*CC**5*555555555555C*555*5CC5CCCC5C5C5C5*555555C5*555
@VH01349:24:AACVJTHM5:1:1110:56519:46436 2:N:0:AGGTGAGA+GGCATAGA
CACCAAGGACTACTAGGGTTTCTAATCCTGTTTGCTCCCCACGCTTTCGCACCTCAGCGTCAGTTCCGGACCAGTAAGCCGGCTTCGCCACTGGTGTTCTTCCTAATATCTACGAATTCCACCTCTACACTAGGAGTTCCACTTACCTCTTCCGGACTCTAGCTTGCCAGTATCAAAGGCAGTTCCGGAGTTGAGCTCCGGGATTTCACCTCTGACTTAACAAACCGCCTACGTGGGCTTTACGCCCAGTAAATCCGAACAACGCTAGCCCCCTTCCTATTACCCCGGGTGCTCGCACCAA
+
5CCCCCCCCCCCCCCCCCCCCCCCCCCCCCCCCCCCCCCCCCCCCCCCCCCCC5CCCCCCCCCCCCCCCCCCCCCCCCCCC*CCCCCCCCCCCC5CCCCCCCCCCCC5CCCCCCCCCCCCCCCCCCCCCCC5CCCCCCCC*CCCCCCCCCCCCCCCCCCCCCCCCCCCCCCCC5CCCCCCCCCC*CCCCCCCCCC55CCCCCCCCCCCCCCCCC*CCC5CCCC5CCCC55CC5CC***CCC55C*55C5C55CC55*C5*CC5**55C5*555*C**5*55*5**55**5C55*C55***5
@VH01349:24:AACVJTHM5:1:1110:64964:46550 2:N:0:AGGTGAGA+GGCATAGA
CACCAAAGACTACTGGGGTTTCTAATCCTGTTTGCTCCCCACGCTTTCGCACCTCAGCGTCAGTACCGGGCCAGTGAGCCGCCTTCGCCACTGGTGTTCTTGCGAATATCTACGAATTTCACCTCTACACTCGCAGTTCCACTCACCTCTCCCGGACTCAAGATCTCCAGTATCAAAGGCAGTTCCGGAGTTGAGCTCCGGGATTTCACCCCTGACTTAAAGACCCGCCTACGTGCGCTTTACGCCCAGTGATTCCGAGCAACGCTAGCCCCCTTCGTATTACCGCGGCTGCTGGCACGAA
+
*CCCCCCCCCCCCC5CCCCCCCCCCC5CC*CCCCCCCC5CCCC*CCCCCCCCCCCCCCCCCCCCCCCC5CCCCCCC5C5CCCCCCCCCCCCC*CCCCCCCCC*CCCCCCCCCCCCCCCCCCCCCCCCCCCCCCCCCCCCCCCCCCCC*CCCCCCCCCCCCC5CCCCCCCCCCCCCCCCCCC*CCCCCC*CCCCC55CCCCCCCCC55CCCCCCCCCCCCCCCCC55CCCCCCCCCCC5CCCCCCC5CCCCCCCCCC5CCCCCCCC5CCCC*CCCCCCCCC5CCC55CCCC5C55CCCCCCC
@VH01349:24:AACVJTHM5:1:1110:54171:48443 2:N:0:AGGTGAGA+GGCATAGA
CACCAAGGACTACTCGGGTTTCTAATCCCGTTCGCTCCCCTGGCTTTCGTGTCTCAGTGTCAGCACACCCCCAGCTACCTGTTTTCACCATTGGCGTTCCAAGCGATATCTACGCATTTCACCGCTCCACCGCTTGTTCCGGTAGCCCCTGAGTGCCTCAAGACACCCAGTATGCCCAGCCATTCCATGGTTAAGCCATGGGATTTCACAAGGCACTTAGGCATCCACCTACACACGCTTTAAGCCCAGTGATTCCGCCTAACGCTCGAGGCCTCTCTATTACCGCGGCTGCTGGCACAGA
+
CCCCCCCCCCCCCCCCCCCCCCCCCCCCCCCCCCCCCCC*CCCCCCCCCCCC5CCCCCCCCCCCCCCC5CCCCC5CCCCCCCCCCCC5CCCC*C5CCCCCCCCCCCCCCCCCCCCCCCCCCCCCCCCCCCCCCCCCCCCCCCCCCCCCCCCCCCC**CCCCC5CCCCCCCCCC5CCCCCCCCCCCCC*C5CCCCCCCCCCCCCCCCCCCCCCCC5CCCCCCCCCCCCCCCCCCCCCCCCCCCCCCC5CCCCCCCCCCCCCCCCCCCC55CCCCCCC**CCCCC**5C55CCCCCCCCCCC5
@VH01349:24:AACVJTHM5:1:1110:52202:48595 2:N:0:AGGTGAGA+GGCATAGA
CACCAAGGACTACAAGGGTTTCTAATCCCGTTTGCTCCCCACGCTTTCGCGCCTCAGCGTCAGGAGATGCCCAGAGACCCGCCTTCGCCACCGGTGTTCCTCCCGATCTCTACACATTTCACCGCTACACCGGGAATTCCAGTCTCCTCTGCATCCCTCAAGAACGGCAGTATCAGCCGACGTTTCTCGGTTGAGCCGAGAGATTTCACGACTGACTTGCCATCCCGCCTACGGGCCGTTTACGCCCAGTGATTCCGAGCAACGCTTGCCCCCTCTGTCTTACCGCGGCTGCTGGCACAGA
+
CCCCCCCCCCCCCCCCCCCCCCCCCCCCCCCCCCCCCCCCCCCCCCCCCCCCCCCCCCCCCCCCCC5CCCCCCCCCCCCCCCCCCCCCCCCCCCCCCCCCCCCCCCC5CCCCCCCCCCCCC5CCCCCCCCCCCCCCCCCCCCCCCC5CCCCCCCCCCCCCCCCCCCCCCCCCCCCCCCCCCCCCCCCCCCC*CCCCC5*5C5*CCC5C5*CC*CCCCCC5*5C*5CC*CC*CCC5CC*CC5C5CCCCC55CC*CCCC*5*5555*C5CCCCC**5C*CCCCC555*555C5*C5C*CC*55
@VH01349:24:AACVJTHM5:1:1110:44495:49939 2:N:0:AGGTGAGA+GGCATAGA
CACCAAGGACTACTCGGGTATCTAATCCTGTTCGCCCCCCACCCTTTCGTGCCTCAGCGTCAATCCAGGTCTAGCCAGCTGCCTTCGCAGTTGGTGTTCTATGGCATATCTATGCATTTCACCGCTACATGCCACATTCCGCTGACCTCATCCTAATTCTAGCACCGCAGTATCAAAAGCAATTTTACGGTTGAGCCGCAAACTTTCACTCCTGACTTACGGCGCCGCCTACGCACCCTTTAAACCCAGTAATTCCGCATAACGCTCGCACCCTCCGTATTACCGCGGCTGCTGGCACGGA
+
5CCC5CCCCCCCCCCCCCCCCCCCCCC*CCCCCCCCCCCC5C5CCCCCCCCCCCCCCCCCCCCCCCCCC5CCCCCCCCCCCCCCC*CCCCCCCCCCCCCCCCCCCCCCCCCC5C*CCCCCCCCC5CCCCCCC*CCCCCC5C*CCCC5CCCCCCCCCCCCCC5CCCCCCC5CCCC*CCC*CCCCCCC55CCCCCCC5CCCCCC5CCCCCCCCC5*CCCCCCC5*C5CCCCCCCC*C5C5CCCCCCC*CCCCCCC5CCC*5CCCC5CC5CCC5CCCC*CCCC5C5CCCCCCCCCC5CCCC5CC
@VH01349:24:AACVJTHM5:1:1110:29612:50355 2:N:0:AGGTGAGA+GGCATAGA
CACCAAGGACTACCAGGGTATCTAATCCTGTTTGCTCCCCACGCTTTCGTGCCTCAACGTCAGGTGTGAACCAAGAAGCTGCCTTCGCCATTGGTGTTCCTCTCGAGATCTACGCATTTTACCGCTACTCCGAGAATTCCACTTCTCTCTTTCACGCTCTAGCATAATAGTTTCCGCCGCTGACCTCCGGTTGGGCCGAAGAATTTAACAACAGACTTACTAGGGCGTCTACACACCCTTTACGCCCAGTAATTCCGAATAACGCTTGCACCTCTCGTATTACCGCGGCTGCTGGCACGAC
+
*CCCC*CCCCCCCCCCCCCCCCCCCCCCCCCCCCCCCCCCCCCCCCCC*CCCCCCC5CCCCC5C*CCCCCCCCCCCCCCCC5*CCCCCCCCCCCCCCCCCCCCCCCC5CCCCCC5CCCC5CCC*5C5CCC*CCCCCCCCCC*CCCCCCCCCCCCC*CCCCCCCCCC*CCC*CC5CCCCCCCCCCCCCCCCCCCCCCCCCCCCCCCCCC*CCC55C5CCCCC5*C5C5CCCC5C5*C*5CCCCC5C**CC*CC5CCCCCCCC555*CCC*C5C55C5CC5CC5CCC*555CCCC5CCCC*C*
@VH01349:24:AACVJTHM5:1:1110:30767:50753 2:N:0:AGGTGAGA+GGCATAGA
CACCAAGGACTACTGGGGTATCTAATCCGGATCGCTCCCCACGCTTTCGCGCCTGAGCGTCAGGACCGGCCCAGCGAGCCGCCTTCGCCACTGGTGTTCCTCCCGATCTCTACGCATTCCACCACTACACCGGGAATTCCGCTCGCCCCTACCGGCCTCCAGCCAGACGCTCCCCGACGACCTCCCCCGGTTGAGCCGGGGGCTTTCACGCCGGGCTCATCTGGCCGCCTGCGCGCGCTTTACGCCCAATGAATCCGGACAACGCTCGCCCCCTACGTATTAGCGCGGCTGCTGGCACGTT
+
5CCCCCCCCCCCCCC*CCCCCCCCCCCCCC*CCCCCCCCCCCCCCCCCCCCCCCCCCC5C5C*CCCCCCCCCCC***CCCCCCCCCCCCCCCCC*CCCCCCCCCCCCCCCCCCCCCCCCCCCCCCCCCCCCCCCCCCC*5CCCCCCC*CCCCCCC5CCCCCCCCCCCCC*C5CCCCCCCCCCCCCC5*CCCCCCCCC55CCCCCCCCCCCCC5CC*CCCCC5CCCC5C5CCCCC5CC5CCCCC5CC5CCC5CC*C*CCCCCCCC5C*5CCC5CCC*5CCCCCCC*55CCC5C555C55CC5
@VH01349:24:AACVJTHM5:1:1110:54341:51378 2:N:0:AGGTGAGA+GGCATAGA
CACCAAGGACTACCCGGGTTTCTAATCCTGTTCGCTCCCCACGCTTTCGCTCCTCAGCGTCAGTATCGGCCCAGAGATCCGCCTTCGCCACCGGTGTTCCTCCTGATATCTGCGCATTTCACCGCTACACCAGGAATTCCGATCTCCCCTACCGAACTCTAGCCTGCCCGTATCGACTGCAGACCCGGGGTTAAGCCCCGGGCTTTCACAACCGACGCGACAAGCCGCCTACGAGCTCTTTACGCCCAATAATTCCCGACAACGCTCGCGCCCTACGTATTACCGCGGCTCCTGGCACGTA
+
CCCCCCCCCCCCCCCCCCCCCCCCCCCCCCCCCCC*CCCCCCCCCCCCCCCCCCCCCCCCC*CCCCCCCCCCCC5CCCCCCCCCCCCCCCCCCCCCCCCCCCCCCCCCCCCCCCCCCCCCC5C5CCCCCCCCCCCCCCCCCCCCCCCCCCCCCCCCCCCCCCCCCCC5CCCCCCCCCCCCCCCCCCCC*C5CCC5CC5CCCCCCCCCCCCCCCCCCCCCCCCCCCCC*CCCC*5CCC5CC*CC5C5CCCC55CC5C5CCCC5CCCCCCC**CCCC***CCCC5CC55*CCCCC*CC***55
@VH01349:24:AACVJTHM5:1:1110:66441:51927 2:N:0:AGGTGAGA+GGCATAGA
CACCAAGGACTACTGGGGTATCTAATCCCGTTCGCTCCCCACGCTTTCGCACCTGTGCGTCAGGTCAAGCCCAGGGCACCGCTTTCGCCACTGGTATTCCTCCCGATCTCTACGCATTCCACCACTACACCGGGAATTCTGCACCCCTCTGCTTGCCTCAAGTTCTACAGTTTCCCACGACCGCTCCTGGTTAAGGCAGGAGATTTCACGTCGGACTTGTACAACCGCTTGCGTGCGCTTTACGCCCAGTAATTCCGGATAACGCTTGTCACCTACGTATTAGCGCGGCTCCTGGCACGTA
+
CCCCCCC5CCCCCCCCCCCCCCCCCCCCCCCCCC*CCCCCCCCCCCCCCCCC5CCCCCCCCCCCCCCCCCCCCCCCCCCC*CCCC*C5CC5CCCC*CC5*CCCCCCCCCCCCC5CCCCCCCCCCCCCCCCCCCCCCCC*CCCCC*5CC5CCCCCCCCCCCCCCCCCCCCCCCCCC5CCCCCCCCCCCCCCCC555*CC5C**CCC5CCCCC*CCC*CCCCCCCCCCCCC5C*CCC*5CCC5C**CC*55CC*55C55*555C55CC5C5CC*5C*555C55C5*55555CC*C555555CC
@VH01349:24:AACVJTHM5:1:1110:56670:52722 2:N:0:AGGTGAGA+GGCATAGA
CACCAAGGACTACTGGGGTTTCTAATCCTGTTCGCTCCCCATGCTTTCGCTCCTCAGCGTCAGTAGCGGCCCAGAGATCTGCCTTCGCCATCGGTGTTCCTCCTGATATCTGCGCATTCCACCGCTACACCAGGAATTCCAATCTCCCCTACCGCACTCTAGCCTGCCCGTACCCACTGCACGCCCGGAGTTGAGGTCCGGGATTTCACAGCGGACGCGACAAGCCGCCTACGAGCTCTTTACGCGCAATAATTCCGGACAACGCTTCCACCCTAGGTATTACCGCGGCTGCTGGCAGGTA
+
*5CCCCCCCCCCCCCCCCCCCCCCCCCCC5CCCCCCCCC5CCCCCCCCCCCCCC*CC5CCCCCCCCCCCCCCCCCCCCCCCCCCCCCCCCCCCCCCCC5CCC5CCCCCCCCCCCCCCCCCCCCCCCCCCCCCCCCCCCCCCCCCCC5CC5CCCCCCCCCCCCCCCCCCCC5CC*CCCCC5C*CCC*CC5CCCCCC*CCCCC*C5CCCCCCCCC*CCCCCCCC5CCCCCCCCC55CCCCCCCCCCC*C*C5C*CCC*CCCCCCC5CCC*5*55555555C5CCCC5C555CCCCC5CC*CCC
@VH01349:24:AACVJTHM5:1:1111:16338:4673 2:N:0:AGGTGAGA+GGCATAGA
CACCAAGGACTACAAGGGTTTCTAATCCTGTTTGCTCCCCACGCTTTCGCGCCTCAGCGTCAGTTACAGACCAGAAAGCCGCCTTCGCCACTGGTGTTCCTCCACATCTCTACGCATTTCACCGCTACACGTGGAATTCCGCTTTCCTCTTCTGTACTCAAGCCTTTCAGTTTCCAATGACCTTCCACGGTTGAGCCGTGGGCTTTCACATCAGACTTAAAACGCCGCCTGCGCGCGCTTTACGCCCAATAATTCCGGACAACGCTTGCCACCTACGTATTACCGCCGCTGCTGGCACGTA
+
CCCCCCCCCCCCC*C*CCCCCCCCCCCCC5CCCCCCCCCCCCCCCCCCCCCCCCCCCCCCCCCCCCCCCCCCCC5CCCCCCCCCCCCCCCCCCCCCCCCCCCC5CCCC*5CCCCCCCCCCCCCCCCCCCCCCCCCCCCC*CCCCCCCCCCCCC5CCCCCCC5CCCCCCCCCCCCCCCCCCCCCCCC5CCCCCCCCCC*55CCCCC5CCCCC*C*5CC5CCCC*CCCC*CCCC5*5*CC5CCCCCC5C5CC5CCCC5CC55CCCC*CCC*C*CCCCCCCCCC5C55C*5CCCCC5C555CCC
@VH01349:24:AACVJTHM5:1:1111:39344:6282 2:N:0:AGGTGAGA+GGCATAGA
CACCAAGGACTAGTGGGGTTTCTAATCCTGTTTGCTCCCCACGCTTTCGCACCTCAGCGTCAGTTGCGGGCCAGTGAGCCGCCTTCGCCACTGGTGTTCTTCCCAATATCTACGAATTTCACCTCTACACTGGGAATTCCACTCACCTCTCCCGCACTCGAGACCGCCAGTATCGAAGGCAATTCTGAGGTTGAGCCTCAGGATTTCACCCCCGACTTAACAGCCAGCCTACGTGCCCTTTACGCCCAGTAATTCCGAACAACGCTACCCCCCTCCGTTTTAGCGCGGCTGCTGGCACCGT
+
5CCCCCCCCCCC*CCCCCCCCCCCCCCCCCCCCCCCCCCCCCCCCCCCCCCCCC5CCCCC5CCCCCCCCCCCCCCCCCCCCCCCCCC5CCCC5CCCCCCCCCCCCCCCC*CCCCCCCCCCCCCCCCCCCCCCCCCCCCCCCCCCCC*CCCCCCCCCCCCCCC5CCCCCCCCCCCCC*CC5CCCCCCCCCCCCCCCCCCC*CCCCCCCCCCCCCC*CCCCCCCCCCCCCCCCCCCCCC*CCCCC5C*CCC*CCCCCCCCCCCC***CC*CC5CC55CCC**555***5*555555*55C*C*
@VH01349:24:AACVJTHM5:1:1111:50270:11602 2:N:0:AGGTGAGA+GGCATAGA
CACCAAGGACTACAAGGGTTTCTAATCCTGTTTGCTCCCCACGCTTTCGCGTCTCAGCGTCAGTATCCAACCAGGGGGCCGCCTTCGCCACCGGTGTTCCTCCCGATATCTACGCATTTCACCGCTACACCGGGAATTCCACCCCCCTCTTTGGTACTCTAGCTTGCCAGTTTCATGCGTCGTTCCTCGGTTAAGCCGAGGGATTTCACACATGACTTAGCAGACCGCCTACACGCCCTTTACGCCCAATAATTCCGAACAACGCTTGCACCCTCTGTATTACCGCGGCTGCTGGCACAGA
+
5CCCCCCCCCCC5CCCCCCCCCCCCCCCCCCCCCCCCCCCCCCCCCCCCCCCCCCCCCCCCCCCCCCCCCCCCCCCCCCCC5CCCCCCCC*CCCCCCCCCCCCCCC5CCCCCCCCCCCCCCCCCCCCCCCCCCCCCCCCCCCCCCCCC*CCCCCCCCCCCCCCCCCC5CCCCCCCCCCCCCCCCCCCCC5CCCCCC*CCCC*CCCCCCCCCCCCCCCCC**CCCC5CCCCCCCCCCC5CCCCCC*CCCCCC5CCCCCCC5CCCCCCCCCCCC5C*CCCC55CCC5*CCCCCCC5CCCC555
@VH01349:24:AACVJTHM5:1:1111:27642:13022 2:N:0:AGGTGAGA+GGCATAGA
CACCAAGGACTACTAGGGTATCTAATCCTGTTTGCTCCCCACGCTTTCGTACCTCAGCGTCAGTTAAAGGCCAGAGAGCCGCTTTCGCCACTGGTATTCCTCCTAATATCTACGCATTTCACCGCTACACTAGGAATTCTACTCTCCTCTCCTTAACTCAAGCCCTGCAGTTTCAAATGCTTGCCATAGTTAAGGCATGGTCTTTCACATCTGACATACAAGACCGCCTGCGTACCCTTTACGCCCACTAAATCCGGGCAACGCTTGCCCCCTACGTATTACCGCGGCTGCTGGCACGTAG
+
CCCCCCCCCCCCCC5CCCCCCCCC5CCCC5CCCC*C5C*CCCCCCCCCCCCCCC5CCC55CCCCCCCCC5*CCCCC5CCCC55CCCCC5CCCCCCCCCCCCCCCC*CCCCCCCCCCCCCCCCCC*CC*CCCCCC5CCCCCCCC*CC*CCCCCCCCCCCCCCCCCCCC5C5CCCCCCCCC*CCCCCCCCCCCCCC*C5CC5CCCCCCCCCC5CCCCCCCCCCCCCCCCC5CCCC*55CCCCC5C*C**CCCC*C*55C5555CCCCCC*C*CC**55CC55555*555555555C5CC55CC
@VH01349:24:AACVJTHM5:1:1111:55780:15445 2:N:0:AGGTGAGA+TGCATAGA
CACCAAGGACTACAGGGGTGTCTAATCCTGTTTGCTCCCCACGCTTTCGCGCCTCAGCGTCAGTTACAGACCAGAAAGCCGCCTTCGCCACTGGTGTTCCTCCACATCTCTACGCATTTCACCGCTACACGTGGAATTCCCCTTTCCTCTTCTGTACTGAACTTCTCCAGTTTCCAATGACCCTCCACGGTTGAGCCCTGGGCTTTCACATCAGACTTAAAGAACCGCCTGCGGGCGCTTTACGCCCAATAATTCCGGACAACGCTTGCCACCTACCTATTACCCCGGCTGCTGGCACCTA
+
5CC5CCCCCCCCCCCCCCC*CCCCCC*CCCCCCC5CCCCCCCCCCCCCCCCCCCCCC5CCCCCCCCCCCCCC5CCCC*CCCCCCCCC*CCCCCCCCCCCCCCCCCCCCCCC5*CCCCCCCCCCCCCCCC5CC*CCCCC*C*CCCCC5C5CCCCCCCCC*CC*CCCCCCCCCCCCCCCC*CC5CCCCCCCCCCCCCC55CCCC*CCCCCCCCCC5CCCC*CCCCC*CCCCCCCC*C5CCCCC*CCCCC5*C5*CCC5C*5CCCCC5*CC*55CCC5**5C55555*5**5C55C555C*5C5
@VH01349:24:AACVJTHM5:1:1111:16016:18398 2:N:0:AGGTGAGA+GGCATAGA
CACCAAGGACTACTCGGGTATCTAATCCTGTTTGCTCCCCACGCTTTCGTACCTCAGCGTCAGTATCAGTCCAGCGAGTCGCCTTCGCCACTGGTGTTCCTCCGAATATCTACGAATTTCACCTGTACACTCGGAATTCCACTCGCCTCTCCTGATCTCGAGACTTGCAGTCTAGGAGGCAGTTCCTGGGTTGAGCCCAGGGATTTCACCCCCTACTTACAAATCCGCCTACGTACGCTTTACGCCCAGTAATTCCGAACAACGCTACCCGCCTTCGTATTACCGCGGCTGGTGGCACGAA
+
5CCCCCCCCCCCCCCCCCCCCCCC*CCCCCCCCCCCCCCCCCCCCCCCCCCCCC5CCCCCCCCCCC*CCCCCCCCCCCCCCCCCCCCCC*CCC5CCCCCCCCCCCCCCCCCCCCCCCCCCCCCC*CCCCCCCCCC5CCCCCCCCCCCCCCCCCCCCC*CCCCCCCCCCCCCCCCC*CCCCCCCCCCCCCCCCCCCCC5CCCCCCC*CCCCC*5CC5CCC*CCCCCCCCCCCCCCCCC*CCCCC*5CCCCCCCCC*CCCCCCCCC*CC*5C*CCCCCC555CCC5*C5CCCC*5C5CCCCC5
@VH01349:24:AACVJTHM5:1:1111:34023:19137 2:N:0:AGGTGAGA+GGCATAGA
CACCAAGGACTACTAGGGTTTCTAATCCTGTTTGCTACCCACGCTTTCGTGTCTCAACGTCAGAAGTGAACCAAGAAGCTGCCTTCGCCATCGGTGTTCCTCTCGAGATCTACGCATTTTACCGCTACTCCGAGAATTCCACTTCTCTCTTTCACCCTCAAGATCATTAGTTTTCACCGCAAGCTTCCGGTTAAGCCGAAAGATTTAACAACGAACTTAATGTTCCGTCTACACACCCTTTACGCCCAGTTAATCCGAATAACGTTTGCACCCCTCGTATTACCGCGGCTGCTGGCACGAA
+
CCCCCCCCCCCCCCC5CCCCCC5CCCC*CCCCCCCCC5CCCCCCCCCCCCCCCCCCCCCCCCCCCCCCCCCC5CC5CC5CCCCCCCCCCCC5CCCCCCCCCCCCCCC5CCCCCCCCCCCCCC*CCCCCCCCCCC5*CCCCC5CCCCCC*CCCCCCCCCCCCCCCCCCCCCCCCCCCCCCCCCCCCCCCCCCCCCC5CCC*CC5CCCCCCCCCCCCCC5CCCCCCC**CCCCCCCCCC*5C*CCCCC5C5CC55C*C*C555C55CC55CC5CCCCCCCCCCCCCCC555C5CC5C5*CCCC
@VH01349:24:AACVJTHM5:1:1111:10392:20348 2:N:0:AGGTGAGA+GGCATAGA
CACCAAGGACTACAAGGGTTTCTAATCCCGTTTGCTACCCTAGCTTTCGCGCCTCAGCGTCAATCTCGGTCCAGGATGCCGCCTTCGCCACCGGTGTTCCTCCAGATATCTACGCATTTCACCGCTACACCTGGAATTCCACATCCCTCTCCCGAATTCAAGCCCGCCAGTATCACACGCAGTTCCCCGGTTGAGCCGAGGGATTTCACGTGTGACTTAGCAGGCCGGCTACGCGCCCTTTACGCCCAGTAATTCCGAACAACGCTTGCCCCCCCCGTATTACCGCGGCTGCTGGCACGGT
+
CCCCCCCCCCCCCCCCCCCCCCCCCCCCCCCCCCCCCC*CCCCCCCC5CCCCCCCCCCCCCCCCCCCCCCC5CC5CCC55CCCCCCCCCCCCCCCCC5CCCCCCCCC5CCCCCCCCCCCCCCCCC5C5CC*CCCCCCCCCCCCCCC5CCCCCCCCCCCCCCCCCCC5C5CCCCCCCCCCCCCCCCCCCCCCCCCCCC5CCCCCCCCCCCCCC5CC5CCCC5CCCCCC*CCCCC5CCCCCCCCCCCCCCCCCCCCC5CCCC5CCC*CCCCCCCCCCC*CCC5*5CCCCC*555C55CCCCC*
@VH01349:24:AACVJTHM5:1:1111:32225:23056 2:N:0:AGGTGAGA+GGCATAGA
CACCAAGGACTACTCGGGTTTCTAATCCTGTTTGCTCCCCACGCTTTCGCGCCTCAGCGTCAGGTCCGGACCAGAGAGCCGCTTTCGCCACCGGTGTTCCACCCAATATCTACGAATTTCACCTCTACACTGGGTATTCCACCCTCCTCTTCCGGCCTCGAGCCAAGGAGTATCGGGCGCACCTCCGGGGTTGAGCCCCGGGCTTTCACAAAGCCGACTGCCTTGGCCGCCTACGCGCCCTTTACGCGCAGTGATTCCGAACAACCCTAGCACCCTCCGTCTTACCGCGGCTGCTGCCACG
+
CCCCCCCCCCCCCC*CCCCCCCCCCCCCCCCCCCCCCCCCCCC*CCCCCCCCCCCCC5CCCCCCCCCCCCCCCC*CCCCC5CCCC5CCCCC5CCCCCC5CCC*CCCCCCCC5CCCCCCCCCCCC*CCCCCCCCCCCCC*CCC5*CCCCCCCCCCCCCCCCCC*CCCCCCCCCCCCCCCCCCCCCC5CC*CCC*CCC*CC*CC*CCC*CCCCCCC5CC5CC5CCCCCC*CC*CC55*C*5**5555*5C555C5C5C*5C55555C**55555555C5CC55CCC5*55555C5555*5CC5
@VH01349:24:AACVJTHM5:1:1111:69206:23150 2:N:0:AGGTGAGA+GGCATAGA
CACCAAGGACTACTGGGGTTTCTAATCCTGTTTGCTCCCCACGCTTTCGCGCATCAGCGTCAGAACCGGTCCAGGTGGCCGCCTTCGCCACTGGTGTTCCTCCCAATATCTACGCATTTCACCGCTACACTGGGAATTCCGCCACCCCCTCCCGGTCTCAAGCCCGACAGTTTCAAAGGCAGTTCCTCAGTTGAGCCGAGGGATTTCACCTTTGACTTATCGGGCCGCCTACGCGCCCTTTACGCCCAATAATTCCGAATAACGCTCGCCCCCTCCGTATTACCGGGGCTGCTGGCACGGA
+
5CC*C55CCCCCCCCCCCCCCCCCCCCCCCCCCCCCCCCCCCCCCCCC5*CCCCCCCC5CCCC5CCCCCCCCCCCCCCCCCCCCCCCCC5CCCCCC5CCCCCCCCCCCCCCCCCCCC5CCCCCC*CCCCCCCCCCCCCC5CC5CCCCCCCCCCCCCCCCCCCCCC5CCCCCCCCCC*CC*CCCCC*CCCCCCCCCCC*CCCC5CCCCCCCCCCCCCCCCC5CCCC*C*CCCCCCCCCCCCCCCC5*CCCCCCCCCCCCCC5C5C5CC5CCCCC5CC*CCC5CC5CC*5CC55C55CC55C5
@VH01349:24:AACVJTHM5:1:1111:55174:27940 2:N:0:AGGTGAGA+GGCATAGA
CACCAAGGACTACTGGGGTTTCTAATCCTCTTTGCTCCCCACGCTTTCGCGTCTCAGCGTCAGTATCCAACCAGGGGCCGCCTTCGCCACGGGTGTTCCTCCCGATATCTACGCATTTCACCGCTACACCGGGAATTCCACCCCCCTCTTTGGTACTCTAGCTTGCCAGTTTCATGCGTCTTTCCTCGGTTGAGCCGAGGGCTTTCACACATGACTTAACAAACCGCCTACACGCCCTTTACGCCCAATGATTCCGAACAACGGTTGCACCCTCTGTATTACCGCGGCTGGTGGCACAGAG
+
*CC*CCC5CCCCCCC*CCCCCCCCCCCCC*CCCCCCCCCCCCCCCCCCCCCCCCCC**CCCCCCCCCCC*CCCCC*CCCCCCCCCCCCCCC5CCCCC*CCCCCCCC*CCCCCCCCCCCCCCCCCCCCCCCCCCCCCCCCCCCC*CCC**CCCCC5CC5CCCCCCCCCC5CCCC5CCCCC55CCC5CC5CCCCCCCC*CCCCCCCCCC**CCCCC5CCCCC5CCCC5CCCCCCCC*5CC5CCC5*555C55*C5*C5555555*5*5555555CC5CC5C5CC5C5CCCC5*CC5CC**CCC
@VH01349:24:AACVJTHM5:1:1111:34743:29663 2:N:0:AGGTGAGA+GGCATAGA
CACCAAGGACTACTAGGGTTTCTAATCCTGTTTGATCCCCTTGCTTTCGCGCCTCAGCGTCAGGTCTAAATTAGAAAACCGCCTTCGCCACCGGTGTTCTTCCACATATCTACGCATTTCACCGCTACTTGTGGAATTCCGTTTTCTCCATCTAGCCTCTAGAAGGATAGTTTCAATTGCTGTTCCGAGGTTGAGCCCCGGGATTTCACAACTGACTTATCTTTCCGCCTACGGGCCCTTTACGCCCAATAAATCCCATTAATGGTTGCACCCTCCGTATTACGGCACGTGGTGGCACGGA
+
CCCCCCCCCCCCCCCCCCCCCCCCCCCCCCCCCCCCCCCCCCCCCCCCC5C5CCCCCCCCCCCCCCCCCCCCCCCCCCCCCCCCCCCCCCCCCCC5CCCCCCCCCCCCCCCCCCCCCCCCC5CCCCCC*CCCCCCCCCCC5CCCCCC5CCCCCCCCCCCCCCCCCCCCCCCCCCCCCCC*CCCCCCCC5CCCCCC5CCCCCCCCCCC5CCCC*CCCCCC55CCCCCCCCCCC**CCC*CCCCCCCCCCCCC5CCCC*CCCCC5C*CCCCCC*55CCC55CCCC55CCC*C5*CC55CCC55
@VH01349:24:AACVJTHM5:1:1111:73144:30079 2:N:0:AGGTGAGA+GGCATAGA
CACCAAGGACTACTCGGGTATCTAATCCTGTTTGCTCCCCACGCTTTCGCGCCTCAGCGTCAGTTACAGACCAGAGAGTCGCCTTCGCCACTGGTGTTCCTCCAAATCTCTTCGCATTTCACCGCTACACTTGGAATTGCACTTTCCTCTTCTGGACTCAAGTTCCCCAGTTTCCAATGAACCTCCACGGTTGAGCCGTGGGGTTTTACATTAGACTTAAGGATCCGCCTGCGGGGGGTTTACGCCCAATAATTCCGGACAACGCTTGCCACCTACGTATTACCGCGGCTGCTGGCACGTA
+
5CC5CCC*CCCCCCCCCCC5C5C*CCCCCCCCCCCCCCCCCCCCCCCCCCCCCCCCC*CCCCCCCCCCCCCCCCCCCCCCC5C5C*CCC*C*CC*C5C*CC*CCCCCCC5C*C***CC5555CC5CC*555C5C5CC5*CC*555555555*5*5C55555*55*5555C555555555C*55C5CC55C*55*55C*5CCCCC55*5555*C555*555*55**C5*5555555*5555C555**5C5**55**5*5*5555*555*55555*5555555*5*5*55*555555555555
@VH01349:24:AACVJTHM5:1:1111:7911:30325 2:N:0:AGGTGAGA+GGCATAGA
CACCAAGGACTACTGGGGTTTCTAATCCTGTTTGCTCCCACGCTTTCGCACCTCAGCGTCAGTATTGGCCCAGGTCGCCGCCTTCGCCACTGGTGTTCCTCCCGATATCTACGAATTTCACCTCTACACCGGGAATTCCGCGACCCTCTTCCATACTCAAGCTCCGCAGTTTCGGATGCACGTCCTCGGTTGAGCCGAGGGATTTCACATCCGACTTGCGAAGCCGCCTACGTGGGCTTTACGCCCAATCATTCCGAGCAACGTTTGCACCCTTCCTATTACCGCGGCTGCTGCCACGAAG
+
*5C*CCCCCCCCCCCCCCCCCCCCCCCCCCCCCCCCCCCCCCCCCCCCCCCCCCCCCCCCCCCCCCCCCCCCC5CCCCCCCCCCCCCCCCCCCCC55CCC55CCCCCCC*CCCCCCC55CCCCCC5CCCCCCC5CCC5CCCC5C55CCCCCCCCCCCCCCC5C5C5CCCCCCC5*CC*5C*C*55CCCCCCCCCCCCCCCCC5CC5CCCCCCC5CCC5*CCC55C5CC5C**CC*CC55C55CCCCCCC**C55C5C5CC555*555CC5CCCC**CCCCCCCCCC*5CC**C*5C**55C
@VH01349:24:AACVJTHM5:1:1111:28400:30969 2:N:0:AGGTGAGA+GGCATAGA
CACCAAGGACTACTAGGGTTTCTAATCCTGTTTGCTCCCCGCACTTTCGCACCTCAGCGTCAATACACTGCCAGGCAGGCGCCTTCGCCTCCGGTGTTCCACCTGATCTCTACGAATTTCACTTCTCCACCAGGTATTCCCCCACCCTCTCAGGTATTCAAGACAAGCGGTTTCAACTGCAGTTCCCGAGTTGAGCTCAGGTATTTCACAATTGACCTACGAGTCCGCCTACGTGCGCTTTACGCCCAGTGATTCCGAGTAACCCTTGCACCTTTCGTATTACCGCGGCTGCTGGCACGAA
+
CCCCCCCCCCCCCCCCCCCCCCCCCCCCCCCCCCCCCCCCCCCCCCCCCCCCCCCCCCC5CCCC5CCCCCCCCCCCCCCCCCCCCCCCCCCCCCCCCCCCCCCCCCCCCCCCCCCCCCCCCCCCCCCCCCCCCCCCCCCCCCCCCCCCCCCCCCCCCCCCCC5CCCCCCCCCCCCCCC5CCCCCCCCCCCCCCCCCCC5CCCCCCCCCCCCCCCCCCC*CCC*CCCCCC*CCCCC*C*CCCCCCCCCCCCCCCCCC*CC*CCC**CCCCC*CCCCCCCCCCCCCCCCC55CCCCCCCCCCC
@VH01349:24:AACVJTHM5:1:1111:64775:31139 2:N:0:AGGTGAGA+GGCATAGA
CACCAAGGACTACCGGGGTTTCTAATCCTGTTCGCTCCCCACGCCTTCGCGCCTCAGCGTCAGGGACGGCCCAGCCGGCCGCCTTCCCCACGGGTGTTCCGCCTGATCTCTACGCATTTCACCACTACACCAGGCATTCCACCGGCCCCTGCCGCCCTCAAGCGGTGCGGTCGCCGACGACCTTCCGCGGTTGAGCCGGGGGCTTTCACGCCGGACCCACACCGCCGCCTGCGCGCCCTTTACGCCCAGTAACTCCGGACAACGGTCGGACCCCACGTATTACGGCCGCTGCTGGCACGTG
+
CCCC5CCCCCCCCCC5CCCCCCCCCCCCCCCCCCCCCCCCCCCCCCCCCCCC**CCCCCCCCCCCCCCCCCCCCCCCCC*CCCCCC*CCCCCCCCCCCCCCCCCCCCCCCCCCCCCCCCCCCCCCCCCCCCCCCCCCCCCCCCCC*CCCCCCCCCCCCCCCCCCCCCCCCCC*CCCCCCCCCCCCC*CCCCCCCC*CCCCCCCCCCCCCC**CCCCCCCCC5CCCCCCCCC55*CC*CC5CCC55C5CCCCCCCCCCCCCCC5CCCCC5CCC*C55*5555*555**555555*55C*555
@VH01349:24:AACVJTHM5:1:1111:62805:31404 2:N:0:AGGTGAGA+GGCATAGA
CACCAAGGACTACAGGGGTTTCTAATCCGGTTCGCTCCCCACGCTTTCGCACCTCAGCGTCAGGTCAGGCCCAGGTGGCCGCTTGCGCCACCGGCGTTCCTCCGGATCTCTACGCATTTCACCACTACACCCGGAATTCCGCCACCCTCTGCCTGCCTCGAGCCCAATCGTATCGGCACGCCTCGCCGGGTTAAGCCCGGCGCTTTCAGCACCGACGCATCAGCCCGCCTACGTGCGCTTTACGCCCAGTAAGTCCGGACAACGCTTGCCCCCTCCGTCTTACCGCGGCTGGTGGCACGGA
+
CCCCCCCCCCCCCCCCCCCCC*5CCCCCCCCCCCCCCCCCCCCCCCCCCCCCCCCCC*CCCCCCC5CCCCCCCCCCCCCC*CCCCCC*CCCCCCCCCCCCCCCCCCCCCCCCCCCCCCCCCCCCCCCCCCC*CCCCCCCCCCCCCCCCCCCCCC5CCCCCCCCCCCCCCCCCC*C*CCCCCCCCC*CCC5CC5CCCCCCCCCCCCCCC5*CCCCCCCC*CCCC*5CCCCCCCCCCCC5CCCCC5CCCCC5CCCCC5CCCCCCCC*CCCC5CCCCCCCC*5CCCCC*CCCCC*CCCCCCCCC
@VH01349:24:AACVJTHM5:1:1111:17815:31556 2:N:0:AGGTGAGA+GGCATAGA
CACCAAGGACTACCCGGGTTTCTAATCCTGTTCGCTCCCCACGCTTTCGTGCCTCAGCGTCAATCCAGGTCTAGCCAGCTGCCTTCGCAATTGGTGTTCTATGGCATATCTATGCATTTCACCGCTACATGCCACATTCCGCTGACCTCATCCTAATTCTAGCACCGCAGTATCAAAAGCAATTTTACGGTTGAGCCGCAAACTTTCACTCCTGACTTACCGCGCCGCCTACGCACCCTTTAAACCCACTAATTCCGGATAACGCTCGCACCCTCCGTATTACCGCGGCTGGTGGCACGGA
+
CCCCCCCCCCCCCCCC*CCCCCCCCCCCC5CCCCCCCCCCCCCCCCCCCCCCCCCCCC5CCCCC5CCCCCCCCCCCCCC5C5CCCCCCCCCCCCCCCCCCCCCCCCCCCCCCCCCCCCCCCCCCCCC*CCCCCCCC5CCCCCCCCCCCCCCCCCCCCCCCCCCCCCCCCCCCCCCCCC*CCCCCCCCCCCCCCCCCCCCCCCCCCCCCCCCC5CCCC5CC*CC5CCCCCCCCCCCCCCCCCCCCCCCC*CCCC*55CCCCCCCCCCCCCCCCCCC*CCCCCCCCCCCCCCC*5*CC5C*CC
@VH01349:24:AACVJTHM5:1:1111:10259:33127 2:N:0:AGGTGAGA+GGCATAGA
CACCAAGGACTACACGGGTATCTAATCCTGTTTGCTCCCCACGCTTTCGCTCCTCAGCGTCAGTACCGGCCCAGAGTGCCGCCTTCGCTACGGGTGTTCCTCCCGATCTCTGCGCATTTCACCCCTACACCGGGAATTCCACACTCCCCTACCGGACTCGAGTCACGACAGTATCGAACGGCCCCTCCACGTTGAGCGTGGAGATTTCACGTCCGACTTATCGAACCGCCTACGAGCTCTTTACGCCCAATAAATCCGGACAACGCTCGCGCCCTTCCTATTACCGCGCCTGCTGGCACGT
+
*C5CCCCCCCCCCCCCCCCCCCCCCCCCCCCCCCCCCCCCCCC*CCCCCCCCCCCCCCC*CCCCCCCCCCC5CC5C*C5CCCCCCCCCCCCCCCCCCCCCCCCCCCCCC*CCCC5CCCCCCC**CCCCCCCCCCCCCC*CCCCCCCCC*CCCCCCCCCCCCC5C555CCCC5CCC55CCC5*C*CCCCC5*CC55C5CC55CCC5CC55CCCCCCCCCCCC5CCC*C*CCCC5*55C*C*55C5C*C5C555CCC5C55CCCCCCCC*55*C5CC*5*55*555C555555C55C5C5C55
@VH01349:24:AACVJTHM5:1:1111:62862:33165 2:N:0:AGGTGAGA+GGCATAGA
CACCAAGGACTACAAGGGTTTCTAATCCTGTTTGCTCCCCACGCTTTCGCGCCTCAGCGTCAGTTACAGACCAGAAAGCCGCCTTCGCCACTGGTGTTCCTCCACATATCTACGCATTTCACCGCTACACGTGGAATTCCGCTTTCCTCTTCTGGACTCAAGTCCCCCAGTTTCCAATGACCCTCCACGGTTGAGCCGTGGGCTTTCACATCAGACTTAAACGACCGCCTGCCCGCGCTTTACGCCCAATAATTCCGGACAACGCTTGCCACCTACGTATTACCGCGGCTGCTGGCACGTT
+
CCCCCCCCCCCC*C*CCCCCCCCCCCCCCCCCCCCCCCCCCCCCCCCCCCCCCCCCCC5CCCCCCCCCCCCCCCCCCCCC5CCCCCCC5CCCCCCCCCCCCCCCCCCCCCCC*CCCCCCCCC*CCCC5C5C5CCCCCC5CCCCCCCCCCCCCCCCCCCCCC*CCCCCCCC5*CCC*C*CCCCCC*CCCCCCC*CC5CCCCCCCC5CCC5C5CCCCCC55CC*5C5C55CCC***55C*CC55*5*555CC5555555C5555555*5555C5CCC5C55*CCC*55*55555CCC*CC555
@VH01349:24:AACVJTHM5:1:1111:9824:33714 2:N:0:AGGTGAGA+GGCATAGA
CACCAAGGACTACACGGGTATCTAATCCTGTTTGCTCCCCACGCTTTCGCTCCTCAGCGTCAGTACCGGCCCAGAGTGCCGCCTTCGCTACGGGTGTTCCTCCCGATCTCTGCGCATTTCACCGCTACACCGGGAATTCCACACTCCCCTACCGGACTCGAGTCACGACAGTATCGAACGGCCCCTCCACGTTGAGCGTGGAGATTTCACGTCCGACTTATCGAACCGCCTACGAGCTCTTTACGCCCAATAAATCCCGACAACGCTCGCCCCCTACCTATTACCGCGGCTGCTGGCACGT
+
CCCCCCCCCCCCCCCCCCCCCCCCCC5CCCCCCCCCCCCCCCC*CCCCCCCCCCCCC*CCCCCCCCCCCCCCCCC5CCCCCCCCCCCCCCCCCCCCCCCCCCCCCCCCC5CCCCCCCCCCCC**CCCCCCCCCCCCCCCCCCCCCCCCCCCCC*CCCC5CC5CCCCCCCCCCCCCCCCCCCCCCCCCCCCCCC*CC*C5*CCC5C*CCC55CCCCCCCCCCCCCCCCC*CC55*5C5CC5CC*CC*CC5C5C55CC5*CC5C555555C555C555C*55555555*5**555**55555C
@VH01349:24:AACVJTHM5:1:1111:48850:34112 2:N:0:AGGTGAGA+GGCATAGA
CACCAAGGACTACAGGGGTTTCTAATCCCGTTCGCTCCCCACGCCTTCGCGCCTCAGCGTCAGGTCAGGTCCAGCCAGCCGCCTTCGCCACTGGTGTTCCTCCGGATCTCTACGGATTTCACCACTACACCCGGAATTCCACTGGCCTCTCGCTGCCTCCAGACACGCCATCTCGACGGACCCTCCCCCGTTGAGCGGGGGGCTTTCACCGCCGATGGGCGTGTCCGCCTGCGCGCGCTTTACGGCCAGTAACTCCGGACAACGCTCGCATCCTACGTCTTACCGCGGCTGCTGGCACGTA
+
CCCCCCCCCCC5CCCCCCCCCCCCCCCCCCCC*CCCCCCCCCCCCCCCCCCCCCCCCCCCCCC5CCCCCCCCCCCCC5*CCCCCCCC5CCCCCCCCCCCCCCCCCCCCCCCCCCCCCCCCCCCCCCCCCCC5CCCCCCCCCCCCCCCCCCC*CCC*CCCCCCCCCC*CCCCCC*CCCCCCCCCCCCC5CCCCCC*5CCCCCC*CCCCCCCC*CCCCC*55CC5C5CC*CCC5CC5C5*CCCC***5CC5*CCCCCCC5CCCC5CCCC5*CCCCCC5C*C5CCCC5*CC*CC*C5CCCCCC5
@VH01349:24:AACVJTHM5:1:1111:16129:36459 2:N:0:AGGTGAGA+GGCATAGA
CACCAAGGACTACTCGGGTATCTAATCCTGTTCGCTCCCCACGCTTTCGCTCCTCAGCGTCAGTTACAGACCAGAGAGTCGCCTTCGCCACTGGTGTTCCTCCACATCTCTACGCATTTCACCCCTACACGTGGAATTCCACTCTCCTCTTCTGTTCTCAAGTCCTCCAGTTTCCAATGACCCTCCACGGTTGAGCCGTGGGGTTTCACTTCAGACTTAAAAGACCGCCTGCGAGGGCCTTTCGGCCAATATTTCCGGACAACGGTTGCCACCTACGTATTATCGCGGCTGGTGGCACGTA
+
CC5*CCCCCCCCCCCCCCCCCCCC5CCCCCCCCCCCCCCCC5CCCCCC5CC*CCCCCCCCCCCCCC*C5CCCCC*CCCCCCCCCCCCCC*CCCC5*CC*CCCCCC5C*CCC5C*5*C5C5C5C**CCCC*5CCCCC*C*CCCC*CCCC5CCCC5C*CC5*C5555C*CC55CC5CCCC5CCCCC555CCCCC*C*5C5CCCC*CCCCC**5CC55*55*C55***555555*55*55**55*55*5555*5*55*5555*55*555555C555C555***55**5555*5**5*5555555
@VH01349:24:AACVJTHM5:1:1111:21015:37254 2:N:0:AGGTGAGA+GGCATAGA
CACCAAGGACTACTCGGGTTTCTAATCCTGTTCGCTCCCCTAGCTTTCGCACCTCAGCGTCAGTTACAGGCCAGAGAGCCGCTTTCGCCACCGGTGTTCCTCCACATCTCTACGCATTTCACCGCTACACGTGGAATTCCACTCTCCTCTCCTGCACTCAAGCTCCCCAGTTTCCAATGACCCTCCGCGGTTGAGCCGCGGGCTTTCACACCAGACTTAAGGAGCCGCCTGCGCGCGCTTTACGCCCAATAATTCCGGACAACGCTCGCCCCCTACGTATTACCCCGGCTGCTGGCACGTA
+
CCCCCCCCCCCCCCCC5CCCCCCCCCCCCCCCCCCCCCCCCCCCCCCCCCCCCCCCC*CCCCCCCCCCCCCCCCCCCCCC*CCCCCCCCCCCCCCCCCCCCCCCCCCCCCCC*5*CCCCCCCCC5CCCCCCC5CCCCCCCCCC*CCCCCCCCCCCCCC5CCCCCCCCCC*5CCC*CCCCCCCCCCCC5CCC5CCCCCC*CCC55CCCC*C5CC5CCCCCC55C5CCCCCCC*C*C55CCCCCCCCCCCCC*C5C*5*5C55C5C5C**CC55555*5555**55***55555555555*55
@VH01349:24:AACVJTHM5:1:1111:11509:38050 2:N:0:AGGTGAGA+GGCATAGA
CACCAAGGACTACTAGGGTATCTAATCCTGTTTGCTCCCCACGCTTTCGCTCCTCAGCGTCAGTACCGGCCCAGAGAACCGCCTTCGCTACTGGTGTTCCTCCCGATATCTGCGCATTTCACCGCTACACCGGGAATTCCATTCTCCTCTACCGGACTCGAGTCACAATAGTTTCGACTGCAGTTCCGAGGTTGAGCCTCGGAATTTCACAGCCGACTTACTGAACCGCCTACGAGCTCTTTACGCCCAATGATTCCGGACAACGGTCGCCCCCTAGGTATTACCGCGGCTGCTGGCACGT
+
*CCCCCCCCCC5CC5C*CCCCCCCCC5CCCCCCCCC*CCCCCCCCCCCC5CCCCCCCCCCCC5CCCCCC5CCCC5CCCCCCCCCCCCCCCCCCCCCCCCCCCCCCCCCCCCCCCCCCCCCCCCCCCCCCC5CCCCCCCCCCC5CCC5CCCCCCCCCCCCCCCCCCCCCCCCCCCCCCCC55CCCCC5CCCCCCCCCCCCC5CCCCCCCCCCCCCCCCCCCCCCCCCCC*CCCCCCC5CCCCCC5C5C5CCCCCCC5C5*5CC5CC5CC5CC5*CC55CCCCCC5C5CC*CC5CC55CCCC5
@VH01349:24:AACVJTHM5:1:1111:36656:38580 2:N:0:AGGTGAGA+GGCATAGA
CACCAAGGACTACTGGGGTTTCTAATCCTGTTCGCTCCCCACGCTTTCGCTCCTCAGCGTCAGTATCGGCCCAGAGTCGCGCCTTCGCCACCGGTGTTCCTCCTGATATCTGCGCATTTCACCGCTACACCAGGAATTCCAGTCTCCCCTACCGAACTCTAGCCTGCCCGTATCGGCTGCAACCCCACAGTTGAGCTGTGGGTTTTCACAGTCGACGCGACAAGCCGCCTACGAGGCCTTTACGCCCAATAAATCCGGACAACCCTCGCGCCCTACGTCTTACTGCGGCTGCTGGCACGTT
+
*CC*CCCCCCCCCCCCCCCCCCCCCCCCC*CCCCCCCC*CCCCCCCCCC5C5CC5CCCCCCCC5C55CCCCCCCC**C*C5CCCCCC*555CCCCCCC5C5CCCCCCCCC*CC5CC5CCCCCCCCCCCCC*CC5CC*C55CCCCCCCC5CCCCCCCCCCCCCCCCCCCCCCCCCCCCCCCCC**CCCCCCCCCCCCCCCCCCCCCCCCCCCCCCCCC5CCC5C5C5CCCCC*5*C5**C5C*C5555C5C5C5*5*5C55555*5**55*5555555*5*55***555*55555555*5*5
@VH01349:24:AACVJTHM5:1:1111:62824:39375 2:N:0:AGGTGAGA+GGCATAGA
CACCAAGGACTACAAGGGTATCTAATCCCGTTCGCTCCCCACGCCTTCGCGCCTCAGCGTCAGGTCAGGTCCAGCCAGCCGCCTTCGCCACTGGTGTTCCTCCGGATCTCTACGCATTTCACCACTACACCCGGAATTCCACTGGCCTCTCCCTGCCTCCAGACACGCCATCTCGACGGACCCTCCCCCGTTGAGCGGGGGGCTTTCACCGCCGATGCGCGTATCCGCCTGCGCGCGCTTTACGCCCACTAACTCCGGACAACGCTCGGATCCTACGTCTTACCCCGGCTGCTGGCACGTA
+
5CCCCCC*CCCCCCC*CCCCCCCCCCCC5CCCCCCCCCC*CCCCCCCCC*C*CCCCCCCCCCCCCCCCCCCCCC5CCC5C*CCCCCCCCCCCCCCCCCCCCCCCCCCCCCCCCCCCCCCCCCCCCCCCCCCCCCCCCCCCCCCCCCCCCCCC5CC5CCCCCCCC*5CCCCC5C5CCC5CCCCCCCCCC5CCCCCC*CCCCCC*CCCCCCCC5CCCCCCC*5CCC**C*CCCCC5CCC*CCCCC****C*CCC5C*5*55555555CC5CCCCCCCC5CCC*5C***C5CCCCC5C*CC*C5
@VH01349:24:AACVJTHM5:1:1111:29252:40000 2:N:0:AGGTGAGA+GGCATAGA
CACCAAGGACTACTGCCGATTCTAATCCTGTTTGATCCCCACGCTTTCGTGCCTGAGCCTCAATATTTGTGTAGTGAGCTGGCTTCGCAATTCTTGTTCTATGTCATATCTAAGCATTTCACCGCTACATCACATATTCCGCTCACGTCCACAACATTCAAGATACGCAGTACCCACGCCAGTTTCGGAGTTAAGCTCGGAGATTTCACCACGCACTTACATACCCCCCTACCTACCCTTTAAACCCACTGAATCCGCATAACGCATGCAGCCTCCGTATTACCGCGGGTGGTGGCTCGGA
+
*5*5CC*5*555*C**5***C*CCC555555*5555**5*5555*5555*5*55*5****5**55*5*5555*55*55**55*5*5*55555***5555**55555555555555*555*5555*55*55*555555*555*5555*55555555555555*555*5*55555**5*5*5555555*555C5C*555*5555*55555**55*555555555555*555555**55*55555*55*55*55555555*55*555555555**5555*5555*5*5555*55555*555555
@VH01349:24:AACVJTHM5:1:1111:36087:41457 2:N:0:AGGTGAGA+GGCATAGA
CACCAAGGACTACTGGGGTTTCTAATCCTGTTTGCTCCCCACGCTTTCGCGCCTCAGCGTCAGTTACAGTCCAGAGAGCCGCCTTCGCCACTGGTGTTCCTCCACATCTCTACGCATTTCACCGCTACACCTGGAATTCCGCTCTCCTCTCCTGCACTCAAGTCCCCCAGTTTCCCATGCGTCCCAGCCTTGAGCCCTGGGCTTATACACGAGACTTAAAGAACCGCCTGCGCGGGCTTTACGGCCAATAATTCCGGACAACGCTCGCCCCCTACGTATTACCGCGGCTGGTGGCACGTAG
+
5CCCCCCCCCCCCCCCCCCCCCCCCCCCCCCCCCCCCCCCCCC5CCCCCCCCCCCCCCCCCCCCCCCCCCCCCC*CCCCCCCCCCCCCCCCCCCCCCCC5CCCCCCCCCC*CCCCCCCCCCCCCCCC*C**CCCCCCCCCCCCCCCCCCCCCCC*CCCC5C5CCCCCCC*CCC5CCCCC*CCCCCCC**5C5C*CCCCCCCCC5CCCCC5CC5CCCCCC5C5CC*CCCCC*C**5555CC55C5CCCCC55C55CCC5C5C55*555C5C5C55CC5C555C5555C*CC*CC*C*5555*
@VH01349:24:AACVJTHM5:1:1111:74375:42252 2:N:0:AGGTGAGA+GGCATAGA
CACCAAGGACTACAGGGGTTTCTAATCCTGTTTGCTCCCCACGCTTTCGCGCCTCAGTGTCAGTTACAGACCAGAAAGTCGCCTTCGCCACTGGTGTTCCTCCATATCTCTACGCATTTCACCGCTACACATGGAATTCCACTTTCCTCTTCTGCACTCAAGTCTCCCAGTTTCCAATGACCCTCCACGGTTGAGCCGTGGGCTTTCACATCAGACTTAAGAAACCACCTGCGCGCGCTTTACGCCCAATAATTCCGGATAACCCTTGCCACCTACGTATTACCGCGGCTGCTCGCACGTA
+
5CCCCCC5CCC5CCC5CCCCCCCCCCCCC*CCCCCCCCCCCCC5CCCCCCCCCCCCCCCCCCCCCCCCCCCCCCCCCCCCCCCCCCCCCC*CCCC5CCCCCCCCCCCCCCCCCCC5CCCCCC*CCCCCCCCC*CCCCCCCCCCCC55CCCCC5CCC5CCCCC*CCC5CCCCCCC5CCCCCCC5CCCCCC*CCCC*CCCCCCC*CCCC5C*CCCCC5CCCC*5CCC5CC5CC5C55CCCC*CC*CC**CCCC*CCCCCCCC*C5*5555**555C55CCC5*CC*5CC5C55CC*C*CCC55
@VH01349:24:AACVJTHM5:1:1111:26033:44316 2:N:0:AGGTGAGA+GGCATAGA
CACCAAGGACTACAGGGGTTTCTAATCCTGTTCGCTACCCATGCTTTCGCGCCTCAGCGTCAGTTACAGACCAGAGAGTCGCCTTCGCCACTGGTGTTCCTCCACATCTCTACGCATTTCACCGCTACACGTGGAATTCCACTCTCCTCTTCTGTACTCAAGTCCCCCAGTTTCCAATGACCCTGCACGGTTAAGCCGTGGGCTTTCACATCAGACTTAAAGGACCGCCTGCGCGCGCTTTACGCCCAATAATTCCGGTCAACGGTTGCCACCTACGTATTACCGCGGCTGCTGTCAGGTA
+
CCCCCCCCCCCCCCCCCCCCC*CCCCCCCCCCCCCCCCCCCCCCCCCCCCCCCCCCCCCCCCCCCCCCCCCCCCCCCCCCCCCCC5C5CCCCCCCCCC5CC5CCC5CCCCCC5C5CCCCC*CCC*C5CCCC5CC*CCC*CCCCCCCCCCCCCCCCCCCC5C*CCC*C5CC5CCCCCCC5CCC5C*CCCC5CCCCCCCCCCCCCCCCCCC5CCC5CCCCCCCCC*5*C55CCC55C5C**5CC5C*CC5CC55C55C55*5C55555555555*555555555**5*5555**55*****55
@VH01349:24:AACVJTHM5:1:1111:12437:45755 2:N:0:AGGTGAGA+GGCATAGA
CACCAAGGACTACTAGGGTATCTAATCCTGTTTGCTCCCCACGCTTTCGTGCCTGAGCGTCAGTGGTGGACCAGGAAGCCGCTTTCGCCACTGGTGTTCCTCCCGATATCTACGCATTTCACCGCTACACCGGGAATTCCGCTTCCCTCTTCCGCACTCTAGCCCCGCAGTTTCGAATGCAATTCCCAGGTTGAGCCCGGGGCTTTCACACGCGACACACGGAACCGCCTACGCACGCTTTACGCCCAGTAATTCCGATTAACGCTCGCACGCTCTGTATTACCGCGCCTGCTGGCACAGA
+
*CCCCCCCC*CCCCC*CCCCCCCC5CCCCCC5CC*CCC5CCCCCCCCCCCCCCCCCC5*CC5CCC*CCCCCCCCCCCCCC5CCCC5CCCC*CCCCCCCCCC5CCCCCCCCCCCCCCCCC*CC5CCC*CCCCC5C5CCC55C*CC555CCC5C5CCCCCCCC*CCCC*CCCCC*5CCCCCCCCCC5CCCCCCC5CCC5CCCCC5CCCCCCC5CCCCCCCCC5CCCC*C*CCC5CCCCC5C5CC*C*CC5CCCC5CC*5CCCC5CCCCCCCCCCCC*5C*C5CC5*C55*555*555CCCC5*
@VH01349:24:AACVJTHM5:1:1111:47790:46077 2:N:0:AGGTGAGA+GGCATAGA
CACCAAGGACTACAAGGGTTTCTAATCCTGTTTGATCCCCACACTTTCGTGCATCAGCGTCAGTTACAGCCTAGTAAGCTGCCTTCGCTATCGGTGTTCTTGACGATATCTATGCATTTCACCGCTACACCGTCAATTCCGCCTACCTCATCTGTACTCAATCCCGGCAGTTTTTCAGGCAGCTCCCAAGTTGAGCTTGGGCATTTCACCTAAAACTTGCAGGGACGCCTACGCACCCTTTAAACCCAATAAATCCGGACAACGGTCGCCACCTACGTATTACCGCGGCTGCTGGCACGTA
+
CCC*CCCCCCCCCCCC*CCCCCCCCCCCCCCCCCCCCCCCCCCCCCCCCCC*CCCCCCCCCCCCCCCCCCCCCCCCCC*CCCCCCCCCCCCCCCCCCCCCCCCCCCCCCCCCCCCCCC5CCCCCCCCCCCCCCCCCCCCCCCCCCCCCCCCCC*CCCCCCCCCCCCCCCCCC5CCCCCCCCC*CCCCCCCCCCCCCCCCCCCCCCCCCCCCCCCCCCCCCCCCCCCCCCCCCCCCCC5CCCCCCCCCCCC5CCC5CCCCCCCCC*CCCCCCCCCCCCCCCCCCC5CC*CCC5CCCCCCCCC
@VH01349:24:AACVJTHM5:1:1111:69641:46985 2:N:0:AGGTGAGA+GGCATAGA
CACCAAGGACTACAAGGGTTTCTAATCCTGTTTGCTCCCCACGCTTTCGCACCTCAGCGTCAGTTCCGGACCAGTGAGCCGCCTTCGCCACTGGTGTTCCTCCGAATATCTACGAATTTCACCTCTACACTCGGAATTCCACTCACCTCTTCCCGACTCCAGACACCCAGTATCAAACGCACTTCCGGGGTTGAGCCCCCGGATTTCACCCCTGACTTAAATGTCGGCCTACGTGCGCTTTACGCCCAGTAATTCCGAACAACCCTAGCCCCCTTCGTATTACCCCGGCTGCTGGCACGAA
+
CCCCCC*CCCCCC*CCCCCCCCCCCCC*C5CCCCCCCCCCCCCCCCCCCCCCCCCCCCCCCCCCC*CCC*CC*CCCCC5CCCCCCCCCCC5CCCCCCCCCCCCCCCCCCC*CCCCCCCCCCC5CCCC*CCC5CCCCCCC*C5C5CCCCCCCCC*CC*CC*CCCCCCCCCCCC5C*55*5CC*CCCC5*CC5CCC55555*C5CC5CC55CCCC5C5CCCC5**55*5C*5*55C55555CCCC5C*5C55CCCCC5C5C*5555*55555*55**5555555***555555*55555555C
@VH01349:24:AACVJTHM5:1:1111:47506:47080 2:N:0:AGGTGAGA+GGCATAGA
CACCAAGGACTACTGGGGTATCTAATCCTGTTTGCTCCCCACGCTTTCGCACCTCAGCGTCAGTACCGCACCAGTGAGCCGCCTTCGCCACTGGTGTTCTTCCTAATATCTACGAATTCCACCTCTACACTAGGAGTTCCACTCACCTCTTCCGGACTCAAGATCACCAGTATCAGAGGCAGTTCTGGAGTTGAGCTCCACGATTTCACCCCTGACTTAATGATCCGCCTACGTGCCCTTTACGCCCAGTAAATCCGAACAACGCTACCCCCCGTCATATTACCCCGGCTGCTCGCACGAA
+
5CCCCCCCCCCCCCCCCCCCCCCCCCCCCCCCCCCCCCCCCCCCCCCCCCCC*CCCCCCCCCCCC5CC*CCCCCCCCCCCCCCCCCCCCCCCCCCCCCCCCCCCCCCCCCCCCCCCCCCCCCCCCCCCCCCCCCC*CC*CCCCCCCC5CCCCCCCCCC5CCCCCCCCCCCC*CCCCC*C555CC5CCCC*CCCC**CCCC555CCCCCC5C*CC55C*CCC*CCC5CCCCC5*CCC**CCCCCC5CCC**5CC5*CCCC*5CC5*55555*C5*555C5C5C55*C*55*55CC55555C5
@VH01349:24:AACVJTHM5:1:1111:25692:47345 2:N:0:AGGTGAGA+GGCATAGA
CACCAAGGACTACCCGGGTTTCTAATCCTGTTTGCTACCCACGCTTTCGTGTCTCAGCGTCAGATACGTTCCAGAGCGCCGCCTTCGCCACCGGCCTTCCTCCCGATCTCTACGCATTTCACCGCTACACCGGGAATTCCGGGCTCCTCTCCCGTCCTCTAGCCTGGCAGTCCCCTCTGCGCTTTCCGGGTTAGGCCCGAAGGTTTCACAAAAGGCTTACCAAACCGCCTACACACCCTGTACGCCCAGTGAATCCGAACAACGCTTGCCACCTTCGTATTACCCCGGCTGCTGCGAGCAA
+
5CC5CCCCC*CCCCCC5CCCCCCCCC5CC5CCCCCCCCCCCCC*CCCCCCCCCCCCCCCCCCCCCCCCCCCCC5CCCCCC*CCCCC*CCCCCCCCCCCCCCCCCCCCCCCCCCCCCCCCCCCCCCC5CCCCCCCCCCCCCC*CCCCC55CCCCCCCCCCCCCCCCCC*CCCCC5C*C55CCCCCCCCCCC*CCCCCCCCCC5**CC5CC5CCC5CCCCC5*C5CCC*C5C*5CCC5CCC5C555**5CC*C*C*CC5C5555*5***5*55**55*55*55555**555555555*55*55
@VH01349:24:AACVJTHM5:1:1111:43832:49276 2:N:0:AGGTGAGA+GGCATAGA
CACCAAGGACTACAAGGGTATCTAATCCTGTTTGCTCCCCATGCTTTCGAGCCTCAGCGTCAATATGTGTCCAGTCGGCCGCCTTCGCAACTGGTGTTCTTGGGGATCTCTACGCATTCCACCGCTACACCCCCAATTCCGCCGACCTCTCCACTATTCAAGACTCCCAGTTTTAAGTGCCTGTCCGGGGTTGGGCCCCGGGATTAAACACCTAACTTAAGAGCCCGCCTACGCTCCCTTTACGCCTAGTGATTGCGAACAACATTTGCGCGCCTCGTATTACCGCGGCTGCTGGCACGAA
+
*5C5CCCCCCCCCCCCCCCCCCCCCCCCCCCCCCCCCCCCCC5CCCCCCCCCCCCCCCCCCCCCCCCCCCCCCCCCCCCC5CCCCCCCCCCCCCCCCCCCCCCCCCCCCCCC5CCCCCCC5CCC5CCCCCCCCCCCCC5*CCCCCCCCCCCCCCCCCCCCCC*CCCCCCCCCCCCCCCCCCC*CCCCCCCCCCCCCCCCCC*CCCCCCCCCCCCCCCCCCCCCCC*CCCCCCCCCCCCCCCC*5C***5CC*C5*555555CC*5555C*55C5C555CCC55*5*55*5CC5*5*55555
@VH01349:24:AACVJTHM5:1:1111:36523:49882 2:N:0:AGGTGAGA+GGCATAGA
CACCAAGGACTACACGGGTTTCTAATCCTGTTTGCTACCCACGCTTTCGTGTCTCAGCGTCAGTTACGGTCCAGAAAGCCGTCTACACCGCAGGTGTTCCTCCTGATATCTACGCATTTCACCGCTACACCAGGAATTCCGCTTTCCTCTCCCGCACTCAAGCCTCCCAGTCTTCGGCGCACCCTCCCAGTTGAGCCGGGAGATTTCACACCCAACTTAGAAAACCGCCTACACACTCTTTACGCCCAGTAACTCCGAACAACCCTTGCTGCCTACGTATTACCGGGGCTGCTGGCACGTA
+
CCC5CCCCCCCCCCCC5CCCCCCCCC5CC*CCCCCCCCC5CCC*CCCCCCCCCCCCCCC5CCCCCCC*CCCCCCCCCCCCCCCCCC*CCCCCCCCCCCCCCCCC*CCCCCCCCCCCCCCCCCCCCCCCCCCCCCCCCCCCC*CCCCCCCCCC*CCCCCCCCCCCCCCCCC5CCCCCC*CCCCCCCCCC*CCCCCCCCCCCC*CCCCCCCCCC*CC55C5C*CCCCC5CCCCC5CCCC5CCCCCCC*CCCCCCCC*C*CCCCC5*CCCCCC5*CCCCCCCCCCCCC*CCCCC5CCCCCCCCC
@VH01349:24:AACVJTHM5:1:1111:31619:50999 2:N:0:AGGTGAGA+GGCATAGA
CACCAAGGACTACCCGGGTTTCTAATCCCGTTTGCTCCCCTGGCTTTCGCTCCTCAGCGTCAATGCCGGTCCAGGATGCCGCCTTCGCCACCGGTATTCCTCCAGATATCTACGCATTTCACCGCTACACCTGGAATTCTGCATCCCTCTCCCGGATTCAAGCCATCCAGTATCGGATGCAGTTCCCAGGTTGAGCCTGGGGATTTCACATCCGACTTAGTTGGCCGCCTACGAGCCCTTTACGCCCAGTAATTCCGAACAACGCTTGCCCCCCCCGTATTACCGCGGCTGCTGGCACGCA
+
CCC*CCCCCCCCCCCC*CCCCC*CCCCCCCCCCCCCCCCCCCC5CCCCCCCCCCCCCCCCCCCCC5CCCCCCCCCCCCCCCCCCCCCCCCCCCCCCCCCCCCCCCCCCCCCCCCCCCCCCC55CCCCCCCCCCCCCCCCCCCCCCCCCCCCCCCCCCCCCCCCCCCCCCCCCCCCCCCC*CCCC5CCCCCCCCC**CCCCCCCCCC*C5CCCCCCCCCCCCCCCCCCCCCCCCCCCCCCC*CC*CCCCCCCCCCCCCCCCCCCCCCCCCCCCC*C5C*C5C5C5*CCCCCCCCCCCCCC*C
@VH01349:24:AACVJTHM5:1:1111:55951:54539 2:N:0:AGGTGAGA+GGCATAGA
CACCAAGGACTACTGGGGTATCTAATCCTGTTTGCTCCCCACGCTTTCGCGGCTCAGCGTCAGTTACAGACCAGAAAGCCGCCTTCGCCACTGGTGTTGCTCCACATCTCTACGCATTTCACCGCTACACCTGGAATTCCGCTTTCCTCTTCTGTACTCAAGTCGTCCAGTTTCCAATGACCCTCCACGGTTGAGCCGTGGGGTTTGACATCAGACTTAAAGGACCGCCTGCGCGCGCTTTACGCCCAATAATTCCGGACAACCCTTGCCACCTACCTATTACCGCGGCTGCTGGCACGTA
+
*CCCCCC*CCCCCCCCCCCCCCC5CCCCCCCCCCCCCCCC5CCCCCCCCCCCCCCCCCCCCCCCCCCCCCCCCCCCCC5CCCCC5CCCCC*CCCCCCCCCCCC*5CCCCC*CCC*CCCCCCCC5C5CC5C*C5CC5CC*CCCCCC55CCCC5CCCCCC5CCCCC5CCCCCCCCCCCCC5CC55C5C55*5CCCCC*CCCCCC5CCC*CC5CCCCCCCCCCCC5CC*CC5CC*C*C*5CCCC*C555CCCC5555555555555**5C55CC55CC*5CC55*55555**5*5CCC555CC5
@VH01349:24:AACVJTHM5:1:1111:40992:54880 2:N:0:AGGTGAGA+GGCATAGA
CACCAAGGACTACTCGGGTTTCTAATCCTGTTTGCTCCCCACGCTGTCGCGCCTCAGCGTCAGCAACAGCCCAGCAGACCGCCTTCGCCACCGGTGTTCTTCCCGATCTCTACGCATTCCACCGCTACACCGGGAATTCCGTCTGCCTCTACTGTGCTCAAGCACGGCAGTCTAGAAGGCAATTCTGCGGTTGAGCCGCAGGATTTCACCCCCTACTTACCGCGCCGCCTACGCGCCCTTTACGCCCACTCATTCCGCACAACGCTCGCACCCTCCGTATTACCGCCGCTGCTGGCACGCA
+
CCCCCCCCCCCCCCCCCCCCCCCCCCC*CCCCCCCC5CCCCCCCCCCCCCCCCCCCCCCCCCCCCCCCCCCCCCCCCCCCC*C5CCCCCCCCCCCCCCCCCC*CCCCCCCCCCCCCCCCCCCCCCCCCCCCCCCCCCCCCCCCCCCCCCCCCC*CCCCCCCCCCCC5CCCCCCCCCCC*CCC5CCCC*CC5CCCC*C5*5CCCCCCCCC5CCCCCCCCCC5C55CCCCCCCCCCC*C*CC**555C5C*C*CCCCCC5C5CCC5CCC5CCCCC5*C5CCC5C5*5C*C5C*C5C55CCC*C
@VH01349:24:AACVJTHM5:1:1112:30407:2874 2:N:0:AGGTGAGA+GGCATAGA
CACCAAGGACTACACGGGTATCTAATCCCGTTTGGTCCCCTACCTTTCGCGCCTCAGCGTCAAGAACAGGCCAGGTAGTCGCCTTCGCCACTGGTGTTCCTCCCGATATCTACGCATTTCACCACTACACCGGGAATTCCACTACCCTCTCCTGCCTTCGAGTCGATGAGTATGGGGTGACCCTCCCCAGTTGAGCCGGCGGCTTTCACACGCGACTTGAACGACCGCCTGGGCGCTCTTTACGCCCAGTAAATCCGGACAACGCTTGCCACCTACCTATTATCGCGGCTGCTGGCACGTA
+
*C55CC5*CCCCCCC5CCCCC*CCCCCC5CCCCC*C5CCC*C*CCC*5C5C*CC5C*C5C5CCC*5CCC5CCC**CC5C5CCCCCC5CC*CCC*C5CCC5C55C5C5*C5CC55C5CCCCCC5C*CCCCCCC55CCCC*CCCCCCCC5*CCCC*CCCCCCCCC5CC5**C5*C*5*CC5C5*5C5CCC*5CC5555*55C5C5CCCCCC5C5C*CCCCCCCC5CC5CCCCC****CCC5CC*C*55C*5CC55555C5*5555**555555555*5*5*5*5*55555555***5*5555*
@VH01349:24:AACVJTHM5:1:1112:39496:4199 2:N:0:AGGTGAGA+GGCATAGA
CACCAAGGACTACTAGGGTATCTAATCCTGTTTGCTCCCCACGCTTTCGCGCCTCAGCGTCAGTGTCGGTCCAGACGGCTGCCTTCGCCATCGGTGTTCCTCCCAATATCTACGAATTTCACCTCTACACTGGGAATTCCGCCGTCCTCTCCCGAACTCGAGCGTGCCGGTCTCAAGCGCCGTTCCCAGGTTGAGCCCGGGGCTTTCACGCCTGACTTGGCACACCGCCTACCGGCCCTTTACGCCCAGTAATTCCGAACAACGCTCGCCCCCTTCGTATTACCGCGGCTGCTGGCACGAA
+
CCC*CCCCCCCCCCCCCCCCCCCCCCCCCCCCC*CCCCCCCCCCCCCCCCCCCCCCCCCCCCCCCCCCCCCCCC5CCCCCCCCCCCCCCCCCCCCCCCCCCCCCCCC*CCC*CCCCCCCCCCCCCCCCCCCCCCCCCCCCCCC*CCCCCCCCCCCCCCCCCCCCCCC5CCCCCCCCCCCCCCCCCCCCCCCCCCC*CCCCCC5CC5CCCC55CCCCCCCCCCCCCCCC*CCC*5C*C5CCCCCCC5CCCCCCC5C5CC5CCCC**CCCCCC5CCCCCC*C5CCC55C*CCCCCCCCCCCCC
@VH01349:24:AACVJTHM5:1:1112:55837:4370 2:N:0:AGGTGAGA+GGCATAGA
CACCAAGGACTACCCGGGTTTCTAATCCTGTTTGCTCCCCACGCTTTCGCTCCTCAGCGTCAGTACCGGCCCAGAGAACCGCCTTCGCTACTGGTGTTCCTCCCGATATCTGCGCATTTCACCGCTACACCGGGAATTCCATTCTTCTCTACCGGACTCGAGTCACAATAGTTTCGACTGCAGTTCCGAGGTTGAGCCTCGGAATTTCACAGCCGACTTACTGAACCCCCTACGAGCTCTTTACGCCCAATGATTCCGGACAAGGGTCGCCCCCTACGTATTAGCGCGGCTGCTGGCACGT
+
CCCCCCCCCCCCC*CCCCCCCCCCCCCCCCCC5CCCCCCCCC*CCCCCCCCCCCCCCCCCCCCCC55CCCCCCCCC*CCCCCCC*CCCCCCCCCCCCCCCCCCC5CC*C5CCCC*CCCCCCC**CCCCCCCCCCCCCCCCCCCCCCCCCCCCCCCCCC5CCCCC55CCCCCCCCCCCC*C5C5CCCCCCCCCC*CCCCCCC*CCCCCCCCCC5CCCCCCCCC5CC5**5CCCCCCCCCCCCC*CCCCCC5CC*C5*CC*C*CC*C*5CC5*5CCC5*CCC55C*5*C*5CC5555*5C*CC
@VH01349:24:AACVJTHM5:1:1112:68372:5051 2:N:0:AGGTGAGA+GGCATAGA
CACCAAGGACTACTGGGGTTTCTAATCCTGTTTGCTCCCCACGCTGTCGCGCCTCAGCGTCAGGACTGGTCCAGCTGGCCGCCTTCGCCACGAGTGTTCTCCCCTATATCTACGCATTTCACCGCTACACAGGGAATTCCACCGGCCTCTCCCAGCCTCAAGTCTCGCAGTTTCTACCGACCCTCCACGGTTGAGCCGTGGGCTTTTACAGCAGACATACAAGACCGCCTACGCGCCCTTTACGCCCAATGATTCCGACCAACCCTTGCCCCTTCCCAAATACCGCGCCTGCTGCCACCGA
+
*CCCCCCCCCCCCC5CCCCCCCCCCCCCCCCCCC*CCCCCC5CCCCCCCCCCCCCCCCCC5CCCC*5CCCCCC*C*5*CC*CCCC5*CCCCCCCCCCCC5CCCC*CCC5CCCCC*CCCCCCCC5CCC*CC5CCCCC*5CCCCC*C*CC5CC55C5CC5C5C*5CCCC*C5C5CCCCC5CC*C55CC5C*C*C*CCCCC*C5C*CCCCCCCCCCC*CC55CCCCCCCCCC*CCCC5C*C5C**55*5*555555****5**555*5*55555555*5*55*555555***55*555*55*55
@VH01349:24:AACVJTHM5:1:1112:36012:6888 2:N:0:AGGTGAGA+GGCATAGA
CACCAAGGACTACCGGGGTTTCTAATCCTGTTTGCTACCCACGCTTTCGCGCATCAGCGTCAGAACCGGCCCAGAGATCCGCCTTCGCCACCGGTGTTCCTCCTGATATCTGCGCATTTCACCGCTACACCAGGAATTCCGATCTCCCCTACCACACTCTAGCTAGCCCGTATCGAATGCAGACCCGGGGTTAAGCCCCGGGCTTTCACATCCGACGTCACAAGCCGCCTACGAGCTCTTTACGCCCAATAATTCCGGACAACGCTCGCACCCTACGTATTACCGCGGCTGCTGGCACGTA
+
CCCCCCCCCCCCCCCCCCCCCCCCCCCCCCCCCCCCCCCCCCCCCCCCCCC5CCCCCCCCCCCC5CCCCCCCCCC5*CC5CCCCCCCCCCCCC*CCCCCCCCCCCCCCCCCCCCCCCCCCCC5*CCCCCCCCCCCCCCC5CCCCCCCCCCCCCCCCCCCCCCCCCC*CCCCCCC5CCC5CCCCC5CCCCCCCCCCCCC*5CCCCC*5CCCCCCCCCC5*CCCCCCCCCCCCC5CCCCCCCCCCCCCCCCCCC5CCCC5C5*55*5CCCCCCCCCCC5*CCCCC55CC55C5CC*CCCCCCC
@VH01349:24:AACVJTHM5:1:1112:45309:7248 2:N:0:AGGTGAGA+GGCATAGA
CACCAAGGACTACAAGGGTATCTAATCCTGTTTGCTCCCCACGCTTTCGTGTCTCAGCGTCAGATACGTTCCAGAGGGCCGCCTTCGCCACCGGCCTTCCTCCCGATCTCTACGCATTTCACCGCTACACCGGGAATTCCGCGCTCCTCTCCCGTCCTCTAGCCTGGCAGTCCCCTGTGCGCTTTCCGGGTTATGCCCGAAGCTTTCACAAAATGCTTACCAAACCGCCTACACACCCTGTACGCCCACCGAATCCGAACAACGGTTGCCACCTTCGTATTACCCGGGCTGCTGGCACGAA
+
CC5CCCCCCCCCCCCCCCCCCCCCCC5CCCCCCC*C5CCCCCCCCCCCCC5CCCCCCCCCCCCCCCCCCCC*CC***CCCCCCCCCC*CCCC55CCCCCCCCCCCCCCCCCCCC5CCCCCCCCCCCCCC5CCCCCCCCCCC5CCCCCCCCCC**CC5CCCCCCCC5C55CCCCCC5*5C*C5CCCC*CCC5C5*CCCCCCCCCCCCC5CCCC5*555555*C5555**5C55CCC55C55CC5C*CC5**5CC55*5555555***55**555*5555*55**5**55555*5*55*55*5
@VH01349:24:AACVJTHM5:1:1112:33171:10182 2:N:0:AGGTGAGA+GGCATAGA
CACCAAGGACTACACGGGTATCTAATCCTGTTTGCTCCCCACGCTTTCGAGCCTCAGCGTCAGAAATGTTCCAGAGCGCCGCCTTCGCCACCGGCCTTCCTCCCGATCTCTACGCATTTCACCGCTACACCGGGAATTCCGCGCTCCTCTCCCATCGTTTAGCTGAGCAGTCCCCTCTGCACATTCCAGGTTAAGCCTCGACATTTCACGGAGCGCTTACCCAACCGCCTACGCTCCCTGTACGCCCAGTAAATCCGAACAACGGTTGCCACCTTCGTATTACCCCGCCTGGTGGCACGAA
+
CCCCC5CCCCCCCCC*CCCCCCCCCCC*CCCCC*CCCCCCC5CCCCCCCCCCCCCCC5CCCCC5CCCCCCCCCC*C*CC*CCCCC*CCCCCCCC*5CCC5CCCCCCCCCCCCCCCCC5CCCC*CC5CCCCCCCCCCCCCCCCCCCCCCCCC5CCCC*5CCCCCCCC*55CCCCCCC*CC*CC5C5CC5*5CCCC*CCC55CC5CCCCCCCCCC*5CCCCC**CCCCC5CCC5*CCCCCC*CCCCC5*CCCC5*55*5*55*555555555**55555***555*5*5*55**55555*55*
@VH01349:24:AACVJTHM5:1:1112:67672:12037 2:N:0:AGGTGAGA+GGCATAGA
CACCAAGGACTACTAGGGTTTCTAATCCTGTTCGCTCCCCATGCTTTCGCTCCTCAGCGTCAGTTACGGCCCAGAGATCTGCCTTCGGCATCGGTGTTCCTCCTGATATCTGCGCATTCCACCGCTACACCAGGAATTCCAATCTCCCCTACCGCACTCTAGTCTGCCCGTACCCATTGCAGGCTGGAGGTTGAGGCTCCAGTTTTCACAGCAGACGCGACAAACCGCCTACGAGCTCTTTACGCCCAATAATTCCGGATAACGCTTGCACCCTACGTATTACCGCGGCTGCTGGCACGTA
+
CCCCCCC*CCCCCC*CCCCCCC*CCCCCCCCCCC5CCCC5CCCCCCCC5CCCCCCCCCCCCCCC*5CCCCCCCCCC*C5CCCCCCCC*CCCCC*CCCCC*5C5CC55CCCCCCCCCCCCCCCC5C5CCCCCCCCCCCCCCCCCCCCCCCCCCCCCCCCCCCCCCCCCCCCCCCCCCCC5CCCC5CCCCCCCCCCC*CCCCCCCCCCCCC55*CCCCCCCCCC*CCCCCCCCCC5*CC5C5CCCCCC5CCCCCC555C55C*5C5*55C5C5C55C555CC5CC5C*CC5C*C55*5CCCC*
@VH01349:24:AACVJTHM5:1:1112:43302:14744 2:N:0:AGGTGAGA+GGCATAGA
CACCAAGGACTACTCGGGTATCTAATCCTGTTTGCTCCCCACGCTTTCGCGCCTCAGCGTCAGTTACAGACCAAAGAGTCGCCTTCGCCACTGGTGTTCCTCCACATCTCTACGCATTTCACCGCTACACGTGGAATTCCACTCTTCTCTTCTGCACTCAACTCTCCCAGTTTCCAATGACCCTCCCCGGTTGAGCCGGGGGGTTTCACATCAGACTTAAGAGACCGCCTGGGCGGGCTTTACCCCCAATAATTCCGGACAACGCTTGCCACCTTCGTATTACCGCGGCGGCTGGCCCGTA
+
5CCC5CCCCCCCCCCCCCCCCCCCCCCCCCCCCCCCCC5CCCCCCCCC*CCCCCCCC5CCCCCCCCCC5CC*CCCCCCCCCCCCCCCCCCCCCCCCCCCCC5C5CC5CCCCCC5CCC5CC5CC*C5*CCC5CC5CCCC*CCCC**5*5*CC*C5*55CC5C*CCC5C5555CCCCCCC5CCCCCCC5CCC5C5*55**55C5*C55*C5CC555C5CCCC*55*55*5C*555*C***55C5C**55555*5*5*555**55*5*5555555555*5555555**5*55**55555*5555
@VH01349:24:AACVJTHM5:1:1112:15580:14896 2:N:0:AGGTGAGA+GGCATAGA
CACCAAGGACTACTCGGGTATCTAATCCTGTTTGCTCCCCACGCTTTCGCACCTCAGCGTCAGTTCCGGACCAGTAAGCCGCCTTCGCCACTGGTGTTCTTCCTAATATCTACGAATTCCACCTCTACACTAGGAGTTCCACTTACCTCTTCCGGACTCTAGGTTGCCAGTATGAAAGGCAGTTCCAGAGTTGAGCTCTGGGATTTCACCTCTCACTTAACAAACCCCCTACCTGCGCTTTAGGCCCAGTAAATCCGAACAACGCTAGCCCCCTTCGTATTACCGCGGCTGCTGGCACGAA
+
CCCCCCCCCCCCCCCCCCCCCCCCC5CCCCCCCCCCCCCCCCCCCCCCCCCCCCCCCCCCCCCCC5CCCCC5CCCC5CC55*CCCCCCCCCC*CCCCCCCCCCCCCCCCCCC5CC5CCCCCCCCCCCCCCCCCCC5CCCC5CCCCCCCCCCC*CCCCCCC***CCCCC55CCC5C55*CCCCCCC*CC5CCCCC55C*55C5CCC5*C*CC5C5C**55C55555**55555*55555C55555C55C5555555C5C*5CCC5CC*5*55*C5C55CCCCC5CCC*5*CC5CC5*55CCC
@VH01349:24:AACVJTHM5:1:1112:35482:17717 2:N:0:AGGTGAGA+GGCATAGA
CACCAAGGACTACCGGGGTATCTAATCCTGTTTGCTCCCCACGCTTTCGCGCCTCAGCGTCAGTTGCGGTCCAGATGGCCGCCTTCCCCACCGGTGTTCTTCCCAATATCTACGAATTTCACCTCTACACTGCGAATTCCACCATCCTCTCCCGCACTCAAGCCAGCCCAGTCTCAAGCGCAATTCCCGGGTTGAGCCCAGCCCTTTCACGCCTGACTTGAGCAGCCGCCTGCGCGCCCTTTAGGCCCAGTAATTCCGAACAACGCTAGCCCCCTCCGTATTACCGCGGGTGGTGGCACGG
+
*CC5CCCCCCCCCCCC5CCCCCCCCCCCCCCCCCCCCCCCC5CCCCCCC5CCCC*CCCCCCC5CCCCCCCC5C5CCCCCCC5CCCC*5CCCCCCC5CCCCCCCCCCCCCCCCCCC5CCCCCCCCCCCCCCCC*CCC5CC5CCC**C5CCCC5CC5CCCCCCC5CC*5C*CCCCCCCCC*C*CCCCC5CC5CCCCCC*CCCC*CC55CCC5CCCCCCCCCCCC*CCCC5CCCCC5CC*CCCCCC*C*CCCC*5C5CC5CC5CCCCC*CC5CC5CC**CCCCCCCC5C55**CC**5*5C55C
@VH01349:24:AACVJTHM5:1:1112:58072:21484 2:N:0:AGGTGAGA+GGCATAGA
CACCAAGGACTACAAGGGTATCTAATCCTGTTTGCTCCCCACGCTTTCGCGCCTCAGTGTCAGTTACAGACCAGACAGTCGCCTTCGCCACTGGTGTTCCTCCAAATCTCTACGCATTTCACCGCTACACTTGGAATTCCACTATCCTCTTCTGGACTCAAGTTTCCCAGTTTCCAATGACCCTCCCCGGTTGAGCCGGGGGCTTTCACATCAGACTTAAGAAACCACCTGCGCGCCCTTTACGCGCAATTATTCCGGACAACGCTTGCCACCTACGTATTACCGCGGCTGCTGGCACGTA
+
CCCCCCCCCCCCCCCCCCCCCCCCCCC5CCCCCCCCCCCCCCCCCCCCCCCC5CCCCCCCCCCCCCCCCCCCCC5CCCCCCCCCC*CCCCCCCCCCCCCCCCCCCCCCCCCCCCCCCCC5CCCC*CCC5CC5CC5CCCCCCCC5CCCCC5CCCC*CCCCCCCCCCCC*CC5CCCCCCC5CC5CC5CCCCCCC5CCCCCCCCCCCCCCCCCCC*CCCCCCCCCCCCCC*CCCCCCC5*5*CCCCCC55CCC*CCC*CCCCCCC*C*5C*55C*5*5CCCCCC*55555**C55C555CC55*
@VH01349:24:AACVJTHM5:1:1112:8877:22204 2:N:0:AGGTGAGA+GGCATAGA
CACCAAGGACTACAGGGGTTTCTAATCCTGTTTGCTCCCCACGCTTTCGCACCTCAGCGTCAATACACGTCCAGTGGGCCGCCTTCGCCACTGGTGTTCTTCCGAATATCTACGAATTTCACCTCTACACTCGGAATTCGACCCACCTCTCCGTGATTGAAGCAATCCAGTCTCAAGGGCAGTTCCAGTGTTGAGCACTGGGCTTTCACCCCTGACTTAAATCGCCGCCTACGTGCGCTTTACGCCCAGTAATTCCGAACAACGCTAGCCCCCTCCGTATTACCGCGGCTGGTGGCACGGA
+
*5CCC*C5CCCCCCCCCCCCCCCCCCCCCCCCCCCCC*CCCCCCCCCCCCCCCCCCCCCCCCCCCCCCCCC5CCCCCCC*CCCCCCCCCC*CCCCCCCCCCCCCCCCCCCCCCCCCCCC5CCCCCCCCCCCCCCCCCCC*5CCCCCCCCCCCCCCCCC*CCCCCCCCCCCCCCCCCC5CCCCCC*CCCCCCCCCCCC55CC5CCCCCCC*CCCCC5CCCCCCCC*CCCCCCCC*CCCCCCCC5C*CCCCCCCCCCCCC5CCCCCCCCCCCC*CCC555CCCCCCCC5C5CC*CC5CCC5C*
@VH01349:24:AACVJTHM5:1:1112:20825:23245 2:N:0:AGGTGAGA+GGCATAGA
CACCAAGGACTACTAGGGTATCTAATCCTGTTTGCTCCCCACGCTTTCGCACCTCAGCGTCAGTTGCGGGCCAGTGAGCCGCCTTCGCCACTGGTGTTCTTCCCAATATCTACGAATTTCACCTCTACACTGGGAATTCCACTCACCTCTCCCGCACTCGAGACCGCCAGTATCGAAGGCTATTCTGAGGTTGAGCCCCAGGATTTCACCTCCGACTTAACAATCCGCCTACGTGCGCTTTACGCCCACTAATTCCGAACAACGCTAGCCCCCTCCGTATTACCGCGGGTGCTGGCACGGT
+
5CCCCCCCCCCCCCCCCCCCCCCCCCCCCCCCCCC5CCCCCCCCCCCCCCCCCCCCCC5CCCCCCCCCCCCCCCC*CC*CCCCCCCCCCCCCCCCC5CCCCCCCCCCCCCCCCCCCCCCCCCCCCCCCCCCCCCCCCCCCCCCCCCCCCCCCCC*CCCCCCCCCCCCC*CCCCCCC5CCCCCCCCCCCCC5CCCCC*CCCCC5CCCCCCCCCCCCCCC5CC55CC*5CCC*5CCCC*C5CC5C5CC5C*CC*5C5C5CC5CCCC*5C555C5CCCCC5C55*C*CCC**555CC**CCCC*
@VH01349:24:AACVJTHM5:1:1112:19576:23661 2:N:0:AGGTGAGA+GGCATAGA
CACCAAGGACTACACGGGTATCTAATCCTGTTTGCTCCCCACGCTTTCGCACCTCAGCGTCAGTATCGATCCAGGCGGGCGCCTTCGCCACTGATGTTCCTCCCTATATCTACGCATTTCACCGCTACACAGGGAATTCCACCGCCCTCTACCGTACTCTAGTCCGCCAGTCTGAAATGCAGTTCCCAGGTTGAGCCCAGGGCTTTCACATCCCATTTAACGAACCGCCTACCTGCGCTTTACGCCCAGTAATTCCGATTAACGTTCGCACCCTCCGTATTACCGCGGCTGCTGGGACGGA
+
CCCCCCCCCCCCCCCCCCCCCCCCCCCCCCCCCC5CCCCCCCCCCCCCCCCC5CCCC5CCCCCCCCCCCCCCCCC5CC**CCCCCCCCCC*CCCCCCCCCCCCCCCCCCCCCCCCCCC*CC*CCCCCC5CCCCCCCCCCCCCCCCCCCCCCC5CCCCCCCCCCCCCCC5CCCCCCC5CCCCC*CCCCC*CCCCCCCCCCCCC*CCCCCCCCCCCCCC5CCCCC5C5CCCCCC5C5CCCCCCCCCC*C**5C5CCCCCCC5CC*5555555C55C5C5CCC5C*CCCCC555C5CC*CCCCC
@VH01349:24:AACVJTHM5:1:1112:59170:24627 2:N:0:AGGTGAGA+GGCATAGA
CACCAAGGACTACAAGGGTTTCTAATCCTGTTTGCTCCCCACGCTTTCGCACCTCAGCGTCAGGTACGTTCCAGAGGGGCGCCTTCGCCACCGGCCTTCTTCCCGATATCTACGCATTTCACCGCTACACCGGGAATTCCGCGCTCCTCTCCCGTCCTCTAGCTGAGTAGTTCCCCTCGACCTTTCCCGGTTAAGCCGGGAGATTTCCCAAGAGGCTTACCCAACCGCCTACGTGCTCTTTACGCCCACTAAATCCGAACAACCCTCGCCACCTTCGTATCACGCCCGGTGCTGGCACGAA
+
CCCCCCCCCCCCCCCCCCCCCCCCCCCCCCCCCCCCCCCCC*CCCCCCCCCCCCCCC5*CCCCCCCCC5CCCC*C5*C*CCCCCCC5*CC5CCCCCCCCCCCCCCCCCCCCCCCCCCCCCCC*C5CCCCCCCCCCCCCCCC5C*CCCCCC5CCCCC5CCCCCCCCCCCCCCCC*CCCC*CCCCCCCCCC5CCCC5CCCC5CCCCCC5CCCCC55C5CC5CC5CC*CC5CCCC*CCC5*CCCC5*C55C*CCCC5*55C5*C55*C5C5*5C555**555**55**5*55**555*555555
@VH01349:24:AACVJTHM5:1:1112:40386:25498 2:N:0:AGGTGAGA+GGCATAGA
CACCAAGGACTACCCGGGTATCTAATCCCGTTCGCTCCCCACGCCTTCGCGCCTCAGCGTCAGGTCCGGCCCAGCTGGCCGCCTTCGCCACGGGTGTTCCTCCCGATCTCTACGCATTTCACCACTACACCGGGAATTCCACCAGCCCCTGCCGACCTCAAGCCCGCCAGTCCCCGACGACCCTCCCCGGTTGAGCCGGGGGGTTTCACGTCAGGCTTGACGAGCCGCCTGCGCGCGCTTTACGCCCAGTAACTGCGGACAACGCTCGGCCCCTACGTATTACCGCGGCCGGTGGGACGTA
+
CCCCCCCCCCCCC5CCCCCCCCCCC5CCCCCCCCCCCCCCCCCCCCCCCCCCCCCCCCCCCCCCCCCCCCCCCC*C5CCCCCCCCC*CCCCCCCCCCCCCCCCCCCCCCCC5CCCCCCCCC5CCCCC5CC5CCC5CCCCCCC*CCCCCCCC5CCCCCCCCCCCCC5CCCCCCCCCCCCCCCCCCCCCCCCCCCCCCCC5CCC5CCCCC*CCCCC5*CCCC55CCCCCCCCC*CCCCCCCCCCC**C*C**5CCC*C55CCCCC5*C55*CCC*CC555CC5CCCC5CC*555555*C5CC5
@VH01349:24:AACVJTHM5:1:1112:75416:26482 2:N:0:AGGTGAGA+GGCATAGA
CACCAAGGACTACTAGGGTTTCTAATCCTGTTTGCTCCCCACGCTTTCGCGCCTCAGCGTCAGTTGTGGTCCAGTTGGCCGCCTTCGCCACCGGTGTTCTTCCCAATATCTACGAATTTCACCTCTACACTGGGAATTCCACCAACCTCTCCCACACTCTAGGTCTGCCGTATCGTGCGCAGTTCCCGGGTTGAGCCCAGGCCTTTCACACACGACTAACACAGCCGCCTACGCGCCCTTTACGCCCAGTAATTCCGAACAACGCTAGCCCCCTTCGTATTACCGCGCCTGCTGGCACCAA
+
5CCCCCCCCCCCCCCCCCCCCCCCCC5CCCCCCCCCCCCCCCCCCCCCCCC*CCCCCCCCCCCCCCCCCC55CCCCCC5***CCCCCCCCCCCCCCCCCCCCCCCCCCCCCCC**CCCCCCCCCCCCCCCCCCCCCCCCCCC*CCCCCCCCCCCCCCC*CCC*C*CC*CCCC*CCCC5CCCCCCCCCCCCCCCCCCC5CCCCCCCCCCC5C5CCC5CC*CC*C*CC5CCCCCCC**CCCCCCCCCCC5C5CCCC5C*5CCC5C555C55CCC55*CCCC5CC55555*5C55C5CCC**C5
@VH01349:24:AACVJTHM5:1:1112:10222:26577 2:N:0:AGGTGAGA+GGCATAGA
CACCAAGGACTACACGGGTTTCTAATCCTGTTTGCTACCCACGCTTTCGTACCTCAGTGTCAGTTGTGGCCCAGGCGGCTGCCTTCGCCATCGATGTTCCTCCGGATATCTACGCATTTCACCGCTACACCCGGAATTCCACCACCCTCTACCACACTCTAGCTCAGCAGTTTCGGCCGCAGTTCCCAGGTTAAGCCCGGGGATTTCACGACCGACACACTGAACCACCTACGCACGCTTTACGCCCAGTAAATCCGATTAACGCTTGCAGCCTCTGTATTACCGCCGCTGCTGGCAGAGA
+
CCCCCCCCC5CCCCCCCCCCCCCCCCCCCCCCCCCCCCCCCCC5CCCCCCCCCCCC*CCCCCCCCCCCCCCCCCCCCCCCCCCCCCCCC*CCCCCCCCCCCCCCCCCCCCCCCCCCCCCCCC*CCCCCCCCCCCCCCCCCCCCCCCCCCCCCCCCCCCCCCC5CCCCCCCCCCCCC*C55CCCCCCCCC*C5CCCCCCCCC*CCCCCCCCCCCCCCCCCCCCCCCCCCCCCCCC5C5CCCCCC5CCCCCCCC*CC5CCCCCC5CCCC**C*CCC*CCC*CCCC*55*5CCCCC*CCC*C55
@VH01349:24:AACVJTHM5:1:1112:46975:26747 2:N:0:AGGTGAGA+GGCATAGA
CACCAAGGACTACTGGGGTTTCTAATCCTGTTCGCTCCCCACGCTTTCGTACCTCAGCGTCAGTTACAGACCAGAGAGTCGCCTTCGCCACTGGTGTTCCTCCACATCTCTACGCATTTCACCGCTACACGTGGAATTCCACTCTCCTCTTCTGTACTCAATTTGCCCAGTTTCCAATGACCCTCCACGGTTGAGGCGTGGGCTTTCACATCAGACTTAAGAAACCGCCTGGGTACGGTTTACGCCCAATAATTCCGGACAACCGTTGCCACCTACGTCTTACCGGGGGTGCTGGCAGGTT
+
*CC*CCCCCCCCCCC*CCCCCCCCCCCCCCCCCCCCCCC5*CCCCCCCCCCCCCCCC5CCCC*CCCCCCCCCCC*C5CCCCCCCCC5CCCCCCCC5CCCCCCCCCCCCC55C5CC*5CC*CC55*55555CC55*5CCC55CC555C*5555CC5C*555C*55*55555555*55C5555*55555555*5555*55CC5CCCCCCCCCCCCCCCCCC55555*CC5*55*5555**5555*55555555C*5*55*5555***5555*55555555*55555555*5555C5*55**5*
@VH01349:24:AACVJTHM5:1:1112:46748:27202 2:N:0:AGGTGAGA+GGCATAGA
CACCAAGGACTACTGGGGTTTCTAATCCTGTTTGCTCCCCACGCTTTCGTGCCTCAGCGTCAGTGACTGTCCAGCAGGCCGTCTACACCGCGGGTGTTCCTCCTGATATCGACGCATTTCACCGCTACACCAGGAATTCCGCCTGCCTCTCCAGTACTCTAGCGACCCAGTTTCCGGCGCACCCTCCCAGTTAAGCCGGGAGATTTCACACCTGACTTGGGCCACCGCCTACGCACGCTTTACGCCCAGTAACTCCGAACAACGCTCGCGGCCTACGTATTACCGCGGCTCGTGGCACGTA
+
CCCCCCCCCCCCCCCCCCCCCCCCCCCCCCCCCCCCCCCCCCCCCCCCCCC*CCCCCCCCCCCCCCCCCCCCCCCCCCCCC5CCC5C*CCCCCCC*CCCCCCCC5CCCCCCCCCCCCCCCCCC*CCCCCC5CCCCCCCCC5CCCCCCCCCCCCCCCCCCCCCCCCC*5CCCCCC*C*CCCCCCCCCC5CCCCCC5CCCCCCC*CC5*CCCCC*CC5CCCCC5C5CC5CCCCCCCCC**CCCC5C55CCC55CCCCC5CCCCCC55*5*C**5CCCCC*CCC5C555C5*C5*C5CCCCCC5
@VH01349:24:AACVJTHM5:1:1112:54247:27542 2:N:0:AGGTGAGA+GGCATAGA
CACCAAGGACTACTGGGGTTTCTAATCCTGTTTGCTCCCCACGCTTTCGCACCTCACCGTCAGTACCGGACCAGTGAGCCGCCTTCGCCACTGGTGTTCTTCCTAATATCTACGAATTTCACCTCTACACTAGGAATTCCACTCACCTCTTCCGGACTCGAGATTCGCAGTATCAAAGGCAGTTCCGAGGTTGAGCCTGGGGATTTCATCCCTGACTTACAAATCCGCCTACCTGCGCTTTACGCCCAGTAATTCCGAACAACCCTAGTCCCCTCCCTATTACCGCGGCTGGTGGCACGGT
+
CCC5CC5CCC5CCCC5CC5CCCCCCCC55*CCC55CCCCCCC*CC5C55CCC5CCC*CCCCC*CC*C5*5C5*C*5C*5*C55C5CC55CC5CCCCCCCC5*C5C5CCCCC5C*C555C*5CC5*CC*CCCCCC5CCC55CC5C*5CC5C5CCC*C5CC*C*CCC5*5C*C5CC55C55*555C5*5**55555*555*55555*55555C555C*5*555*5555C5CCC5*555*55C5C5555C5CCCCC*CC*55555*5C*5*555555CC5*5555555555555*5555*****
@VH01349:24:AACVJTHM5:1:1112:68959:27637 2:N:0:AGGTGAGA+GGCATAGA
CACCAAGGACTACTGGGGTTTCTAATCCTGTTCGCTCCCCACGCTTTCGCGCCTCAGTGTCAGTTACAGACCAGAAAGTCGCCTTCGCCACTGGTGTTCCTCCAAATCTCTACGCATTTCACCGCTACACTTGGAATTCCACTTTCCTGTTCTGGACTCAAGTTCCCCAGTTTCCAATGACCCTCCACGGTTGAGGCGTGGGCTTTCACATCAGACTTAAGAAACCACCTGCGCGCGCTTTACGCCCAATAATTCCGGGCAACGCTTGCCACCTACGTATTACCGCGGCTGCTGGCACGTA
+
5CCCC5CCCCCCCCCCCCCCCCCCCCCCCCCCCCCCCCCCCCCCCCCCCCCCCCCCCCCCCCCCCC*CCCCCCCCCCCCCC*CCCCCCCCCCCCCCCCCCCCCCCCCCCCCCCC*CCCCCCCCCCC5C*CCCCCCCCCCCC*CCCCCC*CCCCC*CCCCCC5CCCCCCCCCC*CCCCCCCC5***CCCCCCC5CCCCCC*CCCCCC*C5*C5555C*CCCC5CC*CCC5CC5C*C*C*CC5CCCCCCC*CC5**5555555555*55555C555C55555555*555555555C5*5CCC*
@VH01349:24:AACVJTHM5:1:1112:61631:28375 2:N:0:AGGTGAGA+GGCATAGA
CACCAAGGACTACTCGGGTATCTAATCCTGTTCGCTCCCCACGCTTTCGCTCCTCAGCGTCAGTAAGTGCCCAGAGACCTGCCTTCGCCATCGGTGTTCCTCCTGATATCTGCGGATTCCACCGCTACACCAGGAATTCCAGTCTCCCCTACACCACTCAAGACTGGCCGTACCCACTGCAGGCTAGAGGTTGAGCCTCTAGTTTTCACAGCAGACGCGACAAACCGCCTACGAGCTCTTTACGCGCAATAATTCCGGACAACGCTCGGACCCTACGTATTACCGCCGCTGCTGGCACGTT
+
*CCCCCCCCCCCC*CCCCCCCCCCCCC5CCCCCCCCC5CCCCCCCCC*CCCCCCCCCCCCCCCCCC5CC5CCCC5CCCCC*5CCCCCCCCCCC*CCCCCCCCCC*CCCCC5C*CCCCCCCCC5C*CCCCCCCC5CCCCCCCCCCCC5CCC5CCCCCCC*CC5*C5555C5CC5C5CCC*5CCCCCCC*C5CCC5CCCCCC5CCCCCCCC*CCC*5CC*CC555555C5*55CC55**55C**55*5555**5555*555*5*55*5*5**55*55555*55555*555555555***555*
@VH01349:24:AACVJTHM5:1:1112:33815:31575 2:N:0:AGGTGAGA+GGCATAGA
CACCAAGGACTACTCGGGTTTCTAATCCTGTTTGCTCCCCACGCTTTCGCAACTCAGCGTCAGTACCGCGCCAGTGAGCCGGCTTCGGCACTGGTGTTCTTCCGAATATCTACGAATTTCACCTCTACACTCGGAGTTCCACTCACCTCTCCCGCACTCAAGATCAGCAGTAACAAAGTCAGTTCCGAGGTTGAGCCTCGGGATTTCACCCCTCACTGACTGATCGGCCTGCATGGGGTTTACGCCCACTGAATCCGCACAACGGTTGCCCCGTTCGTAATACCCCGGCTCGTGGGACCAA
+
*CCCCCCC5CCCCCC*CCCCCCC5CC5CCCCCC*C5C5CCCCC*CC55*CC*CCCC**CC*CCCC*CC*C*C55C5CC*CC*C55*C*CC*C55C5CCC5C5CCC*C55CCC5CCCCCCCCC5CCCCCC*CCCCCCCCCC555CCCCCC5CCCCC*CCCCC5C**55***55*5555**5*5555*55555555*55**5*555*55555555*55555**555**5*5*5**55*5*555*555555*****55***5***55*5555*55**5*55**55****5555**5*5*55555
@VH01349:24:AACVJTHM5:1:1112:39288:33563 2:N:0:AGGTGAGA+GGCATAGA
CACCAAGGACTACCAGGGTTTCTAATCCTGTTTGCTCCCCACGCTTTCGCGTCTCAGCGTCAGCAAAGATCCAGCAAGTCGCCTTCGCCACTGGTGTTCCTGCGAATATCTACGAATTTCACCTCTACACTCGCAATTCCACTTGCCTCTATCTTGCTCCAGGCTTGCAGTTTTGGAGGCAGTTCCGAGGTTGAGCCTCGGGATTTCACCCCCAACTTGCAAGCCCGCCTACACGCCCTTTACGCCCACTAAATCCGAACAACGCTAGCCCCCTTCGTATTACCGCGGCTGCTGGCACGAA
+
CCCCCCCCCCCCCCCCCCC5CCCCCCCCCCCCCCCCCCCCCCCCCCCCCCCCCCCCCCCCCCCCCCCCCCCCCCCCCCCCCCCCCCCCCCCC*CCCCCCCCCCCCCCCCCCCCCCCCCCCCCCC*CCCCCCCCCCCCCCCCCCCCCCCCCCCCCCCCCCCCC5CCCCCCCCCCCCCCCC55CCCCCCCCCCCCCCCCCCCCCCCCCCCCCCCCCCCC5C5CCCC*CCC*C*5C*C**5CCCCCCCC*5*CCCCC55CCC5CCCC*CC55CCCCCCC5CCCC5CC5CCCCCCCCCCCCCCC5
@VH01349:24:AACVJTHM5:1:1112:36296:33638 2:N:0:AGGTGAGA+GGCATAGA
CACCAAGGACTACAAGGGTTTCTAATCCTGTTTGCTCCCCACGCTTTCGCGCCTCAGCGTCGGACCCGGCCCAGCAGGCCGCCTTCGCCACCGGTGTTCTTCCCGATATCTACGCATTCCACCGCTACACCGGGAATTCCACCTGCCCCTACCGGTCCCTAGACATGCAGTCTCGAAAGCGGGTCCGGGGTTGAGCCCCGGTCTTTCACTCCCGACTTGCATGTCCGCCCGCGGGCGCTTTACGCCCAGTGATTCCGAACAACCCTTGCGCCCTCCCTCTTACCGCGGCTGCTGGCACGGA
+
CCCCCCC*CCCCCCCCCC5CCCCCCCCCCCCCCCCCCCCCCCC*CCC5CCCCCC5CCCCCCCCCCCC5CCCCC5CCCCCC*CCCCCCCCC5CCCC*CCCCCC5CCCCCCC*C5*CCCCCCCC5*CCCCCCCCCCCCCCCCCCCCC*C*CCCC**5CC*CC5CCCCCCCC*CCCCCCCCC5C5C*5CCCCCCCCCCCC*CCCCCC5CCCCCCCCCCCCCCCCCCCCC5*CCC**CCCC5CCCC5CCC*C*CCCCCCC*C5CCC5*5CCC*CCCCCCC*C5*CCC*C*5**C5CCC55C5***
@VH01349:24:AACVJTHM5:1:1112:9691:33885 2:N:0:AGGTGAGA+GGCATAGA
CACCAAGGACTACTAGGGTTTCTAATCCCGTTCGCTACCCATGCTTTCGCGTCTTAGCGTCAGTTATGGCCCAGCGTGCCGCCTTCGCCACTGGTATTCCTCCGCATCTCTACGCATTTCACCACTACACGCGGAATTCTACACGCCTCTACCATACTCTAGTCTCCCAGTATCAGACGACCTCTCCCGGTTTAGCCGGGAGGTTTCACGCCTAACTTAAAAGACCGCCTGGACGCCCTTTACGCCCAGTATTTCCGGATAACCCTTGCGTCCTACGTTTTACGGCGGCTGCTGGCCCCTT
+
5C5CCC5CCCCCCCCCCCCCCCCCCCCCCCCCCCCCCCC*CCC5CCCCCCCCCCCCC5CCCCCCCCCCCCC5CCCCCC*CCCCCCC5CCCC5CCCCCC*CCCC5CC5CCCCCCC*CCCC5CC*C*CC*C5CCCCCCCC*CCCCCC*CCCCCCCCCCCC*CCCC555CCCC55CC*CCCC555C5CC*5CCCCCC55C*CCCC*C5C*CC*C5CC55CCC55C5C*C*CCCC*CCCCC555CC*55555555*55555555*55*5555555555CCCC555555C**5555555**5*555
@VH01349:24:AACVJTHM5:1:1112:11793:37160 2:N:0:AGGTGAGA+GGCATAGA
CACCAAGGACTACCGGGGTTTCTAATCCCGTTTGCTCCCCACGCTTTCGAGCCTCAGCGTCAGTAAAGGCCCAGCAGGCCGCCTTCGCCACAGATGTTCTTCCCGATATCTACACATTCCACCGCTACACCGGGAATTCCGCCTGCCTCTACCTCACTCTAGCCGGCCAGTTTCTGGTGACCTCTCTCCGTTAAGCGGTAAAGTTTTCACACCAGACTTGATCGGCCGCCTACGCTCCCTTTACGCCCAGTAAATCCGAACAACCCTTGCCCCCTCCGTATTACCGCGGCTGCTGGCACGG
+
*CCCCCCCCCCCCCC5CCCCCCCCCC55CCCCCCCCCCCCCCCCCCCCCCCCCCCCCCCCCCCC*CCCCCCCCCCCCC*CCCCCCCCCCCCCCCCCCCCCCCC*CCCCCCCCCCCCCCCCCC5CC5CCCCCCCCCCCCC*5C5CCCCCCCCCCCCC*CCCCCC5C*CCC*CCCCCCCCCCCCCC5CCCCCCCC5CCC*CCCCCCCCCCCCCC*CCCCCCCC55CCCC5CCCCCC*CCCCC5CCCCCC5CCCC*5C55*555555**5CC5555C55555CC5C5CC5*CCCC5CC*C55C5
@VH01349:24:AACVJTHM5:1:1112:38606:39015 2:N:0:AGGTGAGA+GGCATAGA
CACCAAGGACTACTGGGGTTTCTAATCCTGTTTGCTCCCCACGCTTTCGCGCCTCAGCGTCAGTACCGTCCCAGCGAGCTGCCTTCGCCATTGGTGTTCCTCCTGATATCTGCGCATTTCACCGCTACACCAGGAATTCCACTCGCCCCTTCCGGACTCTAGCCAGACAGTCTCCAGCGGCATTCACAGGTTGAGCCTGTGACTTTCACACCGGACTTATCTGGCCGCCTACGCGCGGTTTACGCCCAATGATTCCGGACAACGCTAGCCCCCTACGTATTACCGCGCCTGCTGGCACGTA
+
*CCCCCCCCCCCCCCCCCCCCCCCCCCCCCCCCCCCCCCCCCCCCCCCCCC5CCCCCCCCCCCCCCC*CC5CCCCCCC*CCCCCCCCCCCCCCCCCCCCCCCCCCCCCCCC5CCCCCCCCCCCCCCC*CCCCCCCCCCCCCCCCCCCCCCC*CC5CCCCCCCCCCCCCCC5CCCCCCCCCCCCCCCCCC*CCCCCCCCCCCCCCCCCC5CCCC*CCCCCCCCCCCCCCCCCCCCCCC*CCCCCC*C5CCC*CCCCC5CCCCCCC*CCCC5*CCC*CCCCC5C5CCCC*CCCCC55CC*CCC
@VH01349:24:AACVJTHM5:1:1112:57750:45660 2:N:0:AGGTGAGA+GGCATAGA
CACCAAGGACTACACGGGTATCTAATCCTGTTTGCTCCCCACGCTTTCGCACCTCAGCGTCAGTGCCGGACCAGTGAGCCGCCTTCGCCACTGGTGTTCCTCCTAATATCTACGAATTTCACCTCTACACTAGGAATTCCACTCACCTCTCCCGGACTCTAGACTTGCTGTATCAGACGCAGTTCCGAGGTTGAGCCCCGGGATTTCACCCCTGACTGGCAAATCCGCCTACGTGCGCTTTACGCCCAGTGATTCCGAACAACGCTAGCCCCCTTCGTATTTCCGCGGCTGCTGGCACGAA
+
CCCCCCCCCCCCCCCC5CCCCCCCCCCCCCCCCCCCCCCCCCCCCCCCCCCCCCCCCCCCCCC5CCCCCCCCCCCCCCCCCCCCCCCCCCCCCCCCCCCCCCC*CCCCCCCCCCCCCCCCC5CCCCCCCCCCCCCCCCCCCCCCCCCCCCCCCCCCCCCCCCCCCC5CCCCCCCCCC*5CCCCCCCCCCC55CCC*CC5CCCC5CCCCC*CCCCCCCCCC5CCCC5*CCC*CCCCCC55CCCCC5CC*C*C5C55**CC555555C5555555*5555555*55555*5CC5C5CCCCCCC
@VH01349:24:AACVJTHM5:1:1112:36239:52968 2:N:0:AGGTGAGA+GGCATAGA
CACCAAGGACTACACGGGTTTCTAATCCCGTTTGCTCCCCTGGCTTTCGCTCCTCAGCGTCAGTGTTGGTCCAGGATGCCGCCTTCGCCACCGGTGTTCCTCCAGATATCTACGCATTTCACCGCTACACCTGGAATTCCGCATCCCTCTCCCAAACTCAAGCCATCCAGTATCGGACGCCGTTCCCCGGTTAAGCCGAGGGATTTCACGTCCGACTTAGTTGGCCGCCTACGAGCCCTTTACGCCCAGTAATTCCGAACAACGGTTGCCGCCCCCGTATTACCGCGGCTGCTGGCACGGA
+
CCCCCCCCCCCCCCCCCCCCCCCCCC*CCCCCCCCCCCCCCCCCCCCCCCCCCCCCCCCCCCCCCCCCCCCCCCCCCCCCCCCCCCCCCCCCCCC5CCCCCCCCCCC5CCCCCCCCCCCCCCCCCCCCC*CCCCCCCCCCCCCCCC5C5CCCCCCCCCCCCCCCCCCCCC5CCCCCCCC*CCCCCCCCCCCCCCCC5CCCCCCCCC5CCCCC5CCCCC5CCCCCCCC*CCC*CCCCC5CCCC5CCCCCCCCCCCCC*CCCCCCC*CCC5C*CCC5*C*5CC5555CCCCC*CC5CCCCC*C
@VH01349:24:AACVJTHM5:1:1112:34781:53630 2:N:0:AGGTGAGA+GGCATAGA
CACCAAGGACTACACGGGTTTCTAATCCCGTTTGCTCCCCTGGCTTTCGCTCCTCAGCGTCAGTGTTGGTCCAGGATGCCGCCTTCGCCACCGGTGTTCCTCCAGATATCTACGCATTTCACCGCTACACCTGGAATTCCGCATCCCTCTCCCAAACTCAAGCCATCCAGTATCGGACGCCGTTCCCCGGTTAAGCCGAGGGATTTCACGTCCGACTTAGTTGGCCGCCTACGAGCCCTTTACGCCCAGTAATTCCGAACAACGCTTGCCCCCCCCGTATTACCGCGGCTGCTGGCACGGA
+
CCCCCCCCCCCC*CCCCCCCC*CCCCCCCCCCCCCCCCCCCCCCCCCCCCC*CCCC5CCCCCCC*CCCCCCCCCCCCCCCCCCCC5CCCCCCCCCCCCCCCCCCCCCCCCCCCCCCCCCCCCCCCCCCCCCCCCCCCC5CCCCCCCCCCCCCCCCCCCCCCCCCCCCCCCCCCCCCCCCCCCCCCCCCCCCCCCCCCCCCCCCCCCC5CCCCCCCCCCCCCCCCCCCCC5CCCC*C*CCCCCCCCCCC*CC*C5CC5CC5CCCC5CCCCC5CCCC5CCCCCCCC**5CCCC5CCCC5*C**
@VH01349:24:AACVJTHM5:1:1112:43226:54426 2:N:0:AGGTGAGA+GGCATAGA
CACCAAGGACTACAGGGGTTTCTAATCCGGTTCGCTACCCTGGCTTTCGGGTCTCAGCGTCAGGATCGGCCCAGTCGGCCGCCTTCGCCACTGGTGTTCCCCCCGATATCTGCCCATTTCACCGGTACACCGGGGATTCCACCGACCTCTACCGTCCTCAAGTCCTCCAGTATCGGATGCAGTTCCACGGTTGAGCCGTAGGATTTCACATCCGACTTACATGACCGCCTACAGCCGCTTTACGCCCAGTCAATCCGGCCAACGCTAGCCCCCTACCTTTTACCGCGGCTGGTGGCACGTA
+
5CCCC*CCCCCCCC*CC5CCC5CCC55C*CCC555CCCCCCCC5CCCCCCCC*CCCC*C*CCCCCCC*C*CCCCCC*5CCCCCCCCC**CCCCCCCCCCC*C*CCCC**C55C5CC5CCCCCCC*CC5CCC5CC5CCCCCCC5C5CCC5CCC**CCCCC555C5*5*C55C5C5*CCCCC5CC*CC5*CC55C5*C5*C5CCCCCC5C*555C55CCCC**555C555555*5*55*555555*555*5**5555*5555555*55555555555*5*555555*****555*55555555
@VH01349:24:AACVJTHM5:1:1112:52126:54729 2:N:0:AGGTGAGA+GGCATAGA
CACCAACGACTACAGGGGTTTCTAATCCTGTTCGCTCCCCACGCTTTCGCTCCTCAGCGTCAGTAATGGCCCAGGGATCCGCCTTCGCCACTAGTGTTCCTCTCGATCTCTACGCATTTCACTGCTACACCGAGAATTCCAACCTCCTCTCCAGTCCTCTAGCACAGGAGTATCGGATGCTATTCGTAGGTTGAGCCCCCGCACTTCACATCTGAGTTTCTGCGCAGGCTACGGACCGTTTACGCCCAGTAATTGGCAACAACGCTTGAGACCTGTGTATTACCGCGGGTGCTGCGACAGA
+
5CCCCC*5CCCCCCCCC*CCCCCCCCCCC*CC*C5C5C*CC5C**CC5C*C5CC5CCCCC5C5C*CCC5CC*CCC5CC5CC5*CC*C*CC*5CCCCC5C*5CCCCC5*CC5CCCCCCCCCCCCC*CCCC5CCC5*C5CC5C5*5CCCC5CC**C*5*C5C*****5**55*555*5***5*5*555*5555555*5***5*55*55*5555*5*5555*5555*555555*55*555*5555***5555*5*5***55555***5*555*555*5555*5555****5*55*555*5*555
@VH01349:24:AACVJTHM5:1:1112:58375:54918 2:N:0:AGGTGAGA+GGCATAGA
CACCAAGGACTACTCGGGTATCTAATCCTGTTTGCTCCCCACGCTTTCGTGCCTCAGCGTCAGTTACAGTCCAGAAAGTCCCCTTCGCCACTGGTGTTCCTCCTAATATCTACGCATTTCACCGCTACACTAGGAATTCCACTTTCCTCTCCTGCACTCAAGCGCCCCAGTTTCAATTGGACCCTCCACGTTAAGCATCGATATTTCACATCTGACTTAAGGCGCCGCCTACGCACCCTTTACGCGCAGTAATTCCGGACAACGGTCGCCCCCTAGGTTTTACCGCGGCTGGTGGCACGTA
+
*CC*C55555CCCCC5CCCCCCCC5CCCC5CCC5CCCC5CCCCCC5CCC5C*CCCCCCCC5C*CCCC*5CC5CC5CC**5*5CCCCCCCCC*C5CCCCCCCCCC5*C*5C5CCCCCCCCCC5*C5CCCCCCCCC55CC5C5CCCCC*CCC5*C5CCC5CC*CCCC5C5CCCC5CCC*CCCCCCC*5CC5CCC*CCCC5*5CCCCCC*5CC5CCC*5C5CC55**5555CCC*555*555CC*C*55*5555*555*5CCC555*55*55*55CCC5CC*C*C5*5*55*555**5555**5
@VH01349:24:AACVJTHM5:1:1201:17322:7588 2:N:0:AGGTGAGA+CGCATAGA
CACCAAGGACTACAAGGGTATCTAATCCGGTTCGCTCCCCACGCTTTCGCGCCTCAGCGTCAGGTGGAGCCCAGTGAGCCGCCTTCGCCGCTGGTGTTCCTCTCGATATCTACGCATTTCACCACTACACCGAGTATTCCGCTCACCTCTGCTCTCCTCAAGCCCCCCAGTATGCGAAGACCCCTCCCAGTTGAGCCGGGAGATTTCGCCTCGGACTATGCGAACCGCCTGCGCGCTCTTTACGCCCAATAAATCCCGACAACGCTTGCCACCTACGTATTATCGCGGGGGCTGGCACGTA
+
CCCCCCCCCCCCCCCCCCCCC55CCCCCC*CCCCCCCCCCCCCCCCCCCCCCCCCCCCCCCCCCCCCC*5CCCCCC55CCCCCCC55CCCCCCCCCCCCCCCCCCCCCCCCCCCCCCCCCCCCCCCCCCCC*5C*CCCC*CCC*CCCCCCC5C5CCCCC5**CCC5CC*CCCC*CCCCC**CCCCCCCC5CCCCCCC*CC*5*C*CCC55*5555CCCC555C55555CCC5C*5*55*C55*555*5555555***5555555555*55555*55555555*55555**55555555*5*
@VH01349:24:AACVJTHM5:1:1201:69679:7948 2:N:0:AGGTGAGA+CGCATAGA
CACCAAGGACTACAGGGGTTTCTAATCCTGTTTGCTCCCCACGCTTTCGTGCATGAGCGTCAGTGCAGGCCCAGGGGGCTGCCTTCGCCATCGGTGTTCCTCCACATATCTACGCATTTCACTGCTACACGTGGAATTCCACCCCCCTCTGCCGCACTCAAGCCTCCCAGTTTCAAACGCAGTTCCCAGGTTAAGCCCGGGGATTTCACATCTGACTTGAGAAGCCGCCTGCGCACGCTTTACGCCCAGTAATTCCGATTAACGCCTCCACCCTACGTATTACCGCGGCTGCTGGCACGTA
+
CCCCCCCCCCCCCCCCCCCCCCCCCCCCCCCCCCCCCCCCCCCCCCCCCCCCCCCCCCCCCCCCCCCCCCCCCCCCCCCCCC5CCCCCCCCCC5CCCCCCCCCCC5CCCCCCCCCCC5CCCCC5CCCCCCCCCCCCCCCCCCCCCCCCCCCCCCCCCC**CC*CCCCCCCCCCCCCCCCCCCC5CCCC*CCCCCCCCCC5CCCCCC5C5CC5CCCCCCCC**55CCCCCC*C55C5CCCC55**5*5CCC*C5CCCCCCCCC*C55CC5C*CCCC5*CCC*CC5*C5CCCCC5*5*CC55C
@VH01349:24:AACVJTHM5:1:1201:55591:9538 2:N:0:AGGTGAGA+CGCATAGA
CACCAAGGACTACCGGGGTTTCTAATCCTGTTTGCTCCCCACGCTTCCGCACCTCAGCGTCAGTATCGGGCCAGTGAGCCGCCTTCGCCACTGGTGTTCTTGCGAATATCTACGAATTTCACCTCTACACTCGCAGTTCCACTCACCTCTCCCGAACTCAAGCTCTCCAATATCAAAGGCAGTTCCGGGGTTGAGCCCCGGGATTTCACCCCTGACTTAGAAAGCCGCCTACGTGCGGTTTACGCCCACTGATTCCGAGCAACGCTAGCCCCCTTCGTATTACGGCGGCTGCTGGCACGAA
+
CCCCCCC5CCCCCCCCCCCCCCCCCCCCCCCCCCCCCCC*CCCCCCCCCCCCCCCCCCCCCCCC5C5CC5CCC*CCCCC*CCCCC5CCCCCC5CCCCCCCCCCCCCCCCCCCCCCCCCCCCCCCCCCCCCCCCCCCC5CC5CCCCCCCCCCCCCCCCCCC**CCCCCCCCCCCCCCCCCC*5CC*CCC*CC5CCC*CCCCCCC5CCCCC*CCCCCCC*CC5CC55CC5CC55CCC*C5CCCC*CCC*C*C*CCCCCCCC*CCC*5CC*CCC5CCC*CCCCCCC5CCCCCCC5CCC5C**CC
@VH01349:24:AACVJTHM5:1:1201:44173:12321 2:N:0:AGGTGAGA+CGGATAGA
CACCAAGGACTACTGGGGTTTCTAATCCTGTTTGCTCCCCCGGCTTTCGTGCCTCAGTGTCAGGTGTTGTCCAGGGACTCGCCTTCGCCACTGGTGTTCCTCTCGATATCTACGCATTTCACTGCTACACCGAGAATTCCAGTCCCCCCTCCAAACCTCCCGCAGGCTAGTATTCCATGCCATTTCAGGGTTGAGCCCTCTGCTTTCACATCAAACTTAACATTCCACCTACGCAGCCTTTACGCCCCCTGAATCCGAACAACGCTCGGGCCCGCTGTTTTACGCCGGCTGCTCGCCGCGC
+
*CCCCCCCCCCCCCCCCCCC5CCCCCC*CCCCCCCCCCCCC5C*CCCCCCCCCCCC5CCCCCCCCCCCCCCCCC5CCCCCCCCCCCCCCCCCCCCCCCCCC5CCCC*5CCCCCCCCCCCCCCCC5CCCCCCCCC*CCCC*CCC*CCCCCC**C**CCCCC*CC**5*C*5555C5*5555C555*5C**5C5*5*55*5**55555**55555*555*55555***5*555***5*55*55**5*55**5*5**5555*5555555555555*5555*55555*555555**5*****55*
@VH01349:24:AACVJTHM5:1:1201:68335:12889 2:N:0:AGGTGAGA+CGCATAGA
CACCAAGGACTACCAGGGTATCTAATCCTGTTTGCTCCCCACGCTTTCGCGCCTCAGCGTCAGTTACAGACCAGAAAGCCGCCTTCGCCACTGGTGTTCCTCCACATATGTACGCATTTCACCGCTACATGTGGAATTCCGCTTTCCTCTTCTGCACTCAAGTCCCCCAGTTTCCAATGACCCTCCACGGTTGAGCCGTGGGCTTTCACATCAGACTTAAAGGACCCCCTCCGCCCGCTTTACGCCCAATAATTCCGGACAACGCTTGCCACCTACGTATTACCCCGGCTGCTGGGACCTA
+
5CCCCC5CCCCCC*CCCCCCCCCCCCCCCCCCCCCCCCC5CCCCCCCCCCCCCCCCCCCCCCCCCC*C*CCCCCCCCC5CC5CCC5*CCCCC**5*CCCCCCCCCCCCC*CCCCCC5CCCCCCCC555*C**C5CC5CC5CCCCCCC5CCCCCC*5CCCCCCCCCC5CC5CCCCCCCCC5CCCCCCCCC5CCCCC*C*C5C*CC5CCCCCCC5C*5555*55*55***55**C5*5555C555555*C5CC5555C5*C55C555CCCCCC5*C55C*C55C*55*55CC**55C5C5*5*
@VH01349:24:AACVJTHM5:1:1201:74186:13514 2:N:0:AGGTGAGA+CGCATAGA
CACCAAGGACTACCCGGGTATCTAATCCTGTTCGCTCCCCACGCTTTCGCTCCTCAGCGTCAGTAATGGCCCAGAGATCCGCCTTCGCCACCGGTGTTCCTCCTGATATCTGCGCATTTCACCGCTACACCAGGAATTCCGATCTCCCCTACGACACTCTAGCTAGCCCGTATCGAATGCAGACCCGCGGTTAAGCCCCGCGCTTTCACATCCGACGTGAGAAGCCGCCTACGAGCTCTTTACGCCCAATAATTCCGGACAACCCTCGCACCCTACCTATTACCGCGGCTGCTGGGACGTA
+
5CC5CCC5*CCCCCC*CCCCCCCCC*CC*CCCCCCCCC*CCCC5CCCC55CCCCCCCCCC*CCCCCCC*CC*C*CC*CCCC5CCCCC5*C5CCC5CCCCCCCCCCC5CCCCCC5CCCCCCCCCCCCCCCCCCCCCCCCC*CCCCCCCCCCCC5C*CCCCCC5CCCCC5CCCCCCCCCC**CCCC*C5*C55C5CC*CC5**CCCCC5CCCC5CCC*5C5C*CCCC5CCCC5CCCCCC5*CCC55CC555CCCCCC55CC5CC**CCCCCCC*C5CC*CCC5C5*555555*555**55555
@VH01349:24:AACVJTHM5:1:1201:22719:18777 2:N:0:AGGTGAGA+CGCATAGA
CACCAAGGACTACTAGGGTATCTAATCCTGTTTGCTACCCACGCTTTCGCACCTCAGCGTCAGTTACCGTCCAGTTCAGCGCCTTCGCCACTGGTGTTCTTCCCAATCTCTACGAATTTCACCTCTACACTGGGAATTCCACTCACCTCTCCCGAACTCGTGCCAAGCAGTCTTGAAGGCAATTCCGAGGTTGAGCCCCGCGATTTCACCCCCAACTTGCAAAGGCGCCTACCCGCGCTTTACGCCGAGTAATTGCTAACAACGGTTGCCCCCTCCGTATTACCGCGGCTGCTGGCACGGA
+
CCCCCCCCCCCCCC5C5CCCCCCCCCCCCCCCCCCCCCCCCCCCCC*CCCCCCCCCCCCCCCCCCCCC5CCCCCCCCC***CCCCCC*CCCCCCCCCCCCC*CCCCCCCCCCCCCCCCCCCCCC*CCCCCCCC*CCCCCC5CCCCCCCC5*5CCCCCC5CCC5CCCC*C5CCCCCCC*C*CCCCC5CCCCCCCCCCCCC**CCCC55C*CCCCCCC55C5CCC55CC5CCC5*5*C55CCCC555**CC5C*CC55*55555555C**C5*55555555CCC*5CC5*5C5*C5CCC5C*C
@VH01349:24:AACVJTHM5:1:1201:58602:22204 2:N:0:AGGTGAGA+CGCATAGA
CACCAAGGACTACAAGGGTATCTAATCCTCTTTGCTCCCCACGCTTTCGTGCCTCAGCGTCAGTTATGGTCCAGTAAGCCGTCTACACCGCTGGTGTTCCTCCTGATATCTACGCATTTCACCGCTACACCAGGAATTCCGCCTACCTCTCCCATACTCCAGCCTCCCAGTTTTCGGGGCACCCTCCCGGTTGAGCCGGGAGATTTCACACCAAACTTAGAAGACCGCCTACGCACGCTTTACGCCGAGTAACTCCGAACAACGCTCGCTGCCTACGCATAACCGCGGCTGGTGGCACGTA
+
5CCCC5CCC5CCCCCCC5CCC5CCCCC*C*CCCCCCCCCCCCCCCCC5CCCCCC5CCCCCCCCCCC*CCCCCCCCCCCCCCCCCCCCCCC*CCCCCCCCCC*CCCCCCCCCCC*CCCCC*CCCCCCCCCCCC*CCCC5CC*CCCCCCCCCCCCCCCCC*CCCCC*CCCCCC5CCCCC*CCCC*CCCC5CCCCCC5*CC*CC5*C5C5C5C*C5*5*55*555555*55C5555*C55*555C55CC555CCCC5*C5C55C5C**5555C555CC5C*5C*5555555555*5555C*5C*
@VH01349:24:AACVJTHM5:1:1201:51387:25820 2:N:0:AGGTGAGA+CGCATAGA
CACCAAGGACTACCAGGGTATCTAATCCTGTTCGCTCCCCACGCTTTCGCGCCTCAGCGTCAGTTACAGGCCAGAGAGCCGCCTTCGCCACTGGTGTTCCTCCCGATCTCTACGCATTCCACCGCTACACCGGGAATTCCGCTCCCCTCTCCTGCACTCAAGGCGACCAGTTTCAGATGCAGCTCTGGGGTTGAGCCGCAGCCTTTCACACCTGACTTAACCGGCCGGCTGGGCGCGCTTTACGCCCAATAATTCCCGATAACGCTTGCCCCCTACGTATTACCGCGGGTGCTGGCACCTA
+
*C*CCCCCCCCCCCCCC5CCCCCCCCCCCCCCCCCCCCCCCC*CCCCCC5CCCCCCCC5CCCCCCCC5CC*CCCCCCCCCC5CCCCCCC5CCCCCCCC5CCCCCCCCCCCCCCCCCCCCCCCC**CCCCCC*CCCCCCCCCCCC5CCCCCCCCCCCCCCCCC*C*C55C5*C5CCCCCCCC5CCCCC5CCCCCCCCC5CCC*CCCC*CCCC5*5C*CCCCC5CCCC5CCC55C5C555CCCCC5CCCCCCCCCCCC*5CCCCC**C*CC*CCCCCCCCCCCCCCCC*C5CC5C55*CCCC5
@VH01349:24:AACVJTHM5:1:1201:73580:26085 2:N:0:AGGTGAGA+CGCATAGA
CACCAAGGACTACCAGGGTTTCTAATCCTGTTTGATCCCCACGCTTTCGTGCCTCAGCGTCAGTTACAGCCTAGTAAGCTGCCTTCGCAATAGGTGTTCTTTATGGTATCTATGCATTTCACCGCTACACCATAAATTCCGCCTACCTCGTCTGTACTCAAGCTCTTCAGTATCAATGGCTGTTCTTCAGTTAAGCTGCAGGATTTCACCACTGACTTAAAAAGCCGCCTACGCACCCTTTAAACCCAATAAATCCGGACAACGCTTGCACCCTACGTATTACCGCGGCTGCTGGCACGTA
+
*C55CCCCCCCCCCC5CCCCCCCCCCCCCCCCCCCCCCCCCCC5CCCCCCC*CCCCCCCCCCCCCCCCCCC5CCCCCCCCC5CCCCC5CCCC5CCCCCCCCCCCCCCCCCC5CCCCCCCCCCCC5CCCCCCCCCCCCCCCCCCCCCCCCCCCCCCCCCCCCC5CCCC*CCCCCCC*CCC*CCCCCC*CC5CCCCCCCCCCC5CCCCCCCCCCCCCC5CCCCCC5CC5CCCC*5CCCCC5CC*CCCCCCCC5CCCCCC**CCC5C5CC*5CC5CCC55CCC5C5555CC55CC5*5C5C*CC
@VH01349:24:AACVJTHM5:1:1201:10809:27429 2:N:0:AGGTGAGA+GGCATAGA
CACCAAGGACTACTAGGGTATCTAATCCCGTTCGCTCCCCATGCTGTCGCGTCTCAGCGTCAGGTCAGACCCAGGCTGCCGCCTTCGCCTCTGGTATTCCTCCGGATCTCTACGCATTTCACCACTACACCCGGAATTCTACAGCCCTCTATCTGCCTCGAGCTTGGCAGTCTCCAATGTCCTCTCCCGGTTGAGCCGGGAGCTTTCACAACACACTTACCATGGCGCCTGCTCGGCCTTTACGCCCAGTAACTCCGGTTAACGCGCGTGTCCTACGTTTTACCCCGGGTGCTGCGAGCTT
+
5CCCCCCCCCCCC55CCCCCCCCCCCCCC*CCC5CCCCC5CCCCCCCCC5CCCCCC5CCCCCCCCC*CCCCC*CCCCCC**5CCCCCCCCCC*CCCCCC5CCCCCCCCCCCCC*CCCCCCCCCCCCC*C5C*CCCCC5C5CC*CCCC55CCC5CCCCCCCC*CCCC5CCCCCCCCCCCCC5C5CCCCCC5CC***5C5*5CCCCCC**CC*55*C*5*555555555*5C5C*5555CCC55C5C*55555C5C555555555***55C5*555C5555C5C55**55*55*555****55
@VH01349:24:AACVJTHM5:1:1201:24783:29019 2:N:0:AGGTGAGA+GGCATAGA
CACCAAGGACTACCAGGGTTTCTAATCCTGTTTGCTCCCCTTGCTTTCGCGCCTCAGCGTCAGGTATAAACTGGAAAACCGCCTTCGCCACTGGTGTTCTTCCACATATCTACGCATTTCACCGCTACTTGTGGAATTCCGTTTTCTCCGTCTACCCTCTAGAAATGTGGTTTCAAATGCTGTTCCGGGGTTGAGGCCCGGGATTTCACAGTTGACTGGCATTTCCGCCTACGCGCCCTTTACGCCCAATAAATCCGATTAATGGTTGCACCCTACGTATTACGGCAGCTGCTGGGACGTA
+
CCCCCCC*CCCCC5CCCCCCC5CCCCCCCCCCCCCCCCCCCCCCCCCCCCC*CCCC*5CCC5CCCCCCCCCCCCCCCCCCCC*CC*C**C5CCCCCCCCCCCCCC5CCCC5C5CC5CCC*CCCC*C5C*CCCCCCC5CCC5CCCCCC5CCCCCCCCCCCCCCCCCCCCC5CCCCCCCCC*CCCCCCCCCC5CCCC*CC5CCCCCCCCCCCCCCCCCCCCCCCCCCC5CCCC5C*5C55C5CCC5*CCCC5CC*555*CCCCCC55CCCCCCC5CC*CCCCCCC5****5555CCC*C5*5C
@VH01349:24:AACVJTHM5:1:1201:35803:32010 2:N:0:AGGTGAGA+CGCATAGA
CACCAAGGACTACACGGGTTTCTAATCCTGTTTGGTCCCCACGCTTTCGCGCTTCAGCGTCAGTTACAGACCAGAAAGCCGCCTTCGCCACTGGTGTTCCTCCACATATCTACGCATTTCACCGGTACACGTGGAATTCCGCTTTCCTCTTCTGCACTCAAGTCCCCCAGTTTCCAATGACCCTCCACGGTTGAGCCGTGGGCTTTCACATCAGACTTAAAGGACCGCCTGCGCGCGCTTTACGCCCAATAATTCCGGACAGCGCTTGCCACCTACCTATTACCCCGGCTGCTGGCACGTA
+
CCCCCCCCCCCCCCCCCCCCCCCC5C5*CCCCCC*CCCC*CCC5CCCCCCCCCCCCCCCCCCCCCCCCCCC*C*CCC**CCCCCC5CCCCCCCCCCCCCCCCCCCCCCCCCC5CCCCCCCC55*CCCCCCCCCCCC*CC5C*CCCCCCCC55CC*CCC5C5CCC**CCCCCCCCCCC5CCCC*CCCCCCCCCCCCCCCCCCCCCCC5CCCCCCCC5C55CCCCC5CC*55CCC**CCC*CCC55C55C5C*C5CC*555*C**55CC5CCCC5CC5*5555CC5*55CCCCC*555C5*5*
@VH01349:24:AACVJTHM5:1:1201:42999:32805 2:N:0:AGGTGAGA+GGCATAGA
CACCAAGGACTACCGGGGTATCTAATCCTGTTTGCTCCCCACGCTTTCGCGCCTCAGCGTCAGTTACAGACCAAACAGCCGCCTTCGCCACTGGTGTTCCTCCACATCTCTACGCATTTCACCGCTACACGTGGAATTCCGCTCTTCTCTTCTGCACTCAAGTTTCCCAGTTTCCAATGACCCTCCCCGGTTGAGGCGGGGGGTTTCACATCACACTTAAGAAACCCCCTGCGCGCGGTTTACCGGCAATAATTCCGGACAACGGTTGGCACCTACGTATTACCGGGGGTGGTGGCACGTA
+
5CCCCCCCCCCCC5CCCCCCCCCCCCCCCCCCCC*CCCCCCCCCCCCCCCCCCCCCCCCCCCCCC5CC5CCCCCCCC**CCCCCCC**CC5CCCCCCCCCCCCCCCCCCCCCCCCCCCCCCC***CCCC*5C5CCCCCCCCCCCCCCCCCCCCC5CCCCCCCCCCCCCCC*CC*CCC5CCCCCC*C**5C5CC*C*CCCC5C*CCC*CCC55C5CC555C55C5CC**5*5CC*5**5C5555*C**55555555555CC5C55*CCC*55C5CC5*5**5*5555***5555555*5*5*
@VH01349:24:AACVJTHM5:1:1201:57560:34377 2:N:0:AGGTGAGA+CGCATAGA
CACCAAGGACTAAGGGTATCTAATCCCGTTTGCTACCCTAGCTTTCGCGCCTCAGCGTCAGTGTCGGTCCAGGATGCCGCCTTCGCCACCGGTGTTCCTCCAGATATCTACGCATTTCACCGCTACACCTCGAATTCCACATCCCTCTCCCGCACTCAAGCCCTCCAGTATCAGACGCAGTTCCCAGGTTAAGCCCGGGGATTTCACGTCTGACTTAGAGGGCCGCCTACGCGCCCTTTACGCCCAGTAATTCCGAACAACGCTTGCCACCTCTGTATTACCGGGGCTGGTGGCACAGAGT
+
CCCCCCCCCCCCCCCCCCCCCCCCCCCCCCCCCCCCCCCCCCCCCCC*CCCCCCCCCCCCCCCCCCCCCCCC5CCCCCCCCCCCCC*CCCCCCCCCCCCCCCCCCCCC5CCCCCCCCCCCCCCCCCCC*C*CCCCCCCCCCCCCCCCCCCCCCCCCCCCC*CC55CCCCCCCCC55CCCCC5C5CCC55CCCCCC*CCC*CCCCCCC5CCCC5CC5CC5CCCCCCCCCCCC*C*CCCCCC*CC5C5CCCCCCC5C*C5CCC5*CC5CCCCC*CC5CCCCC5CCCCCCCCCCC5C5C5CCC5
@VH01349:24:AACVJTHM5:1:1201:13933:36270 2:N:0:AGGTGAGA+CGCATAGA
CACCAAGGACTACCAGGGTATCTAATCCTGTTCGCTCCCCATGCTTTCGCTCCTCAGCGTCAGTTAATGCCCAGAGATCTGCCTTCGCCATCGGTGTTCCTCCTGATATCTGCGCATTCCACCGCTACACCAGGAATTCCAATCTCCCCTACCGCACTCTAGTCTGCCCGTACCCACTGCAGGCTGGAGGTTGAGCCTCCAGTTTTCACAGCAGACGCGACAAACCGCCTACGAGCTCTTTACGCCCAATAATTCCGGATAACGCTTGCACCCTTCGTATTACCGCGGCTGCTGGCACGTT
+
CCCCCCCCCCCCCCCCCCCCCCCCCCCCCCCCCCCCC5CCCCCCCCCCCCCCCCCCCC*CCCCCCCCCCCCCCC5C*CCCCCCCCCCCCCCCCCC*CCCCC*CC*CCCCCCCCCCCCCCCCC5CCC5CC*5CC5CCCCCCCCCCCCCCCCCC**5CCC5CCCCCCCCC5CCCC5CCCC55CCC5CCCCCCCCCC**CCCCCCCCCCCCC*C*CC55CCC5C5C5CC5CCCCCCCC*C*CCCCCCC5CCC*CCCCC55CCCCCCCCCCC5CCCC**5C*5*55C5C555*555555CCC5C*
@VH01349:24:AACVJTHM5:1:1201:20295:37179 2:N:0:AGGTGAGA+CGCATAGA
CACCAAGGACTACTAGGGTTTCTAATCCCGTTTGCTCCCCTAGCTTTCGCGCCTCAGCGTCAAGAGTGGGCCAGGTAGCCGCTTTCGCCACTGGTGTTCCTCCCGATATCTACGCATTTCACCACTACACCGGGAATTCCGCTACCCTCTCCCACCTTCCAGCCGACCAGTATCCGATGCCGTTTTCCAGTTAAGCCGGAAGCTTTCACATCCGACTTGGCCAGCCGCCTGCCCGCGCTTTACGCCCAGTAAATCCGGACAACGCTTGCCACCTACGTATTAGCGCGGCTGGTGGCACGTA
+
CCCCCCCCCCCCCCCCCCCCCCCCCCCCCCCCCCCCCCCCCCCCCCCCCCCC5CCCCCCC*CCC*CCCCCC5CCCCCCCCCCCCC5CCCCCCCCCCCCCCCCCCCCCCC*CCCCCCCCCCCCCCCCC*CCCC*CCCCCCCC5CCCCCCCCCC*CCCCCCCCCCCCCCCCCCCCCCCCCC*C5CCCCCCCCCCCCCCCCCCCCCCCCCCCCCC*CC*CCCCC5CCC*CCCCC**C*C55CCCCCCCCCCCCCC5CCC55CCCCC5CCCCCCCCC555C5CCCCCC5CCCCCC5CC5*CC*CC
@VH01349:24:AACVJTHM5:1:1201:75776:37633 2:N:0:AGGTGAGA+CGCATAGA
CACCAAGGACTACTCGGGTTTCTAATCCTGTTTGCTCCCCACGCTTTCGCACCTCAGCGTCAGTATCGAGCCAGTGAGCCGCCTTCGCCGCCGGTGTTCCTCCGAATATCTACGAATTTCACCTCTACACCCGGAATTCCACTCACCTCTCTCGAACTCCAGACCAGCAGTTTTGAAGGCAGTTCCGGGGTTGAGCCGCGGGATTTCACCCCCAACTTTCTGCTCCGCCTACGTGCGCTTTACGCCCAGTAATTCCGAACAACGCTAGCCCCCTCCGTATTACCGCGGCTGCTGGCACGGA
+
CCCCCCCCCCCCCC5C5CCCCCCCCCCCCCCCCCCCCCCCCCCCCCCCCCCCCCCCCCCCCCCCCCC*CC5CCCCCCCCCCCCCCCC*C5CCCCCCCCCCCCC*CCCCCCCCCCCCCCCCCCCCCCCCCC5CCCCCCCC5CCCCCC5CCCCCCCCCCCCCCCC5CCCC*CC5C*CCCCCCCC5CC5CCCCCCCCCCC*C5CCCCCC5CCCCCCCCCCCC5*C*C5CCCCCCCCCC*CC5CCCCCCCC5CC**5CC55CCCCCCC*CC5*C**CC5CC5CC**555**55C**C555C5*5C
@VH01349:24:AACVJTHM5:1:1201:50554:38807 2:N:0:AGGTGAGA+CGCATAGA
CACCAAGGACTACACGGGTATCTAATCCCGTTCGCTCCCCACGCTTTCGCCCCTCAGCGTCAGTTTAGGACGAGAGAGCCGCTTTCGCCACTGGTATTCCTCCCGATCTCTACGCATTCCACCACTACACCGGGAATTCTGCTCTCCTCTTCCTCACTCTAGCTTGGCAGTTTTGAACGGCCTCTCCCAGTTAAGCCGGGAGCTTTCACGTCCAACTTATCAAGCCGCCTACGGGCGCTTTACGGCCAGTAAATCCGGATAACGCTTGTCCCCTACGTTTTACCGGGGCTGCTGGCACGTA
+
CCCCCCCCCCCCCCCCC5CCCC5CCCC5CCCCCCCCCCCCCCC*CCCCC*CCCCCCCCCCCCCCCCCCCCC*CC5C*C5CCC5CCCCCCCC5CCCCCCCCCCCCC*CCCCCCC5*CCC*CCC*CCCCCCC**C5CCCCCCC*CCCC5CCCCCCC*CCCCCCCCCCCCCCCCCCCCCCCCCCCCCC5C*CCCCCCCCCCCC*CCCCCCCC5CCCC5CCC5CCCC*CCC*C5CCCCC5CCCCCCC5*C*CC5*CCC**5CCCC5CCCCCCC5*C5C5CCCCCC5CCC**C5CC55C5CCCC*C
@VH01349:24:AACVJTHM5:1:1201:36958:42820 2:N:0:AGGTGAGA+GGCATAGA
CACCAAGGACTACTGGGGTTTCTAATCCGGTTCGCTCCCCACGCTTTCGCGCCTCAGCGTCAGGTAATGCCCAGAAAGCCGCCTTCGCCACTGGTGTTCCTCCCGATATCTACGCATATCACCACTACACCGGGAATTCCACTTTCCTCTGCATCCCTCGAGTCTGGCAGTATCCAACGACCTCTCCCAGTTAAGCCGGGAGCTTTCACCCTAGACTAAACAGACCGCCTGCGCGCCCTTTACGCCCAGTAAATCCGGACAACGCTTGCCACCTACCTATTACGGCGGCTGCTGGCACGTA
+
*CC5CCCCCCCCCCCCCCCCCCCCCCCCCCCC5CCCCCCCCCCCCCCCC*CCCCCC*CCCCCCCCCCC5CC*CCCCC5*CC5CCCCCCCC5CCCCCCCCCCC5**CCCCCCCCC*CC*C5CC5CCC*CCC5CCCC5CCCCCCCCCCCCCC55CCCC5CCCCCC*C**CCC5CCCCCC*5CCCCCCCCCCC**CCCCCC5CCCCCCC5CCC5C*C5CCC55CC*5C55C*CC*C*5555CCC5CC*5*C5C5C55*555555555*C55*5C*C555*5C*55555*C5555555*555555
@VH01349:24:AACVJTHM5:1:1201:26809:43540 2:N:0:AGGTGAGA+GGCATAGA
CACCAAGGACTACTCGGGTATCTAATCCTGTTTGCTCCCCACGCTTTCGTGCATGAGCGTCAGTATTGGCCCAGAAGGCTGCCTTCGCCATCGGTGTTCCTCCACATCTCTACGCATTTCACCGCTACACGTGGAATTCCACCTTCCTCTGCCATACTCCAGCACCGTAGTTTCGAGCGCAGTTCCCAAGTTAAGCTCGGGGCTTTCACACTCGACTTGCGACGCCCGCTGCGCACACTTTACCCCCAGTAATTCCGATTAACGCTCGCACCCTACGTATTACCGGGGCTGCTGGCACGTA
+
CCCCCCCC5CCCCCCCCCCCCCCCCCCCC*CCCC5CCCCCCCCCCCCCCCCCCCCCCCCCCCCCCCCCCCCCCCCCCCCCCCCCCCCCCCCCCCCCCC5CCCCCCCCCCCCCCC5CCCCCCCCCCC55CCCCCCCCCCCCCCCCCCCCCCCCCCCCCCCCC5CC5CCCCCCCCC*CC5C*C*CCCCCCCCCC5CCCCCCCCC5CCCCCCCCCC5CCCC**CCCC*CC5CC*CCCCCCCCCCCC*55CCCCCCCCCCCC5CCCCC*CCCCCC5CC5*C5CCCC*CC*55CC*5C55CCCC*C
@VH01349:24:AACVJTHM5:1:1201:24916:45054 2:N:0:AGGTGAGA+CGCATAGA
CACCAAGGACTACACGGGTATCTAATCCTGTTTGCTCCCCACGCTTTCGCACCTCAGCGTCAGTAATGGACCAGTGAGCCGCCTTCGCCACTGGTGTTCCTCCGAATATCTACGAATTTCACCTCTACACTCGGAATTCCACTCACCTCTTCCATACTCGAGATACCCAGTATCAAAGGCAGTTCCAGAGTTGAGCTCTGGGATTTCACCCCTGACTTAAATATCCGCCTACGTGCGCTTTACGCCCAGTAATTCCGAACAACGCTAGCCCCCTTCCTATTACCGCGGGTGCTGGCACGAA
+
CCCC5CCCCCCCCCCCCCCCCCCCCCCCCCCCCCCCCCCCCCCCCCCCCCC5CC*CCCCCCCCCCCCCCCCCCCCCCCCCCCCCCCCCCCCCCCCCCCCCCCCCCCCCCCCCCCCCCCCCCCCCCCCCCCC**CCCCCCCCC5CCCCCCCC5CCCCCCCCCCCCCCCCCCCCCCCCCCC*CCCC5CCCCCCCCCC5CCCCCCCCCCCCCCCCC*CCCCCCCCCCCCCCCCCCCCC*CCCCCCCCCCCCCCC*CCCC*CCCCCCC5CCC*C5CCC5C*CCCCC5*CCCC*CCC5CCCCCCCC
@VH01349:24:AACVJTHM5:1:1201:16432:45395 2:N:0:AGGTGAGA+CGCATAGA
CACCAAGGACTACAGGGGTATCTAATCCTGTTTGCTCCCCACGCTTTCGCGCCTCAGCGTCAGTTACAGACCAGCAAGGCGTCTACACCACGGGTGTTCCTCCCGATATCTACGCATTTCACCGCTACACCGGGAATTCCGCTTGCCTCTCCCGCACTCCAGCAGCCCAGTTTCCGGCGCACCCTCCCAGTTGAGCCGGGAGATTTCACACCAGACTTGGACTACCGCCTACGCACCCTTTACGCCCACTAACTCCGAACAACGCTCGCTGCCTACGTATTACCGCGGCTGGTGGCACGTA
+
5CCCCCCCCCCCCCCCCCCCCCCCCCCCCCCCCCCCCCCCCCCCCCCCCCCCCCCC*CCCCC5CCCCCCCCCCC5CCC*CCCCCCCCC5CCC5CCCCCCCCCCCCCCCCCCCC*CCCCCCCCCCCCCCCCCCCCCCCCCCC5CCCCCCCCCCCC*C*CCCCCC55CCCCCC5CCCCCCCCC5CCC*CCCCCCCCC5CCCC*CC5CCCC5CCCC5CCCCCCCCC5CCCC*CC5CC5C**CCCCC**CCC*CCCCCC5CC5CCCC5*CC5C5C*5CC5CCCCCCC*C*5CCC*CC55CCC5C*
@VH01349:24:AACVJTHM5:1:1201:63165:47705 2:N:0:AGGTGAGA+CGCATAGA
CACCAAGGACTACCAGGGTTTCTAATCCTGTTTGCTCCCCACGCTTTCGCACCTGAGCGTCAGTACCGGGCCAGTGAGCCGCCTTCGCCACTGGTGTTCTTCCTAATATCTACGAATTTCAGCTCTACACTAGGAATTCCACTCACCTCTCCCGGACTCGAGACTGACAGTATCAAAGCCAGTTCCGGGGTTGAGCCCCGGGATTTCACCCCTCACTAATCAGTCCGCCTGCGTGCGCTTTACCGCCAGTAATTCCGAACAACGCTAGCCCCCTTCCTATTACCGCGCCTGCTGGCACGAA
+
*CC*CC**CCCCC*C*CC*CCCC5CCCCC5CCC5CCCCCCC5CCCCCCCCCCCCCCCCCCCC5CC*CCCCC5CCCCC5CCCCCCCCCCCC55CC5CCCCCCCCCCCCCCCCCCCCCCCCCC*CC*CCC*CC5CCCCCCCCCCCCC5CCCCC5CCCCCCCCCC5CC5CC*C5CCC*CCC5*C55CCCCCCC5CCCC5C5CC5CCC5CCCCC5CC*5CCCCCCCCCCCCCCC5CCCCCCCCCCCCCCCC*C*CCCCCCCC5CCCC**CCC5*CC*CCC5CCC5*C5CC5*CC5CCC55C5*5C
@VH01349:24:AACVJTHM5:1:1201:15883:48860 2:N:0:AGGTGAGA+CGCATAGA
CACCAAGGACTACTGGGGTTTCTAATCCCGTTGGCTCCCCACGCCTTCGCGCCTCAGCGTCAGGGTCAGCCCAGTTGGCCGCCTTCGCCACGGGTGTTCCGCCCCATCTCTACGCATTTCACCACTACACCGGGCATTCCACCAACCCCTGCTGCCCTCAAGCGGCACGGTCCCCGACGACCCTCCCCGGTTGAGCCGGGGGCTTTCACGCCGGCCCAATGCCGCCGCCTGCGCGCGCTTTACGCCCAGTAACTCCCGACAACGCTCGGACCCTACGTATTACCGCGGCTGCTGGGACGTA
+
CCCCCCCCCCCCCCCCCCCCCCCCCCCCC*CC*C*CCCCCC*5CCCCCCCCCCC*C*CCCCCCCCCCCCCC5CCCCCCCCCCCCCCCCCCCC5CCCCCCCCCCC*CCCCCCCCCCCCCCCCCCCCCCCCCCCCCCCCCCCCCCCCCC*CCC*CCCCCCCCCC*CCCCCCCCC*CCCCC*5CCCCCCCCCCCCCC*CCCCCCCCCCCCCCC*CC5*CCCCC*5CCCCCCCCCC5CCC5CCCCCCC5CCCCCCCCCCC**CCCCCC**CCCCCCCCCCCCCCCCCCCCC**CCCCCC*CCCCC
@VH01349:24:AACVJTHM5:1:1201:65987:50791 2:N:0:AGGTGAGA+GGCATAGA
CACCAAGGACTACCGGGGTATCTAATCCTGTTTGCTCCCCACGCTTTCGCACCTCAGTGTCAGTATCAGTCCAGGTAGTCGCCTTCGCCACTGGTGTTCCTTCCTATATCTACGCATTTCACCGCTACACAGGAAATTCCACTACCCTCTACCGTACTCTAGTTCAGCAGTTATGAAAGCAGTTCCCAGGTTGAGCCCGGGGATTTCACACCCATCTTACTGAACCACCTACCCGCGCTTTACGCCCAGTAATTCCGATTAACGGTTGCACCCTCTGTATTACCGCGGCTGCTGGCACAGA
+
CCCCCCCCCCCCCCCCCCCCCCCCCCCCCCCCCC*CCCCCCCCCCCC5CCCCCCCCCCCCCCCCCCCCCCC*CCCCCCCCCCCCCCCCCCCCCCCCCCCCCCCCCCCCC5CCC5CCCCCCCCCCCCCCC*CC5CCCCCCCCCCCCCCC5CC5CCCCCCCCCCCCCC*5CCCCCC5CCCC5CCCC5CCCCCCCCCCCCCCCCCC5CCCCCC*CCC555CCCCCCC5CCCCCCC*CCCC*CCCCC5C*C5CCC5C*C5C55C55555C55CC5C555C55CC55*CC55CC5C5CC55CCC*C
@VH01349:24:AACVJTHM5:1:1201:56197:52930 2:N:0:AGGTGAGA+CGCATAGA
CACCAAGGACTACAAGGGTTTCTAATCCTGTTTGCTCCCCACGCTTTCGCGCCTCAGCGTCAGAAATCGGCCAGCAAGGCGCCTTCGCCACAGGTGTTCCTCCACATCTCTACGCATTTCACCGCTACACGTGGAATTCCCCTTGCCTCTCGGATCCTCAAGGCACGCCGTATCCAAGGCAGTCCCTGAGTGGAGCTCTCGGCTTTCACCCCGGACGGAGATGGGTGGCTGCGCGCGCTTTACGCCCAGTGATTCCGGACAACGCTTCCCCCCTACGTATTACGGCGGCTGCTGGCACGTA
+
5CCCCCC5CCCCCCCCCCCCCCCCCCCCCCCCCCCCCCC5CCC*CCCCC5CCCC5C5CCCCCC*CCCCCCCCCCCCCCCCCCCCCC5CCCCCCCCCCCCCCCCC*CCCCCCCCC5CCCCCCCCCCCCCCC5C*CCCCCCC*CCCCCCCCCC5CCCCCCCCC**CC5*C*5C5CCCCC5*5C5C*5**5555*55555*5*5555C5*5C55555555*55555555*5555*555C5CCCC5CCCCCCCC*C5CCC55CCCCCC5C5*5CCC5CCCCCCCC55*5*55*CCCC5*C55***
@VH01349:24:AACVJTHM5:1:1201:40178:52968 2:N:0:AGGTGAGA+CGCATAGA
CACCAAGGACTACACGGGTTTCTAATCCTGTTTGCTCCCCACGCTTTCGCGCCTCAGCGTCAGTTACTGTCCAGAAAGCCGCCTTCGCCACTGGTGTTCCTCCCGATATCTACGCATTTCACCACTACACCGGGAACTCCACATCCCTCTTCCTGCCTCAAGCCTGCCAGTTTTCGAAGCACCCTCCCAGTTGAGCCGGGAGATTTCACTTCAAACTTGGCAAGCCGCCTGCGGGCGCTTTACGCCCAATAAATCCGGACAACGCTTGACACCTACGTATTACCGCGGCTGCTGGCACGTA
+
CCCCCCCCC5CCCCCCCCCCC5CCCCCCCCCCCCCCCC*CCCC5CCCCC5CCCCCCCCCCCCCCCCCCCCC*CCCCCCCCCCCCCCC5CCCC5CCCCCC5CCCCCCCCCCCCCCCCCCCCCCCCCCCCCCCCCCCCCCCCCCCCC5CCCCC5CCCCCCCCCCCCCC5CCCCCCCCCCCCCCCCCCCCCCC5CCCCCCCCC*CCCCCC5CCCCCC5C5CCC5CCCCCC*CCC5CCC*C*CCCCCC*C5CC5CCCCCCCCCCCCC**555C*5CC5C55CCCCC55C55CC5CCCCCCC5CCC
@VH01349:24:AACVJTHM5:1:1201:50725:53517 2:N:0:AGGTGAGA+CGCATAGA
CACCAAGGACTACTGGGGTATCTAATCCTGTTCGCTCCCCACGCTTTCGCGCCTCAGTGTCAGTTACGGACCAGAAAGTCGCCTTCGCCACTGGTGTTCCTCCAAATCTCTACGCATTTCACCGCTACACTTGGAATTCCACTTTCCTCTTCTGCACTCAAGTTCCCCAGTTTCCAATGACCCTCCACGGTTGAGCCGTGGGCTTTCACATCAGACTTAAGAAACCACCTGCGCGCGCTTTACGCCCAATAATTCCCCACAACGCTTGCCACCTACGTATTACGGCGGCTGCTCGCACGTA
+
CCCCCCCCCCCCCCCCCCCCCCCCCC5CCCCCCC5CC*CCCCCCCCCCCCCCCCCC*CCCCCCCCCCCCCCCCCCCC5CCCCCCCCCCCCCC5CCCCCCCCCCCCCCCC*CCCC*CCCCCCCCC5CCC**5C*CCCCCC*CCCCCCCCCCCCCC5C*CC5CCCCCCCCCCCCCCCCCCCCCC*CCC55*CCCCCCCCCCCCC5CCCC*CCC5CCCC5CCCCCCCC5CCCCC***C*C5CCCCC*CCCC5C*C5555**C*5555*5555*5*55*5555*5C**5*555555555*5*555
@VH01349:24:AACVJTHM5:1:1202:43624:1398 2:N:0:AGGTGAGA+CGCATAGA
CACCAAGGACTACAAGGGTTTCTAATCCTGTTTGCTCCCCACGCTTTCGCGCCTCAGCGTCAGGTCCGGACCAGAGAGCCGCTTTCGCCACCGGTGTTCCACCCAATATCTACGAATTTCACCTCTACACTGGGTATTCCACCCTCCTCTTCCGGCCTCCAGCCAAACAGTCTCGGATGCACCTCCGAGGTTGAGCCCCGGGCTTTCACATCCGACTTCCTTGGCCGCCTACGGGCCCTTTTCGGCGAGTGATTGGGTACAACGGTAGCACCCTCGCTCATAGCGGGGCTGGTGGCCTCGA
+
*CCCCC5CCCCCCCCCCCCCCCCCCCCCCCCCCCCCCCCCCC5CCCCCCCCCCCC*5CC5CCCCCCCCC5CCCCC5C5*CCCCCCCCCCCCCCCCCCCCCCCCCCCCCCCC5C5CCCCCCCCCCCCCCCCCCCCC*CC5CCCC5C5CCCCCCCC55CCCCC*CCCC5**CCCCCCCCCC55C*CCCCCCCCCCC5CCCCCCCCCCCCCCCC*CC*5C*5CCCC5C*5C*CCCCCC55C*CC**555555555**5555555555*5555555**55**5555*5555**55****5*****
@VH01349:24:AACVJTHM5:1:1202:53110:2363 2:N:0:AGGTGAGA+CGCATAGA
CACCAAGGACTACTAGGGTATCTAATCCTGTTCGCTCCCCACGCTTTCGCTCCTCAGCGTCAGTAATGGCCCAGAGATCCGCCTTCGCCACCGGTGTTCCTCCTGATATCTGCGCATTTCACCGCTACACCAGGAATTCCGATCTCCCCTACCACACTCTAGCCTGCCCGTATCGGATGCAGACCCGGGGTTAAGCCCGCGGCTTTCACACCCGACGTGACAAGCCGCCTACCTGCTTTTTACGGCCAATAATTCCGGACAACGCTTGCGCGCTACCTATTACGGCGCCTGCTGGCACGGA
+
5CCCCC5CCCCCCCCC5CCCCCCCCCCCCCCCC5CCC*5CCCCCCCCCCCCCCCCCC*5CCCCCCCCCCCCCCCCC*CC*55*CCCCC5CCCC5C5CCCCCCCCC*5CCCC*5C*CCCCCC5C*CCCCC5CC5*CC*C5CCCCCCCCC*CCC*CCCCCCCCCCCCCCCCCCCCCCC55C5CCC5C**C5CCCCCC555*CCCCCCC5CC*55C*5C5C5CCCC5CC55*5*5*555CCC5C*555*5555555*555*55*555*55555555*5***5555555*5**555555C555*5
@VH01349:24:AACVJTHM5:1:1202:60647:8648 2:N:0:AGGTGAGA+CGCATAGA
CACCAAGGACTACCCGGGTTTCTAATCCTGTTTGCTCCCCACGCTTTCGCACCTCAGCGTCAGTATCGAGCCAGTGAGCCGCCTTCGCCACTGGTGTTCCTCCGAATATCTACGAATTTCACCTCTACACTCGGAATTCCACTCACCTCTCTCGAACTCAAGATCCCCAGTATGAAAGGCAGTTCCAGGGTTGAGGCCTGGGATTTCACCCCTCACTTAACGATCCGCCTACGTGCGCTTTACGCCCAGTAATTCCGAACAACGCTAGCCCCCTTCGTATTACCGCGGGTGCTGGGAGCAA
+
CCCCCCCCCCCCC*CCCCCCCCCCCCCCCCCCCCCCCCCCCCC*CCCCCCC*5C*CCCCCCCCCCCC5CCCCCCCC5CCCCCCCCCCCCCCCCCCCCC**CCCCCCC5C*CCCCC*CCC5CC5CCCCCCCCC5CCCCCCCCCCCCCCCCCC*5CCC5CCCC*CCC*CCCC5CCCCCCCC*55CCCCCC5CC5CCC*CCCCC55*CCC5C5CCCCCCCCC5CCCCCCCCCCC5CC5CCC*C5CC5**C*5555C*5C5C*CC5C5*5C5C5CC555CC5CC*5C5555C*C5CCCC*C5CCC
@VH01349:24:AACVJTHM5:1:1202:17739:9292 2:N:0:AGGTGAGA+CGCATAGA
CACCAAGGACTACCCGGGTTTCTAATCCCGTTCGCTCCCCACGCTTTCGCGTCTCAGCGTCAGAGGCCGACCAGAGAGCCGCCTTCGCCACGGGTGTTCCTCCTGATCTCTACGCATTTCACCGCTACACCAGGAATTCCACTCTCCTCTTCGACCCTCAAGAACGGCAGTTTCGAACGGCGCTCGCGGGTTGAGCCCGCGCCTTTCACGTCCGACTTACCGTCCCGCCTACACGCGCTTTACGCCCAGTAATTCCGGACAACGCTTGCCCCCTACGTATTACGGCGGCTGCTGGCACGTA
+
CCCCCCCCCCCCCCCCCCCCCCCCCCCCCCCCCCCCCCCCCCCCCCCCCCCCCC*CCCCCCC5CCCCCCCCCCCC*CC5CCCCCCCCCCCCCCCCCCC*5CCCC*CCCCCCCCC5CCCCCCCCCCCCCCC*CCCCCCC*CCCCCCCCCCCCCCCCCCCC5CC5C5*C*CCCCCCCCCCCCCCCCCC5CCCCCCCC*CCC*C***CCCCCCCCCC*CCCCC*5CCCCC5C5CCCC5CCCCCCC5C555CCCCCC5CC*C5CCC5**CC5CCCCCC*CCCCCCCC5C5CC5CCCCCCCC*C5*
@VH01349:24:AACVJTHM5:1:1202:32149:9841 2:N:0:AGGTGAGA+CGCATAGA
CACCAAGGACTACAAGGGTTTCTAATCCTGTTTGCTCCCCACGCTTTCGCTCCTCAGCGTCAGTATTGGCCCAGAGAACCGCCTTCGCTACGGGTGTTCCTCCCGATATCTGCGCATTCCACCGCTACACCGGGAATTCCGTTCTCCTCTACCAAACTCTAGCCATAGCAGTATCGACGGCAGTGCCGAGGTTGAGCCTCGGTATTTCACCGCCGACTTACTAAGCCGCCTACGAGCTCTTTACGCCCAATAATTCCGGACAACGGTCGCCCCCTACGTATTACCGCGGCTGCTGGCACGT
+
CCCCCCCCCCCCCCCCC5CCCCCC5C5CCCCCCCCCCCCCC55CCCCCCCCCCCCCCCCCCCCCCCCCCCCCCC5*CCCCC*CCCCCCCC*CC5CCCCCCCCC5CCCCCCCCCC5CCCC5C5CCCCCCCCCC*CC5CCCCCCCCCCCC5CCCCCCCCCCCCC*CCCCCCCCCCCCCCCC*CCCCCCCCCCCCCC*CCCCC5*CCCCCCC*CCCCCC5CCCCCCCCCCCCCC5CCC5*5C55C5CCC*CCC*5CC5CCC555C555*55C5*CC5CCCCC55CC5555*55C*C5C*5C555
@VH01349:24:AACVJTHM5:1:1202:52580:10617 2:N:0:AGGTGAGA+GGCATAGA
CACCAAGGACTACTAGGGTTTCTAATCCTGTCTGCTCCCCACGCTTTCGCACCTCAGCGTCAGTTCCGGACCAGTAAGCCGCCTTCGCCACTCGTGTTCTTCCTAATATCTACGAATTCCACCTCTACACTAGGAGTTCCACTTACCTCTTCCGGACTCTAGCTTGGCAGTATCAAAGGCAGTTGCGGAGTTGAGCTCCGGGATTTCACCTCTGACTTAACAAACCGCCTACCTCCGCTTTACGCCCAGTAAATCCGAACAACGCTAGGCCCCTTCGTATTACCGCCGCTCGTGGCACGAA
+
5C5CCCCCCCCCCCCC*CCCCC*CCCCCCCCCCCCCCCCCCC*CCC5CCCC*CCCCCCCCCCCCC5C5CCC5CCCCCCC*CCC5CC*CCCCC*CCCCCCCC5CCCCCCCCC5*5CCC5CCCCCCC5CCCCCCCC5CCCCCC5CCCCCCCCCCCC*CCCCCCCCCCC**CC5CCC*CC5CCCCCC*CCC5*5CCCC*CCCC5CCCCC5C55CCCCCC55CCCCC5C5CCCCC5*C**5CC5CC***5*C555CCCC5CCC5CC5C55C5*555CC555*CCC5C5555*5C5**5555555C
@VH01349:24:AACVJTHM5:1:1202:54777:10807 2:N:0:AGGTGAGA+CGCATAGA
CACCAAGGACTACTGGGGTTTCTAATCCTGTTTGCTCCCCACGCTTTCGCGCCTCAGCGTCAGTTACAGGCCAGAGAGCCGCCTTCGCCACTGGTGTTCCTCCCGATCTCTACGCATTCCACCGCTTCACCGGGAATTCCGCTCCCCTGTCCTGCACTCAAGCCGACCAGTTTCAGGTGCCGGTCTGCGGTTGAGGCGCAGGCTTTCACACCTGACTTAACCGGGCGCCTTCACCCCCTTTACGCCCAATAATTCCGGATAACCCTCGCCCCCTACGTATTACCGCGGCTGCTGGCACGTT
+
CCCCCCCCCCCCCC55CCCCCCCCCC*CCCCCCCCCCCCCC55CCCCCC5CCCCCCCCCCCCCCCCCCC*CCCCCCCCC*C5CCCCCC5CCCCCC*CCC*5CC**5CCC5C*C*CCCC*5CCCCCC*CCCCC5CCC5CCCC*C*C*5CCC5CCC*CCCCCC5CCC5*CC5CCCCC5CC5C*C*CCCC*5C5C5C*CC*CCC*5C55C5CC5C**55CC5C5*5555555**555***555C*55*55**55555555555555*55*55555555555C555C55*5555*5C5C5CCC5*
@VH01349:24:AACVJTHM5:1:1202:23760:11375 2:N:0:AGGTGAGA+CGCATAGA
CACCAAGGACTACACGGGTTTCTAATCCCGTTCGCTCCCCAAGCTTTCGTGCCTCAGCGTCAGTCTAAACCCAGAGCGCCGTTTGCACCACTGGTGTTCCTCGGGATCTCTACACATTTCACCGCTACACCCCGAATTCCGCGCTCCTCTGTTTCACTCTAGCTGGGCAGTCTGAGATGTCCTCCCCTAGTTTAGCCAGGGGCTTTCACGCCTCACTTGCCCTGCCGCCTACGCACCCTTTACGCCCAGTAACTCCGGATAACGCTCGCCTCCTACGTTTTACCGCGGCTGCTGGCACGTA
+
CCCCCCCCCCCCCCCCCCCCCCCCCCC5CCCCCCCCCCCCCCCCCCCCCCCCCCCCCCCCCCCCCCCCCCCCCC5CCC*CCCCCCCCCCCCCCCCCCCCCC*CCCCCCCCCCCCCCCCCCCCCC5CCCCC*CCCCCCCCCCCC5CCCC*CCCCCCCCCCCCC5CCC*CCCCCCCCCCCCC5CCCCC5CCCCCCCCCCCCCCC5CCCCCCC*CCCCCCCCCCCCC*CCCCCC5CCCCCCCCCCCC*CCCCCCCCCCCCCCCC5C5CCC5CCCCCC*CCCCC5CC5C*C55CCCCCC*CCCCC
@VH01349:24:AACVJTHM5:1:1202:47922:11413 2:N:0:AGGTGAGA+CGCATAGA
CACCAAGGACTACAAGGGTTTCTAATCCTGTTTGCTCCCCACGCTTTCGCGTCTCAGCGTCAGTATCCAACCAGGGGGCCGCCTTCGCCACGGGTGTTCCTCCCGATATCTACGCATTTCACCGCTACACCCGGAATTCCACCCCCCTCTTTGCTACTCTAGGTTGCCAGTTTCATGCGTCTTTCCTCGGTTGAGCCGAGGGCTTTCACACATGACTTAACAAACCGCCTACTCGCCCTTTACGCCCAATGATTCCGAACAACGCTTGCACCCTCTGTATTACCGCGGCTGCTGGCACAGA
+
CCCCCCCCCCC5CCCCCCCCCCCCCCCCCC5CCCCCCCC*C5**CCCCCCCCCC*CC5CC5C5CCCCCC*C*C5CC5CCC5CCCC5CCCCCCCCCCCCCCC*C*CCCCCCCCCCCCCCCCCCCC*5CCCCC*CCCCCCCCCCCCCCCCCC5C5*CC*CCCCC*5CCC5C5C*CC5CCCCC5CCCC*C*CC5CCCC*CCCCCCCCCCCC*5*CC55555*CC5C5555**55C*5C55*CCC5C5C5CCCC555CCCCCCCCCCCCCCCCC*5CCC*CCCCCC5*C5C55C55C55*55C*5
@VH01349:24:AACVJTHM5:1:1202:37867:11545 2:N:0:AGGTGAGA+GGCATAGA
CACCAAGGACTACACGGGTTTCTAATCCCGTTCGCTCCCCAAGCTTTCGTGCCTCAGCGTCAGTCTAAACCCAGAGGGCCGTTTGCACCACTGGTGTTCCTCGGGATCTCTACACATTTCACCGCTACACCCCGAATTCCGCGCTCCTCTGTTTCACTCTAGCTGGGCAGTCTGAGATGTCCTCCCCTAGTTTAGCCAGGGGCTTTCACGCCTCACTTGCCCTGCCGCCTACGCACCCTTTACGCCCAGTAACTCCGGATAACGCTCGCCTCCTACCTTTTACCGCGGCTGCTGGCACGTA
+
*CCCCCCCCCCCCCCCCCCCCCCCCC*CC*CCCCCCCCCCCCCCCCCCCCCCCCCCCCCCCCCCCCCCCCCCCCCC*CCCCCCCCCCCCCCCCCCCCCCCCCCCCCCCCCCCCCC*CCCCCCCCCCCCCCC5CCCCCCCCC*C5CCCCCCCCCCCCCCCCCC5CCCCCCCCCCCCCCCCC**CCCCCCCCCCCC5CCCC5CCCCCCCC*C5CCCCCCCCC5CCC5CC5CCCCCCCCCCCCCCCC*CCCCCCC5CC5CCCCCCC*C5CCC5C5C5CC*CCCCC*C*CC5C*55CCC55C*C*
@VH01349:24:AACVJTHM5:1:1202:47222:13628 2:N:0:AGGTGAGA+CGCATAGA
CACCAAGGACTACAAGGGTTTCTAATCCTGTTTGCTCCCCACGCTTTCGCGTCTCAGCGTCAGTATCCAACCAGGGGGTCGCCTTCGCCACAGGTGTTCCTCCCGATATCTACGGATTTCACCGCTACACCGGGAATTCCACCCCCCTCTTTGGTACTCTAGCTTGTCAGTTTCATGCGTCGTTCCCCGGTTGAGCCGAGGGATTTCACACATGACTTAACAAACCCCCTACACGCCCTTTACGCCCAATGATTCCGAACAACGCTTGCACCCTCTGTATTACCGCGGCTGCTGGCACAGA
+
5CCCCCCCCCCCCCCCCCCCCCC5CCCCCCCCCCCCCCCCCCCCCCCCCCCCCCCCCCCCCCCCCCCCCCC*CCCCCCCCCCCCCCCCCCCCCCCCCCCCCCCCCCCCCCCCCC*CCCCCCCCCCCCCCC*CCC5CCCC5CCCCCCCCCCCCCCCCCCCCCCCCCCCCCCCCCCCCCCCCC5CCCCCCC*CCCCCCCCC**CCCCCCCCC5CC5CCCCCCCCC5C*CCCCC55CCC5CCCCCCCCC5CCC*CCC*CCC5CCCCC5CCCCCCCCC*CCC5CC55555CCCCC5C55CCCCC5
@VH01349:24:AACVJTHM5:1:1202:37962:13912 2:N:0:AGGTGAGA+CGCATAGA
CACCAAGGACTACTGGGGTTTCTAATCCCGTTTGCTCCCCTAGCTTTCGCTCCTCAGCGTCAATGTCGGTCCAGGATGCCGCCTTCGCCACCGGTATTCCTCCAGATATCTACGCATTTCACCGCTACACCTGGAATTCTGCATCCCTCTCCCGAATTCAAGCCATCCAGTATCGGATGCAGTTCCCAGGTTGAGCCTGGGGATTTCACATCCGACTTAGTTGGCCGCCTACGAGCCCTTTACGCCCAGTAATTCCGAACAACGCTTGCCCCCCCCGTATTACCGCGCCTCCTGGCACGGA
+
*CCCCCCCCCCC5C*CCCCCCCCCCCCCCCCCCCCCCCCCCCCCCCCCCCCCCCCCC*CCCCCCCC5CCCCCCCCCCC*CCCCCCCCCCCCC*CCCCCCCCCCCC5CCCCCCCCCCCCCCCC*CCCCCCCCCCCC5CC5CCCCC*CCCCCCCCCCCCCCCCCCCCCCCCCCCC*C*C5CCCCCC5CCCCCCCC***CCCCCCCCCCCCCCC5CCCCCCCCCCCC*C*CCCCCCCCCCCCCCC5CCCCCCCCCCCC*CCCCCCC*5CCCCCC5CCCCCCCCCCCCC5CC*C5CCC5CCC5CC
@VH01349:24:AACVJTHM5:1:1202:45877:14896 2:N:0:AGGTGAGA+CGCATAGA
CACCAAGGACTACAAGGGTTTCTAATCCTGTTTGCTCCCCACGCTTTCGCGTCTCAGCGTCAGTATCCAACCAGGCGGTCGCCTTCGCCACAGGTGTTCCTCCCGATATCTACGCATTTCACCGCTACACCGGGAATTCCACCCCCCTCTTTGGTACTCTAGCTTGTCAGTTTCATGCGTCGTTCCCCGGTTGAGCCGAGGGATTTCACACATGACTTAACAAACCGCCTACACGCCCTTTACGCCCAATGATTGCGAACAACGCTTGGACCCGCTGTATTACCGCGGCTGCTGCCACAGA
+
5CCCCC5CCCCCCCCCCCCCCCCCCCCCCCCCCCCCCCCCCCCCCCCCCCCC5CCCC55CCCCCCCC*CCC5CCC*CCC5CCCCCCCCCCC*CCCCCCCCCCCCC*CCCCCC5C*CCCCCCCCC*CCCCC*CC*CCCCC*CC5CCCCC*C5CCCC55CCC5CCCCC5CCCCCCCCC5*5*CCCC*C5C*C5C5C5*C5CC*5C5CC5CCC5CC5CC5CCCCC*5CC*5CCC*CC55555CC*555**5C5C5C*5*5555555555C5*5555*555*55*55*555555*5*555555C5
@VH01349:24:AACVJTHM5:1:1202:68372:16335 2:N:0:AGGTGAGA+CGCATAGA
CACCAAGGACTACCCGGGTTTCTAATCCTGTTTGCTCCCGACGCTTTCGCGCCTCAGCGTCAGGTCCGGACCAGAGAGCCGCTTTCGCCACCCGTGTTCCACCCAATATCTACGAATTTCACCTCTACACTGGGTATTCCACCCTCCTCTTGCGGCCTCCAGCCAAAGAGTCTCGGATGCACCTCCCAGGTTGAGCCCCGGGGTTTCACATCCGACATGCTTGGCCGCCTACGGGCGCTTTACGCCCAGTGATTCCGAACAACCGTTGCTCCCTCCGTCTTACCGCGGGTGCTGGCACGGT
+
CCCCCCCC**CCCCCC*CCCCCCCCCCCCCCCC*CCCCC*C5C5CCC*CCCCCCCCCCCCCCCCCCCCCCCCC*CCCCCC*CCCCCCC*CCC*CCCCCCCCC*5CCCC*CCCCCCCCCC*CCCCCCCCCCCCC5CCCCCCCCCCCCCCCCCCCCCCCCCCCCC5C*CCC*CCCC*CCC*C*CC5**C5*5CC5**55C55*55555*5555*5555*5*5555555555*55555**5555*5**555555555*5*55*555*5**55*555*5*555555*55*55555*5*55*5555
@VH01349:24:AACVJTHM5:1:1202:22586:19175 2:N:0:AGGTGAGA+CGCATAGA
CACCAAGGACTACAGGGGTTTCTAATCCTGTTTGCTCCCCACGCTTTCGCGCCTCAGCGTCAGGTATGGACCAGAGAGCCGCCTTCGCCACTGGTGTTCTTCCCAATATCTACGAATTTCACCTCTACACTGGGAATTCCACTCTCCTCTTCCAACCTCTAGCCTGCCAGTCTCAAATGGAGTTCCCAGGTTAAGCCCGGGGCTTTCACATCTGACTTGGCAAACCGCCTACACGCCCTTTACGCCCAGTAATTCCGAACAACGCTAGCCCCCTCCGTATTACCGCGGCTGCTGGCACGGA
+
5CCCCCCCCCCCCCCCCCCCC5CCCCCCCCCCCCCCCCCCCCCCCCCCCCCCCCCCCCCCCCCCCCCCCCCCCCCCCCCCCCCCCCC*CCCCCCCCCC5CCCCCCCC5CCCCCC5CCCCCC5CCCCCCCCCCCCCCCCC5CCC5CCCC5CCCCCCCCCCCCCCCCC*CCCCCCCCCCCC*CCCCCCCCC5CCCCCCCCC5CC*CCCCCCCCCCCCC*CCCCCCCCC5CCCCCC*C*C*CCCCCCCCCCCCCCCCC*CCCCC5C5CCC*CCCCCCCCCCCCCCCCC*CC*5C5CCCCCCCCC
@VH01349:24:AACVJTHM5:1:1202:13744:20367 2:N:0:AGGTGAGA+CGCATAGA
CACCAAGGACTACCGGGGTTTCTAATCCCGTTTGCTCCCCTGGCTTTCGCGCCTCAGCGTCAATGCCGGTCCAGGATGCCGCCTTCGCCACCGGTGTTCCTCCAGATATCTACGCATTTCACCGCTACACCTGGAATTCCACATCCCTCTCCCGGATTCGAGCCCGCCAGTATCGGATGCAGTTCCCCGGTTGAGCCGGGGGAGTTCACATCCGACTTAGCAGGCCGCCTACGCGCCCTTTACGCCCAGTAATTCCGAACAACGGTTGCCCCCCCCGTATTACCGCGGCTGCTGGCACGTA
+
5CCCCCCCCCCCCCCCCCCCCCCCCCCCCCCCCCCCCCCCCCCCCCCCC*CCCCCCCCCCCCCCCCCCCCCCCCC*CCCCCCCCCCCCCC55CCCCCCCCCCCCCCCCCCCCCCCCCCCCCCCCCCCCCC5CCCCCCCCCCCCCCCCC5C5CCCCCCCCCC*CCC5CCCCCCCCCCC55CCCCCCCCCCCCCCCC5CCCCCC5*CC5C*CCCC5C*CCCC5CC5CC*CCCCCCCC**CCCCCCCCCCCCCCCCCC*CCCCCC*5*C*55C555*5C*C5C*5*5C5555C555*55555**
@VH01349:24:AACVJTHM5:1:1202:59965:20462 2:N:0:AGGTGAGA+GGCATAGA
CACCAAGGACTACTAGGGTTTCTAATCCCGTTTGCTCCCCTGGCTTTCGCGCCTCAGCGTCAGTTTCGGTCCAGAATGCCGCCTTCGCCACCGGTGTTCCTCCAGATATCTACGCATTTCACCGCTACACCTGGAATTCCACATTCCTCTCCCGAACTCGAGTCACCCAGTATCCGACGGAGTTCCCAAGTTAAGCTTGGGGATTTCACGTCCGACTTAGGCAACCGCCTACGCGCCCTTTACGCCCAGTAATTCCGAACAACGGTTGCCACCTCTGTATTACCGCGGCTGCTGGCACACA
+
CCCCCCCCCCCCCCCCCCCCCCCCCCC*CCCCCCCCCCCCCCCCCCCCCCCCCCCCCCCCCC5CCCCCCCCCCC5CC5CCCCCCCCC5CCCCCCCCCCCCCCCCC*CCCCCCC**CCCC5C*CCC*CCCCCCC5CCCCCCCCCC*CCCCCCCCCCCCCC*CCCCCCCCCCCCCC*CC*C*CCCC5C5C5CCCCC*5C5CCCCC5CCCC*5CCCC555CCC55C5CC*CCCC5CCCC*CCCCCCC*5*CCCCCCC5C5C55CCCC*CCC*C*C5*CC55CCC*C*CCC55555C5*C55C*5
@VH01349:24:AACVJTHM5:1:1202:7703:21408 2:N:0:AGGTGAGA+GGCATAGA
CACCAAGGACTACTGGGGTTTCTAATCCCATTCGCTCCCCTGGCTTTCGCGCCTCACCGTCAGTTCCGGTCCAGATAGCCCCCTTCGCCACTGGTGTTCTTCCCAATATCTACGGATTTCACCGCTATACTCGGAGTTCCGCTATCCCCTCCCGGACTCTAGCCGACCAGTATCGGGTGCAATTCCTCGGTTGAGCCGAGGGATTTCACACCCGACTTGGCGAGCCGCCTACGCGCCCTTTACGGCCAATGATTCCGAACAACGCTCGCCCCCTCCGTATTACCGCGGCTGCTGGCACGGA
+
*C5CCC*CCCCCC*CCC*CCCCCCCCCCCCCCCCCCCCC5CCC5CC*CCCCCCCCC*CCCCC*CCCCC*CC5CCCCCCCC*CCCCCCCCCCC5CC*CC5CCC5CCCC*CC*CCC*CCCCCC5CCCCCC*CC*CCC5CC*CCCCCCCCCCC*CCCCC5C*CCC*CCCC5C*CCCCC*CCC5CCCCC55CCCC*CCC5CC5CC5CC5CCCCCCCCCCCCCC55*CC*CC55CC*5CCCCCCCCCCCC55CC5CC55C55CC5CCC5*55C555C5CCC5C5C5*55555555**55*555555
@VH01349:24:AACVJTHM5:1:1202:46237:22942 2:N:0:AGGTGAGA+CGCATAGA
CACCAAGGACTACTAGGGTATCTAATCCCGTTTGCTCCCCTGGCTTTCGCGCCTCAGCGTCAATGCCGGTCCAGGATGCCGGCTTCGCCACCGGTGTTCCTCCAGATATCTACGGATTTCACCGCTACACCTGGAATTCCACATCCCTCTCCCGGATTCAAGCCAGCCAGTATCGGACGCAGTTCCCCGGTTGAGCCCGGGGATTTCACGTTCGACTTAGCAGGCCCCCTACCGCCCCTTTACGCCCAGTAATTCCGAACAACGCTTGCCCCCTCTGTATTACCCCCGCTGCTGGCACAGA
+
5CCCCCCCCCCCCCCCCCCCCCCCCCCCCCCCCC5CCCCCCCCCCCCCCCCCCCCCC*CCCCCCCCCCC5C*CCCCCCCCC*CCCCC5CCCCCCCCCCCCC*CCCCCCCCCCCCCCCCCCC5CCCCCCCCCCCCCCCCCCCCCCCC5C*CCCCCCCCCCCCC*CCC5CCCCCCCCCCCC*CCCCCCC*CCCCCCCCCCCCCCCCCCCCCCC*CC5CCCCC5C5CCC5CCCCC**CCCCCC5CC**CCCCCCCCCCC5CC5CCCCCCCC*CCCCCCC5CCCCCCC*C*C5C*CCC*CC55C5
@VH01349:24:AACVJTHM5:1:1202:32130:23870 2:N:0:AGGTGAGA+CGGATAGA
CACCAAGGACTACTGGGGTATCTAATCCTGTTTGCTCCCCTAGCTTTCGTGCCTCAGCGTCAGTTTTCGTCCAGGCAGTCGCCTTCGCCACTGGTGTTCCTCCCGATATCTACGCATTTCACCGCTACACCGGGAATTCCACTGCCCTCTCCGATACTCAAGCCTCACAGTTTCAAATGCAACCCCACCGTTAAGCCGTGGTCTTTGACATCTGACTTGTAAGGCCGCCTACGCACCCTTTACCCCCAATAATTCCGGACAACGCTCGCCCCCTACGTATTACCGCGGGTGGTGGCACGTA
+
CCCCCCCCCCCCCCCCCCCCCCCCCCCCCCCCCC5CCCCCCCCCCCCCCCCCCCCCCCCCCCCCCCC*CCCCCCCCCCCCCCCCCCCCCCCCCCCCCCCCCCCCCCCCCCCCCCCCCCCCCC5*5CCCCC*CCCCCCCCCCCCCCCCCCCCCCCCCCCCCCCCCC5CCCCCCCCCCCC*CCCC5CCCC*CCCCCCCCCCCCCCCCC*CCC5*CCC5CCCCC*5C*5CCCCCCC5CCCCCCCC***CCCCC5C5CCCC*CCCCC5CCCCCCC*5C*CC5CCCC5*5555C5C*5555C5CCC
@VH01349:24:AACVJTHM5:1:1202:19046:24494 2:N:0:AGGTGAGA+CGCATAGA
CACCAAGGACTACCGGGGTTTCTAATCCTGTTTGCTCCCCACGCTTTCGCACCTCAGCGTCAGTGCCGGACCAGTGAGCCGCCTTCGCCACTGGTGTTCTTCCTAATATCTACGAATTTCACCTCTACACTAGGAATTCCACTCACCTCTTCCGGACTCGAGATTTGCTGTATCAAGGGGAGTTCCGGGGTTGAGCCCCGGGATTTCACCCCTGACTGGCAAATCCGCCTACGTGGGGTTTACGCCCAGTGATTCCGAACAACGCTAGCCCCCTTCGTATTACCGGGGCTGCTGGCACGAA
+
CCC*CC5CCCCCC55CCCCCCCCCCCCCC5CCCCCCCC*CCCCCCCCCCCCCCCCC*CCCCCCCCCC*CCCCCCCCCC*C*CCCCCC*CCCCC5CCCCCCCCCCCCCCCC5CCCCCCCCCCCCCC5CCCCCCCCCCCCCCCCCCCCCCCCCCCCCCCCCCCC5CCCCCCCCCC*C*5CCCCCCCCCCCCC5CCCC5CCC5CCCCCCCC**5CCCCCC5CC5CCCC5555CCCCCC*CCCCCCC**CCCCCC**C55CCCCC5*5*55C55555*5C55*555555*555C55*55555555
@VH01349:24:AACVJTHM5:1:1202:53792:25271 2:N:0:AGGTGAGA+CGCATAGA
CACCAAGGACTACCAGGGTTTCTAATCCCGTTCGCTCCCCACGCCTTCGCGCCTCAGTGTCAGGTGTATCCCAGCTGGCCGCCTTCGCCACGGGTGTTCCTCCCGATCTCTACGCATTTCACCACTACACCGGGAATTCCACCAGCCCCTGATACCCTCAAGCTCACCCGTACCCGACGAGCTTCCCCGGTTAGGCCGGGGGCTTTCACGCCGGGCGTAATGAGCCACCTGCGCGCGCTTTACGCGCAGTAACTCCGGACAACGCTCGACCCCTTCCTATTACCGCCCCTCCTGGCACGTA
+
5C55CCCCC5CCCCCCCCCCC5CCCCCCCCCCCCCC5CCCCC55CCCCCCCCCCCCCC*CCCCCC*C5CCCCCCCCCCCCC5CCCCCCCCCCCCCCCCCCC55CCCCCCCC5CCCCCCCCC5CCCCC5CCCC*CCCCCCCCCCCC*CCCCCCCCC*CC*CCCCC**C5C5CCC*CC*CCC*CCCCCCCCCCCCCCCCCCCCC5CCCCCCCCCC*C*CC5CCCCCCCC*CCC*CC55CC5CC5CCC5CCCCCCCCCCCCCCCCCC5CCCCCC**C*C*CCCCC55CC**C5*5C5*5C5C*C
@VH01349:24:AACVJTHM5:1:1202:26563:26179 2:N:0:AGGTGAGA+CGCATAGA
CACCAAGGACTACCAGGGTTTCTAATCCCGTTCGCTCCCCACGCTTTCGCATCTCAGCGTCAGATCAGACCCAGGACGCCGCCTTCCCCTCTGGTATTCCTCCGGATCTCTACGCATTTCACCGCTACACCCGGAATTCTGCGTCCCTCTATCTGTCTCTAGCCACACAGTCTTGAATGTCCTCCCCCAGTTTAGCCGGGGGCTTTCACACTCAACTTGTCTGACCGCCTACATGCGCTTTACGCCCAGTAACTCCGGATAACGCTCGCCTCCTACGTTTTACCGCGGGTGCTGGCACGTA
+
CCCCCCCCCCCCCCCCCCCCCCCCCCCCCCCCCCCCCCCCCCC*CCCCCCCCCC5CCCCCCCCCC5CCCC*5CCCCCC*CC**C5CCCCCCCCCCCC5CCCCCCCCCCCCCC*CCCCCC*CCCCCCCCCCCCCCCCCCCCCCCCCCCCCCCCCCCCCCCCCCCC5CCCC5CCCCCCCCCCCCCCCCCCCCCCCCC5C5*CCCCCCCCCCCCCCCCCCCCCCCCCCC*CCCCCCCCCCCCCCCCCCCCCC5CCCCCCCCCCCCCC5CCCCCC*CC5CC*CCCCC5*5C**CCCC5CCC55CC
@VH01349:24:AACVJTHM5:1:1202:69168:28565 2:N:0:AGGTGAGA+CGCATAGA
CACCAAGGACTACAGGGGTTTCTAATCCTGTTTGCTCCCCACGCTTTCGTGTCTCAGCGTCAGTTACTGTCCAGATAGCCGTCTACACCGCAGGTGTTCCTCCTGATATCTACGCATTTCACCGCTACACCAGGAATTCCGCTATCCTCTCCAGTACTCAAGCCTCGCAGTCTTCGGCGCACCCTCCCAGTTAAGCCGGGAGATTTCACACCAAACTTACCAAACCGCCTACACACTCTTTACGCCCAGTAATTCCGAACAACGTTTGCTGCCTACCTATTACCGCGGCTGCTGGCACGTA
+
CCCCCCCCCCC5CCCCCCCCCCCCCCCCCCCCCCCCCCCCCCCCCCCCCC*CCCCC*CCCCCCCCCCCCCCCCCCCCCCCCCCCCCCCCC*CCCCCCC55CCCCCCCCCCCCCCCCCCCCCCCCCCC*CCCCC5CCCCCCCCCCCCC5CCCCCCCCC5CCC*CCC*CCCCCCCC*CCCCCCC5C*CCCC*CCCCC*CCCCCCC5C*CCCCC5CC*CCCC5CCCC*5CCCCCC5CC5C*CCCC*C*CCCCCCCC5CCCC**55555555555*5CC**55CCC5CC5C*55*5555CCCCCC
@VH01349:24:AACVJTHM5:1:1202:65437:29644 2:N:0:AGGTGAGA+CGCATAGA
CACCAAGGACTACAGGGGTTTCTAATCCTGTTCGCTCCCCATGCTTTCGCTCCTCAGCGTCAGTTAATGCCCAGAGACCTGCCTTCGCCATCGGTGTTCCTCCTGATATCTGCGCATTTCACCGCTACACCAGGAATTCCAGTCTCCCCTACATCACTCTAGTCTGCCCGTACCCACCGCAGATCCCAGGTTGAGCCTCGGACTTTCACGATAGACGCGACAAACCGCCTACGAGCTCTTTACGCCCAATAATTCCGGATAACGCTTGCGCCCTACCTATTACCGCGGCTGCTGGCACGTA
+
CCCCCCC5CCCCCCCCCCCCCCCCCCCCCCCCCC*CCC*CCC*CCCCC*CCCCCC*CCCCCCCCCCCCCC5CCCC*CC5C5CCCCCCCCCCCCCCCCCCCC5CCCCCCCCCCCCCCCCCCCCCCCC5CCC5CCCCCCC5CCCC*CCCCCCCCCCCCCCCCCCC*CCCCCCCC5CCCCCCCCCCCCC*CC5CC*CCCCC*5*C5CCCCCCCCCC*CCC5*CCCCC5CCCCCC55C*CCCCC5CCC**CCCCC*CCCCCC*C55C**55555555555*5555**5555*5C5555555C*5C
@VH01349:24:AACVJTHM5:1:1202:10013:29852 2:N:0:AGGTGAGA+CGCATAGA
CACCAAGGACTACTAGGGTATCTAATCCTGTTCGCTACCCATGCTTTCGCTCCTCAGCGTCAGGTAAGGCCCAGAGACCCGCCTTCGCCACCGGTGTTCCTCCTGATATCTGCGCATTCCACCGCTAGACCACGAATTCCAGTCTCCCCTACCTACCTCTAGCATGCCCGTATCCACTGCAAAACCGAAGTTAAGCCGCGGTCTTTCACACCAGACGTGACATGGCGCCTACGAGCTCTTTACGCCCAATAATTCCGGACAACCGTCGGACCCTACGTATTACCGCGCCTGCTGGCACGTA
+
*C5CCCCCCCCCCCCCCCCCCCCCCCCCCCCCCCCCC5CCCCCCCCCCCCCCCCC5C*CCCCCCCCCCCCCCCCCCC5C5CCCCCCCCCCCCCCCCCCCCCCCCCC5CCCCCCCCCCCCCCCCC*CC*CCCC*CC5CCCC5C5CCCC5CCCC*CCCCCC5CC5CCC*CCCCCCCCCCCCCCCCCCC555*CCCCCCC*C55C5CCCCCCC*C*5CC*5*C555C55CCCC5CCC5**5CCC55**C5CCC*C*5*55555C*5**555555*555555555C*5*CC5CCCCC**CCCC5C
@VH01349:24:AACVJTHM5:1:1202:9199:30022 2:N:0:AGGTGAGA+CGCATAGA
CACCAAGGACTACTAGGGTTTCTAATCCCTTTGGCTCCCCATGCTTTCGTGCCTGAGCGTCAGTAATCGTCCAGCAAGGTGCCTTCGCCTTCGGTGTTCCTCCAGATATCTACGCATTTCACTGCTACACCTGGAATTCCGCTTGCCTCTCCGATACTCTAGTCAACTAGTTTCGAAGGCACATCTACAGTTAAGCTGCAGGATTTCACCTCCGACAGAATTGACCGCCTGCGCACCCTTTACGCCCAGTCAATCCGAATAACGCTTGGAGTCTCTGTATTACCGCGGCTCCTGGCACAGA
+
CCC*CCCCCCCCCCCCCCCCCCCCCCCCCCCC*CCCCCCCCCC5CCCCCCCCCCCCCCCCCCCCCCCCCCCCCCCCCC*CC5CCCCC5CCCCCCCCC5CCCCCC5CCCCCCCCCCCCCCCC*C5CCCCC*CCC5CCCCCCCCCCCCCCCCCCCCCCCCCCCCCC*5CCCCCCC5CCCCCCCC*CCCCCC5CC5C5*CC5CCC*CCCCC*CC5C5CCC*C*CCCC*CCCCC5C5CCCCCCCCC*CC5CCCC*CCC5*CCCCCCCCCC*5*C5CCCCC5*CCCC5*C5*55C*C55CCCCC5C
@VH01349:24:AACVJTHM5:1:1202:45385:32578 2:N:0:AGGTGAGA+CGCATAGA
CACCAAGGACTACAGGGGTTTCTAATCCCGTTCGCTCCCCTCGCTTTCGCGCCTCAGCGTCAGAAGAGGTCCACCGCGCCGCTTTCGCCACCGGTGTTCCTTCCGATGTCTACGCATTTCACCGCTCCACCGGAAGTTCCGCACGCCCCTACCTCCCTCAAGACCGCCAGTATCAAAGGCAGTTCCGCGGTTGAGCCGCGGGCTTTCACCCCTGACTTGACGATCCGCCTACGCGCCCTTTAAGCCCAGTGATTCCGAATAACGTTCGCTCGGTTCGTCTTACGGCGGCTGGTGGCACGAA
+
5CCCCC*CCCCCCCCC*CCCCCCCCCCCCCCCCCCC5CCCC*CCCCC5CCC5CCCCCCCCCCCCCCCCCCC*C5C*5C5CCCCCCCCCCCCCCCCCCCCCCCCCCCCCCCCCCC5CCCCCCCCCCCCCCCC*CCCCCCC5CCCC5CCCCCCCCCCCCCC5CCCC*55CC*CCCCCCCC*CC*CCCCCCCCCCCCCCCCCCCCCCCCCCCCC*CCCCCCCCCCC5CCCCCCCC5*CCC*5CCCCCCCCCC5CCCCCCCCCCCCCC5C55CCCCCCCCCCCCCCC*5*5CCCC*C*CCCCCC5
@VH01349:24:AACVJTHM5:1:1202:49418:33241 2:N:0:AGGTGAGA+CGCATAGA
CACCAAGGACTACCCGGGTTTCTAATCCTGTTTGCTCCCCACGCTTTCGCGCCTCAGCGTCAGTTACAGACCAGAAAGCCGCCTTCGGCACTGGTGTTCCTCCACATCTCTACGCATTTCACCGCTACACGTCGAATTCCGCTTTCCTCTTCTGTACTCAAGTTCTCGAGTTTCCGATGACCCTCCACGGTTGAGCCGTGGGCTTTCACATCACACTTAAAGAACCGCCTGGGCGGGCTTTACGCCCAATAATTCCGGACAACGCTTGCCACCTACCTATTACCGCGGCTGCTGGCACGTA
+
CCCCCCCCCCC*CC*CCCCCCCCCCCCCCCCCCCCCCCCCCCCCCCCCCCCCCCCCCC5CCCCCCCCCCCCCC*CCC5CCCCCCCC*CCC5CCCCCCCCCCCCCCCCCCCCCC5CCCCCCCCCCCCCCCCC**CCCCCCCCCCCCC*CC*C*C5CCCC*CC*CCCCC*C*CCC5CCCC5C5CCCC5C555*C55*55*5C55*CCC5C*555C*55*55555*55*55**555*555*55555**5*5555555555555CC55*555CC55CC5C*555555*5555555*C55CC5C55
@VH01349:24:AACVJTHM5:1:1202:68865:34169 2:N:0:AGGTGAGA+CGCATAGA
CACCAAGGACTACAGGGGTTTCTAATCCTGTTTGCTCCCCTTGCTTTCGCGCCTCAGCGTCAGGTCTAAACTAGAAAAGCGCCTTCGCCACTGGTGTTCTTCCACATATCTACGCATTTCACCCCTACACGTGGGATTCCCTTTTCTCCGTCCATCCTCTAGGATGGTAGTTTTAGATGCGGGACCGGAGTTGAGCCCCGGGCTTTCACATCTAACTTTCCACCCCGCCTACGCGCCCTTTACGCCCAATAAATCCGATTAACGCTTGCACCCTCCGTATTACCGCAGCTGCTGGCAGGGA
+
CCCCCC5CCCCCCCCCCCCCCCCCCCCCCCCCCCCCCCCCCCCCCCCCCCCCCCCC5CCCCCCCCCCCCCCCCC*CCCCCCCCCCCCCCCCC5CCCCCCCCCCCCCCCCCCCCCCCCCCCC5C**C*CCCCCCC*CCCCC*CCCCCCCCCCCCCCCC5CC5CCCCCCCC*CCC*CC5CCCCC*CCCCCCCCCCCCCCCCCCCCCCC5CCCC5CCCCCCCCCCCCC*C5CCCCCC*C5CCCCCCCCC*CCCCC*CCCCCCCCC5CCCCCCC*CCCCC5CCCC**555CCCCCCC5C5C*C*C
@VH01349:24:AACVJTHM5:1:1202:72614:34547 2:N:0:AGGTGAGA+CGCATAGA
CACCAAGGACTACAAGGGTTTCTAATCCTGTTTGCTCCCCACGCTTTCGCACCTCACTGTCAGTATCAGTCCAGGCGGTCGCCTTCGCCACTGGTGTTCCTTCCTATATCTACGCATTTCACCGCTACACAGGAAATTCCACCACCCTCTACCGTACTCTAGTTCAGCAGTTTTGGATGCAGTTCCCAGGTTGAGCCCGGGGATTTCACATCCAACTTACTGAACCACCTACGCGCCGTTTACGCCCAGTAATTCCGATTAACGCTTGCACCCTTCGTATTACCGGCGCTGCTGGCACGAA
+
5CCCCCCCCCCCCC*CCCCCCCCCCCC5CCCCCCCCCCCCC*CCCCCCC5CCCCCCCCCCCCCCCCCCCCC*CCCCC5CCCCCCCC*CCCCC*CCCCCCCCCCCCCCCCCCCCCCCCCCCC5CCCCCCCCCCCCCCCCCCCC*C5CCCCCCCCCCCCCCCCC5CCCCCCCCCCCCC*CC5CCCCCCCCCCCC5CC5CCCC*5CCC*55**5CCC55C5CCC5CCCCC55CC5CCC5*55CCC5CCC*CCCC*5C5C5CCCCCCC*CCC5CCCCCCCCCC5CC5CCC*CCC5*CCC55C555
@VH01349:24:AACVJTHM5:1:1202:26279:35513 2:N:0:AGGTGAGA+CGCATAGA
CACCAAGGACTACACGGGTATCTAATCCTGTTTGCTCCCCACGCTTTCGCGCCTCAGCGTCAGTTACAGTCCAGAGAGCTGCCTTCGCCATTGGTGTTCCTCCTGATATCTACGCATTTCACCGCTACACCAGGAATTCCACTCTCCTCTACTGCACTCAAGTCCCCCAGTTTCCAATGGCCCTCCACGGTTGACCCGTGGGCTTTCACATCACACTTAAAGCACCGCCTGGGCGCGCTTTACGCCCAATCATTCCCGACAACCCTTGCCCCCTACGTATTACTGGGGCTGCTGCGACGGA
+
CCCCCCCCCCCCCCCCCCCCCCCCCCCCCCCCCCCCCCCCCCCCCCCCCCCCCCCCCCCCCCCCCCCCCCCCCCCCCCCCCCCCCCCCCCCCCCCCCCCCCCCCCCCCCCCCCC*5CCCCCCCCCCCCCCCCCCCCCCCCCCC5CCCCCCCC*C*CCCCCCCCC5CCCCCCCCCCC*CCCCCCCCCCCCCCCCC55CCCCCCCCCC5CCCCCC*CCCCCCCC*5CCCCCCC*C*CCCCCCCCCCCCCCCC*CCC5C*CC5CCC**CC5CCCC5*5C5CC5*C***5***555555*5*5*5
@VH01349:24:AACVJTHM5:1:1202:15486:39867 2:N:0:AGGTGAGA+GGCATAGA
CACCAAGGACTACAGGGGTATCTAATCCTGTTTGCTCCCCACGCTTTCGCGCCTCAGCGTCAGTGCCGGACCAGAGAGCCGCTTTCGCCACCGGTGTTCCACCCAATATCTACGAATTTCACCTCTACACTGGGTATTCCACCCTCCTCTTCCGGACTCGAGCACCGCAGTCTCGCCTGGACCTCCGGAGTTGAGCCCCGGCGTTTCACAGCCGACTTGCGACGCCGCCTACGCGCCCTTTACGGCCAGTCATTCCCAACAACGCTAGCACCCTCCCTCTTACCGCGGCTGCTGGCACGGA
+
5CCCCCCCCCCCCCCC5CCCCC5CCCCCCCCCC5CCCCC5CCCCCCCCCCCC5CCCCCCCCCCCCCCCCCCCCCC5*CCCCCCCCCCCCCCCCC5C*CCCCCCCCCCCCCC5CCCCCCCCCC*CCCCCCC555*CCCCCCCCCC5C55CCCCCCCCCCCCCC*CCCCCCCCC*CC**CC*CCC5CCCC**CC5C*C5CC5**5CCCCCCC5C5CCC55CCCC*C*5555CCC5*C*55C5C5*5555CCC*55CC5CCC55C555CCCCC*C*5C**55*555*5*5*555555555***5
@VH01349:24:AACVJTHM5:1:1202:26790:40492 2:N:0:AGGTGAGA+CGCATAGA
CACCAAGGACTACTAGGGTTTCTAATCCTGTTTGCTACCCACGCTTTCGCGCATCAGCGTCAGAACCGGTCCAGGTAGCCGCCTTCGCCACTGGTGTTCCTCCCAATATCTAGGCATTTCACCGCTACACTGGGAATTCCGCTACCCCCTCCCGGCCTCGAGCCAGGCAGTTTCAAAGGCAGTTCCTCAGTTCAGCCGAGGGATTTCACCTTTGACTTGCCAAGCCGCCTACGCGCCCTTTACGCCCAATAATTCCGAATAACGCTCGCCCCCTCCGTATTACCGCCGCTCCTGGCACGGA
+
5CCCC5CCCCCCCCCCCCCCCC5CCCCCCCCCCCCCCCCCCCCCCCCCCCCCCC*CCCCCCCCCCCCC5CCCCCC55CCCC5CCC5CCCCCCCCCCCCCCCCCCCCCCCCCCCCCCCCCCCCCC*CC*CCCCC*CCCCC5CCCCCCCCCCCCCCC*C5CCCCCCCCC*CCC*CCCCCCC*CCCCC5CCCCCC*CCCCCCC*CC5CCCCCCCCCCCCCCC5CCCCCCCCCCCCCCC*5CCCCC*CCC5CCC*CCC*C*CCCCCC5C5CCC*CCCC*C5CCCCCCC5**C5C*5C5*CCCC*5
@VH01349:24:AACVJTHM5:1:1202:54436:42385 2:N:0:AGGTGAGA+CGCATAGA
CACCAAGGACTACTGGGGTTTCTAATCCTGTTTGCTACCCACGCTTTCGCGCATCAGCGTCAGAACCGGTCCAGGTGGCCGCCTTCGCCACTGGTGTTCCTCCCAATATCTACGCATTTCACCGCTACACTGGGAATTCCGCCACCCCCTCCCGGTCTCAAGCCCGACAGTTTCAAAGGCAGTTCCTCAGTTGAGCCGAGGGATTTCACCTTTGACTTATCGGGCCGCCTACGGGCCCTTTACGCCCAATAATTCCGAATAACGCTCCCCCCCTCCGTATTACCGCGGCTGCTGGCACGGA
+
5CCCCCCCCCCCCCCCCCCCCCCCCCCCCCCCCCCCCC5CC5CCCCCCCCCCCCCCCCCCCCCCCCCCCCCCCCCCCCCCCCCCCC5CCCCCCCCCCCCCCCCCCCCCCCCCCCCCCCCCCCCC*C5CCCC5CCCCCC5CCCCCCC*CCCC5CCCCCCCCCCCCCCCC555CCCCCCCCCCCCCCCCCCCCC*CCCCCCC5CCCCCCCCCCCCCCCCCCC*CC55CCCCCCCC**CCCCCCCCC5C*CCCCCCCCCCCCC5CCCCCC*C55C55*5555CCC5CCC55CCCC5CCCCCC*C
@VH01349:24:AACVJTHM5:1:1202:52770:43445 2:N:0:AGGTGAGA+CGCATAGA
CACCAAGGACTACTCGGGTATCTAATCCTGTTTGCTCCCCACGCTTTCGCACCTCAGCGTCAGTATCGAGCCACGCAGTCGCCTTCGCCACTGATGTTCCTTCCTATATCTACGCATTTCACCGCTACACAGGAAATTCCACTACCCTCTCTCGTACTCTAGCCAGCCAGTTCTGAATGCAGTTCCCAGGTTGAGCCCAGCGCTTTCACATCCAGCTTAACTAACCGCCTACGCGCGCTTTACGCCCACTAATTCCGATTAACGCTTGCACCCTCCGTATTACGCCGGCTCCTGGGACGGA
+
5CCCCCCCC*CCCCCCCCCCCCCCCCCCC*CCCCCCCCCCCCCCCCCCCCCC*CCCCCCC*CCCCCC5CCCCC*5CCCCCCCCCCCCCCC5C5CC5CCC5CCCCCC5CCCCC*CCCCCCCCCCC*CC5C5CCCCCCCCCCCCCCCCC*CCCC5*CCCCC5CCCCCCC5CCCCCCCCCCCCCCCC*CCCCCCCCCCCC5CC*CCCCCCCCCC*CCCCCCCCCC55C5CCC*CCCC55CCC5CCCC**55*CCCCCC*CCCC55C**5*555CCC55*C55**55**55555555*5*55**5
@VH01349:24:AACVJTHM5:1:1202:25692:43748 2:N:0:AGGTGAGA+CGCATAGA
CACCAAGGACTACTCGGGTTTCTAATCCCGTTCGCTCCCCATGCTGTCGCGTCTGAGCGTCAGAGCAGGCCCAGCGAATCGCCTTCCCCACTGGTGTTCCTCCGGATCTCTACGCATTTCACCACTCCACCCGGAATTCCATTCGCCTCTACCTCTCTCGAGTCAAGCAGTCTCACACGGCCTCGCCCAGTTGAGCCGGGCGCTTTCACAAGTGACTTACCTAACCCCCTGCACGCGCTTTACGCCCAGTAAATCCGGATTACGCTCGTCTCCTTCCTTTTACCCCCGCTGGTGCGACGTA
+
5CCCCCCCCCCCCCCCCCCCCCCCC5CCCCCCCCCCCCC*CCCCC5CCCCCCCCCC5C5CCCCCC5CC*CCCCCC5CCC5**CCCC*CCCCCCCCCCCCCCCCCCCCCC5CCC*CCCCCCCC**CCCCCC*CCCCCC5CCCCCC*CCCCCCCCCCC5CCCCC5C*5CC5C5C5CCC5CC5CC5C*55CCCCC*C5CC5CCC5C5C55CCC5*C**555C5555C55*55CC5C5*5*55CCC5CCC5CCCCCC*C55C*5*C*555*5C5C*55**5555555555*5*55*555555555
@VH01349:24:AACVJTHM5:1:1202:34913:46190 2:N:0:AGGTGAGA+CGCATAGA
CACCAAGGACTACTCGGGTTTCTAATCCTGTTTGCTCCCCACGCTTTCGCACCTCAGCGTCAGTACCGGACCAGTGAGCCGCCTTCGCCACTGGTGTTCCTCCGAATATCTACGAATTTCACCTCTACACTCGGAATTCCACTCACCTCTTCCGGACTCGAGACACCCAGTATCAGAGGGAGTTCCGGGGTTGAGGCCCGGGATTTCACCCCTGACTTAAATGTCCGCCTACGTGCGCTTTACGCCCAGTAATTCCGAACAACCCTAGCCCCCTTCGTATTACCGCGGGTGCTGGCAGGCA
+
CCC5CC*CCCCCCCCCCCCCCCCCCCC*CCCCCCCCCCCCCCCCCCCCCCCCCCCCCCCCCC5CCCCC5CCCCCCC5CCCCCCCCCCCCCCCCCCCCCCCCCCCC5C5CCCCCCCCCCCCCCCCCCCCCCCC*CCCCCCCCCCCCCCC*CCCC5CCCCCCCCC555*5C5CCCCC5C*C*CC5CC55CCCCCCC55CC5CC5CCCCCCC5*CCCCCC5C5C5CCCCCCCCCCCC*55C*CCC5CCCC5C5*CCCCCCCCCC5C**55555555*555*5555**5*55**5*555*5*5*5
@VH01349:24:AACVJTHM5:1:1202:23003:46664 2:N:0:AGGTGAGA+CGCATAGA
CACCAAGGACTACTGGGGTTTCTAATCCTGTTTGCTCCCCACGCTTTCGCGCCTCAGTGTCAGTTACAGACCAGAAAGTCGCCTTCGCCACTGGTGTTCCTCCAAATCTCTACGCATTTCACCCCTACACTTGGAATTCCACTTTGCTCTTCTGCACTCAAGTCTCCCAGTTTCCAATGACCCTCCCCGCTTAACCCCGGGGCTTTCTCATCAGACTTAAGATACCACCTGCGCGGGCTTTACCCCCAATAAATCCCGACAACGCTTGCCACCTACCTATTACCCCGCCTGCTGGCACGTA
+
CCCCCC5CCCCCCCCCCCC5CCCCCCCCCCCCCCCCCCCCCCCCCCCCCCCCCCCCCCCC5CCCCCCCCCC5CCCCCCCCC*CCC*CCCCCCC*CCCCCCCCCCCCCCCCCCCCCCCCCCCCC*CCC5CC5CCCCCCCCCCCCC**CCCCCCCC5CCCCCCCC5CCCCCCCCCCCCCC5CCC*CCCCCC5CCCCCCC*CCCC*CCC**CCC5CCC5CCC5*C*CCCC5CCC5C***CC*5C***5CCCCC5CC5C5*CCC555555C**5C55CC55CCC*55C*C5**C55CCC5C5CCC
@VH01349:24:AACVJTHM5:1:1202:20504:51131 2:N:0:AGGTGAGA+CGCATAGA
CACCAAGGACTACAGGGGTTTCTAATCCTGTTTGCTCCCCACGCTTTCGCACCTCAGTGTCAGTACCGGGCCAGTGAGCCGCCTTCGCCACTGGTGTTCTTGCGAATATCTACGAATTTCACCTCTACACTCGCAGTTCCACCCACCTCTCCCGGACTCGAAGATTCCCAGTATCAAAGCCAGTTCTGGAGTTGAGCTCCAGGATTTCACCCCTGACTTAAGAACCCACCTACGTGCGCTTTACGCCCAGTGATTCCCAGCAACCCTAGCCCCCTTCGTATTACCGCGGCTGCTGGCACGA
+
CCCCCCCCCCCCCCCCCCCCCCCCCCCCCCCCCC*CCCCCCCCCCCCCCCCCCC*CCCCCCCCCCC5CCCC5CCCCCCCCCCCCCCC*CCCCCCCCCCCCC*CCCCCCCCCCCCC*CCCCCCCCCCCCCCCCCCC*CCCCCCCCCCCCCCCCCCCCCCCCC5CCCCCCCCCCCCCCC*C**C5CCCCC5CCCCCCCCCCCCCCCCCCCCC5CCCCCCCCCCCCCCCCCC*CCCCCCCCCCCCCC*C5CCCCCCCCCC*CCCCCC*5CCCCCCCCC5C*CCCCC**5CC55C**C5*5CC*C
@VH01349:24:AACVJTHM5:1:1202:54436:52570 2:N:0:AGGTGAGA+CGCATAGA
CACCAAGGACTACAAGGGTTTCTAATCCTGTTTGCTACCCACGCTTTCGTGTCTCAGCGTCAGTTACGGTCCAGAAAGCCGTCTACACCGCAGGTGTTCCTCCTGATATCTACGCATTTCACCGCTACACCAGGAATTCCGCTTTCCTCTCCCGCACTCAAGCCTCCCAGTCTTCGGCGCACCCTCCCAGTTGAGCCGGGAGATTTCACACCGAACTTAGAAAACCGCCTACACACTCTTTACGCCCAGTAACTCCGAACAACGCTCGCTGCCTACGTATTACCGCGGCTGCTGGCACGTA
+
CCCCCCCCCCCCCCCC5CCCCCCCCC5CCCCCCCCCCC5CCCCCCCCCCCCCCCCCCCCCCCCCCCCCCCCCCCCCCCC*CC5CCCCC5CCCCCCCCCCCCCCCCCCCCCCCCCCCCCCCCCCCCCCCCC5CCCCCCCCCCCCCCCCCCCCCCC5CCCCCCC5CCCCCCCCCCC*CCCC*CCCCCCCCCCCC5CCCCC*CC5CCCCCCCCCCCC*CCCCCCCCCCCCCCCCCCCCCC5CCCC5CC*CCCCCCCCCCCCC5CCCC**C5CC*CCCCCCCCCCCCCCC5C*C55C*C5CC5CC
@VH01349:24:AACVJTHM5:1:1202:51728:56111 2:N:0:AGGTGAGA+CGCATAGA
CACCAAGGACTACTAGGGTATCTAATCCTGTTTGCTCCCCTCGCTTTCGCGCATTAGCGTCAGGAGTAAGCTAGAAAACCGCTTTCGCCACAGGTGTTCTTCCACATATCTACGCATTTCACCGCTACACGTGGAATTCCGTTTTCTCCGCCTACCCTCTAGAAACGTAGTTTCAAATGGAATTCCGAAGTTGAGCTTCGGGCTTTCACATCTGACTTACGTTCCCGCCTACGCGCCCTTTACGCCCAATAAATCCGATTAACCCTTGCACCCTCCGTATTACCGCTGCTGCTGGCACGCA
+
*CCCCCCCCCCCCCCCCCCCCCCCCCCCCCCCCC*CCCCCCCCCCCCCCCCCCCCCCCCCCCCCCCCCCCCCC5CCCCCC5CCCCCC*C*CCCCCCCCCCCCCCCCCCC55CCC*CCCCCC5CC5CCCCC5CCCCCCCC5CCCCCCCCCC5C*55C5CCCCCCCCCC*CCCCCCCCCCC*C*CCCCCCC5CCCC555C5CCCCCCC*CCC**C5C*CCC5CCCCCCCCCCCCC*CCCCC*CC*CCCCCCC5CCCCCCCCCCCC*C*C55CC5CC*55C555C5*C5555CC*CC55CCC*C
@VH01349:24:AACVJTHM5:1:1203:19689:1360 2:N:0:AGGTGAGA+CGCATAGA
CACCAAGGACTACTAGGGTTTCTAATCCCGTTCGCTCCCCATGCTTTCGCGGCTGAGTGTCAGGTCAGGGCCAGCAGACCGCCTTCGCCACTGGTGTTCCTCCGGATCTCTACGCATTTCACCACTCCACCCGGAATTCCGTCTGCCTCTCCCTGCCTCNAGTGACCCAGTTTCACACGACCTCTCCCAGTTGAGCCCGGAGCTTTCACGCATGACTTAAGCCACCACCTGCCCGCGCTTTACGCGCAGTAAATCCGGATAACGCTCGCCTCCTACCTTTTACCGCGGCTGCTGGCACGTA
+
CCCCCCCCCCCCCCCC5CCCCCCCCCCCCCCCCCCCCCC5CCC5CCCCCCCCCCCCCCCCCCCCCCCCCC5CCCCCCCCCC*CCCCCCCCCCCCCCCCCCC5*CCCCCCCCCCCCCCCCCCCCCCCCCC**CCCCCCCCCCCCCCCCCCCCCCCCCCCC#5CC5CCC5CCCCCCCCC*CC5CCCCCCCCCCCCCCCC*C*CCCCCCCC***CCCCCCCCCCC*CCCCCCCCC*C5CCCCCCCCC*CCC*CC*C5*55CCC5CCC*5**5CCC*CCC**CCCCC*C*5C*C*CCCC*CC5C*
@VH01349:24:AACVJTHM5:1:1203:45214:1511 2:N:0:AGGTGAGA+CGCATAGA
CACCAAGGACTACTAGGGTTTCTAATCCTGTTTGCTCCCCACGCTTTCGCGCCTCAGCGTCAGTTACAGGCCAGAGAGCCGCCTTCGCCACTGGTGTTCCTCCCGATCTCTACGCATTCCACCGCTACACCGGGAATTCCGCTCCCCTCTCCTGCACTCNAGCCGACCAGTTTCAGATGCCGCTCTGCGGTTGAGCCGCAGCCTTTCACACCTGACTTAACCCGCCGCCTGGGCGCGCTTTACGCCCAATAATTCCGCATAACGGTTGCCCCCTACGTATTACCGCGGCTGCTGGCACGTT
+
5CCCCCCCCCCCCCCCCCCCCCCCCCCCCCCCCCCCCCCCCCCCCCCCCCCCCCCCCCCCCCCCCC5CCCC*CCCC*C*CCCCCCCC5CCCCCCCCCCCCCCCCCCCC5CCCCCCCCCCC5CCC5CC*CCC5CCCCCC*CCCC*CCCC*CCCCCCCCCC#CC5CCCC5CCCCC5CCCCC*CC5C5C**CCCC5C5**C5CC*C55C5C5CC***5555555C*5CCC*CCCCCC**55*CCCCCC**555555CC*5*5**555**555*55555555C55*5*5**55**55555555C*
@VH01349:24:AACVJTHM5:1:1203:56292:3499 2:N:0:AGGTGAGA+CGCATAGA
CACCAAGGACTACAAGGGTTTCTAATCCTGTTTGCTCCCCACGCTTTCGCTCCTCAGCGTCAGTACCGGCCCAGAGAACCGCCTTCGCTACTGGTGTTCCTCCCGATATCTGCGCATTTCACCGCTACACCGGGAATTCCATTCTCCTCTACCGGACTCNAGTCACAGCAGTATCGACTGCAGTTCCGAGGTTGAGCCTCGGAATTTCACAGCCGACTTGCTGAACCGCCTACGAGCTCTTTACGCCCAATCATTCCGGACAACGCTCGCCCGCTACGTATTACCCCGGCTGCTGGCACGT
+
5CCCCCCCCCCCCCCCCCCCCCCCCCCCCCCCCCCCCCC*CCC5CCCCCCCC5CCCCCCCCCCCCCCCCCC5CC5CCCCCCCCCCCCCCCCCCCCCCCCCCCCCCCCCCCCCCCCCCCCCCCCCCCCC5CCCCCCCCCCCCCCCCCCCCCCC*CCCCCC#CCCC5CCCCCCCCCCCCCCCCCCCCCCCCCCCCCCCCCCCCCCCCCCCCC5C5CCCCCCCCCCC5C*5*CCC55C5CC*CC55CC*CCC55*5CCCCCCCCCC5555C5C55*5555CCC55C*C*C55*5**555555**
@VH01349:24:AACVJTHM5:1:1203:52050:4143 2:N:0:AGGTGAGA+CGCATAGA
CACCAAGGACTACTGGGGTTTCTAATCCTGTTTGCTCCCCACGCTTTCGCACCTCAGCGTCAGTATCGACCCAGATCGCCGCCTTCGCCACTGGTGTTCCTCCCGATATCTACGAATTCCACCTCTACACCGGGAATTCCGCGATCCTCTTTCGTACTCNAGGCCATCAGTTTCGAATGCACGTCCTCGGTTAAGCCGAGGGATTTCACATCCGACTTGATGGTCCGCCTACGTGCGCTTTACGCCCAATAATTCCGAGCAACGTTTCCACCCTCCGTATTACCCCGGCTGCTGGCACGGA
+
5CCCCCC5CCCCCCC*CCCCCCCCCCCCCCCCCCCCCCCCCCCCCCCCCCCC*CCC5CCCCCCCCCC*CCC5CCCCCCCCCCCCCCCCCCCCCCCCCCCCCCCCCCCC*CCCCCCCCCCCCCC5CCCCCCC*CCCCCC5CCCCCCCCCCCCCCCCCCCC#CCCCCCCC*CCCCCCCCCCCC5CCCCCCCCCCCCCCC5CCC5CCCCCC*CCCCC5CCC5CCCCC55C*C5CCCCCCC5C55CCCCCCCCC5CCCCCCCCCCCCCCCC*CCCC5CC*5C5C5CCC5CC*C**555CCCCCCC
@VH01349:24:AACVJTHM5:1:1203:35406:5222 2:N:0:AGGTGAGA+GGCATAGA
CACCAAGGACTACCAGGGTTTCTAATCCGGTTCGCTCCCCACGCTTTCGTGCCTCAGTGTCAGAAATGGTCCAGTAACCTGCCTACGCCATTGGTGTTCCTTCTGATATCTATGGATATTACCCCTACTTCAGAAATTCCAGTTACCTCTACCATTCTCNAGTTTGCCAGTTTGAATAACAGTCTGTACGGTTGAGCCGCCAGATTTCACTATTCACTTAACAAACCACCTACGCAACTCCTTACGCCCAGTCACTCCGGATAACGCTTGGGTCCTACGTATGACCGCGGCTGCTGGGACG
+
CCCCCCCCCCCCCCCCCCCCCCCCCCCCCCCCCCCCCCCCCCCCCCCCCCCCCCCCCCCCCCC5CCCCCCCCCCC55CCCC5CCCCCCCCCCCCCCCCCCCCCCCCCCCCCCCCCCC5CCCCCC*CCCCCCCCCCCCCCCCCCCC*CCCCCC5CCCCCC#5CCCCCCCCCCCCCCCCC5CCCCCC*CCCCCCCCCCCCCCCCC5CCCCCCC5CCCCCCCCCCCC*CC5CCCCC**CC5CC55CC*5C5*CCC*CCCCC5CCCC5C5*CCCC5CCC55C*C5C5C55C5*5CCC5CCC*CC*
@VH01349:24:AACVJTHM5:1:1203:30710:6471 2:N:0:AGGTGAGA+GGCATAGA
CACCAAGGACTACTCGGGTTTCTAATCCCGTTTGCTCCCCTGGCTTTCGCGCCTCAGCGTCAGTGTTGGCCCAGCAACCCGTCTTCACCTCAGGTGTTCCTCTTGATATCTACGCATTTCACCGCTACACCAAGAATTCCGATTGCCCCTTCCACACTCNAGCACTGCAGTATCACTTGGCCGTTCTGAGTTAAGCTCAGAGATTTCACAAGTGACTTACCGCGCCGCCTACGCGCCCTTTACGCCCAGTAAATCCGAACAACCCTTGGTCCCTACGTATTACGGCGGCTGCTGGCACGTA
+
5CCCCC5C5*CCCCCCCCCCC5CCCCCCCCCCCC*CCC5CCCCCCCCC5*5C*C*C*5C5CCC*55CCC5CCCCCCCC5*CCCCCCCC5C5C*5CCCC5CCCCCCCCCCC5CC5CCCCCCC*C*CCC5CC*CC5CCCC5CCCCCCCC*CCCCCCCCCCC#C5CCCCCCCCCC5C5*CC**5C5CCCCCCCCC5C5C**5CCC*CC5CCCCCCCCC5CCC*CCCCC55C5CC*C5CCCCCCCC*CC55CCCCCCCC*CCC5CC*5**C*CC55CCCCCCCCCC**C5C5*555C*C5C555C
@VH01349:24:AACVJTHM5:1:1203:51179:8573 2:N:0:AGGTGAGA+GGCATAGA
CACCAAGGACTACAAGGGTTTCTAATCCGTTTTGCGCCCCTAGCTTTCGAGCATTAGCCTCAGGAATGTCCCACAAAAGTGCCTTCGCCTCTGGTATTCCACCTCATATCAACGTATTTCACCACTCCACCAGGTGTTCTCTTTTCCCCTAACATCCTCNATACTCCCAGTATCTCTTGCAGTTTTCCGGTTGAGCCGGAAGATTTAACAAGTAACTTAAAAGTACGCCTACGCATCTCTTTACGCCCAGTGATTCCGGATTACGGTTGCACCCTACGCATCACCGATTCTTCTGGCACGT
+
5C5CCCCCCCCCCCCC5CCCCC*CCCCCC5CCCCCCCCCCCCCCCCCCCCCCCCCCCC*CCCCCCCCCCCCCC*5CCCCC*CCCCCCCCC*CC5CCCC*CCCCC*CCC*CCCCC5CCC5CCCCCCC*CCCCC5CCCCC5CCCCCC*CCC5CCCCCC*CC#CCC*CCCC**CCCC*CCC5CC5CC5C*CCCCC*C5CCC5CCC*C5CCC5CCCCCC*CCC5CCCCCC*CCCCC*5CCC5CCCCCC5CCCCCCCCCC*C*CCC*C*5CCC55C55C55*5C*555*55*55555*55**5555
@VH01349:24:AACVJTHM5:1:1203:18496:8838 2:N:0:AGGTGAGA+CGCATAGA
CACCAAGGACTACTGGGGTATCTAATCCTGTTTGCTCCCCACGCTTTCGCACCTCAGTGTCAGTATGAGTCCAGGGTGTCGCCTTCGCCACTGATGTTCCTCCAGATATCTACGCATTTCACCGCTACACCTGGAATTCCACACCCCTCTACCCTACTCNAGCTTGCCAGTTCTAACTGCAGTGCCCAGGTTGAGCCCGGGGATTTCACAGCTAGCTTAACAAACCACCTACGTGGGCTTTACGCCCAGTAATTCCGATTAACGCTTGCACCCTCCGTATTACCGCGGCTGCTGGCACGCA
+
*CCCCCCCCCCCCCCCCCCCCCCCCCCCC5CCCCCCC5CCCCCCCCCCCCC*CC5CCCCC5CCC5CCCCCC5CC5CCCCCCCCCCCCCCCC5CCCC5CCCCCCCCCCCCCCCCCCCCCCCCCCCCCCCCCCCCCCCCCCCCCCCCCCCC5CCCCCCCCC#C**CCC5CCCCCCCCCCCCCC5CCCCCCC5CCCCC5CCCCCCC5CCCCCCCCC*CCCCCCC5CCCCCCCCCCCCCCC*CCC55CC5CCCCCCCC5CCCCC*C*5CCC5*CCCCCCC5C*CCCCCCCC5*CCCC*CCC*C5C
@VH01349:24:AACVJTHM5:1:1203:66365:9406 2:N:0:AGGTGAGA+GGCATAGA
CACCAAGGACTACCAGGGTTTCTAATCCTGTTTGCTCCCCACGCTTTCGCGCATTAGCGTCAGTAATCGGCCCAGGTGATCGCCTTCGCCACTGGTGTTCCTCCTAATATCTATGAATTTCACCTCTACACTAGGAATTCCATCACCCCCTACCGCACTNTAGTCTAAAAGTTTTGAAAGCAATTCCCAGGTTGAGCCGCGGGATTTCACTCCCAACTTACTAGACCCCCTACGCGCTCTTTACGCCCCCTAATTCCGAACAACGCTAGCGCCCTCCGTCTTACCCCGGCTGCTGGCACGG
+
*CCCCCCCC5CCCCCCCCCCCCCCC55CCCCCCC*CCCC*C*CC55CCCC5*CCCC5CCCCCCCCCCC*CCC*CCCCCCCCCCCCCCCCCCCC*CCCCCCCCCCCCCCCCCCCCCC*CCCCC5CCCCC*C55CCCCCC555CCCCCCCCCCC55CCCCC#C5*5CCCC*CCC555*CCCC5CC5CC5*C55CCCCC*C*C**C*5CC5C*555555555CC5CC5*5*55*555555555555555*5**5555*5555*5555555555**5555555*555*******55555*55*55
@VH01349:24:AACVJTHM5:1:1203:57920:9481 2:N:0:AGGTGAGA+GGCATAGA
CACCAAGGACTACAGGGGTTTCTAATCTCGTTTGCTACCCTAGCTTTCGCTCCTCAGCGTCAGTTGAGGCCCAGGTCGCCCCCTTCCCCACCGGTGTTCTTTCGGATATCTACGCATTCCACCGCTACACCCGAAATTCCACGACCCTCTACCGAACTCNAGATTAGTAGTATCCAGCGACCTCTCCCCGGTGAGGGGTGGAGATTTCACGCCAGACTTGCTAGTCCCCCTACGAGCCCTTTACGCCCAATGATTCGCAACAACGCTTGCCCCCTCCGTCTTACCGCGGCTGCTGGCACGG
+
*CCCCCCCCC*CCCCCCCCCC5CCCCC**CCCCCCC5CCCCCC5CC55C5CCCCCCCC5CCCCC*CC5C*CCCC5CCCCC**CCC5**C5CC5CC5CCCCCC5CCC*CCCCCC5CCCC55CC*CC*CCCCCCCCCC5CCC*555C55CC55C55CC5C*#55CCCC5CCC5C*555C5CCC555C5CC*CCC5C**55555C55CCCC55C555*C5555*5555***55C555555*55*5555*5555555C55**C5555555555*555C5555C555C*5*5555*555***555*
@VH01349:24:AACVJTHM5:1:1203:28589:10296 2:N:0:AGGTGAGA+CGCATAGA
CACCAAGGACTACCGGGGTTTCTAATCCTGTTCGCTCCCCACGCTTTCGTGCCTCAGCGTCAGTTACAGTCCAGAGAGCCGCCTTCGCAACTGGTGTTCCTCCCAATATCTACGCATTTCACCGCTACACTGGGAATTCCACTCTCCTCTCCTGGACTCNAGTCCTACAGTTTCAAAGGCTTACTACGGTTGAGGCGTAGCCTTTCACCTCTGACTTGTAGGACCGCCTACGCACCCTTTACGGCCAATAATTCCCGATAACCCTAGCCCCCTACCTATTACCGCGCCTGCTGGCAGGTAG
+
*CCCCCCCCCCCCCC5CCCCCCCCCCCCCCCCCCCCCCCCCCCCCCCCCCCCCCCCCCCCCCCCCCCCCCCCCCCC*C5CC*CCCCCCCCCCCCCCCCCCC*C*CCCCCCCCCCCCCCCCCCCCCCCCCCCCCCCCCCCCCCCCCCCC*CCCCC*CCCC#CCCCCCCCCCCCCCCCCCC5*CCCCCCCCCCCCC*CCCCCCCCCCCCCCCCCCCCCCCCCCCCC5CCCCCCC5C5*CC5CCCC*C*5C5C**C5**5555*5**5555555555***5555*5555**55555555*55C*
@VH01349:24:AACVJTHM5:1:1203:23401:11999 2:N:0:AGGTGAGA+CGCATAGA
CACCAAGGACTACACGGGTTTCTAATCCTGTTTGCTCCCCACGCTTTCGCGCCTCAGCGTCAGTTACAGACCAGAAAGCCGCCTTCGCCACTGGTGTTCCTCCACATCTCTACGCATTTCACTGCTACACGTGGAATTCCGCTTTCCTCTTCTGTACTCNAGCCTTCCAGTTTCCAATGACCTTCCACGGTTGAGCCGTGGGCTTTCACATCAGACTTAAAAGGCCGCCTGCGCGCGCTTTACGCCCAATAATTCCGGACAACGCTTGCCACCTACGTATTACCGCGGCTGCTGGCACGTA
+
5CCCCCCCCCCCCCCCCCCCCCCCCCCCCCCCCCCCCCCCCCCCCCCCCCCCCCCCCCCCCCCCCCCCCCCCC5CCCCCCCCCCCCCCCCCCCCC5CCCCC*CCCCCCCCCCCCCCCCCCCCCC5CCCCCCCCCCCCC*CCCCCCC5CCCC5CCCCCCC#CCC5CCCCCCCCCCCCCCCCCCCCCCCCCCCCCCC*CCCCCCCCCCCCCCCCCCCCCCCCCCCCC*CCCCCCC*CCC*CC5C*C55CCCC5*C*C5*CCCCCCCCCCCCCCCCCCCCCCCCCC5CCCCCCCCC5CCCCCC*
@VH01349:24:AACVJTHM5:1:1203:12077:12075 2:N:0:AGGTGAGA+GGCATAGA
CACCAAGGACTACAGGGGTTTCTAATCCTGTTTGCTCCCCACGCTTTCGCTCCTCAGCGTCAGTTACAGACCACAGAGTCGCCTTCGCCACTGGTGTTCCTCCACATCTCTACGCATTTCACCGCTACACGTGGAATTCCACTCTCCTCTTCTGTACTCNAGTCCTCCAGTATCCAATGACCGCTTACGGTTAAGCCGGAAGATTTCACATCAGACTTAAAACATCGCCTGCGAGGGCTTTACGCCCAATAATTCCGGACAACGCTTGCCACCTACGTATTACCGGGGGTGCTGGGACGTA
+
5CC*CCC5C5CCCCCC*CCCCCCCCCCCC*CCCC5CCCCCC5CCCC5C5CCC*CCCCCCCCC*CCCCCCCC5C*CC**CC5CCCCC5C5CCCCCCCCCCCC5CCCCCCCCCCCC*5CCC*5CCC*CCCCC5CCCCCC*CC*5C5C5CCCC55C55C5CC#C5C5C*5CC***55555555555*5CCC*5CCCC**5C*CC*CCC*55CCC*C*555C*55555*555555****5**555555**5555*5555555*5555*5C5*55555555555555C5**C5*555555**5C**
@VH01349:24:AACVJTHM5:1:1203:45801:14442 2:N:0:AGGTGAGA+CGCATAGA
CACCAAGGACTACCGGGGTTTCTAATCCTGTTTGCTCCCCCAGCTGTCGTGCCTCAGCGTCAGTTACCGTCCAGGTGGCCGCCTTCGCCACTGGTGTTCCTCCCGATCTCTACGCATTTCACCGGTACACCGGGAATTCCGCCACCCTCTCCGGCACTCNAGCCGCCCAGTTTCCCATGACCCTCCCCGGTTAAGCCGGGGCCCTTCAGACAGGACTTATGCGGCCGCCTACCCACCCTTTACGCCCAGTAATTCCGGACAACGCTCGCCCCCTACGTTTTACCGCGGCTGCTGGCACGTA
+
CCCCCCCCCCCCCCC5CCCCCCCCCCCCCCCCCCCCCCCCCCCCCCCCCCCCCCCCCCCCCCCCCCCCCCCCCCC5CCCCCCCCCCCCC5CCCCCCCCCCCCCCCC5CC5C5C*CCCCCCCCCC*CCCCCCCCCCCCCCCCCCCCCCCCCCCCCCC5CC#CCCCCCCCCCCCCCCCCCCCCC*CCCCCCCCCCCCCC*CCCCCCCCCC*CC*CCCCC*C*CC5C*C5*CCCC**C*5CCCCCCCCCC5CC*CCCC5CC5CCCC5CCCCCC*CCC5CCC5*CC*55*C*5555CCCCC5*5C
@VH01349:24:AACVJTHM5:1:1203:21526:15010 2:N:0:AGGTGAGA+CGCATAGA
CACCAAGGACTACAGGGGTATCTAATCCTGTTTGCTCCCCACGCTGTCGCGCCTCAGCGTCAGCAACGGCCCAGCAGACCGCCTTCGCCACTGGTGTTCTTCCCGATCTCTACGCATTCCACCGCTACACCGGGAATTCCATCTGCCTCTACCGTGCTCNAGCCTGACAGTCTAGAAGGCCGATCCATGGTTGAGCCATGGAATTTCACCCCCTACTTATGAAGCCGCCTACGCGCCCTTTACGCCCAGTAATTCCGGACAACGCTCGCACCCTCTGTATTACCGCGGCTGCTGGCACAGA
+
CCCCCCCCCCCCCCCCCCCCCCCCCCCCCCCCCCCCCCCCCCC5CCCCCCCCCCCCCCCCCCC*CCCCCCC5CCCCCCCCCCCCCC5CCCCC5CCCCC*CCCCCCCCCCCCCCCCCCCCCCCCCCCCCC5CCCCCCCCCCCCCCCC5CCCCCCCC*CCC#CCCCCCCCCCCCCCCCCCCCCCCCC*CCCCCCCCCCC5CCCCCCCCCCCCCCCCCCCCC**CCCCCCCCCCCCCCCCCCC5CCCC*CCCCC5C5CC5CCCCCCCCCC5CCCCCCCCCCCCCCC5CCC**5CCCCCCCCCC5
@VH01349:24:AACVJTHM5:1:1203:27074:15634 2:N:0:AGGTGAGA+CGCATAGA
CACCAAGGACTACCGGGGTTTCTAATCCTGTCTGCTCCCCACGCTTTCGCACCTCAGCGTCAGTACCGGACCAGTGAGCCGCCTTCGCCACTGGTGTTCTTCCTAATATCTACGAATTCCACCACTACACTACGAGTTCCACTCACCTCTTCCGGACTCNAGATCGCCAGTATCGAAGGCAGTTCTGGAGTTGAGCTCCAGGATTTCACCCCCGACTTAACGATCCGCCTACGTGCGCTTTACGCCCACTAAATCCGAACAACGCTAGCCCCCTTCGTATTACCGCGGCTGCTGGCACCAA
+
*CCC5CC*CCCCCCCCCCCCCCCCCCCC5CCCCCCCCCCCCCC55CCCCCCCCCCCCC5CC5CCCCCC5CC5C5C*C5C5CCCCCCC5CC5C5CCCCC5C55CCCCCCCCCCCCCCCCCCCCCCCCCCCCCC*CCCCCCCCCCCCC5CCCC5CCC5CCC#C*CCCCCC5CCCCCCC5C5CCCCC*C*CCCCCCCC5CC55CCCCCCCC*5C*5CC5CCC*CC5**5CCCCCC*CC55CCCC5CCCC*CC5*CCCCCCCCCCCCCCC5C*5CCCCC*CCCCCC*C55CC*CCCCC55CCC5*
@VH01349:24:AACVJTHM5:1:1203:59738:15918 2:N:0:AGGTGAGA+CGCATAGA
CACCAAGGACTACAAGGGTTTCTAATCCTGTTTGCTCCCCACGCTTTCGCGCCTCAGCGTCAGGACCGGACCAGAGAGCCGCTTTCGCCACCGGTGTTCCACCCAATATCTACGAATTTCACCTCTACACTGGGTATTCCACCCTCCTCTTCCGGCCTCNAGCACAGCAGTTTCGGCCGCACGTCCGGGGTTGAGCCCCGGGCTTTCACAAGCCCACACGCCATGCCGCCTACGCCCCCTTTACGCCCAGTGATTCCGAAGAACGCTAGCACCCTCCGTCTTACCGCGGCTGCTCGCACGG
+
CC*CCCC*CCCCCCCCC*CCCCCC5CCCCCCCC*CCCCC*CC*CCCCCCCCCCCCCCCCCCCCCCCCCCCCCCCCCC5CCCC5CC5CCCC*CCCCCCCCCCCCCC5CCCCCCCCCCCCCCCCCCCCCCCCCCCCCCCCCCCCCCCCCCCCCCCCCCCCC#CC*CCCCCCCCCCCCCC*5CCC*CC5CCCC5C5CCCCCCCCCCCCCCCCCCCC**CCCCC*CCC5C5C55CC5C5*5C*5CCC5C5CCC*CCC5CCCCC5*CCC5*C555*555C5CCC5CC5C*5*55555CC**5C5C*
@VH01349:24:AACVJTHM5:1:1203:66952:16657 2:N:0:AGGTGAGA+GGCATAGA
CACCAAGGACTACTCGGGTATCTAATCCCGTTTGCTCCCCTGGCTTTCGCTCCTCAGCGTCAATGCCGGTCCAGGATGCCGCCTTCGCCACCGGTATTCCTCCAGATATCTACGCATTTCACCGCTACACCTGGAATTCTGCATCCCTCTCCCGGATTCNAGCCAACCAGTATCGGATGCAGTTCCCAGGTTGAGCCTGGGGATTTCACATCCGACTTAGTTGGCCGCCTACGAGCCCTTTACGCCCAGTAATTCCGAACAACGCTTGGCCCCCCGTATTACCGCGCCTGCTGGCACGGAG
+
5CCCCCCCCCCCCCCCCCCCCCCCCCCCCCCCCCCCCCCCCCCCCCCCCCCCCCCCCCCCCCCCCCCCCC*CCCCCCCCCCCCCCCC*CCCCCCCCCCCCCC5CC*CCCCCCCCCCCCCCCCCCCCCCCC*CC*CCCCCCCCCCCC*CCCCCCCCCCCC#CCCCCCC*CCCCCCCCCCCCCCCCCCCCCCC55CC5CCC*CCC55CCC5CC*CCCCCCC5CCC*CC5CCCCCCCC5CCCCCCCCCCCCCCCCCC5CCCCCCC*C*CC5CC5C5*5C*CC55*C*55**5CCC55*55555C
@VH01349:24:AACVJTHM5:1:1203:19273:18663 2:N:0:AGGTGAGA+CGCATAGA
CACCAAGGACTACAGGGGTTTCTAATCCTGTTTGCTCCCCACGCTTTCGCGTCTCAGCGTCAGTACCGTCCCAGCAAGCTGCCTTCGCCATTGGTGTTCCTCCCGATATCTGCGCATTTCACCCCTACACCCGGAATTCCACTTGCCTCTTCCGGACTCNAGTCCGGCAGTATCGACCGGGATCCCAGGGTTGAGGCCTGGACTTTCAGAGCCGACTAACCGGACCGCCTACACGCTCTTTACGCCCAATGATTCCGGACAACGCTTGCCCCCTACGTATTACCGCGGCTGCTGGCACGTT
+
CCCCCCCCCCCCCCCCCCCCCCCCCCCCCCCCCC5CCCCCCCCCCCCCCCCCCC5CCCCCCCCCCCCCCCCCCC*CC55C55CCC5*CC*CCCCC*CCC*CC5CCCC5CC5C*CCCCCCCCCC*CCCC5CC*55CC*CC5CCCC5CCCCCC5CCCCCCC#**5C*5CC5*CCCCCCCC*C*C5CCCCC5CCCC*C**5CC5CCCCCC5*C5CC555CCCCC55CC*5CCCC**C555CCCCCCC*555*55*555555555C5*C5C55*55*555CCC*5555*5C5C5*55C555*5**
@VH01349:24:AACVJTHM5:1:1203:7760:19799 2:N:0:AGGTGAGA+CGCATAGA
CACCAAGGACTACAAGGGTTTCTAATCCTGTTTGCTCCCCACGCTTTCGTGCATGAGCGTCAGTGCAGGCCCAGGGGGCTGCCTTCGCCATCGGTGTTCCTCCACATATCTACGCATTTCACTGGTACACGTGGAATTCCACCCCCCTCTGGCGCACTCNAGCCTCCCAGTTTCAAACGCAGTTCCCAGGTTAAGCCCGGGGATTTCAGATCTGACTTCAGAAGCCGCCTGCGCACGCTTTACGCCCAGTAATTCCGATTAACGCCTGCAGCCTACGTATAACCGCGGCTGCTGGCACGTA
+
5C5*CCC5CCCCCCCC5CCC*CCCCCCCC5CCC*CCCCC*C*CCCCCCCCC5CCCCCCCCCCCC5*CCCCCCC5*CCCCCCCCCCCCCCCC*5*CCCCCCC*CC5CCCCCCCCCCCCCCCCCCC*CCCC*CCCCCCCCC*C5*CCC*CCC55CC*CCCC#CCCCCCCCCC*CCCCCC5C*CCCCC5CC*CCC*CCC55CCCC555CCC*5C5C*5CCC*C55C55C55CCCCCCCCC*CCCCCC**CCCCCCCC5CC*CCCCCC*5*555*55555555C*5C55C55C5C5C*5C5555C
@VH01349:24:AACVJTHM5:1:1203:70929:20026 2:N:0:AGGTGAGA+CGCATAGA
CACCAAGGACTACCCGGGTTTCTAATCCTGTTTGCTCCCCACGCTTTCGCGCCTCAGCGTCAGTTACAGACCAGAAAGCCGCCTTCGCCACTGGTGTTCCTCCACATCTCTACGCATTTCACCGCTACACGTGGAATTCCGCTTTCCTCTTCTGTACTCNAGTCCCCCAGTTTCCAATGACCCTCCACGGTTGAGCCGTGGGCTTTCACATCAGACTTAAAGGACCGCCTGCGCGCGCTTTACGCCCAATAATTCCGGACAACGCTTGCCACCTACGTATTACCGCGGCTGCTGGGACGTA
+
CCC*CCCCCCCC5CC5CCCCCCCCCCCCCCCCCC5CCCCCCC5CCCCCCCCCCCCCCCCCCCCCCCCCCCC5CC5CCCCC5C5CC*CCCCCCCCCCCCCCC5CCCCC5C*CCCCCCCCCCCCCCCCCCCCCCCCCCCCCCCCCCC5CCCCCCCCCCCCC#C55CCCCCCCC5CCCC*CCCCCCCCCCCCCC5CCC*CCC5CC5CCC*CC*C*CCCCCCCC5C5CC*CC5C*C5CCC55CCCCCCC5CCCC5CCCCC*5CCC*CC*C5CC*CC5C*CCCCC**C555CC5CCCCC**CCCCC
@VH01349:24:AACVJTHM5:1:1203:19462:21049 2:N:0:AGATGAGA+CGCATAGA
CACCAAGGACTACCGGGGTTTCTAATCCTGTTTGCTCCCCACGCTTTCGCACCTCAGCGTCAGTTCCGGGCCAGTGAGCGGCCTTCGCCACTGGTGTTCTTGCGAATATCTACGAATTTCACCTCTACACTCGCAGTTCCACTCACCTCTCCCGGACTCNAGCTCCTCAGTATCAAGGGCAGTTCTGGAGTTGAGCTCCAGGATTTCACCGCTGACTTAGGAAGCCGCCTACGTGCGCTTTACGCCCAGTGATTCCCAGCAACGCTAGCCCCCTTCGTATTACCCCGGCTGCTGGCACGAA
+
*CCCCCCCCCC5CCCCCCCCCCCCCCCCCCCCCCCCC*CCCCCCCCCCCCCCCCCC*CCCCCCCCCC5CCCCCCCCCCC*CCCCCCCC*CCCCCCCCCCCCCCCCCCCC5CCCCCCCCCCCC*CCCCCCCC5C*CCCCCCCCCCCCCCCCCCC*CCCCC#CCCCCCCCC5CCCCCCCCCC*5CC*C*CCCCCCC5CCC5CCCCCCC*CCC*C5*C5*CCCCCCCC5C*CCC5CC*CC*CC5CCCC55CC5CC*CC**CC5CCC**CC*C5CC5CCCCCCCCC*C*5CC*CC5CCC*CC55C
@VH01349:24:AACVJTHM5:1:1203:19348:21352 2:N:0:AGGTGAGA+CGCATAGA
CACCAAGGACTACTAGGGTTTCTAATCCTGTTTGCTCCCCACGCTTTCGTGCATGAGCGTCAGTGTTGGCCCAGAAGGCTGCCTTCGCCATCGGTGTTCCTCCACATCTCTACGCATTTCACCGCTACACGTGGAATTCCACCTTCCTCTGCCACACTCNAGCCACGTAGTTTCGAGCGCAATTCCCAAGTTAAGCTCGGGGATTTCACACTCGACTTGCGCGGCCACCTGCGCACACTTTACGCCCAGTAATTCCGATTAACGCTCGCACCCTACGTATTAGCGCGGCTGCTGGCACGTA
+
CCCCCCCCCCCCCCCCCCCCCCCCCC5CCCCCCCCCCCCCCC5CCCCCCCC5CCCCCCCCCCCCCCCCCCCCCC5CCCCCCCCCCCCCC5CCCCC5CCCCCC5CCCCCCCCC*CCCCCCCCCCCCCCCCCCCCCCCCC*CCCCCCCCCCCCCCCCCCCC#CCCCCCCCCCCCCCCCCCCCCCCCCCCCCCCCCCCCCCC*CCCCCCCCCCCCCCCCCC**C*CCC*CCCC55C*CCC*C*CCCC5CC5CCCCCCCC5CCCCCC5*C5CCCCC5C*55*C*5C*55*5CCCC*C5CCC55CC
@VH01349:24:AACVJTHM5:1:1203:7893:21787 2:N:0:AGGTGAGA+CGCATAGA
CACCAAGGACTACAAGGGTTTCTAATCCTGTTTGCTCCCCACGCTTTCGTGCATGAGCGTCAGTGCAGGCCCAGGGGGCTGCCTTCGCCATCGGTGTTCCTCCACATATCTACGCATTTCACTGCTACACGTGGAATTCCACCCCCCTCTGCCGCACTCNAGCCTCCCAGTTTCAAACGCAGTTCCCAGGTTAAGCCCGGGGATTTCACATCTGACTTGAGAAGCCGCCTGCGCACGCTTTACGCCCAGTAATTCCGATTAACGCCTGCAGCCTACGTATTACCGCGGCTGCTGGCACGTA
+
5CC5CCCCCCCCCCCCCCCCCCCCCCCCCCCCCCCCCCCCCCC5CCCCCCCCCCCCC*CCCCCCCCCCCCCCCCCCCC*C5CCCCCCCCCCCCCCCC*CCCCCCCCCCCCCCCCCCCCCCCCCCCCCCCCCC*CCCCCCCCCCCCCCCCC*CCCCCCCC#CCCCC5CCCCCCC5CC5C*CCC5CCCCCCCCCCC**CCCCC*CCCCCCCCCCCCC5C5CCC5C5C5**CCCC5CCCCCCCCC*55CCC5CCCCC5CCCCCCC***CCCCC**CC55CCCCC555C5C55CCC5CCCCCCC*
@VH01349:24:AACVJTHM5:1:1203:52751:25062 2:N:0:AGGTGAGA+CGCATAGA
CACCAAGGACTACTCGGGTTTCTAATCCTTTTTGCTCCCCACGCTTTCGTGCCTCAGTGTCAGAAATGCGCCAGTCTGCTGCCTTCGCCTTTGGTGTTCCCCACGATATCAACGGATTTCACCCCTACACCGTGAGTTCCACAGACCTCTCGCACCCTCNAGTCTTGCCGTATCCATTGCGGTGACACAGTTGAGCTGTGACATTTAACAACAGACGCACAAAACCACCTACGCACCCTTTACGCCCAATAATTCCGGATAACGCTCGGGGCCTTCGTATTACCCCTGCTGCTGGCAGGAA
+
CCCCCCC*CCCCCCCCCCCCCCCCCCC*CCCCCCCCCCCCCCCCCCCC5CCCCCCCCCCCCCCCCCCCCCCCCCCCCCCCCCCCCCCCCCCCCC5CCCCCCCCCCCCCCCCCCCCCCCC5CCCC5CCCCCCCCCCCCCCCCCCCC5CCCCCC5CCCCCC#CCCCCCCCCCCCCCCCCCCC5CCCCCCCCCCC5CCCCCCCCCCCCCCCCCCCCCC*CCCCCCCCCCCCCCCCC*CC*CCCCCCCCCCCCC5CCCCCC5CC5C5CCC5C*CCCCCCCCCCCCCCC*5CCCCCCCC*CC*CCC
@VH01349:24:AACVJTHM5:1:1203:64529:25933 2:N:0:AGGTGAGA+CGCATAGA
CACCAAGGACTACTCGGGTTTCTAATCCTGTTTGCTCCCCACGCTTTCGCGTCTCAGCGTCAGTATCGGTCCAGGCAGCCGCCTTCGGCACCGGTGTTCCTCCCAATATCTACGGATTTCACTCCTACACTGGGAATTCCACTGCCCTCTCCCGTACTCNAGTCCGCCAGTTTCCAATGGACTTCCCAGGTTGAGCCCGGGGCTTTCACATCAGACTTAACGCACCGCCTACACGCCCTTTACGCCCAATAATTCGGAACAACGGTTGCACCCTCCGTATTACCGCGGCTGCTGGCACGGA
+
CCCC5CCCCCCCCCCCCCCCCCCCCC5CCCCCC5CCCCCCCCCCCCCCCCCCCCCCCCCCCCCCCCCCCCCCCCCCCCCCCCCCCCC*CCC*CCCCCCCCCCCCCCCCCCCCCCCCCCCCCCCCCCCCCCCCCCC*CCCCCCCC5CCCCCCCC*CCCCC#C*CCCCC*CCCCCCCCCCC*CCCCCCCCCCCCCCC*C*CCCCCCCCCCCCCCCCCCCCCC5C*CCCC5CCCCC*C**5CCCCCC*5CCCC*5CCC*CC*55CCC5CCCCC**C5C*55C5C5*5555C555CC***5C5C*
@VH01349:24:AACVJTHM5:1:1203:62673:29455 2:N:0:AGGTGAGA+GGCATAGA
CACCAAGGACTACTAGGGTTTCTAATCCCGTTCGCTCCCCCAGGTTTCGCGTCTCAGCGTTAGGGATGGCCCAGGTGACCGCCTTCGCCACTGGCGTTCCTCCCGATTTCTACGCATTTCACCGCTACACCGGGAATTCCATCACCCTCTGCCACCCTCNAGCCCGCCAGTATGGCGCGGCCTCTCACCGTTGAGGGGTGAGCTTTCACACGCCACTTAGCAGGCCGCCTACTCGGGCTTTACGCCCAGTAACTCCGGACAACGCTCGCCCCCTACGTCTTACGGCGGCTGCTGGCACGTA
+
C**C*CC*CCCCCCCCCCCCCCCCCCCCCCCCCCC5CCCCCCC5CCCCCC5CCCCC*CCC55C5CCC*CCC5CCCC5CCCCCCCCCCCCCC55CC5CCCCCCCCCC**CCCC*CCC5CC*C5C5CCC5C*5555C55CC5CCC5CC*C5CCCCCC*5CC#C55CC5C*CCCCCC*C5*5C5CC*CCCC55CCCC5*55C5CCCCCCCC*C*C5*C555CC5C5CCCC5*CC**CC5**5CC5C5*5555C55*555555*5*55*55555*5*5555555555C*555555C55*C*55C*
@VH01349:24:AACVJTHM5:1:1203:27282:33260 2:N:0:AGGTGAGA+CGCATAGA
CACCAAGGACTACAGGGGTATCTAATCCTGTTTGCTCCCCACGCTTTCGGACCTCAGCGTCAGTACCGGGCCAGTGAGCCGCCTTCGCCACTGGTGTTCTTGCGAATATCTACGAATTTCACCTCTACACTCGCAGTTCCACTCACCTCTCCCGGACTCNGAGACTCCCAGTATCGGAGGCAGTTCTGGAGTTGAGCTCCAGGATTACACCACCGACTTAGAAATCCGCCTACGTGCGCTTTACGCCCAGTCATTCCGAGCAACGCTAGCCCCCTTCGTATTACTGCGGCTGCTGGCACGA
+
CCCCCCCCCCCCCCCCCCCCCCCCCCCCCCCCCCCCCCCCCCCCCCCCC*CC5CCCCCCCCCCCCCCCCC5CCCCCCCCCCCCCCCCCCCCCCCCCCCCCCC*CCCCCC5CCCCCCCCCCCCCCCCCCCCCC*CCCCCCCCCCCCCCC*CCCCCCCCCC#CCCCCCCC*CCCCCCCCCCC5CCCCCCCCCCCCCCCCCCCCCCCCCCCCCCCCCCCCCC5CCCCCCCCCCCCCCCC*CCCCCC*CCCCCCC*CCC5CCCCCCCCC*5C5CCCCC*CCCCCCCC*CCC5CCCCCCCCCCCCC
@VH01349:24:AACVJTHM5:1:1203:49115:34225 2:N:0:AGGTGAGA+CGCATAGA
CACCAAGGACTACTGGGGTTTCTAATCCTGTTTGCTCCCCACGCTTTCGCACCTCAGCGTCAGTATCGGTCCAGATTGCCGCCTTCGCCACTGGTGTTCCTCCCGATATCTACGAATTTCACCTCTACACCGGGAATTCCGCAATCCTCTCCCGTACTCNAGCCCGCCAGTTTCGAATGCACTTCCTCGGTTGAGCCGAGGGCTTTCACATCCGACTTAACGGGCCGCCTACGTGCGCTTTACGCCCAATGATTCCGAGCAACGTTTGCACCCTCCGTATTACCGCGGCTGCTGGCACGGA
+
CCCCCCCCCCCCCCCCCCCCCCCCCCCCCCCCCCCCCCCCCCCCCCCCCCCCCCCCCCCCCCCCCCCCCCCCCC*C5CCCCCCCCCCCCCCCC5C5CCCCCCCCCCCCCCCCCCCCCCCCCCCCCCCCCCCCCCCCCCCCCCCCCCCCCCCCCCCCCCC#CCCCC*CCCC5CCCCCCC5CC5CCCCCC*CCCCCCCCCCCCCCCCCCCC5CCCCCCCCCCCC*CCCCCCCCCCCCCC5CCCCCC*CCCC5CCCCCCCCCCCCCCCCCCCCCCCC*5C5CCCCC*CC5CCCCCCCCCCCCCC
@VH01349:24:AACVJTHM5:1:1203:57390:35532 2:N:0:AGGTGAGA+CGCATAGA
CACCAAGGACTACTCGGGTATCTAATCCTGTTTGCTCCCCATGCTTTCGCGCCTCAGCGTCAGTTGCAGACCAGAGAGTCGCCTTCGCCACTGGTGTTCCTCCACATCTCTACGCATTTCACCGCTACACCTGGAATTCCACTGTCCTCTTCTGGACTCNAGTCTTCCAGTTTCCAATGGCCTCTTGGGGTTAAGCCACAAGGTTCCACATCAGACTTAAAATACCGCCTGGGCGCCCTTTACGCCCAATAATTCCGGACAACGCTCCCCCCCTACGTATTACGGCGGGTGCTGGCACCTA
+
CCCCCCCCCCCCCCCCCCCCCCCCCCCCCCCCCC*CCCCCCCC5CCCCCCCCCCCCCCCCCCCCCCCCCCCCCCCCCCCCCCCCCC5CCCCCCCCCCC5CCCCCCCCC5CCCCC*C5CC*C*CC*CCCCC*CCC5C*C5CCCC*5CC55CC*CC*CCCC#C*CCCC5CCCCCC**C55CCCCCCCC*5CC5CCC5CC55CC5*CC5555CCCC555CCC5CC*5555C55C5555*5CCCCC***CCCCC55CCCCC5CCCCC*CC**C5555555CCCCCC*55*5C*C55CC5C*C*5*
@VH01349:24:AACVJTHM5:1:1203:14103:37008 2:N:0:AGGTGAGA+GGCATAGA
CACCAAGGACTACTAGGGTTTCTAATCCTGTTTGCTCCCCACGCTTTCGCGCCTCAGTGTCAGTTACAGACCAGAAAGTCGCCTTCGCCACTGGTGTTCCTCCATATCTCTACGCATTTCACCGCTACACATGGAATTCCACTTTCCTCTTCTGCACTCNACTCTCCCAGTTTCCAATCACCCTCCACGGTTGAGCCGTGGGCTTTCACATCAGACTTAAGAAACCACCTGCCCGCGCTTTACGCCCAATAATTCCGGATAACGCTTGCCACCTACGTATTACCCCGGCTGCTGGCACGTA
+
*CC5CCCCCCCCCCCCCCCCCCCCCCCCCCCC*CCC*CCCCCCCC5CCCCCCCCCCCCCCCCCCCCCCCC*CCCCCCCCCC*CCCCC*CC*CCCCCCC*CCCCCCCCCCCCCCCCCCCCCCCCC5CCCCC*CCCCCCC*CCCCCCCCCCCCCCCCCCCC#C*CCCCCCCCCCCCCCCC*CCCCCCCCCCCCCCCCCCCCCC5*CCC5CCCCCC**CCCC5C5CCCC5CCCCC**CCC*CCCCCCC5CCC5C***555*CC*555*C5C5CCC55CCCCC5C*CC*CC5CC*CCC55CCCCC
@VH01349:24:AACVJTHM5:1:1203:34402:44619 2:N:0:AGGTGAGA+CGCATAGA
CACCAAGGACTACTGGGGTTTCTAATCCTGTTTGATCCCCACGCTTTCGTGCCTCAGCGTCAGTTGCAATTTAGTGAGCTGCCTTCGCAATCGGTGTTCTACATCATATCTAAGTATTTCACCACTACATGATGTATTCCGCCCACCTCAAGTGCACTCNAGGCCTGCAGTATCAACGGCAGTTCCGGAGTTGAGCTCCGGGCTTTCACCACTGACTTACAAGCCCGCCTACCCACCCTTTAAACCCACTCAATCCGGATAACGCTTGCACCCTCCGTATTACCGCGGCTGCTGGCAGGGA
+
*CCCCCCCC5CCCC*CCCCCCCCCCCCCCCCCCCCC5CCCCCCCCCCCCCCCCCCCCCCCC*C5CCCCCCCCCCCCCCCCCCCCCCCCCCCCCCC5CCCCCCCCCCCCC5CCCCCCCCCCCCCCCCCCCCCC*CCCCCCCCCCCCCCC5CCCCCCCCCC#CC5CCCCCCCCCCC5CCCCCCCCCCCCCCCCCCCCCCCCCCCCCCCCC5CCCCC5CCC5CCCCCCCCCCCCC*CCCCCCCCCC5C5CC*C5CC5CC5CCCCCC55CC5*CCCCCCCC*CC5C5CCC55*CCC*5CCC*55C
@VH01349:24:AACVJTHM5:1:1203:37470:44695 2:N:0:AGGTGAGA+CGCATAGA
CACCAAGGACTACAAGGGTTTCTAATCCCGTTTGCTACCCTAGCTTTCGCGCCTCAGCGTCAATCTCGGTCCAGGATGCCGCCTTCGCCACCGGTGTTCCTCCAGATATCTACGCATTTCACCGCTACACCTGGAATTCCACATCCCTCTCCCGAATTCNAGCCCGCCAGTATCACACGCAGTTCCCCGGTTGAGCCGAGGGATTTCACGTGTGACTTAGCAGGCCGCCTACGCGCCCTTTACGCCCAGTAATTCCGAACAACGGTTGCCCCCCCCGTATTACCGGGGCTGCTGGCACGGA
+
5C5CCCCCCCCCCCCCCCCCCCCCCCCCCCCCCCCCCCCCCCCCCCCCCCCCCCCCCCCCCCCCCCCCCCCCCCCCCC*CC5CCC5C5CCCCCCCCCC*5CCCCCC5CCCC*CCCCCCCCCCCC*CC*CC*CCCC5CCCCCCCCCCCCCCCCCCCCCCC#CCCCCCCCCCCCCCCCCCCCCCCCCCCCCCCC5CCCCCCCCCCCCCCCCCCCCCC5CCCCCCCCCCCCCCCCCCCCCCCCCCCCC**CCCCCC5CCCCCCCC*C*CC5CCC*C5C*55*CCCCCCC5C*CC*C5CCCCCC*
@VH01349:24:AACVJTHM5:1:1203:53660:44789 2:N:0:AGGTGAGA+CGCATAGA
CACCAAGGACTACCCGGGTTTCTAATCCTGTTTGCTCCCCACGCTTTCGCGCCTCAGCGTCAGGTACGGGCCAGGAAGCCGCCTTCGCCACCGGTGTTCCTCTCGATATCTACAGATTTCACCCCTACACCGAGAGTTCCACTTCCCTCTCCCGTCCTCNAGCCAGGTAGTTTCGAGCGCCATTCCTCAGTTAAGCCAAGGGATTTCACACTCGACTTGCCAAGCCCCCTGCGCGCCCTTTACGCCCAGTAATTCCGAACAACGCTTGCCCCCTCCGTATTACCCCGGCTGCTGGCACGGA
+
CCCCCCCCCCC*CCCCCCCCCCCCCCCCCCCCCCCCCCCCCCCCCCCCCCCCCCCCCCCCCCCCCCCCCCCCC*CCCCCCCCCCCCCCCCCCCCCCCCCCCCCCCCCCCCCCCCCCCCCCCCCCCCCCCCCCCC*5CCCCCCCCCCCCCCCCCCCCCCC#5C*C5CC5CCCCCCCCCCCCCCCCCCCCCCCCCC*CCCCCCCCCC5CCCCCCCCCCCCC5CCCCCC*CCCC*5CC5CCCCCCCC*C5C5CC5CCCCCCCCCCCCCCCCCCCCCCC*CCCC5C5C5C*C5CC5C5CCCC*CC
@VH01349:24:AACVJTHM5:1:1203:29896:45414 2:N:0:AGGTGAGA+CGCATTGA
CACCAAGGACTACTAGGGTTTCTAATCCTCTTTGCTCCCCACGCTTTCGCACCTGAGCGTCAGTATTGGTCCAGCAAGTCGCTTTCGCCACTGGTGTTCCTTCCGATATCTACGGATTTCACCGCTACACCGGAAATTCCACTTCCCTCTCCCATACTCNAGCAATGCAGTATCGAATGCAGTTCCCAGGTTGAGCCCGGGGATTTCACACCCGACTTGGAGAGCCGCCTACGTGCGCTTTACGCCCAGTAATTCCGATTAACGCTCGCACCCTCTGTATTACCGGGGCTGCTGGCACAGA
+
*CCCCC5CCCCCCCCCCCCCCCCCCCCCC*CCCCCCCCCCCCCCCCCCCCCCCCCCCCCCCC*CCCCCCCCCCC*CCCCCCCCCCCCCCC5C*CCCCCCCCCCCCCCCCCCCCC5CCCCCCCCCCCCCC*CCCCCCCCCCCCCCCCCCCCCCCCCCCC5#CCCCCCC5C5CCCCCCCCC5CCC5CCCCCCCCCCC*CCCCCCCCCCCCCC5CCCCCCCC5CCCCCC5CCCCCCC5*CCCC*CCCCCCCCCC**CC*CCCC555C555*55C5*5C5CC*555**5*5555**5555*55C5
@VH01349:24:AACVJTHM5:1:1203:14974:46323 2:N:0:AGGTGAGA+CGCATAGA
CACCAAGGACTACTCGGGTTTCTAATCCTGTTTGCTCCCCACGCTTTCGCGCCTCAGCGTCAGTTACAGACCAGAAAGCCGCCTTCGCCACTGGTGTTCCTCCACATCTCTACGCATTTCACCGCTACACGTGGAATTCCGCTTTCCTCTTCTGTACTCNAGTTCTCCAGTTTCCAATGACCCTCCACGGTTGAGGCGTGGGCTTTCACATCAGACTTAAAGAACCGCCTGCGCGCGCTTTACGCCCAATAATTCCCGACAACGGTTGCCACCTACGTATTACCGCGGCTGCTGGCACGTA
+
CCCCCCCCCCCCCCCCCCCCCCCCCCCCC5CCCCCCCCCCCCC*CCCCC5CCCCCCCCCCCCCCCCCCCCCCCCCCCCCCCCCCCCCC5CCCCCCCCCCCCCCCCCC*CCCCCC*CCCCCCC*CCC55C*CCCCCCCCCCCCCCCCCCCCCCCCCCCCC#CCCC5CCCCCC*CC*CCCCCCCCCCCCCCCCCCCC*CCCCCC5CCCCCCCC*CCC5CCCCCCCCCC*5CCC*C*CCCCCCCCCCCC5CCCCCCC555CC*CCC*55CCCCC*CCCC5CCCCCCCCC*CCCC5C5*C*C5CC
@VH01349:24:AACVJTHM5:1:1203:25749:46872 2:N:0:AGGTGAGA+CGCATAGA
CACCAAGGACTACTCGGGTTTCTAATCCTGTTTGATCCCCTTGCTCTCGTGCGTCAGCGTCAGGAGAAAGCTAGAAAACCGCTTTCGCCACAGGTGTTCTTCCGCATATCTACGCATTTCACCGCTACACGTGGAATTCCGTTTTCTCCGCTATTCCTCNAGAGATGCAGTTTCAGATGGACTGCCAAAGTTGAGCTTTGGTTTTTCACATCTGACTTACTTCCGAGCCTACGCACCCTTTACGCCCAGTAATTCCGACTAACGCTTGCACCCTCCGTATTACCGCAGCTGCTGGCACGGA
+
5CCCCCCCCCCCCCCCCCCCCCCCCCC5CCCCCCCCCCC*CCCCC*CCC*CC*CCCCCC*CCCCCCCCCCCCCCCCCCCCCCCCC*CCCCC*CCCCCCCCCCCCCC5CCCCCCCCCCCCCCCCCCCCCCCCCCCCCCCC*CCCCCCCCCCCCCCCC5CC#*5C5*5CCC5C*C5CC5CC*CCCCCC5CCC5CCCCCCC55CCCC5CCC5CCCCC5CCCCCCC*C*C*5*CCCCCCCCCCCCCCCC5CCCCCCCCC**5C5CCCCCCC5CCC*5C*CCCCCCCC5C*CC555CCCCCCCCCC
@VH01349:24:AACVJTHM5:1:1203:41105:51737 2:N:0:AGGTGAGA+CGCATAGA
CACCAAGGACTACTCGGGTATCTAATCCCGTTTGCTCCCCTAGCTTTCGCGCCTCAGCGTCAGAAGAGATCCAGCATGTCGCTTTCGCCACCGGCGTTCCTTCCGATATCAACGCATTTCACCGCTCCACCGGAAGTTCCACATGCCCCTATCTCACTCNAGCCGACTAGTATCAGAGGCCCTTTTCCGGTTAAGCCGAAAGATTTCACCCCTGACCATGCCGACCGCCTACGCGCCCTTTAAGCCCAGTGATTCCGAACAACGTTAGGACGGTTCGTCTTTCGGCGGCTGGTGGCACGAA
+
*C*5C5CCC5CCCCCCCCCCCCCCCCC*CCCCCC5CCCCCCCCCCCCCCCCCCCCCCCCCCCCCCCCCCCCCCC*CCCCCC*CCCCCCCC*CCCCCCCCCCCCCCCC5CCC*CCCCCCCCCCCC*CCCCCCCCCCCCC*CCCCCC5CCCCCCCCCCCCC#5CCCCCCCCCCCCCCC5CCCCCCCCCC*CCCCCCC5C*CCC55CCCCCCCCCCCC*CCCCCCCCCCC*CCCCCCCCCCCCCC5CCC5C5CCC*C*CCC55C55CCC*55C55CCC55CCCC*55CCC*CCC5555*C55*5
@VH01349:24:AACVJTHM5:1:1203:18099:52892 2:N:0:AGGTGAGA+CGCATAGA
CACCAAGGACTACTCGGGTTTCTAATCCTGTTTGCTACCCACGCTTTCGCGCATCAGCGTCAGAACCGGTCCAGGTGGCCGCCTTCGCCACTGGTGGTCCTCCCAATATCTACGGATTTCACCGCTACACTGGGAATTCCGCCACCCCCTCCCGGTCTCNAGCCCGACAGTTTCAAAGGCAGTTCCTGAGTTGAGGCGACGGATTTCACCTTTGACTTATCGGGCCGCCTACGCGCCCTTTACGCCCAATTATTCCGAATAACGCTCCCCCCCTCCGTATTACCGCGGCTGCTGGCACGGA
+
CCCCCCCCCCCCCCCCCCCCCCCCCCCCCCCCCCCCC5CCCCCCCCCCCCCCCC*CCCCCCCCCCCCCCCC*CCCCCCCCCCCCCCCCC5*CCCCC*CC*CCCCCCCCCCCCCC*CCCCCCCCC*CCCC5CC5CCCCCCCCCCCCCCCCCC5CCCCCCC#CCC*CCCCCCCCCCCCC*C5CCCCCCC5CCCCCCC*C5C*CCCCCCCCC*CCCCCCCCCC5**CCC55CC*C*C55CCCCCC*C5CCCCCCC55CC5*C555*555**5555CC**5*5C5*5*555*5555C5*5C555*
@VH01349:24:AACVJTHM5:1:1204:29517:2249 2:N:0:AGGTGAGA+GGCATAGA
CACCAAGGACTACTAGGGTATCTAATCCTGTTCGCTCCCCACGCTTTCGCGCCTCAGCGTCAGTTACAGACCAAAGAGCCGCCTTCGCCACTGGTGTTCCTCCACATCTCTACGCATTTCACCGCTACACGTGGAATTCCGCTGTTCTGTTCTGGACTCAAGTTTCCCAGTTTCCAATGACCCTCCCCGGTTGAGCCCGGGGCTTTCACTTCAGACTTAACAAACCCCCTGGGCGCGCTTTACGCCCAATAATTCCGGACAACGCTTGCCACCCACGTAATACCGGGGGTGCTGGCACGTA
+
CCCCCCCCCCCCCCCCC5CCCCCCCCC5CCCCC*CCCCCCCCCCCCC5CCCCCCCCC5C*CCCCC5CC*CC*CCC5CCCCC5CCCCCCCCCCCCCCCC*CCCCC*CCCC5CCCC5CCCCCCCCC5CCCC*CCCCCC5CC5CCC*CC*C5CCCCC*CCCCCCC5CCC5CCCCCC*CCCCCC5C*CCCCCCCCC5C*5C*CCCCC*C5CCC*5*5*5C*5CC55CC55**5555555*55555CCC5***55*55555*5555555**5*55555*5555*555**5555555C555*555**
@VH01349:24:AACVJTHM5:1:1204:33247:3669 2:N:0:AGGTGAGA+GGCATAGA
CACCAAGGACTACTGGGGTATCTAATCCTGTTTGCTCCCCTAGGTTTCGTTCCTCAGCGTCAGTTGCGGTCCACCGAGCCGCCTTCGCCACTGGTGTTCCTGCAGATATCTACGCATTTCACCGCTACACCTGCAATTCCACTCGCCTCTCCCGCACTCTAGCATGGCAGTTTCGGAAGCACCCTCCAAGTTAAGGCTGGAGATTTCACTCCCGACTTGCCACACCGCCTACGAACCCTTTACGCCCAGTAATTCCGAGCAACGGTGGCCCCCTACGTCTTACCGCGCCTGCTGGCACGTA
+
5CC5CC*5C5CC*C*CCCCCCCCCC5CCCCCCCCCCCCCCCCC*CCCCCCCCCCCCCCCCCCCCCC5CCCCCC*C*CCCC*5CCCCCCCCCCCCCCCCCCCCCC*CCCC55CC5CCCCCCCCCCCCCCCCCCCCCCCCC5CCCCCCCCCCCC5CCCCCCCCC*CCCCCC*CCCCCCC*CCC*5CCCCCCCCC5C**CC55C5*CC55CCCCC*CC5CCCCCC*CCCC55CCC*C5CC5CCCC*5*5CC*CCC55CCCC5CCCC*5C55CCCCCCC*CCC**55C55C*5CC5555CC*5CC
@VH01349:24:AACVJTHM5:1:1204:51217:3764 2:N:0:AGGTGAGA+GGCATAGA
CACCAAGGACTACCAGGGTATCTAATCCTGTTCGCTCCCCACGCTTTCGCTCCTCAGTCTCAGTATCGGCCCAGACTGCCGCCTTCGCTACGGGTGTTCCTCCTGATATCTGCGCATTTCACCGGTCCACCAGGAATTCCACACTCCTCTACCGAACTCTAGTCATGGCAGTCTCGAATGACGCCTCGAGGTTGAGGCTGGAGATTTCACATCCGACTTACCAAACCACCTACGAGGTCTTTACCCCCAATAAATGCGGACAACCGTCGCCCCCTACGTATTACCCCGGCTGCTGGCACGT
+
5CCCC55CCCCC5*CCC5CCCC5CCCCCCCCC**CCCCCC5C*C55CC5CCCCCCC5C*CC*5CCCC*CCC5C5C5CCCCCCCCCCCCCCCCCCC5CCCCCCCC*CC5CC5CCC5*CCC*C*C5*CC5C5CCC*C5CCCCC5CCC5C5CCCC5CC55CCCCCCCCC*5C5*CCCCCCCCC**CCCCC*5CC55C55*C5C5C*5CCC5*5C555C55CCC5C*CC55C55CC55C5*CCCC*55*555CCC5555555555C5**5*555C**5*****55555**55*55*5*55*55*5
@VH01349:24:AACVJTHM5:1:1204:22568:5638 2:N:0:AGGTGAGA+CGCATAGA
CACCAAGGACTACTAGGGTTTCTAATCCTGTTTGCTCCCCACGCTTTCGCGCCTCAGCGTCAGTTACAGACCAGAAAGCCGCCTTCGCCACTGGTGTTCCTCCACATCTCTACGCATTTCACCGCTACACGTGGAATTCCGCTTTCCTCTTCTGTACTCAAGTCCCCCAGTTTCCAATGACCCTCCACGGTTGAGCCGTGGGCTTTCACATCGGACTTAAAGGACCGCCTCGGCGCGCTTTACGCCCAATAATTCCGGACAACGCTTGCCACCTACGTATTACCGCGGCTGCTGGCACCTA
+
5CCCCCCCCCCCCCCCCCCCCCCCCCCCCCCCCCCCCCCCCCCCCCCCCCCC5CCCCCCCCCCCCCCCCCCCC*CCCCCCC*CCCCCCCC5CCCCCCCCCCCCCCCCCCCCCCCCCCCCCCCCC5CCCCCCCCCCCCCCCCCCCCCCCCCCCCCCCCCCCCCCCCCCCCCCCCCCCCC5CCCCCCCCCCCCCCCCC5CCCCCCCCCCCCCCCC*5C5CCCCCCCCCCCCC**C*CC55CCC*CCCCCCCCCCC*CCC5C5555CC5CC*CCCCCC**CC55C55555C*CCCC*C*CC*C5
@VH01349:24:AACVJTHM5:1:1204:17890:5884 2:N:0:AGGTGAGA+GGCATAGA
CACCAAGGACTACTAGGGTTTCTAATCCCGTTTGCTCCCCTGGCTTTCGCGCCTCAGCGTCAATGCCGGTCCAGGATGCCGCCTTCGCCACCGGTGTTCCTCCAGATATCTACGCATTTCACCGCTACACCTGGAATTCCGCATCCCTCTCCCGGATTCAAGCCATCCAGTCTCAGACGCAGTTCCCCGGTTGAGCCGAGGGATTTCACGTCTGACTTAGACAGCCGCCTACGCGCCCTTTACGCCCAGTAATTCCGAACAACGCTTGCCCCCCCCGTATTACCGCGGCTGCTGGCACGGA
+
CCCCCCCCCCCCCCCCCCCCCCCCCCCCCCCCCCCCCCCCCCCCCCCCCCCCCCCCCCCCCCCCC5CCCCC5CCCCCCCCCCCCCCCCCCCCCCCCCCCCCCCCCCCCCCCCCCCCCCCCCCCC5CCCCCCCCC5CCCCCCCCCCC5CCCCCCCCCCCCCCCCCCCCCCCCCCCCCCC5CCCCC*CCC*5CCCCCCCCCCCCCCCCCCCCCCC5C*CCCCCCCCCCCCCCCC5CCC*CCCCCCCCCCCCCCCCCCCCCCCCCCC*CC*5CCCCCCCCCCCCC*CCCCCCCCCCC**CCCC*
@VH01349:24:AACVJTHM5:1:1204:59662:6680 2:N:0:AGGTGAGA+CGCATAGA
CACCAAGGACTACTGGGGTTTCTAATCCCGTTCGCTCCCCACGCCTTCGCGCCTCAGCGTCAGGTCCGGCCCAGCTGGCCGCCTTCGCCACCGGTGTTCCTCCCGATCTCTACGCATTTCACCACTACACCGGGAATTCCACCAGCCCCTGCCGACCTCAAGCCCGCCAGTCCCCGACGACCCTCCCCGGTTGAGCCGGGGGCTTTCACGTCACGCTTGACGACCCGCCTGCCCGCGCTTTACGCCCAGTAACTCCGGACAACGCTCGGCCCCTACCTATTACCGCGGCTGCTGGCAGGTT
+
CCC*CCCCCCCCCCCCCCCCCCCCCC5CCCCCCC5CCCCCCCCCCCCCCCCCCCCCCCCCCCC*CCCC*CC5CC*CC*CC**CCC5CCCCC*CCCCCCCCCCCCCCCCCC5CCCCCCCCCCCCCCCCCC5C5CCCCCCCCCCCCCCC*CCC*CCCCCCCCCCCCCCCCCCCCC*CCCC*5CCCCCC**C5CCCC*5CC5CC5CCCCCCC*CCC*CCCCC5CCC*CCCCCCCC**CCCCCCCCCC55CCCCCC*C5CCC5CC5C55C55CCCCCCCC*CCC5CCC5555C5C5CC5*C**C5
@VH01349:24:AACVJTHM5:1:1204:67842:7626 2:N:0:AGGTGAGA+GGCATAGA
CACCAAGGACTACTCGGGTATCTAATCCGGTTCGCTCCCCACGCTTTCGTGCCTCAGTGTCAGAAATGGTCCAGTAACCTGCCTACGCCATTGGTGTTCCTTCTTATATCTACGGACTTCACTCCTACACAAGAAATTCCAGTTACCTCTACCATTCTCGAGTTTGCCAGTTTGAATAATAGTCTGTGAGGTTGAGCCCGCAGATTTCACTATTCACTTAACAAACCACCTACGCAACTCTTTACGCCCAGTCAGTCCGGATAATCCTTGCACCCTACGTATCACCGCGGCTCCTGGCACG
+
5CCCCCCCCCCCCC5CCCCCCCCCCCCCCCCCCCCCCCCCCCC5CCCCCCCCCCCCCCCCCC5*CCCCCCCCCCCCCCCCC5CCCC5*CCCCCCCCCCCCCC5CCCCCCCCCCCCCCCC5CCCCCCCCCCCCC5CC*C5C5CCCCCCCCCCCCCCCCCCCCCCCCCCCC*CCC*CCC5CCC5*5CCCCC55CCCCCCCC5CCC*CCCCCCCCCC*5CCCCCCCCCCCCCCCC5C5CCCCCCC5CCCC*C5CCCCC5*5CC5C55C**5C555*5CCCC5CCC*5555555*C*5C5C555*
@VH01349:24:AACVJTHM5:1:1204:72197:10845 2:N:0:AGGTGAGA+CGCATAGA
CACCAAGGACTACTGGGGTTTCTAATCCTGTTTGCTCCCCACGCTTTCGAGCCTCAGTGTCAGTTACAGTCCAGTAAGCCGCCTTCGCCACTGGTGTTCCTCCTAATATCTACGCATTTCACCGCTACACTAGGAATTCCACTTACCTCTCCTGCACTCTAGCACGACAGTTTCAAATGCAATCCCGGGGTTGAGCCCCGGGCTTTCACATCTGACTTGTCGCACCACCTACGGTCCCTTTACACCCAGTAAATCCGGATAACGCTTGCCCCCTACGTATTACCGCCGCTGGTGGCACGTA
+
CC5CCCC*CCCCCCCCCCCCCCCCCCCCCCCCCCCCCCCCCCCCCCCCCCCCCCCCCCCCCCCCCCCCCCCCCCCC*CCCCCCCCCCCCCCCCCC5CCCCCCCC*CCCCCCCCCCCCC5CC5C*CC*CC*CCCC*CCCCCCCCCCCCCCCCCCCCCCC5CCCCCCCCCCCCCCCCCCCCCCC*CCCCCC*CC5CCCCCCCCC*CCCCCCCCCCCC5CCCCCCCCCC5CCCCCC*CC5CCCC*5CC5CC5CCC5CC*C5CCCCCC*CCCCCC5CCC*C*CCCC5CCCC5C*C*CC*CCCC5*
@VH01349:24:AACVJTHM5:1:1204:36523:12397 2:N:0:AGGTGAGA+CGCATAGA
CACCAAGGACTACCGGGGTTTCTAATCCTGTTTGCTCCCCACGCTTTCGCGCCTCAGTGTCAGTTACAGACCAGAAAGTCGCCTTCGCCACTGGTGTTCCTCCAAATATCTACGCATTTCACCGCTACACTTGGAATTCCACTTTCCTCTTCTGCACTCAAGTTCCCCAGTTTCCAATGACCTTCCACGGTTGAGCCGTGGGCTTTCACATCAGACTTAAGGAACCACCTGGGCGCGCTTTACGGCCAATAATTCCGGACAACGGTTGGCACCTACGTATTACCGGCGCTGCTCGCACGTA
+
CCCCCCCCCCCCCCCCCCCCCCCCCCCCCCCCCCCCCCCCCCC*CCCCCCCCCCCCCCCCCCCCCCCCCCC5CCCCCC5CCCCCCCCCCCCC5CCCCC*CCCCCCCCCCCCCCCCCCCCCCCCCCCCCCCCCCCCCCCCCCCCCCCCCCCCCC5CCCCCCC*CCCCCCCCCCCCCCCCC5CCCCCCCCCCCCCCC*CCCCCCCCCCCCCCCCCC*C*CCCCC55CCCCCCC*CCCC5CCCCCCC5CCCCCC5CCC5CCCCCCC*CCC**CCC5CCCCCCCCCCC*5*CCC5C5*CCCC5CC
@VH01349:24:AACVJTHM5:1:1204:34629:14555 2:N:0:AGGTGAGA+CGCATAGA
CACCAAGGACTACTAGGGTTTCTAATCCCGTTTGCTACCCTGGCTTTCGTTCCTCAGTGTCAGTTGCAGTCCAGAACGCCGCCTTCGCCACCGGTGTTCCTCCAGATATCTACGCATTTCACCGCTACACCTGGAATTCCGCGTTCCTCTCCTGCACTCAAGCTCGCCAGTTTCAGACGCAATTCCCCGGTTGAGCCGAGGGATTTCACGTCTGACTTAGCAAGCCACCTACGAACCCTTTACGCCCAGTAATTCCGAACAACGCTCGCCCCCCCCGTATTACCGCGCCTGCTGGCACGGA
+
CCCCCCCCCCCCCCCCCCCCCCCCCCCCCCCCCCCCCCCCCCCCCCCCCCCCCCCCCCCCCCCCCCCCCCCCCCCCCC5CCCCCCCCCCCCCCCCCCCCCCCCC5CCCCCCCCCCCCCCCCCCCCCCCCCCCCCCCCCC5CCCCCCCCCCCCCC5CCCCCCCCCCCCCC5CCCCCCCCCCCCCCCCCCCCCCCCCCCCCC5CCCCCCCCCCCCCCCCCCCCCCC**CC5CCCCCCCCCCCCCCCCC*C5CCCCCCCCCC5CCCCCCCCCCCCCCCCCCCCCCC*CCC*CCCCCCCCCC5CC
@VH01349:24:AACVJTHM5:1:1204:21299:14858 2:N:0:AGGTGAGA+CGCATAGA
CACCAAGGACTACTGGGGTTTCTAATCCTGTTCGCTCCCCACGCTTTCGCGCCTCAGCGTCAGTTACAGCCCAGAGAGCCGCCTTCGCCACTGCTGTTCCTCCACATCTCTACGGATCTCACCGCTACACGTGGAATTCCGCTCCCCTCTCCTGCACTCAAGCTTCCCAGTTTCCAATGCCCGCTCGCGGTTGAGCCGCAAGATTTCACATCAGACTTAAGAAGCCGCCTGCGCGCGCTTTACGCCCAATAATTCCGGACAACGCTTGCCACCTACGTATTACCGCGGCTGCTGGCACGTA
+
5CCCC5CCCCCCCC5CCCCCCCCCCC55CCCCCCCCC5CCC5**CCCCCCCCCCCCC5CCCCCCCC5CC*CCCCC**5CCCCCCCCCCCCCCC*CCCCCCCCCCCCCCCCCCCC*CCCCCCCC5*CCCCCCCCCCCCCCCCCC5CCCCCCCCCCCC55CCCC*CCCC*CCCCCCCCCCC*CCC*CCCC5CCCCCCCCCCCCC5CCCCC5CCCCCC*CCCCC5CC*CC*CC5*C*C*55CCCC5C5C5CCCCCCC5CCCC5C5CCCCCCC5CCC5CCC5CC*CC*5CCCCC5CCC5*CCCCC
@VH01349:24:AACVJTHM5:1:1204:10941:15748 2:N:0:AGGTGAGA+CGGATAGA
CACCAAGGACTACTCGGGTTTCTAATCCCGTTTGCTCCCCACGCTTTCGCGCCTCAGCGTCAGGAGATGCCCAGAGACCCGCCTTCGCCACCGGTGTTCCTCCCGATCTCTACACATTTCACCGCTACACCGGGAATTCCAGTCTCCTCTGCATCCCTCAAGAACGGCAGTATCAGCCGACGTTTCTCGGTTGAGCCGAGAGATTTCACGACTGACTTGCCATCCGGCCTACGCGCCCTTTACGCCCAGTGATTCCGAGCAACGCTTGCCGCCTCTGTCTTACCGCGGCTGCTGGCACAGT
+
CCCCCCCCCCCCCCCCCCCCCCCCCCCCCCCCCCCCCCCCCCCCCCCCCCCCCCCCCCCCCCCCCCCCCCCCCC*CCCCCCCCCCCCCCCCCCCCCCCCCCCCCCCCCCCCCCCCCCCCCCCCC5CCCCCCCCCCCCCCCCCCCCCCCCCC5CCCCCCCCCCCC5CCCCCCCCCCCCCCCCCCCCCCC5CCCCCCCCCCCC5*CCCCCCCCCCCCCCCC**CCCCCC*CC*C5*CCC5CC55CC*CC5*CC5CCC5CC5*CC*5CCCCCC5CCCC*5C5CCCC555CCCCCCC5CCC*CC*
@VH01349:24:AACVJTHM5:1:1204:26317:16013 2:N:0:AGGTGAGA+CGCATAGA
CACCAAGGACTACTGGGGTTTCTAATCCTGTTTGCTCCCCACGCTTTCGCACCTCAGCGTCAGTATCGAGCCAGTGGGCCGCCTTCGCCACCGGTGTTCTTCCTAATATCTACGAATTTCACCTCTACACTAGGAATTCCACCCACCTCTCTCGAACTCAAGACGTGCTGTATCAGAGGCAGTTCCGGAGTTGAGCTCCGGGATTTCACCCCTGACTGGCACATCCGCCTACGTGCGCTTTACGCCCAGTGATTCCGAACAACGCTAGCCCCCTTCGTATTACCGCGGCTGCTGGCACGAA
+
CCCCCCCCCCCCCCCCCCCCCCCCCCCCCCCCCCCCCCCCCCCCCCCCCCCCCCCCCCCCCCCCCCCCCCCCCCCCCCCCCCCCCCCCCCCC5CCCCCCCCCCCCCCCCCCCCCCCC5CCCCCCCCCCCCCCCCCCCCCCCCCCCCCC*CCCCCCCCCCCCCCC*CC*C5CCCCCCC*CCCCCCCC5CCCCCCCCCCCCCCCCCCCCCC*CCCCCCCCCCCCCCCCCCCCCCCCCCC55CCCCCCCCCCCCCCCCCCC5C5CCCCC5C*CCCCCCCC5CCCCCCCCCCCCCCCCCCC5CCC
@VH01349:24:AACVJTHM5:1:1204:24897:16600 2:N:0:AGGTGAGA+CGCATAGA
CACCAAGGACTACAGGGGTATCTAATCCTGTTTGCTCCCCACGCTTTCGCGCCTCAGCGTCAGTTACAGACCAGAAAGCCCCCTTCGCCACTGGTGTTCCTCCACATCTCTACGCATTTCACCGCTACACGTGGAATTCCGCTTTCCTCTTCTGTACTCAAGTCCCCCAGTTTCCAATGACCCTCCACGGTTGAGCCGTGGGCTTTCACATCGGACTTAAAGGACCGCCTGCGCGCGCTTTACGCCCAATAATTCCGGACAACCCTTGCCACCTACGTATTACCGCGGCTGCTGGCACGTA
+
CCCCCCCCCCCCCCCCCCCCCCCC5CCCCCCCCC5CC5CCCCC*CCCCCCCCCCCCC*CCCCCCCCCCCCC5C*CCCCCC*CCC5CCCCC*CCCCCCCCCCC*CCCCCCCCCC5CCCCCCCCCCCC*CCCCCCCCCCCCCCCCCCCCCCCCCCCCC5CCCCCCCCCCCCCC5CCCCCCC*CCCCC*CC5*5CCCCCCCCCCC*5CC5CCCCCC5CCC5CCCCCCCCCCC*5CC555CCCCCCC55CCCCCCCCCCCC5CCCCC5*CCCC555CCCCCCC5CCCCC5C5*CC*C5C5C5C5*
@VH01349:24:AACVJTHM5:1:1204:15940:18436 2:N:0:AGGTGAGA+CGCATAGA
CACCAAGGACTACTGGGGTATCTAATCCCGTTTGCTCCCCTGGCTTTCGCGCCTCAGCGTCAGAAGAGATCGAGCAACTCGCTTTCGCCACCGGCGTTCCTTCCGATATCAACGCATTTCACCGCTCCACCGGAAGTTCCAGTTGCCCCTACCTCCCTCAAGCTGACCAGTATCCGAGGCACTTCCCCAGTTGGGCTGGGGGCTTTCACCCCGGACTTGATCAGCCGCCTACGCGCCCTTTAAGCCCAGTGATTCCGAACAACGTTAGGACGGTTCGTCTTACCGCGGCTGGTGGGACGAA
+
CCCCCCCCCCCCCCCCCCCCCCCCCCCCCCCCCCCCCCCCCCCCCCCCCCCCCCCCC*CCCCCCCCCCCCC*CCCCCCCCCCCCCCCCCCCCCCCC5CCCCCCCCCCCCCCCCC*CCCCCCCCCCCCCCCCCCCC*CCCCCCCCC*C*CCCC5CCCCCCCCCCCCCCCC5CCCCCCCCCCCCCCCCCCCCCC5CC*CCCCCC*CCCCCCCCCC5CCCCCCC5CCCCC*CCCCC*CCCCCCCCCCC**CC5*C*CCCCC5CCCCCCCCCCCC5CCCCCCCCCCCCC*CCCCC*CCC5CCC5C
@VH01349:24:AACVJTHM5:1:1204:76874:18588 2:N:0:AGGTGAGA+CGCATAGA
CACCAAGGACTACTAGGGTTTCTAATCCTGTTTGCTCCCCACGCTTTCGCGCCTCAGCGTCAGACCCGGACCAGTGAGCCGCTTTCGCCACCGGTGTTCCACCCAATATCTACGAATTTCACCTCTACACTGGGTATTCCACCCACCTCTTCCGGTCTCTAGCCAGAGAGTATCGGATGCCCTTCCGGGGTTGAGCCCCGGGGTTTCACACCCGACTGGCGTAGCCGCCTACCCGCCCTTTACCCCCAGTAATTCCCAACAACGCTACCACCCACCCTCTTACCGCGGCTGCTGGGACGGA
+
55CCCCC5CCCCCCCCC5CCCCCCCCCCCCCCCCCCCCCCCC5CCC5CCC5CCCCCCCCCCCCCCCCCCCCCCCCCC*CCCCCCCCCCCCCCC55CCCCCCCCCCCCCCCCCCCCCCCC5CCCCCCCCCC*CCC5CCC5CC*C*CCCCCCC55CCCCCCCCCCC5*CC5CCCCCCCCCC*555CCCCCCCCCC5**5CCC55*55C*C5C5*55C555*5*C5C5CC**CCC*CC5CCC*C5***5555**5*55*5555555*555555555*55**55555555**55555*5*55555
@VH01349:24:AACVJTHM5:1:1204:8707:20784 2:N:0:AGGTGAGA+GGCATAGA
CACCAAGGACTACCAGGGTTTCTAATCCTGTTTGCTCCCCACGCTTTCGTGCATGAGCGTCAATCTTGACCCAGGGGGCTGCCTTCGCCATCGGTGTTCCTCCACATCTCTACGCATTTCACTGCTACACGTGGAATTCTACCCCCCTCTGCCAGATTCCAGCCTTGCAGTCTCCAATGCAATTCCCAGGTTGAGCCCGGGGATTTCACATCAGACTTACAAAACCGCCTGCGCACGCTTTACGCCCAGTAATTCCGATTAACGGTTGCACCCTACGTATTACCGCGGCTGCTGGCACGTA
+
CCCCCCCCCCCCCC5CCCCCCCCCCCCCCCCCCCCCC5CCCCCCCCCCCCC*CCCCCCCCCCCCCCCCCC*CCCC5CCCCCCCCCCCCCCCCCCCCCCCCCCCCCCCCCCCCCC5CCCCCCCCCCCCCCCCC5CCCCCCCCC**CCCCCCCCCCCCCCC5CCCCCCCCCCCCCCCCCCCCCCCCC*CCCCCC5CCCCCCCCCCCCCCCCCC*CCCCCCCCCCCCCC*CCCC*C*CCCC*CCCC5CCCC5CCCC5C*CCCCCCCC*CCC5CCCCCCCCCCCC5CCCCCCCC*CCCCCCC*CC
@VH01349:24:AACVJTHM5:1:1204:26998:21730 2:N:0:AGGTGAGA+CGCATAGA
CACCAAGGACTACCGGGGTTTCTAATCCTGTTTGCTCCCCTAGCTTTCGTCTCTCAGCGTCAGTTGTGGTCCAGCGAATCGCCTTCGCCACTGGTGTTCCTGCAGATATCTACGCATTTCACCGCTACACCTGCAATTCCACTCGCCTCTCCCACACTCGAGCACGGCAGTTTCCGAAGCAGCCTCCAAGTTGAGCCTGGAGATTTCACTCCGGACTTACCGCACTGCCTACAGACCCTTTACGCCCAGTAATTCCGAGCAACGCTGGCCCCCTACGTTTTACCGCGGCTGGTGGCACGTA
+
CCCCCCCCCCCCCCCCCCCCCCCCCCCC5CCCCCCCCCCCCCCCCCCCCCCCCC*CCCCCCCCCCCCCCCCCCCCCCCCC*CCCCCCCCCCCCCCCCCCCCC*CCCCCCCCCCCCCCCCCCCCC*CCCCCCC*CCCCCCCCCCCCCCCCCCCCCCCCCC5CCC5C5CCCCCCCCCCCCCCCCCCC*CCCCCCCCCCCCCCCCCCCCCCCCCC*CCC5CCCCC*C*CC**CC5CCCC*CCCCCCCCCCCCC5CCCCCCC5*CCCCCCCCCCCC5C5CCCCC5CCCCCCCCCC*CCCCCCCCC
@VH01349:24:AACVJTHM5:1:1204:45877:22507 2:N:0:AGGTGAGA+CGCATAGA
CACCAAGGACTACAAGGGTTTCTAATCCTGTTTGCTCCCCACGCTTTCGCGCCTCAGCGTCAGTTACAGACCAGAAAGCCGCCTTCGCCACTGGTGTTCCTCCACATCTCTACGCATTTCACCGCTACACGTGGAATTCCGCTTTCCTCTTCTGTAGTCAAGTTCTCCAGTTTCCAATGACCCTCCACGGTTGAGCCGTGGGCTTTCACATCAGACTTAAACAACCGCCTGCGCGCGCTTTACGGCCAATAATTCCCGACAACGCTTGCCACCTACGTATTACCGCGGCTGCTGGCAGGTA
+
5CCCC5CCCCCCCCCCCCCCCCCCCCCCCCCCCCCCCCCCCCCCCCCCCCCCCCCCCCCCCCCCCCCCCC5CCCCCCCCCCCCCCCCC*C5CCCCCCCCCCC5CCCCC5CCCCC5CCCC5C5CCCC*C5CCCC*CCC5CCCCCCCCCCCCCCC555*CCCCCCCCCCCC555CCCCCCC55C*CCCCCC*CCCCCCCCCCCCCCCCCCCCCCC*CCCCCCC*CCC*CCCCCC****C5CCCCCC*CC*CC**5555*5555*5**55555C*5555*5C5C55555555CC5*5555**C*
@VH01349:24:AACVJTHM5:1:1204:64472:22923 2:N:0:AGGTGAGA+CGCATAGA
CACCAAGGACTACTCGGGTTTCTAATCCTGTTTGCTCCCCACGCTTTCGCGCCTCACCGTCAGGTCCGGACCAGAGAGCCGCTTTCGCCACCGGTGTTCCACCCAATATCTACGAATTTCACCTCTACACTGGGTATTCCACCCTCCTCTTCCGGCCTCCAGCCAAGGAGTCTCGGATGCACCTCCGAGGTTGAGCCCCGGGCTTTCACATCCGACTTCCTTGGCCGCCTACGCGCCCTTTACGCCCAGTGATTCCGAACAACGCTAGCACCCTCCGTCTTACCGCGGGTGCTGGCACGGA
+
CCCCCCCCC*C*CCCCCCCCCCCCCCCCCCCCCCCCCCCCCCCCCCCCCC5*CCCC*5CCCCCCCCCCCCC*CCCCCCCCCC5CCC*CCCCCCCCCCCCCC5CCCCCC*CCCCCCCCCCCCCCCCCCCCCCCCCCCCC5CCCC*CCCCCCCCCCC5CC*CC*5CCCCCCCCCCCCCCCCCC5CCCCCCCCCCCCCC*CCCC**CCCCCCCCCC*CCCCC*C5C5CCCCCCCCC*5C5CCCCC5CC*CC5C*C5C*CCCCCC5CC*CCCCCCC*CC55CCCCC5*5CCC**5*C5CC5CCCC
@VH01349:24:AACVJTHM5:1:1204:55629:25024 2:N:0:AGGTGAGA+CGCATAGA
CACCAAGGACTACTCGGGTTTCTAATCCTGTTTGCTCCCCACGCTTTCGCGCCTCAGCGTCAGTACCGAGCCAGTGAGCCGCCTTCGCCACTGGTGTTCTTCCTAATATCTACGAATTTCACCTCTACACTAGGAATTCCACTCACCTCTCTCGGACTCGAGACCCGCAGTATCAAAGGCAGTTCCGAGGTTGAGCCTCGGGATTTCACCCCTGACTTGCAGATCCGCCTACGCGCGCTTTACGCCCAGTAATTCCGAACAACGCTAGCCCCCTCCGTATTACCGCGGCTGCTGGCACGCA
+
CCCCCCCCCCCCCCC5CCCCCCCCCCCCCCCCCCCCCCCCCCCCCCCCCCCCCCCCC**CCCCCCCCCCCCCC5C*CCCCC*CCCCCCCCCC5CCCCCCCCCCCCCCCCCCCCCCCCCCCCCCCCCCCCCCCCCCCCCCCCCC5CCCCCCCCCC5CCCC5CCCCCCCCC5CCCCCCCCCCCCCC*CCCCCCCCCCCCCCC5CCCCCCCCCCC5CCCCCCCCCCCCCC*CCCCC*CC5CCCCCCCCCCCCCCCCC5CCCCCCC*C*CCC*CCCC*CCCCCCC5*5C*5CCCCCCC*CCCC*C
@VH01349:24:AACVJTHM5:1:1204:75284:25744 2:N:0:AGGTGAGA+CGCATAGA
CACCAAGGACTACAGGGGTTTCTAATCCCGTTTGCTCCCCTGGCTTTCGCGCCTCAGCGTCAGTGTCAGCCTAGCAACCCGCCTTCGCCTCAGGTGTTCCTCTTGATATCTACGCATTTCACCGCTACATCAAGAATTCCGATTGCCCTTTCTCCACTCTAGCACATCAGTATCAGCTCGCCGTTCCAAGTTAAGCTTGGAGATTTCACAGCTGACTTAACACGCCGCCTACGCGCCCTTTACGCCCAGTAAATCCGAACAACGCTTCCTCCCTACGTATTACGGCGGCTGCTGGCACGTA
+
5CCCCCC5CCCCCCCCCCCCCCCCCCCCCCCCCCCCCCC5CCCCCCCCCCC*CCCCCCCCCCCCCCCCCCCCCCCCCCCCCCCCCCCCCCCCCCCCCCCCCCCCCCCCCCCCCCCCCCCCCCCCCCCCCCCCCCCCCCCCCCCCCCCCCCCCC*CC5CCCCCCCCCCCC*CCCCCCCC*CCC*CCCCCCCC5C5*CCCCCC55CCCCCCCCCCCCCC5CCC*5C*5C5CCCCCCC5C5CC5CCC5CC5CCCC5C5C*555555C*5C**55C5C*5C5CC*55*5*C5CCCCC55C5C5C*
@VH01349:24:AACVJTHM5:1:1204:14350:32408 2:N:0:AGGTGAGA+CGCATAGA
CACCAAGGACTACTCGGGTTTCTAATCCTGTTTGCTCCCCACGCTTCCGTGCCTCAGTGTCAGTTACAGTCCAGAGAGCCGCCTTCGCAACTGGTGTTCCTCCTAATATCTACGCATTTCACCGCTACACTAGGAATTCCACTCTCCTCTCCAGCACTCAAGTTTCCCAGTTTCAAAGGCTTACTACGGTTGAGCCGTAGCCTTTCACCTCTGACTTAAGAAACCACCTACGCACCCTTTACGCCCAGTAATTCCGGATAACGCTAGCCCCCTACGTATTACCGCGGCTGCTGGCACGTAG
+
CCCCCCCCCCCCCCCCCCCCCCCCCCCCCCCCCCCCCCC*CCCCCCCCCCC*CCCCCCCCCCCCCCCCCCCCCC5C5CCCCCCCCCCCCCCCCCCCCCCCCCCCCCCCCCCCCCCCCCCCCCCCCCCCCCCCCCCCCCCCCCC*CCCCCCC*CCCCCCCCCCCCCCCCCCCCCCCCCCCCCCCC5CC*CCCCCCCCCCCCCCCCCCCCCCCCCCCC5CCCCCCCCCCCCC*CCCCCCCCCCC5CCCCCCCCCCCCCCCC*CCCCCC*CCC5CCCCCCCCCCC*C*5CCC*5CCCCCCCCCC
@VH01349:24:AACVJTHM5:1:1204:33777:32711 2:N:0:AGGTGAGA+GGCATAGA
CACCAAGGACTACAAGGGTTTCTAATCCTGTTTGCTACCCACGCTTTCGCGCATCAGCGTCAGAACCGGTCCAGGTAGCCGCCTTCGCCACTGGTGTTCCTCCCAATATCTACGCATTTCACCGGTACACTCGGAATTCCGCTACCCCCTCCCGGCCTCAAGCCAGACAGTTTCAAAGGCAGTTCCTCAGTTGAGCCGAGGGATTTCACCTTTGACTTGTGAAGCGGCCTACGCGCCCTTTACGCCCAATAATTCCGAATAACGCTCGCCCCCTCCGTATTACCGCGGCTGCTGGCACGGA
+
5CCCCCCCCCCCCCCCCCCCCCCCCCCCCCCCCCCCCC5*CCCCCCCCCCCCCCCCCCCCCCCCCCCC5CCCCC5CC**CCCCCCCCCCCCCCCCCCCCCCCCCCCCCCCCCCCCCCCCCCCCCCCC*CCC*CCCCCCCCCCC5C*CCC5CCCCCCCCCCCC*CCCC*CCCCCCCCCC5CCCCCCCCC*CCCCCC*CCCCCC555C*C5*CCCCCCCCCC*C5CC*CCCC5C5CCC5CCCCC5CCCCC5CC55CCCCCCCC5CCCCCC55C*CC5C*CC*C5*5CCCCCCCCCCC5C**C*
@VH01349:24:AACVJTHM5:1:1204:60912:34699 2:N:0:AGGTGAGA+CGCATAGA
CACCAAGGACTACCCGGGTTTCTAATCCCGTTCGCTACCCATGGTTTCGCGCCTCAGCGTCAGTTACGTCCCAGGGTGCCGCCTTCGCCTCTGGTATTCCTCCGCATCTCTACGCATTTCACCACTACACGCGGAATTCTACACCCCTCTAACGTACTCCAGTGATCCAGTATCAGACAGCCTCTCCCGGTTTAGCCTGGGAGCTTTCATGCCTCACTTAAACCACCGCCTGCGCGCCCTTTACGCCCAGTAATTCCGGATAACGGTTGCCTCCTACGTTTTACCGCGGCTGCTGCCACCT
+
5CCCCCCCCCCCCCCC*CCCC5CCCCCCC5CCCCCCCCC*CCC*CCCCCCCC5C*CC5CCCCCCCC**CC*CCCCCCCCCCCCCCCC*5C5CCCCCCCCCCCCCCCCCC5CCCCCCCCCCCC5CCCCCCCCCCCCC5CCC5CCCCCCCCCCCCC5CCCC5CC55CCCCCCCCCCCCCC555CCCCC5**CCCC5CCC5CCC5C*CCC5CC*555CC5CCCCC5CCCC*CCCC5C5C*CC5CC*C5555C5C*C55C*C5CC*C55*5C5C*C555*55C555CC5C5CC55C*C5*55555
@VH01349:24:AACVJTHM5:1:1204:49039:35134 2:N:0:AGGTGAGA+CGCATAGA
CACCAAGGACTACTCGGGTTTCTAATCCTGTTTGCTCCCCACGCTTTCGAGTCTCAGCGTCAGTAGCGGTCCAGAGAGCCGTCTTCACCACCGGTGTTCCTCCTGATATCTACGCATTTCACCGCTACACCAGGAATTCCACTCTCCTCTCCCGCACTCCAGCCTGGCAGTTTCAGTCGCACCCTCCCAGTTAAGCCGGGAGATTTCACAACCGACTTGGCAAACCGCCTACACTCGCTTTACACCCAGTAATTCCGAACAACGGTTGGTGCCTACGTATTACCCCGGCTGCTGGCACGTA
+
5CCCCCCCCCCCCCCCCCCCCCCCCCCCCCCCCCCCCCC*CCCCCCCC5CCCCCCCCCCCCCCCCCCCCCC5CCCCCCCCCCCCCCCCCCCC5C5CCCCCC*CCCCC*CCCCCCCCCCCCCCCCCCCCCCC5CCCCCCCCCCCCCCCCCCCCCCCCCCCCC55CCC*CCCCCCCCCCCCCCC*CCCCCCCCCCCCCCCCCCC5CCCCCCCCCCCCCC5CC*CC*CC5CCCCCCCCC5CCCCCCC55CCCCCCC5CCCCC5CCCC5CCCCCC5CCCCCCCCCC55*C55C555CCCCCCCCC
@VH01349:24:AACVJTHM5:1:1204:72765:38068 2:N:0:AGGTGAGA+CGGATAGA
CACCAAGGACTACTCGGGTTTCTAATCCTGTTTGCTCCCCACGCTTTCGAGCCTCAGCGTCAGAAATGTTCCAGAGCGCCGCCTTCGCCACCGGCCTTCCTCCCGATCTCTACGCATTTCACCGCTACACCGGGAATTCCGCGCTCCTCTCCCATCCTCTAGCCAAGCAGTCCCCTCCGCCCTTTCCGGGTTAGGGCCGGAGATTTCACGGAGGGCTTACCTAACCGCCTACCCTCCCTGTACGCCCACTAAATCCGAACAACGCTTGCCACCTTCGTATTACCGCGGCTGCTGGCACGAA
+
CCCCCCCCCCCC*CCCCCCCCCCCCCCCCCCCCCCCCCCCCCC*CCCCCCCCCCCCCCCCCCC*CCCCCCCCCC5CC5CC5CCCCCCCCCCCCCCCCCCCCCCCCCCCCCCCCCCCCCCCCCCCCCCCCCCCCCCCCCCCCCCCCCCCCCCCCCCCCCCCCCCCCCCCCC5CCCCCC*CCCCCCCCCCCCCCCCC**CCCCCCCCCCCCCCC5CC*CC*CCC5CCCC*5CC**CCCCCCCCCCC*CCC*C5CCC*CC5CCCC55*CCC5CCC*5C55CCCCC*CCCC55C5CC5C55CCCC
@VH01349:24:AACVJTHM5:1:1204:32168:38523 2:N:0:AGGTGAGA+CGCATAGA
CACCAAGGACTACACGGGTTTCTAATCCTGTTTGCTCCCCTAGCTTTCGCGCCTCAGCGTCAGTGACTCCCCAGGCAGCCGCCTTCGCCAGTGGTGTTCCTCCCCATCTCTACGCATTTCACTGCTACACCGGGAATTCCACTGCCCTCTAGAGCACTCAAGCGCGCCAGTTTCAGAGGCACCCCCGGGGTTGAGCCCCGGTCTTTCACCCCTCACTTAACAGGCCGCCTACACGCCCTTTACGCCCAGTAATTCCGGACAGCGCTCGCCCCCTACGTATTACCGCGGCTGCTGGCACGTA
+
5CCCCC*CCCCCCCCCC5CCCCCCCCC5CCCCCCCCCCC5CCCCCCCCCCCCCCCCCCCCCCCCCCCCC5CCCCCCCCC*CCCCCCC5CC*CCCCCCCCCCCCC*CCCCCCCCCCCCCCCCCCC*CCCC*CCCCCCCCC*CCCCC*CCCCC55*5CCCCCCCC*5CCCC5CCCCCC*C**C55C55555CCCCCC5CCCCCCCCCC*CCCCCC*5C5CC5C5C**CCCCCC*CCC*C5CCCCC5*C5CCCC5CC*5CCC*5C55555C5C*C5CC*CC5CCC*55C5*5CCCCC**5CCCC
@VH01349:24:AACVJTHM5:1:1204:68959:45130 2:N:0:AGGTGAGA+CGCATAGA
CACCAAGGACTACTGGGGTTTCTAATCCTGTTTGCTCCCCACGCTTTCGCGCCTCAGCGTCAGTTACTGTCCAGAAAGCCGCCTTCGCCACTGGTGTTCCTCCTAATATCTACGCATTTCACCGCCACACTAGGAATTCCGCTTTCCTCTCCAGCACTCAAGAAAGATAGTTTCAGATGCAGTGGCGGGGTTGAGCCCCGGAATTTCACATCTGACTTATCTTCCCGCCTACACGCCCTTTACACCCACTAATTCCGGACAACCGTTCCCACCTACCTATTACCGCCGCTGCTGGCACGTA
+
CCCCCCCCCCCCCCCCCCCCCCCCCCCCCCCCCCCCCCC*CCCCCCCCCCCCCCCCCCCCCCCCCCCCCCCCC5CCCCCCCCCCCCCCCCCCCCCCCC5CCCCCCCCCCCCC5CCCCCCCCCCCCCCCCCCCCCCCCCC5C5CCCCCCCCCCCCCCCCCCCCCCCCCCCCCCCCCC55CCCCCC*CCCCCCCCCC*5CCC5CCCCC*C5CCCC55CCCCCCCCCCCCCCCCCCCCC*CCCCCCCCCCC*CCCCCCCCCCC5CC**CC*C**5CCCC*CC55C5*5C*C*CCCCCCCCCC*5
@VH01349:24:AACVJTHM5:1:1204:12115:45812 2:N:0:AGGTGAGA+GGCATAGA
CACCAAGGACTACTGGGGTTTCTAATCCCGTTCGCTACCCATGCTTTCGCGTCTGAGCGTCAGTTGGATGCCAGTAGGTCGCCTTCGCCACCGGTATTCTTCCTTATATCTACGCATTTCACCACTACACAAGGAATTCTACCTACCTCTCATCCACTCTACACTAGCAGTTTTACTCAACCTCTCCCAGTTTAGGCAGGAGCTTTCATGAGTAACTTACGAATCCGCCTGCACGCGCTTTACGCCCAGTAACTCCGGATAACGCTTGCCTCCTACGTTTTACCGCGCCTGCTGGCACGTA
+
CCCCCCCCCCC5CCCCCCCCCCCCCCCCCCCCCCCCCCC*CCCCCCC5CCCCCCCCC5CCCCCCCCCCCC5CCCCCCCCCCCCCCCCCCCCCC*CCCCCCCCCCCCCCCCCCCC5CCCC*CC5C*CCCCCCCCCCCCCCCCCCCCCCC*CCCCCCCCCCCC*CCCCCCCCCCCCCCC*CCC5CCCCCCCCCCCCC*55C5CCC55C5CCCC*CCCCCC5C*CCCC5CC*5CCCCC55CCC*5CCC*CCCC*CCCC*5CCCCCC5*CC5C*C5CCC5CCC**C**55C*55CCC55****5*
@VH01349:24:AACVJTHM5:1:1204:55496:45944 2:N:0:AGGTGAGA+CGCATAGA
CACCAAGGACTACTCGGGTTTCTAATCCAGTTTGCTCCCCACGCTTTCGCGCCTCAGCGTCAGTTACAGACCAGAAAGCCCCCTTCGCCACTGGTGTTCCTCCACATCTCTACGCATTTCACCGCTACACGTGCAATTCCGCTTTCCTCTTCTGTACTCAAGTTCTGCAGTTTGCAATGACCCTCCACGGTTGAGCCGTGGGGTTTCAGATCAGACTTAAAGAACGTCCTGCGCGCGCTTTTCGCCCAATAATTGCGGACAACGGTTGCCACCTACGTATTACGGGGGCTGCTGGCACGTA
+
*CCCCC*CCCCCCCC*CCC5CCCCC*C5*CC*CC5C*5*5C55*CCC555*55C*C**CCC*55CC5*5555C5CCC*C5*55CCC5C55C***CC5CCCC*5C5C*555C555CC55C5CC*CCCCCCCCCC*CCCCCC55CCCCC5C*55CCCCCCCC555CCC**CCCCC*CCCCCCC5CC*C555C5CC555C55CC5*CCC*C5C***5C5C***5*555***555*55555*555*55***555*55***5*5*55555555**555555555555555555555*555*55555
@VH01349:24:AACVJTHM5:1:1204:43397:48614 2:N:0:AGGTGAGA+CGCATAGA
[truncated: 27,637,831 more chars]
