# Supplementary material for: Interactive effects between soil properties and bacterial communities in tomato rhizosphere under the application of microbial agents
Source: PeerJ. 2025 Jun 30;13:e19564. doi: 10.7717/peerj.19564 (PMC12225625; doi:10.7717/peerj.19564)
Supplement: Supplemental Information 13 — Sequencing data of bacteria treated with FQ-T2-R1 [file peerj-13-19564-s013.gz › MJ20221018170--MJ230814P_31--64df553c83aaf73e084d275b--FQ_T2.R1.raw.fastq]

@VH01349:24:AACVJTHM5:1:1101:21356:1095 1:N:0:AGGTGAGA+CGCATAGA
CCTATGACTCCTACGGGAGGCAGCAGCAAGGAATTTTCCGCAATGGGCGAAAGCCTGACGGAGCAACGCCGCGTGCGGGATGACGCCTTTCGGGGCGTAAACCGCTGTTCGTGGGGACGAAGCACTGACGGTACCCACGGAGGAAGGCCCGGCTAACTACGTGCCAGCAGCCGCGGTAATACGTAGGGGCCGAGCGTTGTCCGGAGTTACTGGGCGTAAAGCGTGCGCAGGCGGCTTGTCGCGCCCGGCGTGAAAGCCCCCGGCTCAACCGGGGAGGGTCGTCGGGGACGGGCAGGCTGGG
+
CCCCCCCCCCCCCCCCCCCCCCCCCCCCCCCCCCCCCCCCCCCCCCCCCCCCCCCCCCCCCCCCCCCCCCCCCCCCCCCCCCCCCCCCCCCCCCCCCCCCCCCCCCCCCCCCCCCCCCCCCC5CCCCCCCCCCCCCCCCCCCCCCCCCCCCCCCCCCCCCCC*CCCCCCCCCCCCCCCCCCCCCCCCCC*CCCCCCC5CCCCCCCCCCCCCCCC5CCCC5CCCCCCCCC5CCCC*CCCCCCCCCCCC5CCCCCCC*CCC5CCCCCCCCCCCCCCCCCCCCCCCCCCCC*CCC*5C*#####
@VH01349:24:AACVJTHM5:1:1101:20693:2136 1:N:0:AGGTGAGA+CGCATAGA
CCTATGACTCCTACGGGAGGCAGCAGTAGGGAATCTTCCGCAATGGACGAAAGTCTGACGGAGCAACGCCGCGTGAGTGAGGAAGGTCTTCGGATCGTAAAGCTCTGTTGCCAGGGAAGAATCCCCTGGGGAGTCACTGCCCCGGGGTTGACGGTACCTGAGAAGAAAGCCCCGGCTAACTACGTGCCAGCAGCCGCGGTAATACGTAGGGGGCGAGCGTTGTCCGGAATTATTGGGCGTAAAGCGCGCGCAGGCGGTTTTGTAAGTCCGATTGTTTAAACCCGGGGCTCAACCTCTCGAG
+
5CCCCCCCCCCCCCCCCCCC5C5CCCCCCCCCCCCCCC*CCCCCCCCCCCCCCCCCCCCCCCCCCCCC5CCCCCCCCCCCCCCCCCCCCC*CCCCCCCCCCCCCCCCCCCCCCCCCCCCCCCCCCCCCCCCCCCCCCCCCCCCCCCCCCCCCCCCCC*CCCCCCCCCCCCCCCCCCCCCC5CCCC5CCCCCCCCCCCCCCCCCC5CCCCCC*CC*CCCCCCCCCCCCCCCCC5CCC5CCCC*CC5CCCC5CC5CCCCCCCCC5CCCCC*5C5C*CCCCCCCCCCCCC*C5CCCCCC#####
@VH01349:24:AACVJTHM5:1:1101:60287:3366 1:N:0:AGGTGAGA+CGCATAGA
CCTATGACTCCTACGGGAGGGAGCAGTGGGGAATATTGCGCAATGGGCGAAAGCCTGACGCAGCAACGCCGCGTGAGTGATGAAGGCCTTCGGGTCGTAAAGCTCTGTCGGAGGGAACGAACGTTTTCGGGGTTAACAGCCCCGGGAAGTGACGGTACCCTCAAAGGAAGCACCGGCTAACTCTGTGCCAGCAGCCGCGGTAATACAGAGGGTGCAAGCGTTGTTCGGAATCATTGGGCGTAAAGGGCGTGTAGGCGGTTTGTTAAGTCATGTGTGAAATCCCTCGGCTCAACCGGTTTCC
+
CCCCCCCCCCCCCCCCCCCC*CCCCCCCCCCCCC*CCCCCCCCCCCCCCCCCCCCCCCCCCCCCCCCC*CCCCCCCCCCCCCCCCCCCCCCCCCCCCCCCCCCCCCCCCCCCCCCCCCCCCCCCCCCCC5CCCCCCCCCCC5CCCCCCCCCCCCCCCCCCCCCCCCCCCCCCCCCCCCCCCCCCCCCCCCC**C*CCCCCCCCCCCCCCCCCCCCCCCCCCCCCC5CCCCCCCCCCCCCCCCCCCC*CCC5CCCCCCCCCCCCCCCCCCCCCCCCCCCCCCCCC*CCCCCCCCCCC#####
@VH01349:24:AACVJTHM5:1:1101:49948:3404 1:N:0:AGGTGAGA+CGCATAGA
CCTATGACTCCTACGGGAGGCAGCAGTGGGGAATATTGGACAATGGGCGAAAGCCTGATCCAGCGACGCCGCGTGGGTGAAGAAGGCCTGCGGGTTGTAAAGCCCTTTCGGTAGGGACGAAAGCTCTTGCCTTAATACGGCAGGAGGTTGACTTAACCTACATAAGAAGCACCGGCTAACTCTGTGCCAGCAGCCGCGGTAATACAGAGGGTGCGAGCGTTAATCGGAATTACTGGGCGTAAAGCGCACGTAGTCGGCTTTGCAAGTCGGGTGTGAAATCCCCGGGCTCAACCTGGGGTGG
+
CCCCCCCCCCCCCCCCCCCCCCCCCCCCCCCCCCCCCCCCCCCCCCCCCCCCCCCCCCCCCCCCCCCCCCC*CCCCCCCCCCCCCCCCCCCCCCCCCCCCCCCCCCCCCCCCCCCCCCCCCCCCCCCCCCCCCCCCCCCCCCCCCCCCCCCCCCCCC5CCCCCCCCCCCCCCCCCCCCCCCCCCCCCCCCCCCC5CCCCCCCCCCCCCCCCCCCCCCCCCCCCCCC*CCCC*CCCCCCCCCC5CCCCCCCCCCCCCCCCCCCCCCCCCCCCC5CCC5CCCCCCCCCCCCCCCCCC5#####
@VH01349:24:AACVJTHM5:1:1101:35463:3461 1:N:0:AGGTGAGA+CGCATAGA
CCTATGACTCCTACGGGAGGCAGCAGTAGGGAATTTTGCGCAATGGGGGAAACCCTGACGCAGCGACGCCGCGTGAGTGATGAAGGCCTTAGGGTCGTAAAGCTCTGTTGCACGGGAAGAAAAAAATGACGGTACCGTGCGAGAAAGGATCGGCTAACTTCGTGCCAGCAGCCGCGGTAAGACGAGGGATCCTAGCGTTGTTCGGAATCATTGGGCGTAAAGCGTATGTAGGCGGCCTTGTAAGTCAGGTGTGAAAGCCCCGGGGTCAACCCGGGAAGTGGATCTGATACTGCATGGTGGT
+
CCCCCCCCCCCCCCCCCCCCCCCCCCC5CCCCCC*CCCCCCCCCCCCCCCCCCCCCCCCCCCCCCCCC5CCCCCCCCCCCCCCCCCCCCCCCCCCCCCCCCCCCCCCCCCCCCCCCCCCCCCCCCCCC*CCCCCCCCCCCCCCCCCCCCCCCCCCCCCCCCCCCCCCCCCCCCCCCCCCCCCCCCCCCCCCCCCCCCCCCCCCCCCCCCCCCCCCCCCCCCC5CCCCCCCCCCCCCCCCCCCCCCCCCCCCCCCCCCCC5CCCC*CCC*CCCCCCCCCCC*CCCCCCCCCCC*CCC#####
@VH01349:24:AACVJTHM5:1:1101:65987:3840 1:N:0:AGGTGAGA+CGCATAGA
CCTATGACTCCTACGGGAGGCAGCAGCAGGGAATCTTGCGCAATGGGCGAAAGCCTGACGCAGCAACGCCGCGTGGGGGATGACGGCCTTCGGGTTGTAAACCCCTTTCAGGAGGGAAGAAATTGACGGTACCTCCAGAAGAAGCCCCGGCCAACTACGTGCCAGCAGCCGCGGTAATACGTAGGGGGCAAGCGTTGTCCGGAATTATTGGGCGTAAAGAGCTCGTAGGCGGCTCAGCAAGTCGGCTGTGAAATCCCGAGGCTTAACCTCGGAACTGCAGTCGATACTGCTGTGGCCTGGA
+
CCCCCCCCCCCCCCCCCCCCCCCCCCCCCCCCCC5CCCCCCCCCCCCC5CCCCCCCCCCCCCCCCCCCCCCCCCCCCCCCCCCCCCCCC5CCCCCCCCCCCCCCCCCCCCCCCCCCCCCC*CCCCCCCCCCCCCCCCCCCCCCCCC*CCCCCCCCCCCCCCCC*CCCCCCCCCCCCCCCCCCCCC5CCCC5CCCCCCCCCCCCCCC5CCCCCCCCCCCCCCCCCCCCCCCCCCCCCCCCC5CCC*CCCCC*CCCCCCCCC**CCCCCCCCC*CCCCCCCCCCCCC*CCC5CCCCC5#####
@VH01349:24:AACVJTHM5:1:1101:64150:4578 1:N:0:AGGTGAGA+GGCATAGA
CCTATGACTCCTACGGGAGGCAGCAGTCGGGAATCTTGCGCAATGGGCGAAAGCCTGACGCAGCAACACCGTGTGAGCGACGAAGGCCTTCGGGTCGTAAAGCTCTGTTGTTGGGGACGAAGGACGAAGGGTTAATAGCCCCTAGTCTGACGGTACCCTTCGAGGAAGCCCCGGCTAACTACGTGCCAGCAGCCGCGGTAATACGTAGGGGGCGAGCGTTGTCCGGAATTATTGGGCGTAAAGAGCGTGTAGGCGGTTCGGTAAGTCTGCCGTGAAAACCTGGGGCTCAACCCTGGTGGGG
+
CCCCCCCCCCCCCCCCCCCCCCCCCCCCCCCCCCCCCCCCCCCCCCCCCCCCCCCCCCCCCCCCCCCCCCCCCCCCCCCCCCCCCCCCCCCCCCCCCC5CCC5CCCCCCCCCCC5CCCCCCCCCCCCCCC5CCCCCCC5CCCCCCCCCCCCCCCCCCCCCCCCCCCCCCCCCCCCCCCCCCCCCCCCCCCCCCCCCCCCCCCCCCCCCCCCCCCCCCCCCCCCCCCCCCCCCC*C*CCCCCCCCCCCCCCCCCCCCCCCCCCCCCCCCCCCCC5CCCCCCCCCCC*CCCCCCCCCC#####
@VH01349:24:AACVJTHM5:1:1101:20428:5279 1:N:0:AGGTGAGA+GGCATAGA
CCTATGACTCCTACGGGAGGCAGCAGTGGGGAATATTGGACAATGGGGGCAACCCTGATCCAGCGACGCCGCGTGTGTGAAGAAGGCCTGCGGGTTGTAAAGCACTTTTAGTGGGGATGAAAAGCTCAGGGCTAATACCTCTGGGTCTTGACCTAACCCACAGAAAAAGCACCGGCTAACTCTGTGCCAGCAGCCGCGGTAATACAGAGGGTGCAAGCGTTAATCGGAATTACTGGGCGTAAAGCGTGCGTAGACGGTTACATAAGTCGGGTGTGAAAGCCCCGGGCTCAACCTGGACTCG
+
CCCCCCCCCCCCCCCCCCCCCCCCCCCCCCCCCCCCCCCCCCCCCCCCCCCCCCCCCCCCCCCCCCCCCCCCCCCCCCCCCCCCCCCCCCCCCCCCCCCCCCCCCCCCCCCCCCCCCCCCCCCCCCCCCCCCCCCCCCCCCCCCCCCCCCCCCCCCCC*CCCCCCCCCCCCCCCCCCCCCCCCCCCCCCCCCCCCCCCCCCCCCCCCCCC5CCCCCCCCCCCCCCC5CCCCCCCCCCCCC*CCCCCCCCCCCCCCCCCCCC*CCCCCCCCCCCCCCCCCCCCCCCCCCCCCCCCCC#####
@VH01349:24:AACVJTHM5:1:1101:61101:7248 1:N:0:AGGTGAGA+CGCATAGA
CCTATGACTCCTACGGGAGGCAGCAGTAAGGGATCTTGCGACAATGGGCGAAAGCCTGACGCAGCAACGCCGCGTGCGGGATGACGGCCTTCGGGTTGTAAACCGCTTTTCGGGGGGAAGAGGAAGGACGGTACCCCCGGAAGAAGTCTCGGCTAACTACGTGCCAGCAGCCGCGGTAAAACGTAGGAGGCGAGCGTTATCCGGATTTACTGGGTGTAAAGCGCGTGTAGGCGGTCGTGCAAGTGGTGCGTGAAAGCGCCCGGCTCAACCGGGCGAGGACGTGGCCGAACTGCGCGCGTAT
+
CCCCCCCCCCCCCCCCCCCCCCCCCCCCCCCCCCCCCCCCCCCCCCCCCCCCCCCCCCCCCCCCCCCCCCCCCCCCCCCCCCCCCCCCCCCCCCCCCCCCCCCCCCCCCCCCCCCCCCCCCCCCCCCCCCCCCCCCCCCCCCC*CCCCCCCCCCCCCCCCCCCCCCCCCCCCCCCCCCCCC5CCCCCCCCCCC5CCCCCCCCCCCCCCCCCCCCCCCCCCCCCCCCCCCCCCCCCCCCCCCCCCCCCC*CCCCCCCCCCCCCCCCC5C5CC5CCCCCCCCCCCCCCCCCCCCCCCC#####
@VH01349:24:AACVJTHM5:1:1101:50725:7664 1:N:0:AGGTGAGA+CGCATAGA
CCTATGACTCCTACGGGAGGCAGCAGTGGGGAATTTTTCGCAATGGGCGCAAGCCTGACGAAGCAACGCCGCGTAGAGGATGAAGGCCCTCGCGGTCGTAAACTCTTGTCTAGTGGGACGAAACTTCCATACGGAAATACTGTATGGGATTGACTGTACCGCTGGAGGAAGCTCCGGCCAACTCCGTGCCAGCAGCCGCGGTAATACGGAGGGAGCAAGCGTTACTCGGAATTACTGGGCGTAAAGGGCGCGTAGGCGTTCAATCAAGTCTTGTGTGAAAGCCCCAAGCCTAACTTCGGAA
+
CCCCCCCCCCCCCCC5CCCCCCCCCCCCCCCCCCCCCCCCCCCCCCCCCCCCCCCCCCCCCCCCCCCC*CCCCCCCCCCCCCCCCCCCCCCCCCCCCCCCC*CCCCCCCCCCCCCCCCCCCCCCCCCCCCCCCCCCCCCCCCCCCCCCCCCCCCCCCCCCCCCCCCCCCCCCCCC*CCCCCCCCCCCCCCCCCCCCCCCCCCCCCCCCCCCCCCCCCCCCCCC*CCCCCCCCCCCCCCCCCCCCCCCC*CCCCCCCCCCCCCCCCCCCCCCCCCCC5*CCCCCCCCCCCCCCCCC5#####
@VH01349:24:AACVJTHM5:1:1101:59927:7853 1:N:0:AGGTGAGA+CGCATAGA
CCTATGACTCCACGGGAGGCAGCAGTGGGGAATTGTTCGCAATGGGCGCAAGCCTGACGACGCAACGCCGCGTGGAGGATGAAGACCTTCGGGTCGTAAACTCCTTTCGACCGAGATGAATTCCTGCCGACCTAATACGTCGGCAGGGTGACAGTATCGAGGGAAGAAGCCCCGGGTAACTCCGTGCCAGCAGCCGCGGTAATACGGGGGGGGCAAGCGTTGTTCGGAATTACTGGGCGTAAAGGGTTCGTAGGTGGCCGACTAAGTCGGACGTGAAATCCCTCAGCTTAACTGGGACCTT
+
5C5*C5CCCC*5CCC5CCCC5C*CCC5*C*555C5CCC5CCCCCCC*C*C5C5CCCCC5CC*5CC5**5CCCCC*CC*CCCCCCCC*CCCCCCCC5CCCCCCCCCCCCCCCC*C*CCC*C5CCC*5CC5CC*CCCC5C5CCCCCC5CCCCCC**CCCCCC55C5CC*C*CCCCCC*CCCCCCCCCCCCCCCCCCCC5C5CC5CC55CCCCC5CCCC*CCCC*CCCCCCCC*CCCCCC5**CCCCCCCCCCCC**CCCC5CC5C5C5CC55C*CCCCCCCC5C5CCCCCCCCCCCCC#####
@VH01349:24:AACVJTHM5:1:1101:52239:8459 1:N:0:AGGTGAGA+CGCATAGA
CCTATGACTCCTACGGGAGGCAGCAGTGGGGAATTGTTCGCAATGGGCGCAAGCCTGACGACGCAACGCCGCGTGGAGGATGAAGATCTTCGGGTCGTAAACTCCTGTCGAGTGGGAAGAATAGTCTCCGGGCGAATATCCTGGAGGCCTGACGGTACCACTAAAGGAAGCCCCGGCTAACTCCGTGCCAGCAGCCGCGGTAATACGGGGGGGGCAAGCGTTGTTCGGAATTACTGGGCGTAAAGGGCTCGTAGGCGGCCAACTAAGTCGGATGTGAAATCCCCAGGCTCAACCTGAAGTT
+
CCCCCCCCCCCCCC*5CCCCCCCCCCCCC5CCCCCCCCCCCCCCCCCCCCCCCCCCCCCCCCC*CCCCCCC55CCCCCC*CCCCCCCCCCCCCCCCCCCCCCC5CCCCCCCCCCCCCCCCCCCCCCCCCCCCCCCCCCCCCCCCCCCCCCCCC5CCCCCCCCC5CCCCCCCCCCC5CCCCCCCCCCCCCCCCCCCCCCC5CCCCCCC5CCCCCC5CCCCCCCCCCCCCCCCCCCCCCCCCCCCCC5C5CCCCCCC5CC*CC5CC5CCCC5CCC5CC5CCCCC*CCC*CCCC5CCCC#####
@VH01349:24:AACVJTHM5:1:1101:54303:9463 1:N:0:AGGTGAGA+GGCATAGA
CCTATGACTCCTACGGGAGGCAGCAGTGGGGAATTTTTGGCAATGGGGGCAACCCTGACCAAGCAACGCCGCGTGGGTGATGAAGTCTCTTGGGACGTAAAACCCTTTCGACGGGGACGAAACCGCAAGGTTGACGGTACCCGTAGAAGAAGCCCCGGCTAACTCCGTGCCAGCAGCCGCGGTAATACGGGGGGGGGCAAGCGTTGTTCGGAATTACTGGGCGTAAAGGGCGCGTAGGCGGTTTGCTAAGTTGGATGTGAAAACTCTGGGCTTAACCCAGAGCCTGCATCCAAAACGACAT
+
CCCCCCCCCCCCCCCCCCCCCCCCCCCCCCCCCCCCCCCCCCCCCCCCCCCCCCCCCCCCCCC*CCCCCCCCCCCCCCCCCCCCCCCC5CCCCCCCCCCCCCCCCCCCCCCCCCCCCCCCCCCCCCC5CCCCCCCCCCCCCCCCCCCCCCCCCC*CCCCCCCCCCCCCCCCCCCCC5CCCCCCCCCCCCCCCCCC*CCCCCCCCCCCCCCCCCCCCCCCCCCCCCC5CCC5CCCCCCCCCCCCCCCCCCCCCC5CCCCC5CCCCCCCCCCCCCCCCC*CC5CCCC5*CC5CCCC5C#####
@VH01349:24:AACVJTHM5:1:1101:27131:10163 1:N:0:AGGTGAGA+CGCATAGA
CCTATGACTCCTACGGGAGGCAGCAGTGGGGAATCTTGGACAATGGGCGCAAGCCTGATCCAGCCATGCCGCGTGAGTGAAGAAGGCCTTAGGGTTGTAAAACTCTTTCGCCGGAGAAGATAATGACGGTATCCGGAGAAGAAGCCCCGGCTAACTTCGTGCCAGCAGCCGCGGTAATACGAAGGGGGCTAGCGTTGTTCGGAATTACTGGGCGTAAAGCGCACGTAGGCGGGTCTGTAAGTAGGGGGTGAAATCCCAGGGCTCAACCCTGGAACTGCCTTCTAGACTGCAGGCCTATCCT
+
CCCCCCCCCCCCCCCCCCCCCCCCCCCCCCCCCCCCCCCCCCCCCCCCCCCCCCCCCCCCCCCCCCCCCCCCCCCCCCCCCCCCCCCCCCCC5CCCCCCCCCCCCCCCCCCCCCCC*CCCCCCCCCCCCCCCCCCCCCCCCCCCCCCCCCCCCCCCCCCCCCCCCCCCCCCCCCCCCCCCCCCCCCCCCCCCCCCCCCCCCCCCCCCCCCCCCCCCCCCCCCCCCCCCCCCCCCCCCCCC5CCCCCCCCCCCCCCCCCCCC5CCCCCCCCCCCCC5CCCCCCCCCCCCCCCCCCCC#####
@VH01349:24:AACVJTHM5:1:1101:19348:11696 1:N:0:AGGTGAGA+CGCATAGA
CCTATGACTCCTACGGGAGGCAGCAGCAGGGAATCTTGCGCAATGGGCGAAAGCCTGACGCAGCAACGCCGCGTGGGGGATGAAGGCCTTCGGGTTGTAAACCCCTTTCAGGAGGGAAGAAATTGACGGTACCTCCAGAAGAAGCACCGGCCAACTACGTGCCAGCAGCCGCGGTAATACGTAGGGTGCGAGCGTTATCCGGAATCATTGGGCGTAAAGAGCTCGTAGGCGGTTCAGCAAGTCGGCTGTGAAAGTCCGAGGCTCAACCTCGGAATTGCAGTCGATACTGCTGTGACGACAC
+
CCCCCCCCCCCCCCCCCCCCCCCCCCCCCCCCCCCCCCCC5CCCCCCCCCCCCCCCCCCCCCCCCCCCCCCCCCCCCCCCCCCCCCCCCCCCCCCCCCCCCCCCCCCCCCCCCCCCCCCCCCCCCCCCCCCCCCCCCCCCCCCCCCCCCCCCCCCCCCCCCCCCCCCCCCCCCCCCCCCCCCCCCCCCCCCCCCCCCCCCCCCCCCCCCCCCCCCCCCCCCCCCC*CCCCCCCCCCCCCCCCCCCCC*C5CCCCCCCCCCCCC*CCCCCCCCCCCCCCCCCCCCCC*CC*CCCC*C#####
@VH01349:24:AACVJTHM5:1:1101:69717:13211 1:N:0:AGGTGAGA+GGCATAGA
CCTATGACTCCTACGGGAGGCAGCAGTGGGGAATATTGGACAATGGGCGCAAGCCTGATCCAGCCATGCCGCGTGAGTGATGAAGGCCCTAGGGTTGTACAGCTCTTTCACCGGTGAAGATAATGACGGTAACCGGAGAAGAAGCCCCGGCTAACTTCGTGCCAGCAGCCGCGGTAATACGAAGGGGGCTAGCGTTGTTCGGAATTACTGGGCGTAAAGCGCACGTAGGCGGATTGTTAAGTGAGGGGTGAAATCCCAGGGCTCAACCCTGGAACTGCCTTTCATACTGGCAATCTACATG
+
CCCCCCCCCCCCCCCCCCCCCCCCCCCCCCCCCCCCCCCCCCCCCCCCCCCCCCCCCCCCCCCCCCCCCCCCCCCCCCCCCCCCCCCCCCCCCCCCCC**CCCCCCCCCCCCCCCCCCCCCCCCCCCCCCCCCCCCCCCCCCCCCCCCCCCCCCCCCCCCCCCCCCCCCCCCCCCCCCCCCCCCCCCCCCCCCCCCCCCCCCCCC5CCCCCCCCCCCCCCC5CCCCCCCCCCCCCCCCCCCCCCCCC5CCCCCCCCCCCCCCCCCCCCCCCCCCCCC5CCCCCCCCCCCCCCCCCC#####
@VH01349:24:AACVJTHM5:1:1101:16470:14763 1:N:0:AGGTGAGA+CGCATAGA
CCTATGACTCCTACGGGAGGCAGCAGTGGGGAATCTTGCGCAATGGGCGAAAGCCTGACGCAGCGACGCCGCGTGCGGGAAGAAGGCCTTCGGGTTGTAAACCGCTTTCAGGAGGGACGAAGCCACTCGGGTGAATAGCCCAGAGGGTGACGGTACCTCCAGAAGAAGCCCCGGCTAACTACGTGCCAGCAGCCGCGGTAATACGTAGGGGGCAAGCGTTGTCCGGATTTACTGGGCGTAAAGAGCGTGTAGGCGGCCAAGCAGGTCCGTTGTGAAAACTAGAGGCTCAACCTCTAACGAT
+
CCCCCCCCCCCCCCCCCCC*CCCCCCCCCCCCCCCCCCCCCCCCCCCCCCCCCCCCCCCCCCCCCCCCCCCCCCCCCCCCCCCCCCCCCCCCCCCCCCCCCCCCCCCCCCCCCCCCCCCCCCCCCCCCCCCCCCCC*CCCCCCCCCCCCCCCCCCCCCCCCCCCC5CCCCCCCCCCCCCCCCCCCCCCCCCCCCCCCCCCCCCCCCCCCCCCCCCC5CCCCCCCCCCCCCCCCCCCCCCCCCCCCCCCCCCCCCCCCCCCCCCCCCCCCCC5CCCCCCCC555CC5CCCCCC*CC5#####
@VH01349:24:AACVJTHM5:1:1101:61575:15899 1:N:0:AGGTGAGA+CGCATAGA
CCTATGACTCCTACGGGAGGCAGCAGTGGGGAATATTGCACAATGGAGGAAACTCTGATGCAGCGACGCCGCGTGAGTGATGAAGGTTTTCGAATCGTAAAGCTCTGTCCTAAGGGACGATAATGACGGTACCTTAGGAGGAAGCCCCGGCTAACTACGTGCCAGCAGCCGCGGTAATACGTAGGGGGCGAGCGTTGTCCGGATTTACTGGGCGTAAAGGGTACGCAGGCGGCCTTGTAAGTCAGATGTGAAAGACCACAGCTTAACTGTGGCAAGCATTTGAAACTATAGGGCTTGACGA
+
CCCCCCCCCCCCCC*CCCCCCCCCCCCCC5CCCCCCCCCCCCCCCCCC*CCCCCCCCCCCCCCCCC5CCCC*CCCCCCCCCCCCCCCCCCCCCCC5CCCCCC*CCCCCCCCCCCCCCCCCCCCCCCCCCCCCC5CCCCCCCCC5CCCC5CCCCCCCCCCCC5CCCCCCCCCCCCCCCCCCCCCCC*CCCCCCCCCCCCCCCCCCCCCCCCCCCCCCCCCC*CCCCCCCCCCCCCCCCCCCCCCCCCC5CCCCCC*CCCCC5CCCC55C5C5CCC5CCCC5CCCCCCCCCCCCC5*5#####
@VH01349:24:AACVJTHM5:1:1101:37716:17187 1:N:0:AGGTGAGA+CGCATAGA
CCTATGACTCCTACGGGAGGCAGCAGTGGGGAATATTGGACAATGGGCGAAAGCCTGATCCAGCAATGCCGCGTGTGTGAAGAAGGCCTGCGGGTTGTAAAGCACTTTCAGCAGGGAAGAAAAGCTCGGGACTAATACTCCCGGGTCTTGACGTTACCTGAAGAAGAAGCACCGGCTAACTCTGTGCCAGCAGCCGCGGTAATACAGAGGGTGCAAGCGTTGTTCGGAATCATTGGGCGTAAAGGGCGTGTAGGCGGTTTGTTAAGTCATGTGTGAAAGCCCTCGGCTCAACCGAGGACAT
+
CCCCCCCCCCCCCCCCCCCCCCCCCCCCCCCCCCCCCCCCCCCC5CCCCCCCCCCCCCCCCCCCCCCCCCCCCCCCCCCCCCCCCCCCCCCCCCCCCCCCCCCCCCCCCCCCCCCCCCCCCCCCCCCCCCCCCCCCCCCCCCCCCCCCCCCCCCCCCCCCCCCCCC5CC5CCCCCCCCCCCCCCCCCCCCCCCCCCCCCCCCCCCCCCCCCCCCCCCCCCCCCCCCCCCCCCCC*C*CCCCC5CCCCCCCCCC*CCCCCCCCCCCCCCCCCCCCCCCCCCCCCCCCCCCCCCCCC5#####
@VH01349:24:AACVJTHM5:1:1101:52088:18720 1:N:0:AGGTGAGA+CGCATAGA
CCTATGACTCCTACGGGAGGCAGCAGCAAGGAATCTTCCGCAATGGGCGCAAGCCTGACGGAGCAACGCCGCGTGCGGGATGACGCCTTTCGGGGTGTAAACCGCTTTTCTGGGGGAAGAAGGTTGGCGCAAGCCAGCTTGACGGTACCGCAGGAAGAAGGACCGGCTAACTACGTGCCAGCAGCCGCGGTAATACGTAGGGTCCGAGCGTTGTCCGGAGTTACTGGGCGTAAAGCGCGCGCAGGCGGCGGCATTGGCCCGGCGTGAAAGCCCCCGGCTCAACCGGGGAGGGTCGTACCCT
+
CCCCCCCCCCCCCCCCCCCCCCCCCCCCCCCCCCCCCCCCCCCCCCCCCCCCCCCCCCCC5CC*CCCCCCCCCCCCCCCCCCCCCCCCCCCCCCCCCCCCCCCCCCCCCCCCCCCCCCCCCCCCCCCCCCCCCCCCCCCCCCCCCCCCCCCCCCCCCCCCCCCCCCCCCCCCCCCCCCCCCCCCCCCCCCCCCCCCCCCC5CCCCCCCCCCCCCCCCCCCCCCCCC*CCCCCCCCCCCCCCCCCCCCCCCCCCCCCCCCCCCCCCCCCC5CCCCCCC5CCCCCCCCCCCCCCCCCC#####
@VH01349:24:AACVJTHM5:1:1101:34686:18777 1:N:0:AGGTGAGA+CGCATAGA
CCTATGACTCCTACGGGAGGCAGCAGTGGGGAATCTTCCGCAATGGGCGAAAGCCTGACGGAGCAACGCCGCGTGGGGGACGAAGGCCTTCGGGTCGTAAACCCCTGTCAGAGGGAAAGAAGGGCGCTGGCGTGAACAGCGCTGGCGCCTGACGGTACTCTCAAAGGAAGCCACGGCCAACTCCGTGCCAGCAGCCGCGGTAATACGGAGGTGGCAAGCGTTGTTCGGAATTACTGGGCGTAAAGGGCGCGTAGGCGGGGAGGTAAGTCGGGTGTGAAATCCCTCGGCCCAACCGAAGTAA
+
CCCCCCCCCCCCCCCCCCCCCCCCCCCCCCCCCCCCCCCCCCCCCCCCCCCCCCCCCCCCCCCCCCCCCCCCCCCCCCCCCCCCCCCCCCCCCCCCCCCCCCC5CCCCCCCC5CCCCCCCCCCC*CCCCCC*CCCCCCCCC5CCCCCCCCCCCCCCCCCCCCCCCC5CCCCCCCCCCCC5CCCCCCCCCCCCCCCCCC5CCCCCCCCCCCCCCC*CCCCCCCCCCCCCCCCCCCCCCCCCCCC*CCCCCCCCCCCCCCCCCCCCC5CCCCCCCCCCCCCCCCCCCCCCCCCCCCC*#####
@VH01349:24:AACVJTHM5:1:1101:71061:19175 1:N:0:AGGTGAGA+CGCATAGA
CCTATGACTCCTACGGGAGGCAGCAGTAGGGAATCTTCCACAATGGACGAAAGTCTGATGGAGCAACGCCGCGTGAGTGAAGAAGGTTTTCGGATCGTAAAACTCTGTTGTAAGGGAAGAACACGTACGAGAGTAACTGCTCGTACCTTGACGGTACCTTATTAGAAAGCCACGGCTAACTACGTGCCAGCAGCCGCGGTAATACGTAGGTGGCAAGCGTTGTCCGGAATTATTGGGCGTAAAGCGCGCGCAGGCGGTTCTTTAAGTCTGATGTGAAAGCCCACGGCTCAACCGTGTCTGA
+
CCCCCCCCCCCCCCCCCCCCCCCCCCCCCCCCCCCCCCCCCCCCCCCCCCCCCCCCCCCCCCCCCCCCCCCCCCCCCC*CCCCCCCCCCCCCCCCCCC5CCCCCCCCCCCCCCCCCCCCCCCCCCCCCCCCCCCCCCC5CCCCCCCCCCCCCCCCCCCCCCCCCCCCCCCCCCCCCCCCCCCCCCCCCCCCCCCCCCCCCCCC5CCCCCCC5CCCCCC5CCCCCCCCCCCCCCCCCCCCCCCC*CCCCC5*CCCCCCCCCCCCCCCCCCCCCCCCCCCCCCCCCC*CC*CCCCCCC#####
@VH01349:24:AACVJTHM5:1:1101:73996:19648 1:N:0:AGGTGAGA+CGCATAGA
CCTATGACTCCTGGGAGGCAGCAGTAGGGAATCTTCCGCAATGGACGAAAGTCTGACGGAGCAACGCCGCGTGAGTGAAGAAGGTTTTCGGATCGTAAAGCTCTGTTGTCAGGGAAGAACAAGTACCGGAGTCACTGCCGGTACCTTGACGGTACCTGACCAGAAAGCCACGGCTAACTACGTGCCAGCAGCCGCGGTAATACGTAGGTGGCAAGCGTTGTCCGGAATTATTGGGCGTAAAGCGCGCGCAGGCGGCCTTTTAAGTCTGATGTGAAAGCCCACGGCTCAACCGTGGATATGA
+
CCCCCCCCCCCCCCCCCCCCCCCCCCCCCCCCCCCCCCCCCCCCCCCCCCCCCC*CCCCCCCCCCCCCCCCCCCCCCCCCC5CCCCCCCCCCCCCCCCCCCCCCCCCCCCCCCCCCCCCCCCCCCCCCCCCCCCCCCCCCCCCCCCCCCCCCCCCCCCCCCCCCCCCCCCCCCCCCCCCCCCCCCCCC*CCCCCCCC5CCCC*CCCCC5CCCCCCCCCCCCCCCCCCCCCCCCCCCCCCCCCCCCCCCCCCCCCCC5CCCCCCCCCCCCCCCCCCCCCCCCCCCCCCCCCCCCCC5#####
@VH01349:24:AACVJTHM5:1:1101:23912:19932 1:N:0:AGGTGAGA+CGCATAGA
CCTATGACTCCTACGGGAGGCAGCAGTAGGGAATCTTCCGCAATGGACGAAAGTCTGACGGAGCAACGCCGCGTGAGCGAAGAAGGTCTTCGGATCGTAAAGCTCTGTTGTTAGGGAAGAACAAGTATCGTTCGGATAGGGCGGTACCTTGACGGTACCTAACCAGAAAGCCACGGCTAACTACGTGCCAGCAGCCGCGGTAATACGTAGGTGGCAAGCGTTGTCCGGAATTATTGGGCGTAAAGCGCGCGCAGGCGGTTCCTTAAGTCTGATGTGAAAGCCCACGGCTCAACCGTGGGTA
+
CCCCCCCCCCCCCCCCCCCCCCCCCCCCCCCCCCCCCCCCCCCCCCCCCCCCCCCCCCCCCCCCCCCCCCCCCCCCCCCCCCCCCCCCCCCCCCCC5C*CCCCC5CCCCCCCCCCCCCCCCCCCCCCCCCCCCCCCCCCCCCCCCCCCCCCCCC5CCCCCCCCCCCCCCCCCCCCC*CCCCCCCCCCCCCC*CCCCCCCCC*CC5CCCC5C5*CCCCCC5CCCCC5CCCC*C5CCC55CC5CCCCCC5CC5CCC*CCCC5C5CCCCCCC5CCCCCCCCC*C5CCCCCCCCCCCCCC#####
@VH01349:24:AACVJTHM5:1:1101:17398:20841 1:N:0:AGGTGAGA+CGCATAGA
CCTATGACTCCTACGGGAGGCAGCAGTGGGGAATCTTGGACAATGGGGGCAACCCTGATCCAGCGACGCCGCGTGGGTGATGAAGGCCTTCGGGTTGTAAAGCCCTTTCACCGGGGACGATGATGACGGTACCCGGAGAAGAAGCACCGGCTAACTCCGTGCCAGCAGCCGCGGTAAGACGGAGGGTGCTAGCGTTGTTCGGAATCACTGGGCGTAAAGGGCGCGTAGGCGGCCAAGGCAGTCGGCTCGTGAAAGCCCGGGGCTCAACCCCGGAGCTGCGGCCGATACTCTTTGGGAATCG
+
CCCCCCC*CCCCC5C5CCCCCCCCCCCCCCCCCCCCCCCCCCCCCCCCCCCCCCCCCCCCCCCCCCCCCCCCCCCCCCCCCCCCCCCCCCCCCCCCCCCCCCCCCCCCCCCCCCCCCCCCCCCCCCCCCCCCCCCCCCCCCCCC5CCCCCCCCCCCCCCCC*CCCCCCCCCCCCCCCCCCCCCCCCCC*CCCCCCCCCCCCCCCCCCCCCCCCCCCCCCCCCC*CCCCCCCCCCCCCCCCCCCCCCCCCCC5C5CCCCCCCCCCCCCC5C5CCCC*CCC*CCCCCCCCCCCCCCC*#####
@VH01349:24:AACVJTHM5:1:1101:75132:21200 1:N:0:AGGTGAGA+CGGATAGA
CCTATGACTCCTACGGGAGGCAGCAGTGGGGAATATTGCACAATGGGCGAAAGCCTGATGCAGCGACGCCGCGTGAGGGATGACGGCCTTCGGGTTGTAAACCTCTTTCAGTAGGGAAGAAGCGAAAGTGACGGTACCTGCAGAAGAAGCGCCGGCTAACTACGTGCCAGCAGCCGCGGTAATACGTAGGGCGCAAGCGTTATCCGGAATTATTGGGCGTAAAGAGCTCGTAGGCGGTTTGTCGCGTCTATCGTGAAAGTCCGAGGCTCAACCTCGGATCTGCGGTGGGTACGGGCCGGGT
+
CCCCCCCCCCCCCCCCCCCCCCCCCCCCCCCCCCCCCC*CCCCCCCCCCCCCCCCCCCC5CCCCCCCCCCCCCCCCCCCCCCCCCCCCCCCCCCCCCCCCCCCCCCCCCCCCCCCCCCCCCCCCCCCCCCCCC5CCCCCCCCCCCCCC*CCCCCCCC5CCCCCCCCCCCCCCCCCCCCCCCCCCCCCCCCCCC*CCCCCCCCCCCCCCCCCCCCC5CCCCCC5C5CCC5CCCC5CCCCCCCCCCCCCCCCCCCCCCCCCCC*CCCC*CCCCCCCCCCCCCCCCCCCCCCCCCCCC*#####
@VH01349:24:AACVJTHM5:1:1101:29933:22658 1:N:0:AGGTGAGA+CGCATAGA
CCTATGACTCCTACGGGAGGCAGCAGTGGGGAATCTTCCGCAATGGGCGCAAGCCTGACGGAGCAACGCCGCGTGGGGGACGAAGGCCTTCGGGTTGTAAACTCCTGTCAGCGGGAAAGAGGGGCCTCGGGGTGAACAGCCTCGGGGTCTGACGGTACTCGCAGAGGAAGCCACGGCCAACTCCGTGCCAGCAGCCGCGGTAATACGGAGGTGGCAAGCGTTGTTCGGAATCACTGGGCGTAAAGGGCGCGTAGGCGGGGCCGGAAGTCGGGTGTGAAAGCCCCGGGCTCAACCCGCGTTA
+
CCCCCCCCCCCCCCCCCCCCCCCCCCCCCCCCCCCCCCCCCCCCCCCCC*CCCCCCCCCCCCC5CCCCCCCCCCCCCCCCCCCCCCCCCCCCCCCCCCCCCCCCCCCCCCCCCCCCCCCCCCCCCCCCCCCCCCCCCCCCCCCCCCCCCCCCCCCCCCCCCCCCCC5CCCCCCCCCCCCCCCCCCCCCCCCCCCCCCCCCCCCCCCCCCCCCCCCCCCCCCCCCCCCCCCCCCCCCCCCCCCCCCCCCCCCCCCCCCCCCCCCCCCCCCCCCCCCC5CCCCCCCCCCCCCCCCCC*#####
@VH01349:24:AACVJTHM5:1:1101:22037:23396 1:N:0:AGGTGAGA+CGCATAGA
CCTATGACTCCTACGGGAGGCAGCAGTAGGGAATCTTCCGCAATGGACGAAAGTCTGACGGAGCAACGCCGCGTGAGCGAAGAAGGCCTTCGGGTCGTAAAGCTCTGTTGTTAGGGAAGAACAAGTATGAGAGTAACTGCTCGTACCTTGACGGTACCTAACCAGAAAGCCACGGCTAACTACGTGCCAGCAGCCGCGGTAATACGTAGGTGGCAAGCGTTGTCCGGAATTATTGGGCGTAAAGCGCGCGCAGGCGGTTCCTTAAGTCTGATGTGAAAGCCCCCGGCTCAACCGGGTCTCG
+
CCCCCCCCCCCCCCC5CCCCCCCCCCCCCCCCCCCCCCCCCCCCCCCCCCCC5CCCCCCCCCCCCCCCCCC*CCCCCCCCCCCCC*CCCCCCCCC5CCCCCCCCCCCCCCCCCCCCCCCCCCCCCCCCCCCCCCCCCCCCCCCCCCCCCCCCCCCCCCCCCCCC*CCC5CCCC5CCCCCCCCCCCCCCCCCCCCCCCCCCCCC*CCCCC*CCCCCCC5CCCCCCCCCCCCCCCCCCCCCCCCC55CC5CC5CCC5CCCCCCCCCC*CCCCC*CCCCC55CCC*CCC5CCC55C5C5#####
@VH01349:24:AACVJTHM5:1:1101:69111:23964 1:N:0:AGGTGAGA+CGCATAGA
CCTATGACTCCTACGGGAGGCAGCAGTAGGGAATCTTCCACAATGGACGAAAGTCTGATGGAGCAACGCCGCGTGAGTGAAGAAGGTTTTCGGATCGTAAAACTCTGTTGTAAGGGAAGAACACGTACGAGAGTAACTGCTCGTACCTTGACGGTACCTTATTAGAAACCCACGGCTAACTACGTGCCAGCAGCCGCGGTAATACGTAGGTGGCAAGCGTTGTCCGGAATTATTGGGCGTAAACCGCGCGCAGGCGGTCCTTTAAGTCTGATGTGAAAGCCCACGGCTCAACCGTGACTTC
+
CCCCCCCCCCCCCCCCCCCCCCC5CCCCCCCCCCCCCCCCCCCCC5CCCCCCCCCCCCCCCCCCCCCCCCCCCCCCCCCCCCCCCCCCCCCCCCCCCCCCCCCCCCCCCCCCCCCCCCCCCCCCCCCC5CCC5CCCCC*CCCC5CCCCCCCCCCCCCCCCCCCCCCCC*CCCC55CCCCC5CC5CC5CCCCC5CCC*C5CC5CCCCCCCCCCCCC55CCCCCC*CCCCCCC5CCC5CC*5CCC*5CCCCCCCCCCCCCCCCCCC5C5CCCCCCCCCCCCCC*CCCCCCCCCCC55C#####
@VH01349:24:AACVJTHM5:1:1101:19178:24513 1:N:0:AGGTGAGA+CGCATAGA
CCTATGACTCCTACGGGAGGCAGCAGTAGGGAATCTTCCGCAATGGACGAAAGTCTGACGGAGCAACGCCGCGTGAGCGAAGAAGGCCTTCGGGTCGTAAAGCTCTGTTGTTAGGGAAGAACAAGTATGAGAGTAACTGCTCGTACCTTGACGGTACCTAACCAGAAAGCCACGGCTAACTACGTGCCAGCAGCCGCGGTAATACGTAGGTGGCAAGCGTTGTCCGGAATTATTGGGCGTAAAGCGCGCGCAGGCGGTTCCTTAAGTCTGATGTGAAAGCCCCCGGCTCAACCGGGTCTCG
+
CCCCCC5CCCCCCCCCCCCCCCCCCCCCCCCCCCCCCCCCCCCCCCCCCCCCCCCCCCCCCCCCCCCCCCCCCCCCCCCCCCCCCCCCCCCCCCCCCCCCCCCCCCCCCCCCCCCCCCCCCCCCCCCCCCCCCCCCCCCCCCCCCCCCCCCCCCCCCCCCCCCCCCCCCCCCCCC*CCCCCCCCCCCCCCCCCCCCCCCCCCCCCCCCCCCCCCCCCCC5CCCCCCCCCCCCCCCCCCCCCCCC5CCCCCCCCCCCCCCCCCCCCCCCCCCCCCCCCCCCCCCCCCCCCCCCCCCC#####
@VH01349:24:AACVJTHM5:1:1101:46710:25990 1:N:0:AGGTGAGA+CGCATAGA
CCTATGACTCCTACGGGAGGCAGCAGTGGGGAATCTTGGACAATGGGGGCAACCCTGATCCAGCCATGCCGCGTGAGCGATGAAGGCCTTAGGGTTGTAAAGCTCTTTCAGCGGGGAAGATAATGACGGTACCCGCAGAAGAAGCCCCGGCTAACTCCGTGCCAGCAGCCGCGGTAATACGGAGGGGGCTAGCGTTGTTCGGAATTACTGGGCGTAAAGCGCACGTAGGCGGATCAGCAAGTTAGGGGTGAAATCCCGGGGCTCAACCCCGGAACTGCCTTTAAAACTGTTGGTCTCGCCT
+
CCCCCCCCCCCCCCCCCCCCCCCCCCCCCCCCCCCCCCCCCCCCCCCCCCCCCCCCCCC*CCCCCCCCCCCCCCCCCCCCCCCCCCCCCCCCCCCCCCCCCCCCCCCCCCCCCCCCCCCCCCCCCCCCCCCCCCCCCCCCCCCCCCCCCCCCCCCCCCCCCCCCCCCCCCCCCCCCCCCCCCCCCCCCCCCCCCCCCCCCCCCCCCCCCCCCCCCCCCCC5CCCCCCCCCCCCCCCCCCCCCC*CCCCCCCCCCCCCCCCCCCCCCCCCCC5CCCC*CCCC*CCCCCCCCCCCCC5#####
@VH01349:24:AACVJTHM5:1:1101:67255:26312 1:N:0:AGGTGAGA+CGCATAGA
CCTATGACTCCTACGGGAGGCAGCAGTGGGGAATATTGGACAATGGGCGCAAGCCTGATCCAGCCATGCGGCGTGAGTGATGAAGGCCTTAGGGTTGTAAAGCTCTTTTACCAGGGAAGATAATGACGGTACCTGGAGAATAAGCCCCGGCTAACTTCGTGCCAGCAGCCGCGGTAATACGAAGGGGGCCAGCGTTGCTCGGAATCACTGGGCGTAAAGCGCACGTAGGTGGGTCGCTTAGTCGAGGGTGAAATCCTGGAGCTCAACTCCAGAACTGCCTTCGATACTGGCGATCTGAGCC
+
5CCCCCCCCCCCCCCCCCCCCCCCCCCCCCCCCCCCCCCCCCCCCC5CCCCCCCCCCCCCCCCCCCC5C*CCCCCCCCCCCCCCCCC5CCCCCCCCCCCCCCCCCCCCCCCCCCCCCCCCCCCCCCCCCCCCCCCCC*5CCCCCCCCCCCCCCCCCCCCCCCCCCC5CCCCCC5CCCCCCCCCCCCCCCCCCCCCCCCCCCCCCCCCCCCCCCCCCCCCCCCCCCCCCCCCCCCCCCCCCCCCCCCCCCCCCCCCCCCCCCCCCCCCCCCCCCCCCCCCCCCC5C*CC*C5CCCCC#####
@VH01349:24:AACVJTHM5:1:1101:39344:27637 1:N:0:AGGTGAGA+CGCATAGA
CCTATGACTCCTACGGGAGGCAGCAGTGAGGAATTTTCTGCAATGGGCGAAAGCCTGACAGAGCAATACCGCGTGAGGGATGAAGACTTACTGAGTTGTAAACCTCGGTGCCTTAAGGAAGAAGATCTGACGGTACTTAAGGTGGAAAGCATCGGCTAACTCCGTGCCAGCAGCCGCGGTAAGACGGGGGATGCAAGTGTTATCCGGAATCACTGGGCGTAAAGCGTCTGCAGGTGGTTTCCTAAGTCCACTGTTAAACCTTGAGGCTCAACCTCAAATCTGCATTGGAAACTAGGTAAAA
+
CCCCCCCCCCCCCCCCCCCCCCCCCCCCCCCCCCCCCCCCCCCCCCCCCCCCCCCCCCCCCCCCCCCCCCCCCCCCCCCCCCCCCCCCCCCCCCCCCCCCCCCCCCCCCCCCCCCCCCCCCCCCCCCCCCCC5CCCCCCCCCCCCCCCCCCCCCCCCCCCCCCCCC5CCCCCCCCCCCCCCCCCCCCCCCCCCCCCCCCCCCCCCCCCCCCCCCCCCCCCCCCCCCCCCCCCCCCCCCCCCCCCCCCCCCCCCCCCCCCCCCCCCCCCCCCC*CCCCCCCCCCCCCCCCCCCCCCC#####
@VH01349:24:AACVJTHM5:1:1101:63014:27675 1:N:0:AGGTGAGA+CGCATAGA
CCTATGACTCCTCGGGAGGCAGCAGCAAGGAATTTTCGTCAATGGGCGCAAGCCTGAACGAGCAACGCCGCGTGCAGGATGACGGCCTTCGGGTTGTAAACTGCTTTTCCGAGGGAAGACATCGACGGTACCTCGGGAATAAGGCTCGGCTAACTCTGTGCCAGCAGCCGCGGTAAGACAGAGGAGCCAAGCGTTGTCCGGATTGACTGGGCGTAAAGCGCACGCAGGCGGATGCGCGCGTGGGGTGTGAAATCTGGCCGCTTAACGGCCAGGCGCCATCCCATACGGCGCGTCTGTAAAG
+
CCCCCCCCCCCCCCCCCCCCCCCCCCCCCCCCCCCCCCCCCCCCCCCCCCCCCCCCCCCCCCCCCCCCCCCCCCCCCCCCCCCCCCCCCCCCCCCCCCCCCCCCCCCCCCCCCCCCCCCCCCCCCCCCCCCCCCCCCCCCCCCCCCCCCCCCCCC5CCCCCCCCCCCCCC5CCCCCCCCCCCCCCCCCCCCCCCCCCCCCCCCCCCCCCCCCCCCCCCCCCCCCCCCCCCCCCCCCCCCCCCCCCCCCC5C5CCCCCCCCCCCCCCCCCCCCCCCCCCCCCCCCCC5CCCCCCCCC#####
@VH01349:24:AACVJTHM5:1:1101:9805:28129 1:N:0:AGGTGAGA+CGCATAGA
CCTATGACTCCTACGGCAGGCAGCAGTAGGGAATCTTCCACAATGGACGAAAGTCTGATGGAGCAACGCCGCGTGAGTGAAGAAGGTTTTCGGATCGTAAAACTCTGTTGTAAGGGAAGAACACGTACGAGAGTAACTGCTCGTACCTTGACGGTACCTTATTAGAAAGCCACGGCTAACTACGTGCCAGCAGCCGCGGTAATACGTAGGTGGCAAGCGTTGTCCGGAATTATTGGGCGTAAAGCGCGGGCAGGCGGTTCTTTAAGTCTGATGTGAAAGCCCACGGGTCAACCGTGGACCA
+
CCCCCCCCCCCCCC5C*CCCCC*CCCCCCCCCCCCCCCCCCCCCCCCC5CCC*CCCCCC*CCCCCCCCCC*CCCCCCCCCCCCCCCCCCCCCCCCCCCCCCCCCCCCCCCCCCCCCCCCCCCCCCCCCCCCCCCCCCCCCCCCCC5CCCCCCCCC5CCCC*CCCCCCCCCCCCCCCCCCCCCCCCCCCCCC5CCCCCCCCCCCCCCCCCCC55*CC**C55CCC5CCCC5CCCC55CCCCCCCCC5*C*CC5CC55*CC5CCCC5CCCCC5CCCCCCCCCC5C5C*CC*CC*CCC5#####
@VH01349:24:AACVJTHM5:1:1101:54512:29322 1:N:0:AGGTGAGA+CGCATAGA
CCTATGACTCCTACGGGAGGCAGCAGTAAGGAATATTGCACAATGGGCGCAAGCCTGATGCAGCAACGCCGCGTGCCCGAGGAAGGCCTTCGGGTTGTAAAGGGCTTTTCTGGCTGAAGAGACAGGACGGTAGGCCAGGAATAAGCGTCGGCTAACTACGTGCCAGCAGCCGCGGTAAAACGTAGGACGCGAGCGTTATCCGGATTTACTGGGCGTAAAGCGCGGGCAGGCGGGTGTTCAAGTCGGACGTGAAAGCTCCCGGCTCAACCGGGAGAGGCCGTTCGAAACTGGGCAGCGGTTC
+
CCCCCCCCCCCCCCCCCCCCCCCCCCCCCCCCCCCCCCCCCCCCCCCCCCCCCCCCCCCCCCCCCCCCCCCCCCCCCCCCCCCCCCCCCCCCCCCCCCCCCCCCCCCCCCCCCCCCCCCCCCCCCCCCCCCCCCCCCCCCCCCCCCCCCCCCCCCCCCCCCCCCCCCC5*CCC5CCCCCCCCCCCCCCCCCCCC5CCC*CCCCCCCCCCCCCCCCCCCC*CCCCCCCCCC5CC*CCCC5CCCCCCCCCCCCCCCCC*CCCCCCCCCCCCCCCCC5CCCCCCCCCCCCCCCCCCCCC#####
@VH01349:24:AACVJTHM5:1:1101:77461:30041 1:N:0:AGGTGAGA+GGCATAGA
CCTATGACTCCTACGGGAGGCAGCAGTAAGGAATATTGCACAATGGGCGCAAGCCTGATGCAGCAACGCCGCGTGCCCGAGGAAGGCCTTCGGGTTGTAAAGGGCTTTTCTGGCTGAAGAGCAAGGACGGTAGGCCAGGAATAAGCGTCGGCTAACTACGTGCCAGCAGCCGCGGTAAAACGTAGGACGCGAGCGTTATCCGGATTTACTGGGCGTAAAGCGCGGGCAGGCGGCTGTTCAAGTCGGACGTGAAACCTCCCGGCTCAACCGGGAGAGGCCGTTCGAAACTGGGCAGCCGGTT
+
CCCCCCCCCCCCCCCCCCCCCCC*CCCCCCCCCCCCCCCCCCCCC*CCC5CCC*CCCCCCCCCCCCCCCCCCCCCCCCCCCCCCCCCCCCCCCCCCCCCCCCCCCCCCCCCCCCCCCCC5C5CCCCCCCCCCCCCCCCCCCCCCCCCCCCCCCCCCCCCCCCCCCCCCCCCCCCCCCCCCCCCCCCCCCCCCC5CCCCCCCCCCCCCCCCCCCCCCCCCCCCCCCCCCCC*CCCCCCCCCCCCC5CCCCCCCCC5CCCCCCCCCCCCCC5C5CCCC*C5C*CCCCCCC*5CC*CCC#####
@VH01349:24:AACVJTHM5:1:1101:20750:31083 1:N:0:AGGTGAGA+CGCATAGA
CCTATGACTCCTACGGGAGGCAGCAGTGGGGAATTTTGGGCAATGGGCGAAAGCCCGACCCAGCAACGCCGCGTGAAGGAGGAAATCCTTCGGGATGTAAACTTCACAAGCAAGGGAAGAGCGCTCCTCTAATAATACGAGAGGGGTCCGACGGTACCTTGCGTAAGCCACGGCTAACTACGTGCCAGCAGCCGCGGTAATACGTAGGTGGCAAGCGTTGTTCGGAGTTATTGGGCGTAAAGGGCGCGTAGGCGGCCTTGTAAGTCAGCTGTGAAAGCCCGGGGCTCAACCCCGGAGGATA
+
CCCCCCCCCCCCCCCCCCCCCCCCCCCCCCCCCCCCCCCCCCCCCCCCCCCC*CCCCCCCCCCCCCC5CCCCCCC5CCCCCCCCCCCCCCCCCCCCCCCCCCCCCCCCCCCCCCCCC5CCCCCCCCCCCCCCCCCCCCCC5CCCCCCCCCCCCCCCCCCCCCCCCCCCCCCCCCCCCCCCCCCCCCCCCCCCCCCCCCCCCCCCCCCCCCCCCCCC55CCCCCCCCCCCC5CCCCCCCCCCCCCCCCCCCCCCCCCCCCCCCCCCCCCCCCCCCCCCCCCCCCC5CCCCCCCCCCC#####
@VH01349:24:AACVJTHM5:1:1101:19879:31916 1:N:0:AGGTGAGA+CGCATAGA
CCTATGACTCCTACGGGAGGCAGCAGTGGGGAATATTGGACAATGGGCGAAAGCCTGATCCAGCAATGCCGCGTGAGTGATGAAGGCCTTAGGGTTGTAAAGCTCTTTTACCCGGGATGATAATGACAGTACCGGGAGAATAAGCCCCGGCTAACTCCGTGCCAGCAGCCGCGGTAATACGGAGGGGGCTAGCGTTGTTCGGAATTACTGGGCGTAAAGCGCGCGTAGGCGGCTTTGTAAGTTAGAGGTGAAAGCCCGGGGCTCAACTCCGGAACTGCCTTTAAGACTGCATCGCTTTCCA
+
CCCCCCCCCCCCCCCCCCCCCCCCCCCCCC5CCCCCCCCCCCCCCCCCCCCCCCCCCCCCCCCCCCCCCCCCCCCCCC*CCCCCCCCCCCCCCCCCCCCCCCCCCCCCCCCCCC*CCCCCCCCCCCCCCCCCCCCCCCCCCCCCCCCCCCCCCCCCCCCCCC5CCCCCCCCCCCCCCCCCCCCC*C5CCCCCCCCCCCCCCCCCCCCCCCCCCCCCCCCCCCCCCCCCCCCCCCC5CCCCCCC5CCCCCCCCCCCCCC*CCCC5CCCCCCCCCCCCC5CCCCCCCC5CCCCCCCC*#####
@VH01349:24:AACVJTHM5:1:1101:50649:33373 1:N:0:AGGTGAGA+CGCATAGA
CCTATGACTCCTACGGGAGGCAGCAGTGAGGAATCTTGCGCAATGGGGGCAACCCTGACGCAGCCACGCCGCGTGCTGGAAGACGGCCCTATGGGTTGTAAACAGCTTTTACCGGGGAAGAACCTGGAGGATTCGTCCTCCACTGACGGTACCTGGTGAATAAGCACCGGCTAACTCCGTGCCAGCAGCCGCGGTAATACGGAGGGTGCAAGCGTTGTCCGGAATCATTGGGTGTAAAGGGTGTGCAGGCGGAAGTCGAAGTCGGAGGTGAAATCTTGCCGCTTAACGGTAAAAGGGAAAC
+
CCCCCCCCCCCCCCCCCCCCCCCCC5CCCCCCCCCCCC*CCCCCCCCCCCCCCCCCCCCCCCCCCCCCCCCCCCCCCCCCC5CCCCCCCCCCCCCCCCCCCCCCCCCCCCCCCCCCCCCCCCCCCCCCCCCCCCCCCCCC5CCCCCCCCCC5CC5CCCCCCCC5CCCCCCCCCCCCCCCCCCCCCCCCCCCCCCCCCCCCCCCCCCCCCCCC5CCCCCCCCCCCCCCCCCCCCCCCCCCCCCCCCCCCCCCCCCCC5CCCCCCCCCCCCCCCCCCCCCCCCCCC5CCCCCCCCCCC#####
@VH01349:24:AACVJTHM5:1:1101:44968:34017 1:N:0:AGGTGAGA+CGCATAGA
CCTATGACTCCTACGGGAGGCAGCAGTGAGGGATATTGGGCAATGGGCGCAAGCCTGACCCAGCGACGCCGCGTGGAGGCGAAGGGCTTCGGCTCGTAAACTCCTTTTCCCAGGGACGAGACAAGGACGGTACCTGGGGAATAAGTCTCGGCTAACTACGTGCCAGCAGCCGCGGTAATACGTAGGAGGCAAGCGTTATCCGGAATTACTGGGCGTAAAGGGCGTCTAGGTGGTTGTTCAAGCGGGGTGTGAAAGCTCCTGGCTTAACTGGGAGAGTGCGCTCCGAACTGGGCGACTGATG
+
CCCCCCCCCCCCCCCCCCCCCCCCCCCCCCCCCCCCCCCCCCCCCCCCCCCCCCCCCCCCCCCCCCCCCCCCCCCCCCCCCCCCCCCCCCCCCCCCCCCCCCCCCCCCCCCCCCCCCCCCCCCCCCCCCCCCCCCCCCCCCCCCCCCCCCCCCCCCCCCCCCCCCCCCCCCC*CCCCCCCCCCCCCCCC5CCCCCC5CCCCCCCCCCCCCCCCCCCCCCCCCCCCCCCCCCCCCCCCCCCCCCCCCCCCCCCCCCCCCCCCCCCCCCCCCCCCCCCCC5CCCCCCCCCCCC5*CCC#####
@VH01349:24:AACVJTHM5:1:1101:28172:34415 1:N:0:AGGTGAGA+CGCATAGA
CCTATGACTCCTACGGGAGGCAGCAGTAGGGAATCTTCCGCAATGGACGAAAGTCTGACGGAGCAACGCCGCGTGAGTGATGAAGGTTTTCGGATCGTAAAGCTCTGTTGCCAGGGAAGAACGCTTGTGAGGGTAACTGCTCACAAGGTGACGGTACCTGAGAAGAAAGCCCCGGCTAACTACGTGCCAGCAGCCGCGGTAAGACGTAGGTGGCGAGCGTTGTCCGGAATTACTGGGCGTAAAGGGCGTGTAGGCGGCCTTTCAAGTCAGGCGTGAAATTCCTGGGCTCAACCCACACCTG
+
CCCCCCCCCCCCCCC5CCCCCCCCCCCCCCCCCCCCCCCCCCCCCCCCCCCCCCCCCCCCCCCCCCC5CCCCCCCCCCCCCCCCCCCCCCCCCCCCCCC5CCCCCC5CCCCCCCCCCCCCCCCCCCCCCCCCCCCCCCCCCCCCCCCCCCCCCCCCCCC5CCCCCCCCCCCCCCCCCCCCCCC5CCCCCCCCCCCCCCCCCCC*CCCCCCCCCCCCCCCCC5CCCCCCCCCCCCC5CCCCCC5CCCCC*CCCCCCCCCCCCCCCCCCCCCCCCCCCCCCCCCCCCCCC5C5CCCC*#####
@VH01349:24:AACVJTHM5:1:1101:23760:34547 1:N:0:AGGTGAGA+CGCATAGA
CCTATGACTCCTACGGGAGGCAGCAGTAGGGAATCTTCCGCAATGGACGAAAGTCTGACGGAGCAACGCCGCGTGAACGATGAAGGTCTTCGGATCGTAAAGTTCTGTTGTCAGGGAAGAACACGTACCGTTCGAACAGGACGGTACCTTGACGGTACCTGACGAGGAAGCCCCGGCTAACTACGTGCCAGCAGCCGCGGTAATAGGTAGGGGGCAAGCGTTGTCCGGAATTATTGGGCGTAAAGCGCGCGCAGGCGGTTCCTTAAGTCTGATGTGAAAGCCCACGGCTCAACCGGGATGC
+
CCCCCCCCCCCCCCCCCCCCCC*CCCCCCCCCCCCCCCCCCCCCCCCCCCCCCCCCCCCCCCCCCCCCCCC5CCCCCCCCCCCCCCCCCCCCCCCCCCCCCCCCCCCCCCCCCCCCCCCCCCCCCCCCCCCCCCCCCCCCCCCCCCCCCCCCCCCCCCCCCCCCCC5CCCCC5CCCCCCCCCCCCCCCCCC5CCCCCCCCCCCCC**CCCCCCC5CCCCCCCCCCCCCCCCCCCCCCCCCCCCCCCCCCCCCCCCC5CCCCCCCCCCCCCCCC5C5CCCC5CCCC*C5CCCCCCC*#####
@VH01349:24:AACVJTHM5:1:1101:11528:35077 1:N:0:AGGTGAGA+CGCATAGA
CCTATGACTCCTACGGGAGGCAGCAGTAGGGAATCTTCCACAATGGACGAAAGTCTGATGGAGCAACGCCGCGTGAGTGATGAAGGCTTTCGGGTCGTAAAACTCTGTTGTTAGGGAAGAACAAGTGCTAGTTGAATAAGCTGGCACCTTGACGGTACCTAACCAGAAAGCCACGGCTAACTACGTGCCAGCAGCCGCGGTAATACGTAGGTGGCAAGCGTTATCCGGAATTATTGGGCGTAAAGCGCGCGCAGGTGGTTTCTTAAGTCTGATGTGAAAGCCCACGCCTCAACCGTCCTGA
+
C*CCCCCCCCCCCCCCCCCCCCCCCCCCCCCCCCCCCCCCCCCCCCCCCCCCCCCCCCCCCCCCCCCCCCCCCCCCCCCCC5CCCCCCCCCCCCCCCCCCCCCCCCCCCCCCCCCCCC5CCCCCCCCCCCCCCCCCCCCCCCCCCC5CCCCCCCCCCCCCCCCC5CCCC5CCCCCCCCCCCCCCCCC*CCCCCCCCCCC5CCCCCCCCCCCCCCCCCC5C5C*CCCCCCCCCCCC5CCCCCCCCCCCCCC*CC5CCCCCCC*C*CCCCCCCCCCCCCCC5C5CC5C**C5CCCCCC#####
@VH01349:24:AACVJTHM5:1:1101:23344:35304 1:N:0:AGGTGAGA+CGCATAGA
CCTATGACTCCTACGGGAGGCAGCAGTGAGGAATATTGCGCAATGGGCGAAAGCCTGACGCAGCGACGCCGCGTGGGGGATGAAGGTTTTCGGATTGTAAACCCCTTTCGTGAGGAAAGATAAAGTGGGTAACCACTTAGACGGTACCTCAAGAAGAAGCCACGGCTAACTTCGTGCCAGCAGCCGCGGTAATACGAAGGTGGCGAGCGTTGTTCGGATTTACTGGGCGTAAAGAGCACGTAGGCGGTTGGGTAAGCCTCTTGGGAAATCTCCCGGCTTAACCGGGAAAGGTCGAGTCCCC
+
CCCCCCCCCCCCCCC5CCCCCCCCCCCC5CCCCCCCCCCCCCCCCCCCCCCCCCCCCCCCCCCCCCCCCCCCCCCCCCCCCCCCCCCCCCCCCCCCCCCCCCCCCCCCCCC*CCCCCCCCCCCC5CCCCCCCCCCCCCCCCCCCCCCCCCCCCCCCCCCCCCCCCCCCCCCCCCCCCCCCCCCCCCCCCC5CCCCCCCCCCCCCCCCCCCCCCCCCCCCCCCCCCCCCCCCCCCCCCCCCCCC*CCCCCCCCCCCCCCCCCCCCCCCCC5CCCCCCCCCC5CCC5C5CCCCCCCCC#####
@VH01349:24:AACVJTHM5:1:1101:64131:35494 1:N:0:AGGTGAGA+GGCATAGA
CCTATGACTCCTACGGGAGGCAGCAGTAGGGAATCTTCCGCAATGGACGAAAGTCTGACGGAGCAACGCCGCGTGAGTGATGAAGGTTTTCGGATCGTAAAACTCTGTTATTAGGGAAGAACAAATGTGTAAGTTACTGTGCACATCTTGACGGTACCTAATCAGAAAGCCACGGCTAACTACGTGCCAGCAGCCGCGGTAATACGTAGGGTGCGAGCGTTATCCGGAATCATTGGGCGTAAAGAGCTCGTAGGCGGTTCAACAAGTCGGCTGTGAAAGTCTGGGGCTCAACCCCACACAC
+
CCCCCCCCCCCCCC*CCCCCCCCCCCCCCCCCCCCCCCCC5CCCCCCCCCCCCCCCCCCCCCCCCCCCCCCCCCCCCCCCCCCCCCCCCCCCCCCCCCCCCCCCCCCCCCCCCCCCCCCCCCCCCCCCCC5CCC*C*CCCC*CCCCCCCCCCCCCCCCCCCCCCC5CCCCCCC5CCCCCCCCCCC5CCCCCCCCCCCCCCC*CCCCCCCCCCCCCCCCCCC5CCC5CCCCCCCCCCCCCCCCCCCC5CCCCCCC5CCCCCCCCCC*CCCCCC5CCCCCCCCCCC*C*C*CCCCCCC#####
@VH01349:24:AACVJTHM5:1:1101:8006:36251 1:N:0:AGGTGAGA+CGCATAGA
CCTATGACTCCTACGGGAGGCAGCAGTGAGGAATATTGCACAATGGGGGCAACCCTGATGCAGCGACGCCGCGTGAGTGAAGAAGGCCTTCGGGTCGTAAAGCTCTTTTCTGCGTGACGAGGAAGGACGGTAGCGCAGGAATAAGTCTCGGCTAACTACGTGCCAGCAGCCGCGGTAAAACGTAGGAGACAAACGTTATCCGGAGTTACTGGGCGTAAAGGGCGTGCAGGTGGTCTGTTAAGTCTGGCGTGAAAGCTCTCGGCTAAACCGGGAGAGGTCGTTGGATACTGGCGGACGTTAT
+
CCCCCCCCCCCCCCCCCCCCCCCCCCC5CC5CCCCCCCCCCCCCC5CCCCCCCCCCCCCC*CCCCCC5CCCCCCCCCCCCCCCCCCCCCCCCCCCCCCCCCCCCCCCC5CCCCCCCCCCCCCCCCCCCCCCC*CCCC5CCCCCCCCCCC5C*CCCCCCCCCCCCCCCCCCCCCCCCCCCCCCCCCCCCCCCCCCCCCCC5*CCCCCCCCCCCCCCCCCCCCC5CCCCCCCCCCCCCCCCCCCCCC*5C*CCCCCC*CCCCC5CCCCCCC5*CCCCCCCCC5CCCCCCCCCC*CCCC#####
@VH01349:24:AACVJTHM5:1:1101:49153:36573 1:N:0:AGGTGAGA+CGCATAGA
CCTATGACTCCTACGGGAGGCAGCAGTGGGGAATATTGCACAATGGGCGAAAGCCTGATGCAGCGACGCCGCGTGAGGGATGACGGCCTTCGGGTTGTAAACCTCTTTCAGTAGGGAAGAAGCGAAAGTGACGGTACCTGCAGAAGAAGCGCCGGCTAACTACGTGCCAGCAGCCGCGGTAATACGTAGCGCGCAAGCGTTATCCGGAATTATTGGGCGTAAAGAGCTCGTAGGCGGTTTGTCGCGTCTGCCGTGAAAGTCCGGGGCTCAACTCCGGATCTGCGGTGGGTACGGGCCGAAA
+
CCCCCCC5CCCCCC5CCCCC5CCCCCCCCCCCCCCC5CCCCCCCCCCCCCCCCCCCCCCCCCCCCCCCCCC5CCCCCCCCCCCCCCCCCCCCCCCCCCCCCCCCCCCCCCCCCCCCCCCCCCCCCCCCCCCCCCCCCCCCCC5CC5CCCCC*CCCCCCCCCCCCCCCCCCCCC5C5CCCCC*CCCCCCC*CCC*5CCCCCCCC5CCCCCCCCCC5*CCCCCC5C*5CCCCCCC**CCCCCCCCCCCCCCCCCCCCCCCCCC*CCCC*CCCCCCCCCCCC*C5*CC5CCCCC5CCCC#####
@VH01349:24:AACVJTHM5:1:1101:63601:38750 1:N:0:AGGTGAGA+CGCATAGA
CCTATGACTCCTACGGGAGGCAGCAGTAGGGAATCTTCCACAATGGACGAAAGTCTGACGGAGCAACGCCGCGTGAGTGATGAAGGTTTTCGGATCGTAAAACTCTGTTGTTAGGGAAGAACAAGTGCGAGAGTAACTGCTCGCACCTTGACGGTACCTAACCAGAAAGCCACGGCTAACTACGTGCCAGCAGCCGCGGTAATACGTAGGTGGCAAGCGTTGTCCGGAATTATTGGGCGTAAAGCGCGCGCAGGCGGTTTCTTAAGTCTGATGTGAAAGCCCCCGGCTCAACCGGGCTTGT
+
CCCCCCCCCCCCCCCCCCCCCCCCCCCCCCCCCCCCCCCCCCCCCCCCCCC5CCCCCCC5CCCCC5CCCCCCCCC5CCCCCCCCCCCCCCCC5CCCCCCCCCCC5CCCCCCC*CCCC5CCCCCCCCCCCCCCCCCCCCCCCCCCCCCCCCC5CC5CCCCCCCCCCCCC5CCCCCCCCCCCCCCCCCCCCCCCCCCCCCCCCCCCCCCCCCCCCCCCCCC5CCCCCCCCCCCCCCCCCCCCC*C55CC5CCCCCCCCCC5CCCCCCCCCCCCCCCCCCCCCCCCCCCCCCCCCCCCC#####
@VH01349:24:AACVJTHM5:1:1101:27017:39318 1:N:0:AGGTGAGA+CGCATAGA
CCTATGACTCCTACGGGAGGCAGCAGTAAGGGATCTTGCGACAATGGGCGAAAGCCTGACGCAGCAACGCCGCGTGCGGGATGACGGCCTTCGGGTTGTAAACCGCTTTTCGGGGGGAAGAGGAAGGACGGTACCCCCGGAAGAAGTCTCGGCTAACTACGTGCCAGCAGCCGCGGTAAAACGTAGGAGGCGAGCGTTATCCGGATTTACTGGGTGTAAAGCGCGTGTAGGCGGTCCTGCAAGTGGCGCGCGAAAGCGCCCGGCTCAACCGGGCGAGGACGTGACCGAACTGCGGGCGGTA
+
CCCCCCCCCCCCCCCCCCCCCCC*CCCCCCCCCCCCCC*CCCCCCCCCCCCCCCCCCC5CC5CCCCCCCCCCCCCCCCCCCCCCCCCCCCCCCC5CCCCCCCCCCCCCCCCCCCCCCCCCCCCCCCCCCCCCCCCC5CCCCCC5CCCCCCCCCCCCCCCCCCCCCCCCCCCCCCCCCCCCCCCCCCCCCCCCCCCCCCCC5CCCCCCCCCCC*CCCCCCCCCCCCCCCCCCCCCCCCCCCCCC5CCCCCCCCCCCCCCCCCCCCCCC5CCCCCCCCCCC**CCCCCCCCCC5CC55#####
@VH01349:24:AACVJTHM5:1:1101:36201:39678 1:N:0:AGGTGAGA+CGCATAGA
CCTATGACTCCTACGGGAGGCAGCAGTTAGGAATTTTCCACAATGGGGGCAACCCTGATGGAGCAACGCCGCGTGCAGGATGAAGGTTTTCGGATTGTAAACTGCTTTTATACGTGACGAATATGACGGTAGCGTATGAATAAGGATCGGCTAACTCCGTGCCAGCAGCCGCGGTCATACGGAGGATCCAAGCGTTATCCGGATTTACTGGGCGTAAAGAGTTGCGTAGGTGGTTTTTTAAGCGAATAGTGAAATCTTGTGGCTCAACCATAAGGCTATTATTCGAACTGGGAAACACTGA
+
CCCCCCCCCCCCCCCCCCCCCCCCCCCCCCCCCCCCCCCCCCCCCCCCCCCCCCCCCCCCCCCCCCCCCCCCCCCCC*CCC5CCCCCCCCCCCCCCCCCCCCCCCCCCCCCCCCCCCCCCCCCCCCCCCCCCCCCCCCCCCCCCCCCCCCCCCCCCCCCCCCCCCCCCCCC*CCCCCCCCCCCCCCCCCCCCCCCCCCCCCCCCCCCCCCCCCCCC*CCCCCCCCCCCCCCCCCCCCCCCCCCCCCCCCCC5CCCCCCCCCCCCCCCC*CCC*CC*CCCCCCCCCCCCCCCCCCC5#####
@VH01349:24:AACVJTHM5:1:1101:19500:40246 1:N:0:AGGTGAGA+CGCATAGA
CCTATGACTCCTACGGGAGGCAGCAGTAGGGAATCTTCCACAATGGACGAAAGTCTGATGGAGCAACGCCGCGTGAGTGAAGAAGGTTTTCGGATCGTAAAACTCTGTTGTAAGGGAAGAACATGTACGAGAGTAACTGCTCGTACCTTGACGGTACCTTATTAGAAAGCCACGGCTAACTACGTGCCAGCAGCCGCGGTAATACGTAGGTGGGAAGCGTTGTCCGGAATTATTGGGCGTAAAGCGCGCGCAGGCGGTTGTTTAAGTCTCATGTGAAAGCCCACGGCTCGACCGTGGATAA
+
CCCCCCCCCCCCCCCCCCCCCCCCCCCCCCCCCCCCCCCCCCCCCCCCCCCCCCCCCCCCCCCCCCC*CCCCCCCCCCCCCCCCCCCCCCCCCCCCCCCCCCCCCCCCCCCCCCCCCCCCCCCCCCCCCCCCCCCCCCCCCCCCCCCCCCCCCCCCC5CCCCCCCCCCCCCCCCCCCCCCCCCC5CCCC55CCC555CCCCCC5CCCCCCCCC*CCC*C5CCCCCCCCCCCCCCCC5CCCCCCCCCCCCC*C*5CCCCC*CCCCCCCCC*CC5CCCCC5CCCCCC55CCCCCC*CC#####
@VH01349:24:AACVJTHM5:1:1101:16508:41798 1:N:0:AGGTGAGA+CGCATAGA
CCTATGACTCCTACGGGAGGCAGCAGTTAGGAATTTTGGGCAATGGGCGAAAGCCTGACCCAGCAACGCCGCGTGGGTGACGAAGGCCTTCGGGTCGTAAAGCCCTTTTCCACGGGAAGATAATGACGGTACCGTGGGAATAAGCCCCGGCTAACTACGTGCCAGCAGCCGCGGTAATACGTAGGGGGCGAGCGTTGTCCGGATTTACTGGGCGTAAAACGCTTGTAGGCGGTCACGCCAAGTCGGATGTGAAATCTCCCGGCTTAACTGGGAGGGGTGATTCGATACTGGCGGGCTTGTA
+
CCCCCCCCCCCCCCCCCCCCCCCCCCCCCCCCCCCCCCCC5CCCCCCCCCCCCCCCCCCCCC5CCCCCCCCCCCCCCCCCCCCCCCCCCCCCCCCCCCCCCCCCCCCCCCCCCCCC5CCCC*CCC*CCCCCCCCCCCCCCCCCCCCCCCCCCCCCCCCCCCCCC55CCCCCCCCCCCCCCCCCCCCCCCCCCCCCCCCCCCCCCCCCCCCCC5CCCCCCCC*CCCCCCCCCCCCCCCCCCCCCC5CCCCCCCCCCCC5CC5CCCCCCCCC5C*CCCCC*CCC5CCCCCC5C*CC5*#####
@VH01349:24:AACVJTHM5:1:1101:34099:41893 1:N:0:AGGTGAGA+CGCATAGA
CCTATGACTCCTACGGGAGGCAGCAGCAAGGAATTTTCCACAATGGGCGCAAGCCTGATGGAGCAACGCCGCGTGCGGGATGACGCCCTTCGGGGTGTAAACCGCTTTTCGAGGGGACGAAGGCAATGACGGTACCCTCGGAATAAGGATCGGCTAACTAGGTGCCAGCAGCCGCGGTAAGACGTAGGATCCGAGCGTTGTCCGGAGTTACTGGGCGTAAAGCGCGCGCAGGCGGATACGCGCATCGGCGGTGAAAGCCCCCCGCTCAACGGGGGAGGGTCCGTCGAGATGGCGTGTTTGC
+
CCCCCCCCCCCCCCCCCCCCCCCCCCCCCCCCCCCCCCCCCCCCCCCCCCCCCCCCCCCCCCCCCCCCCCCCCCCCCCCCCCCCCCCCCCCCCCCCCCCCCCCCCCCCC5CCCCCCCCCCCCCCCCCCCCCCCCCCCCCCCC5CCCCCCCCCCCCCCCCC*CCCCCCCCC5CCCCCCCCCCCCCCCCCCCCCCCCCCCCCCCCC5CCCCCCCCCCCCCCCCCCCCCCCCCCCCCCCCCCCCCCCCCCCCCCCCCCCCCCCCCCCCC5CCCCC5CCCCCCCCCCCC5CCCCCC5CCC#####
@VH01349:24:AACVJTHM5:1:1101:35690:42877 1:N:0:AGGTGAGA+CGCATAGA
CCTATGACTCCTACGGGAGGCAGCAGTGGGGAATTTTGCGGAATGGGCGAAAGCCTGACGCAGCAACGCCGCGTGAAGGATGAAGGCTCTCGAGTCGTAAACTTCTGTCTGGGGGAAAGATGATGACGGTACCCCCAAAGCAAGCCCCGGCTAATTCCGTGCCAGCAGCCGCGGTAATACGGAAGGGGCAAGCGTTGTTCGGAATTATTGGGCGTAAAGGGCGTGTAGGCGGGTTCGCAGGTCGGTGGTGAAAGCATACAGCTCAACTGTATTGAGCCACGGAAACGGCGGAGGTTATCTA
+
CCCCCCCCCCCCCCCCCCCCCCCCCCCCCCCCCCCCCCCC*CCCCCCCCCCCCCCCCCCCCCCCCCCCCCCCCCCCCCCCCCCCCCCCCCCCCCCCCCC*CCCCCCCCCCCCCCCCCCCCCCCCCCCCCCCCCCCCCCCCCCCCCCCCCCC5CCCCCC*CCC5CCCCCCCC*5CCCCCCCCCCCCCCCCCCCCCCCCCCCCCCCCCCCCCCCCCCCCCCCCCCCCCCCCCCC*CCCC5CCCCCCCCCCCCCCCCCCCCCCCCCCCCCC5CCCCCCCC5CCCCCCCCCCCCCCC5CC#####
@VH01349:24:AACVJTHM5:1:1101:18269:43900 1:N:0:AGGTGAGA+CGCATAGA
CCTATGACTCCTACGGGAGGCACAGTAAGGAATATTGGTCAATGGACGAAAGTCTGAACCAGCCATGCCGCGTGGAGGATGAAGGTCCTCTGGATTGTAAACTTCTTTTATATGGGACGAAAAAAGGCTTTTCTAAGTCGTCTGACGGTACCATATGAATAAGCACCGGCTAACTCCGTGCCAGCAGCCGCGGTAATACGGAGGGTGCAAGCGTTATCCGGATTCACTGGGTTTAAAGGGTGCGTAGGTGGGTTGGTAAGTCAGTGGTGAAATCCCCGAGCTTAACTTGGGAACTGCATTC
+
CCCCCCCCCCCCCCCCCCCC*CCCCC5CCCCCC5CCCCCCCCCCCCCCCCCCCCCCCCC5CCCCCCCCCCCCCCCCC*CCCCCCCCCCCCCCCCCCCCCCCCCCC5CCCCCCCCCCCCCCCCCCCCCCCCCCCCCCCCCCCCCCCCCCCCC*CCCCCCCCCCC*CCCC5CCCCCCCCCCCCCCC*CCCCCCCCCCCCCC5CCCC*C5*CCCCCCCCC*CCCCCCCCCCCCCCCCCCCC5CC*5CCCCCCCCCCCCCCCCCCCCCCC*C5*5CCCCCCCCC*CCCCC5CCCCCCCCC#####
@VH01349:24:AACVJTHM5:1:1101:22265:46152 1:N:0:AGGTGAGA+CGCATAGA
CCTATGACTCCTACGGGAGGCAGCAGTAGGGAATCTTCCACAATGGACGAAAGTCTGATGGAGCAACGCCGCGTGAGTGAAGAAGGTTTTCGGATCGTAAAACTCTGTTGTAAGGGAAGAACACGTACGAGAGTAACTGCTCGTACCTTGACGGTACCTTATTAGAAAGCCACGGCTAACTACGTGCCAGCAGCCGCGGTAATACGTAGGTGGCAAGCGTTGTCCGGAATTATTGGGCGTAAAGCGCGCGCAGGCGGTTCTTTAAGTCTGATGTGAAAGCCCACGGCTCAACCGTGTTAAG
+
CCCCCCCCCCCCCCCCCCCC*CCCCCCCCCCCCCCCCCCCCCCCCCCCCCCCCCCCCCCCCCCCCCCCCCCCCCCCCCCCCCCCCCCCCCCCCCCCCCCCCCCCCCCC5CCCCCCCCCCCCCCCCCCCCC*5CCCCCCCCCCCCC5CCCCC5CCCCC5CC5CCCCCCCCCCCCCCCCCCCCCCCCCCCCCCCC*CC*C*CCCCCCCCCCCCCC*CCCCCCC5C5CCCCCC*CCCCC*5CCCCCCCCCCCCCCCCCCCC55CCCCCCCCCCCCCCCCCCCCC5CCCCCCCCCCCCCC#####
@VH01349:24:AACVJTHM5:1:1101:32849:46399 1:N:0:AGGTGAGA+CGCATAGA
CCTATGACTCCTACGGGAGGCAGCAGCTAGGAATCTTGGGAATGGGCGAAAGCCTGACCCAGCAACGCCGCGTGGGCGATGAAGGCCTTCGGGTCGTAAAGCCCTTTTGTGGGGGAAGATGATGACGGTACCCCACGAATAAGCCACGGCTAACTACGTGCCAGCAGCCGCGGTAATACGTAGGTGGCAAGCGTTGTCCGGATTTACTGGGCGTAAAGCGCGTGCAGGCGGTTCGTTAAGTTCGAGGTGAAAGCTCCCGGCTCAACTGGGAGAGGTCCCCGGATACTGGCGGACTTCTGCA
+
5CCCCCCCCCCCCCC5CCCCCCCCCCCCCCCCCCCCCCCCCCCCCC5CCCCCCCCCCCCCCCCCCCCCCCCCCCCCCCCCCCCCCCCCCCCCCCCCCCCCCCCCCCCCCCCCCCCCCCCCCCCCCCCCCCCCCCCCCCCCCCCCCCCCCCCCCCCCCCCCCCCCCCCCCCCCCCCCCCCCCCCCCCC*CCCCCCCCCCCCCCCCCCCCCCCCCCCCC5*CC*CCCCC*CCCCCCCCCCCCCCCCCCCCCCCCCCC*CC*C5CCCCCCCCC*CCCCCC5*CC*CCCCCCC*CCCCCC#####
@VH01349:24:AACVJTHM5:1:1101:63506:46607 1:N:0:AGGTGAGA+CGCATAGA
CCTATGACTCTACGGGAGGCAGCAGTGGGGAATATTGGACAATGGGCGCAAGCCTGATCCAGCCATGCCGCGTGAGTGATGAAGGCCCTAGGGTTGTAAAGCTCTTTCACCGGTGAAGATAATGACGGTAACCGGAGAAGAAGCCCCGGCTAACTTCGTGCCAGCAGCCGCGGTAATACGAAGGGGGCTAGCGTTGTTCGGAATTACTGGGCGTAAAGCGCACGTAGGCGGACATTTAAGTCAGGGGTGAAATCCCGGGGCTCAACCCCGGAACTGCCTTTGATACTGGGTGTCTGTAGTA
+
CCCCCCCCCCCCCCCCCCCCCCCCCCCCCCCCC*CCCCCCCCCCCCC*CCCCCCCCCCCCCCCCCCCCCCCCCCCCCCCCCCCCCCCCCC*CCCCCCCCCCCCCC*CCCCCCCCCCCCCCCCCCCCCCCCCCCCCCCCCCCCCCCCCCCCCCCCCCCCCCCCCCCCCCCCCCCCCCCCCCCCCCCCCCCCC*CCCCCCCCCCCCCCCCC55CCCCCCCCCCCC*C5C5CCCCCCCCCCCCC*CCCCCCCCCCCCCCCCCCCC*CCCCCCCCCC5CC5CCCCCCCCCC*CCCCCCCC#####
@VH01349:24:AACVJTHM5:1:1101:32111:48121 1:N:0:AGGTGAGA+CGCATAGA
CCTATGACTCCTACGGGAGGCAGCAGTTAGGAATCTTGCGCAATGGGCGAAAGCCTGACGCAGCAACGCCGCGTGGGGGATGAAGCCTCTCGGGTTGTAAACCCCTTTCAGCAGGGACGATTATGACGGTACCTGCAGAAGAAGGACCGGCCAACTACGTGCCAGCAGCCGCGGTAATACGTAGGGTCCGAGCGTTGTCCGGATTCATTGGGCGTAAAGAGCTCGTAGGCGGTTCCGTAAGTCGGATGTGAAAACTCAGGGCTCAACCCGGAGACGCCATCCGATACTGCGGTGACGAAAT
+
CCCCCCCCCCCCCCC*5CCCCCC5CCCC5CCCCCCCCCCCCCCCCCCCCCCCC*CCCCCCCCCCCCCCCCCCCCCCCCCCCCCCC**CCCCCCCCCCCCCCCCCCCCCCCCCCCCCCCCCCCCCCCCCCCCCCCCCCCCCCCCCCCCC5CCCCCCCCCCCC5CCCCCC5CC5CCCCCCC**CCCCCCCCCCC5CCCCCCCCCCCCCCCCCCCCCCCCCCCCCCCCCCC5CCCCCCCCCCCCCCCCCCCCCCCCCCCCCCCCCCCCCCCCC5CC*CCC**CCC*CC*CCCCCCCC*C#####
@VH01349:24:AACVJTHM5:1:1101:35519:48500 1:N:0:AGGTGAGA+CGCATAGA
CCTATGACTCCTACGGGAGGCAGCAGTGGGGAATATTGGACAATGGGCGCAAGCCTGATCCAGCCATGCCGCGTGAGTGATGAAGGCCTTAGGGTTGTAAAGCTCTTTTGTCCGGGAAGATAATGACTGTACCGGAAGAATAAGCCCCGGCTAACTTCGTGCCAGCAGCCGCGGTAATACGAAGGGGGCTAGCGTTGCTCGGAATCACTGGGCGTAAAGGGCGCGTAGGCGGACTTTTAAGTCGGAGGTGAAAGCCCAGGGCTCAACCCTGGAATTGCCTTCGATACTGGGAGTCTTGTCG
+
CCCCCCCCCCCCCCCCCCCCCCCCCCCCCCCCCCCCCCCCCCCCCCCCCCCCCCCCCCCCCCCCCCCCCCCCCCC5CCCCCCCCCCCCCCCCCCCCCCCCC5CCCCCCCC5CCCCCCCCCCCCCCCCCCCCCCCCCCCCCCCCCCCCCCCCCCCCCCCCCCCCCCCCCCCCCCCCCCCCCCCCCCCCCCCCCCCCCCCCCCCCCCCCCCCCCCCC*CCCCCCC5CCCCCCCCCCCCCCCCCCCCCCCCCCCCCCCCCCCCCCC5CCCCCCCCCCCCCCCCCCCCCCCCCCCCCCCC#####
@VH01349:24:AACVJTHM5:1:1101:27566:49863 1:N:0:AGGTGAGA+GGCATAGA
CCTATGACTCCTACGGGAGGCAGCAGCAAGGAATCTTCCGCAATGGGGGCAACCCTGACGGAGCAACGCCGCGTGGGGGACGACACGCTTCGGCGCGTAAACCCCTTTTCTTTCGGAAGAAGGATCCTTCGGGGTCTTGACGGTACGGGAGGAAGAAGGACCGGCTAACCACGTGCCAGCAGCCGCGGTAATACGTGGGGTCCGAGCGTTGTCCGGAGTTACTGGGCGTAAAGGGCGCGCAGGCGGCGGCGTGGGTCCGGCGTGAAAGCCCCCGGCTCAACCGCGGAAGGTCGTCGTAATT
+
CCCCCCCCCCCCCCCCCCCCCCCCCCCCCCCCCCCCCCCCCCCCCCCCCCCCCCCCCCCC5CCCCCCCCCCCCCCCCCCC5CCCCCCCCCCCCCCCCCCCCCCCCCCCCCCCCCCCCCCC*CCCCCCCCCCCCCCCCCCCCCCCC5CCCCCCCCCCCCCCCCCCCCCCCCCCCCCCCCCCCCCCCCCCCCCCCCCCCCCCCCCCCCCCCCCCCCCCCCCCCCCCCCCCCCCCCCCCCCC5CCCCCCCCCCCCCCCCCCCCCCCCCCCCCCCCCCCC5CC5CC**CCCCCCCCCCCC#####
@VH01349:24:AACVJTHM5:1:1101:62711:54331 1:N:0:AGGTGAGA+CGCATAGA
CCTATGACTCCTACGGGAGGCAGCAGTATGGAATCTTCCACAATGGACGAAAGTCTGATGGAGCAATGCCGCGTGAGTGAAGAAGGTTTTCGGATCGTAAAGCTCTGTTGTGAGGGAAGAACAAGTACGGGAGTAACTGCCCGTACCTTGACGGTACCTCATTAGAAAGCCACCGCTAACTACGTGCCAGCAGCCGCGGTAATACGCAGGTGGCAAGCGTTGTCCGGAATTATTGGGCGTAAAGCGCGCGCAGGCGGCCTTTTAAGTCTGATGTGAAAGCCCACGGCTCAACCGTGAATGG
+
CCCCCCCCCCCCCC5CCCCCCCCCCCCCCCCCCCC*CCCCCCCCCCCCCCC*CCCCCCCCCCCCCCCCCCCCCCCCCCCCCCCCCCCCCCCCCCCCCCCCCCCCCCCCCCCCCCCCCCCCCCCCCCCC*CCCCCCCCCCCCCCCCCCCCCCCCC5CCCCCCCCCCCCC*5CCC*CCCCCCCCCCCCCCCCCCCCCCCCCCCCCCCCCCCCCCCCCCC*CCCCC5CCCCC5CCCCCCCCCCCCCCCCCCCCCCCCCCCCC5CCCCCCCCCCCCCCCCCCCCCCCCCCCCCCCC*CCC#####
@VH01349:24:AACVJTHM5:1:1101:31183:54426 1:N:0:AGGTGAGA+CGCATAGA
CCTATGACTCCTACGGGAGGCAGCAGTGGGGAATCTTGCACAATGGGCGAAAGCCTGATGCAGCGACGCCGCGTGCGGGATGACGGCCTTCGGGTTGTAAACCGCTTTCAGGAGGGACGAAGCGGAAGTGACGGTACCTGCAGAAGAAGCCCCGGCCAACTACGTGCCAGCAGCCGCGGTAATACGTAGGCGGCGAGCGTTGTCCGGATTTATTGGGCGTAAAGAGCTCGTAGGCGGCTGTTCGAGTCGGGTGTGAAACCCCAGGCCTTAACTCTGGGCCTGCATTCGATACTGGGCGTGT
+
CCCCCCCCCCCCCCCCCCCCCCCCCCCCCCCCCCCCCCCCCCCCCCCCCCCC5CCCCCCCCCCCCCCCCC5*CCCCCCCCCCCCCCCCCCCCCCCCCCCCCCC*CCCCCC5*CCCCCCCCCCCCCCCCCCCCCCCCCCCCCCCCCCCC5CC55CCCCCCCCCCCCC*CCCCCC5CCCCCCCCCC5CCCCC*C5CCCCCCCCCCCCCCCCCCCCCCC5CCCCCCCCC5CC5CCCCCCCCCCCCC5CCCC5CCCCCCCCCC5CCC5C*CCCCCCC5CCCCCCCCC*CCCCCCCCCC*C#####
@VH01349:24:AACVJTHM5:1:1101:52031:54558 1:N:0:AGGTGAGA+CGGATAGA
CCTATGACTCCTACGGGAGGCAGCAGTGGGGAATATTGCGCAATGGGCGAAAGCCTGACGCAGCAACGCCGCGTGAGTGATGAAGGCCTTCGGGTCGTAAAGCTCTGTCGGAGGGAACGAACGTTTTCGGGGTTAACAGCCCCGGGAAGTGACGGTACCCTCAAAGGAAGCACCGGCTAACTCTGTGCCAGCAGCCGCGGTAATACAGAGGGTGCAAGCGTTGTTCGGAATCATTGGGCGTAAAGGGCGTGTAGGCGGTTTGTTAAGTCATGTGTGAAATCCCTCGGCTCAACCGGGTGGT
+
CCCCCCCCCCCCC*CCCCCCCCCCCCC*CCC5CC5CCC5CCCCCCCCCCCCC*CCCCCCCCCCCCCCCCCCCCCCCCC5CCCCCCCCCCCCCC*CCCCCCCCCCCCCCCCCCCC5CCCCCCCCCCCCCCCCCCCCCCCCCCCCCC5CCCCCCCCCCCCCCCCCCCCCCCC*CCCCCCCCCCCCC*CCCCCCC5C5CC5CCCCCCCCCCC5C5CCCCCCCCCCCCCCCCCCCC*CC*555CCC*CCCCCCCCCCCCCCCCC5CCCCCCCCCCCCCCC555CC5CCCC5CCCCC5CCC#####
@VH01349:24:AACVJTHM5:1:1101:49872:55088 1:N:0:AGGTGAGA+CGCATAGA
CCTATGACTCCTACGGGAGGCAGCAGTGGGGAATATTGGACAATGGGCGCAAGCCTGATCCAGCCATGCCGCGTGCGTGAAGAAGGCCTTAGGGTTGTAAAGCGCTTTCACTGGTGAAGATGATGACGGTAGCCAGAGAAGAAGCCCCGGCTAACTCCGTGCCAGCAGCCGCGGTAATACGGAGGGGGCAAGCGTTGTTCGGAATTACTGGGCGTAAAGGGCGCGTAGGCGGAACATTAAGTTAGGGGTGAAAGGCCTGGGCTCAACCTGGGAACGGCCTCTAAGACTGATGATCTGAATC
+
CCCCCCC5CCCCCCCCCCC*CCCCCCCCCCCCCC5CCCCCCCCC5CCCCCCCCCCCCCCCCCCCCCCC5CCCCCCCCCCCCC5CCCCCCCCCCCCCCCCCCCC5CCCCCCCC5CCCCCC5CCCCCCCCCCCCCCCC5CCCCCCCCCCCCCCCCCCCCCCC5CCCC5CCCCC*CCCCCCCCCCCC*CCCCCCCCCCCCCCCCCCC5CCCC5CCCCCCCCC*CCCCCCCCCC*CCCCCCCCCCCCCCCCCCCCCC*C*CC5CCCCCCCCCCCCCCCC*CCCC5CCCCCCCCCCCCCC5#####
@VH01349:24:AACVJTHM5:1:1102:41389:2079 1:N:0:AGGTGAGA+CGCATAGA
CCTATGACTCCTACGGGAGGCAGCAGTAGGGAATATTGGTCAATGGATGGAAGTCTGAACCAGCCATGCCGCGTGCAGGAAGACGGCCTTCTGGGTTGTAAACTGCTTTTGCCAGGGGATAAAAGGCCCATGCGTGGGACATTGAAGGTACCTGGTGAATAAGCCACGGCTAACTACGTGCCAGCAGCCGCGGTAATACGTAGGTGGCGAGCGTTGTCCGGATTTATTGGGTTTAAAGGGTGCGTAGGCGTCCCTGCAAGTTTTAGGTGAAATGCCCAAGCTCAACTTGGGAGCTGCTGAG
+
CCCCCCCCCCCCCCCCCCCCCCCCCC5C*CCCCCCCCCCCCCCCCCCCCCCCCCCCCCCCCCCC5CCCCCCCCCCCCCCCCCCCCCCCCCCCCCCCCCCC5CCCCCCCCCCCCCCCCCCCCCCCCCC5C5CCCCCCCCC*CCCCCCCCCCCCCCCCCCCCCCCCCCCCC5CCCCC*CCCCCCCCCCCCCCCCCCCCCCCCCCCCCCCCC5*CCCCCCCCCCCCCCCCCCCCCCCCCCC*CCCCCCCCCCCCCCCCCCCCCCCCCCCCCCCCCCCCC5CCC5CCCCCCCC55CC*C5#####
@VH01349:24:AACVJTHM5:1:1102:21924:4199 1:N:0:AGGTGAGA+CGCATAGA
CCTATGACTCCTACGGGAGGCAGCAGTCGGGAATTTTGGGCAATGGGCGAAAGCCTGACCCAGCAACGCCGCGTGAAGGATGAAGTATTTCGGTATGTAAACTTCGAAAGAATGGGAAGAATAAATGACGGTACCATTTATAAGCTCCGGCTAACTACGTGCCAGCAGCCGCGGTAATACGTAGGGAGCAAGCGTTGTTCGGATTTGCTGGGCGTAAAGGGCGCGTAGGCGGCGTGTTAAGTCAGCTGTGAAATCTCCAAGCTTAACTTGGAACGGCCAGCTGATACTGATGTGCTTTAGA
+
C5CCCCCCCCCCCCCCCCCCCCCCCCCCCCCCCCCCCCCCCCCCCCCCCCCCCCCCCCCCCCCCCCCCCCCCCCCCCCCCCCCCCCCCCCCCCCCCCCCCCCCCCCC5CCCCCCCCCCC5CCCCCC*CCCCCCCCCCCCCCCCCCCCCCCCCCCCCCCCCCCCCCCCCCCCCCCCCCCCCCCCCCCCCCCCCCC5CCCCCCCCCCCCCCCCCCCCCCCCCCCCCCCCCCCCC5CCCCCCCCCCCCCCCCCCCCCCCCCC*CCC5CCCCC5CCCCCCCCCCCCCCCC*CCCCCCCCC#####
@VH01349:24:AACVJTHM5:1:1102:15959:5051 1:N:0:AGGTGAGA+CGCATAGA
CCTATGACTCCTACGGGAGGCAGCAGCAGGGAATCTTGCGCAATGGGCGAAAGCCTGACGCAGCAACGCCGCGTGGGGGATGAAGGCCTTCGGGTTGTAAACCCCTTTCAGGAGGGAAGAAATTGACGGTACCTCCAGAAGAAGCACCGGCCAACTACGTGCCAGCAGCCGCGGTAATACGTAGGGTGCGAGCGTTATCCGGAATCATTGGGCGTAAAGAGCTCGTAGGCGGTTCAGCAAGTCGGCTGTGAAAGTCCGAGGCTCAACCTCGGAATTGCAGTCGATACTGCTGTGACAAACA
+
CCCCC5CCCCCCCCCCCCCCCCCCCCCCCCCCCC*CCCCCCCCCCCCCCCCCCCCCCCCCCCCCCCCCCCCCCCCCCCC5CCCCCCCCCCCCCCCCCCCCCCCCCCCCC5CCCCCCCCCCCCCCCCCCCCCCCCCCCCCCCCCCCCCCCCCCCCCCCCCCC55CC5CC*CCCCCCCCCC5CCCCC*CCCCCC*CCCCC5CCCCCCC5CCCCCCCCCCCCCCCCCCCCCCCCCCCCCCCCCCCCCCCCCCCCCCCCCCCCCCCCCC5CCCCCCCCCCCCCCCCCCCCCCC5CC*CC*#####
@VH01349:24:AACVJTHM5:1:1102:26090:5146 1:N:0:AGGTGAGA+CGCATAGA
CCTATGACTCCTACGGGAGGCAGCAGTAGGGAATATTGGTCAATGGATGGAAGTCTGAACCAGCCATGCCGCGTGCAGGAAGACGGCCTTCTGGGTTGTAAACTGCTTTTGCCAGGGGATAAAAGGCCCATGCGTGGGACATTGAAGGTGCCTGGTGAATAAGCCACGGCTAACTACGTGCCAGCAGCCGCGGTAATACGTAGGTGGCGAGCGTTGTCCGGATTTATTGGGTTTAAAGGGTGCGTAGGCGTCCCTGCAAGTTTTAGGTGAAATGCCCAAGCTCAACTTGGGAGCTGACAAT
+
CCCCCCCCCCCCCCCCCCCC*5CC5CCCCCCCCCCCC5CCCCCCCCCCCCCCCCCCCCCCCCCCCCCCCCCCCCCCCCCCCCCCCCC5CCCCCCCCCCCCCCCCCCCCCCCCCCC5C5CCCCCCC*CCCCCC55CCC5CCCCCCCC*CCCCCC5CCCCCCCCC*CCCCC5CCCCCCCCCCCCCCCCC*C5CC*CCCCCCCCC5CCCC5CCCCC*CCCCCCCC5CCCCCCCC5CCCC55CCCC5CCCC5CCCCCC5CCCC*C5CCCC55CC5CC5CCC5C*CCCCC55C555C5CCC#####
@VH01349:24:AACVJTHM5:1:1102:64907:5525 1:N:0:AGGTGAGA+CGCATAGA
CCTATGACTCCTACGGGAGGCAGCAGTGGGGAATATTGGACAATGGGCGCAAGCCTGATCCAGCCATGCCGCGTGTGTGAAGAAGGTCTTCGGATTGTAAAGCACTTTAAGTTGGGAGGAAGGGCAGTAAGCGAATACCTTGCTGTTTTGACGTTACCGACAGAATAAGCACCGGCTAACTCTGTGCCAGCAGCCGCGGTAATACAGAGGGTGCAAGCGTTAATCGGAATTACTGGGCGTAAAGCGCGCGTAGGTGGTTGGTTAAGTTGGATGTGAAAGCCCCGGGCTCAACCTGGGTAGA
+
CCCCCCCCCCCCCCCCCCCCCCCCCCCCCCCCCCCCCCCCCCCCCCCCCCCCCCCCCCCCCCCCCCCCCCCC5CCCCCCCCCCCCCCCCCCCCC5CCCCCC5CCCCCCCCCCCCCCCCCCCCCCCCCCCCCCCCCCCCCCCCCCCCCCCCCCCCCCCCCCCCCCCCCCCCCCCCCCCCCCCCCCCCCCCC*CCCCCCCCCCCCC5CCCCCCCCCCCCCCCCCCCCCCCCCCCCCCCCCCCC*CCCCCCCCCCCCCCCCCCCCCCCCCCCCCC*CCCCCCCCCC5CCCCCCCCCCCC#####
@VH01349:24:AACVJTHM5:1:1102:37356:7588 1:N:0:AGGTGAGA+CGCATAGA
CCTATGACTCCTACGGGAGGCAGCAGTGGGGAATATTGGACAATGGGGGCAACCCTGATCCAGCCATGCCGCGTGAGTGAAGAAGGCCTTCGGGTTGTAAAACTCTTTCGCCCGCGAAGATGATGACGGTAGCGGGAGAAGAAGCCCCGGCTAACTCCGTGCCAGCAGCCGCGGTAATACGGAGGGGGCTAGCGTTGTTCGGAATTACTGGGCGTAAAGGGCGCGTAGGCGGCCGCAGCAGTCAGGCGTGAAAGCCCCGGGCTCAACCTGGGAACTGCCCTTGAGACGCTGTGGCTCTAGA
+
CCCCCCCCCCCCCCCCCCCCCCCCCCCCCCCCCCCCCCCCCCCCCC5CC5CCCCCCCCCCCCCC*CCC*CCCCCCCCCCCCCCCC*CCCCCCCCCCCCCCCCCCCCCCCCCCCCCCCCCCCCCCCCCCCCCCCCCCCC*CCCCCCCCCCCCCCCCCCCCC*CCCCCCCCCC5C*CCCCC5C*CCCCCCCCCCCCCCCCCCCCCCCCCCCCCCCCCCC5CCC*CCCCCC5CCCCCCCCCCCCCCCC*CCCCCCCCCCCCCCCCCCCCCCCC*CCCCCCC*CC5*CC*C5CCCC*CC5#####
@VH01349:24:AACVJTHM5:1:1102:12797:7948 1:N:0:AGGTGAGA+CGCATAGA
CCTATGACTCCTACGGGAGGCAGCAGCTAGGAATCTTGGGAATGGGCGAAAGCCTGACCCAGCAACGCCGCGTGGGCGATGAAGGCCTTAGGGTCGTAAAGCCCTTTTGCGGGGGACGATGATGACGGTACCCCGCGAATAAGCCACGGCTAACTACGTGCCAGCAGCCGCGGTAATACGTAGGTGGCAAGCGTTGACCGGATTTACTGGGCGTAAAGGGCGCGCAGGCGGTTTGTTTAGTCTAGGGTGAAAGCTCCCGGCTCAACTGGGAGAGGTCCTTGGATACTGGCAGACTCAGGTG
+
CCCCCCCCCCCCCCCCCCCC5CC5CC*CC5CCCCCCCCCCCCCCCCC5CCCCCCCC5CC5CCCCCCCC555*5CCCCCCCCCCCC*5CCCC**CCCCC5CCCC5CCCCCCCCCC*555CC*5C5CC5CCCC*CCC5CC55CC5CCC5CC5C5CCCCC5C555C555*CCC5CCC*55C5CC5CC5CC*CCC5*5CC**C5CCCC5CCCCC5CCCC*555CCC5C5C5CCC*55*55CCCC55C555CCC5CC*55C*CC5*CC*C555CCC5C5CCC*C55CC5*55C55C*55CC#####
@VH01349:24:AACVJTHM5:1:1102:41295:8043 1:N:0:AGGTGAGA+CGCATAGA
CCTATGACTCCTACGGGAGGCAGCAGTAGGGAATCTTCCACAATGGACGAAAGTCTGATGGAGCAACGCCGCGTGAGTGAAGAAGGTTTTCGGATCGTAAAACTCTGTTGTAAGGGAAGAACACGTACGAGAGTAACTGCTCGTACCTTGACGGTGCCTTATTAGAAAGCCACGGCTAACTACGTGCCAGCAGCCGCGGTAATACGTAGGTGGCAAGCGTTGTCCGGAATTATTGGGCGTAAAGCGCGCGCAGGCGGTTCTTTAAGTCTGATGTGAAAGCCCACGGCTCAACCCTGGAGTC
+
CCCCCCCCCCCCCCCCCCCCCCCCCCCCCCCCCCCCCCCCCCCCCCCCCCCCCCCCCCCCCCC5CCCCCCCCCCCCCCCCCC5CCCCCCCCCCCCCCCCCCCCCCCCCCCCCCCCCCCCCCCCCCCCCCCC5CCCCCCCCCCCCCCCCCCCCCCCCCCCCCCCCCCCCCCCCCCCCCCCCCCCCCCCCCCCCCCCCCCCCCCCCCCCCCCCCCCCCCCCCCCCC5CCCCCC5CCCCC5CCCCCCCCCCCCCCC**C*CCCCCCCCCCCCCCCCCCCCCCCCCCCC**CCCCCC*5C#####
@VH01349:24:AACVJTHM5:1:1102:28589:9917 1:N:0:AGGTGAGA+GGCATAGA
CCTATGACTCCTACGGGAGGCAGCAGTAGGGAATCTTCCGCAATGGACGAAAGTCTGACGGAGCAACGCCGCGTGAACGATGAAGGCCTTCGGGTCGTAAAGTTCTGTTGTTAGGGAAGAACAAGTACCAGAGTAACTGCTGGTACCTTGACGGTACCTAACCAGAAAGCCACGGCTAACTACGTGCCAGCAGCCGCGGTAATACGTAGGTGGCAAGCGTTGTCCGGAATTATTGGGCGTAAAGCGCGCGCAGGTGGTTTCTTAAGTCTGATGTGAAAGCCCACGGCTCAACCGTGTCGCG
+
CCCCCCCCCCCCCCCCCCCCCCCCCCCCCCCCCCCCCCCCCCCCCCCCCCCCCCCCCCCCCCCCCCCC5CCCCCCCCCCCCCCCCCCCCCCCCCCCCCCCCCCCCCCCCCCCCCCCCCCCCCCCCCCCCCCCCCCCCCCCCCCCCCCCCCCCCCCCCCCCCCCCCCCCCCCCCCCCCCCCCCCCCCCCCC*CCCCCCCCCCCC5CCCCCCCCCCCCCCCCCCCCCCCCCCCCCCCCCCCCCCCCCCCCCCCCCCCCCCCCCCCCCCCCCCCCCC5CCCCCCCCC*CCCCCCCCCCC#####
@VH01349:24:AACVJTHM5:1:1102:63506:10788 1:N:0:AGGTGAGA+CGCATAGA
CCTATGACTCCTACGGGAGGCAGCAGTAGGGAATCTTCGGCAATGGGCGAAAGCCTGACCGAGCAACGCCGCGTGAGCGATGAAGGCCTTCGGGTCGTAAAGCTCTGTTGTAAGGGAAGAACACGTACGAGAGTAACTGCTCGTACCTTGACGGTACCTTATTAGAAAGCCACGGCTAACTACGTGCCAGCAGCCGCGGTAATACGTAGGTGGCAAGCGTTGTCCGGAATTATTGGGCGTAAAGCGCGCGCAGGCGGTTCTTTAAGTCTGATGTGAAAGCCCACGGCTCAACCGTGTCTTG
+
CCCCCCCCCCCCCCC5CCCCCCCCCCCCCCCCCCCCCCCCCCCCCCCCCCCCCCCCCCCC*CCCCCCCCCCCCCCCCCCCCCCCCC5CCCCCCCCCCCCCCCCCCCCCCCCCCCCCCCCCCCCCCCCCCCCCCCCCCCCCCCCCCCCCCCCCCCCCCCCCCCCCCCCCCCCCCCCCCCCCCCCCCCC5CCCCCCCCCCCCC*CCCCCCC5CCCCCCCCCCCCCCCCCCCCCCCCCCCCCCCCC*C5CCCCCC**CCCCCCCCCCCCCCCCCCCCCCCCCCCCCCC5*CCCCCCCCC#####
@VH01349:24:AACVJTHM5:1:1102:31657:10901 1:N:0:AGGTGAGA+CGCATAGA
CCTATGACTCCTACGGGAGGCAGCAGTAGGGAATCTTCCACAATGGACGAAAGTCTGATGGAGCAACGCCGCGTGAGTGAAGAAGGTTTTCGGATCGTAAAACTCTGTTGTAAGGGAAGAACACGTACGAGAGTAACTGCTCGTACCTTGACGGTACCTTATTAGAAAGCCACGGCTAACTACGTGCCAGCAGCCGCGGTAATACGTAGGTGGCAAGCGTTGTCCGGAATTACTGGGCGTAAAGCGCGCGGAGGCGGTTCTTTAAGTCTGATGTGAAAGCCCACGGCTCAACCCTGGATTC
+
CCCCCCCCCCCCCCCCCCCCCCCCCCCCCCCCCCCCCCCCCCCCCCCCCCCCCCCCCCCCCCCC5CCCCCCCCCCCCCCCCCCCCCCCCCCCCCCCCCCCCCCCCCCCCCCCCCCCCCCCCCCCCCCCCCCCCCCCCCCCCCCCCCCCCC5CCCCCCCCCCCCC5CCCCCCCCCCCCCCCCCCCCCCCCCCCCCCCCCCC5CCCCCCCCCCCCCCCCCCCCCCCCCCCCCCCCCCCCCCCCCCCCCCCC**CCCCCCCCCCCCCCCCCCCCCCCCCCC*CCCCCCCCC*CCCC*CC#####
@VH01349:24:AACVJTHM5:1:1102:58393:10977 1:N:0:AGGTGAGA+CGCATAGA
CCTATGACTCCTACGGGAGTCAGCAGTAAGGAATATTGGACAATGGGCGAAAGCCTGATCCAGCCATGCCGCGTGCAGGAAGAATGCCCTATAGGTTGTAAACTGCTTTTATATGGGAAGAATTGCCTCGACGTGTCGGGGTTTGACGGTACCGTATGAATAAGCACCGGCTAACTCCGTGCCAGCAGCCGCGGTAATACGGAGGGTGCAAGCGTTATCCGGAATTACTGGGTTTAAAGGGTGCGTAGGCGGCAACGTAAGTCAGAAGTGAAAGCTCTCGGCTCAACTGAGGAATTGTATT
+
CCCCCCCCCCCCCCCCCCCCCCCCCCCCCCCCCCCCCCCCCCCCCCCCCCCCCCCCCCCCCCCCCCCCCCCCCCCCCCCCCCCCCCCCCCCCCCCCCCCCCCCCCCCCCCCCCCCCCCCCCCCCCCCCCCCCCCCCCCCCCCCCCCCCCCCCCCCCCCCCCCCCCCCCCCCCCCCCCCCCCCCCCCCCCCCCCCCCCCCCCCCCCCCC5CCCCCCC*C5CCCCCCCCCCCCCCCCCCCCCCCCCCCCCCCCC5CCCCCCCCCCC*CC*CCCCCCCCCCCCCCC5CCCCCCCCCCCC#####
@VH01349:24:AACVJTHM5:1:1102:21507:12416 1:N:0:AGGTGAGA+CGCATAGA
CCTATGACTCCTACGGGAGGCAGCAGTGGGGAATTTTGGACAATGGGGGCAACCCTGATCCAGCCATGCCGCGTGAGTGAAGAAGGCCTTCGGGTTGTAAAGCTCTTTCAGTCGGGAAGAAACGGGGCTCTCTAACATAGGGTCTTAATGACGGTACCGACAGAAGAAGCACCGGCTAACTACGTGCCAGCAGCCGCGGTAATACGTAGGGTGCGAGCGTTAATCGGAATTACTGGGCGTAAAGCGTGCGCAGGGGGTTGTGTAAGACAGGTGTGAAATCCCCGGGCTTAACCTGGTGAGG
+
CCCCCCCCCCCCCCCCCCCCCCCCCCCCCCCCCCCCCCCCCCCCCCCCCCCCCCCCCCCCCCCCCCCCCCCCCCCCCCC5CCCCCC5CCCCCCCCCCCCCCCCCCCCCCCCCCC5CCC5CCCCCCCCCC5CCCCCCCCCCCCCCCCCCCCCCC*CC*CCCCCCCCCCCCCCCCCCCCCCCCC5CCCCCCCCCC*CCCCCCC55CCCCCC*CCCCCCCC*CCCCCCCCCCCCC5CCCCCCCCCC5C5CCC55CCC*CCCCCCCCCCC*CCCCCCCCCCCC5CCCCC*CCCCCCC*5C#####
@VH01349:24:AACVJTHM5:1:1102:57825:12605 1:N:0:AGGTGAGA+CGCATAGA
CCTATGACTCCTACGGGAGGCAGCAGTAGGGAATCTTCCACAATGGACGGAAGTCTGATGGAGCAATGCCGCGTGAGTGAAGAAGGTTTTCGGATCGTAAAGCTCTGTTGTAAGGGAAGAATAAGTATGGGAGTAACTGCCCGTACCTTGACGGTACCTTATTAGAAAGCCACGCCTAACTACGTGCCAGCAGCCGCGGTAATACGTAGGTGGCAAGCGTTGTCCGGAATTATTGGGCGTAAAGCGCGCGCAGGCGGCCCCTTAAGTCTGATGTGAAAGCCCCCGGCTCAACCGGGAGATT
+
CCCCCCCCCCCCCCCCCCCCCCCCCCCCCCCCCCCCCCCCCCCCCCCCCCCCCCCCCCCCCCCCCCCCCCC5CCCCCCCCCCCCCCCCCCCCCCCCCCCC*CCCCCCCCCCCCCCCCCCCCCCCCCCCCCCCCCCCCCCCCCCCCC5CCCCCCCCCCCCCCCCCCCCCCCCCCC*C5CCCCCCCCCCCCCCCCCCCC55*CCCCCCCCCCCCCCCCCCCCCCCCCCCCCCCCCCCCCCCCCCC*CCCC*CCCCCCCC*CCCCCCCCCCCCCC*CC5CCCCC5CCC5CCCC5CCCC5#####
@VH01349:24:AACVJTHM5:1:1102:31732:13362 1:N:0:AGGTGAGA+GGCATAGA
CCTATGACTCCTACGGGAGGCAGCAGTGGGGAATATTGGGCAATGGGCGCAAGCCTGACCCAGCCACGCCGCGTGAGCGATGAAGGCCTTCGGGTTGTAAAGCTCTGTGGGGAGGGGCGAAAGGCAGGAGTGCTAATAGTACCCTGTTTGACGGTACCTCCTTAGCAAGCACCGGCTAACTCTGTGCCAGCAGCCGCGGTAAGACAGAGGGTGCAAACGTTGCTCGGAATTACTGGGCGTAAAGCGCGTGTAGGCGGGAAGATAAGTCGGGTGTGAAATCCCTGGGCTCAACCTAGCTATG
+
CCCCCCCCCCCCCCCCCCCCCCCCCCCCCCCCCCCCCCCCCCCCCCCCCCCCCCCCCCCCCCCCCCCCCCCCCCCCCCCCCCCC*CCCCCCCCCCCCCCCCCCCCCCCCCCCCCCCCCCCCCCCCCCCCCCCCCCCCCCCCCCCCCCCCCCCCCCCCCCCCCCCCCCCCCCCCCCCCCCCCCCCCCCCCC*CCCCCCCCCCC5CCCCCCCCCCCCCCCCCCCCCCCCCCCCCCCCCCCCCCCCCCC5CC5CCCCCCCC5CCCCCCCCCCCCCCCCCCCCCCCCCC**CCCCC5CCC#####
@VH01349:24:AACVJTHM5:1:1102:35141:13476 1:N:0:AGGTGAGA+CGCATAGA
CCTATGACTCCTACGGGAGGCAGCAGCAGGGAATCTTGCGCAATGGGCGAAAGCCTGACGCAGCAACGCCGCGTGGGGGATGAAGGCCTTCGGGTTGTAAACCCCTTTCAGGAGGGAAGAAATTGACGGTACCTCCAAAAGAAGGACCGGCCAACTACGTGCCAGCAGCCGCGGTAATACGTAGGGTCCTAGCGTTATCCGGAATCATTGGGCGTAAAGAGCTCGTAGGCGGTTCAGCAAGTCGGCTGTGAAAGTCCGAGGCTCAACCTCGGAATTGCAGTCGATACTGCTGTGACGCGGT
+
CCCCCCCCCCCCCCCCCCC*CCCCCCCCCCCCCCCCCCCCCCCCCCCCCCCCC*CCCCCCCCCCCCCCCCCCCCCCCCCCCCCCCCCCCCCCCCCCCCCCCCCCCCCCCCCCCCCCCCCCCCCCCCCCCCCCCCCCCCCCCCCCCCCCCCCCCCCCCCCCCCCCCCCCCCCCCCCCCCCCCCCCCCCCCCCCCCCCCCCCCCCCCCCCCCCCCCCCCCCCCCCCCCCCCCCCCCCCCCCCCCCCCCCCCC*CCC5CCCCCCCC5CCCCCCCCC5CCCCCCCCCCC5C5CCCCCC5C#####
@VH01349:24:AACVJTHM5:1:1102:22113:13703 1:N:0:AGGTGAGA+CGCATAGA
CCTATGACTCCTACGGGAGGCAGCAGTCGAGAATCTTTCGCAATGGGCGAAAGCCTGACGAAGCGACGCTGCGTGAGTGATGAAGGCCCTCGGGTCGTAAAGCTCTTTCGCCTGGGAACAAGGGAATCCGGCTAACATCCGGAGGACTTGAGAGTATCAGGTAAAGAAGCACCGGCTAACTCCGTGCCAGCAGCTGCGGTAATACGGAGGGTGCAAGCGTTAATCGGAATTATTGGGCGTAAAGGGTGCGCAGGCGGAAACACAAGTCGGATGTGAAATCCCGGGGCTCAACCTCGTTTGG
+
CCCCCCCCCCCCCCCCCCCCCCCCCCCCCCCCCCCCCCCCCCCCCCCCCCCCCCCCCCCCCCCCCCCCCCC5CC*CCCCCCCCCCCCCCCCCCCCCCCCCCCCCCCCCCCCCCCCCCCCCCCCCCCCCCCCCCCCCCCCCCCCCCCCCCCCCCCCCCCCCCCCCCCCCCCCCCCCCCCCCCCCCCCCCCCCCCCCCCCCCCCCCCCCCCCCCCCCCC*CCC55CCCCCCCCCCCCCCCCCCCCCCCCCCC5CCCCCCCCCCCCCCCCCCCCCCCCCCCCCCCCCCCCCCCCCCCCC#####
@VH01349:24:AACVJTHM5:1:1102:49513:16183 1:N:0:AGGTGAGA+CGCATAGA
CCTATGACTCCTACGGGAGGCAGCAGTAGGGAATCTTCCACAATGGACGAAAGTCTGATGGAGCAATGCCGCGTGAGTGAAGAAGGTTTTCGGATCGTAAAACTCTGTTGTGAGGGAAGAACAAGTACGAGAGTAACTGCTCGTACCTTGACGGTACCTCATTAGAAAGCCACGGCTAACTACGTGCCAGCAGCCGCGGTAATACGTAGGTGGCAAGCGTTGTCCGGAATTATTGGGCGTAAAGCGCGCGCAGGCGGTCCTTTAAGTCTGATGTGAAATCCCACGGCTCAACCGTGTAGGA
+
CCCCCCCCCCCCCCCCCCCCCCCCCCCCCCCCCCCCCCCCCCCCCCCCCCCCCCCCCCCCCCCCCCCCCCCCCCCCCCCCC5CCCCCCCCCCCCCCCCCCCCCCCCCCCCCCCCCCCCCCCCCCCCCCCCCCCCCCCCCCCCCCCCCCCCCCCCCC5CCCCCCCCCCCCCCCCCC5CCCCCCCCCC*CCCCCCCCCCCCCCCCCC5CCC*CCCCCCCCCCCCCCCC5CCCCCCCCCCCCCCCC5CCCCCCCCCCCCCC5CCCCCCCCCCCCCCCCCCCCCCCC5CCCCCCCCCC5C#####
@VH01349:24:AACVJTHM5:1:1102:38095:16354 1:N:0:AGGTGAGA+GGCATAGA
CCTATGACTCCTACGGGAGGCAGCAGTGGGGAATCTTGCGCAATGGGCGAAAGCCTGACGCAGCGACGCCGCGTGAGTGATGAAGGCCCTCGGGTTGTAAAGCTCTGTGGAGGGGGACGAATAAGGCATGGCTAACATCCATGCCGATGACGGTACCCCTTTAGCAAGCACCGGCTAACTCTGTGCCAGCAGCCGCGGTAAGACAGAGGGTGCAAACGTTGTTCGGAATTACTGGGCGTAAAGCGCGTGTAGGCGGCTTGGCAAGTCGGGTGTGAAAGCCCTGGGCTCAACCTAGGCCTTG
+
CCCCCCCCCCCCCCCCCCCCCCCCCCCCCCCCCCCCCCCCCCCCCCCCCCCCCCCCCCC*CCC5CCCCCCCCCCCCCCCCCCCCCCCCCC*CCCCCCCCCCCCCCCCCCCCCCCCCCCCCCCCCCCCCCCCCCCCCCCCCCCCCCCCCCCCCCCCC5CCCCCCCCCCCCCCCCCCCCCCCCCCCCCCCCCCCCCCCCCCCCC*CCCCCCCCCCCCCCCCCCCCCCCCCCCCCCCCCCCCCCCCCCCCCCCCCC5CCCCCCCCCCCCCC*CCCCCCCCCCCCCCCCCCCCCCCCCCC#####
@VH01349:24:AACVJTHM5:1:1102:28135:20670 1:N:0:AGGTGAGA+CGCATAGA
CCTATGACTCCTACGGGAGGCAGCAGTGGGGAATATTGGACAATGGGCGAAAGCCTGATCCAGCGACGCCGCGTGTGTGAAGAAGGCCTGCGGGTTGTAAAGCACTTTTAGTGGGGATGAAAAGCACATTGCTAATACCAGTGTGTCTTGACCTAACCCAAAGAAAAAGCACCGGCTAACTCTGTGCCAGCAGCCGCGGTAATACAGAGGGTGCGAGCGTTAATCGGAATTACTGGGCGTAAAGCGTGCGTAGACGGTTATTTAAGTCGGGTGTGAAAGCCCCGGGCTCAACCTGGGCGGT
+
CCCCCCCCCCCCCCCCCCCC5CCCCCCCCCCCCCCCCCCCCCCCCCCCCCCCC5CCCCCCCCCCCCC5CC5CCCCCCCCCCCCCCCCCCCCCCCCCCCCCCCCCCCCCCCCCCCCCCCCCCCCCCCCCCCCCCCCCCCCCCCCCCCCCCCCCCCCCCC5CCCCCCCCCCCCCCCC5CCCCCCCCCC5CCCCCCCCCCCCCCCC5*CCCCCCCCCCCCCCCCCCCC*CCCCCCCCCC*CCCCCCCCCCCCCCCC5CCCCCCCCCCCCCCCCCCCCCCCCCCCCC5CC5CCCCCCCCC#####
@VH01349:24:AACVJTHM5:1:1102:27529:24002 1:N:0:AGGTGAGA+CGCATAGA
CCTATGACTCCTACGGGAGGCAGCAGTGAGGAATCTTGCGCAATGGGCGAAAGCCTGACGCAGCCACGCCGCGTGCCGGAAGACGGCCCTATGGGTTGTAAACGGCTTTTGGAAGGGAAGAACGCCCGGGATTTGTCCTGGGGTGACGGTACCTTTTGAATAAGCACCGGCTAACTCCGTGCCAGCAGCCGCGGTAATACGGAGGGTGCAAGCGTTGTCCGGAATCATTGGGTGTAAAGGGTGCGTAGGCGGGAGCTTAAGTCTGTGGTGAAATCTTACCGCTTAACGGTGAAATGTCTCG
+
CCCCCCCCCCCCCCCCCCCCCCCCCCCCCCCCCCCCCCCCCCCCCCCCCCCCCCCCCCCCCCCCCCCCCCCCCCCCCCCCCCCCCCCCCCCCCCCCCCCCCCCCCCCCCCCCCCCCCCCCCCC*CCCCCCCCCCCCCCCCCCCCCCCCCCCCCCCCCCCCCCCCCCCCCCCCCCCCCC*CCCCCCCCCCCCCCCCCCCCCCCCCCCCCCCCC5CCCCCCCC5CCCC5CCCCCCCCCCCCCCCCCCCCCCCCCCCCCCCCCCCCCCCCCCCCCCCC5CCCCCCCCCCCC55*5CCC*#####
@VH01349:24:AACVJTHM5:1:1102:14028:24475 1:N:0:AGGTGAGA+CGCATAGA
CCTATGACTCCTACGGGAGGCAGCAGTGGGGAATATTGGACAATGGGCGAAAGCCTGATCCAGCAATGCCGCGTGGGTGAAGAAGGCTTGCGGGTTGTAAAGCCCTTTCAGTCGGGAGGAAAAGCATCGGGCTAATATCTCGGTGTTTTGACGTTACCGGCAGAAGAAGCACCGGCTAACTCCGTGCCAGCAGCCGCGGTAATACGGAGGGTGCAAGCGTTAATCGGAATTACTGGGCGTAAAGCGCATGCAGGCGGTCGGATAAGTCGGGTGTGAAAGCCCCGGGCTCAACCTGGGTTAC
+
CCCCCCCCCCCCCCC*CCCCCCCCCCCCCCCCCC*CCC5CCCCCCCCCCCCCCCCCCCCCCCCCCCCC5CCCCCCCCCCCCCCCCCCCCCCCCCCCCCCCCCCCCCCCCCCCCCCCCCCCCCCCCCCCCCCCCCCCCCCCCCCCCCCCCCCCCCCCCCCCCCCCCC5CCCCCCCCCCCCCCCCCCCCCCCCCCCCCCCCCCCC*CCCCCCCCC5CCCCCCCCCCCCCCCCC5CCCCCCCCCCCCC5CCCCCCCC5CCCCCCCCCCCCCCCCCCCC5CCCCCCCCCCCCCCCCCCCC#####
@VH01349:24:AACVJTHM5:1:1102:53470:26804 1:N:0:AGGTGAGA+CGCATAGA
CCTATGACTCCTACGGGAGGCAGCAGTGGGGAATTGTTCGCAATGGGCGCAAGCCTGACGACGCAACGCCGCGTGGAGGATGAAGATCTTCGGGTCGTAAACTCCTGTCGAGTGGGAAGAATTGCCGCGGGGCTAACATCCTCGCGGCTTGACGGTACCACTAAAGGAAGCCCCGGCTAACTCCGTGCCAGCAGCCGCGGTAATACGGGGGGGGCAAGCGTTGTTCGGAATTACTGGGCGTAAAGGGCTCGTAGGCGGCCAACTAAGTCGGATGTGAAATCCCCAGGCTCAACCTGGTAGA
+
CCCCCCCCCCCCCCCCCCCCCCCCCCCCC*5CCCCCCCCCCCCC5CCCCCCCCCCCCCCCCCCCCCCCCCCCCCC5CCCCCCCCCCCCCCCCCCCCCCCCCCCCCC*CCCC5C5CCCCCCCCCCCCCCCCCC5CCCCCCCCCCCCCC5CCCC*CCCCCCCCCC*CCCCCCCCCCCCCCCCCCCCC5CCCCCCCCCCCC*CCCCC5CCCCCCCCCCC5CCCCCCCCCCCCCCCCCCCCCCCC5CCCCCCCCCCCCCCC*C*CCCCCCCCCCCCCCCCCCCCCCCCCCCCC*5*CCCC#####
@VH01349:24:AACVJTHM5:1:1102:76950:27069 1:N:0:AGGTGAGA+CGCATAGA
CCTATGACTCCTACGGGAGGCAGCAGTGGGGAATCTTGCGCAATGCGCGAAAGCGTGACGCAGCAACACCGCGTGAGGGAAGACGGCCTTCGGGTTGTAAACCTCTTTCAGGAGGGACGAAGGTCGGCCGGTTAACAGCCGTGCCGGCTGACGGTACCTCCAGAAGAAGCTCCGGCTAACTCCGTGCCAGCAGCCGCGGTAATACGGAGGGCGCAAGCGTTGTTCGGAATCACTGGGCGTAAAGCGCGTGCAGGCGGCTTGGTAAGTCGGGTGTGAAATCCCGGAGCTCAACTCCGCAGAG
+
CCCCCCCCCCCCCCCCCCCCCCCCCCCCCCCCCCCCCCCCCCCCC*CCCCCCCCCCCCCCCCCCCCCCCCCCCCCCCCCCC*CCCCCCCCCCCCCCCCC*CCCCCCCCCCCCCCCCCCCCCCCCCCCCCCCCCCCCCCCCCCCCCCCCCCCCCCCC*CCCCCCCCC5CCCCCCCCCCCCCCCCCCC5CCCCCCCCCCCCCCCCCCCCCC5CCCCCCCCCCCCCCCCCCCCCCCC5CCCCCCCCCCCCCCCCCCCCCCCCCCCCCCCCCCCCCCCCCCCCC*CCCCC5C5CCCCCC*#####
@VH01349:24:AACVJTHM5:1:1102:41162:28091 1:N:0:AGGTGAGA+CGCATAGA
CCTATGACTCCTACGGGAGGCAGCAGTGGGGAATATTGGACAATGGGGGCAACCCTGATCCAGCGATGCCGCGTGGGTGAAGAAGGCCTTCGGGTTGTAAAGCCCTTTAGGTCGGGACGAAGGATAGTGGAGGAAATGCCATTATTTTGACGGTACCGACAGAATAAGCACCGGCAAACTCTGTGCCAGCAGCCGCGGTAATACAGAGGGTGCGAGCGTTAATCGGATTTACTGGGCGTAAAGGGCGCGTAGGCGGTGTGATGTGTGTGATGTGAAAGCCCCGGGCTTAACCTGGGCACTA
+
CCCCCCCCCCCCCCCCCCCCCCCCCCCCCCCCCCCCCCCCCCCCCCCCCCCCCCCCCCCCCCCCCCCCCCCCCCCCCCCCCCCCCCCCCCCCCCCCCCCCCCCCCCCCCCCCCCCCCCCCCCCCCCCCCCCCCCCCCCCCCCCCCCCCCCCCCCCCCCCCCCCCCCCCCCCCCCCCCCCCCCCCCCCCC*CCCCC*CCCCCCCCCCC*C*CCCCCCCCCC**CC5CCCCCCCCCCCC*CC5CCCCCC5CCCC5CCCCCCCCCCC5CCCCCCCCCCCCCCCCCCCCCCCCCCCCCCC#####
@VH01349:24:AACVJTHM5:1:1102:27756:28659 1:N:0:AGGTGAGA+CGCATAGA
CCTATGACTCCTACGGGAGGCAGCAGTGGGGAATATTGGACAATGGGGGCAACCCTGATCCAGCCATGCCGCGTGTGTGAAGAAGGCCTTCGGGTTGTAAAGCACTTTTGTACGGGAAGAAACGCGATTGGTTAATACCCGGTCGAACTGACGGTACCGTAAGAATAAGCACCGGCTAACTTCGTGCCAGCAGCCGCGGTAATACGAAGGGTGCAAGCGTTACTCGGAATTACTGGGCGTAAAGCGTGCGTAGGTGGTTTGTTAAGTCAGATGTGAAAGCCCTGGGCTCAACCTGGGGCAA
+
CCCCCCCCCCCCCCCCCCCCCCCC5CCCCCCCCCCCCCCCCCCCCCCCCCCCCCCCCCCCCCCCCCCCCCCCCCCCCCCCCCCCCCCCCCCCCCCCCC55CCCCCCCCCCCCCCCCCCCCCCCCCCCCCCCCCCCCCCCCC5CCCCCCCCCCCCCCC5CCCCCCCCCCCCCCCCCCCCCCCCCCCCCCCC5CCCCCCCCCCCCCCCCCCCCCCCCCCCCCCCCCCCCCCC5CCCCCCCCCCCCCCCCCCCCCCCCCCCCCCCCCCCCCCCCCCCCCCCCCC*CCCCCCCCCCCCCC#####
@VH01349:24:AACVJTHM5:1:1102:19954:29038 1:N:0:AGGTGAGA+CGGATAGA
CCTATGACTCCTACGGGAGGCAGCAGTAGGGAATCTTGGACAATGGGCGAAAGCCTGATCCAGCCATGCCGCGTGAGCGAAGAAGGCCTTAGGGTTGTAAAACTCTTTTAGCGGGGAAGATAATGACGGTACCCGCAGAATAAGCCCCGGCTAACTTCGTGCCAGCAGCCGCGGTAATACGAAGGGGGCTAGCGTTGTTCGGAATTACTGGGCGTAAAGCGCACGCAGGCGGACTGATTAGTCAGGGGTGAAATCCCGGGGCTTAACCCCGGAACTGCCTTTGATACTGTCAGTCTAGCGT
+
CCCCCCCCCCCCCCCCCCCCCCCCCCCCCCCCCCCCCCCCCCCCCCCCCCCCCCCC5CCCCCCCCCCCCCC5CCCCCCCCCC5CCCCCCCCCCCCCCCCCCCCCCCCCCCCCCCCCCCCCC*CCCCCCCCCCCCCCCCCCCCCCCCCCCCCCCCCCCCCCCCCCCCCCCCCCCCCCCCCCCCCCCCCCCCCCCCCC*CCCCCCCCC*CCCCCCCCCCCCCCCCCCCCC*CCCCCCCCCCCCCCCC*CCCCCCCCCC5C5CCCC5CCCCCCCCC5CC5*CCCCCCCCCCC5CCCCCC#####
@VH01349:24:AACVJTHM5:1:1102:30312:29663 1:N:0:AGGTGAGA+CGCATAGA
CCTATGACTCCTACGGGAGGCAGCAGTGGGGAATATTGGACAATGGGCGCAAGCCTGATCCAGCAACGCCGCGTGGAGGACGAAGGTCTTCGGATCGTAAACTCCTGTCAGGCGGGACGAAGGCTTCCGTGCGAACAGTGCGGAAGCTTGACGGTACTGCCAGAGGAAGCCCCGGCCAACTCTGTGCCAGCAGCCGCGGTAAGACAGAGGGGGCAAGCGTTGCTCGGAATCACTGGGCGTAAAGGGCGCGTAGGCGGGATGGCAAGTCGGTCGTGAAATCTCTCGGCTCAACCGAGGTAGT
+
CCCCCCCCCCCCCCCCCCCCCCCCCCCCCCCCCC*CCCC5CCCCCCCCCCCCCCCCCCCCCCCCCCCCCCCCCCCCCCCCCCCCCCCCCCCCCCCCCCCCCCCCCCCCCCCCCCCCCCCCCCCCCCCCCCCCCCCCCCCCCCCCCCCCCCCCCCCCCCCCCCCCCCCCCCCCC5CCCCCCCCCCCCCCCC5CC5CCCC5CCCCCCCCCCCCCCCCCCCCCCCCCCCCCCCCCCCCCCCCCCC5CCCCCCCCCCCCCCCCCCCCCCCCCC*CCCC5CCCCCCCCCCC*C5CCCCCCC#####
@VH01349:24:AACVJTHM5:1:1102:39060:34964 1:N:0:AGGTGAGA+CGCATAGA
CCTATGACTCCTACGGGAGGCAGCAGCAGGGAATCTTGCGCAATGGGCGAAAGCCTGACGCAGCAACGCAGCGTGGGGGATGAAGGCCTTCGGGTTGTAAACCCCTTTCAGGAGGGAAGAAATTGACGGTACCTCCAGAAGAAGGACCGGCCAACTACGTGCCAGCAGCCGCGGTAATACGTAGGGTCCGAGCGTTATCCGGAATCATTGGGCGTAAAGAGCTCGTAGGCGGTTCAGCAAGTCGGCTGTGAAAGTCCGAGGCTCAACCTCGGAATTGCAGTCGATACTGCTGTGACGGGAG
+
CCCCCCCCCCCCCCCCCCCCCCCCCCCCCCCCCCCCCCCCCCCCCCCCCCCCCCCCCCCCCCCCCCCCCCCCCCCCCCCCC*CCCCCCCCCCCCCCCCCCCCCCCCCCCCCCCCCCCCCCCCCCCCCCCCCCCCCCCCCCCCCC5CCCCCCCCCCCCCCCCCCCCCCCCCCCCCCCCCCCCCCCCCCCCCCCCCCCCCCCCCCCCC*5CCCCCCCCCCC5C*CCCCCCCCC*CCCCCCCCCCCCCCCCCCCCCCCCCCCCCCCCC*CCCCC5CCCC*CCCCC*CCCCC**55CC5C#####
@VH01349:24:AACVJTHM5:1:1102:26942:35418 1:N:0:AGGTGAGA+CGCATAGA
CCTATGACTCCTACGGGAGGCAGCAGTGAGGAATATTGGACAATGGGCGAAAGCCTGATCCAGCCATGCCGCGTGAGTGATGAAGGCCCTAGGGTTGTAAAGCTCTTTCAGCGGGGAAGATAATGACGGTACCCGCAGAAGAAGCCCCGGCTAACTTCGTGCCAGCAGCCGCGGTAATACGAAGGGGGCTAGCGTTGTTCGGAATTACTGGGCGTAAAGCGCGCGTAGGCGGATTATTAAGTCAGGGGTGAAATCCCGAGGCTCAACCTCGGAACTGCCTTTGATACTGGTGATCTCATCG
+
CCCCCCCCCCCCCCCCCCCCCCCCCCCCCCCCCCCCCCCCCCCCC5CCCCCCCCCCCCCCCCCCCCCCCCCCCCCCCCCCCCCCCCCCCCCCCCCCCCCCCCCCCCCCCCCCCCCCCCCCCCCCCCCCCCCCCCCCCCCCCCCCCCCCCCCCCCCCCCCCCCCCCCCCCCCCCCCCCCCCCC5CCCC5CCCCCCCCCCCCCCCCCCCCCCCCCCCCCCCCCCCCCCCCCCCCCCCCC5CCCCCCCC*CCCCCCCCCCCCCC*CCCCCCCCCCCCCCCCCCCC*CC5CCCCCCCCCC#####
@VH01349:24:AACVJTHM5:1:1102:64642:36308 1:N:0:AGGTGAGA+CGGATAGA
CCTATGACTCCTACGGGAGGCAGCAGTGGGGAGTATTGCACAATGGGCGAAAGCCTGATGCAGCGACGCCGCGTGAGGGATGACGGCCTTCGGGTTGTAAACCTCTTTCAGTAGGGAAGAAGCGAAAGTGACGGTACCTGCAGAAGAAGCGCCGGCTAACTACGTGCCAGCAGCCGCGGTAATACGTAGGGCGCAAGCGTTATCCGGAATTATTGGGCGTAAAGAGCTCGTAGGCGGTTTGTCGCGTCTATCGTGAAAGTCCGAGGCTCAACCTCGGATCTGCGGTGGGTACGGGCAAGTG
+
CCCCCCCCCCCCCCCCCCCCCCCCCCCCCCCCCCCCCCCCCCCCCCCCCCCCCCCCCCCCCCCCCCCCCCCCCCCCCCCCCCCCCCCCCCCCCCCCCCCCCC5CCCCCCCC5CCCCCCCCCCCCCCCCCCCCCCCCCCCCCCCCCCCCCCC5C5CCCCCCCCCCCCCCC55CCCC*CCCCCCC5CCCCC5CCCCCCCCCCCCCCCCCCC5CCCCC5CCCCCCC55CCCCCCCCC*CCCCCCCCC5CC*CCCCCCCCCCCCC*CCCCCC5C5CCCCCCCCCCCCCCCCCCCCC*CCC#####
@VH01349:24:AACVJTHM5:1:1102:28835:38258 1:N:0:AGGTGAGA+CGCATAGA
CCTATGACTCCTACGGGAGGCAGCAGTAGGGAATCTTCCGCAATGGACGAAAGTCTGACGGAGCAACGCCGCGTGAACGATGAAGGCCTTCGGGTCGTAAAGTTCTGTTGTTAGGGAAGAACAAGTACCAGAGTAACTGCTGGTACCTTGACGGTACCTAACCAGAAAGCCACGGCTAACTACGTGCCAGCAGCCGCGGTAATACGTAGGTGGCAAGCGTTGTCCGGAATTATTGGGCGTAAAGCGCGCGCAGGTGGTTTCTTAAGTCTGATGTGAAAGCCCACGGCTCAACCGTGTGGAC
+
CCCCCCCCCC*CCCCCCCCC5CCCCCCCCCCCCCCCCCCCCCCCCCCCCCCCCCCCCCCCCCCCCCCCCCCCCCCCCCCCCC5CCCCCCCCCCCCCCCCCCCCCCCCCCCCCCCCCCCCCCCCCCCCCCCCCCCCCCCCCCCCCCCCCCCCCCCCCCCCCCCCCCCCCCCCCCCCCCCCCCCCCCCCCCC*CCCCCCCCCCCC*CCCCCCC5CCCCCCCCCCCCCC5CCCCCCCC5CCCC*CCC**CC5CCCCCCCCCCCCCCCCCCCCCCCC*CCCCCCCCCCCCCCCCCC5C5C#####
@VH01349:24:AACVJTHM5:1:1102:67445:40814 1:N:0:AGGTGAGA+GGCATAGA
CCTATGACTCCTACGGGAGGCAGCAGTGGGGAATCTTGCGCAATGCGCGAAAGCGTGACGCAGCAACGCCGCGTGTGGGAAGAAGGCCTTCGGGTTGTAAACCACTTTCAGGTTGGACGAAGGCCGGCCAGTTAATAGCTGGTCCGGTTGACGGTACTTCCAGAAGCAGCCCCGGCTAACTCCGTGCCAGCAGCCGCGGTAATACGGAGGGGGCTAGCGTTGTTCGGAATTACTGGGCGTAAAGCGCACGTAGGCGGCTTTGTAAGTTAGAGGTGAAAGCCCAGGGCTCAACCCTGGACTT
+
CCCCCCCCCCCCCCC5CCCCCCCCCCCCCCCCCCCCCCCCCCCCC5CCCCCCCCCC*CCCCCCCCCCC*CCCCCCCCCCCCCCCCCCCCCCCCCCCCCCCCCCCCCCCCCCCCCCCCCCCCCC5CCCCCCCCCCCCCCCCCCCCCCCCCCCCCCCC*CCCCCCCCCCCCCCCCCCCCCCCCCCCCCCCCCCCCCCCCCCCCCCCCCCCCCCCC*CCCCCCCCCCCCCCCCCCCCCCCCCCCCCCCCCCC*CCCCCCC*CCCCCCCCCCCCCC5CCCCCCCCCCCCCCCCCCCCCCC#####
@VH01349:24:AACVJTHM5:1:1102:45517:41382 1:N:0:AGGTGAGA+CGCATAGA
CCTATGACTCCTACGGGAGGCAGCAGTAAGGAATATTGCGCAATGGGCGAAAGCCTGACGCAGCGACGCCGCGTGGGGGATGAAGGTCTTCGGATTGTAAACCCCTTTCGGGAGGGAAGATGGGATGGGGTAACCCATTCGGACGGTACCTCCAGAAGCAGCCACGGCTAACTTCGTGCCAGCAGCCGCGGTAATACGAAGGTGGCAAGCGTTGTTCGGATTTACTGGGCGTACAGGGAGCGTAGGCGGTTGGGTAAGCCCTCCGTGAAATCTCCAGGCTTAACCTGGAAAGTGCAATTCC
+
CCCCCCCCCCCCCCCCCCCCCCCCCCCCCCCCCC5CCCCCCCCCCCCCCCCCCCCCCCCCCCCCCCCCCCCCCCCCCCCCCCCC*CCCCCCCCCCCCCCCCCCCCCCCCCCCCCCCCCCCCCCCCCCC5CCCCCCCCCCCCCCCCCCCCCCCCCCCCCCCCCCCCCCCCCCCCCCCCCCCCCCCCCCCCCCCCCCCCCC5C*CCCCCCCCCCCCCCCCCCCCCCCCCCCCCCCCCCCCCCCCCCCCCCCCCCCCCCCCCC5CCCCCCCCCCCCCCCCCCCCCCCCCCCCCCCCC*C#####
@VH01349:24:AACVJTHM5:1:1102:23893:41571 1:N:0:AGGTGAGA+GGCATAGA
CCTATGACTCCTACGGGAGCAGCAGTGGGGAATCTTGCACAATGGGCGAAAGCCTGATGCAGCAACGCCGCGTGCGGGAAGAAGGCCCTAGGGTTGTAAACCGCTTTCAGCAGGGAAGAAAATGACGGTACCTGTAGAAGAAGGTGCGGCCAACTACGTGCCAGCAGCCGCGGTGACACGTAGGCACCAAGCGTTGTCCGGATTTATTCGGCGTAAAGAGCTCGTAGGCGGTTCGGTAAGTCGGGTGTGAAAACTCTGGGCTCAACCCAGAGACGCCACCCGATACTGCTGTGACTCACAT
+
CCCCCCC5CCCCCCCCCCCCCCCCCC5C55CCCCCCC*C5CCC5CCCCCCCCCCCCCCCCCC*CCCCCCCCCCCCCC*CCCCC5C5C5CCCCC*CCCC5CCCCCCCC*CC*C55C5C55CCCCC55CCCC5C5*CCCC5CCCCCCC5C5CCCC5C5C5CC5C5CCCCCCCCCCCCCCCCCCCC55CCCCCCCC*CCCCCCCCCCCCCC*C*CCCC*55C*5C**C55C5C55C5C5C*CCC55*C*5C5CCCCCC55**C5CCCC5CC55C*555*CC5*C5CCCC5CCC5CC5CC#####
@VH01349:24:AACVJTHM5:1:1102:34913:41760 1:N:0:AGGTGAGA+CGCATAGA
CCTATGACTCCTACGGGAGGCAGCAGCAGGGAATCTTGCGCAATGGGCGAAAGCCTGACGCAGCAACGCCGCGTGGGGGATGAAGGCCTTCGGGTTGTAAACCCCTTTCAGGAGGGAAGAAATTGACGGTACCTCCAGAAGAAGGACCGGCCAACTACGTGCCAGCAGCCGCGGTAATACGTAGGGTCCGAGCGTTATCCGGAATCATTGGGCGTAAAGAGCTCGTAGGCGGTTCAGCAAGTCGGCTGTGAAAGTCCGAGGCTCAACCTCGGAATAGCAGTCGATACTGGTGTGACACCCT
+
CCCCCCCCCCCCCCCCCCCCCCCCCCCCCCCCCCCCCCCC5CCCCCCCCCCCCCCCCCCCCCCCCCCC5CCCCCCCCCCCCCCCCCCCCCCCCCCCCCCCCCCCCCCCCCC5CCCCCCCCCCCCCCCCCCCCCCCCCCCCCCCCCCCCCCCCCCCCCCCCCCCCCCCC5CCCCCCCCCCCCCCCCCCCCCCCCCCCCCCCCCCCCCCCCCCCCCCCC5CCC*C5CCCCCCCCCCCCCCCCCCCCCCC5CCCCCCCCCCCCCCCCCCCCCCCCCCCCCCCCCCCCCC5C5*CCCCCC#####
@VH01349:24:AACVJTHM5:1:1102:67464:42461 1:N:0:AGGTGAGA+CGCATAGA
CCTATGACTCCTACGGGAGGCAGCAGTGGGGAATCTTGCACAATGGGCGAAAGCCTGATGCAGCGACGCCGCGTGAGTGAAGAAGTACTTCGGTATGTAAAGCTCTATCAGCAGGGAAGAAGCGAAAGTGACGGTACCTGCAGAAGAAGCGCCGGCTAACTACGTGCCAGCAGCCGCGGTAATACGTAGGGCGCAAGCGTTGTCCGGAATTATTGGGCGTAAAGAGCTCGTAGGTGGCTTGTCGCGTCTGCCGTGAAAACCCGAGGCTCAACCTCGGGCGTGCGGTGGGTACGGGCTCTCC
+
CCCCCCCCCCCCCCCCCCCCCCCCCCCCCCCCCCCCCCCCCCCCCCCCCCCC5CCCCCCCCCCCCCCCCCCCCCCCCCC*CCCC5CC*CCCCCC5CCCCCC*CCCCCCCCCCCCCCCCCCCCCCCCCCCCC*CCCCCCCCCCCCCC5CC***5C*CCCCCCCC5CCCCCCCCCCCCCCCCCCCCCCCCCC*CC5CCCCCCCCC*CCCCCCCCCCCCCCCCCCCC5CCC5CCCCCCCCCCCCCCCCCCCCCCCCCC5CCCCCC**CCCC5CC55CCCCC*CC5CC5CCCCCCCCCC*#####
@VH01349:24:AACVJTHM5:1:1102:42847:42574 1:N:0:AGGTGAGA+CGCATAGA
CCTATGACTCCTACGGGAGGCAGCAGTGGGGAATTGTTCGCAATGGGCGAAAGCCTGACGACGCAACGCCGCGTGGAGGACGAAGATCTTCGGGTCGTAAACTCCTGTCGAGCGGGAAGAAACCCGCGGGGATGAATAGTCCCTGCGGCTGACGGTACCGCTAAAGGAAGCCCCGGCTAACTCCGTGCCAGCAGCCGCGGTAATACGGGGGGGGCAAGCGTTGTTCGGAATTACTGGGCGTAAAGGGCTCGTAGGCGGCCAACTAAGTCGGATGTGAAATCCCCAGGCTCAACCTGTTCCT
+
CCCCCCCCCCCCCCCCCCCCCCCCCCCCCCCCCCCCCCCCCCCCCCCCCCCCCCCCCCCCCCCCCCCCCCCCCCCCCCCCCCCCCCCCCCCCCCCCCCCCCCCCCCCCCCCCCCCCCCCCCCCCC5CCC5CCCCCCCCCCCCCCCCCCCCCCCCCCCCCCCCCCCCCCCCCC5CCCCCCCCCCCCCCCCCCCCCCCCCCCCCCCCCCCCCCCCCCCCCC5C5CCCCCCCCCCCCCCCCCCCCCCCCCCCC*CCCC*CCCCCCCCCCCCCCCCCCCCCCCCCCCCCCCCC5CCCC5C#####
@VH01349:24:AACVJTHM5:1:1102:73807:43805 1:N:0:AGGTGAGA+CGCATAGA
CCTATGACTCCTACGGGAGGCAGGAGTGGGGAATCTTGCACAATGGGCGAAAGCCTGATGCAGCGACGCCGCGTGAGTGAAGAAGTACTTCGGTATGTAAAGCTCTATCAGCAGGGAAGAAGCGAAAGTGACGGTACCTGCAGAAGAAGCGCCGGCTAACTACGTGCCAGCAGCCGCGGTAATACGTAGGGCGCAAGCGTTGTCCGGAATTATTGGGCGTAAAGAGCTCGTAGGTGGCTTGTCGCGTCTGCCGTGAAAACCCGAGGCTCAACCTCGGGCGTGCGGTGGGTACGGGCTCTCC
+
CCCCC5CCCCCCCCCCCCCCCCC*CCCCCCCCCCCCCCCCCCCCCCCCCCCCCCCCCCCCCCCCCCCCCCCCCCCCCC5CCCCCCCCCCCCCCCCCCCCCCCCCCCCCCCCCCCCCCCCCCCCCCCCCCCCC5CCC5CCCCCCCCCCCCCCCCCCCCCCCCCCCCCCCCCC5CCCCCCCCCCCCCCCCCCCCCCCCC5CCCCCCCCCC5CCCCCCCCCCCCC5CCCCCCCCCCCCCCCCCCCCCCCCCCCCCCCCCCCCCCC5CCCCC5CCC55CCCC*CCCCCCCCCCCCCCC5C#####
@VH01349:24:AACVJTHM5:1:1102:50668:44411 1:N:0:AGGTGAGA+CGCATAGA
CCTATGACTCCTACGGGAGGCAGCAGTGGGGAATCTTGGACAATGGGGGCAACCCTGATCCAGCGACGCCGCGTGGGTGATGAAGGCCTTCGGGTTGTAAAGCCCTTTCACCGGGGACGATGATGACGGTACCCGGAGAAGAAGCACCGGCTAACTCCGTGCCAGCAGCCGCGGTAAGACGGAGGGTGCTAGCGTTGTTCGGAATCACTGGGCGTAAAGGGCGCGTAGGCGGCCAAGGCAGTCGGCTTTGTGAAAGCCCGGGGCTCAACCCCGGAGGTGCGGCCGATACTCCTTGGTTGGT
+
CCCCCCCCCCCCCCCCCCCCCCCCCCCCCCCCCCCCCCCCCCCCCCCCCCCCCCCCCCCCCCCCCCCC*CCCCCCCCCCCCCCCCCCCCCCCCCCCCCCCCCCCCCCCCCCCCCCCCCCCCCCCCCCCCCCCCCCCCCCCCCCCCCCCCCCCCCCC5CCCCCCCCCCCCCCCCCCCCCCCCCCCCCCC5CCCCCCCCCCCCCCCCCCCCCCCCCCC*5CCCCCCCCCCCCCCCCCCC5CCCCCCCCCCCCCCCCCCCCCCCCCCCCCCCCCCCCC5CCCCCCCCCCCCCCCCC5CC#####
@VH01349:24:AACVJTHM5:1:1102:57144:45395 1:N:0:AGGTGAGA+CGCATAGA
CCTATGACTCCTACGGGAGGCAGCAGTGGGGAATTTTCCGCAATGGGCGAAAGCCTGACGGAGCAACGCCGCGTGAGGGAGGAAGGCCTGTGGGTTGTAAACCTCTTTTCTCAGGGAAGAAGATCTGACGGTACCTGAGGAATCAGCATCGGCTAACTCCGTGCCAGCAGCCGCGGTAAGACGGAGGATGCAAGCGTTATCCGGAATTATTGGGCGTAAAGCGTCCGCAGGCGGCTCAGCAAGTCTGGTGTTAAAGAGCGGGGCTCAACTCCGTAAAGGCAGTGGAAACTGCTGGGAATGG
+
CCCCCCCCCCCCCCCCCCCCCCCCCCCCCCCCCCCCCCCCCCCCC5C5CCCCCCCCCCCCCCC*CCCCCCCCCCCCCCCCCCCCC5CCCCCCCCCCCCCCCCCCCCCCCCCCCCCCCCC5CCCCCC5CC*CCCCCCCCCCCCC5CCCCCCCCCCCCCCCCCCCCCCCCCCCCCCCCCCCCCCCCC5*CC*CC*C5CCC*55CCCCC5CCC5CCCCCCC55CCCCC5*CCCCCCC5CCC5CCCCCCCC*CCCC5CCC*5*CCCC*CCC**55C*5555*5C555CCC555C5CC5C5#####
@VH01349:24:AACVJTHM5:1:1102:40670:46417 1:N:0:AGGTGAGA+CGCATAGA
CCTATGACTCCTACGGGAGGCAGCAGTGGGGAATATTGGACAATGGGCGCAAGCCTGATCCAGCCATGCCGCGTGGGTGAAGAAGGCCTTCGGGTTGTAAAGCCCTTTTGTTGGGGAAGAAATTGTACGGGTGAATATCCCGTGCGGATGACGGTACCCAAAGAATAAGCACCGGCTAACTTCGTGCCAGCAGCCGCGGTAATACGAAGGCTGCAAGCGTTACTCGGAATTACTGGGCGTAAAGCGTGCGTAGGCGGTTTGTTAAGTCCGTTGTGAAAGCCCTGGGCTCAACCTGGCCGGG
+
CCCCCCCCCCCCCCCCCCCCCCCCCCCCCCCCCCCCCCCCCCCCCCCCCCCCCCCCC5CCCCCCCCCC*CCCCCCCCCCCCCCCCCCCCCCCCCCCCCCCCCCCCCCCCCCCCCCCCCCCCCCC5CCCCCCCCCCCCCCCCCCCCCCCCCCCCCCCCCCCCCCCCCCCCCCCCCCCCCCCCCCCCCCCCCCCCCCCCCCCCCCCCCCCCCCCCCCCCCCCC5CCCCCCCC*CCCCCCCCCCCCC5CCCC*CCCCCCCC5CCCCCCCCCCCCCCCCC5CCCCCCCCC5CCCCCCCC5#####
@VH01349:24:AACVJTHM5:1:1102:42166:48065 1:N:0:AGGTGAGA+CGCATAGA
CCTATGACTCCTACGGGAGGCAGCAGTGGGGAATATTGGGCAATGGAGGCAACTCTGACCCAGCCATGCCGCGTGGGTGACGAAGGTCTTCGGATTGTAAAGCCCTTTCGGCGGGGACGATGATGACGGTACCCGCAGAAGAAGCCCCGGCTAACTTCGTGCCAGCAGCCGCGGTAATACGAAGGGGGCTAGCGTTGTTCGGAATTACTGGGCGTAAAGGGCGTGTAGGCGGCCCGTTAAGACAGGTGTGAAATTCCTGGGCTCAACCCAGGACGTGGGCCTGTGACTGGCGGGCTGCGTA
+
CCCCCCCCCCCCCCCCCCCCCCCCCCCCCCCCCCCCCCCCCCCCCCCCC5CCCCCCCCCCCCCCCCCCCCCCCCCCCCCCCCCCCCCCCCCCCCCCCCCCCCCCCCCCCCCCCCCCCCCCCCCCCCCCCCCCCCCCCCCCCCCCCCCCCCCCCCCCCCCCCCCCCCCCCCCCCCCCCCCCCCCCCCC55CCCCCCCCCCCCCCCCCCCCCC*CCCCCCCCCCCCCCCCCCCCCC*CCCCCCCCCCCCCC5CCCCCCCCC5CCCCCCCC5CCCC5CCC*CCCCCCCCCCCC*CCCCC#####
@VH01349:24:AACVJTHM5:1:1102:35387:48367 1:N:0:AGGTGAGA+CGCATAGA
CCTATGACTCCTACGGGAGGCAGCAGTGGGGAATTTTGGACAATGGGGGCAACCCTGATCCAGCCATGCCGCGTGCGGGAAGAAGGCCTTCGGGTTGTAAACCGCTTTTGTCAGGGAAGAAATCTTCTGGGTTAATACCTCGGGAGGATGACGGTACCTGAAGAATAAGCACCGGCTAACTACGTGCCAGCAGCCGCGGTAATACGTAGGGTGCGAGCGTTAATCGGAATTACTGGGCGTAAAGCGTGCGCAGGCGGTTTTGTAAGATCGATGTGAAATCCCCGGGCTCAACCTGGCGGTG
+
CCCCCCCCCCCCCCCCCCCCCCCCCCCCCCCCCCCCCCCCCCCCCCCCCCCCCCCCCCCCCCCCCCCCCCCCCC5C5CCCCC*CC*CCCCCCCCCCCCCCCCCCCCCCCCC5CCCCCCCCCCCCCCCCCCCCCCCCCCCCCCCCCCCCCCC5CCCCCCCCCCCCCCCCCCCCCC*CCCCCCCCCCCCCCCCCCCCCCCCCCCC5CCCCCCCCCCCC5CCCCCCCCCCCCCCCCCCCCCCCC5CC*CCCCC5CCCCCCCCCCCCCCCCCCCCC5CCCCCCCCCCC5CCCCCCC5CCC#####
@VH01349:24:AACVJTHM5:1:1102:24840:48538 1:N:0:AGGTGAGA+GGCATAGA
CCTATGACTCCTACGGGAGGCAGCAGTGGGGAATCTTGTGCAATGGCCGAAAGGCTGACGCAGCGACGCCGCGTGCGGGAGGAAGCTCTTCGGGGTGTAAACCGCTGTCAGGGGGGACGAAGGTCCCGGGGAGGCAATGCCCTGGGGATGACGGTACCTCCAGAGGAAGCACCGGCTAACTCCGTGCCAGCAGCCGCGGTAATACGGAGGGTGCGAGCGTTGTTCGGAATTATTGGGCGTAAAGCGCACGTAGGCGGTTTGGCAAGTCTCACTGTGAAAGCCCGGGGCTGAACCCCCGAAT
+
CCCCC*CCCCCCCCCCCCCCCCCCCCCCCCCCCCCCCCCC5CCCCCCCCCCCCCCCCCCCCCCCCCCC5CCCCCCCCCCCCCCCC5CCCCCCCCCCCCCCCC*CCCCCCCCCCCCCCCCCCCCCCCCCCCCCCCCCCCC5CCCCCCCCC*5CCCCCCCCCC5CCCCCCCCCCCCC5CCCCCCCCCCCCCCCC5CCCCCCCC*CCCCCCCCCCCCCC5CCCCCCCCCCCCCCCCCC*C5CCCCCCCCCCCCC5CC*CCCCCCC*C5C5CCCC5CCCCCCCCC*C5*5CC**CCC555#####
@VH01349:24:AACVJTHM5:1:1102:61764:52551 1:N:0:AGGTGAGA+CGCATAGA
CCTATGACTCCTACGGGAGGCAGCAGTGAGGAATATTGGTCAATGGCCGCAAGGCTGAACCAGCGACGCCGCGTGGGCGATGAAGGCTTTCGGGTCGTAAAGCCCTTTTCTGCGTGACGAGCAAGGACGGTAGCGCAGGAAGAAGCGTCGGCTAACTACGTGCCAGCAGCCGCGGTAAAACGTAGGACGCAAGCGTTATCCGGAGTTACTGGGCGTAAAGGGCGTGTAGGCGGCGCTGGAAGTTCGTCGTGAAAGACCCCGGCTCAACCCGGGGAGGTCGAGGCAGACTGCGGCGCACAGT
+
CCCCCCCCCCCCCCCC*CCCCCC5CCCCCCCCCCCCCCCCCCCCC5CCCCCCCCCCCCCCCCCCCCC*CCCC5CCCCCCCC5CCCC*CCCCCCCCCCCC5CCCCCCCCCCCC*CCC5CCCCCCCCCCCCCCCCCC5CCCCCCCCCCCCCCCCCCC5C***C55C5*CC5CCCCCC5CCCCCC5C**CCC*CC**55C55555CC*5C55C*C55C*5C*555*5555555*CCCC*CC*CC5CC*5CCCC55C555C*5**5555C55**C555555*5C555***55*555555*#####
@VH01349:24:AACVJTHM5:1:1102:48736:53839 1:N:0:AGGTGAGA+CGCATTGA
CCTATGACTCCTACGGGAGGCAGCAGTGGGGAATTTTGGACAATGGGGGCAACCCTGATAAATATAATAATCTTTTATTAATAATTTATTATGATTGTAAACTCCTTTTGGGGGGGATGAATGCCCTGGTGAAGAGCCAGGGGTGACAGTACTCCTCGAATAAGCCACGGCTAACTACGTGCCAGCAGCCGCGGTAATACGTAGGTGGCAAGCGTTACTCGGAATCACTAGGCGTAAAGCGCAGGTAGGCGGTTTGGCTAGTTTCTTGTGAAAGCTCCCGGCTTAACTGGGAGAGGGTATC
+
CCCCCCCCCCCCCCCCCCCCCCCCCCCCC5CCCCCCCCCCCCCCCCCCCCCCCCCCCCCCCCC*CCCC*CC*C5555*55**555***55***555*555555*55555*555555555555555CC55C5CCCCCCCC5CCCCCCCCCCCCCCCC5CCCCCCCCCCCCCCCC*CCCCCCCCCCCCCCCCC55CCCCCCCCCCCCCCC5CCCCCCCCCCCCCCCCCCCCCCCCCCCCCCC5CC5CCCCCCCCCCCCCCCC*CCCCCCCCCCCCCCCCCCC**CCCCCCCCCCCCCC#####
@VH01349:24:AACVJTHM5:1:1102:49323:55221 1:N:0:AGGTGAGA+CGCATAGA
CCTATGACTCCTACGGGAGGCAGCAGTGAGGAATATTGCACAATGGGGGCAACCGTGATGCAGCGACGCCGCGTGAGTGACGAAGGCCTTCGGGTCGTAAAGCTCTTTTCTGCGTGACGAGCAAGGACGGTAGCGCAGGAATAAGTCTCGGCTAACTACGTGCCAGCAGCCGCGGTAAAACGTAGGAGACAAACGTTATCCGGAGTTACTGGGCGTAAAGGGCGTGCAGGCGGTTGATTAAGTCTGGCGTGAAAGCTCTCGGCTAAACCGAGAGAGGTCGTTGGATACTGGTCAACTCGCG
+
CCCCCCCCCCCCCCCCCCCCCCCCCCCCCCCCCCCCCCCCCCCCCCCCCCCCCC*CCCCCCCCCCCCCCC5CCCCCCCCCCCCCCCCCCCCCCCCCCCCCCCCCCCCCCCCCCCCCCCCCCCCCCCCCCCCCCCCCCCCCCCCCCCCCCCC5CCCCCCCCCCCCCC5CCCCCCCCCCCCCCCCCCCCCCCCCCCCCC5CCCCCCCCCCCCCCCCCCCCCCCCCCCCCCCCCCCCCCCCC5CCCCCCCCCCCCCCCCCCCCCCCCCC5CCCCCCCCCCCCCCCCCCC*CCCCC*CC5#####
@VH01349:24:AACVJTHM5:1:1103:43245:3594 1:N:0:AGGTGAGA+GGCATAGA
CCTATGACTCCTACGGGAGGCAGCAGTGGGGAATTTTGGGCAATGGCCGAGAGGCTGACCCAGCGACGCCGCGTGCGGGAGGAAGCCCTTCGGGGTGTAAACCGCTGTCAGGGGGGAAGAAAGGCGGGGGGGTGAAGAGCCCTTTCGCGTGACGGTACCTTCAGAGGAAGCGCCGGCTAACTCCGTGCCAGCAGCCGCGGTAAGACGGAGGGCGCGAGCGTTGTTCGGAATTACTGGGCGTAAAGCGCGCGCAGGCGGGTCTGTAAGTCGGGAGTGAAAGACCGGGGCTCAACCCCAAGGT
+
CCCCCCCCCCCCCCCCCCCCCCCCCCCCCCCCCCCCCCCCCCCCCCCCCCCCCCCCCCCCCCCCCCCC*CCCCCCCCCCCCCCCCCCCCCCCCCCCCCCCCCCCCCCCC5CCCCCCCCCCCCCCCCCCCCCCCCCCCCCCCCCCCCCCCCCCCCCCCCCCCCCCCCCCCCCCCCCCCCCCCCCCCCCCCC*CCCCCCCCCCCCCCCCCCCCCCCCCCCCCCCCCCCCCCCCCCCC*CCCCC5CCCCCCCCCCCCCCCCCCCCCCCCCCCCCCCCCCCCCCCCCCCCCCC*CCCCCC#####
@VH01349:24:AACVJTHM5:1:1103:17909:4427 1:N:0:AGGTGAGA+CGCATAGA
CCTATGACTCCTACGGGAGGCAGCAGTGGGGAATCTTGCACAATGGGGGAAACCCTGATGCAGCGACGCCGCGTGAGGGATGAAGCCCCTCGGGGTGTAAAGCTCTTTCGACGGGAACGATAATGACGGTACCCGAAGAAGAAGCTGCGGCTAACTACGTGCCAGCAGCCGCGGTAATACGTAGGCAGCAAGCGTTGTTCGGAATTACTGGGCGTAAAGAGTGTGTAGGCGGTGCCCTAAGTTCGGTGTGAAATCTCCCGGCTCAACTGGGAGGGTGCGCCGGAAACTGGGGTGCTATGCC
+
CC5CCCCCCCCCC*CCCCCCCCC5CCCC5CCCCCCCCCCCCCCCCCCCCCCCCCCCCCCCCCCCCCCCCCCCCCCCC*CCCCCCCCC5CCCCCCCCCCCCCC*CCCCCCCCCCCCCCCCCCCCCCCCCCCCCCCCCCCCCCCCCCCCCCCCCCCCCCCCCCCCCCCCCCCCCCCCCCCCCCCCCCCCCCCCCCCCCCCCCCCCCCCCCCCCCCCCC*CC5CCCCCCCCCCCCCCCC5CCCCCCCCCCCCCC5CCCCC*CCCCCCCCCCCCCCC*CCCCC5CCC5CCCCC5CCCC*C#####
@VH01349:24:AACVJTHM5:1:1103:34592:6528 1:N:0:AGGTGAGA+GGCATAGA
CCTATGACTCCTACGGGAGGCAGCAGTAGGGAATCTTCCGCAATGGACGAAAGTCTGACGGAGCAACGCCGCGTGAGCGATGAAGGTCTTCGGATCGTAAAGCTCTGTTGTTAGGGAAGAACAAGTACCGGAGTAACTGTCGGTACCTTGACGGTACCTAACCAGAAAGCCACGGCTAACTACGTGCCAGCAGCCGCGGTAATACGTAGGTGGCAAGCGTTGTCCGGAATTATTGGGCGTAAAGCGCGCGCAGGCGGTCCTTTAAGTCTGATGTGAAATCTTGCGGCTCAACCGCACCGTC
+
CCCCCCCCCCCCCCCCCCCCCCCCCCCCCCCCCCCCCCCCCCCCCCCCCCCCCCCCCCCCCCCCCCCCCCCCCCCCCCCCCCCCCCCCCCCCCCCCCCCCCCCCCCCCCCCCCCCCCCCCCCCCCCCCCCCCCCCCCCCCCCCCCC5CCCCCCCCCCCCCCCCCCCCCCCCCCCCCCCCCCCC*CCCCCCCCCCCCCCCCCCCCC*CCCCCCCCCCCCCCCCCCCCCCCCCCCCCCCCCCCCCCCCCCCC5C5CCCCCCCCCCCCCCCCCCC5CCCCCCCC*CCCCCCCCCCCCCC#####
@VH01349:24:AACVJTHM5:1:1103:61442:9103 1:N:0:AGGTGAGA+GGCATAGA
CCTATGACTCTACGGGAGGCAGCAGTAGGGAATCTTCCGCAATGGACGAAAGTCTGACGGAGCAACGCCGCGTGAGCGAAGAAGGCCTCCGGGTCGTAAAGCTCTGTTGTTAGGGAAGAACAAGTACGAGAGTAACTGCTCGTACCTTGACGGTACCTAACCAGAAAGCCACGGCTAACTACGTGCCAGGAGCCGCGGTAATACGTAGGTGGCAAGCGTTGTCCGGAATTATTGGGCGTAAAGCGCGCGCAGGCGGTTTCTTAAGTCTGATGTGAAAGCCCCCGGCTCAACCGGGGTAACA
+
CCCCCCCCCCCCCCCCC5CCCCCCCCCCCCCCCCCCCCCCCCCCCCCCCCCCCCC5CCCCCCCCCCCCCCCCCCCCCCC5CCCCC*CCCCCCCCCCCCCCCCCCCCCCCCCCCCCCCCCCCCC5CCCCCC*CCCCCCCCC5CCCCCCCCCCCCCCCCCCCCCCCCCCCCCCCCCCCCCCCCCCCCCCCC*CCCCCCCCCCCCCCCCCCCCCCCCCCCCCCCCCCC5CCCC5CCCCC55CCCC*C5CCC*CC*CCCCCCCCCCCC5CCCCCCCCCCCCCCCCCC5CCCCCCCCCCC5#####
@VH01349:24:AACVJTHM5:1:1103:58090:11431 1:N:0:AGGTGAGA+CGCATAGA
CCTATGACTCTACGGGAGGCAGCAGTAGGGAATCTTCCGCAATGGACGAAAGTCTGACGGACCAACGCCGCGTGAGCGAAGAAGGGGTCCGGGTCGTAAACCTCTGTTGTTAGGGAAGAACAAGTACGAGAGTAACAGCTCGTACCTTGACGGTACCTAACCAGAAAGCCACGGGTAACAACGTGCGAGCACGCGCGGTAATACCTAGGTGGCAAGCGTTGTCCGGAATTATTGGGCGTAAAGCGCCCGCACGCCGTTTCTTAAGTCTGATGTGAAAGCCCCCGGCTCAACCGGGGTAACA
+
55CCCCCCC55555CCC*C*C*5C5CCCCCCCC5CC*CC*CCCCCC5C5CCCCCC5CC*CC**CCC*CC*5CCC5*C55C**55C**C5*5C55C5C5CC55CC*5C5CCC**5555*55555*555*55C5CCC5*5**5*555555555555C5*CC55*555C5*55C*CC*CCC**55555555C5C**55CC5CC5CC55CCC*C55*C*55555555*55CC*CC*CC*C**C5C**5*5**5*5*55*5C5C5C5CCC5CC5C55*5CCCCC*CC5C*55CCCCC*5C*#####
@VH01349:24:AACVJTHM5:1:1103:65949:11602 1:N:0:AGGTGAGA+CGGATAGA
CCTATGACTCCTACGGGAGGCAGCAGTAGGGAATATTGGGCAATGGGCGAAAGCCTGACCCAGCCATGCCGCGTGCAGGAAGACGGCCTTCTGGGTTGTAAACTGCTTTTGATCGGGAACAAAGAGCCCTTGCGAGGGAAGTTGAGTGTACCGATAGAATAAGCACCGGCTAACTCCGTGCCAGCAGCCGCGGTAATACGGAGGGTGCAAGCGTTGTCCGGATTTATTGGGTTTAAAGGGTGCGTAGGCGGCCTTTTAAGTCAGTGGTGAAATCCTGCAGCTTAACTGTAGAACAGGTAGA
+
C5CCCCCCCCCCCCCCCCCCCCCCCCC5CCCCCCCCCCCCCCCCCCCCCCCCCCCCCCCCCCCCCCCCCCCCCCCCCCCCCCCCCCCCCCCCCCCCCCCCCCCCCCCCCCCCCCCCCCCCC5CCCC*CCCCCCCCCCCCCCCCCCCCCCCCCCCCCCCCCCCCCCCCCCCCCCCCCCCCCCCCCCCCCCCCCCCC5CCCCCCCC*CC5CCCCCCCCCCCCCC5CCCCCCCCCCCCCCCCCCCCCCCC5CCCCCCCCCCCCCCCCCCCCC5CCCC5CCCCCCCCCCCCCCC*CCCCC#####
@VH01349:24:AACVJTHM5:1:1103:51141:11678 1:N:0:AGGTGAGA+CGCATAGA
CCTATGACTCCTACGGGAGGCAGCAGTAGGGAATCTTCCGCAATGGGCGAAAGCCTGACGGAGCAACGCCGCGTGAGTGATGAAGGTTTTCGGATCGTAAAGCTCTGTTGCCAGGGAAGAACGCTTGGGAGAGTAACTGCTCCCAAGGTGACGGTACCTGAGAAGAAAGCCCCGGCTAACTACGTGCCAGCAGCCGCGGTAATACGTAGGGGGCAAGCGTTGTCCGGAATTATTGGGCGTAAAGCGCGCGCAGGCGGCTAATTAAGTCTGGTGTTTAAGGCTGGGGCTCAACCCCGCGTCT
+
CCCCCCCCCCCCCCCCCCCCCCCCCCCCCCCCCCCCCCCCCCCCCCCCCCCCCCCCCCCCCCCCCCCCCCCCCCCCCCCCCCCC*CCCCCCCCCCCCCC5CCCCCCCCCCCCCCCCCCC5CCCCCCCCCCCCCCCCCCCCCCCCCCC*CCC5CCCCCCCCCCCCCCCCCCCCCCCCCCCCCCCC5CCCCCCCCCCCCCCCCCCCCCCCCC*CCCCCCCCCCCCCCCCCCCCCCCCCCCCCCCCCCCCCCCCC*CCCC*CCCCCCCCCCCCCCCCCCCCCCCCCCCCCCCCCCC*C5#####
@VH01349:24:AACVJTHM5:1:1103:18459:12359 1:N:0:AGGTGAGA+CGCATAGA
CCTATGACTCCTACGGAGGCAGCAACTAGGAATTATGTGCAATGGGCGAAAGCCTGACACTGCGACATCGCGTGGAGGATGAAGGTCTTAGGATCGTAAACTCCTTTTATCTACGAACAAGTTCTGAGTGTAGTAGATGAATAACTGCCTGCCAACCACGTGCCAGAAGCATCGGTAATACGTGGGACACAAGCGTTATCCGGATTTACTGGGCGTAAAGAGATGGGTAGGTGACTTAATATGTTCTGTGTTAAAGCCTAATGGTCAGCATTTGTATCGCGCAGAAAACTTTTTGGAGTTT
+
55CCCCCCCC*CC5C55CC5C**CCC5C*CCCCC5CCC5CC*5C55**55CCC555C5C*CC*CC5CC*C*5CCCCC5C55C*55CC55C5*CC55CCC*CC5CC5CCC5CCCCCC5C*55C5*5*555555555*55555555*C5555**5555**5*55*555555*55**5555C555C*5CCCC5CC*5C5**5*5555*5C5*5**555*55555*555*5C5***555C55*55555555555CCCCC**CCCCC5*55C555*555*5*5*5*555*55555*555*5#####
@VH01349:24:AACVJTHM5:1:1103:56481:13533 1:N:0:AGGTGAGA+CGCATAGA
CCTATGACTCCTACGGGAGGCAGCAGTGAGGAATATTGGACAATGGGCGAGAGCCTGATCCAGCCATGCCGCGTGCAGGAAGACGGTCCTATGGATTGTAAACTGCTTTTATACGGGAAGAAACACCCCCTCGTGAGGGGGCTTGACGGTACCGTAAGAATAAGGATCGGCTAACTCCGTGCCAGCAGCCGCGGTAATACGGAGGATCCAAGCGTTATCCGGAATCATTGGGTTTAAAGGGTCCGTAGGTGGATAATTAAGTCAGAGGTGAAATCCTGCAGCTCAACTGTAGAATTAAGTA
+
CCCCCCCCCCCCCC*CCCCCCCCCCCCCCCCCCCCCC*CCCCCCCCCCCCCCCCCCCCCCCCCCCCCCCCCCCCCCCCCCCCCCCCCCCC5CCCCCCCCC5CCCCCCCCCCCCCCCCCCCCCCCCCCCCCCCCCCCCCCCC*CCCCCCCCCCCCCCCCCCCCCCCCCCC5CCCCCCCC5C*CCCCCCCCCCCCCCCCC5CCCCCCCCCCCCCCCCCCCCCCCCCCCCCCCCCCCCCCCCCCCCCCCCCCCCCCCCCCCCCCCCC*CCCCCCCCCCCCCCCC*C*CCCCCCC55CCC#####
@VH01349:24:AACVJTHM5:1:1103:50270:13571 1:N:0:AGGTGAGA+CGCATAGA
CCTATGACTCCTACGGGAGGCAGCAGTCGAGAATCTTCCGCAATGGGCGCAAGCCTGACGGAGCGACGCCGCGTGCGGGATGAAGGCCTTCGGGTTGTAAACCGCTGTCGGGGGGGAACAAACAAATGAGTGATCCCCGGAGGAAGCACGGGCTAAGTTCGTGCCAGCAGCCGCGGTAAGACGAACCGTGCGAACGTTGTTCGGAATCACTGGGCTTAAAGGGCGCGTAGGCGGGTGGCATAGTCCGAGGTGAAATCTTTCGGCTTAACCGGAAAAGTGCCTCGGATACTGGCTGTGTGAT
+
CCCCCCCCCCCCCCCCCCCCCCCCCCCCCCCCCCCCCCCCCCCCCCCCCCCCCCCCCCCCCCCCC5CCCCC5CCCCCCCCCCCCCCCCCCCCCCCCCCCCCCCCCCCCCCCCCCCCCCCCCCCCCCCCCCCCCCCCCCCCCCCCCCCCCCCCCCCCCCCCCCCCCCC5CCCCCCCCCCCCCCCCCCCCCCCCCCCCCCCCCCCCCCCCCCCCCCCC5CC*CCC*CCCCCCCCCCCCCCCCCCCCCCCCCCCCCCCCCCCCCCCCCCCCCCCCCCCCCCCC*CCCCCCCCCCCCCC*#####
@VH01349:24:AACVJTHM5:1:1103:19992:13817 1:N:0:AGGTGAGA+CGCATAGA
CCTATGACTCCTACGGGAGGCAGCAGTAGGGAATTTTCCGCAATGGGCGAAAGCCTGACGGTGCAGCGCCGCGTGAGCGAGGACGGCCTTCGGGTTGTAAAGCTCTGTTCTTCGGGAAGAACGGCGGGAGGGTGAACAGCTCTCTCGTTTGACGGTACCGAAGGAGAAAGCCCCGGCTAACTACGTGCCAGCAGCCGCGGTAATACGTAGGGGGCGAGCGTTGTCCGGAATTATTGGGCGTAAAGCGCGCGCAGGCGGCCGATTAAGTCAGGTGTGAAAGGCTGCGGCTCAACCGCTAGAG
+
CCCCCCCCCCCCCCCCCCCCCCCCCCCCCCCCCCCCCCCCCCCCCCCCCCCCCCCCCCCCCCCCCCCC5CCCCCCCCCCCCCCCCCCCCCCCCCCCCCCCCCCCCCCCCCCCCCCCCCCCCCCC*CCCCCCCCCCCCCCCCCC5C*CCCCCCCCCCCCCCCCCCCCCCCCCCCCCCCCCCCCCCCCCCCCCCCCCCCCCCCCCC5CCCCCCCCCCCCCCCCCCCCCCCCCCCCCCCCCCCCCCCCCCCCCCCCCCCCC5CCCCCCCCCCCCCCCCCCCCCCCCCCCCCCCCCCC5C#####
@VH01349:24:AACVJTHM5:1:1103:50194:14366 1:N:0:AGGTGAGA+CGCATAGA
CCTATGACTCCTACGGGAGGCAGCAGTAGGGAATTTTCCGCAATGGGCGCAAGCCTGACGGAGCAACGCCGCGTGAGTGATGACGGTCTTTATGGATTGTAAAGCTCTGTTCTCAAGAATGAACTCACCTTAGTCGAATAGATTATGGTGTTGACAGTACTTGAGCAGAAAGCCCCGGCTAACTACGTGCCAGCAGCCGCGGTAATACGGAGGGTGCAAACGTTGCTCGGAATCATTGGGCGTAAAGCGCACGTAGGCGGGTTGGAAAGTCGGATGTGAAAGCCCTCGGCTTAACTAACTG
+
CCCCCCCCCCCCCCCCCCCCCCCCCCCCCCCCCCCCCCCCCCCCCCCCCCCCCCCCCCCCCCC5CCCCCCCCCCCCCCCCCCCCCCCCCCCCCCCCCCCCCCCC5CCCCCCCCCCCCCCCCCCCCCCCCCCCCCCCCCCCCCCCCCCCCCCCCCCCCCCCCCCCCCCCCCCCCCCCCCCCCCCCCCC5CCCCCCCCCCCCCCCCCCCCCCCCCCCCCCC5CCCC55CCCCCCCC5CC5CCCCCCCCCCC5CCCCCCCCCCCCCCC*CCCCCCCCCCC5CC5CCC*C5*CCCCCCCC#####
@VH01349:24:AACVJTHM5:1:1103:40348:15464 1:N:0:AGGTGAGA+CGCATAGA
CCTATGACTCCTACGGGAGGCAGCAGTGGGGAATATTGGACAATGGGGGAAACCCTGATCCAGCAATGCCGCGTGTATGAAGAAGGCCTTCGGGTTGTAAAGCACTTTAGGCCGGGAAGAAAAAGCGCTACCTAATACGTAGCGCCTTGACGGTACCGGCGGAATAAGCACCGGCTAACTCTGTGCCAGCAGCCGCGGTAATACAGAGGGTGCAAGCGTTAATCGGATTTACTGGGCGTAAAGCGTGCGTAGGCGGTTCAGTATGTCGGTCGTGAAATCCCCGGGCTTAACCTGGGAACTG
+
5CCCCCCCCCCCCCCCCCCCCCCCCCCCCCCCCCCCCCCCCCCCCCCCCCCCCCCCCCCCCCCCCCCCCCCCCCCCCCCCCCCCCCCCCCCCCCCCCCCCCCCCCCCCCCCCCCCCCCCCCCCCCCCCCCCCCCCCCCCCCCCCCCCCCCCCCCCCCCCCCCCCCCCCCCCCCCCCCCCCCCCCCCCCCC5CCCCCCCCCCCCCCCCCCCCCCCCCCCCCCCCCCCCCCCCCCCCCCCCCCCCCCCCCCCCCCCCCCCCCCCCCCCCCCCCCCC5CCCCCCCCCCCCCCCCCC5CC#####
@VH01349:24:AACVJTHM5:1:1103:71762:15596 1:N:0:AGGTGAGA+CGCATAGA
CCTATGACTCCTACGGGAGGCAGCAGTGGGGAATTGTTCGCAATGGGCGCAAGCCTGACGACGCAACGCCGCGTGGAGGATGAAGATCTTCGGGTCGTAAACTCCTGTCGAGTGGGAAGAATAGTCTTGGGGCTAACATCCTCGAGACCTGACGGTACCATTAAAGGAAGCCCCGGCTAACTCCGTGCCAGCAGCCGCGGTAATACGGGGGGGGCAAGCGTTGTTCGGAATTACTGGGCGTAAAGGGCTCGTAGGCGGCCAACTAAGTCGGATGTGAAATCCCCAGGCTCAACCTGCCTGT
+
C5CCCCCCCCCCCCCCCCCCCCCCCCCCCCCCCCCCCCCCCCCCCCCCCCCCCCCCCCCCCCCCCCCCCCCCCCCCCCCCCCCCCCCCCCCCCCCC5CCCCCC*CCCCCCCCCCCCCCCCCCCCCCCCCCCCCCCCCCCCCCCCCC5CCCCCCCCCCCCCCCCCCCCCCCCCCCCCCCCCCCCCCCCCCCCCCCCC*5CCCCCC*CCCCCCCCCCCCCCCCCCCCCCCCCCCCCCCCCCCCCCCCCCCCCCCCCCCCCCCCCCCCCCCCCCCCCCCCCCCCCCCCCC5CCCCCCCC#####
@VH01349:24:AACVJTHM5:1:1103:14141:15918 1:N:0:AGGTGAGA+CGCATAGA
CCTATGACTCCTACGGGAGGCAGCAGCAAGGAATATTGCGCAATGGCCGCAAGGCTGACGCAGCGACGCCGCGTGGGGGATGAAGGCTCTCGGGTCGTAAACCCCTTTTGGAGGGGACGAGTGAGGACGGTACCCTCCGAAGAAGCCCCGGCTAACTACGTGCCAGCAGCCGCGGTAATACGTAGGGGGCGAGCGTTGTCCGGATTTACTGGGCGTAAAGCGTCCGTAGGCGGCGGGGTAAGTCCGGTGTGAAAGCTCTCGGCTCAACCGGGAGAGGTCATCGGAGACTGGTCGGCTAACC
+
CCCCCCCCCCCCCCCCCCCCCCCCCCCCCCCCCCCCCCCC*CCCCCCCCCCCCCCCCCCCCCCCCCCCCCCCCCCCCCCCCCCCCCCCCCCCCCCCCCCCCCCCCCCCCCCCCCCCCCCC*CCCCCCCCCCCCCCCCCCCCCCCCCCCCCCCCCCCCCCCCCCCCC*CCCCCCCCCCCC5CCCCCCCCCCCCCCCCCCCCCCC5CCCCCCC5CCCCCC5CCCCCCCCC*CCCCCCCC**CCCCCCCCCCCC5C5C5CCCCCC*CC5CCCCCCCC5CCCCCCC55CCCCCC*CCCCC#####
@VH01349:24:AACVJTHM5:1:1103:50535:16221 1:N:0:AGGTGAGA+CGCATAGA
CCTATGACTCCTACGGGAGGCAGCAGTGGGGAATTGTTCGCAATGGGCGCAAGCCTGACGACGCAACGCCGCGTGGAGGATGAAGATCTTCGGGTCGTAAACTCCTTTCGATCGGGACGAATCGGTCGCGACCTAACACGTCGCGGCATTGACGGTACCGAGAGAAGAAGCCCCGGCTAACTCCGTGCCAGCAGCCGCGGTAATACGGGGGGGGCAAGCGTTGTTCGGAATTACTGGGCGTAAAGGGCGCGTAGGCGGCCTGCTTAGTCGGACGTGAAATCCCTCGGCTCAACCGGGTCAC
+
CCCCCCCCCCCCCCCCCCC*CCCCCCCCCCCCCCCCCCCCCCCCCCCCCCCCCCCCCCCCCCCCCCCCCCCCCCCCCCCCCCCCCCCCCCCCCCCCCCCCCCCCCCCCCCCCCCCCCCCCCCCCCCCCCCCCCCCCCCCCCCCCCC5CCCCCCCCCCCCCCC5CCCCCCCCCCCCCCCCCCCCCCCCCCCCCCCCCCCCCCCCCCCCCCCCCCC5CCCCCCCCCCCCCCCCCCCCCCCCCCCC*CCCCC5CCCCCCCCCCCCCCCCCCCCCCCCCC5CCCCCCCCCCCCCCCCCCC#####
@VH01349:24:AACVJTHM5:1:1103:32357:16335 1:N:0:AGGTGAGA+CGCATAGA
CCTATGACTCCTACGGGAGGGAGCAGTGAGGAATATTGCACAATGGGCGCAAGCCTGATGCAGCGACGCCGCGTGAGTGATGAAGGCCTTCGGGTCGTAAAGCTCTTTTCTGCGTGACGAGCAAGGACGGTAGCGCAGGAAGAAGTCTCGGCTAACTACGTGCCAGCAGCCGCGGTAAAACGTAGGAGACAAACGTTATCCGGAGTTACTGGGCGTAAAGGGGGTGCAGGTGGTTGTTTAAGTTCGGCGTGAAAGCCTCCGGCTAAACCGGGGGAGGTCGTCGGAAACTGGACAACGAACT
+
CCCCCCCCCCCCCCCCCCCC*CC5CCCCCCCCCCCCCCCCCCCCCCCCCCCCCCCCCCCCCCCCCCCCCCCCCCCCCCCCCCCCCCCCCCCCCCCCCCCCCCCCCCCCCCCCCCCCCCCCCCCCCC5CCCCCCCCCCCCCCCCCCCCCCCCCCCCCCCCCCCCCCCCCCCCCCCCCCCCCCCCCCCCCCCCCCCCCCCCCCCCCCCCCCCCCCCCCCC5CCC*CCC5*CCCCCCCCCCCCCCCCCCCCCCCCCCCCCCCCCCCCCC5CCCCCCCCCCCCCCCCCCCCCCCCCCCCC#####
@VH01349:24:AACVJTHM5:1:1103:55989:17243 1:N:0:AGGTGAGA+CGCATAGA
CCTATGACTCCTACGGGAGGCAGCAGTCGGGAATTTTGGGCAATGGGCGAAAGCCTGACCCAGCAACGCCGCGTGAAGGATGAAATCCCTCGGGATGTAAACTTCGCAAGAACGGGAAGAATAAGTAAGAGTTAATATCTCTTACGATGACGGTACTGTTTGTAAGCTCCGGCTAACTCCGTGCCAGCAGCCGCGGTAATACGGGGGGAGCAAGCGTTGTTCGGATTTACTGGGCGTAAAGGGCGCGTAGGCGGCCACCGCAAGTCGACTGTGAAATCTCCGGGCTTAACCCGGAATACCC
+
CCCCCCCCCCCCCCCCCCCCCCCCCCCCCCCCCCCCCCCCCCCCCCCCCCCCCCCCCCC5CCCCCCCCCCCCCCCCCCCCCCCCCCCCCCCCCCCCCCCCCCCCCCCCCCCCCCCCCCCCCCCCCCCCCCCCCCCCCCCCCCCCCCCCCCCCCCCCCCCCCCCCC5CCCCCCCCCCCCCCCCCCCCCCCCCCCCCCCCCCCCCCCCCCCCCCCCCCCCCCCCCCCCCCCCCCCCCCCC55CCCCCCCCCCCCCCCCCCCCCCCCCCCCCCCCCCCCCCCCCCCCCCCCCC5CCCCC#####
@VH01349:24:AACVJTHM5:1:1103:42298:17868 1:N:0:AGGTGAGA+CGCATAGA
CCTATGACTCCTACGGGAGGCAGCAGTGGGGAATCTTGCGCAATGGGCGAAAGCCTGACGCAGCGACGCCGCGTGAGTGATGAAGGCCTTCGGGTTGTAAAGCTCTGTGGGGCGAGACGAATAAGTGCAGCCTAATACGTTGCATGATGACGGTATCGCCTTAGCAAGCACCGGCTAACTCTGTGCCAGCAGCCGCGGTAATACGTAGGGCGCAAGCGTTATCCGGAATTATTGGGCGTAAAGAGCTCGTAGGCGGTTTGTCGCGTCTATCGTGAAAGTCCGAGGCTCAACCTCGGAGGTA
+
CCCCCCCCCCCCCCCCCCCCCCCCCCCCCCCCCCCCCCCCCCCC5CCCCCCCCCCCCCCCCCCCCCCCCCCCCCC*CCCCCCCCCCCCCCCCCCCCCCCCCCCCCCCCCCCCCCCCCCCCCCCCCCC*CCCCCCCCCCCCCCCCCCCCCCCCCCCCCCCCCCCCCCCCCCCCCCCCCCCCCCCCCCCCCCCCCCCCCCCCCCCCCCCCCCCCCCCCCCCCCCCCCCCCCCCCCCCCCCCCCCC5CCC*CCCCCCCCCCCCCCCCCCCCCCCCCCCCCCCC5CCCCCCCCCCCCCCC#####
@VH01349:24:AACVJTHM5:1:1103:43870:18039 1:N:0:AGGTGAGA+CGCATAGA
CCTATGACTCCTACGGGAGGCAGCAGTAGGGAATCTTCCGCAATGGACGAAAGTCTGACGGAGCAACGCCGCGTGAGCGAAGAAGGCCTTCGGGTCGTGAAGCTCTGTTGTTAGGGAAGAACAAGTACGAGAGTAACTGCTCGTACCTTGACGGTACCTGACCAGAAAGCCACGGCTAACTACGTGCCAGCAGCCGCGGTAATACGTAGGTGGCAAGCGTTGTCCGGAATTATTGGGCGTAAAGCGCGCGCAGGCGGTTCCTTAAGTCTGATGTGAAAGCCCCCGGCTCAACCGGGCAGGG
+
CCCCCCCCCCCCCCCCCCCCCCCCCCCCCCCCCCCCCCC5CCCCCCCCCCCC*CCCCCCCCCCCCCCCCCCCCCCCCCC5CCCCCC*CCCCCCCCCCCCCCC5CCCCCCCCCCCCCCCCCCCCCCCCCCCCCCCCCCCCCCCCCCCCCCCCCCCCCCCC5CCCCCCCCCCCCCCCCCCCCCCCCCCCCCCCCCCCCCCCCCCCCCCCCCCCCC55CCCCCCCCC5CCCC5CCCCCCCCCCCCCCCCCCCCCCCCCCCCCC*CCCCCC*CCCCCCCCCCCCC5CCC5CCCCCCCCC5#####
@VH01349:24:AACVJTHM5:1:1103:40613:18152 1:N:0:AGGTGAGA+CGCATAGA
CCTATGACTCCTACGGGAGGCAGCAGTGGGGAATCTTGCGCAATGGGCGAAAGCCTGACGCAGCGACGCCGCGTGAGTGATGAAGGCCTTCGGGTTGTAAAGCTCTGTGGGGCGAGACGAATAAGTGCAGCCTAATACGTTGCATGATGACGGTATCGCCTTAGCAAGCACCGGCTAACTCTGTGCCAGCAGCCGCGGTAAGACAGAGGGTGCAAACGTTGTTCGGAATTACTGGGCGTAAAGCGAGTGTAGGCGGTCTGATAAGTCGGGTGTGAAAGCCCCGGGCTCAACCCGGGCGGGA
+
CCCCCCCCCCCCCCCCCCCCCCCCCCCCCCCCCCCCC5CCCCCCCCCCCCCC*CCCCCCCCC5CCCCCCCCCCCCCCCCCCCCCCCCCCCCCCCCCCCCCCCCCCCCCCCCCCCCCCCCCCCCCCCCCCCCCCCCCCCCCCCCCCCCCCCCCCCCCCCCCCCCCCCCCCCCCCCCCCCCCCCCCCCCCCCCCCCCCCCCCCCCCCCC5CCCCCCCCCCCCCCCCCCCCC5CCCCCCCCCCCCCCCCCCCCCCCCCCCCCCCC5CCCCCCCCCCCCCCCCCCCCCC*CCC5*CCCCC#####
@VH01349:24:AACVJTHM5:1:1103:50403:18209 1:N:0:AGGTGAGA+CGCATAGA
CCTATGACTCCTACGGGAGGCAGCAGTGGGGAATATTGGACAATGGGCGCAAGCCTGATCCAGCCATGCCGCGTGTGTGAAGAAGGCCTTCGGGTTGTAAAGCACTTTTGTTGGGGAAGAAACCGGCCGGATTAATACTTCGGCTGAATGACGGTACCCAAAGAATAAGCACCGGCTAACTTCGTGCCAGCAGCCGCGGTAATACGAAGGGTGCAAGCGTTACTCGGAATTACTGGGCGTAAAGCGTGCGTAGGCGGTGCGTTAAGTCTGCTGTGAAAGCCCTGGGCTCAACCTGGTGGCG
+
CC5CCCCCCC*CCCCC5CC5CCCCCCCCCCCCCCCCCC5CCCC55C5CCCCCCCCCCC5CCCCCCCCCCCC5CCCCCCCCCCCC5C*CCCC5CCCCCCCCCCCCCCCCC5CCCCCCCCCC5CCCCCCCCCCCCCCCCCCCCCCCC5CCCCCCCCCCCCCCCCCCCCCCCCCCCCCCCCCCCCCCCCC5CCCC5CCCCCCCCCCC*CCCCC*CCCCCC5CCCCCCCCCCCCCCCCCCCCCCCC5C*C5C5CCCC5*CCC*C5C5CCCCCCCCC*C55CCCCCC*C*CCCCCCCCCC*#####
@VH01349:24:AACVJTHM5:1:1103:26487:18379 1:N:0:AGGTGAGA+CGCATAGA
CCTATGACTCCTACGGGAGGCAGCAGTGGGGAATATTGCACAATGGGCGAAAGCCTGATGCAGCGACGCCGCGTGAGGGATGACGGCCTTCGGGTTGTAAACCTCTTTCAGTAGGGAAGAAGCGAAAGTGACGGTACCTGCAGAAGAAGCGCCGGCTAACTACGTGCCAGCAGCCGCGGTAATACGTAGGGCGCAAGCGTTATCCGGAATTATTGGGCGTAAAGAGCTCGTAGGCGGTTTGTCGCGTCTATCGTGAAAGTCCGAGGCTCAACCTCGGATCTGCGGTGGGTAGGGGCGTTAG
+
CCCCCCCCCCCCCCCCCCCC*CCCCCC5CCCCCCC5CCCCCCCCC5*C5CCCCCCCCCCCCC5CCCCCCCCCCCCCCC5CCCCCCCCCCCCCCCCC*CCCCCCC5CCC5CC555C*CCCCCC5CCCCCCC*CCCCCCCC5CCCCCCCC*C**CCC5CCCCCCCCCC*CC55CCCCC5C*CCCCCC*C5CC**5*CCC5CCCCCCC*CCCCCCCCCCCCCCCCCC*CCCCCCCCCC5CCCCCCCCCCCCCCCC*CC5CC*CCCCCCCCC*C**5CCCCCCCC*C5CC5C*CC*55CC#####
@VH01349:24:AACVJTHM5:1:1103:6681:20462 1:N:0:AGGTGAGA+CGCATAGA
CCTATGACTCCTACGGGAGGCAGCAGTAGGGAATCTTCCGCAATGGACGAAAGTCTGACGGAGCAACGCCGCGTGAGTGAAGAAGGCCTTCGGGTCGTAAAGCTCTGTTGTAAGGGAAGAACAAGCGCCGGTTAACTGCCGGCGCCCTGACGGTACCTTACCAGAAAGCCACGGCTAACTACGTGCCAGCAGCCGCGGTAATACGTAGGTGGCAAGCGTTGTCCGGAATCATTGGGCGTAAAGCGCGGGCAGGCGGTTTCTTAAGTCTGATGTGAAAGCCCACGGGTCAACCGTGGCTGTG
+
CCCCC*CCCCCCCCCCCCCCCCCC5CCCCCCCCCCCCCCCCCCCCC5CCCCCCCCC*CC*CCCCC*CC*CCC*C5CCCCCCCCC*CCCCCCCCCCCCCCCCCCCCCCCCCCCCCCCCCCCCCCC*CCCCCCCCCCCCCCCCCCCCCCC5CCCCCCCCCCCCCCCCCCCCCCCCCCCCCCCCCCCCC5CC5CCCCC5CCCCCC*C5C5CCCCCCCCCCC5CCCC5C5CCC5CC55CC5CCC*5*CC5***555C*5**CC5C55C*C5C*C5*CCCCC**55CC5C*5CCC5CCC*5#####
@VH01349:24:AACVJTHM5:1:1103:24158:21617 1:N:0:AGGTGAGA+CGCATAGA
CCTATGACTCCTACGGGAGGCAGCAGTAGGGAATCTTCCACAATGGACGAAAGTCTGATGGAGCAATGCCGCGTGAGTGAAGAAGGTTTTCGGATCGTAAAGCTCTGTTGTAAGGGAAGAACAAGTACGGGAGTAACTGCCCGTACCTTGACGGTACCTTATTAGAAAGCCACGGCTAACTACGTGCCAGCAGCCGCGGTAATACGTAGGTGGCGAGCGTTGTCCGGATTTATTGGGTTTAAAGGGTGCGTAGGCGTCCCTTCAAGTTTTAGGTGAAATGCCCAAGCTCAACTTGGCACGA
+
CCCCCCCCCCCCCCCCCCCCCCCCCCC*5CCCCCCCCCCCCCCCCCCCCCCCCCCCCCCCCCC5CCCCCCCCCCCCCCCCCCCCCCCCCCCCCCCCCCCCCCCCCCCCCCCCCCCCCCCCCCCCCCCCCCCCCCCCCCCCCCCCCCCCCCCCCCCCCCCCCCCCCCCCCCCCCCCCCCCCCCCCCC*CCCC5CCCCCC**CCCCCCCCCCCCCCCCCCC55CCCCCCCCCCCCCCCCCCCCCCCCCCCCCCCCCCCCCCCCCCCCCCCCCCCCC5CCCCC*CCCCCCCCCCCCCCC#####
@VH01349:24:AACVJTHM5:1:1103:71383:22904 1:N:0:AGGTGAGA+CGCATAGA
CCTATGACTCCTACGGGAGGCAGCAGTGGGGAATATTGGGCAATGGGCGCAAGCCTGACCCAGCCATGCCGCGTGAGTGACGAAGGCCTTAGGGTTGTAAAGCTCTTTTGGCGGGGACGATAATGACGGTACCCGCAGAATAAGCCCCGGCTAACTTCGTGCCAGCAGCCGCGGTAATACGAAGGGGGCTAGCGTTGTTCGGAATCACTGGGCGTAAAGCGCACGTAGGCGGACTTTCAAGTCAGGGGTGAAATCCCGGGGCTCAACCTCGGAACTGCCTTTGATACTGTTGGTCTGGAGT
+
CCCCCCCC5CCCCCC*CCCCCCC5CCCCCCCCCCCCCCCCCCCCCCCCCCCCCCCCCCCCCCCCCCCCCCCCCCCCCCCCCCCCCCCCCCCCCCCCCCCCCCCCCCCCCCCCCCCCCCCCCCCCCCCCCCCCCCCCCCCCC5CCCCCCCCCCCCCCCCCCCCCCCCCCCCCCCCCCCCCCCC*CCCCCCCC*CCCCCCCCCCCCCCCCCCCCCCCCCCCCCCCCCCCCCCCCCCCCCCCCCCCCCCCCCCCCCCCC5CC5CCCCCCCCCCCCCCCC5CCCCCCCCCCCCCCCCCCC#####
@VH01349:24:AACVJTHM5:1:1103:22681:23018 1:N:0:AGGTGAGA+CGCATAGA
CCTATGACTCCTACGGGAGGCAGCAGCAAGGAGTTTTCCGCAATGGGCGAAAGCCTGACGGAGCAACGCCGCGTGGGGGATGACACCTTTCGGGGCGTAAACCCCTTTTCTTGGGGACGAAGTAGCGACGGTACCCGAGGAAGAAGGCCCGGCTAACTACGTGCCAGCAGCCGCGGTAATACGTAGGGGCCGAGCGTTGTCCGGAGTTACTGGGCGTAAAGCGCGCGCAGGCGGCTCGTCAAGCCTGACGTGAAAGCCCCCGGCTCAACCGGGGAGGGTCGTCGGGGACTGGCGAGCGATG
+
CCCCCCCCCCCCCCCCCCCCCCCCCCCCCCCCCCCCCCCCCCCCCCCCCCCCCCCCCCCCCCC*CCCCCCCCCCCC5CCCCCCCC*CCCCCC5CCCCCCCCCCCCCCCCCCCCCCCCCCCCCCCCCCCCCCCCC5CCCCCCCC5CCCCCCCCCCCCCCCCCCCCCCCCCC5CCCCCCCCCCCCCCC5CCCCCC5CCCCCCCCCCCCCCCCCCCCCCCCCCCCCCCCCCCCCCCCCCCCCCCCCCCCCCCCCCCCCCCCCCCCCCCCCCC**CC5CC*CCCCCCCCCCC5CCCCCCC#####
@VH01349:24:AACVJTHM5:1:1103:17436:23377 1:N:0:AGGTGAGA+GGCATAGA
CCTATGACTCCTACGGGAGGCAGCAGTGGGGAATTGTTCGCAATGGGCGCAAGCCTGACGACGCAACGCCGCGTGGAGGACGAAGATCTTCGGGTCGTAAACTCCTTTCGATCGAGACGAATTCCCTCGGGGCGAACAGTCCCGGGGGTTGACGGTACCGAGAGAAGAAGCCCCGGCTAACTCCGTGCCAGCAGCCGCGGTAATACGGGGGGGGCAAGCGTTGTTCGGAATTACTGGGCGTAAAGGGCTCGTAGGCGGCCAACTAAGTCAGACGTGAAATCCCTCGGCTTAACCGGTCCGG
+
CCCCC5CCCCCCCCCCCCCCCCCCCCCCCCCCCCCCCCCCCCCCCCCCCCCCCCCCCCCCCCCCCCC5CCCCCCCCCCCCCCCCC5CCCCCCCCCCCCCCCCCCCCCCCCCCCCCCCCCCCCCCCCCCCCCCCCCCCCCCCCCCCCCCCCC*CCCCCCCCCCCCCCCCCCCCCCCCCCCCCCCCCCCCCCCCCCCCCCC*5CCCCCCCCCCCCCCCCC*CCCCCCCCCCCCC5CC5CCCCCCCC5C*CCC5CCCC5CCCCCCCCCCCCCCCCCCCCCCCCCCCCC*CCCCCCCCCC#####
@VH01349:24:AACVJTHM5:1:1103:32565:25100 1:N:0:AGGTGAGA+CGCATAGA
CCTATGACTCCTACGGGAGGCAGCAGTGGGGAATATTGGACAATGGGCGAAAGCCTGATCCAGCAATGCCGCGTGAGTGATGAAGGCCTTAGGGTTGTAAAGCTCTTTTACCCGGGATGATAATGACAGTACCGGGAGAATAAGCTCCGGCTAACTCCGTGCCAGCAGCCGCGGTAATACGGAGGGAGCTAGCGTTGTTCGGAATTACTGGGCGTAAAGCGCACGTAGGCGGCTTTTTAAGTCAGGGGTGAATTCCCGGGGCTCAACCTCGGAACTGCCCTTGAAACTGGAAAGCTGTGTC
+
CCCCCCCCCCCC*CC5CC*CCCCC*CCCCCCCCCCCCCCCCCCC55CCCCCCCCCC5CCCCCC5CCCCCCC*CCC*5CCCCC5CCCCCCCCCC5CCCCCCCC*CCCCCCCCCCCCC5C*CCCCCCCCCCCCCCCCCCCCCCCC5CCCCCCCCCCCC5CCCCCCCC5CCCCCCCCC*CC*CC5CCCCCCCCCCCCCC5CCCCCCCCCCCCCCCCCCCCC55**C5CCCCC5CCCCC5CCC5CCCCCC55CCCC5CCCCCCCCCC5CCCCCCCCCC*C**5*CC*C5C5CCCCC5CCC#####
@VH01349:24:AACVJTHM5:1:1103:39950:25327 1:N:0:AGGTGAGA+CGCATAGA
CCTATGACTCCTACGGGAGGCAGCAGTGGGGAATATTGGACAATGGGCGCAAGCCTGATCCAGCAACGCCGCGTGGAGGACGAAGGTCTTCGGATCGTAAACTCCTGTCAGACGGGACGAAGGTTTCGGGGTGAATAATCTCGGAGCTTGACGGTACTGTCAGAGGAAGCCCCGGCTAACTCCGTGCCAGCAGCCGCGGTAATACGGAGGGGGCGAGCGTTATTCGGAATTATTGGGCGTAAAGGGCGCGTAGGCGGCTTGACAAGTCAAAGGTGAAATCCCTCGGCTCAACTGAGGTATG
+
CCCCCCCCCCCCCCC5CCCCCCCCCCCCCCCCCCCCCCCCCCCCCCCCC*CCCCCCCCCCCCCCCCCCCCCCCCCCCCCCCCCCCCCCCCCCCCCCCCCCCCCCCCCCCCCCCCCCCCCCCCCCCCCCCCCCCCCCCCCCCCCCCCCCCCCCCCCCCCCCC5CCCCCCCCCCCCCCCCCCCCCCCCCCCCCCCCCCCCCCCCCCCCCCCCCCCCCCCCCCCCCCCCCCCCCCCCCCCCCCCCCCCCC*C5CCCCCCCCCCCCCCCCC5CCCCCCCCCCCCCCCCCCCCCCCCCCCC#####
@VH01349:24:AACVJTHM5:1:1103:43113:25460 1:N:0:AGGTGAGA+CGCATAGA
CCTATGACTCCTACGGGAGGCAGCAGTAGGGAATATTGCACAATGGGGGAAACCCTGATGCAGCAACGCCGCGTGAGTGAAGAAGGCCCTTGGCTTGTAAAGCTCTTTAGCGGGGGAAGAAGGTGGATACGGTGAATAATCGTGTTTGCTGACGGTACCGCGAGAATAAGCACCGGCTAATTTCGTGCCAGCAGCCGCGGTAATACGAAAGGTGCAAGCGTTACTCGGAATCACTGGGCGTAAAGCGCACGTAGGCGGACTCGTAGGTCAATTGTGAAATACCTGAGCTCAACTCGGTGAT
+
CCCCCCCCCCCCCCCCCCCCCCCCCCCCCCCCCCCCCCCCCCCCCCCCCCCCCCCCCCCCCCCCCCCCCCCCCCCCCCCCCCCCCCCCCCCCC*CCCCCCCCCCCCCCCCCC*CCCCCCCCCCCCCCCCCCCCCCCCCCCCCCCCCCCCCCCCCCCCCCCCCCCCCCCCCCCCCCCCCCCCCCCCCCCCCCCCCCCCCC5CCCCCCCCCCCCCCCCCCCCCCCCCCCCCCCCCCCCCC5CCCCCCCCCCCCCCCCCCCCCCCCCCCCCCC5CCCCCCCCCC5C5CCCCC5CCCCCC#####
@VH01349:24:AACVJTHM5:1:1103:26449:26596 1:N:0:AGGTGAGA+TGCATAGA
CCTATGACTCCTACGGGAGGCAGCAGTGAGGAATATTGCACAATGGGCGCAAGCCTGATGCAGCGACGCCGCGTGGGCGAAGAAGGTCTTCGGATCGTAAAGCCCTTTTCTGTGTGACGAGAGAGGACGGTAGCACAGGAATAAGCGTCGGCTAACTACGTGCCAACAGCCGCGGTAAAACGTAGGACGCAAGCGTTATCCAGAATTACTGGGCGTAAAGGGCGAGCAGGCGGTTGGGTAAGTGAGGCGTGAAATCTCGTGGCTAAACCAGGAGAGGTCGTCTGAGACTGCCCGACCTGAC
+
C5CCCCCCCC5CCCCCCCCCCCCCCCCCCCCCCCCCCCCCCCCCCCCCCCCCCCCCCCCCCCCCCCCCCCCCCCCCCCCCCCCCCCCCCCCCCCCCCCCCCCCCCCCCCCCCCCCCCCCCCCCCCCCCCCCCCCCCCCCCCCCCCCCCCC*CCCCCCCC*CC5CCCCC*CCCCCCCCCCC*CCCCCCCCCCCC5CCCCC5CCCCCCCCCCCCCCCCCCC5CCCCCC*CC*5CC*CCCCCCCCCCCCCCCCCCCCCCC*CCCCCCCCCCCCC**CCCCCCCCCCCC555CCCC**CC#####
@VH01349:24:AACVJTHM5:1:1103:43321:27296 1:N:0:AGGTGAGA+CGCATAGA
CCTATGACTCCTACGGGAGGCAGCAGTGGGGAATTGTTCACAATGGGCGCAAGCCTGATGACGCAACGCCGCGTGGAGGATGAAGGTCTTCGGATTGTAAACTCCTGTTGCCCGGGACGAAAAGCTTCGACCTAACACGTCGAAGTCTGACGGTACCGGGTGAGGAAGCCCCGGCTAACTCTGTGCCAGCAGCCGCGGTAATACAGAGGGGGCAAGCGTTGTTCGGAATTACTGGGCGTAAAGGGCGCGTAGGCGGCCTTCTAAGTCGAACGTGAAATCCCCGGGCTCAACCCGGGACCGG
+
CCCCCCCCCCCCCCCC5CCCCCCCCCCCCCCCCCCCCCCCCCCCCC*CCCCCCCCCCCCCCCC5CCCCCCCCCCCCCCCCCCCCCCCCC*CCCCCCCCCCCCCCCCCCCCCCCCCC5CCCCCCCCCCCCCCCCCCCCCCCCCCCCCCCCCCCC5CC5CC*C5CCCCCCCCCCCC*CCCCCCCCCCCCCC*CCCCCCCC5C5CC5CCCCC*C*CCCCCCCCCCCCCCCCCCCCCCCCCCC*C5CCCCCCCCCC*CCCC*CCCCCC*CC5CC5CCCCCCCCCCCCCCCCCCCC*5C5*#####
@VH01349:24:AACVJTHM5:1:1103:11812:27561 1:N:0:AGGTGAGA+CGCATAGA
CCTATGACTCCTACGGGAGGCAGCAGTGGGGAATCTTCCGCAATGGGCGCAAGCCTGACGGAGCAACGCCGCGTGAGTGAAGAAGGTCTTCGGATTGTAAAACTCTGTCTTCAGGGAAGAAACAAATGACGGTGCCTGAGGAGGAAGCCCCGGCTAACTACGTGCCAGCAGCCGCGGTAATACGTAGGGGGCAAGCGTTGTCCGGAATTATTGGGCGTAAAGCGCGCGCAGGCGGTTCCTTAAGTCTGATGTGAAAGCCCCCGGCTCAACCGGGGAGGGTCATTGGAAACTGGGGATATTG
+
CCCCCCCCCCCCCCCCCCCCCCCCCCCCCCCCCCCCCCCCCCCCCCCCCCCCCCCCCCCCCCCCCCCCCCCCCCCCCCCCCCCCCCCCCCCCCCCCCCCCCCCCCCCCCCCCCCCCCCCCCCCCCCCCCCC*CC*CCCCCCCCCCCCCCCCCCCCCCCCCCCCCCCCCCCC*CCCCCCCCCCCCCC5CCCCCCCCCCCCCCCCCCCCCCCCCCCCCCCCCCCCCCCCCCCC5CCCCCCCCCCCCCCCCCCCCCCCCCCCCCCCCCCCCCCCCCCCCCCCCCCCCCCCCCCCCCCCC#####
@VH01349:24:AACVJTHM5:1:1103:9540:29114 1:N:0:AGGTGAGA+CGCATAGA
CCTATGACTCCTACGGGAGGCAGCAGTAAGGAATCTTGCGCAATGGGCGAAAGCCTGACGCAGCGACACCGCGTGAGGGATGAAGGCCTTCGGGTTGTAAACCTCTGTCAGGGGGAACGAAACTCCGGTTGGCGAATAACCGATCGGACTGACGGTACCTCCAAAGGAAGCGCCGGCTAACTCCGTGCCAGCAGCCGCGGTAAGACGGAGAGCGCGAACGTTGTTCGGAATCACTGGGCGTAAAGGGCGCGTAGGCGGACCGGTAAGTCAGACGTGAAATCCCGGGGCTGAACTCCCTTTC
+
CCCCCCCCCCCCCCCCCCC**CCCCCCCCCCCCCCCCCCCCCCCCCCCCCCC*CCCCCCCCCCC*CCC*CCCCCCCCCCCCCCCCCCCCCCCCCCCCCCCCCCCCCCCCCCCCCCCCCCCCCCCCCCCCCCCCCCCCCCCCCCCC*CCCC5CCCCCCCCCCCC*CC5CCCCCCCCCCCCCCCCCCC*CCCCCCCCCCCCCCCCCCCCCC5CCCCCCCCCCCCCCC*5CCCCCCCCCCCC5CC5CC5CCC*C5CCCCCCCCCCCCCCCCCCCCCCCCCCCC5CCCCCCCCCCCCC*C#####
@VH01349:24:AACVJTHM5:1:1103:24139:31518 1:N:0:AGGTGAGA+CGCATAGT
CCTATGACTCCTACGGGAGGCAGCAGTGGGGAATCTTGGACAATGGGGGAAACCCTGATCCAGCGACGCCGCGTGACCGATGAAGGCCTTCGGGTCGTAAAGGTCTTTCAGCGGGGACAATAATGATGGTACCCGCAGAAGCAGGAGCGGCTAACTACGTGCCAGCAGCCGCGGTAATACGTAGGCTCCAAGCGTTGTTCGGAATTACTGGGCGTAAAGCGAGTGTAGGCGGTCTGTCAAGTCGATTGTGAAATCTCCCGGCTCAACTGGGAGGGTGCGGTCGAAACTGACAGACTCTCGG
+
CCCCCCCCCCCCCCCC5CCCCCCCCCCCCCCCCCCCCCCCCCCCCCCCCCCCCCCCCCCCCCCCCCCCCCCCCCCCCCCCCCCCCCCCCCCCCCCCCCCCCCCCCCCCCCCCCCCCCCCCCCCCCCCCCCCC5CCCCCCCCCCCCCCCCC5CCCCCCCCCCCCCCCCCCCCCCCCCCCCCCCCCCCCCCCCCCCCCCCCCCCCCCCCCCCCCCCCCCCCC**CCCCCCCCCCCCCCCCCCCCCCCCCCCCCCCCCCCCCCCCCCCCCCCCCCCCCCC5CCCCCCCCCCCCCCCCCC#####
@VH01349:24:AACVJTHM5:1:1103:73561:33222 1:N:0:AGGTGAGA+CGCATAGA
CCTATGACTCCTACGGGAGGCAGCAGTGGGGAATATTGGACAATGGGCGAAAGCCTGATCCAGCCATGCCGCGTGAGTGATGAAGGCCCTAGGGTTGTAAAGCTCTTTCACCGGTGAAGATAATGACGGTAACCGGAGAAGAAGCCCCGGCTAACTTCGTGCCAGCAGCCGCGGTAATACGAAGGGGGCTAGCGTTGTTCGGAATTACTGGGCGTAAAGCGCACGTAGGCGGACATTTAAGTCAGGGGTGAAATCCCGGGGCTCAACCCCGGAACTGCCTTTGATACTGGGTGTCTTCAAG
+
CCCCCCCCCCCCCCCCCCCCCCCCCCCCCCCCCCCCCCCCCCCCCCCCCCCCC*CCCCCC*CCCCCCCCCCCCCCCCCCCCCCCCCCCCCCCCCCCCCCCCCCCCCCCCCCCCCCCCCCCCCCCCCCCCCCCCCCCCCCCCCCCCCCCC*CCCCCCCCCCCCCCCCCCCCCCCCCCCCCCCC5CCCCCCCCCCCCCCCCCCCCCCCCCCCCCCCCCCCCCCCCCCCCCCCCCCC5CCCCCCCCCCCCCCCCCCCCCCCCCCCCCCCC*CCCCCCCC5CCCCCCCCC5CCCCCCCCC#####
@VH01349:24:AACVJTHM5:1:1103:25275:33563 1:N:0:AGGTGAGA+CGCATAGA
CCTATGACTCCTACGGGAGGCAGCAGCTAGGAATCTTGGGAATGGGCGAAAGCCTGACCCAGCAACGCCGCGTGGGCGATGAAGGCCTTAGGGTCGTAAAGCCCTTTTGCAAGGGACGATAATGACGGTACCTTGCGAATAAGTCACGGCTAACTACGTGCCAGCAGCCGCGGTAATACGTAGGTGGCAAGCGTTGTCCGGATTTACTGGGCGTAAAGGGCGTGCAGGCGGTTTGTTAAGTCTAGGGTGAAAGCTCCCGGCTCAACTGGGAGAGGTCCTTGGATACTGGCGAACTTGTATC
+
CCCCCCCCCCCCCCCCCCCCCCC5CCCCCCCCCCCCCCCCCCCCCCCCCCCCCCCCCC5CCCCCCCC5CC5CCCCCCCCCCCCCC5CCCCCCCCCCCCCCCCCCCCCCC5CCCCCCCCCC5CCCCCCCCCCCCCCCCCCCCCCCCC55C5CCCCCCCCCCCCCCCCC5CCCCCCCCCCCCCCCCCCCCCCCCCCCCCCCCCCCCCCCCCCCCCCCCCCCC5CCCCCCCCCCCCCCCCCCCCCCCCCCCCCCCCCCCCCCCCCCCCCCCCCCCC5CCCCCCCCCCCCCCCCCCCCCC#####
@VH01349:24:AACVJTHM5:1:1103:39969:33790 1:N:0:AGGTGAGA+CGCATAGA
CCTATGACTCCTACGGGAGGCAGCAGTGAGGGATATTGCGCAATGGGGGAAACCCTGACGCAGCGACGCCGCGTGGGTGAAGAAGGCTTTCGGGTCGTAAAGCCCTTTTTGGCATGACGAGGAAGGACGGTAGTGCCAGAATAAGCCTCGGCTAACTACGTGCCAGCAGCCGCGGTAAAACGTAGGAGGCGAGCGTTATCCGGAGTTACTGGGCGTAAAGGGTGCGTAGGCGGCAGGGCAAGTGAGGCGTGAAAGCTCCTGGCTAAACTAGGGGAGGACATTTCAGACTGCCCAGCTGGAG
+
CCCCCCCCCCCCCCCCCCCCCCCCCCCCCCCC*CCCCCCCCCCCCCCCCCCCCCCCCCCCCCCCCCCCCCCCCCCCCCCCCCCCCCCCCCCCCCCCCCCCCCCCCCCCCCCCCCCCCCCCCCCCCCCCCCCCCC5CCCC5CCCCCCCCCCCCCCCCCCCCCCCCCCCCCCCCCCCCCCCCCCCCCCCCCCCCC*CCCCCCCCCCCCCCCCCCCCCCCCCCCCCC5CCCC5CC5CCCCCCCCCCCCCCCCCCCCCCCCCCC*CCCCCCCCCCCCCCC5CCCCCCCCCCCCCCC*CCC#####
@VH01349:24:AACVJTHM5:1:1103:68505:35172 1:N:0:AGGTGAGA+CGCATAGA
CCTATGACTCCTACGGGAGGCAGCAGTGGGGAATATTGGACAATGGGCGAAAGCCTGATCCAGCCATGCCGCGTGAGTGATGAAGGCCTTAGGGTTGTAAAGCTCTTTCAGTAGGGAAGATAATGACGGTACCTACAGAAGAAGCCCCGGCTAACTTCGTGCCAGCAGCCGCGGTAATACGAAGGGGGCTAGCGTTGTTCGGATTTACTGGGCGTAAAGCGCACGTAGGCGGATCGTTAAGTCAGGGGTGAAATCCTGGAGCTCAACTCCAGAACTGCCTTTGATACTGGCGATCTTCCTT
+
CCCCCCCCCCCCCCCCC5CCCCCCCCCCCCCCCCCCCCCCCCCCCCCCCCCCCCCCCCCCCCCCCCCC5CCCCCCCCCCCCCCCCCCCCCCCCCCCCCCCCCCCCCCCCCCCCCCCCCCCCCCCCCCCCCCCCCCCCCCCCCCCCCCCCCCCCCCCCCCC5CCCCCCCCCCCCCCCCCCCCCCCCCC5CCCCCCCCCCCCCCCCCCCCCCCCCCCCCCCCCCCCCCCCCCCCCC*CCCCCCCCCCCCCCCCCCCCCCCCCCCCCCCCCCCCCCCCCCCCCCCCCCCCCCCCCCCCC#####
@VH01349:24:AACVJTHM5:1:1103:36144:36024 1:N:0:AGGTGAGA+CGCATAGA
CCTATGACTCCTACGGGAGGCAGCAGTAGGGAATCTTCGGCAATGGACGCAAGTCTGACCGAGCAATGCCGCGTGAGTGAGGAAGGCCCTCGGGTCGTAAAGCTCTGTTACCAGGGAGGAACGCTCAGGAGAGTAACTGCTCTTGAGGTGACGGTACCTGAGAAGAAAGCCCCGGCTAACTACGTGCCAGCAGCCGCGGTAATACGTAGGGGGCAAGCGTTGTCCGGAATTATTGGGCGTAAAGCGCGCGCAGGCGGCTAATTTAGTCTTATGTATAACCCCAAGGCTCAACCTTGAGATA
+
5CCCCCCCCCCCCCCC*CCCCCCCCCCCCC*CCCCCCC5*CCCCCCCCCCCCCCCCCCCC5CCCCCC*CCCCCCCCCCCCCCCCCCCCCCCCCCCCCCCCCCCCCCCCCCCCCCCCCCCCCC*CCCCC5CCCCCCCCCCCC5CCCCCCCCCC*CCCCCC5C*CC5*CCCCCCC5CCCCCCCCCCCCCCCCCCCCC5CCCCCCC5CCCCCCCCC*CCCCCCCCCCCCCCCCCCCCCCCCCCCCCC5CCCCC*CCC5CC5CCCCC*C*CCCCCCCCCCCCCCC5CCCCCC5CCCCCCC#####
@VH01349:24:AACVJTHM5:1:1103:61612:38731 1:N:0:AGGTGAGA+CGCATAGA
CCTATGACTCCTACGGGAGGCAGCAGTAGGGAATCTTGCGCAATGGGCGAAAGCCTGACGCAGCAACGCCGCGTGGGGGATGAAGGCCTTCGGGTTGTAAACCCCTTTCAGGAGGGAAGAAATTGACGGTACCTCCAAAAGAAGCCCCGGCTAACTACGTGCCAGCAGCCGCGGTAATACGTAGGGGGCGAGCGTTGTCCGGAATCATTGGGCGTAAAGAGCTCGTAGGCGGTTCAGTAAGTCGGCTGTGAAATTCCGAGGCTCAACCTCGGAACTGCAGTCGAAACTATTGTGACAGGGG
+
5CCCCC5CCCCCCCCCCCCCCCCCCCCCCCCCCCCCCCCCCCCCCCCCCCCCCC5CCCCCCCC*CCCCCCC5CCCCCCCCCCCCCCCCCCCCCCCCCCCCCCCCCCCCCCCCCCCCCCCCCCCCCCCCCCCCCCCCCCCCCCCCCC5CCCCCCCCCCCCCCCCCC*CCCCCCCCCCCCCCCCCCCCCCCCCCCCCCCC5CCCCCCCCCCCCCCCCCCCCCCCCCCCCCCCCCCCCCCCCCCCCCCCCCCCCCCC5CCCCCCCCCC*CCCCCCCCCCCCCCCCCCCCCCCCCCCCC5#####
@VH01349:24:AACVJTHM5:1:1103:30520:41003 1:N:0:AGGTGAGA+CGCATAGA
CCTATGACTCCTACGGGAGGCAGCAGTAGGGAATCTTCAGCAATGGACGAAAGTCTGACCGAGCAACGCCGCGTGAGCGATGAAGGCCTTCGGGTCGTAAAGCTCTGTTGTTAGGGAAGAACAAGTACCGTTCGAATAGGGCGGTACCTTGACGGTACCTAACCAGAAAGCCACGGCTAACTACGTGCCAGCAGCCGCGGTAATACGTAGGTGGCAAGCGTTGTCCGGAATTATTGGGCGTAAAGCGCGCGCAGGCGGTCTCTTAAGTCTGATGTGAAAGCCCACGGCTCAACCGTTTGGA
+
CCCCCCCCCCCCCCCCCCCCCCCCCCCCCCCCCCCCCCCCCCCCCCCCCCCCCCCCCCCCCCCCCCCCCCCCCCCCCCCCCCCCCCCCCCCCCCCCCCCCCCCCCCCCCCCCCCCCCCCCCCCCCCCCCCCC5CCCCCCCC*CCCCCCCCCCCCCCCCCCCCCCC*CCC5CCCCCCCCCCCCCCCCCCCCCCCCCCCCCCCCCCCCC5CCCCCCCCCCCCCCCCCCCCCC*CCCCCCCCCCCCCCCCCCCCCCCCCCCCCCCCCCCCCCCCCCCCCCCCCCC5CCCCCCCCCCCCC#####
@VH01349:24:AACVJTHM5:1:1103:14350:41495 1:N:0:AGGTGAGA+CGCATAGA
CCTATGACTCCTACGGGAGGCAGCAGTGGGGAATATTGGGCAATGGGCGAAAGCCTGACCCAGCAACGCCGCGTGAAGGAAGAAGGCTTTCGGGTTGTAAACTTCTTTTAGCAGGGACGAAAAAAATGACTGTACCTGCAGAATAAGCTCCGGCTAACTACGTGCCAGCAGCCGCGGTAATACGTAGGGAGCAAGCGTTATCCGGATTTACTGGGTGTAAAGGGCGCGTAGGCGGGATGGTAAGTCAGATGTGAAATCTGGGGGCTTAACCCCCAAACTGCATTTGAAACTGCTGTCCACG
+
CCCCCCCCCCCCCCCCCCCCCCCCCCCCCCCCCCCCCCCCCCCCCCCCCCCCC5CCCCCCCCCCCCCCCCCCCCCCCCCCCCCCCC5CCCCCCCCCCCCCCCCCCCCCCCC5CCCCCCCCCCCCCCCCCCCCCCCCCCCCCCCCCCCCCCCCCCCCCCCCCCCCCCCCCCCCCCCCCCCCC5CCCCCCCCCCCCCCCCCCCCCCCCCCCCCCCCCCCCCCCCCCCCCCCCCC*CCCCCCCCCCCCCCCCCCCCCCCCCCC5CCCCCCCCCCCCCCCCCCCCCCCCCCCCCCCCCCC#####
@VH01349:24:AACVJTHM5:1:1103:50251:43805 1:N:0:AGGTGAGA+CGCATAGA
CCTATGACTCCTACGGGAGGCAGCAGTGAGGAATATTGCGCAATGGGCGAAAGCCTGACGCAGCGACGCCGCGTGGGGGATGAAGGTTTTCGGATTGTAAACCCCTTTCATGAGGAAAGATAAAGTGGGTAACCACTTAGACGGTACCTCAAGAAGAAGCCACGGCTAACTTCGTGCCAGCAGCCGCGGTAATACGAAGGTGGCAAGCGTTGTTCGGATTTACTGGGCGTAAAGAGCAGGTAGGCGGTTGGGAAAGCCTCTTGGGAAATCTCCCGGCTTAACCGCGAAAGGTCGACCGAGC
+
CCC*CCCCCCCCCCCC*CCCCCCCCCCCCCCCCCCCCC*CCCCCCCCCCCCCCCCCCCC*CCCCC5CCCCCCCCCCCCCCCCCCCCCCCCCCCCCC5CCCCCCCCCCCCCCCCCC5CCCCC5CCCCCCCCCCCCCCCCCC*CC*CCCCCCCCCCCC5CCCCCC*C*C*5CCCCCCC*CCCCCCCCCCCCCCCCCCCC5CCCCCCCCC*CCC5CCCCCCCCC5CCCCCCCCCCCCCCCC*CCCCCCCCCCCCCCCCC*CCCCCCC*CCCCCCCCCCC*CCCCCCC*CCCCC5*C*C*#####
@VH01349:24:AACVJTHM5:1:1103:62143:44827 1:N:0:AGGTGAGA+CGCATAGA
CCTATGACTCCTACGGGAGGCAGCAGTGGGGAATATTGCGCAATGGGCGAAAGCCTGACGCAGCAACGCCGCGTGAGTGATGAAGGCCCTCGGGTCGTAAAGCTCTGTCGGGGGGAACGAATGTTTCTGGGGTTAACAGCCCTGGGAAGTGACGGTACCCTCAAAGGAAGCACCGGCTAACTCTGTGCCAGCAGCCGCGGTAATACAGAGGGTGCAAGCGTTGTTCGGAATCATTGGGCGTAAAGGGCGTGTAGGCGGTTTGTTAAGTCATGTGTGAAAACCCTCGGCTCAACCGGCTCTA
+
CCCCCC**CCCCC5CCCCCC*CCCCCCCCCC5CC5CCCCCCCCCCCCCCCCCCCCCCCCCCCCCCCC5CCCCCCCCCCCCCCCCCCCCCCC5CCCCCCCCCC5CCCCCCCCCC5CCCCCCCCCCCCCCCCCCCCCCCCCCCCCCCCCCCCCCCCCCCCCCCCCCCCCCCCCCCCCCCCCCCCCCCCCCCCC5CC*CCCCCCCCCCCCCCCCCCCCCCCCCCCCCCCCCCCCCCCCCCCCCCCCCCCCCCCCCCCCCCCCCCCCCCCCCCCCCCCCCCCCCCCCCCCCCCCCCCC55#####
@VH01349:24:AACVJTHM5:1:1103:26260:45490 1:N:0:AGGTGAGA+CGCATAGA
CCTATGACTCCTACGGGAGGCAGCAGTAGGGAATCTTCCGCAATGGACGAAAGTCTGACGGAGCAACGCCGCGTGAACGATGAAGGCCTTCGGGTCGTAAAGTTCTGTTGTTAGGGAAGAACAAGTACCGGAGTAACTGCTGGTACCTTGACGGTACCTAACCAGAAAGCCACGGCTAACTACGTGCCAGCAGCCGCGGTAATACGTAGGTGGCAAGCGTTGTCCGGAATTATTGGGCGTAAAGCGTACGCAGCCGGTTTCTTAAGTCTGATGTGAAAGCCCACCGCTCAACCGTGCAGGT
+
CCCCCCCCCCCCCCCCCCCCCCCCCCCCCCCCCCCCCCCCCCCCCCCCCCCCCCCCCCCCCCCCCCCCCCCCCCCCCCCCCCCCCCCCCCCCCCCCCCCCCCCCCCCCCCCC5CCCCCCCCCCCCCCCCCCC*CCCCCCCCCCCCCCCCCCCCCCCC5CCCCCCCCCCCCCCCCCCCCCCCCCCCCCCC*CCCCCCCCCCCCCCCCCCCCC*CCCCCC*CCCCCCCCCCCCCCC5CCCCCCCCCC5CCCCCCC*CCCCCCCC5CC5CCCCCCCCCCCCCCCCCC*CCCCCCCCCCC#####
@VH01349:24:AACVJTHM5:1:1103:48168:46152 1:N:0:AGGTGAGA+CGCATAGA
CCTATGACTCCTACGGGAGGCAGCAGTGGGGAATATTGGGCAATGGGCGCAAGCCTGACCCAGCGACGCCGCGTGGGTGATGAAGGCCTTCGGGTCGTAAAGCCCTGTCGGGTGGAAAGAATGGGAGTTTGGCGAATAGCCAAACTTCGTGACGGTACCACCGAAGGAAGCACCGGCCAATTCCGTGCCAGCAGCCGCGGTAAGACGGAAGGTGCAAGCGTTGCTCGGAATCACTGGGCGTAAAGGGTGCGTAGGCGGCCGTGCAAGTCTGGCGTGAAAGCCCCGGGCTCAGCCCGCCGGG
+
CCCCCCCCCCCCCC5CCCCCCCCCCCCCCCCCCC5CCCCCCCCCCCCCCCCCCCCCCCCC5CCCCCCCCCCCCCCCCCC*C*CCCCCCCCCCCCCCCCCCCCCCCCCCCCCCCCCCCCCCCCCCCCCCCCCCCCCCCCCCCCCCCCCCCCCCCCCCC*CCCC*CC5CCCCCCCCCCCCCCCCCCCC5CCCCCCCCCCCCCCCCCCCCCCCCCCCCCCCCCCCCCC5CCCCCCCCCCC5*CCCCCCCCCC5CCCCCCCC*CCCCCCCCCCCCCCCCC5CCCCCC**55*CCC*CCC5#####
@VH01349:24:AACVJTHM5:1:1103:29763:47515 1:N:0:AGGTGAGA+CGCATAGA
CCTATGACTCCTACGGGAGGCAGCAGTGGGGAATCTTGGACAATGGGCGCAAGCCTGATCCAGCGACGCCGCGTGGGTGATGAAGGCCTTCGGGTTGTAAAGCCCTTTCACCGGGGACGATGATGACGGTACCCGGCGAAGAAGCACCGGCTAACTCCGTGCCAGCAGCCGCGGTAAGACGGAGGGTGCTAGCGTTGTTCGGAATCCCTGGGCGTAAAGGGCGCGTAGGCGGCTGTGGCAGTCGGGTGTGAAAGCCCGGAGCTCAACTCCGGAATTGCACTCGAGACGCCATGGCTGTGTG
+
CCCCCCCCCCCCCCCCCCCCCCCCCCCCCCCCCCCCCCCCCCCCCCCCCCCCCCCCCCCCCCCCCCCCCCC5CCCCCCCCCCCCCCCCCCCCCCCCCCCCCCCCCCCCCCCCCCCCCCCCC5CCCCCCCCCCCCCCCCCCCCCCCCCCCCCCCCCCCCCCCCCCCCCCCCCCCCCCCCCCCCCCCCCCCCCCCCCCCCCCCCCCCCCCCCCCCCCCCCCCCCCCCCCCCCCCCCCCCCCCCCCCCCCCCCCCCCCCCCCCCCC*CCCCCCCCCCCCC*CCCCCCCC5CCCCC5CCC#####
@VH01349:24:AACVJTHM5:1:1103:30501:47648 1:N:0:AGGTGAGA+CGCATAGA
CCTATGACTCCTACGGGAGGCAGCAGTAGGGAATATTGGACAATGGGGGCAACCCTGATCCAGCAATGCCGCGTGAGTGATGAAGGCCTTAGGGTTGTAAAGCTCTTTTACCCGGGATGATAATGACAGTACCGGGAGAATAAGCCCCGGCTAACTCCGTGCCAGCAGCCGCGGTAATACGGAGGGGGCTAGCGTTGTTCGGAATTACTGGGCGTAAAGCGCACGTAGGCGGCGATTTAAGTCAGAGGTGAAAGCCCGGGGCTCAACCCCGGAATAGCCTTTGAGACTGGATTGCTGGGTG
+
CCCCCC5CCCCCCCCCCCCCCCCCCCCCCCCCCCCCCCCCCCCCCCCCCCCCCCCCCCCCCCCCCCCCCCCCCCCC5CCCCCCCCCCC5CCCCCCCCCCCCC5CCCCCCCCCC5CCCCCCCCCCCCCCCCCCCCC*CCCCCCC5CCCCCCCCCCCCCCCCCCCCCCCCCCCCCCCCCCCCCC5*CCCCCCCC*CCCCCC5CCCCCCCCCCCC5CCCCCC5CCCCCCCC*CC*CCC5CCCCCCC5CCCCCCCCCCCCCCC*CCCCCCCCCCC*CCCCCCCCCCCCCCCCC*CCCCC5#####
@VH01349:24:AACVJTHM5:1:1103:65911:49314 1:N:0:AGGTGAGA+CGCATAGA
CCTATGACTCCTACGGGAGGCAGCAGTGGGGAATATTGCGCAATGGGCGAAAGCCTGACGCAGCGACGCCGCGTGTGTGATGAAGGTCTTTGGATTGTAAAGCACTTTCGACCGGAAAGAAAACCCGTTGGAGTAATACCCAACGGCTTGACGGTACCGGGAGAAGAAGCACCGGCTAACTCTGTGCCAGCAGCCGCGGTAATACAGAGGGTGCAAGCGTTGTTCGGAATTATTGGGCGTAAAGCGCGTGTAGGCGGCTTTGCAAGTCGGGTGTGAAAGCCCTCAGCTCAACTGAGATGGA
+
CCCC5*CCCCCCCCCCCCCCCC5CCCCCCCCCCC5CCCCCCCCCCCCCCCCCC5CCCCCCCCCCCCCCCCCCCCCCCCCCCCCCCCCCCCCC5CCCCCCCCCCCCCCCCCCCCCCCCCC5CCCCCCCCCCCCCCCCCCCCCCCCCC*5CCCCCCCCCCC*CCCCCCCCCCCCCCCCCCCCCCCCCCCCCCCCCCCCCCCCCCCCCCCCCCCCC5C*CCCCCCCCCCCCCCCCCCCCCCCCCCCC**C5CCCCCCCC5CCCCCCCC5CCCCCCCCCCCCCCCCCCCC5CCC*CC5CC#####
@VH01349:24:AACVJTHM5:1:1103:53773:49371 1:N:0:AGGTGAGA+CGCATAGA
CCTATGACTCCTACGGGAGGCAGCAGTAAGGAATATTGGTCAATGGACGAAAGTCTGAACCAGCCATGCCGCGTGGAGGATGAAGGTCCTCTGGATTGTAAACTTCTTTTATATGGGACGAAAAAAGGGTTTTCTAACTCGTCTGACGGTAGCATATGAATAAGCACCGGCTAACTCCGTGCCAGCAGCCGCGGTAATACGGAGGGTGCAAGCGTTATCCGGATTCACTGGGTTTAAAGGGTGCGTAGGTGGGTTGGAAAGTCAGTGGTGAAATCCCCGAGCTTAACTTGGGAACTGATAT
+
CCCCCCCCCCC5CCCCCCCCCCCCCCCCCCCCCCCCCCCCCCCCCCCCCCCCCCCCCCCCCCC*CCCC*CCCCCCCCCCCCCCCCCCCCCCCCCCCCCCCCCCCCCCCCCCCCCCCC5CCCCCCCCC5CCCCCCCCCCCCCCCCCCCCCCC*CCCCCCCCCCCCCCCCCCCCC5CCCCCCC5CCCCC5CCCCCCCCCCCCCCCCCCCC*CCCCCCCCCCCCCCCCCCCCCCCCCCCCCCCCCCC5CCCCC5CCCCCCCCCC5CCCCC*CC5CCCCCCCCCCCCCCCCCCC*CCCCC#####
@VH01349:24:AACVJTHM5:1:1103:56027:49730 1:N:0:AGGTGAGA+CGCATAGA
CCTATGACTCCTACGGGGGCAGCAGTGGGGAATATTGCACAATGGGCGAAAGCCTGATGCAGCGACGCCGCGTGAGGGATGACGGCCTTCGGGTTGTAAACCTCTTTCAGTAGGGAAGAAGCGAAAGTGACGGTACCTGCAGAAGAAGCGCCGGCTAACTACGTGCCAGCAGCCGCGGTAATACGTAGGGCGCAAGCGTTATCCGGAATTATTGGGCGTAAAGAGCTCGTAGGCGGTTTGTCGCGTCTATCGTGAAAGTCCGAGGCTCAACCTCGGATCTGCGGTGGGTACGGGCAGTGCT
+
CCCCCCCCCCCCCCCCCCCCCCCCCCCCCCCCCCCCCCCCCCCCCCCCCCCCCCCCCCCCCCCCCCCCCCCCCCCCCCCCCCCCCCCCCCCCCCCCCCCCCCCCCCCCCCCCCCCCCCCCC5CCCCCCCCCCCCCCCCCCCCCCCCCCCCCCCCCCCCCCCC5CCCCCCCCCCCCCCCCCCCCCCCCCCCCCCCCCCCCC5CCCCCCCCCCCCCCCCCCCCCCCCCCCCCCCCCCCCCCCCCCCCCCCCCCCCCCCCCCCCCCCCCCCCCCCCCCCCCCC*CCCCCCCCCCCCCCC#####
@VH01349:24:AACVJTHM5:1:1103:61347:51680 1:N:0:AGGTGAGA+CGCATAGA
CCTATGACTCCTACGGGAGGCAGCAGTAAGGAATATTGGTCAATGGACGAAAGTCTGAACCAGCCATGCCGCGTGGAGGATGAAGGTCCTCTGGATTGTAAACTTCTTTTATATGGGACGAAAAAAGGGTTTTCTAACTCGTCTGACGGTACCATATGAATAAGCACCGGCTAACTCCGTGCCAGCAGCCGCGGTAATACGGAGGGTGCAAGCGTTATCCGGATTCACTGGGTTTAAAGGGTGCGTAGGTGGGTTGGAAAGTCAGTGGTGAAATCCCCGAGCTTAACTTGGGAACTGATAT
+
CCCCCCC5CCCCCCC5CCCCCCCCCCCCCCCCCCCCCCCCCCCCCCCCCCCCCCCCCCCCCCC5*CCCCCCCCCCCCCCCCCCCCCCCCCCCCCCCCCCCCCCCCCCCCCCCCCCC*5CCCCCCCCCCCCCCCCCCCCCCCCCCCCCCCCCCCCCCCCCCCCCCCCCCCCCCCCCCCCCCCCCCCCCCCCCCCCCC5CCCCCCCCCCCCCCCCCCCCCCCCCCCCCCCCCCCCCCCC*CCCCCCCCCCCCCCCCCCCCCCCCCCCCCCCCCCCCCCCCCCCCCCCCCCCCCCCCC*#####
@VH01349:24:AACVJTHM5:1:1103:50081:52040 1:N:0:AGGTGAGA+CGCATAGA
CCTATGACTCCTACGGGAGGCAGCAGTAGGGAATCTTCCACAATGGACGAAAGTCTGATGGAGCAACGCCGCGTGAGTGAAGAAGGTTTTCGGATCGTAAAACTCTGTTGTAAGGGAAGAACACGTACGAGAGTAACTGCTCGTACCTTGACGGTACCTTATTAGAAAGCCACGGCTAACTACGTGCCAGCAGCCGCGGTAATACGTAGGTGGCAAGCGTTGTCCGGAATTATTGGGCGTAAAGCGCGCGCAGGCGGTTCTTTAAGTCTGATGTGAAAGCCCACGGCTCAACCGTGTCGAA
+
CCCCCCCCCCCCCCC*CCCCCCCCCCCCCCCCCCCCCCCCCCCCCCCCCCCCCCCCCCCCCCCCCCCCCCCCCCCCCCCCCCCCCCCCCCCCCCCCCCCCCCCCCCCCCCCCCCCCCCCCCCCCCCCCCCCCCCCCCCCCCC5CCCCCCCCCCCCCCC5CCCCCCCCCCCCCCCCCCCCCCCCCCCCCC*CCCCCCCCCCCCCCCCCCCCCCCCCCCCCCCCCCCCCCCCCCCCCCCCCCCCCCCCCCCCCCC*CCCCC5CCCCCCCCCCCCCCCCCCCCCCCCCCCCCCCCC*CC#####
@VH01349:24:AACVJTHM5:1:1103:66498:54028 1:N:0:AGGTGAGA+CGCATAGA
CCTATGACTCCTACGGGAGGCAGCAGTGGGGAATCTTGGACAATGGGCGAAAGCCTGATCCAGCCATGCCGCGTGAGTGAAGAAGGCCTTAGGGTTGTAAAGCTCTTTTGCCCGGGAAGATAATGACGGTACCGGGAGAATAAGCCCCGGCAAACTTCGTGCCAGCAGCCGCGGTAATACGAAGGGGGCTAGCGTTGTTCGGATTTACCGGGCGTAAAGCGCACGTAGGCGGATTGTTAAGTCGGGGGTGAAATCCTGGAGCTCAACTCCAGAATTGCCTTCGATACTGGCCTTCTGGATA
+
CCCCCCCCCCCCCCC5CC*CCCCCCCCCCCCCCCCCCCCCCCCCCCCCCCCCCCCCCCCCCCC*CCCCCCCCCCCCCCCCCCCCCCCCCCCCCCCCCCCCCCCCCCCCCCCCCCCCCCCCCCCCCCCCCCCCCCCCCCCCCCC5CCCCCCCCCCCCCCCCC5CCCCCCCCCCCCCCCCCCCCCCCCCCCCCCCCCCCCCCCCCCCCCCCCCCCCCCCCCCCCCC*CCCCCCCCCCCCCCCCCCCCCCCCCCCCCCCCCCCCCCCCCCCCCCCCCCCCCCCCCCCCCCCCCCCCCCC#####
@VH01349:24:AACVJTHM5:1:1103:65116:56243 1:N:0:AGGTGAGA+CGCATAGA
CCTATGACTCCTAGGAGGCAGCAGTAGGGAATCTTCCACAATGGACGAAAGTCTGATGGAGCAACGCCGCGTGAGTGAAGAAGGTTTTCGGATCGTAAAACTCTGTTGTAAGGGAAGAACACGTACGAGAGTAACTGCTCGTACCTTGACGGTACCTTATTAGAAAGCCACGGCTAACTACGTGCCAGCAGCCGCGGTAATACGTAGGTGGCAAGCGTTGTCCGGAATTATTGGGCGTAAAGCGCGCGCAGGCGGTTCTTTAAGACTGATGTGAAAGCCCACGGGTCAACCGTGGAACATC
+
CCCCCCCCCCCCCCCCCCCCCCCCCCC*CCCCCCCCCCCCCCCCCCCCCCCCCCCCCCCCCCCCCCCCCCCCCCCCCCCCCCCCCCCCCCCCCCCCCCCCCCCCCCCCCCCCCCCCCCCCCCCCCCCCCCCCCCCCCCCCCCCC5CCCCCCCCCCCCCCCCCCCCCCCCCCCCCCCCCCCCCCCCCCCCCCCCCCCCCCCC5CCCCCCCC*CCCCCCCCCC5CCCCCCCCCCCCCCCCCCCCCCCCCC5C5C5CCC*CCCCCCC*C55CCCCCCCCCCCCCC5**CCCCCCCCC55#####
@VH01349:24:AACVJTHM5:1:1104:18364:1246 1:N:0:AGGTGAGA+CGCATAGA
CCTATGACTCCTACGGGAGGCAGCAGTGGGGAATTGTTCGCAATGGGCGCAAGCCTGACGACGCAACGCCGCGTGGAGGATGAAGACTTTCGGGTCGTAAACTCCTTTCGACCGAGATGAATTCCCGCCGACCTAACACGTCGGCGGGGTGACAGTATCGAGGGAAGAAGCCCCGGCTAACTCCGTGCCAGCAGCCGCGGTAATACGGGGGGGGCAAGCGTTGTTCGGAATTACTGGGCGTAAAGGGTTCGTAGGTGGCCGGCTAAGTCAGACGTGAAATCCCTCAGCTTAACTGGGGTTT
+
CCCCCCCCCCCCCCCCCCCCCCCCCCCCCCCCCCCCCCCCCCCCCCCCCCCCCCCCCCCCCCCCCCCCCCCCCCCCCCCCC5CCCCCCCCCCCCCCCCCCCCCCCCCCCCCCCCCCCCCCCCCCCCCCCCCCCCCCCCCCCCCC5CCCCCCCCCCCCCCCCCCCCCCCCCCCCCCCCCCCCCCCCC**CCCCCCCCC5CC5CCCCCCCCCCCCC5CCC5C5CCCCC5CCC5*CCCCCCCCCCC5CCCCCCCCCC5CCC*CCC*CCC5C55CCCCCCCCCC55CCCCCCCCCCCCC5#####
@VH01349:24:AACVJTHM5:1:1104:66422:3859 1:N:0:AGGTGAGA+CGCATAGA
CCTATGACTCCTACGGGAGGCAGCAGTCGGGAATTTTGGGCAATGGGCGAAAGCCTGACCCAGCAACGCCGCGTGAAGGATGAAGTATTTCGGTATGTAAACTTCGAAAGAATGGGAAGAATAAATGACGGTACCATTTATAAGCTCCGGCTAACTACGTGGCAGCAGCCGCGGTAATACGTAGGGAGCAAGCGTTGTTCGGATTTACTGGGCGTAAAGGGCGCGTAGGCGGCGCGGTAAGTCAGCTGTGAAATCTCCGAGCTTAACTCGGAACGGCCAGCTGATACTGCAGTGCTTAGTG
+
CCCCCCCCCCCCCCCCCCC5CCCCCCCCC**CCCCCCCC*CCCCCCCC*CCCC*CCCCC5CC5CCCCCCCCCCCCCC5*CCCCCCCCCCCCCCC5CCCCCCCCCCCCCCCCCC55CCCCCCCCCC5CCCCCCC5CCCCCCCCCCCCCCCCCCCCCCCCCCC*CCCCCCCCCCCCCC5CCCCCCCCCCC5CCCCCCCCCCCCCCCCCCCCCCCCCCCC5CCCCC5CC5CC5*CCC*5C5CC5CCCCCCCCCCCCCCCCCCC5CCCCCCCCCC5CCCC*CCC5C5CC*5CC5CCCC*C#####
@VH01349:24:AACVJTHM5:1:1104:51690:4199 1:N:0:AGGTGAGA+CGCATAGA
CCTATGACTCCTACGGGAGGCAGCAGTGAGGAATTTTGCGCAATGGAGGCAACTCTGACGCAGCCACGCCGCGTGCAGGAAGACCCCCCTATGGGGTGTAAACTGCTTTTCTGTGAGAAGAAGGCCCCGCCATGCGGGGAGTGACGGTATCGCAGGAATAAGCACCGGCTAACTCCGTGCCAGCAGCCGCGGTAATACGGAGGGTGCAAGCGTTGTCCGGAATTATTGGGTGTAAAGGGTGTGCAGGCGGGGCGGTAAGTCAGGGGTGAAAGTCTACGGCTCAACCGTAGGACGGCGAAGC
+
CCCCCCCCCCCCCCCCCCCCCCCCCCCCCCCCCCCCCCCCCCCCCCCCCCCCCCCCCCCCCCCCCCCCCCCCCCCCCCCCCCCCCCCCCCCCCCCCCCCCCCCCCCCCCCCCCCCCCCCCCCC*CCCCCCCCC*CCCCCCCCCCCCCCCCCCCCCCCCCCCCCCC5CCCCCCCCC5CCC5CCC*CCCCCC5CCCCCCCCCCCCCCCCCC*5CCC*CCCCCCCCCCCCCCCCCCCCCCCCCCCC*CCCCCCCCCCCC5C5CCCCCCCCCCCCCCCCCCCCCC5CCCCCCCCCCC5CC#####
@VH01349:24:AACVJTHM5:1:1104:55174:4313 1:N:0:AGGTGAGA+CGCATAGA
CCTATGACTCCTACGGGAGGCAGCAGTGAGGAATTTTGCGCAATGGAGGCAACTCTGACGCAGCCACGCCGCGTGCAGGAAGACCCCCCTATGGGGTGTAAACTGCTTTTCTGTGAGAAGAAGGCCCCGCCATGCGGGGAGTGACGGTATCGCAGGAATAAGCACCGGCTAACTCCGTGCCAGCAGCCGCGGTAATACGGAGGGTGCAAGCGTTGTCCGGAATTATTGGGTGTAAAGGGTGTGCAGGCGGGGCGGTAAGTCAGGGGTGAAAGTCTACGGCTCAACCGTAGGACGGCGAAGC
+
CCCCCCCCCCCCCCCCCCCCCCCCCCCCCCCCCCCCCCCCCCCCCCCCCCCCCCCCCCCCCCCCCCC5CCCCCCCCCCCCCCCCCCCCCCCCCCCCCCCCCCCCCCCCCCCCCCCCCCCCCCCCCCCCCCCCCC5CCCCCCCCCCCCCCCCCCCCCCCCCCCCCCC5CCCCCCCCCCCCCCCCCCCCCCCCCCCCCCCCCCCCCCCCCCCCCCCCCCCCCCCCCCCCCCCCCCCCCCCCCCCCCCCCCCCCCCCCCCCCCCCCCCCCCCCCCCCCCCCCCCCCCCCCCCCCCCCCC#####
@VH01349:24:AACVJTHM5:1:1104:63146:5392 1:N:0:AGGTGAGA+CGCATAGA
CCTATGACTCCTACGGGAGGCAGCAGTAAGGAATATTGCGCAATGGGCGACAGCCTGACGCAGCGACGCCGCGTGGGGGATGGAGGTCTTCGGATTGTAAACCCCTTTCGGCAGGGAAGATGGAACGGGAAACCGTTCGGACGGTACCTGCAGAAGCAGCCACGGCTAACTTCGTGCCAGCAGCCGCGGTAATACGAAGGTGGCAAGCGTTGTTCGGATTTACTGGGCGTACAGGGAGCGTAGGCGGTTGGGTAAGCCCTCCGTGAAATCTCCGGGCCTAACCCGGAAAGTGCGGGGTACG
+
CCCCCCCCCCCCCCCCCC5CCCCCCCCCCCCCCCCCCCCCCCCCCCCCCCCCCCCCCCCCCCCCCCC55CCCCCC5CCCCCCCCCCCCCCCCCCCCCCCCCCCCCCCCCCCCCCCCCCCCCCCCCCCCCCCCCCCCCCCCCCCCCCCCCCCCCCCCCCCCCCCCCCCCCCCCCCCC*CCCCCCCCCCCCCCCCCCCC*CCCCCCCCCCCCCCCCCCCCCCCCCCCCCCCCCCCCCCCCCCCCCCCCCCCCCCCCCCCCCCCCCCCCCCCCCCCCCCCCCCCCCCCCCCCCCCCCCC#####
@VH01349:24:AACVJTHM5:1:1104:48793:7134 1:N:0:AGGTGAGA+CGCATAGA
CCTATGACTCCTACGGGAGGCAGCAGTGGGGAATCTTGCGCAATGGGCGAAAGCCTGACGCAGCGACGCCGCGTGAGTGATGAAGGCCTTCGGGTTGTAAAGCTCTGTGGAGAGGGACGAATAAGGGTCGGCGAACATCCGGCTCGATGACGGTACCTCTTTAGCAAGCACCGGCTAACTCTGTGCCAGCAGCCGCGGTAAGACAGAGGGTGCAAACGTTGTTCGGAATTACTGGGCGTAAAGCGCGTGTAGGCTGCTTCGCAAGTCGGGTGTGAAAGCCCTGGGCTCAACCTAGGCGTAG
+
CCCCCCCCCCCCCCCCCCCCCCCCCCCCCCCC5C5CCCCCCCCCCCCCCCCCCCCCCCCC5C5*CCCCCCCCCCCCCCCCCCCCCCCCCCCCCCCCCCC5CCCCCCCCCCCCCCCCCCCCCCCCCCCCCCCCCCCCCCCCCCCCCCCCCCCCCCCCCCCCCCCCCCCCCCCCCCCCCCC*CCCCCCCCCCCCCCCCCCCCCCCCCCCCCC5CCCCCCCCCCCCCCCCCCCCCCCCCCCCCC5C5CCCCCCCCCCC5CCCCCCCCCCCCCCCCCCCCCCCCCCCCC*CCCCC*CC55#####
@VH01349:24:AACVJTHM5:1:1104:25578:12435 1:N:0:AGGTGAGA+CGGATAGA
CCTATGACTCCTACGGGACGCAGCAGTGGGGAATATTGCGCAATGGGCGAAAGCTTGACGCAGCAACGCCGCGTGAGTGATGAAGGCCTTCGGGTCGTAAAGCTCTGTCGGAGGGAACGAATGCTCTTGAGGTTAATAGCCTCAGGAAGTGACGGTACCCTCAAAGGAAGCACCGGCTAACTCTGTGCCAGCAGCCGCGGTAATACAGAGGGTGCAAGCGTTGTTCGGAATCATTGGGCGTAAAGGGCGTGTAGGCGGTTTGTTAAGTCATGTGTGAAATCCCCCGGCTCAACCGGACAGG
+
CCCCCCCCCCCCCC5CCC*C5CCCCCCCCCCCCC5CCCCC*CCCCCCC*CCCCCCCCCCCCCCCCCCCCCCCCCCCCCCCCCCC5C5CCCCCCCCCCCCCCCCCCCCCCCCCCCCCCCCCCCCCCCCC5CCCCCCCCCCCCCCCCCCCCCCCC*CCCC5CCCCCCCCCCCCC5C*CCCCCCCCCCCCCCCC*CCCCCC5CCCCCC5CCCCCCCCCCCCCCCCCCCCCCCCCCCCCCCCCCCC5*C5CC*C5CC5*CCCCCC5CCCCCCC5CCCC5CCCCCCC5CCC5CCCCC55C*#####
@VH01349:24:AACVJTHM5:1:1104:70285:13741 1:N:0:AGGTGAGA+CGCATAGA
CCTATGACTCCTACGGGAGGCAGCAGTGAGGAATATTGCACAATGGGCGCAAGCCTGATGCAGCGACGCCGCGTGGGCGAAGAAGGTCTTCGGATCGTAAAGCCCTTTTCTGTGTGACGAGAGAGGACGGTAGCACAGGAATAAGCGTCGGCTAACTACGTGCCAGCAGCCGCGGTAAAACGTAGGACGCAAGCGTTATCCGGAATTACTGGGCGTAAAGGGCGAGCAGGCGGTTGGGTAAGTGAGGCGTGAAATCTCGTGGCTAAACCAGGAGAGGTCGTCTGAGACTGCCCGACATTGC
+
CCCCCCCCCCCCCCCCCCCCCCCCCCCCCCCCCCCCCCCCCCCCCCCCC5CCCCCCCCCCCCCCCCCCCCCCCCCCCCCCCCCCCCCCCCCCCCCCCCCCCC*CCCCCCCC5CCCCCCCCC5CCCCCCCCCCCCCCCCCCCCCCCCCCCCCCCCCCCCCCCCCCC*CC*5CC*CCCCCCCCCCCCCCCCCCC**CCCCCCCCCCCC5C5CCCC*CCCCCCCC*C***CCCCCC*5CCC5CCCCCC5CCCCCCCC*CCCCCCC5CCCCCCC5CCC5CCC5CCCCCCC5CC5*CCCCC#####
@VH01349:24:AACVJTHM5:1:1104:69149:15634 1:N:0:AGGTGAGA+CGCATAGA
CCTATGACTCCTACGGGAGGCAGCAGTGGGGAATTGTTCGCAATGGGCGCAAGCCTGACGACGCAACGCCGCGTGGAGGATGAAGGTCTTCGGATTGTAAACTCCTGTTGATCGGGAAGAATGGACTTCGGCCTAATACGCCGGAGTAATGACGGTACCGATTGAGGAAGCCACGGCTAACTCTGTGCCAGCAGCCGCGGTAATACAGAGGTGGCAAGCGTTGTTCGGAATTACTGGGCGTAAAGGGCGCGTAGGCGGTCGCCTAAGTCGGACGTGAAATCCCCAAGCTTAACTTGTGGGT
+
CCCCCCCCCCCCCCCCCCCCCCCCCCCCCCCCCCCCCCCCCCCCCCCCCCCCCCCCCCCCCCC5CCCC*CC5CCCCCCCCCCCCCCCCCCCCCCCCCCCCCCCCCCCCCCCCCCCCCCCCCCCCCCCCCCCCCCCCCCCCCCCCCCCCCCC*CCCCCCCCCCCCCCCCCCCCCCCCCCCCCCCCCCCCCCCCCCCCCCCCCCCCCCCCCCCCCCCCCCCCCCCCCCCCCCCCCCCCCCCCCC5CCC5CCCC5CCCCCCCCCCCCCCCCCCCCC5CCCCCCCCCCCCCCCCCCCCCC#####
@VH01349:24:AACVJTHM5:1:1104:16735:16164 1:N:0:AGGTGAGA+CGCATAGA
CCTATGACTCCTACGGGAGGCAGCAGTAGGGAATCTTCCGCAATGGACGAAAGTCTGACGGAGCAACGCCGCGTGAGTGATGAAGGCTTTCGGGTCGTAAAACTCTGTTGTTAGGGAAGAACAAGTACAAGAGTAACTGCTTGTACCTTGACGGTACCTAACCAGAAAGCCACGGCTAACTACGTGCCAGCAGCCGCGGTAATACGTAGGTGGCAAGCGTTATCCGGAATTATTGGGCGTAAAGCGCGCGCAGGCGGTTTCTTAAGTCTGATGTGAAAGCCCACGGCTCAACCGTGGATTA
+
CCCCCCCCCCCCCCCCCCC5CCCCCCCCCCCCCCCCCCCCCCCCCCCCCCCCCCCCCCCCCCCCCCC*CCCCCCCCCCCCCCCCCCCCCCCC*CCCCCCCCCCCCCCCCCCCCCCCCCCCCCCCCCCCCCCCCCCCCCCCCCCCCC5CCCCCCCCCCCCCCCCCCCCCCCCCCCC5CCCCCCCCCCCCCCC5CCCCCCCCCCC5CCCCCCCCCCCCCCCCC*C*CCCCCCCCCCCCCCCCCCCCCCCCCCCCCCCCCCCCCCCCCCCCCCCCCCCCCCCCCCCCC*CCCCCCCCC5#####
@VH01349:24:AACVJTHM5:1:1104:44040:16960 1:N:0:AGGTGAGA+GGCATAGA
CCTATGACTCCTACGGGAGGCAGCAGTGGGGAATCTTGGACAATGGGGGCAACCCTGATCCAGCGACGCCGCGTGGGTGATGAAGGCCTTCGGGTTGTAAAGCCCTTTCGACGGGGACGATGATGACGGTACCCGGCGAAGAAGCACCGGCTAACTCCGTGCCAGCAGCCGCGGTAAGACGGAGGGTGCTAGCGTTGTTCGGAATCACTGGGCGTAAAGGGCGCGTAGGCGGCATGGCGTGTCGGCTCGTGAAAGCCCGGGGCTCAACCCCGGAGGTGCGGCCGAAACTGTCGTGGGGTCA
+
CCCCCCCCCCCCCCCCCCCCCCCCCCCCCCCCCCCCCCCCCCCCCCCCCCCCCCCCCCCCCCCCCCCC5CCCCCCCCCCCCCCCCCCCCCCCCCCCCCCCCCCCCCCCCCCCCCCCCCCCCCCCCCCCCCCCCCCCCCCCCCCCCCCCCCCCCCCCCCCCCCCCCCCC5CCCCCCCCCCCCCCCCCCCCCCCCCCCCCCCCCCCCCC5CCCCCCCCCCC5CCCCCCCC*CCCCCCCCCCCCCCCCCCCCCCCCCCCCCCCCCCCCCCCCCCCCCCCCC*CCCCCCCCCC5CCCCC5#####
@VH01349:24:AACVJTHM5:1:1104:32092:18909 1:N:0:AGGTGAGA+CGCATAGA
CCTATGACTCCTACGGGAGGCAGCAGTAGGGAATCTTCCGCAATGGACGCAAGTCTGACGGAGCAACGCCGCGTGAACGATGAAGGCCTTCGGGTCGTAAAGTTCTGTTGTTAGGGAAGAACAAGTATTGTTCGAATAGGGCAGTACCTTGACGGTACCTAACCAGAAAGCCACGGCTAACTACGTGCCAGCAGCCGCGGTAATACGTAGGTGGCAAGCGTTGTCCGGAATTATTGGGCGTAAAGCGCGCGCAGGCGGTCTTTTAAGTCTGATGTGAAAGCCCCCGGCTCAACCGGTAACG
+
CCCCCCCCCCCCCCCCCCCCCCCCCCCCCCCCCCCCCCCCCCCCCCCCCCCCCCCCCCCCCCCCCCCCCCCCCCCCCCCCCCCCCCCCCCCCCCCCCCCCCCCCCCCCCCCCCCCCCCCCCCCCCCCCCCCCCCCCCCCCCCCCCCCCCCCCCCCCCCCCCCCCCCCCCCC5CCCCCCCCCCCCCCCCCCC5CCCCCCCCCCCC5CCCCCCCCCCCCCCCCCCCC5CCCCCCCCCCCCCCCCCCCCCCCCCCCCCCCCCCCCCCCCCCCCCCCCCCCCCCCCCCCCCCCCCCCCC5#####
@VH01349:24:AACVJTHM5:1:1104:57068:20784 1:N:0:AGGTGAGA+CGCATAGA
CCTATGACTCCTACGGGAGGCAGCAGTGGGGAATATTGGACAATGGGCGAAAGCCTGATCCAGCCATGCCGCGTGGATGATGAAGGCCTTAGGGTTGTAAAGTCCTTTTAACGGGGAAGATAATGACGGTACCCGTAGAATAAGCCCCGGCTAACTTCGTGCCAGCAGCCGCGGTAATACGAAGGGGGCTAGCGTTGCTCGGAATCACTGGGCGTAAAGCGCACGTAGGCGGCTTTCTAAGTCAGGGGTGAAATCCTGGAGCTCAACTCCAGAACTGCCTTTGATACTGGAAAGCTGCATG
+
CCCCCCCCCCCCCCCCCCCCCCCCCCCCCCCCCCCCCCCCCCCCCCCCCCCCCCCCCCCCCCCCCCCCCCCCCCCCCCCCCCCCCCCCCCCCCCCCCCCCCCCCCCCCCCCCCCCCCCCCCCCCCCCCCCCCCCCCCCCCCCCCCCCCCCCCCCCCCCCCCCCCC5CCCCCCCCCCCCCCCCCCCCCCCCCCCCCCCCCCCCCCCCCCCCCCCCCCCCCCCCCCCCCC5CC5CCCCCCCCCCCCCCCCCCCCCCCCCC5CCCCCCCCCCCCCCCCCCC5CCCCCCCCCCCCCCCCC#####
@VH01349:24:AACVJTHM5:1:1104:24196:21655 1:N:0:AGGTGAGA+CGCATAGA
CCTATGACTCCTACGGGAGGCAGCAGTGGGGAATATTGCGCAATGGGCGAAAGCCTGACGCAGCAACGCCGCGTGAGTGATGAAGGCCTTCGGGTCGTAAAGCTCTGTCGGAGGGAACGAACGTTTTCGGGGTTAACAGCCCCGGGAAGTGACGGTACCCTCAAAGGAAGCACCGGCTAACTCTGTGCCAGCAGCCGCGGTAATACAGAGGGTGCAAGCGTTGTTCGGAATCATTGGGCGTAAAGGGCGTGTAGGCGGTTTGCTAAGTCATGTGTGAAATCCCTCGGCTCAACCGGTTAAG
+
CCCCCCCCCCCCCCCCCCCCCCCCCCCCCCCCCC*CCC5CCCCCCCCCCCCCCCCCCCCCCCCCCCCC5CCCCCCCCCCCCCCCCCCCCCCCCCCCCCCCCCCCCCCCCCCCCCCCCCCCCCCCCCCCCCCCCCCCCCCCCCCCCCCCCCCCCCCCCCCCCCCCCCCCCC5CCCCCCCCCCCCCCCC*CCCCCCCCCCCCCCCCCCCCCCCCCCCCCCCCCCCCCCCCCCCCCCCCCCCCCCCCCCCCCCCCCCCCCCCCC5CCCCCCCCCCCCCCCCCCCCCCCCCCCCCCCCCC#####
@VH01349:24:AACVJTHM5:1:1104:33020:23131 1:N:0:AGGTGAGA+CGCATAGA
CCTATGATCCTACGGGAGGCAGCAGTAGGGAATCTTCCGCAATGGACGAAAGTCTGACGGAGCAACGCCGCGTGAACGATGAAGGCCTTCGGGTCGTAAAGTTCTGTTGTTAGGGAAGAACAAGTATCGGAGTAACTGCCGGTACCTTGACGGTACCTAACCAGAAAGCCACGGCTAACTACGTGCCAGCAGCCGCGGCAATACGTAGGTGGCAAGCGTTGTCCGGAATTATTGGGCGTAAAGCGCGCGCAGGCGGTTCCTTAAGTCTGATGTGAAAGCCCCCGGCTCAACCGGGGTTGGG
+
CCCCCCCCCCCCCCCCCCCCCCCCCCCCCCCCCCCCCCCCCCCCCCCCCCCCCCCCCCCCCCCCCCCCCCCCCCCCCCCCCCCCC5CCCCCCCCCCC*CCCCCCCCCCCCCCCCCCCCCCCCCCCCCCCCCCCCCCCCCCCCCCCCCCCCCCCCCCCCCCCCCCCCCCCCCCCCCCCCCCCCCC*CCCCCCCCCCCCCCCCCCCCCCC5CCCCCCCCCCCCCCCCCCCCCCCCCCCCCCCCCCCCCCCCCCCCCCCCCCCCCCCCCCC5CCCCCCCCCCCCCCCCCCCCCCCCCCC#####
@VH01349:24:AACVJTHM5:1:1104:50668:23358 1:N:0:AGGTGAGA+CGGATAGA
CCTATGACTCCTACGGGAGGCAGCAGCAGGGAATCTTGCGCAATGGGCGAAAGCCTGACGCAGCAACGCCGCGTGGGGGATGAAGGCCTTCGGGTTGTAAACCCCTTTAGGGAGGGACGAAATTGACGGTACCTCCAGAATAAGCCCCGGCCAACTACGTGCCAGCAGCCGCGGTGATACGTAGGGGGCGAGCGTTGTCCGGAATCATTGGGCGTAAAGAGCTCGTAGGCGGCTTAGTAAGTCGGTCGTGAAAGCCCGAGGCTCAACTTCGGGACTGCGGTCGATACTGCTATAGCAGCCA
+
CCCCCCCCCCCCCCCCCCCCCCCCCCCCCCCCCC5CCCCCCCCCCCCCCCCCCCCCCCCCCCCCCCCCCCC5CCCCCCCCCCCCCCCCCCCCCCCCCCCCCCCCCCCCCCCCCCCCCC5CCCCCCCCCCCCCCCCCCCCCCCCCCC*CC5CCCCCCCCCCCCCCCCCCCCCCCCCCCCCCCCCCCCCCCCCCCCCCCCCCCCCCCCC*C*CCCCCCCCCCCCCCCCCCCCCCCCCCCCCCCCCCCCCCC5CCCCCCCCCC5CCCCCCCCCC5CCCCCCCCCCCCCCCCC*CCCC5*#####
@VH01349:24:AACVJTHM5:1:1104:24404:24173 1:N:0:AGGTGAGA+CGCATAGA
CCTATGACTCCTACGGGAAGCAGCAGTGGGGAATATTGCGCAATGGGCGAAAGCCTGACGCAGCAACGCCGCGTGAGTGATGAAGGCCTTCGGGTCGTAAAGCTCTGTCGGGGGGAACGAACGATTTCGGGGTTAACAGCCCCGGGAAGTGACGGTACCCTCAGAGGAAGCACCGGCTAACTCTGTGCCAGCAGCCGCGGTAATACAGAGGGTGCAAGCGTTGTTCGGAATCATTGGGCGTAAAGGGCGTGTAGGCGGTTTGTTAAGTCATGTGTGAAAGCCCTCGGCTCAACCGAGTAAG
+
*CCCCCCCCCCCCCCCCCC5CCCCCCCCCCCCCCCCC5CCCCCC5CCCCCCCCCCCCCCC5CCCCCCCCCCCCCCCCCCCCCCCCCCCCCCCCCCCCCCCCCCCCCCCCCCCCCCCCCCCCCCCCCCCCCCCCCCCC5CCCCCC55CCCCCCCC5CCCCCCCCCCCCCCCCCCCCCCCCCCCCCCCCCCCCCCCCCC*CCCCCCCCCCCCCCCCCCCCCCCCCCCCCCCCCCCCCCCCCCCCCCCCCCCC5CCCCCCCCCCCCC5CCCCCCCCCCCCCCCCC5CCCCCC5CCCCC5#####
@VH01349:24:AACVJTHM5:1:1104:37243:24589 1:N:0:AGGTGAGA+CGCATAGA
CCTATGACTCCTACGGGAGGCAGCAGTCGAGAATTTTTCTCAATGGGCGCAAGCCTGAAGGAGCGACGCCGCGTGGGGGATGAAGGGTTTCGATCCGTAAACCCCTGTCATTCGTGAACAATGGCCAGTATTTAAAAGATGCTGGCTTGATAGTAACGGAAGAGGAAGGGACGGCTAACTCTGTGCCAGCAGCCGCGGTAATACAGAGGTCCCGAGCGTTGTTCGGATTCACTGGGCGTAAAGGGTGCGTAGGTGGCATGGTAAGTTTGATGTGAAAGCTCAGGGCTTAAGCCTGAAGGGT
+
CCCCCCCCCCCCCC*CCCCCCCCCCCCCCCCCCCCCCCCCCCCCC5CCCCC5CCCCCCCCCC5CCCCC5CCCCCCCCCCCC*CCCCCCCCCCCCCCCCCCCCCCCCCCCCC5CCCCCCCCCCCCCCCCCCCCCCCCCCCCCCCCCCCC55C5CCCCCCCCCCCCCCCCCCCCCCCCCCCCCCCCCCCCCCCCCCCCCCCCCC5CCCCCCCCCCCCCCCCC5CCCCCCCCCC*CCCCCCCCC5CC*CCCCCCCCCCCCC5CCCCCCCCCCCCCCCCCCCCCCCCCCCCCCC*CCC*C#####
@VH01349:24:AACVJTHM5:1:1104:52277:26709 1:N:0:AGGTGAGA+CGCATAGA
CCTATGACTCCTACGGGAGGCAGCAGTCGGGAATTTTGGGCAATGGGCGAAAGCCTGACCCAGCAACGCCGCGTGAAGGATGAAATCCCTCGGGATGTAAACTTCGCAAGAACGGGAAGAATAAGTCTGTGCCAACACCACAGGCGATGACGGTACCGTTTGTAAGCTCCGGCTAACTCCGTGCCAGCAGCCGCGGTAATACGGGGGGAGCAAGCGTTGTTCGGATTTACTGGGCGTAAAGGGCGCGTAGGCGGCCACCGCAAGTCAATTGTGAAATCTCCGGGCTTAACTCGGAACCTAG
+
*CCCCCCCCCCCCCCCCCCCCCCCCCCCCCCCCCCCCCCCCCCCCCCCCCCCCCCCCCCCCCCCCCCC5CCCCCCCCCCCCCCCCCCCCCCCCCCCCCCCCCCCCCCCCC5CCCCCCCC*CCCCCCCCCCC5CCCCCCCCCCCCCCCCCCCCCCCCCCCCCCCCCCCCCCCCCCCCCCCCCCCCCCCCCCCCCCCCCCCCC5CCCCCCCCCCCCCCCCCCCCC*CCCCCCCCCCCCCCC5CCCCCCCCCCCCCCCCCCCCCCCCCCCCCCCCCCCCCCCCCCC5CCCCCCCCCCCC#####
@VH01349:24:AACVJTHM5:1:1104:39079:27637 1:N:0:AGGTGAGA+CGCATAGA
CCTATGACTCCTCGGGAGGCAGCAGTAGGGAATCTTCCGCAATGGACGAAAGTCTGACGGAGCAACGCCGCGTGAGCGATGAAGGTCTTCGGATTGTAAAGCTCTGTTGTTAGGGAAGAACAAGTACAAGAGTAACTGCTTGTACCTTGACGGTACCTAACCAGAAAGCCACGGCTAACTACGTGCCAGCACCCGCGGTAATACGTAGGTGGCAAGCGTTGTCCGGAATTATTGGGCGTAAAGCGCGCGCAGGCGGTCCTTTAAGTCTGATGTGAAAGCCCACGGCTTAACCGTGGAACGA
+
CCCCCCCCCCCCCCCCCCCCCCCCCCCCCCCCCCCCCCCCCCCCCCCCCCCCCCCCCCCCCCCCCCCCCCCCCCCCCCCCCCCCCCCCCCCCCCCCCCCCCCCCCCCCCCCCCCCCCCCCCCCCCCCCCCCCCCCCCCCCCCCCC*CCCCCCCCCCCCCCCCCCCCCCCCCCCCCCCCCC5CCCCCCCCCC*CCCCCCCCCCCCCCC5CCCCCCCCCCCCCCCCCCCCCCCCCCCCC*CCCCCCCCC5CC5CCCCCCCCCCCCC5CCCCCCCCCCCCCCCCCCCCCCCCCCCCC5C#####
@VH01349:24:AACVJTHM5:1:1104:69414:28167 1:N:0:AGGTGAGA+CGGATAGA
CCTATGACTCCTACGGGAGGCAGCAGTGGGGAATATTGGACAATGGGCGAAAGCCTGATCCAGCGACGCCGCGTGTGTGAAGAAGGCCTGCGGGTTGTAAAGCACTTTCGATGGGAACGAAATGTGCCGGGCTAATATCCCGGCAAGCTGACGTTACTCAATGAAGAAGCACCGGCTAACTCTGTGCCAGCAGCCGCGGTAATACAGAGGGTGCGAGCGTTAATCGGAATTACTGGGCGTAAAGCGCACGTAGGTGGCGACGTATGTCGGGTGTGAAAGCCCCGGGCTCAACCTGGAGTGA
+
CCCCCCCCCCCCCCCCCCCCCCCCCCCCCCCCCCCCCCCCCCCCCCCCCCCCCCCCCCCCCCCCCCCCCCCCCCCCCCCCCCCCCCCCCC5CCCCCCCCCCCCCCCCCCCCCCCCCCCCCCCCCCCCCCCCCCCCCCCCCCCCCCCCCCCCCCCCCCCCCCCC5CCCCCCCCC*CCCCCCCCCCCCCCCCCCC5CCCCCCCCCCCCCCCCCCCCCCCCCCCCCCCCCCCCCCCCCCCCCCCCCCCCCCCCCCCCCCC*CCCCCCCCCCCCCCCCCCCCCCCCCCCCCCCCCC5CCC#####
@VH01349:24:AACVJTHM5:1:1104:23760:28678 1:N:0:AGGTGAGA+CGCATAGA
CCTATGACTCCTACGGGAGGCAGCAGTGGGGAATATTGGACAATGGGGGCAACCCTGATCCAGCCATGCCGCGTGAGTGAAGAAGGCCCTAGGGTTGTAAAACTCTTTCGGCGGGGAAGATGATGACGGTACCCGCAGAAGAAGCCCCGGCTAACTTCGTGCCAGCAGCCGCGGTAATACGAAGGGGGCTAGCGTTGTTCGGAATTACTGGGCGTAAAGGGCGTGTAGGCGGCTGACTAAGTCACGTGTGAAAGCCCCGGGCTTAACCCGGGAATTGCGCGTGAGACTGGCCAGCTTGAGC
+
CCCCCCCCCCCCCCC5CCCCCCCCCCCCCCCCCCCCCC*CCCCCCCCCCCCCCCCCCCCCCCCCCCCCCCCCCC5CCCCCCCCCCCCCCCCCCCCCCCCCCCCCCCCCCCC5CCCCCCCCCCCCCCCCCCCCCCCCC5CCCCCCCC5CCCCCCCCCCCCCCCCCCCCCCCCCCCCCCCCCCCCCCCCCCCCCCCCC5CCCCCCCCCCCCCCCCCCCCCC5CCCC5CCCCC5C5C5CCCCCCCCCC*CCCCCCCCCCCC*C*CCCCCCCCCCCC5CC5CCC5CCCC*CC55CC5CCC#####
@VH01349:24:AACVJTHM5:1:1104:48017:29417 1:N:0:AGGTGAGA+CGCATAGA
CCTATGACTCCTACGGGAGGCAGCAGTGGGGAATTTTGGACAATGGGCGAAAGCCTGATCCAGCCATGCCGCGTGAGTGAAGAAGGCCTTCGGGTTGTAAAGCTCTTTCAGACGGAAAGAAATCGGGCGCGTGAATAGCGCGCCTGGATGACGGTACTGTCAGAAGAAGCACCGGCTAACTACGTGCCAGCAGCCGCGGTAATACGTAGGGTGCGAGCGTTAATCGGAATTACTGGGCGTAAAGCGTGCGCAGGCGGTTGTGTAAGACAGGTGTGAAATCCCCGGGCTTAACCTGGCGCAG
+
CCCCCCCCCCCCCCCCCCC*CCCCCCCCCCCCCCCCCCCCCCC*CCCCCCCCCCCCCCCCCCCCCCCCCCCCCCCCCCCCCCCCCCCCCCCCCCCCCCCCCCCCCCCCCCCCCCCCCCCCCCCCCCCC5C*CCCCCCCCCCCCCCCCCCCCC*CCCCCCCCCCCCCCCCCCCCCCCCCCCCCCCCCCCCCCCCCCC5CCCCCCCCCCCCCCCCCCCCCCCCCCCCCCCCCCCCCCCCCCCCCCCCCCCCC5CCCCCCCCCCCCCCC5CCCCCCCCCCCCCC5CCCCCCC5CCCCCC#####
@VH01349:24:AACVJTHM5:1:1104:15694:29587 1:N:0:AGGTGAGA+CGCATAGA
CCTATGACTCCTACGGAGGCAGCAGTGGGGAATATTGGACAATGGGGGCAACCCTGATCCAGCGATGCCGCGTGTGTGAAGAAGGCCTGCGGGTTGTAAAGCACTTTAGTGGGGGAGGAAGGCTGATGTGTGAATAGCACGTCAGATTGACGGTACCTCAAGAATAAGCACCGGCAAACTCTGTGCCAGCAGCCGCGGTAATACAGAGGGTGCAAGCGTTAATCGGAATTACTGGGCGTAAAGGGCGCGTAGGTGGTTTTGTAAGAGATAGGTAAAAGGCTAGGGCTCAACCTTAGGTAGA
+
CCCCCCCCCCCCCCCCCCCCCCCCCCCCCCCCCCCCCCCCCCCCCCCCCCCCCCCCCCCCCC*CCCC5CCCCCCCCCCCCCCCCCCCCCCCCCCCCCCCCC*CCCCCCCCCCCCCCCCCCCCCCCCCCCCCCCCCCCCCCCCCCCCCCCCCCCCCCCCCCCCCCCCCCCCCCCCCCC5CCCCCCC5CCCCCCCCCCCCCCCCCCCCCCCCCCCCCCCCCCCCCCCCCCCCCCCCCCCCCCCCCCCCC5CCCCCCCCCCCCCCC5CCC*CCCCCCCCCC*5CCCCCCCCCCCCCCC5#####
@VH01349:24:AACVJTHM5:1:1104:49001:31802 1:N:0:AGGTGAGA+CGCATAGA
CCTATGACTCCTACGGGAGGCAGCAGTGGGGAATCTTGCGCAATGGGCGAAAGCCTGACGCAGCAACGCCGCGTGCGGGATGAAGGCCTTCGGGTTGTAAACCGCTTTCAGCAGGGACGAAAATGACGGTACCTGCAGAAGAAGCTCCGGCTAACTACGTGCCAGCAGCCGCGGTAATACGTAGGGGGCAAGCGTTGTCCGGATTTATTGGGCGTAAAGAGCTCGTAGGCGGTTCCGTAAGTCGGATGTGAAAAATCTGGGCTCAACCCAGTGGAGCACCCGATACTGCGGTGACTTTTTG
+
CCCCCCCCCCCCCCCCCCCC5CCCCCCCCCCCCCCCCCCCCCCCCCCCCCCCCCCC5CCCCCCCCCCCCC5CCCCCCCCCCCCCCCCCCCCCCCCCCCCCCCCCCCCCCCCCCCCCCCCCCCCCCCCCCCCCCCCCCCCCCCCCCCCCCC5CCCCCCCCCCCCCC5CCCCCCCCCCCCCCCCCCCCCCCCCCCCCCCCCCCCC5CCCCCCCCCCCCCCCCCCCCC5CCCCCCCCCCCCCCCCCCCCCCCCCCCCCCCCCCCCCCCCCCCCCCCCCC5C*CCCCCCCCCCCCCCCCC#####
@VH01349:24:AACVJTHM5:1:1104:26979:34131 1:N:0:AGGTGAGA+CGCATAGA
CCTATGACTCCTACGGGAGGCAGCAGTGGGGAATATTGGACAATGGGGGCAACCCTGATCCAGCAATGCCGCGTGTGTGAAGAAGGCCTGCGGGTTGTAAAGCACTTTCAGTGGGGAGGAAGGCCTTAATGCTAATAGTATTAAGGATTGACGTTACCCAAAGAAGAAGCACCGGCTAACTCTGTGCCAGCAGCCGCGGTAATACAGAGGGTGCGAGCGTTAATCGGAATTACTGGGCGTAAAGGGCGCGTAGGTGGTTAATTAAGTTAGGTGTGAAATCCCTGGGCTTAACCTAGGCCCT
+
CCCCCCCCCCCCCCCCCCCCCCCCCCCCCCCCCCCCCCCCCCCCC5CCCCCCCCCCCCCCCCC*CCCCCCCCCCCCCCCCCCCCCCCCC5CCCCCCCCCCCCCCCCCCCCCCCCCCCCCCCCCCCCCCCCCCCCCC5CCCCCCCCCCCCCCCCCCCCCCCCCCCCCCCCCCCCCCCCCCCCCCCCCCCCCCCCCCCCCCCCCC5CCCCCCCCCCCC5CCCCC5CCCCCCCCCCCCCCCCCCCCC5CCCCCCCCCCCCCCCCCCCCCCCCCCCCCCC55CCCCCC5CCCCCCCCCCC#####
@VH01349:24:AACVJTHM5:1:1104:15202:36516 1:N:0:AGGTGAGA+CGCATAGA
CCTATGACTCTACGGGAGGCAGCAGTGGGGAATCTTGGACAATGGGGGCAACCCTGATCCAGCGACGCCGCGTGGGTGATGAAGGCCTTCGGGTTGTAAAGCCCTTTTGCCGGGGACGATGATGACGGTACCCGGCGAATAAGCACCGGCTAACTCCGTGCCAGCAGCCGCGGTAAGACGGAGGGTGCTAACGTTGTTCGGAATTACTGGGCGTAAAGGGCGCGTAGGCGGCCTTTTCAGTCGGATGTGAAAGCCCGGGGCTCAACCCCGGAACGGCATCCGAGACGGGAAGGCTGGGTAC
+
CCCCCCCCCCCCCCC5CCCCCCCCCCCCCCCCCCCCCCCCCCCCCCCC5CCCCCC*CCCCCCCCCCC5CCCCCCCCCCCCCCCCCCCCCCCCCCCCCCCCCCCCCCCCCCCCCCCCCCCCCCCCCCCCCCCCCCCCCCCCCCCCCCCCCCCCCCCCCCCCCCCCCCCCCCCCCCCCCCCCCCCCCCCCCCCCCCCCCCCCCCCCCCCCCCCCCCCCCCCCCCCCCCCCCCCCCCCCCCCC5CC*CCCCCCCCCCCCCCCC*C5CCCCCCCCCCCCCCCCCCCCC*CCCCCCCCCCC#####
@VH01349:24:AACVJTHM5:1:1104:14785:39772 1:N:0:AGGTGAGA+CGCATAGA
CCTATGACTCCTACGGGAGGCAGCAGTAGGGAATCTTCCGCAATGGACGAAAGTCTGACGGAGCAACGCCGCGTGAGCGAAGAAGGTCTTCGGATCGTAAAGCTCTGTTGTCAGGGAAGAACAAGTACGAGAGTAACTGCTCGTACCTTGACGGTACCTGACCAGAAAGCCACGGCTAACTACGTGCCAGCAGCCGCGGTAATACGTAGGTGGCAAGGGTTGTCCGGAATTATTGGGCGTAAAGCGCGCGCAGGCGGTCCTTTAAGTCTCATGTGAAAGCCCGCGGCTTAACCGCGAGCGT
+
CCC5CCCCCCCCCC5CCCCCCCCCCCCCCCCCCCCCCCCCCCCCCCCCCCCCCCCCCCC5CCCCCCCCCCCCCCCCCCCCCCCCCCCCCCCCCCCCCCCCCCCCCCCCCCC5CCCCCCCCCCCCCCCCCCCCCCCCCCCCCCCCCCCCCCCCCCCC*CCCCCCCCCCCC5CCCCCCCCCCCCCCCC*CCCCCC5C*CCCCCCC5CCCCCCCCCCCCC5CCCCCCCCCCCCCCCC5CCCCCCCC5CCCCCC*CCCCCCCCCCCCCCCC5C*CCCC*C5C**C5CCCCCCCC5CC*C5#####
@VH01349:24:AACVJTHM5:1:1104:16357:40056 1:N:0:AGGTGAGA+CGCATAGA
CCTATGACTCCTACGGGAGGCAGCAGTGGGGAATATTGGACAATGGGCGAAAGCCTGATCCAGCAATGCCGCGTGAGTGATGAAGGCCTTAGGGTTGTAAAGCTCTTTTACCCGGGATGATAATGACAGTACCGGGAGAATAAGCCCCGGCTAACTCCGTGCCAGCAGCCGCGGTAATACGGAGGGGGCTAGCGTTGTTCGGAATTACTGGGCGTAAAGCGTACGTAGGCGGCTTTGTAAGTTAGAGGTGAAAGCCCGGGGCTCAACTCCGGAATTGCCTTTAAGACTGCATCGCTTAAAA
+
CCCCCCCCCCCCCCC55CCCCCCCCCCCCCCCCCCCCCCCCCCCCCCCCCCCCCCCCCCCCCCCCCCCCCCCCCCCCCCCCC5CCCCCCCCCCCCCCC5CCCCC5CCCCCCCCCCCCCC5CCCCCCCCCCCCCCCCCCCCCCCCCCCC5CCCCCCCCCCCCCCCCCCCCCCCCCCCCCCCC5CCCCCCCCCCCCCCCCCCCCCCCCCCCCCCCCCCCCCCCCCCCCCCCCCCCCCCCCCCCCCCCCCCCCCCCC*5CCCCCCCCCCCC5CCCCCCCC*CCCCCCCC5CCCCCCCCC#####
@VH01349:24:AACVJTHM5:1:1104:41673:40833 1:N:0:AGGTGAGA+CGGATAGA
CCTATGACTCCTACGGGAGGCAGCAGTGGGGAATCTTGCACAATGGGGGCAACCCTGATGCAGCGACGCCGCGTGAGCGATGAAGCCCTTCGGGGTGTAAAGCTCTTTCGGCAGGAACGATAATGACGGTACCTGAAGAAGAAGCTGCGGCTAACTACGTGCCAGCAGCCGCGGTAATACGTAGGCAGCGAGCGTTGTTCGGAGTTACTGGGCGTAAAGAGTGCGTAGGCGGTTTTCTAAGTTTGGTGTGAAATCTCCCGGCTTAACTGGGAGGGTGCGCCGAAAACTGGAAGGCTTGGTT
+
CCCCCCCCCCCCCCCCCCCCCCCCCCCCCCCCCCCCCCCCCCCCCCCCCCCCCCCCCCCCCCCCCCCCCCCCCCCCCCCCCCCCCCCCCCCCCCCCCCCCCCCCCCCCCCCCCCCCCCCCCCCCCCCCCCCCCCCCCCCCCCCC*CCC5CCCCCCCCCCCCCC5CCCCCCCCCCCC5CCCCCCCCCCCCCCCCCCCCCCCCCCCCCCCCCCCCCCCCCC5CCCCCCCCCCCCCCCCCCCCCCCC5CCCCC5CCC5CC5C*CCCCC5CCCCCCCCCCCCCCCCCCCCCC*CCCCCCC#####
@VH01349:24:AACVJTHM5:1:1104:21962:42063 1:N:0:AGGTGAGA+CGCATAGA
CCTATGACTCCTACGGGAGGCAGCAGTGAGGAATCTTGCGCAATGGGCGAAAGCCTGACGCAGCGACGCCGCGTGAGGGATGAAGGCCTTCGGGTCGTAAACCTCTGTCAGGGGGGAAGAACCCCCGGTCGGTGAATAACCGACCGGGCTGACGGTACCCCCAGAGGAAGCACCGGCTAACTCCGTGCCAGCAGCCGCGGTAAGACGGAGGGTGCAAACGTTGTTCGGAATCACTGGGCGTAAAGGGCGCGTAGGCGGACCTGTAAGTCGGGAGTGAAAACTCGGGGGTCAACTCCGATCC
+
CCCCCCCCCCCCCCCCCCCC*CCCC*CCCCCCCCCCCCCCCCCCCCCCCCCCCCCCCCCCCCCCCCCCCCCCCCCCCCCCCCCCCCCCCCCCCCCCCCCCCCCCCCCCCCCCCCCCCCCCCCCCCCCCCCCC5CCCCCCCCCCCC*CCCCCCCCCCCCCCCCCCCCCCCCCCCCCCCCCCCCCCCCCCCCCCCCCCCCCCCC*C5CCCCCCCCCCCCCCCCCCCCCCCCCCCCCCCCCCCCC5CC*5CCCCC5CCCCCC5CCCCCCC*CCCCCCCCC5CCC5C5CCC5C5CCCCCC#####
@VH01349:24:AACVJTHM5:1:1104:10828:42366 1:N:0:AGGTGAGA+CGCATAGA
CCTATGACTCCTACGGGAGGCAGCAGTGAGGGATATTGCGCAATGGGGGAAACCCTGACGCAGCGACGCCGCGTGGGCGATGAAGGCTTTCGGGTCGTAAAGCCCTTTTCCCACTGAGGAGACAAGGACAGTAGGTGGGGAATAAGTCTCGGCTAACTACGTGCCAGCAGCCGCGGTAAAACGTAGGAGGCGAGCGTTATCCGGAGTTACTGGGCGTAAAGCGCGTGCAGGGGGTCGGGTAAGTGGCGGGTGAAAGCCCCTGGCCCAACCAGGGGAGTGCCGGTCAGACTGCGCGATCGGT
+
C*CCC5CCCCCCCCCCCCCCCCCCCCC*CCCCCC*CCCCCCCCCCCCCCCCCCCCC5CCCCCCCCCC5CCCCCCCCCCC5CCCCCC*CCCCCC5CCCCCCCCCCCCCCCCCCCCCCCCCCCCCCCCCCCCCCCC5CC*CCCCCCCCCCCCCCCCCCCCCC5CCCCCCCCCCCCCCCCCCCCCCCCCCCC*5CCCCCCCCCCCCCCCCCCCCCCCCCCCCCCCC5CCCCCCC*CCCCCCCCCCCCCCCC5CCCCCCCCCCCCCCCCCCCCCCCCCCCCC**C*CCCCC5CC*CCCCC#####
@VH01349:24:AACVJTHM5:1:1104:67123:44202 1:N:0:AGGTGAGA+CGCATAGA
CCTATGACTCCTACGGGAGGCAGCAGTGGGGAATCTTGGACAATGGGGGCAACCCTGATCCAGCGACGCCGCGTGGGTGATGAAGGCCTTCGGGTTGTAAAGCCCTTTCGACGGGGACGATGATGACGGTACCCGGCGAAGAAGCACCGGCTAACTCCGTGCCAGCAGCCGCGGTAAGACGGAGGGTGCTAGCGTTGTTCGGAATCACTGGGCGTAAAGGGCGCGTAGGCGGCCCATGCAGTCGGCTCGTGAAAGCCCGGGGCTCAACCCCGGAGGTGCGGCCGAAACCCATGAGCTAATG
+
CCCCCCCCCCCCCCCCCCCCCCCCCCCCCCCCCCCCCCCCCCCCCCCCCCCCCC5CCCCCCCCCCCCCCCCCCCCCCCC5CCCCCC*CCCCCCCCCCCCCCCCCCCCCCCCCCCCCCCCCCC5C5CCCCCCCCCCCCCCCCCCCCCCCCCCCCCCCCCCCCCCCCCCCCCCCCCCCCCCCCCCCCCCC5CCCCCCCCCCCCCCCCCCCCCCCCCCCCCCCCCCCCCCCCCCCCCCCCCCCCCCCCCCCCCCCCCCCCCCCCCCCCCCCCCCC5C5CCCCCCCCCCCC5CCCCCC5C#####
@VH01349:24:AACVJTHM5:1:1104:42885:47080 1:N:0:AGGTGAGA+CGCATAGA
CCTATGACTCCTACGGGAGGCAGCAGTCGAGAATTTTTCACAATGGGCGCAAGCCTGATGGAGCGACGCCGCGTGGGGGATGAAGGGCTTCGGCCTGTAAACCCCTGTCATTTGCGAACAAACCTTACTCAATAACACTGAGTGAGTTGATTGTAGTGAAAGAGGAAGGGACGGCTAACTCTGTGCCAGCAGCCGCGGTAATACAGAGGTCCCGAGCGTTGTTCGGATTCACTGGGCGTAAAGGGTGCGTAGGGGGTGGGGTAAGTCTGATGTGAAAGCTCGCAGCTCAACTGCGAAACAG
+
*CCCCCCCCCCCCCC5CCCCCCCCCCCCCCCCCCCCCCCCCCCCCCCCCCCCCCCCCCCCCCC5CCCC5CCCCCCCCCCCCCCCCCC5CCCCCCCCCCCCCCCCCCCCCCCCCCCCCCCCCCCCCCCCCCCCCCCCCCCC5CCCCCCCCCCCCCCCCCCCCCCCCCCCCCCCCCCCCCCCCCCCCCCCCCCCCCCCCCCC5CCCCCCCCCCCC*CCCCCCCCCCCCCCCCCCCCCCCCCCCCCCCC*CCCCC**CCCCCCCCC*CCCCCC*CCCC5C5C55C5CCCCCCCCCCCCC#####
@VH01349:24:AACVJTHM5:1:1104:26355:49522 1:N:0:AGGTGAGA+CGCATAGA
CCTATGACTCCTACGGGAGGCAGCAGCAGGGAATCTTGCGCAATGGGCGAAAGCCTGACGCAGCAACGCCGCGTGGGGGATGAAGGCCTTCGGGTTGTAAACCCCTTTCAGGAGGGAAGAAATTGACGGTACCTCCAAAAGAAGCACCGGCCAACTACGTGCCAGCAGCCGCGGTAATACGTAGGGTGCGAGCGTTATCCGGAATCATTGGGCGTAAAGAGCTCGTAGGCGGTTCAGCAAGTCGGCTGTGAAAGTCTGAGGCTCAACCTCAGAATTGCAGTCGATACTGCTGTGACTCGGC
+
CCCCCCCCCCCCCCCCCC5C5CCCC*C5CCCCCC5CCC5CCCCCCCCCCCCCCCCCCCCCCCCCCCCCCCCCCCCCCCCCCCCCCCCCCCCCCCCCCCCCCCCCCCCCCCC*CCCCCCC5CCCCCCCCCCCC5CCCCCCCCCCCCCCCCCCCCCCCCCCCC**CC5CCCCCCCCCCCCCCCCCCCCCCCCCCCCCCCCCCCCCCCCCCCCCC5CCCCCC*5*CCCCCCCCCCCCCCCCCCCCCCCC5CCC5C5CCCCCCC55C*C5CCCC5CCCCCC*CCCC*CCC5CCCC5C**5#####
@VH01349:24:AACVJTHM5:1:1104:50971:49787 1:N:0:AGGTGAGA+CGCATAGA
CCTATGACTCCTACGGGAGGCAGCAGTGGGGAATCTTGCGCAATGGTCGAAAGACTGACGCAGCGACGCCGCGTGAAGGAGGAAGCCCTTCGGGGTGTAAACTTCTGTTACCTGGGAAGAAACTCGGATTTCGATCCGACTGACGGTACCGGGGAAGAAAGCACCGGCTAACTCTGTGCCAGCAGCCGCGGTAATACAGAGGGTGCGAGGGTTGTCCGGAATCACTGGGCGTAAAGGGCGCGTAGGCGGCTTCTCACGCGTGCGGTGAAAGCTGGGGGCTTAACTCCGAGTCGGCCCGGCT
+
CCCCCCCCCCCCCCCCCCCCCCCCCCCCCCCCCC*CC5CCCCCCCCCCCCCC5CCC5CCCCCCCCCCCCCCCCCCCCCCCCCCC5CC*CCCCCCCCCCCCCCCCCCCCCCCCCCCCCCCCCCCCCCCCCCCCCCCC5CCCCCCCCCCCCCCCCC5CCCCCCCCCC5CCCCCCC5CCCCCCCCCCCCCCCCCCCCCCCCCCC*CCCCCCC*CCCCCCCCCCCCCCCCCCC*CCCCCCCC5CCCCCCCCCC5CCCCCCCCCCCC5*CCC5CC5C5*CCCCCCCCCCCCCCCC5CCCC*#####
@VH01349:24:AACVJTHM5:1:1104:31713:49920 1:N:0:AGGTGAGA+CGGATAGA
CCTATGACTCCTACGGGAGGCAGCAGTGGGGAATCTTGGACAATGGGCGAAAGCCTGATCCAGCGACGCCGCGTGACTGATGAAGCCTTTCGGGGTGTAAAAGTCTTTCGGCAGGGACAATAATGATGGTACCTGCAGAAGCAGCTGCGGCTAACTACGTGCCAGCAGCCGCGGTAATACGTAGGCAGCTAGCGTTGTTCGGAATTACTGGGCGTAAAGCGAGTGTAGGCGGTTTGCCAAGTCCGTTGTGAAATCTCCCGGCTCAACTGGGAGGGTGCGGCGGAAACTGGCAGGCTAAAGG
+
CCCCC*CCCCCCCCCCCCCCCCCCCCCCCCCCCCCCCCCCCCCCCCCC*CCCCCCCCCCCCCCCCCCCCCCCCCCCCCCCCCCCCCCCCCCCCCCCCCCCCCCCCCCCCCCCCCCCCCCCCCCCCCCCCCCCCCCCCCCCCCCCCC55CC5CCCCCCCCCCCCC5CCCCCCCCCCCCCCCCCCC*CCCCCCCCCCCCCCCCCCCCCCCCCC*CC5CCCC*CCCCCCCCCCCCCCCCCCCCCCCCCCCCCCCCC*CCCCCC*5CCC5CC*CC*CC5C5*CCCCCCCCCCC*5CC5CC#####
@VH01349:24:AACVJTHM5:1:1104:44476:50261 1:N:0:AGGTGAGA+CGCATAGA
CCTATGACTCCTACGGGAGGCAGCAGTAGGGAATCTTCCACAATGGACGAAAGTCTGATGGAGCAACGCCGCGTGAGTGAAGAAGGTTTTCGGATCGTAAAACTCTGTTGTAAGGGAAGAACACGTACGAGAGTAACTGCTCGTACCTTGACGGTACCTTATTAGAAAGCCACGGCTAACTACGTGCCAGCAGCCGCGGTAATACGTAGGTGGCAAGCGTTGTCCGGAATTATTGGGCGTAAAGCGCGCGCAGGCGGTTCTTTAAGTCTGATGTGAAAGCCCACGGCTCAACCGTGCGGAG
+
CCCCCCCCCCCCCCCCCCCCCCCCCCCCCCCCCCCCCCCCCCCCCCCCCCCCCCCCCCCCCCCCCCCCCCCCCCCCCCCCCCCCCCCCCCCCCCCCCCCCCCCCCCCCCCCCCCCCCCCCCCCCCCCCCCCCCCCCCCCCCCCCCC5CCCCCCCCCCCCCCCCCCCCC5CCCCCCCCCCCCCC*CCCCCCCCC*CCCCCCCCC5C55C*CCC5CCCCCCCCCCCCCCCCCCCCCCCCCCCCCC5CCCCCCCCCCCCCCCCCCC5CCCCCCCCCCCCCCCCC5CCCCCC*CCCC5CC#####
@VH01349:24:AACVJTHM5:1:1104:24272:50658 1:N:0:AGGTGAGA+GGCATAGA
CCTATGACTCCTCGGGAGGCAGCAGTGGGGAATATTGGACAATGGGGGCAACCCTGATCCAGCCATGCCGCGTGTGTGAAGAAGGCCTTCGGGTTGTAAAGCACTTTTAGTAGGGAGGAAGGCCATAAGATTAATACTCTTGTGGATTGACGTTACCTACAGAAAAAGCACCGGCTAACTCCGTGCCAGCAGCCGCGGTAATACGGAGGGTGCAAGCGTTAATCGGAATTACTGGGCGTAAAGCGCGCGTAGGCGGTTAGTTAAGCTGGATGTGAAAGCCCTGCGCTCAACCTGGGGCAAA
+
CCC5C5CCCC5CCCCCCCCCCCCC5CC5CCCCCCCCC5CCCCCCCCCCCCCC55CCCCC*CCCCCCCCCCCCC5CCCCCCCCCCCCCCCCCCCCCCC5CCCCCCCCCCCCCCCCCCCCCCCCCCCCCCCCCCCCCCCCCCCCCCCCCC*CCCCCC5CCCCCCCCCCCCCCCCCCCCCCCCCCCCCCCCCCCCCCCCCCCCCCCCC5CCC5CCCCCCCCCCCCCCC5CCC5CCCC**CCCCCCCC5CCCCCCCCCCCCCCCCCCCCCCCCCCCC*CCCC5C*CC*C*CCCC5CCCCC#####
@VH01349:24:AACVJTHM5:1:1104:66725:52097 1:N:0:AGGTGAGA+CGCATAGA
CCTATGACTCCTACGGGAGGCAGCAGTAGGGAATCTTCCACAATGGACGAAAGTCTGATGGAGCAACGCCGCGTGAGTGAAGAAGGTTTTCGGATCGTAAAACTCTGTTGTAAGGGAAGAACACGTACGAGAGTAACTGCTCGTACCTTGACGGTACCTTATTAGAAAGCCACGGCTAACTACGTGCCAGCAGCCGCGGTAATACGTAGGTGGCAAGCGTTGTCCGGAATTATTGGGCGTAAAGCGCGCGCAGGCGGTCCTTTAAGTCCGATGTGAAAGCCCACGGCTCAACCGTGGTATG
+
CCCCCCCCCCCCCCCCCCCCCCCCCCCC5CCCCCCCCCCCCCCCCCCCCCCCCCCCCCCCCCC*CCCC5CCCCCCCCCCCCCCC5CCCCCCCCCCCCCCCCCCCCCCCCCCCCCCCCCCCCCCCCCCCCCC*5CCCCCCCC5CCCCCCCCCCCCCCCCCCCCCCCCCCCCCCCCC5CCCCCCCCCC*CCCCCCCCCCCCCCCCCCCCCCCCCCCC*CCCCCCCCCC*CCCCCCCCCCCCCCCCCCCCCCCCCCCCC*CCC*CCCCCCCCCC5C5CCCCCCC5CCCCCCCCCCC5CC#####
@VH01349:24:AACVJTHM5:1:1104:35841:52154 1:N:0:AGGTGAGA+CGCATAGA
CCTATGACTCCTACGGGAGGCAGCAGTAGGGAATCTTCCACAATGGACGAAAGTCTGATGGAGCAACGCCGCGTGAGTGAAGAAGGTTTTCGGATCGTAAAACTCTGTTGTAAGGGAAGAACACGTACGAGAGTAACTGCTCGTACCTTGACGGTACCTTATTAGAAAGCCACGGCTAACTACGTGCCAGCAGCCGCGGTAATACGTAGGTGGCAAGCGTTGTCCGGAATTACTGGGCGTAAAGCGCGCGTAGGCGGCCTTACAAGTTGGAAGTGGAATCCCGGGGCTTAACTCCGAAACC
+
CCCCCCCCCCCCCCCCC5CCCCCCCCCCCCCCCCCCCC5CCCCCCCCCCCCCCCCCCCCCCCCCCCCCCCCCCCCCCCCCCCCCCCCCCCCCCCCCCCCCCCCCCCC5CCCCCCCCCCCCCCCCCCCCCCCCCCCCCCCCCCCCC5CCCCCCCCCCCCCCCCCCCCCCCCCCCCCCCCCCCCCCCCCCCCCCCCCCCCCC5CC5CCCCCCC***C5CCCCCCCCCCCCCCCCCCCCCCCCCC5**C*CC*CCCCCCCCCCCCCCCCCCCCCCCCC*CCCCCCCCCCCCCCCCCCCC#####
@VH01349:24:AACVJTHM5:1:1104:47487:52324 1:N:0:AGGTGAGA+CGCATAGA
CCTATGACTCCTACGGGAGGCAGCAGTAGGGAATATTGGACAATGGGCGAAAGCCTGATCCAGCCATGCCGCGTGAGTGATGACGGCCCTAGGGTTGTAAAGCTCTTTCGGCGGGGAAGATAATGACGGTACCCGCAGAAGAAGCCCCGGCTAACTTCGTGCCAGCAGCCGCGGTAATACGAAGGGGGCTAGGGTTGTTCGGAATCACTGGGCGTAAAGCGCACGTAGGCGGATCGTTAAGTCGGGGGTGAAATCCCGAGGCTCAACCTCGGAACTGCCTTCGATACTGGCGATCTGTAAA
+
CCCCCCCCCCCCCCCCCCCCCCCCCCCCCCCCCCCCCCCCCCCCCC5CCCCCCCCCCCCCCCCCCCCCCCCCCCCCCCCCCCCCCCCCCCCCCCCCCCCCCCCCCCCCCCCCCCCCCCCCCCCCCCCC5CCCCCCCCCCCCCCCCCCCCCCCCCCCCCCCCCCCCCCCCCC5CCCCCCCCCCCCCCCCCCCC*5CCCCCCCCCCCCCCCCCCCCCCC5CCCCCCCCCCCCC5CCCCCCCCCCCCCCCCCCCCCCCCCCCCC5CCCCCCCCCCCCCCCCCCCCCCCC5CCCCCCC5C#####
@VH01349:24:AACVJTHM5:1:1104:37754:53044 1:N:0:AGCTGAGA+CGCATAGA
CCTATGACTCCTAGGGAGGCAGCAGTGGGGAATTTTCCGCAATGGGCGAAAGCCTGACGGAGTGACGCCGCGTGGGGGACGAAGGCCTTCGGGTTGTAAACCCCTGTCAGAGGGAAAGAAGGGTGTCGGCGCGATAACCGCCGGCACTTGACGGTACCTTCAGAGGAAGCCCCGGCCAACTCTGTGCCAGCAGCCGCGGTAAGACAGAGGGGGCAAGCGTTGCTCGGAATCACTGGGCGTAAAGGGCGCGTAGGCGGGATGGCAAGTCAGTCGTGAAATCTCTCGGCTCAACCGAGGTTGC
+
CCC*CCCCC*C5CCCCCCCCCCCCCCCCCCCCCCCCCCCCCCCCCCCCCCCCCCCCCCCCCCCCCCCCCCCCCCCCCC*CCCCCCCCCCCCCCCCCCCCCCCCCCCCCCCC55CCCCCC*CCCCCCCCC5CCCCCCCCCCCCCCCCCCCCCCC5CC*CCCCCCCCCCCCCCC5CCCCCCCCCC5CCCCCCCCCCCCCCCCCCC*CCCCC5CC*CCCCCCCCCCCC5CCCCCCCCC5C*CCCCCCCC5CCCCCCCCCCCCCCCCC5CCCCCCCCCCCCCCCCCCCCCCCCCCCC*CC#####
@VH01349:24:AACVJTHM5:1:1104:17909:53309 1:N:0:AGGTGAGA+CGCATAGA
CCTATGACTCCTACGGGAGGCAGCAGTGGGGAATATTGGACAATGGGCGCAAGCCTGATCCAGCCATGCCGCGTGAGTGATGAAGGCCTTAGGGTTGTAAAGCTCTTTCACCGATGAAGATAATGACGGTAGTCGGAGAAGAAGCCCCGGCTAACTTCGTGCCAGCAGCCGCGGTAATACGAAGGGGGCTAGCGTTGTTCGGAATTACTGGGCGTAAAGCGCACGTAGGCGGATCGGTCAGTTAGGGGTGAAATCCCAGGGCTCAACCCTGGAACTGCCTTTAATACTGCCGGTCTTGTGG
+
CCCCCC*CC*CCCCC5CCC*CCCCCCCCCCCCCCCCCC5CCCCCCCCCCCCCCCC5CCCCCCC*CCCCCCCCCCCCCCCCC5CCC5*CCCCCCCCCCCCCCCCCCC5CCCCCCCCCCCCCCCCCCCCC5CCCCCCCCCCCCCCCCCCCCCCCCCCCCCCCCCCCCCCCCCC5CCCCCCC*CCCC*CCCCCC5CCC5CCCCCCCCCCCCCCCCCCCCCCCCCC5CCCCCCCCCCCCCCCCCCCCCC*C5CCCCC5CCCCCCCCCCCCCCCCCCCCCCCC5CCCC*C5CCCCC5C5*C#####
@VH01349:24:AACVJTHM5:1:1104:51406:53555 1:N:0:AGGTGAGA+CGCATAGA
CCTATGACTCCTACGGGAGGCAGCAGTGGGGAATCTTGCGCAATGGGCGAAAGCCTGACGCAGCAACGCCGCGTGGGGGATGACGGCCTTCGGGTTGTAAACCTCTTTCGACCGGGACGAAGGGTTTCTGACGGTACCGGTAGAAGAGGCACCGGCTAACTACGTGCCAGCAGCCGCGGTAATACGTAGGGTGCGAGCGTTGTCCGGAATTATTGGGCGTAAAGAGCTCGTAGGCGGTTTGTCGCGTCGGCCGTGAAAACCTGCCGCTTAACGGTGGGCGTGCGGTCGATACGGGCAGTTA
+
CCCCCCCCCCCCCCCCCCCCCCCCCCCCCCCCCC5CCCCC5CCCCCCCCCCCCCCCCCCCCCCCCCCCCCCCCCCCCCCCCCCCCCCCCCCCCCCCCCCCCC5CCCCCCCCC5C5CCCCCCCCCCCCCCCCCCCCCCC**CCCCCCCCC5CCCCCCCCCCCCCCCCCCCCCCC*CC5CCC5CCCCCCCCCCCCCCCCCCCCCCCCCCCCCCCCCCC5CCCC5CCCCCCCCCCCCCCCCCCCCCCCCCCCCCCCCCCCCCCCCCCCCCCCCCCCCCCCCCCCCCCCCCCCC5CCCCC#####
@VH01349:24:AACVJTHM5:1:1104:59776:54312 1:N:0:AGGTGAGA+CGCATAGA
CCTATGACTCCTACGGGAGGCAGCAGTAGGGAATATTGGGCAATGGGCGGAAGCCTGACCCAGCCATGCCGCGTGCAGGAAGACGGCCTTCTGGGTTGTAAACTGCTTTTACCAGGGAAGAAAACACCGTTGCGACGGGGATTGACAGTACCTGAGGAATAAGCACCGGCTAACTTCGTGCCAGCAGCCGCGGTAATACGAAGGGGGCTAGCGTTGTTCGGAATCACTGGGCGTAAAGCGCACGTAGGCGGACTTTCAAGTCAGGGGTGAAATCCCGGGGCTCAACCTCGGAACTGGCATT
+
CCCCCCCCCCCCCCC5CC5CCCCCCCCCCCCCCCCCCCCCCCCCCCCCCCCCCCCCCCCCCCCCCCCCCC*CCCCCCCCCCCCCCCCCCCCCCCCCCCCCCCCCCCCCCCCCCCCCCCCCCCCCCCCCCCCCCCCCCCCCCCCCCCCCCCCCCCCCCCCCCCCCCCCCCCCCCCCCCCCCCCCCCCCCCCCCCCCCCCCCC5CCCCCCCCCCCCCCCCCCCCCCCCCCCCC5CCCCCCCCCCCCCCC5CCCCCCCCCCCCCCCCCCCCCCCCCCCCCCCCCCCCCCCCC*CCCCCC#####
@VH01349:24:AACVJTHM5:1:1104:60931:56338 1:N:0:AGGTGAGA+CGCATAGA
CCTATGACTCCTACGGGAGGCAGCAGTGAGGAATCTTGCGCAATGGGCGAAAGCCTGACGCAGCGACGCCGCGTGAGGGATGAAGGCCTTCGGGTCGTAAACCTCTGTCAGGGGGGAAGAACCCCCGGTCGGTGAATAACCGCCCGGGCTGACGGTACCCCCAGAGGAAGCACCGGCTAACTCCGTGCCAGCAGCCGCGGTAAGACGGAGGGTGCAAACGTTGTTCGGAATCACTGGGCGTAAAGGGCGCGTAGGCGGACCTGTAAGTCGGGAGTGAAAACTCGGGGCTCAACTCCGTGTA
+
5CCCCCCCCCCCC5CCCCCCCCCCCCCCCCCCC5CCCC*CCCCCCCCCCCCCC5CCCCCCCC5CCCCCCCCCCCCCCCC*CCCCCCCCCCCCC5CCCCCCCCCCC5CCCCCCCC5CCCCCCCCCCCCCCCCC5CCCCCCCC5CCCCCCCCCCC5CCCCCC5CCCC5CCCCCCCCCCCCCCCCCCCC5CCCC*CC5CCCCCCCC*C5CCCCCCCCCCCC5*CCCCCCCCCCCCCCCCCCCCCCC5CC5C5CCCCCC5CCCCCCCCCC5CCCC5CCCCCCCC*CCCCCC5CCCC5CC5#####
@VH01349:24:AACVJTHM5:1:1105:44059:1114 1:N:0:AGGTGAGA+CGCATAGA
CCTATGACTCCTACGGAGGCAGCAGTGGGGAATATTGGACAATGGGCGCAAGCCTGATCCAGCCATGCCGCGTGTGTGAAGAAGGCCTTCGGGTTGTAAAGCTCTTTCGCCCGCGACGATGATGACGGTAGCGGGAGAAGAAGCCCCGGCTAACTCCGTGCCAGCAGCCGCGGTAATACGGAGGGGGGTAGCGTTGTTCGGAATTACTGGGCGTAAAGGGCGCGCAGGCGGCTGCTCAAGTCAGGCGTGAAAGGCCTGGGCTCAACCCGGGAATTGCGCTCGAGACTGGGCTGGCTGGAGA
+
CCCCCCCCCCCCCCC*CCCCCCCCCCCCCCCCCCCCCCCCCCCCCCCCCCCCCCCCCCCCCCCCCCCCCCCCCCCCCCCCCCCCCCCCCCCCCCCCCCCCC5CCCCCCCCCCCCCCCCCCCCCCCCCCCCCCCCCCCCCCCCCCC*CCCCCCCCCCCCCC*CCCCCCCCCCCCCCCCCCCCCCCCCC*CCCCCCCCCCCCCCCCCCCCCCCCCCCCCCCCCCCCCCCCCCCCCCCCCCCCCCCCCCCCCCCCCCCCCCC5CCCCCCCCCCCCCCCCCCCCCCCCCCCCCCCCCCCC#####
@VH01349:24:AACVJTHM5:1:1105:23117:2098 1:N:0:AGGTGAGA+GGCATAGA
CCTATGACTCCTACGGGAGGCAGCAGTCGGGAATTTTGGGCAATGGGCGAAAGCCTGACCCAGCAACGCCGCGTGAAGGATGAAGTATTTCGGTATGTAAACTTCGTAAGAATAGGAAGAATCAATGACGGTACTATTTGTAAGCTCCGGCTAACTACGTGCCAGCAGCCGCGGTAATACGTAGGGGGCAAGCGTTGTTCGGATTTACTGGGCGTAAAGGGCGCGTAGGCGGCGTGACAAGTCACTTGTGAAATCTCCGGGCTTAACTCGGAACGGTCAAGTGATACTGTCGTGGTATGCA
+
CCCCCCCCCCCCCCCCCCCCCCCCCCCCCCCCCCCCCCCCCCCCCCCCCCCCCCCCCCCCCCC*CCCC*CCCCCCCCCCCCCCCCCCCCCCCCCCCCCCCCCCCCCCCCCCCCCCCCCCCCCCCCCCCCCCCCCC5CCCCCCCCCCCCCCCCCCCCCCCCCCCCCCCCCCCCCCCCCCCCCCCCCCCCCCCCCCCCCCCCCCCCCCCCCCCCCCCCCC5CCCCCCCCCC5CCCCCCCCCCCCCCCCCCCCCCCCCCCCCCCCCCCCCCCCCC5CCCCCCCCCCCCCCCCCCCCC*C#####
@VH01349:24:AACVJTHM5:1:1105:60685:2893 1:N:0:AGGTGAGA+CGCATAGA
CCTATGACTCCTACGGGAGGCAGCAGTGAGGGATCTTGCGCAATGGGGGCAACCCTGACGCAGCGACGCCGCGTGGGCGATGAAGGCTTTCGGGTCGTAAAGCCCTTTTCCCACTGAGGAGAAGCAGGACAGTAGGTGGGGAAGAAGTCTCGGCTAACTACGTGCCAGCAGCCGCGGTAAAACGTAGGAGGCGAGCGTTATCCGGAGTTACTGGGCGTAAAGCGCGTGCAGGCGGCAGGTCAAGTGGCGGGTGAAAGCGCCCGGCTCAACCGGGCGAGTGCCGGTCAGACTGACGTGGCTA
+
CCCCCCCCCCCCCCCCCCC5CCCCCCCCC5CC5CCCCC5CCCCCCCCCCCCCCCCCCCCCCCCCCCCCCCCCCCCCC*CCCCCCCCCCCCCCCCCCCCCCCCCCCCCCCCCCCCCCCCCCCCCCCCCCCCCCCCCCCCCCCCCCCC5CCCCCCCCCCCCCCCCCCCCCCCCCCCCCCCCCCCCCCCCCCCCCCCCCCCCCCCCCCCCCCCCCCCCCCCCCCCCCC5CCCCCCCCC*CCCCCC5CCC5CCCCCCCCCC5CCCCC5CCCCC5CC*C5CCCCCCCCCCCCCCCCCCCCC#####
@VH01349:24:AACVJTHM5:1:1105:28665:3707 1:N:0:AGGTGAGA+CGCATAGA
CCTATGACTCCTACGGGAGGCAGCAGTGGGGAATATTGCACAATGGGCGAAAGCCTGATGCAGCGACGCCGCGTGAGGGATGACGGCCTTCGGGTTGTAAACCTCTTTCAGTAGGGAAGAAGCGAAAGTGACGGTACCTGCAGAAGAAGCGCCGGCTAACTACGTGCCAGCAGCCGCGGTAATACGTAGGGCGCAAGCGTTATCCGGAATTATTGGGCGTAAAGAGCTCGTAGGCGGTTTGTCGCGTCTATCGTGAAAGTCCGAGGCTCAACCTCGGATCTGCGGTGGGTACGGGCACGAT
+
CCCCCCCCCCCCCCCCCCCCCCC5CCCCCCCCCCCCCCCCCCCCCCCCCCCCCCCCCCCCCCCCCCCCCCCCCCCCCCCCCCCC5CCCCCCCCCCCCCCCCCCCCCCCC5CCCCCCCCCCCCCCCCCCCCCC5CCCCCCCCCCCCCCCCCCCCCCCCCCCCCCCCCCCC*CCC5CCCCCCCCCCCCCCCCCCCCCCC5CCC*CCCCCCCCCCCCCCCC5CCCCC5CCCCCCC5CCCCCCCCCC5CCCCCCCCCCCCCC5CCCCCCC5CCCCCCCCCCCCCCCCC5CCCCCCCCCC*#####
@VH01349:24:AACVJTHM5:1:1105:43169:4427 1:N:0:AGGTGAGA+CGCATAGA
CCTATGACTCCTACGGGAGGCAGCAGTGGGGAATATTGGACAATGGGCGCAAGCCTGATCCAGCCATGCCGCGTGAGTGATGAAGGCCCTAGGGTTGTAAAGCTCTTTCAGCGGGGAAGATAATGACGGTACCCGCAGAAGAAGCCCCGGCTAACTTCGTGCCAGCAGCCGCGGTAATACGAAGGGGGCTAGCGTTGGTCGGAATCACTGGGCGTAAAGCGCACGTAGGCGGGTCTTTAAGTCAGGGGTGAAATCCCGGAGCTCAACTCCGGAACTGCCTTTGATACTGGAGATCTCGTGG
+
CCCCCCCCCCCCCCCCCCCCCCCCCCCCCCCCCCCCCCCCCCCCCCCCC5CCCCCCCCC5CCCCCCCCCCCCCCCCCC5CCCCCCCCCCCCCCCCCCCCCCCCCCCCCCC5CCCCCCCCCCCCCCC5CCCCCCCCCC5CCCCCCCCCCCCCCCCCCCCCCC5CCCCCCCCCCCC5CCCCCCCCCCCC5CCCCCCCCC*CC5CCCCCCCCCCCCCCCC5C5CC*CCCCC5*CCCCCCCCCCCCCCCC5CCCCCCCC*C5CCCCC*CCCCCCCCCCCCC5CCCCCCCCCCCC5C*CCC#####
@VH01349:24:AACVJTHM5:1:1105:17455:5941 1:N:0:AGGTGAGA+CGCATAGA
CCTATGACTCCTACGGGAGGCAGCAGTAGGGAATCATCCGCAATGGACGAAAGTCTGACGGTGCAACGCCGCGTGAGTGAGGAAGGTCTTCGGATCGTAAAGCTCTGTTGTTAGGGAAGAACAAGTCCCGTTCGAATAGGACGGGGCCATGACGGTACCTAACCAGAAAGCCACGGCTAACTACGTGCCAGCAGCCGCGGTAATACGTAGGTGGCAAGCGTTGTCCGGAATTATTGGGCGTAAAGCGCGCGCAGGCGGTTCCTTAAGTCTGATGTGAAAGCCCACGGCTCAACCGTACATT
+
CCCCCCCCCCCCCCCC*CCCCCCCCCCCCCCCCCCCCCCCCCCCCCCCCCCCCCCCCCCCCCCCCCCCCCCCCCCCCCCCCCCCCCCCCCCC5CCCCCCCCCCCCCCCC5CCCCCCCCCCCCCCCCCCCCCCCCCCCCC*CCCCCCCCCCC5CCCCCCCCC5CCCCCCCCCCCCCCCCCCCCCCCCCC*CCCCCCCCCCCC5CCCCCCCCCCCC*CCCCCCCCCCC5CCCCCCCCCCCCCCCCCCC5CCCCCCCCCCCCCCCCCCCCCCC5CCCCCCCCCCCCCCCC*C*CCCCCC#####
@VH01349:24:AACVJTHM5:1:1105:58886:5979 1:N:0:AGGTGAGA+CGCATAGA
CCTATGACTCCTACGGGAGGCAGCAGTGGGGAATATTGGACAATGGGCGCAAGCCTGATCCAGCCACGCCGCGTGAGTGATGAAGGCCTTCGGGTCGTAAAGCTCTGTGGGGAGGGACGAACCGCTGCACGTTCATAGCGTGCAGCATGACGGTACCTCCTTAGCAAGCACCGGCTAACTTCGTGCCAGCAGCCGCGGTAATACGAAGGGTGCAAACGTTGCTCGGAATTATTGGGCGTAAAGCGCACGTAGGCGGCTTAGCAAGTCGGATGTGAAATCCCTCGGCTCAACCAAGGAGCAC
+
CCCCCCCCCCCCCCCCCCCCCCCCCCCCCCCCCCCCCC5CCCCCCCC5CCCCCCCCCCCCCCCCCCCCCCCCCCCCCCCCCCCCCCCCCCCCCCCCCCCCCCCCCCCCCCCCCCCCCCCCCCCCCCCCCCCCCCCCCCCCCCCCC5CCCCCC*CCCCCCCCCCCCCCC5CCCCCCCCCCCCCCCCCCCCCCCCCCCCCCCCCCCCCCCCCCCCCCCCCCCCCCCCCCCCC5CCCCCCCCCCCCCCCCCCCCCCCCCCCCCCCCCCCCCCCCCCCCCCCCCCCC*C*C*CCCCCC5C#####
@VH01349:24:AACVJTHM5:1:1105:69338:6168 1:N:0:AGGTGAGA+CCCATAGA
CCTATGACTCCTACGGGAGGCAGCAGTGGGGAATATTGGACAATGGGCGCAAGCCTCATCCACCCATGCCGCGTGAGTGACGAAGGTCTTCGGATTGTAAAGCTCTTTTGGCGGGGACGAAAATGACGGTACCCGCAGAATAAGCCCCGGCTAACTTCGTCCCAGCAGCCGCGGTAATACGAAGGGGGCTAGCGTTGTTCGGAATTACTGGGCGTAAAGCGCACGTAGGCGGATTTGTAAGTCAGGGGTGAAATCCCGGGGCTCAACCTCGGAACTGCCTTTGATACTGCAACTCTGCACT
+
5CC5CCCC5CCCCC*CCCC*5C5*C5CCC55CCC*CCCCCCCCC55*CC55C5CCC**C*CC**C5CCCC5CCCC5C5CC5CCCCCC*CCCCC5CCCCCC5C*5CC5CC*C5*5CCCC*C*CCC5CCC*CCCC*5CCCCCCCCCCC*CC55C5CCC5*5C**C5CC5**5CC55CCC**55555***555C5*5C5*5*5**5C555*C5C*5**5**5*55555555*555*55555555**5*5555**5555*555*5**555555555555555*5C*C55**55555*5*5#####
@VH01349:24:AACVJTHM5:1:1105:26108:6377 1:N:0:AGGTGAGA+GGCATAGA
CCTATGACTCCTACGGGAGGCAGCAGTAGGGAATCTTCCACAATGGACGAAAGTCTGATGGAGCAACGCCGCGTGAGTGAAGAAGGTTTTCGGATCGTAAAACTCTGTTGTAAGGGAAGAACACGTACGAGAGTAACTGCTCGTACCTTGACGGTACCTTATTAGAAAGCCACGGCTAACTACGTGCCAGCAGCCGCGGTAATACGTAGGTGGCAAGCGTTGTCCGGAATTATTGGGCGTAAAGCGCGCGCAGGCGGTTCTTTAAGTCTGATGTGAAAGCCCACGGCTCAACCGTGTGTAC
+
*CCCC5CCCCCCCCCC5CC*CCCCCCCCCCCCCCCCCCCCCCCCCCCCCCCCCCCCCCCCCC5CCCCCCCCCCCCCCCCCCC*CCCCCCCCCCCCCCCCCCCCCCCCCCCCCCC5CCCCCCCCC*CCCCCCCCCCCCCCCCCCCCC5CCCCCCCCCCCCCCCCCCCCCCCCCCCCCCCCCCCCCCC*5CCCCC5CCCCCC5CC*CC5CC*CCCCCCCCCCCCC*CCCCCCCCCCCCCCCC*CC*C*CCCC5CCCC*CCC55CCCC55CCCCCCCCCCCCCCCCC*CCCCCCCCC*C#####
@VH01349:24:AACVJTHM5:1:1105:47449:7834 1:N:0:AGGTGAGA+CGCATAGA
CCTATGACTCCTACGGGAGGCAGCAGTAAGGGATCTTGCGACAATGGGCGAAAGCCTGACGCAGCAACGCCGCGCGCGGGATGACGGCCTTCGGGTTGTAAACCGCTTTTCGGGGGGAAGAGGAAGGACGGTACCCCCGGAAGAAGTCTCGGCTAACTACGTGCCAGCAGCCGCGGTAAAACGTAGGAGGCGAGCGTTATCCGGATTTACTGGGTGTAAAGCGCGTGTAGGCGGTCCTGCAAGTGGCGCGTGAAAGCGCCCGGCTCAACCGGGCGAGGACGTGATCGAACTGCGGGAACGT
+
CCCCCCCCCCCCCCCCCCCCCCCCCCC5CCCCCCCCCCCCCCCCCCCCCCCCCCCCCCCCCCCCCCCCCCCCCCCCCCCCCCCCCCCCCCCCCCCCCCCCCCCCCCCCCCCCCCCCCCCCCCCCCCCCCCCCCCCCCCCCCCCCCCCCCCCCCCCCCCCCCCCCCCCCCCCCCCCCCCCCCCCCCCCCCCCCCCCCCCCCCCCCCCCCCCCC5CC*CCCCCCCCCCCCCCCCCCCCCCCCCCCCCCCCCCCCCCCCCCCCCCCCCCCCCCCCCCCCCCCCCCCCCCCCCCCCCCCC#####
@VH01349:24:AACVJTHM5:1:1105:22870:8667 1:N:0:AGGTGAGA+CGCATAGA
CCTATGACTCCTACGGGAGGCAGCAGTGGGGAATTGTTCGCAATGGGCGCAAGCCTGACGACGCAACGCCGCGTGGAAGATGAAGGTCTTCGGATTGTAAACTCCTGTTGCCCGGGACGAATGGCTCCGACCTAACACGTCGGAGTGTGACGGTACCGGGTGAGGAAGCCCCGGCTAACTCTGTGCCAGCAGCCGCGGTAATACAGAGGGGGCAAGCGTTGTTCGGAATTACTGGGCGTAAAGGGCGCGTAGGCGGCCTGCTAAGTCGAACGTGAAATCCCCGGGCTCAACCCGGGCGGGA
+
CCCCCCCCCCCCCCCCCCCCCCCCCCCCCCCCCCCCCCCCCCCCCCCCCCCCCCCCCCCCCCCCCCCCCCCCCCCCCCCCCCCCCCCCCCCCCCCCCCCCCCCCCCCCCCCCCCCCCCCCCCCCCCCCCCCCCCCCCCCCCCCCCCCCC5CCCCCCCCCCCCCCCCCCCCCCCCCCCCCCCCCCCCCCCCCCCCCCCCCCCCCCCCCCCCCCCCCCCC5CCCCCCCCCCCCCC5CCCCCCCCC5CCCCCCCCCCCCCCC5CCCCCCCCCCCCCCCCCCCC*CCCCCCCCCCCC*CC#####
@VH01349:24:AACVJTHM5:1:1105:28191:10655 1:N:0:AGGTGAGA+CGCATAGA
CCTATGACTCCTACGGGAGGCAGCAGTAGGGAATATTGGTCAATGGATGGAAGTCTGAACCAGCCATGCCGCGTGCAGGAAGACGGCCTTCTGGGTTGTAAACAGCTTTTGCCAGGGGATAAAAGGCCCATGCGTGGGACATTGAAGGTACCTGGTGAATAAGCCACGGCTAACTACGTGCCAGCAGCCGCGGTAATACGTAGGTGGCGAGCGTTGTCCGGATTTATTGGGTTTAAAGGGTGCGTAGGCGTCCCTGCAAGTTTTAGGTGAAATGCCCAAGCTCAACTTGGGAGCTGGATAG
+
CCCCCCCCCCCCCCCCCCCCCCCCCCCCCCCCCCCCCCCCCCCCCCCCCCCCCCCCCCCCCCCCCCCCCCCCCCC5CCCCCCCCCCCCCCCCCCCCCCCCCCCCCCCCCCCCCCCC5CCCCCCCCCCCCCCCCCCCCCCCCCCCCCCCCC5CCCCCCCCCCCCCCCCCCCCCCCCCCCCCCCCCCCCCCCCCCCCCCCCCCCCCCCCCCCCCCCCCCCCCCCCCCCCCCCCCCCCCCCCCCCCCCCCCCCCCCCCCCCCCCCCCCCCCCCCCCCCCCCCCCCCCCCCCCCCCCCCC#####
@VH01349:24:AACVJTHM5:1:1105:15448:10788 1:N:0:AGGTGAGA+CGCATAGA
CCTATGACTCCTACGGGAGGCAGCAGTAGGGAATCTTCCGCAATGGACGAAAGTCTGACGGAGCAACGCCGCGTGAGTGATGAAGGCTTTCGGGTCGTAAAACTCTGTTGTTAGGGAAGAACAAGTGCTAGTTGAATAAGCTGGCACCTTGACGGTACCTAACCAGAAAGCCACGGCTAACTACGTGCCAGCAGCCGCGGTAATACGTAGGTGGCAAGCGTTATCCGGAATTATTGGGCGTAAAGCGCGCGCAGGTGGTTTCTTAAGTCTGATGTGAAAGCCCACGGCTCAACCGTGAAAA
+
CCCCCCCCCCCCCCCCCCCC5CCCCCCCCCCCCCCCCCCCCCCCCCCCCCCCCCCCCCCCCCCCCCCCCCCCCCCCCCCCCCCCCCCCCCCCCCCCCCCCCCCCCCCCCCCCCCCCCCCCCCCCCCCCCCCCCCCCCCCCCCCCCCCCCCCCCCCCCCCCCCCCCCCCCCCCCCCCCCCCCCCCCCCCCCCCCCCCCCCCCCCCCCCCCCCCCCCCCCCCCC*C*CCCCCCCCCCCCCCCCCCCCCCCCCCCCCCCCCCCCCCCCCCCCCCCCCCCCCCCCCCCCCCCCCCCCC**#####
@VH01349:24:AACVJTHM5:1:1105:44552:11147 1:N:0:AGGTGAGA+GGCATAGA
CCTATGACTCCTACGGGAGCCAGCAGTAGGGAATCTTCCGCAATGGACGAAAGTCTGACGGAGCAACGCCGCGTGAGTGAGGAAGGTTTTCGGATCGTAAAGCTCTGTTGTTGGTGAAGAACCCTCCTGTTAGAAAATGAACAGGAGTTGACGGTAGCCAACCAGAAAGCCCCGGCTAACTACGTGCCAGCAGCCGCGGTAATACGTAGGGGGCAAGCGTTGTCCGGAATGATTGGGCGTAAAGCGCGCGCAGGCGGCTTCTTAAGTCTGATGTGAAAGCCCACGGCTCAACCGTGACAGA
+
C5CCCCCCCCCCC*C*CCC*CC55C5C5C*CCCCCCCCCCCCCCCCCCCCCC5C5CCCCCCC*CCCCC5CC*CC*555CCCCCCC5CC5C5C5CCCCCC*C5CC5CCCCCCCCCCCCCCCC5C*CCCC55CCCCCCCC5CCCC55CCCC5C5CCCCC55C5CC5**C55CC555**CCC5*CC*5*5C5CC5C5CCCCCCCCCCCCCCCCCCCCCC5CC5C*CC5CCC*5CCC5CCCCCC5C5C*C5CC*C*5C55CCCCCCCCCCCCCC5CCCCC5CCCC*C5*CCC*CCCC**C#####
@VH01349:24:AACVJTHM5:1:1105:10865:14195 1:N:0:AGGTGAGA+CGCATAGA
CCTATGACTCCTACGGAGGCAGCAGTGGGGAATTGTTCGCAATGGGCGCAAGCCTGACGACGCAACGCCGCGTGGAGGATGAAGGTCTTCGGATTGTAAACTCCTGTTGCTCGGGAAGAATGGCTCCGACCTAATACGTCGGAGTGTGACGGTACCGGGTGAGGAAGCCCCGGCTAACTCTGTGCCAGCAGCCGCGGTAATACAGAGGGGGCAAGCGTTGTTCGGAATTACTGGGCGTAAAGGGCGCGTAGGCGGCCTCTTAAGTCGAACGTGAAATCCCCGGGCTCAACCCGGGAATAGT
+
CCCCCCCCCCCCCCCCC55CCCCCCCCCCCCCCCCCCCCCCCCCCCCC*CCCCCC5CCCCCC*CCCCCCCCCCCCCCCCCCCCCCCCCCCCCCCCCCCCCCCCCCCCCCCCCCCCCCCC5CCCCCCCCCCCCCCCCCCCCCCCCCCCC*CCCCCCCCCCCCCCCCCCCCCCCCCCCCCCCCCCCCCCCCCCCCCCCCCCCCCCCCCCCC**CCCCCC5CCCCCCCCCCCCCCC5CCCCCC5CCCCCCCCCC*5CCCCCCCCCCCCCCCCCCCCCCCCCCCCCCCCCCCCCCCC*5C#####
@VH01349:24:AACVJTHM5:1:1105:67217:14536 1:N:0:AGGTGAGA+CGCATAGA
CCTATGACTCCTACGGGAGGCAGCAGTGGGGAATATTGGACAATGGGCGAAAGCCTGATCCAGCAATGCCGCGTGAGTGATGAAGGCCTTAGGGTTGTAAAGCTCTTTTACCAGGGATGATAATGACAGTACCTGGAGAATAAGCTCCGGCTAACTCCGTGCCAGCAGCCGCGGTAATGCGGAGGGAGCTAGCGTTGTTCGGAATTACTGGGCGTAAAGCGCGCGTAGGCGGCTTTTCAAGTCAGGGGTGAAATCCCGGGGCTCAACCCCGGAACTGCCCTTGAAACTGGATGGCTAGGAG
+
CCCCCCCCCCCCCCCCCCCCCCCCCCCCCCCCCCCCCCCCCCCCCCCCCCCCCCCCCCCCCCCCCCCCCCCCCCC5CCCCCCCCCCCCCCCCCCCCCCCCCCCCCCCCCCCCCCCCCCCCCCCCCCCCCCCCCCCCCCCCCCCCCCCCCCCCCCCCCCCCCCCCCCCCCCCCCCCCCCCCCCCCCCCCCCCCCCCCCCCCCCCCCCCCCCCCCCCCCCCCCCCCCCCCCCCCCCCCCCCCCCCCCC5CCCCCCCCCCCCCC5CCCCC5CCCCCCCCCCCCCCCCCCCC5CCC*CCC#####
@VH01349:24:AACVJTHM5:1:1105:21564:14631 1:N:0:AGGTGAGA+CGCATAGA
CCTATGACTCCTACGGGAGGCAGCAGTGGGGAATATTGGACAATGGGCGAAAGCCTGATCCAGCCATGCCGCGTGTGTGAAGAAGGTCTTCGGATTGTAAAGCACTTTAAGTTGGGAGGAAGGGTTGTAACCTAATACGTTGCAATTTTGACGTTACCGACAGAATAAGCACCGGCTAACTCTGTGCCAGCAGCCGCGGTAATACAGAGGGTGCAAGCGTTAATCGGAATTACTGGGCGTAAAGCGCGCGTAGGTGGTTGGTTAAGTTGGATGTGAAAGCCCCGGGCTCAACCTGGCTGTT
+
CCCCCCCCCCCCCCCCCC*CCCCCCCCCCCCCCCCCCCCCCCCCCCCCCCCCCCCCCCCCCCCCCCC*CCCCCCCCC5CCCCCCCCCCCCCCCCCCCCCCCCCCCCCCCCCCCCCCCCCCCCCCCCCCCCCCCCCCCCCCCCCCCCCCCCCCCCCCCCCCCCCCCCCCCCCCCCCCCCCCCCCCCCCCCC*CC*CCCCCCCCC5CCCCCCCCCCCCCCCCCCCCCCCCCCCCCCCCCCCCC5CCCCCCCCCCCCCCCCCCCCCCCCCCCCCCCCCCCCC*CCC5CCCCCCCCCCCC#####
@VH01349:24:AACVJTHM5:1:1105:64339:14839 1:N:0:AGGTGAGA+CGCATAGA
CCTATGCTCCTACGGGAGGCAGCAGCAAGGAATTTTCCCCAATGGGCGCAAGCCTGAGGGAGCAACGCCGCGTGGAGGACGACGGCCTTCGGGTTGTAAACTCCTTTTGGGGGGGACGATGATGACGGTACCCCCCGAATCAGCCCCGGCTAACTCTGTGCCAGCAGCCGCGGTAAGACAGAGGGGGCAAGCGTTGTCCGGACTGACTGGGCGTAAAGCGCGCGCAGGCGGTCTGAGGCGTCGGTGCTGAAAGTCCACCGCTTAACGGTGGGAAGCGCGTCGATACGCTCAGACTGTGTCT
+
CCCCCC*CCCCCCCCCCCCCCCCCCCCCCCCCCCCCCC5CCCCCCCCCCCCCCCCCCCCCCCCCCCC5CCCCCCCCCCCCCCCCCCCCCCCCCCCCCCCCCCCCCCCCCCCCCCCCCCCCCCCCCCCCCCCCCCCCCCCCCCCCC5CCC5CCCCCCCCCCCCCC5CCCCCCCCCCCCCCCCCCCCCCCCCCCCCCCCCCCCCCCCCCC5CCCCCCCCCCCCCCCCCCCCCCCCCCCCCCCCCC5CCCC5CCCCCCCCCCCCCCCCCCCCCCCCCCCCCCCCCCCCCCCCCCCCCCC#####
@VH01349:24:AACVJTHM5:1:1105:43113:16108 1:N:0:AGGTGAGA+CGCATAGA
CCTATGACTCCCTACGGGAGGCAGCAGTGGGGAATTTTTCGCAATGGGGGAAACCCAGACGAAGCAACGCCGCGTGGAGGATGAAGGCCTTCGGGTCGTAAACTCCTGTCGACCGGGAAGAATGCACCTGACCTAATACGTCGGCGTGTTGACTGTACCGGTGGAGGAAGCCACGGCTAACTCTGTGCCAGCAGCCGCGGTAATACAGAGGTGGCAAGCGTTGTTCGGAATTACTGGGCGTAAAGGGCGCGTAGGCGGCCCGTCAAGTCCCGTGTGAAAGCCCCCGGCTCAACCGGGAGGG
+
CCCCCCCCCCCCCCCCCCCCCCCCCCCCCCCCCCCCCCCCCCCCCCCCCCCCCCCC*CCCCCCCCCCCCCCCCCCCCCCCCCCCCCCCCCCCCCCCCCCCCCCCCCCCCCCCCCCCCCCCCCCCCCCCCCCCCCCCCCCCCCCCCCCCCCCCCCCCCCCCCCCCCCCCCCCCCCCCCCCCCCCCCCCCCCCCCCCCCCCCCCCCCCCCCCCCCCCCCCCCCCCCCCCCCCC5CCCCCCCCCCCCCCCCCCCCCCCCCCCCCCCCC5CCC*CCCCCCCCC*CCCCCCCCCCCCCC*C#####
@VH01349:24:AACVJTHM5:1:1105:31846:16429 1:N:0:AGGTGAGA+CGCATAGA
CCTATGACTCCTACGGGAGGCAGCAGTAGGGAATCTTCCGCAATGGACGAAAGTCTGACGGAGCAATGCCGCGTGAGTGACGAAGGTTTTCGGATCGTAAAACTCTGTTGTAAGGGAAGAACAAGTACCAAGTAACTACTGGTACCTTGACGGTACCTTACCAGAAAGCCACGGCTAACTACGTGCCAGCAGCCGCGGTAATACGTAGGTGGCAAGCGTTGTCCGGAATTATTGGGCGTAAAGCGCGCGCAGGCGGTCCCTTACGTCTGATGTGAAAGCCCACGGCTCAACCGTGGATGCG
+
CCCCC*CCCCCCCCCCCCCCCCCCCCCCCCCCCCCCC5CCCCCCCCCCC*CCCCCCCCCCCCCCCCC*5CCCCCCCCCCCCCCCCCCCCCCCCCCCCCCCCCCCCCCCCCCCCCCCCCCCCCCCCCCCCCCCCCCCCCCCCCCCCCCCCCCCCCCCC*CCCCCCCCCCCCCCCCCCCCC*C**CCCCC55CCCCCCCCCCCCCCCCCCCCCCCCCCCCCCCCCCCCCCCCCCCCCCCCCCCCCCCCCCCCCCCCCCCCCCCCCCCCCCCCCCCCCCCCCC*CCCC5CCCC5CC5CC#####
@VH01349:24:AACVJTHM5:1:1105:20939:16884 1:N:0:AGGTGAGA+CGCATAGA
CCTATGACTCCTACGGGAGGCAGCAGTGGGGAATTTTGCGCAATGGGCGAAAGCCTGACGCAGTAACGCCGCGTGGAGGATGAAGGCTCTCGAGTCGTAAACTCCTGCCTGGGGGAAAGATGATGACGGTACCCCCAAAGAAAGCCCCGGCTAATTCCGTGCCAGCAGCCGCGGTAATACGGAAGGGGCAAGCGTTGTTCGGAATTATTGGGCGTAAAGGGCGCGCAGGCGGTCTCATATGTCTGCTGTGAAATCACACGGCTCAACCGTGTTTAGCCGCAGAAACTGTGAGACTTCTTGC
+
CCCCCCCCCCCCCCCCCCC5CCCCCCCCCCCCCCCCCCCCCCCCCCCCCCCCCCCCCCCCCCCCCCCCCCCCCCCCCCCCCCCCCCCCCCCCCCCCCCCCCCCCCCCCCCCCCCCCCC5CCCCCCCCCCCCCCCCCCCCCCCCCCCCC*CC*CCCCCCCCC*CCC*CCCCCCCCCCCCCCCCCCCCCCCCCCCCCCCCCCCCCCCCCCCCCCCCCCCCCCCCCCC5CCCCCCCCCCCCCCCCCCCCCCCCCCCCCCCCCCCCCCCCCCCCCCCCCCCCCCCCC5CCCCCC5CCCCC#####
@VH01349:24:AACVJTHM5:1:1105:23022:17641 1:N:0:AGGTGAGA+CGCATAGA
CCTATGACTCCTACGGGAGGCAGCAGTGGGGAATATTGGACAATGGGCGCAAGCCTGATCCAGCCATGCCGCGTGAGTGAAGAAGGCCTTCGGGTTGTAAAGCTCTTTTGGCGGGGACGATGATGACGGTACCCGCAGAATAAGCCCCGGCTAACTTCGTGCCAGCAGCCGCGGTAAGACGAAGGGGGCTAGCGTTGTTCGGAATTACTGGGCGTAAAGGGCGCGTAGGCGGTTTGTTAAGTCAGGCGTGAAAGCCCTGGGCTCAACCTGGGATCTGCGCTTGATACTGGCAGGCTTAGGT
+
5CCCCCCCCCCCCCCCCCCCCCCCCCCCCCCCCCCCCCCCCCCCCCCCCCCCC5CCCCCCCCCC5CCCCCC5CCCCCCCCCCCCCCCCCCCCCCCCCCCCCC5CCCCCCCCCCCCCCCCCCCCCCCCCCCCCCCCCCCCCCCCCCCCCCCCCCCCCCCCCCCCCCCCCCCCCCCCCCCCCCCCCC5CC*CCCCCCCCCCCC5CCCCCCCCCCCCCCCC55CCC55CCCCCCCCCCCCCCCCCCCCCCCC5CCCCCCCC*CCCC5CC*CC*CCC5*CCCCCCCCCCC5CCCCCCCCC#####
@VH01349:24:AACVJTHM5:1:1105:13857:17944 1:N:0:AGGTGAGA+CGCATAGA
CCTATGACTCCTACGGGAGGCAGCAGTGAGGAATCTTGCGCAATGGGCGAAAGCCTGACGCAGCGACGCCGCGTGAGGGATGAAGGCCTTCGGGTCGTAAACCTCTGTCAGGGGGGAAGAACCCCCGGTCGGTGAACAACCGCCCGGGCTGACGGTACCCCCAGAGGAAGCACCGGCTAACTCCGTGCCAGCAGCCGCGGTAAGACGGAGGGTGCAAACGTTGTTCGGAATCACTGGGCGTAAAGGGCGCGTAGGCGGACCTGTAAGTCGGGAGTGAAAACTCGGGGCTCAACTCCGTTTG
+
5CCCCCCCCCCCCCCCCCCCCCCCCCCCCCCCCCCCCCCCCCCCCCCCCCCCCCCCCCCCCCCCCCCCCCC5CCCCCCC5CCCCCCCCCCCCCCCCCCCCCCCCCCCCCCCCCCCCCCCCCCCCCCCCCCCCCCCCCCCCCCCCCCCCCCCCCCCCCCCCC5CCCCCCCCCCCCCCCCCCCCCCCCCCC5CCCCCCCCCCCCCC5CCCCC5CCCCCCCCCCCC5CCCCCCCCCCCCCCCCCCCCC*CCCCCCCCCCCCCCCCCCCCCCCCCCCCCC5CCCCCCCCCCCC5CCC55C#####
@VH01349:24:AACVJTHM5:1:1105:61556:18720 1:N:0:AGGTGAGA+CGCATAGA
CCTATGACTCCTACGGGAGGCAGCAGTAGGGAATCTTCCGCAATGGACGAAAGTCTGACGGAGCAACGCCGCGTGAGTGATGAAGGCTTTCGGGTCGTAAAACTCTGTTGTTAGGGAAGAACAAGTACGAGAGTAACTGCTCGTACCTTGACGGTACCTAACCAGAAAGCCACGGCTAACTACGTGCCAGCAGCCGCGGTAATACGTAGGTGGCAAGCGTTTTCCGGAATTATTGGGCGTAAAGCGCGCGCAGGCGGTTTCTTAAGTCTGATGTGAAAGCCCACGGCTCAACCGTGGACGG
+
CCCCCCCCCCCCCCCC*C5C5CCCCCCCCCCCCCCCCCCCCCCCC5CCCCCCCCCCCCCCCCCCCCCCCCCCCCCCCCCCCCCCCCCCCCCCCCCC5CCCCCCCCCCCCCCCCCC5CCCCCCCCCCCC*CCCCCCCCCCCCCCCCCCCC5CCCCCCCCCCCC*CCCCCCCCCCCCCCCCCCC5C5CCCCCCCCCCCCCCCCCCCCCCCCCCCCCCCCCCCC*CCCCCCCCCCCCCCCCCCCCCCC5CCCCCCCCC5CCCCCCCCCCC*C*CCCCCCCCCC5CCCCCCC5CCCCCCC#####
@VH01349:24:AACVJTHM5:1:1105:57276:19364 1:N:0:AGGTGAGA+AGCATAGA
CCTATGACTCCACGGGAGGCAGCAGTCGGGAATTTTGGGCAATGGGCGAAAGCCTGACCCAGCAACGCCGCGTGAAGGATGAAATCCCTCGGGATGTAAACTTCGCAAGAACGGGAAGAATAAGCCGGTGTCAACACCACCGGTGATGACGGTACTGTTTGTAAGCTCCGGCTAACTCCGTGCCAGCAGCCGCGGTAATACGGGGGGAGCAAGCGTTGTTCGGATTTACTGGGCGTAAAGGGCGGGTAGGCGGCCACTGTAAGTCGGTTGTGAAATCTCCGGGCTTAACCCGGAAATAGAG
+
CCCCCCCCCCCCCC5CCCCCCCCCCCCCCCCCCCCCCCCCCCCCCCCCCCCC5CCCCCCCCCCCCCCCCCCCCCCCCCCCCCCCCCCCCCCCCCCCCCCCCCCCCCCCC5CCCCCCCCCCCCCCCCCCCCCCCCCCCCCCC5CCCCCCCCCCCCCCCCCCCCCCCCCCCC5CCCCC5CCCCCCCCCCCCCCCCCCCCCCCCCCCCCCCCCCCCCCCCCCCCCCCCCCCCCCCCCCCCCCCCCCC*CCCCCCCC*CCCCCC5CCC5CCCCCCCCCCCCCC*C5CCCCCC5CCCCCC*#####
@VH01349:24:AACVJTHM5:1:1105:23779:21011 1:N:0:AGGTGAGA+CGCATAGA
CCTATGACTCCTACGGGAGGCAGCAGTGGGGAATATTGGACAATGGGCGCAAGCCTGATCCAGCCACGCCGCGTGAGTGATGAAGGCCCTCGGGTCGTAAAGCTCTGTGGAGAGGGACGAACCCTTCCGGGTTAATAGCCCTGGAGCTGACGGTACCTCTTTAGCAAGCACCGGCTAACTCCGTGCCAGCAGCCGCGGTAATACGGAGGGTGCAAACGTTGGTCGGAATTATTGGGCGTAAAGCGCACGTAGGCGGTCCGATAAGTCGGATGTGAAAGCCCTCGGCTCAACCGAGGCAGGT
+
CCCCCCCCCCCCCCCCCCCCCCCCCCCCCCCCCCCCCCCCCCCCCCCCCCCCCCCCCCCCCCCCCCCC5CCCCCCCCCCCCCCCCC5CCCCCCCCCCCCCCCCCCCCCCCCCCCCCCCCCCCCCCCCCCCCCCCCCCCCCCCCCCCCCCCCCCCCCCCCCCCCC*CCCCCCCCCCCCCCCCC*CCCCCCCCCCCCCCCCCCCCCCCCCCCCCCCCCCCCCC*CCC5CCCCCCCCCCCCCCCCCCC*5CCCCC5CCCCCCCCCCCCCC5CC5CCCCCCCCCCCCCCCCCCC5C*5CC#####
@VH01349:24:AACVJTHM5:1:1105:39288:21901 1:N:0:AGGTGAGA+CGCATAGG
CCTATGACTCCTACGGGAGGCAGCAGTAGGGAATCTTGCGCAATGGGCGAAAGCCTGACGCAGCAACGCCGCGTGGGGGATGAAGGCCTTCGGGTTGTAAACCCCTTTCAGGAGGGAAGAAATTGACGGTACCTCCAAAAGAAGGACCGGCCAACTACGTGCCAGCAGCCGCGGTAATACGTAGGGTCCGAGCGTTATCCGGAATCATTGGGCGTAAAGAGCTCGTAGGCGGTTCAGCAAGTCGGCTGTGAAAGTCCGAGGCTCAACCTCGGAATAGCAGTCGATACTGCTGTGACGGAAT
+
CCCCCCCCCCCCCCCCCCC5CCCC5CCCC5CCCCCCC*CC5CCCCCCC5CCCCCCCCCCCCCCCCCCCCCC*CCCCCCCCCCCCCCCCCCCCC5CCCCCCC5CCCCCCCCCCCCCCCCCCCCCCCCCCCCCCCCCCCCCC*CCCCCCCCC5C5CCCC5CCCCCCC*CC5CC5C*CCCC5CC5C5CCCCCCCCCCCCCCCCCCCCCC5CCCCCCCCCCCC5CCCCCCC*C*CCCCCCC5CCCCCCCCCCCCCCCCCCC5CC*CCCCCCCC*CCCCCCCCCCCCCCCCCCC5C5CCCC#####
@VH01349:24:AACVJTHM5:1:1105:29365:21939 1:N:0:ACGTGAGA+CGCATAGA
CCTATGACTCCTACGGGAGGCAGCAGTGGGGAATTGTTCGCAATGGGCGCAAGCCTGACGACGCAACGCCGCGTGGAGGATGAAGGTCTTCGGATTGTAAACTCCTGTTGCCCGGGACGAACGGCTCCAACCTAATACGTTGGAGTGTGACGGTACCGGGTGAGGAAGCCCCGGCTAACTCTGTGCCAGCAGCCGCGGTAATACAGAGGGGGCAAGCGTTGTTCGGAATTACTGGGCGTAAAGGGCGCGTAGGCGGCCTGCTAAGTCGAACGTGAAATCCCTGGGCTCAACCCAGGTGGGA
+
CCCCCCCCCCCCCCCCCCCCCCCCCCCCCCCCCCCCCCCCCCCCCCCCC5CCCCCCCCC5CCCCCCCCCCCC5CCCCCCCCCCCCCCCCCCCCCCCCCCCCC5CCCCCCCCCCCCCCCCCCCCCCCCCCCCCCCCCCCCCCCCCCCCCC*CCCCCCCCCCCCCCCCCCCCCCCCCCCCCCCCCCCCCCCCCCCCCCCCCCCCCCCCCCCCCCCCCCCCCCCCCCCCCCCCCCCCCCCCCCCCCC5CCCCCCCCCCCCCCCCCCCCCCCCCCCCCCCCCCCCCCCCCC*CCCCCCC*#####
@VH01349:24:AACVJTHM5:1:1105:65797:22847 1:N:0:AGGTGAGA+CGCATAGA
CCTATGACTCCTACGGGAGGCAGCAGTGGGGAATTGTTCACAATGGGCGCAAGCCTGATGACGCAACGCCGCGTGGAGGATGAAGGTCTTCGGATTGTAAACTCCTGTTGCCCGGGACGAACGGCTCCAACCTAATACGTTGGAGTGTGACGGTACCGGGTGAGGAAGCCCCGGCTAACTCTGTGCCAGCAGCCGCGGTAATACAGAGGGGGCAAGCGTTGTTCGGAATTACTGGGCGTAAAGGGCGCGTAGGCGGCCCGCTAAGTCGAACGTGAAATCCCCGAGCTCAACTCGGGCTGCC
+
CCCCC*CCCCCCCCCC5CCC5CCCCCCCCCCCCCCCCCCCCCCCCCCCCCCCCCCCCCCCCCC5CCCCCCCCCCCCCCCCCCCCCCCCCCCCCCCCCCCCCCCCCCCCCCCCCCCCCCCCCCCCCCCCCCCCCCCCCCC5CCCCCCCCC*CCCCCCCCCCCCCCCCCCCCCCCCCCCCCC5CCCC5CCCCCC5CCCCCCCCCCCCCCCCCCCCCCCCCCCCCCCCCCCCCCCCCCCCCCCC5*C55*CCCCCCCCCCCCCCCCCCCCCCCCC5CCCCCCCCC*CCCCCCCCCCC5C#####
@VH01349:24:AACVJTHM5:1:1105:6567:25725 1:N:0:AGGTGAGA+CGCATAGA
CCTATGACTCCTACGGGAGGCAGCAGTGGGGAATCTTGGACAATGGGGGCAACCCTGATCCAGCGACGCCGCGTGGGTGACGAAGGCCTTCGGGTTGTAAAGCCCTTTTGCCGGGGGCGATGATGACGGTACCCGGCGAATAAGCACCGGCTAACTCCGTGCCAGCAGCCGCGGTAAGACGGAGGGTGCTAGCGTTGTTGGGAATCACTGGGCGTAAAGGGCGCGTAGGCGGCCTTTTCAGTCGGGCGTGAAAGCCCGGGGCTCAACCCCGGAACGGCGCCCGAGACGGGAAGGCTCTCTT
+
CCCCCCCCCCCCCCCCCC5CCC5CCCCCCCCCCCCCCCCCCCCCCCC*C*CCCCCCCCCCCCCCCCCCCCCCCCCCCCCCCCCCCCCCCCCCCCCCCCCCCCCCCCCCCCCC*CCC**CC5CCC*CCCCCCCC5C*C5CCCC**CCCCCC5CCCCCCCCCCCC5C5CCCCCCCCC*CC*CCC*CC5C55C5CCC5CCC5*5CCCCCCC*CCCCCCCCC*CCCC**5CCC5CC*5CC*CCCCCC*C5CCCC5CCCCCCCCCCCCC55CCCCC*C5C55CC*C5CCC55C*CCC5C*C#####
@VH01349:24:AACVJTHM5:1:1105:67123:27542 1:N:0:AGGTGAGA+CGCATAGT
CCTATGACTCCTACGGGAGGCAGCAGTGGGGAATATTGGACAATGGGCGCAAGCCTGATCCAGCAATGCCGCGTGGGTGAAGAAGGCCTTCGGGTTGTAAAGCCCTTTTGTACGGGAAGAAATCCTGTCGGTTAATACCCGGCGCGGATGACGGTACCGTAAGAATAAGCACCGGCTAACTTCGTGCCAGCAGCCGCGGTAATACGAAGGGTGCAAGCGTTAATCGGAATTACTGGGCGTAAAGCGTGCGTAGGCGGTTGGTTAAGTCAGATGTGAAAGCCCTGGGCTCAACCTGGCTCAG
+
CCCCCCCCCCCCCCCCCCCCCCCCCCCCCCCCCCCCCCCCCCCCCCCCCCCCC5CCCCCCCCCCCCCCCCCCCCCCCCCCCC5CCCCCCCCCCCCCCCCCCCCCCCCCCCCCCCCCCCCCCCCCCCCCCCCCCCCCCCCCCCCC*CCCCCCC*CCCCCCCCCCCCCCC5CCCCCCCCCCCCCCC5CCCCCCCCCCCCCCCCCCCCCC5CCCCCCCC*CCCCCCCCCCCCCCC5CC5CCCCCCCCCCCC5*CCCCCCCCCCCCCCCCC5CCCCCCCCCCCCCCCC*CCCCCCC5CCC#####
@VH01349:24:AACVJTHM5:1:1105:39931:27770 1:N:0:AGGTGAGA+CGCATAGA
CCTATGACTCCTACGGGAGGCAGCAGTGGGGAATATTGCACAATGGGCGAAAGCCTGATGCAGCGACGCCGCGTGAGGGATGACGGCCTTCGGGTTGTAAACCTCTTTCAGTAGGGAAGAAGCGAAAGTGACGGTACCTGCAGAAGAAGCGCCGGCTAACTACGTGCCAGCAGCCGCGGTAATACGTAGGGCGCAAGCGTTATCCGGAATTATTGGGCGTAAAGAGCTCGTAGGCGGTTTGTCGCGTCTATCGTGAAAGTCCGAGGCTCAACCTCGGATCTGCGGTGGGTACGGGCTCTCC
+
*CCCCCCCCCCCCCCCCCCCCCCCCCCC*CCCCCCCCCCCCCCCCC5C5CCCCCCCCCCCCCCCCCCCCCCCCCCCCCCCCCCCCCCCCCCCCCCCCCCCCCCCCCCCCCCCCCCCCCCCCCCCCCC5CCCCCCCCCCCCCCCCCCCCCCCCCCCCCCCCCCCCCCCCC5CCCCCCCCCCCCCCCCCCCCCCCCCCCCCCC*CCCCCCCCCCCCCCCCCCCCCCCC*CCCCCCCCCCCCCCCCCCCCCCCCCCC5C5CCCCCCCCCCCCCCC55CCCCCCCCCCCCCCCCCCCCCC#####
@VH01349:24:AACVJTHM5:1:1105:12607:28129 1:N:0:AGGTGAGA+CGCATAGA
CCTATGACTCCTACGGGAGGCAGCAGTGAGGAATATTGCCCAATGGAGGAAACTCTGAGGCAGCAACGCCGCGTGAACGATGACGGCCTTCGGGTTGTAAAGTTCTTTTCTCAGGGAAGATAATGACGGTACCTGAGGAATAAGTCCCGGCTAACTACGTGCCAGCAGCCGCGGTAAAACGTAGGGGACAAGCGTTATCCGGATTTACTGGGCGTAAAGCGCCCGTAGGCGGCTCGATAAGTTGGACGTGAAAGCTCCCGGCTTAACTGGGAGAGGCCGTTCAAAACTGTCAAGCTATAGG
+
CCCCCCCCCCCCCCCCCCCCCCCCCCCCCCCCCCCCCCCCCCCCCCCCCCCCCCCCCC*CCCCCCCCCCCCCCCCCCCCCCCCCCCCCCCCCCCCCCCCCC5CCCCCCCCCCCCCCCCCCCCCCCCCCCCCC*CCCCCCCCCCCCCCCCCCCCCCCCCCCCCCCCCCCCCCCCCCCCCCCCCCCCCCCCCCCCCCCCCCCCCCCCCCCCCCCCCCC5CCCCCCCCCCCCCCC5CCCCCCCCCCCCCCCCCCCCCC*CCCCCCCCCCCC5CCCC5CCCCCCCCCCCCCCC55CCCCC#####
@VH01349:24:AACVJTHM5:1:1105:77859:28735 1:N:0:AGGTGAGA+CGCATAGA
CCTATGACTCCTACGGAGGCAGCAGTGAGGAATTTTGCGCAATGGGCGAAAGCCTGACGCAGCAACGCCGCGTGGGGGATGAAGGCCTTCGGGTTGTAAACCCCTTTTCTCAGGGAAGATAATGACGGTACCTGAGGAATAAGTCACGGCTAACTACGTGCCAGCAGCCGCGGTAATACGTAGGTGGCAAGCGTTGTCCGGATTTACTGGGCGTAAAGCGTACGTAGGCGGTTTGGATAGTCCGTGGTGAAATCTCCCGGCTTAACCGGGAGGGGTCTGTGGATACTTCCAGACTTCAGGA
+
CCCCCCCCCCCCCC5CCCCCCCCCCC5CCCCCCCCCCCCCCCCCCCCCCCCCCCCCCCCCCCCCCCC5CCCCCCCCCCCCCCCC*CCCCCCCCCCCCCCCCCCCCCCCCCCCCCCCCCCCCCCCCCCCCCCCCCCCCCCCCCCCCCCCCCCCCCCCCCCCCCCCCCCCCCCCCCCCCCC5CCCCCCCCCCCCCCCCCCCCCCCCCCCCCCCCCCCC5CCCCCCCCCCCC5CCCCCCCCCCCCCC5CCCCCCCCCCCCCCCCCCCCCC*CCCCCCCCCCCCCCCC5CCCCCCCCCCC#####
@VH01349:24:AACVJTHM5:1:1105:16338:30382 1:N:0:AGGTGAGA+CGCATAGA
CCTATGACTCCTACGGGAGGCAGCAGCGGGGAATATTGCGCAATGGGCGAAAGCCTGACGCAGCAACGCCGCGTGAGGGATGAAGGCTTTCGGGTTGTAAACCTCTTTCAGCAGGGACGATTGTGACGGTACCTGCAGAAGAAGCCCCGGCCAACTACGTGCCAGCAGCCGCGGTAACACGTAGGGGGCGAGCGTTGTCCGGATTTATTGGGCGTAAAGAGCTCGTAGGTGGTTCGGTAAGTCGGGTGTGAAAACTCTGGGCTCAACTCAGAGACGCCACCTAATACTGCCGTGACTAAGC
+
CCCCCCCCCCCCCCC*CCC55CCCCCCCCCCCCCCCCCCCCCCCCCCCCCCCCCCCCCCCCCCCCCCCCCCCCCCCC5CCCCCCCCCCCCCCCCCCCCCCCCC5CCCCCCCCCCCCCCCCCCCCCCCCCCCCCCCCCCCCCCCCCCCCCCC*CCCCCCCCCC5CCCCCCCCCCCCCCCCCCCCCCCCC*CCCCCC5CCCCCCCCCCCCCCCCCCCCCCCCCCCCCCCCCCCCCCCCCCCCCCC*CCCCCCCCCCCCCC*C5CCCCCCCCCCCC5CCCCCC5CCCCCCC*CCCC5CC#####
@VH01349:24:AACVJTHM5:1:1105:71004:30477 1:N:0:AGGTGAGA+CGCATAGA
CCTATGACTCCTACGGGAGGCAGCAGTGGGGAATCTTGCGCAATGGCCGAAAGGCTGACGCAGCGACGCCGCGTGCGGGAGGAAGCCCTTCGGGGTGTAAACCGCTGTCACCGGGGACGAATGGCGCAGGGGCGAACAGTCTCTGCGTGTGACGGTACCCGGGGAGGAAGCGCCGGCTAACTCCGTGCCAGCAGCCGCGGTAAGACGGAGGGCGCGAGCGTTGTTCGGAATTACTGGGCGTAAAGCGCGCGCAGGCGGACTCGTGCGTCGGGAGTGAAAGCCCGGGGCTCAACCCCTTATG
+
CCCCCCCCCCCCCCCC5CC*CCCCCCCCCCCCCC5CCCCCCCCCCCCCCCCCCCCCCCCCCCCCCCCCCCCCCCCCC5CCCCCCC5CCCCCCCCCCCCCCCCCCCCC*CC5CCCCCCCCCCCCCCCCCCCCC*CCCCCCCCCCCCCCCCCCCCC*CCCCCC5C5CCCCCCCCCCCCCCCCCCCCCCCCCC**CCCCCC5CCCCCCCCCC5CCCCCCCCCCCCCCCCCCCCCCCCC5*CCCCC*CC5CCCC5CCCCCCCCCCC5CCCCCCCCCC*CCCCCCCCCCCCCCCCCCCCCC#####
@VH01349:24:AACVJTHM5:1:1105:44021:30647 1:N:0:AGGTGAGA+CGCATAGA
CCTATGACTCCTACGGGAGGCAGCAGTGGGGAATATTGCACAATGGGCGGAAGCCTGATGCAGCGACGCCGTGTGAGGGATGACGGCCTTCGGGTTGTAAACCTCTTTCAGTAGGGACGAAGCGTGAGTGACGGTACCTACAGAAGAAGCGCCGGCCAACTACGTGCCAGCAGCCGCGGTAAGACGTAGGGCGCGAGCGTTGTCCGGATTTATTGGGCGTAAAGAGCTCGTAGGCGGCTTGTTGCGTCGACTGTGAAAACCCGCGGCTTAACTGTGGGCTTGCAGTCGATACGGGCTCTCC
+
CCCCCC55CCCCCCCCCCCCCCCCCCCCCCCCCCCCCCCCCCCCCCCCCCCCCCCCCCCCCCCCCCCCCCCCCCCCCCCCCCCCCCCCCCCCCCCCCCCCCCCCCCCCCCCCCCCCCCCCCC5CCCC5CCC*CCCCCCCCCCCCCCCC*C5CCCCCCCCCCCCCCCCCCCCCCCCCCCCCCCCCCCCCCCC*CCCCC*C5CCCCCCCCCCCCCCCCCCCCCCCCCCCCCCCCCCCCCCCCCCCCCCCCCCCCCCCCCCC5CCCC5CCCC*CCCCCCCCCCC5CCCCCCCCCCCC*5#####
@VH01349:24:AACVJTHM5:1:1105:62540:31064 1:N:0:AGGTGAGA+CGCATAGA
CCTATGACTCCTACGGGAGGCAGCAGTGGGGAATATTGCGCAATGGGCGAAAGCCTGACGCAGCGACGCCGCGTGGGGGATGACGGCCTTCGGGTTGTAAACCTCTTTCAGCAGGGACGAAGTTGACGTGTACCTGCAGAAGAAGCGCCGGCTAACTACGTGCCAGCAGCCGCGGTAATACGTAGGGCGCAAGCGTTGTCCGGAATTATTGGGCGTAAAGAGCTCGTAGGTGGCTGGTCGCGTCTGCCGTGAAAGCCCGCAGCTTAACTGCGGGTCTGCGGTGGATACGGGCCGGCACTCA
+
CCCCCCCCCCCCCCCCCCCCCCCCCCCCCCCCCCCCCCCCCCCCCCCCCCCCCCCCCCCCCCCCCCCCCCCCCCCCCCCCCCCCCCCCCCCCCCCCCCCCCCCCCCCCCCCCCCCCCCCCCCCCCCCCCCCCCCCCCCC5CCCCCCCCCCCCCCCCCCC5CCCCCC5CCCCCCCCCCCCCCCCCCCCCCCCCCCCCCCCCCCCCCCCCC5CCCCCCCCCCCCCCCCCCCCCCCCCCCCCCCCCCCCCCCCCCCCCCCCCCCCCCCCCCCCCC5CCCCCCCCCCCCCCCCCC5CCCC#####
@VH01349:24:AACVJTHM5:1:1105:46350:31651 1:N:0:AGGTGAGA+GGCATAGA
CCTATGACTCCTACGGGAGGCAGCAGTGGGGAATTGTTCGCAATGGGCGCAAGCCTGACGACGCAACGCCGCGTGGAGGATGAAGATCTTCGGGTCGTAAACTCCTTTCGATCGAGACGAACGGCCTCCGGGTGAACAATCCGGAGGAGTGACGGTACCGAGAGAAGAAGCCCCGGCTAACTCCGTGCCAGCAGCCGCGGTAATACGGGGGGGGCAAGCGTTGTTCGGAATTACTGGGCGTAAAGGGCTCGTAGGTGGCCAACTAAGTCAGACGTGAAATCCCCCGGCTTAACCGGTACCG
+
CCCCCCCCCCCCCCCCCCCCCCCCCCCCCCCCCCCCCCCCCCCCCCCCCCCCCCCCCCCCCCC*CCC5CCCCCCCCCCCCCCCCC5CCCCCCCCCCCCCCCCCCCCCCCCCCCCCCCCCCCCCCCCCCCCCCCCCCCCCCCCCCCCC5CCCCCCCCCCCCC5CC5CCCCCCCCCCCCCCCCCCCCCCCCCCCCCCCCCCCCCCCCCCCCCCCCCCCCCCCC5CCCCCCCCC5CCCCCCCCC*CCCCCCCCCCCCCCCCCCC5CCCCCCCCCCCCC5CCCCCCCCCCCCCCCCCC**#####
@VH01349:24:AACVJTHM5:1:1105:57428:31821 1:N:0:AGGTGAGA+CGCATAGA
CCTATGACTCCTACGGGAGGCAGCAGTAGGGAATCTTCCACAATGGACGAAAGTCTGATGGAGCAACGCCGCGTGAGTGAAGAAGGTTTTCGGATCGTAAAACTCTGTTGTAAGGGAAGAACACGTACGAGAGTAACTGCTCGTACCTTGACGGTACCTTATTAGAAAGCCATGGCTAACTACGTGCCAGCAGCCGCGGTAATACGTAGGTGGCAAGCGTTGTCCGGGATTATTGGGCGTAAAGCGCGCGCAGGCGGTTCTTTAAGTCTGATGTGAAAGCCCACGGCTCAACCGTGACCAG
+
CCCCC5CCCCCCCCCCCCCCCCCCCCCCCCCCCCCCCC5CCCCCCCCCCCCCCCCCCCCCCCC*CCC*CCCC*CCCCCCCCCCCC*CCCCCCCCCCCCCCCCCCCCCCCC5C5CCCCCCCCCCCCCCCCCCCCCCCCC*CCCCCCC5CCCCCCCCCCCCCCCCCCCCC*CC5CCCCCCCCCCCCCC5CCCCCCCCCCCCCCCCCCCCCCCCCCCCC*CCCCCCC5CCCCCCCCCCCCCCCCCC*CCCC5CCCCC*CCCCCCCCCCCCCC*5CCCCCCCCCCCCCC5CCCCCC55CC#####
@VH01349:24:AACVJTHM5:1:1105:8953:34206 1:N:0:AGGTGAGA+CGCATAGA
CCTATGACTCCTACGGGAGGCAGCAGTGGGGAATATTGGACAATGGGCGCAAGCCTGATCCAGCCATGCCGCGTGAGTGATGAAGGCCTTAGGGTTGTAAAGCTCTTTCAGTAGGGAAGATAATGACGGTACCTACAGAAGAAGCCCCGGCTAACTTCGTGCCAGCAGCCGCGGTAATACGAAGGGGGCTAGCGTTGTTCGGATTTACTGGGCGTAAAGCGCACGTAGGCGGATTGTTAAGTCAGGGGTGAAATCCTGGAGCTCAACTCCAGAACTGCCTTTGATACTGGCAATCTCTCGC
+
CCCCCCCCCCC5CCCCCCCCCCC5CCCCCCCCCCCCCCCCCCCCCCCC*CCC5*CCCCCCCCCCCCC*CCCCCCCCCCCCCCCCCCCCCCCCCCCCCCCCCCCCCCCCCCCCCC5CCCCCCCCCC5CCCCCC5CCCCCCCCCCCCCCCCCCCCCCCCCCCC5CCC5CCCCCCCCCCCCCC*CCCCCCCCCCCC5C5CCCCC5CCCCC5C*5CCCCCCCCCCCCCCCCCCCCCC*CCCCCCCCCCCCC5CCCCCCC5CCCCC*CCCCCC*C5**CCCCCCCCCC5CC5CCCCCCCCC#####
@VH01349:24:AACVJTHM5:1:1105:43794:37122 1:N:0:AGGTGAGA+CGCATAGA
CCTATGACTCCTACGGGAGGCAGCAGTGGGGAATATTGGACAATGGGGGAAACCCTGATCCAGCGACGCCGCGTGGGTGAAGAAGGCCTGCGGGTTGTAAAGCCCTTTCAGTGGGGAAGAAAAGCCTCGAGCTAATACCTCGGGGTCTCGACGTAACCCATAGAAGAAGCACCGGCTAACTCTGTGCCAGCAGCCGCGGTAATACAGAGGGTGCGAGCGTTAATCGGAATTACTGGGCGTAAAGCGCGCGTAGGCGGCTTTGCAAGTCGGGTGTGAAATCCCCAGGCTTAACCTGGACCGC
+
CCCCCCCCCCCCCCCCCCCCCCCCCCCCCCCCCCCCCCCCCCCCCCCCCCCCCCCCCCCCCCCCCCCCCCC*CCCCCCCCCCCCCCCCCCCCCCCCCCCCCCCCCCCCCCCCCCCCCCCCCCCCCCCCCCCCCCCCCCCCCCCCCCCCCCCCCCCCCCCCCCCCCCCCCCCCCCCCCCCCCCCCCC5CCCCCCCCCCCCCCCC5CCCC*CCCCCCCCCCCCCCCCCCCCCCCCCCCCCCCCCCCCCCCCCCCCCCCCCCCCC5CCCCCC*CCCCCCCCCCCCCCCCCCCCCCCCCC#####
@VH01349:24:AACVJTHM5:1:1105:66441:37349 1:N:0:AGGTGAGA+CGCATAGA
CCTATGACTCCTACGGGAGGCAGCAGTAGGGAATCTTCCACAATGGACGAAAGTCTGATGGAGCAATGCCGCGTGAGTGAAGAAGGTTTTCGGATCGTAAAACTCTGTTGTGAGGGAAGAACAAGTACGAGAGTAACTGCTCGTACCTTGACGGTACCTCATTAGAAAGCCACGGCTAACTACGTGCCAGCAGCCGCGGTAATACGTAGCTGGCAAGCGTTGTCCGGAATTATTGGGCGTAAAGCGCGCGCAGGCGGTCCCTTAAGTCTGATGTGAAATCCCACGGGTCAACCGTGAAGTA
+
C*CC*CCCCCCCCCCCCCCCCCC5CCCCCCCCCCCCCC5CCCCCCCCCCC55CCCC5CCCCC5CCCCCCCCCCCCCCCCCCCC*CCCCCC*CCCCCCCCCCCCC5CCCCCCCCCC55CCCCCCCCCCC*CCCCCCCCC5CCCCCCC5CCCC5CCCC*55CCCCCCCCC5CCCCC*5CCCCCC5CCCCCCCC5*CCCCCCCCCCCCCCCC*CCCCCCCC5CCCCC55CC55CCCCCC5CCCCCCCCCCCC5C5CCCCCC55CC5CCCCCCCCCCCCCC5C5CCCC55*CCCCCCCCC#####
@VH01349:24:AACVJTHM5:1:1105:28911:37501 1:N:0:AGGTGAGA+GGCATAGA
CCTATGACTCCTACGGGAGGCAGCAGTGGGGAATATTGGACAATGGGCGCAAGCCTGATCCAGCAACGCCGCGTGGAGGACGAAGGTCTTCGGATCGTAAACTCCTGTCAGGCGGGACGAAGGATTCCGGGCAAATAGTCCGGAATCTTGACGGTACTGCCAGAGGAAGCCCCGGCTAACTCCGTGCCAGCAGCCGCGGTAATACGGAGGGGGCTAGCGTTATTCGGAATTATTGGGCGTAAAGGGCGCGTAGGCGGCCCGGTAAGTCAAAGGTGAAATCCCTCGGCTCAACTGAGAGAGA
+
CCCCCCCCCCCCCCCCCCCCCCCCCCCCCCCCCCCCCCCCCCCCCCCCC5CCCCCCCCCCCCCCCCCCCCCCCCCCCCCCCCCCCCCCCCCCCCCCCCCCCCCCCCCCCCCCCCCCCCCCCCCCCCCCCCCCCCCCCCCCCCCCCCCCCCCCCCCCCCCCCCCCCCCCCCCCCC*CCCCCC5CCCCCCCCCCCCCCCCCCCCCCCCCCCCCCCCCCCCCCCCCCCCCCCCCCCCCCCCCCCCCC5CCCCCCCCCCCCCCCC5CCCCCCCCCCCCCCCCCCCCCCCCCCCCCCC*CC#####
@VH01349:24:AACVJTHM5:1:1105:54190:38466 1:N:0:AGGTGAGA+CGCATAGA
CCTATGACTCCTACGGGAGGCAGCAGTAGGGAATCTTCCGCAATGGACGAAAGTCTGACGGAGCAACGCCGCGTGAGCGATGAAGGCCTTCGGGTCGTAAAGCTCTGTTGTTAGGGAAGAACAAGTACCGTTCGAATAGGGCGGTACCTTGACGGTACCTAACCAGAAAGCCACGGCTAACTACGTGCCAGCAGCCGCGGTAATACGTAGGTGGCAAGCGTTGTCCGGAATTATTGGGCGTAAAGCGCGCGCAGGCGGTTCCTTAAGTCTGATGTGAAAGCCCACGGCTCAACCGTTCGGG
+
CCCCCCCCCCCCCCCCCCCCCCCCCCC*CCCCCCCCCCCCCCCCCCCCCCCCCCCCCCCCCCCCCCCCCCC5CCCCC*CCCCCCCCCCCCCCC*CCCCCCCCCCCCCCCCCCCCCCCCCCCCCCCCCCCCC*C5CCCCCCCCCCCCCCCCCCC5CCCCCCCCCCCCCCCCCCCCCCCCCCCCCCCCCCCCCCCCCCCCCCCCCC5CCCCCCCCCCCC*CCCCCCCCCCC5CCCCCCCCCCCCCCCCC*CCCCCCCCCCCCCCCCCCCCCCCC5CCCCCCCCCCCCCCCCCCCCC*C#####
@VH01349:24:AACVJTHM5:1:1105:63373:41287 1:N:0:AGGTGAGA+CGCATAGA
CCTATGACTCCTACGGGAGGCAGCAGTCGGGAATTTTGGGCAATGGGCGAAAGCCTGACCCAGCAACGCCGCGTGAAGGATGAAATCCCTCGGGATGTAAACTTCGCAAGAACGGGAAGAATAAGCCGGTGTCAACACCACCGGTGATGACGGTACTGTTTGTAAGCTCCGGCTAACTCCGTGCCAGCAGCCGCGGTAATACGGGGGGAGCAAGCGTTGTTCGGATTTACTGGGCGTAAAGGGCGGGTAGGCGGCCACTGTAAGTCGGTTGTGAAATCTCCGGGCTTAACCCGGAATCAGC
+
CCCCCCCCCCCCCC*CCCCCCCCCCCCCCCCCCCCCCCCCCCCCCCCCCCCC*CCCCCCCCCCCCCCCCCCCCCCC5CCCCCCC5CCCCCCCCCCCCCCCCCCCCCCCCC5CCCCCCCC5CCCCCCCCCCCCCCCC5CCCCCCCCCCCCCCCCCCCCCCCCCCCCCCCCCCCCCCCCCCCCCCCCCCCCCCCCCCCCCCCCCCCC5CCCCCCCCCCCCCCCCCCCCCCCCCCCCCCCCCCCCCCCCCCCCC*CCCCCCCCCCCCCCCCCCCCCCCCCCCCCCCCCCCCCCCCCCCC#####
@VH01349:24:AACVJTHM5:1:1105:28722:42612 1:N:0:AGGTGAGA+CGCATAGA
CCTATGACTCCTACGGGAGGCAGCAGTGGGGAATCTTGCGCAATGGGCGAAAGCCTGACGCAGCGACGCCGCGTGAGGGATGAAGGCTCTCGGGTTGTAAACCTCTTTCAGCGGGGACGAAGCGAAAGTGACGGTTCCCGCAGAAGAGGCCCCGGCCAACTACGTGCCAGCAGCCGCGGTAATACGTAGGGGGCGAGCGTTGTCCGGATTTATTGGGCGTAAAGGGCTCGTAGGTGGTTTGGCAAGTCGGACGTAAAAGTCCAGGGCTCAACCCTGGGATGCGTTCGATACTGTCAGGGTG
+
CCCCCCCCCCCC5CCCCCCCCCCCCCCCCCCCCCCCCCCCCCCCCCCCCCCCCCCCCCCCCCCCCCC*CCCCCCCCCCCCCCCCCCCCCCCCCCCCCCCCCCCCCCCCCCCCCCCCCCCCCCCCCCC*C*CCCCCCCCCCCCCCCCCCCCCCCCCCCCCCCCCCCCCCCCCC55CCCCCCCCCCCCCCCCCCC5CCCCCCCCCCCCCCCCCCCCCCCCCCCC5CCCCCCCCCCCCCCCCCCCCCCCCCCCCCCCCCCCCCCCC*CCCC5CCCCCCCCCCCCCCCCCCCC5C5CCCC#####
@VH01349:24:AACVJTHM5:1:1105:33550:44335 1:N:0:AGGTGAGA+CGCATAGA
CCTATGACTCCTACGGGAGGCAGCAGTGAGGAATATTGCACAATGGGGGCAACCCTGATGCAGCAACGCCGCGTGAAGGATGAAGGTCTTCGGATTGTAAACTTCTTTTTTCTGGGAAGAAGTCTCTCTTTGGAGAGATTGACGGTACCAGAGGAATAAGACACGGCTAACTACGTGCCAGCAGCCGCGGTAATACGTAGGTGTCGAGCGTTATCCGGAATTACTGGGCGTAAAGGGCACGCAGGCGGCATGGGAAGTCGTACGTGAAAGCTCCCGGCTTAACTGGGAGAGGACGTCGCGA
+
CCCCCCCCCCCCCCCCCCCCCCCCCCCCCCCCCCCCCCCCCCCCCCCCCCCCCCCCCCCCCCCCCCCCCCCCCCCCCCCCCCCCCCCCCCCCCCCCCCCCCCCCCCCCCCCCCCCCCCC*CCCCCCCCCCCCCCCCCCCCCCCCCCCC5CCCCCCCCCCCCCCCCCCCCCCCCCCCCCCCCCCCCCCCCCCCCCCCCC5CCCCCCCCCC5CCCCCCCCCCCCCCCCCCCCCCC5CCCCCCCCCCCCCCCCCCCCCCCCCCCCCCCCC5CC*CCCCCCCCCCCCCCCCCC55C5CC5#####
@VH01349:24:AACVJTHM5:1:1105:46805:44865 1:N:0:AGGTGAGA+CGCATAGA
CCTATGACTCCTACGGGAGGCAGCAGTGGGGAATATTGCGCAATGGGCGAAAGCCTGACGCAGCAACGCCGCGTGAGTGATGAAGGCCTTCGGGTCGTAAAGCTCTGTCGGAGGGAACGAACGATTTCGGGGTTAACAGCCCCGGAAAGTGACGGTACCCTCAAAGGAAGCACCGGCTAACTCTGTGCCAGCAGCCGCGGTAATACAGAGGGTGCAAGCGTTGTTCGGAATCATTGGGCGTAAAGGGCGTGTAGGCGGTTTGTTAAGTCATGTGTGAAAGCCCTCGGCTCAACCGACAGGG
+
CCCCCCCCCCCCCCCCCCCCCCCCCCCCCCCCCC5CCCCCCCCCCCCCCCCCCCCCCCCCCCCCCCC5CCCCCCCCCCCCCCCCCCCCCCCCCCCCCCCCCCCCCCCCCCCCCCCCCCCCCC5CCCCCCCCCCCCCCCCCCCCCCCCCCCCCCCCCCCCCCCCCCCCCCCCCCCCCCCCCCCCC5CCCCCCCCCCCCCCCCCCCCCCCCCCCCC*CCCCCCCCCC5CCCCCCCCCCCCCCCCCCCCCCCCCCCCC*CCCCCCCCCCCCCCCCCCCCCC5CCCCCCCC5CCC5CCC5#####
@VH01349:24:AACVJTHM5:1:1105:18231:44998 1:N:0:AGGTGAGA+CGCATAGA
CCTATGACTCCTACGGGAGGCAGCAGTGGGGAATTTTTGTCAATGGGGGAAACCCTGAACAAGCAACGCCGCGTGAAGGACGAAGACCTTCGGGTTGTAAACTTCTGTCGGAGGGGACGAAAGCGGTCGAGGCTAACATCCTCGGCCGTTGACGGTACCCTACGAGGAAGCCCCGGCTAACTCCGTGCCAGCAGCCGCGGTAATACGGGGGGGGCAAGCGTTGTTCGGAATTACTGGGCGTAAAGGGCGCGTAGGCGGGCGGACAAGTCTCTCGTGAAATCCCACGGCTCAACCGTGGATA
+
CCCCCCCCCCCCCCCCCCCCCCCCCCCCCCCCCCCCCCCCCCCCCCCCCCCCCCCCCCCCCCCCCCCCCCCCCCCCCCCCCCCCCCCCCCCCCCCCCCCCCCCCCCCCCCCCCCCCCCCCCCCCCCCCCCCC5CCCCCCCCCCCCCCCCCCCCCCCCCCCCCCCCCCCCCCCCCCC5CCCCCCCCCCCCCCCCCCCCCCCCCCCCCCCCCC*CCCCCCCCCCCCCCCCCCCCCCCCCC5CCCCCCCCCCCCCCCCCCCCCCCCCCCCCCCCCCCCCCCCCCCCC55CCC*CCCCCC#####
@VH01349:24:AACVJTHM5:1:1105:43927:45584 1:N:0:AGGTGAGA+CGCATAGA
CCTATGACTCCTACGGGAGGCAGCAGTGGGGAATTGTTCGCAATGGGCGCAAGCCTGACGACGCAACGCCGCGTGGAGGACGAAGATCTTCGGGTCGTAAACTCCTGTCGAGCGGGAAGAAACCCGCGGGGACGAATACTCCCTGCGGCTGACGGTACCGCTAAAGGAAGCCCCGGCTAACTCCGTGCCAGCAGCCGCGGTAATACGGGGGGGGCAAGCGTTGTTCGGAATTACTGGGCGTAAAGGGCTCGTAGGCGGCCAACTAAGTCGGATGTGAAATCCCCAGGCTCAACCTGTAGGC
+
CCCCCCCCCCCCCCCCCC*CCCCCCCCCCCCCCCCCCCCCCCCCCCCCCCCCCCCCCCCCCCCCCCCCCCCCCCCCCCCCCCCCCCCCCCCCCCCCCCCCCCCCCCCCCCCCCCCCCCCCCCCCCCCCCCCCCCCCCCCCCCCC5CCCCCC5CCCCCCCCCCCCCCCCCCCCCCCCCCCCCCCCCCCC*CCCCCCCC5CCCC5CCCCCCCCCCCCCCCCCCCCCCCCCCCCCCCCCCCC5CCCCC*CCCCCCCCCCCCCCCCCCCCCCCCCCCCCCCCCCCCCCCCC*CCCCCCC5#####
@VH01349:24:AACVJTHM5:1:1105:55686:46020 1:N:0:AGGTGAGA+CGCATAGA
CCTATGACTCCTACGGGAGGCAGCAGTGGGGAATTTTCCGCAATGGGCGAAAGCCTGACGGAGTGACGCCGCGTGGGGGACGAAGGCCTTCGGGTCGTAAACCCCTGTCAGAGGGAAAGAAGCCTTCGGGCGTGAATAGCGCTCGGAGGTGACGGTACCTTCAGAGGAAGCCCCGGCCAACTCTGTGCCAGCAGCCGCGGTAAGACAGAGGGGGCAAGCGTTGCTCGGAATCACTGGGCGTAAAGGGCGCGTAGGCGGGATGGCAAGTCGGTCGTGAAATCCCTTGGCTCAACTGAAACCC
+
CCCCCCCCCCCCCCCCCCCCCCCCCCCCCCCCCCCCCCCCCCCCCCCCCCCCCCCCCCCCCCCCCCCCCCCCCCCCCCCCCCCCCCCCCCCCCCCCCCCCCCCCCCCCCCCCCCCCCCCCCCCCCCCC*CCCCCCCCCC5CCC*CCCCCCCCCCCCCCCCCCCCCCCCCCCCCCCCCCCCCCCCCCCCCCC5CCCCCCCCCCCCCCCCCCCCCCCCCCCCCCCCCCCCCCCCCCCCCCCCCCCCCCCCCCCCCCCCCCCCCCCCCCCCCCCCCCCCCCCCCCCCCCC5CCC5CCCC#####
@VH01349:24:AACVJTHM5:1:1105:54853:47004 1:N:0:AGGTGAGA+AGCATAGA
CCTATGACTCCTACAGGAGCCAGCAGTGGGGAATTTTCCGCAATGGGCGAAAGCCTGACGGAGTGACGCCGCGTGGGGGACGAAGGCCTTCGGGTCGTAAACCCCTGTCAGAGGGAAAGAAGCCTTCGGGCGTGAATAGCGGTCGGAGGTGACGGTACCTTCAGAGGAAGCCCCGGCCAACTCTGTGCCAGCAGCCGCGGTAAGACAGAGGGGGCAAGCGTTGCTCGGAATCACTGGGCGTAAAGGGCGCGTAGGCGGGATGGCAAGTCGGTCGTGAAATCCCTTGGCTGAACTGAAACCC
+
CCCCCCCCCCCCCC**CCCCCC*CC55CCC5CCCCCCCCCCCC5C5C5CCCCCCCCCCCCCCCCCCCCCCCCCCCCCC5CCCCCCCCCCCCCCCCCCCCCCCCCCCCCCCCCCCCCCCCCCCCCCCCCCCCCCCCCCCCC**CCCCCCCCCCCCCCCC*CCCCCCCCCCCCCCCCCCCCCCCCCCCCCC5CCC5CCCCCCCCCCC5C5CCCC*CCCC5CCCCCCCCCCCCCCC*CCC*CCCCC5CC*CCCCCCCCCCCCCCCCCCCCCC5CCCCC5CCC5CCCCCCCCC*CCCCC*#####
@VH01349:24:AACVJTHM5:1:1105:23704:48121 1:N:0:AGGTGAGA+CGCATAGA
CCTATGACTCCTACGGGAGGCAGCAGTAGGGAATCTTCCGCAATGGGCGAAAGCCTGACGGAGCAACGCCGCGTGAATGATGAAGGCCTTCGGGTTGTAAAATTCTGTCTTCTGTGAAGAACAAGCCTGTGAGTGGAAAGCTCAGGCCTTGACGGTAACAGAGGAGGAAGCCCCGGCTAACTACGTGCCAGCAGCCGCGGTAATACGTAGGGGGCAAGCGTTGTCCGGAATCACTGGGCGTAAAGCGCGCGCAGGCGGCCATCTGCGTCCGGGGTGAAACCCCAGAGCTCAACTCTTCAAT
+
5CCCCCCCCCCCCCC*CC5CCCCCCCCCCCCCCCCCCCCCCCCCCCCCCCCCC5CCCCCCCCCCC5CC*CCCCCCCCCCCCCCCCC5CCCCCCCCCCCC5CCCCCC5CCC5CCCCCCCCCCCCCCCCCCCCCCCCCCCCC*CCCCCCCCCCCCCCCCCC5CCCCCCCCCCCCCCCC5CCCCCCC5C5CCC5CCCCCCCC*CCCCCCCCCCCCCCCCCCCCCCCCCCCCCCCCCCCCCCCCCCCCCCCCCCCCCC5CCCC*CCCCCCCCCCCCCCCC55C*5C55CCC*55CC5C5C#####
@VH01349:24:AACVJTHM5:1:1105:57674:48311 1:N:0:AGGTGAGA+CGCATAGA
CCTATGACTCCTACGGGAGGCAGCAGTAGGGAATCTTCCGCAATGGACGAAAGTCTGACGGAGCAACGCCGCGTGAACGATGAAGGCCTTCGGGTCGTAAAGTTCTGTTGTTAGGGAAGAACAAGTACCAGAGTAACTGCTGGTACCTTGACGGTACCTAACCAGAAAGCCACGGCTAACTACGTGCCAGCAGCCGCGGTAATACGTAGGTGGCAAGCGTTGTCCGGAATTATTGGGCGTAAAGGGTACGCAGGCGGTTTCTTAAGTCTGATGTGAAAGCCCACGGCTCAACCGTGTGATG
+
CCCCCCCCCCCCCCCCCCCCCCCCCCCCCCCCCCCCCCCCCCCCCCCCCCCCCCCCCCCCCCCCCCCC*CCCCCCCCCCCCCCCCCCCCCCCCCC*CCC5CCCCCCCCCCCCCCCCCCCCCCCCCCCCCCCCCCCCCCCCCCCCCCCCCCCC5CCCCCCCCCCCCCCCCCCCC*CCCCCCCCCCCC5CCCCCCCCCCCCCCCCC*CCCCCCCC5CCCCCCCCCCCC*CCCCCCCCCCCCCCCC**CCCCCCCCCCCCCCCCCCCCCCCCCCC5CCCCCCCCCCCCCC5*CCCC5CC#####
@VH01349:24:AACVJTHM5:1:1105:52239:49579 1:N:0:AGGTGAGA+CGCATAGA
CCTATGACTCCTACGGGAGGCAGCAGTCGAGAATAATTCACAATGGGGGCAACCCTGATGGTGCAACGCCGCGTGGAGGATGACGGTCTTCGGATTGTAAACTCCTGTCATCCGGGAGTAAGACCTGGCGATGAATAGTCGACAGGGTTGATAGTACCGGAAGAGGAAGGGACGGCTAACTTCGTGCCAGCAGCCGCGGTAATACGAAGGTCCCGAGCGTTGTTCGGAATCACTGGGCGTAAAGGGAGCGTAGGCGGCGTGGTAAGTCAGATGTGAAATCCCGGGGCTCAACCCCGTACTA
+
CCCCCCCCCCCCCCC55C5CCCC5CCCCCCCC*CCCCCCCCCCCCCCCCCCCCCCCCCCC*CCCCCC*CCCCCC5CC*CCCCCCCCCCCCCCCC5CCCCCCCCCCCC5CCCCCCCCCCCCC*CCCC5C*CCCCCCC55CCCCCCCCCCCCCC5CCCCCCCCCCCCCCCCCCCCC5CCCCCCCCCCCCCCCCCCCCCCCCCCCCCCCCCCCCCC5CCCCCCCCCCCCCCCCC*CCCCCCCCCCCCCCCCCCCCC5C*C*CCCCCCCCCCCCCCCCCCCCCCCCCCCC5CCC55*CCC#####
@VH01349:24:AACVJTHM5:1:1105:56632:50109 1:N:0:AGGTGAGA+CGCATAGA
CCTATGACTCCTACGGGAGGCAGCAGTGGGGAATATTGGACAATGGGCGCAAGCCTGATCCAGCAATGCCGCGTGAGTGAAGAAGGCCTTAGGGTTGTAAAGCTCTTTCGCCCGCGACGATGATGACGGTAGCGGGAGAAGAAGCCCCGGCTAACTCCGTGCCAGCAGCCGCGGTAATACGGAGGGGGCTAGCGTTGTTCGGAATTACTGGGCGTAAAGGGCGCGTAGGCGGCGCTCCAAGTCAGGCGTGAAAGTCCCGGGCTCAACCCGGGGACGGCGCTTGAGACTGGGGTGCTTGGAC
+
CCCCCCCCCCCCCCC5CCCCCCCCCCCCCCCCCCCCCCCCCCCCCCCCCCCCCCCCCCCCCCCCCCCCCCCCCCCCCCCCCCCCCCCCCCCCCCCCCCCCCCCCCCCCCCCCCC5CCCCCCCCCCCCCCCCCCCCCCCCCCCCCCCCCCCCCCCCCCCCCCCCCCCCCCCCCCCCCCCC*CCCCCCCC5CCCCCCCCC5CCCCCCCCCCCCCCCCCCCCCC5CCCCCCCCCC5C*CCCCCCCCCCCCCCCCCCC5C*CC*C5CCCCCCCCCCCC*CCCC*CCCCCCCCCCCCCC*C#####
@VH01349:24:AACVJTHM5:1:1105:53224:55524 1:N:0:AGGTGAGA+CGGATAGA
CCTATGACTCCTACGGGAGGCAGCAGTAGGGAATCTTCCGCAATGGACGAAAGTCTGACGGAGCAACGCCGCGTGAGCGAAGAAGGCCTTCGGGTCGTAAAGCTCTGTTGTTAGGGAAGAACAAGTATGAGAGTAACTGCTCGTACCTTGACGGTAGCTAACCAGAAAGCCACGGCTAACTACGTGCCAGCAGCCGCGGTAATACGTAGGTGGCAAGCGTTGTCCGGAATTATTGGGCGTAAAGCGCGCGCAGGCGGTCCTTTAAGTCTGATGTGAAAGCCCACGGCTCAACCGTGACATT
+
CCCCCCCC5CCCCCCCCCCCCCCCCCCCCCCCCCCCCCCCCCCCCCCCCCCCCCCCCCCC*CCCCCCCCCCCCCCCCCCCCCCC5CCCCC5CCC5CCC5CCCCCCCCCCCCCCCCCCCCCCCCCCCCCCCCCCCCCCC*CCCCCCC*C55CCCCCC*CCCCCCCCCCCCCCCCCCCCCCCCCC5CCC5CCCCCCC*CCCCCCCCCCCCCCCC*CC5C*CC5CC*5CCCCCC5CCC5CCCCC5CCCCCCC5CCCC5CCCCCCCCCC5CCCCCC*CCCCC**5CC**5CC5C5CCC55#####
@VH01349:24:AACVJTHM5:1:1106:39666:1530 1:N:0:AGGTGAGA+CGCATAGA
CCTATGACTCCTACGGGAGGCAGCAGTCGGGAATTTTGGGCAATGGGCGAAAGCCTGACCCAGCAACGCCGCGTGAAGGATGAAGTATTTCGGTATGTAAACTTCGAAAGAATGGGAAGAATAAATGACGGTACCATTTATAAGCTCCGGCTAACTACGTGCCAGCAGCCGCGGTAATACGTAGGGGGCAAGCGTTGTTCGGATTTACTGGGCGTAAAGGGCGCGTAGGCGGCGCGGTAAGTCAGCTGTGAAATCTCCGAGCTTAACTCGGAACGGCCAGCTGATACTGCAGTGCTTCCAG
+
CCCCCCCCCCCCCCCCCCCCCCCCCCCCCCCCCCCCCCCCCCCCCCCCCCCCCCCCCCCCCCCCCCCCCCCCCCCCCCCCCCCCCCCCCCCCCCCCCCCCCCCCCCCCCCCCCCCCCCCCCCCCCCCCCCCCCCCCCCCCCCCCCCCCCCCCCCCCCCCCCCCCCCCCCCCCCCCCCCCCCCCCCCCCCCCCCCCCCCCCCCCCCCCCCCCCCCC5CCCCCCCCCCCCCCCCCCC5CCCCCCCCCCCCCCCCCCCCCCCCCCCCCCCCCCCCCCCCCCCCCCCCCCCCCCCCCCCC#####
@VH01349:24:AACVJTHM5:1:1106:22132:2022 1:N:0:AGGTGAGA+GGCATAGA
CCTATGACTCCTACGGGAGGCAGCAGTGGGGAATATTGGACAATGGGGGCAACCCTGATCCAGCGACGCCGCGTGTGTGAAGAAGGCCTGCGGGTTGTAAAGCACTTTTAGTGGGGATGAAAAGCCGAAGGCTAATACCTTTCGGTCTTGACCTAACCCAAAGAAAAAGCACCGGCTAACTCTGTGCCAGCAGCCGCGGTAATACAGAGGGTGCAAGCGTTAATCGGAATTACTGGGCGTAAAGCGTGCGTAGTCGGTCATTCAAGTCGGGTGTGAAAGCCCCGGGCTCAACCTGGCGTGA
+
CCCCCCCCCCCCCCCCCCCCCCCCCCCCCCCCCCCCCCCCCCCCCCCCC5CCCCCCCCCCCCCCCCCCCCCCCCCCCCCCCCCCCCCCCCCCCCCCCCCCCCCCCCCCCCCCCCCCCCCCCCCCCCCCCCCCCCCCCCCCCCCCCCCCCCCCCCC5C*CCCCC5CCCCCCCCCCCCCCCCCCCCCCCCCCCCCCCC5CCCC5C*CCC55CCCCCCCCCC5C5CCCCCCCCC5CC*CCCCCCCCCCCCCCCCCCCCCCCCCCCCCCCCCCCCCCCCCCCCCCCCCCCCC5CCC*CCC#####
@VH01349:24:AACVJTHM5:1:1106:28135:3442 1:N:0:AGGTGAGA+CGCATAGA
CCTATGACTCCTACGGGAGGCAGCAGTAAGGAATATTGCGCAATGGGCGACAGCCTGACGCAGCGACGCCGCGTGGGGGATGAAGGTCTTCGGATTGTAAACCCCTTTCGGCAGGGAAGATGGAACGGGTAACCGTTCGGACGGTACCTGCAGAAGCAGCCACGGCTAACTTCGTGCCAGCAGCCGCGGTAATACGAAGGTGGGAAGCGTTGTTCGGATTTACTGGGCGTACAGGGAGGGTAGGCGGTTAGGTAAGCCCTCCGTGAAATCTCCGGGCCTAACCCGGAAAGGGCGGAATTAC
+
CCCCCCCCCCCCCCC*CCCCCCCCCCCCCCCCCCCCCCCCCCCCCCCCCCCCC5CCCCCCCCCCCCCCCCCCCCCCCCCCCCCCCCCCCCCCCCCCCCCCCCCCCCCCCCCCCCCCCCCCCCCCCCCCCCCCCCCCCCCCCCCCCC*CCCCCCCCCCCCC5CCCCCCCCCCCCCCCCCCCCCCCCCCCCCCCCCCCCCCCCCC*CCCCCCCCCCCCCCCCCCCCCCCCCCCCCCCCCC*CCCCCCCCCCCCCCCCCCCCCCCCCC5CCCCCCCCCCCCCCCCCCCCCCCC*CCCC*#####
@VH01349:24:AACVJTHM5:1:1106:19405:6793 1:N:0:AGGTGAGA+CGCATAGA
CCTATGACTCCTACGGGAGGCAGCAGTAGGGAATCTTCCGCAATGGACGAAAGTCTGACGGAGCGACGCCGCGTGAGTGATGAAGGTCTTCGGATCGTAAAACTCTGTTGTTAGGGAAGAACAAGTATCGATTGAATAGATCGGTACCTTGACGGTACCTAACCAGAAAGCCCCGGCTAACTACGTGCCAGCAGCCGCGGTAATACGTAGGGGGCGAGCGTTGTCCGGAATTATTGGGCGTAAAGGGCTCGCAGGCGGTCTTCTAAGTCTGATGTGAAATCTCGTGGCTTAACTACTGAGT
+
CCCCCCCCCCCCCCCCCCCCCCCCCCCCCCCCCCCCCCCCCCCCCCCCCCCCCCCCCCCCCCC*CCCCCCCCCCCCCCCCCCCCCCCCCCCCCCCCCCCCCCCCCCCCCCCCCCCCCCCCCCCCCCCCCCCCCCCCCCCCCCCCCCCCCCCCCCCCCCCCCCCCCCCCCCCCCCCCCCCCCCCCCCCCCCCCCCCCCCCCCCCC*CCC5CCCCCCCCCCCCCCCCCCCCCCCCCCCCCCCCC55CCCCCCC5CCCC5CCCCCCCCC5CCCCCCCCCCCCCCCCCCCCCCCCCCCCC#####
@VH01349:24:AACVJTHM5:1:1106:16111:8156 1:N:0:AGGTGAGA+CGCATAGA
CCTATGACTCCTACGGGAGGCAGCAGTGGGGAATCTTGCACAATGGGCGAAAGCCTGATGCAGCCATGCCGCGTGAGTGAAGAAGGCCCTAGGGTTGTAAAGCTCTTTCAGCGGGGAAGATAATGACGGTACCCGCAGAAGAAGCCCCGGCTAACTCCGTGCCAGCAGCCGCGGTAATACGGAGGGGGCTAGCGTTGTTCGGAATCACTGGGCGTAAAGCGCACGTAGGCGGGTCAGTAAGTCAGGGGTGAAATCCCGAGGCTCAACCTCGGAACTGCCTTTGAGACTGCTGACCTACGAC
+
CCCCCCCCCCCCCCCCCCCCCCCCCCCCCCCCCCCCCCCCCCCCCCCCCCCCCCCCCCCCCCCCCCCCCCCCCCCCCCCCCCCCCCCCCCCCCCCCCCCCCCCCCCCCCCCCCCCCCCCCCCCCCCCCCCCCCCCCCCCCCCCCCCCCCCCCCCCCCCCCCCCCCCCCCCCCCCCCCCC5CCCC5CC*CCCCCCCCCCCCCCCCCCCCCC5CCCCCCCCCCCCCCCCCCCCCCCCCCCCCCCCCCCCCCC5CCCCCCCCCCCCCCCCCCCCCCCCCC5CCCCCCCCC5CCCCCCCC#####
@VH01349:24:AACVJTHM5:1:1106:52088:8611 1:N:0:AGGTGAGA+CGCATAGA
CCTATGACTCCTACGGGAGGCAGCAGTGGGGAATTTTCCGCAATGGGCGAAAGCCTGACGGAGCAATACCGCGTGAGGGAGGAAGGCTCTTGGGTTGTAAACCTCTTTTCTCAGGGAAGAAGAGATGACGGTACCTGAGGAAGAAGCATCGGCTAACTCCGTGCCAGCAGCCGCGGTAATACGGAGGATGCAAGCGTTATCCGGAATGATTGGGCGTAAAGCGTCCGTAGGTGGTGATGCAAGTCTATTGTCAAAGCGTGCGGCTCAACCGCATAAAGGCAGTGGAAACTGTGTAAGGAAG
+
CCCCCCCCCCCCC5CCCCCCCCCCCCCCCCCCCCCCCCCCCCCCCCCCCCCCCCCCCCCCCCC5CCCCC5CCCCCCCCCCCCCCCCCCCCCCCCCCCCCCCCCCCCCCCCCCCCCCCCCCCCCCCCCCCCCCCCCCCCCCCCCCCCCCCCCCCCCCCCCCCCCCCCCCCCCCCCCCCC5CCCCCCCCCCCCCCCCCCCCCCCCCCCCCCCCCCCCCCCC5C5CCCCCCCCC5CCCCCCCCCCCCCCCCCCCCCCCCCCCCCCCCCCCCCCCCC5CCCCCCCCCCCCCCCCCCCCCC#####
@VH01349:24:AACVJTHM5:1:1106:14823:9330 1:N:0:AGGTGAGA+GGCATAGA
CCTATGACTCCTACGGGAGGCAGCAGTAGGGAATTGTTCGCAATGGGCGCAAGCCTGACGACGCAACACCGCGTGGAGGATGAAGACCTTCGGGTCGTAAACTCCTTTCGACCGAGATGAATACCTGCCGACCTAATACGTCGGCAGGCTGACAGTATCGAGGGAAGAAGCCCCGGCTAACTCCGTGCCAGCAGCCGCGGTAATACGGGGGGGGCAAGCGTTGTTCGGAATTATTGGGCGTAAAGCGCGCGCAGGCGGCTTTGTAAGTCTGGTGTTTAAACCCGGGGCTCAACCTCCGTAG
+
CCCCCCCCCCCCCCCCCCCCCCCCCCCCCCCCCCCCCCCCCCCCCCCCCCCCCCCCCCCCCCC5CCCCCCCCCCCCCCCCCCCCCCCCCCCCCCCCCCCCCCCCCCCCCCCCCCCCCCCCCCCCCCCCCCCCCCCCCCCCCCCCCCCCCCCCCCC5CCCCCCCCCCCCCCCCCCCCCCCCCCCCCCCCCCCCCCCCCCCCCCCCCCCCCCCCCCCCCCCCCCCCCCCCCCCCCCCCCCCCCCCCCCCCCCCCCCCCCCCCCCCCCCCCCCCCCCCCCCCCCC5CCCCCCCCCCCCC#####
@VH01349:24:AACVJTHM5:1:1106:67823:9387 1:N:0:AGGTGAGA+CGCATAGA
CCTATGACTCCTACGGGAGGCAGCAGTGGGGAATTGTTCGCAATGGGCGCAAGCCTGACGACGCAACGCCGCGTGGAGGATGAAGGTCTTCGGATTGTAAACTCCTGTTGACCGGGACGAATGAGCTCCGACCGAATACGTCGGGGCAGTGACGGTACCGGTTGAGGAAGCCACGGCTAACTCTGTGCCAGCAGCCGCGGTAATACAGAGGTGGCAAGCGTTGTTCGGAATTACTGGGCGTAAGGGGCGCGTAGGCGGCCTTCTCAGTCGGACGTGAAATCCCCGGGCTCAACTCGCCGGT
+
CCCCCCCCCCCCCCCCCCCCCCCCCCC5CCCCCCCCCCCCCCCCCCCCCCCCCCCCCCCCCCCCCCCC5CCCCCCCCCCCCCCCCCCCCCCCCCCCCCCCCCCCCCCCCCCCCCCCCCCCCCCCCCCCCCCCCCCCCCCCCCCCCCCCCCC*CCCCCCCCCCCCCCCCCCCCCCCCCCCCCCCCCCCCCCCCCCCCCCCCCCCCCCCCCCCCCCCCC5CCCCCCC*CCCCCCCCCCCCCCCCCCCCCCCCCCCCCCCCCCCCCCCCCCCCCCCCCCCCCCCCCCCC*CC5CCCCCC#####
@VH01349:24:AACVJTHM5:1:1106:32130:9557 1:N:0:AGGTGAGA+CGCATAGA
CCTATGATCCTACGGGAGGCAGCAGTAAGGGATCTTGCGACAATGGGCGAAAGCCTGACGCAGCAACGCCGCGTGCGGGATGACGGCCTTCGGGTTGTAAACCGCTTTTCGGGGGGAAGAGGAAGGACGGTACCCCCGGAAGAAGTCTCGGCTAACTACGTGCCAGCAGCCGCGGTAAAACGTAGGAGGCGAGCGTTATCCGGATTTACTGGGTGTAAAGCGCGTGTAGGCGGTCCTGCAAGTGGCGCGTGAAAGCGCCCGGCTCAACCGAGCGAGGACGTGACCGAACTGCGGGGAGGAT
+
CCCCCCCCCCCCCCCCCCCCCCCCCCCCCCCCCCCCCCCCCCCCCCCCCCCCCCCCCCCCCCCCCCCCCCCCCCCCCCCCCCCCCCCCCCCCCCCCCCCCCCCC5CCCCCCCCCCCCCCCCCCCCCCCCCCCCCCCCCCCCCCCCCCCCCCCCCCCCCCCCCCCCCC5CCCCCCCCCCCCCCCCCCCCCCCCCCCCCCCCCCCCCCCCCCCCCCCCCCCCCCCCCCCCCCCCCCCCCCCCCCCCCCCCCCCCCCCCCCCCCCCCCCCCCCCCCCCCCCCCCCCCCCCCCCC*CCCC#####
@VH01349:24:AACVJTHM5:1:1106:47922:13268 1:N:0:AGGTGAGA+CGCATAGA
CCTATGACTCCTACGGGAGGCAGCAGTGGGGAATCTTCCGCAATGGGCGAAAGCCTGACGGAGCAACGCCGCGTGAGCGAAGAAGGCCTTCGGGTTGTAAAGCTCTGTGATATCAGACGAACGTTCTTCCTGCAAACAGTGGGAAGAAATGACGGTATGGTAAGAGGAAGCCCCGGCTAACTACGTGCCAGCAGCCGCGGTAACACGTAGGGGGCGAACGTTGTCCGGAATGACTGGGCGTAAAGGGGGAGTAGGTGGTATGCCAAGTCAGAAGTGAAAACTCCGGGCTCAACCCGCACCC
+
CCCCCCCCCCCCCCCCCCCCCCCCCCCCCCCCCCCCCCCCCCCCCCCCCCCCCCCCCCCCCCCCCCCC5CCCCCCCCCCCCC5CC5*5CCCCCCCCCCCCCCCC5CCCCCC5CCCCCCCCCCCCCCCCCCCCCCCCCCCCCCCCCCCCCCCCCCCCCCCCCCCCCCCCCCCCCCCCCCCCCCCCCCCCCCCCCCCCCCCCCCCCCCC*CCCCCCCCCCCCCCCCCCCCCCCCCC5CCCCCCCCCCCC*5CCCCCCCCCCCCCCCCCCCCCCCCCCC5CCC5CC5C5C*CCC5C5C*#####
@VH01349:24:AACVJTHM5:1:1106:52561:13968 1:N:0:AGGTGAGA+CGCATAGA
CCTATGACTCCTACGGGAGGCAGCAGCTAGGAATCTTGGGAATGGGCGAAAGCCTGACCCAGCAACGCCGCGTGGGCGATGAAGGCCTTCGGGTTGTAAAGCCCTTTTGCAGGGGAAGATGATGACGGTACCCTGCGAATAAGCCACGGCTAACTACGTGCCAGCAGCCGCGGTAATACGTAGGTGGCAAGCGTTGTCCGGATTTACTGGGCGTAAAGGGCGTGCAGGCGGTCTGTTAAGTCTAGGGTGAAAGCTCCCGGCTCAACTGGGAGAGGTCCTTGGATACTGGCGGACTTGATAG
+
CCCCCCCCCCCCCCCCCCCCCCCCCC5CCCCCCCCCCCCCCCCCCCCCCCCCCCCCCCCCCCCCCCCCCC*CCCCCCCCCCCCCCCCCCCCCCCCCCCCCCCCCCCCCCCCCCCCCCCCCCCCCCCCCCCCCCCCCCCCCCCCCCCCCCCCCCCCCCCCCCCCCCCCCCCCCCCCCCCCCCCCCCCCCCCCCCCCCCCCCCCCCCCCCCC5CCCCCCCCC*CCCCCCC5CCCCCCCCCCCCCCCCCCCC5CCCCCCCCCCCCCCCCCCCCCCCCCCCCCCCCCCCCC*CCCCCCCC#####
@VH01349:24:AACVJTHM5:1:1106:39780:14139 1:N:0:AGGTGAGA+CGCATAGA
CCTATGACTCCTACGGGAGGCAGCAGTGGGGAATTTTCCGCAATGGGCGAAAGCCTGACGGAGTGACGCCGCGTGGGGGACGAAGGCCTTCGGGTTGTAAACCCCTGTCAGAGGGAAAGAAGGGTGTTGGCGCGATAACCGCCGGCACTTGACGGTACCTTCAGAGGAAGCCCCGGCCAACTCTGTGCCAGCAGCCGCGGTAAGACAGAGGGGGCAAGCGTTGCTCGGAATCACTGGGCGTAAAGGGCGCGTAGGCGGGATGGCAAGTCAGTCGTGAAATCTCTCGGCTCAACCGAGAGTT
+
CCCCCCCCCCCCCCCCCCCCCCCCCCCCCCCCCCCCCCCCCCCCCCCC5CCCCCCC*CCCCCCC5CCCCCCCCCCC5CCCCCCCCCCCCCCCCCCCCCCCCCCCCCCCCCCCCCCCCCCCCCCCCCCCCCCCCCCCCCCCCCCCCCCCCCCCCCCCCCCCCCCCCCCCCCCCCCCCCCCCCCCCCCCCCCCCCCCCCCCCCCCCCCCCCC5CCC*CCCCCCC5CCCCCCCCCCCCCCCCCCCC5CCCCCCCCCCCCCCCCCCCCCCCCCCCCCCCCC5CCC5CCCCCCCCCCCCC5#####
@VH01349:24:AACVJTHM5:1:1106:61575:15786 1:N:0:AGGTGAGA+CGCATAGA
CCTATGACTCCTACGGGAGGCAGCAGCAGGGAATCTTGCGCAATGGGCGAAAGCCTGACGCAGCAACGCCGCGTGGGGGATGAAGGCCTTCGGGTTGTAAACCCCTTTCAGGAGGGAAGAAATTGACGGTACCTCCAAAAGAAGGACCGGCCAACTACGTGCCAGCAGCCGCGGTAATACGTAGGGTCCTAGCGTTATCCGGAATCATTGGGCGTAAAGAGCTCGTAGGCGGTTCAGCAAGTCGGCTGTGAAAGTCCGAGGCTCAACCTCGGAATTGCAGTCGATACTGCTGTGACCGGAG
+
CCCCCCCCCCCCCCCCCCCCCCCCCCCCCCCCCCCCC*CCCCCCCCCCCCCCCCCCCCCCCCCCCCCCCCCCCCCCCCCCCCCCCCCCCCCCCCCCCCCCCCCCCCCCCCCCCCCCCCCCCCCCCCCCCCCCCCCCCCCCCCCCCCCCCCCCCCCCCCCCCCCCCCCCCCCCCCCCCCCCCCCC5CCCCCCCCCCCCCCCCCCCCCCCCCC*CCCCCCCCCCCC5CC5C5*CCCCCCCCCCCCCCCCCC5CCCCCCCCCC**CCCCCCCC*5CCCCCCCCCCCCCCCCCCCCCCCC#####
@VH01349:24:AACVJTHM5:1:1106:36750:16600 1:N:0:AGGTGAGA+CGCATAGA
CCTATGACTCCTACGGGAGGCAGCAGTGGGGAATATTGGACAATGGGGGGAACCCTGATCCAGCAATGCCGCGTGTGTGAAGAAGGCCTGCGGGTTGTAAAGCACTTTCAGTGGGGAGGAGGATTGATTGGTTAAGAGCTGATTGATTGGACGTTACCCACAGAAGCAGCACCGGCTAACTCCGTGCCAGCAGCCGCGGTAATACGGAGGGTGCAAGCGTTAATCGGAATTACTGGGCGTAAAGGGTGCGTAGGTGGTTTAATAAGTTATCTGTGAAATCCCCGGGCTTAACCTGGCGAAT
+
C5CCCCCCCCCCCCCCCCCCCCCCCCCCCCCCCCCCCCCCCCCCCCCCCCCCCCCCCCCCCCCCCCCCCCCCCCCCCCCCCCCCCCCCCCCCCCCCCCCCCCCCCCCCCCCCCCCCCCCCCCCCCCCCCCCCCCCCCCCCCCCCCCCCCCCCCCCCCCCCCCCCCCCCCCCCCCCCCCCCCCCCCCCCCCCCCCCCCCCCCCCCCCCCCCCCCCCCCCCCCCCCCCCCCCCCCC5CCCCCC5CC5CCCCCCCCCCCCCCCCCCCCCCCCCCCCCCCCCCCCCCCCCCCCCCCCC*C#####
@VH01349:24:AACVJTHM5:1:1106:58905:16713 1:N:0:AGGTGAGA+CGCATAGA
CCTATGACTCCTACGGGAGGCAGCAGTGGGGAATATTGCACAATGGGCGCAAGCCTGATGCAGCGACGCCGCGTGAGGGATGACGGCCTTCGGGTTGTAAACCTCTTTCAGTAGGGAAGAAGCGAAAGTGACAGTACCTGCAGAAGAAGCGCCGGCTAACTACGTGCCAGCAGCCGCGGTAATACGTAGGGCGCAAGCGTTATCCGGAATTATTGGGCGTAAAGAGCTCGTAGGCGGTTTGTCGCGTCTGCCGTGAAAGTCCGGGGCTCAACTCCGGATCTGCGGTGGGTACGGGCCGGTG
+
CCCCCCCCCCCCCCCC5CCCCCCCCCCCCCCCCC5CCCCCCCCCCCCCCCCCCCCCCCCCCCCCCCCCCCCCCCCCCCCCCCCCCCCCCCCCCCCCCCCCCCCCCCCCCCCCCCCCCCCCCCCCCCCCCCCCCCCC5CCC5CCCCCCCCCCCCCCCCCCCCCCCC5CCCCCCC5CCCCCCCCCCCCCCC*CCCCCCC*CCCCCCC5CCC*CCCCCCCCCCCCCC5CCCCCCCCCCCCCCCCCCCCCCCCCCCCCCCCCCCCCCCCCCCCCCCCCCCCC5CC*CCCCCCCC5CC**C#####
@VH01349:24:AACVJTHM5:1:1106:12096:17206 1:N:0:AGGTGAGA+CGCATTGA
CCTATGACTCCTACGGGACCCAGCAGTGGGGAATCTTGGACACTGGGGGCAACCCTGATCCAGCCATGCCGCGTGAGCGATGAAGGCCTTAGGGTTGTAAAGCTCTTTCAGCGGGGAAGATAATGACGGTACCCGCAGAAGAAGCCCCGGCTAACTCCGTGCCAGCAGCCGCGGTAATACGGAGGGGGCTAGCGTTGTTCGGAATTACAGGGCGTAAAGCGCACGTAGGCGGATGCTCAAGTCGGGGGTGAAATCCCGGGGCTCAACCCCGGAACTCCCTCCGATACTGGGCGTCTGTGCT
+
C5CCCC*CCCCCCCC5CC*5CCC5C*CC5CCCCCCCCCCC*CCCCCCC55CCCCCCCCCCCCC5*CCCC5C5CCCCC*CC5*CCCCCCCCCCCCCCCC5CC55CCCCCCC*CCCCCC5C55*CCCC5CCCCCCCCCCCCC5CCC5CC5CC*CCC55*5CC55CC5CCC*CC*CCCC*CCCC5CC5C*CCCCC5CCCC5*55*CCCCCC*55CCCCCC555C*CC5CC5C*CC5CC5C5CC*C5CC*C5CC5CC55CC*CCCCCCCCCCCC5CCCCC*5CC55CC*CCC5CCCCCC5#####
@VH01349:24:AACVJTHM5:1:1106:58469:18739 1:N:0:AGGTGAGA+CGCATAGA
CCTATGACTCCTACGGGAGGCAGCAGTGGGGAATATTGGACAATGGGCGAAAGCCTGATCCAGCAACGCCGCGTGGAGGAAGAAGGTCTTCGGATCGTAAACTCCTGTCAGGTGGGACGAAAAGCCGTCGGCGAATAGTCGGCGGTCTTGACGGTACCATCAGAGGAAGCCCCGGCTAACTCCGTGCCAGCAGCCGCGGTAATACGGAGGGGGCTAGCGTTATTCGGAATTATTGGGCGTAAAGGGCGCGTAGGCGGCTTCGCAAGTCAAAGGTGAAATCCCTCGGCTCAACCGAGGATGT
+
CCCCCCCCCCCCCCCCCC*CCCCCCCCCCCCCCCCCCCCCCCCCCCCCCCCCCCCCCCCCCCCCCCCC*CCCCCCCCCCCCCCCCCCCCCCCCCCC5CCCCCCCCCCCCCCCCCCCCCCCCCCCCCCCCCCCCCCCCCCCCC5CCCCCCCCCCCCCCCCCCCCCCCCC5CCCCCCCCCCCCCCCCCCCCCCCCCCCCC*CCCCCCCCCCCCCCCCCCCCCCCCCCCCCCCCCCCCCCCCCCCCCC5CCCCCCCCCC5CCCCCCCCCCCCCCCCCCCCCCCCCCCCCCCCCCCCCC5#####
@VH01349:24:AACVJTHM5:1:1106:29441:18909 1:N:0:AGGTGAGA+GGCATAGA
CCTATGACTCCTACGGGAGGCAGCAGTGGGGAATATTGGACAATGGACGCAAGCCTGATCCAGCAACGCCGCGTGGAGGATGAAGGTCTTCGGATCGTAAACTCCTGTCAGGTGGGACGAAGGAATCGGGGTAAACAATCCCGGTTCTTGACGGTACCGCCAGAGGAAGCCCCGGCTAACTCCGTGCCAGCAGCCGCGGTAATACGGAGGGGGCGAGCGTTATTCGGAATTATTGGGCGTAAAGGGCGCGTAGGCGGCTTGGCAAGTCAAAGGTGAAATCCCTCGGCTCAACTGAGGGATG
+
CCCCC5CCCCCCCCCCCCCCCCCCCCCCCCCCCCCCCCCCCCCCCCCCCCCCCCCCCCCCCCCCCCCCCCCCCCCCCCCCCCCCCCCCCCCCCCCCCCCCCCCCCCCCCCCCCCCCCCCCCCCCCCCCCCCCCC5CCCCCCCCCCCCCCCCCCCCCCCCCCCCCCCCCCCCCCCCCCCCCCCCCCCCCCCCCCCCCCCCCCCCCCCCCCCCCCCCCCCCCCCCCCCCCC5CCCCCCCCCCCCCCCCCCCCCCCCCCCCCCCCCCCCCCCCCCCCCCCCCCCCCCCCCCCCCCCCC5#####
@VH01349:24:AACVJTHM5:1:1106:76590:20121 1:N:0:AGGTGAGA+GGCATAGA
CCTATGACTCCTACGGGAGGCAGCAGTAGGGAATCTTCCGCAATGGACGAAAGTCTGACGGAGCAACGCCGCGTGAGTGAAGAAGGTTTTCGGATCGTAAAACTCTGTTGTGAGGGAAGAACAAGTACCAATTAACTACTGGTACCTTGACGGTACCTCACCAGAAAGCCACGGCTAACTACGTGCCAGCAGCCGCGGTAATACGTAGGTGGCAAGCGTTGTCCGGAATTATTGGGCCTAAAGCGCGCGCAGGCGGTCCTTTAAGTCTGATTTGAAAGCCCACGGGTCAACGGTGGTGGAG
+
C5CCCC5CC5CCCCC*C*5C5CCCCC5*C55CCC5CCCCCCC55CCC5*C55CCCC5CC*CCCCC*CC*CC55CCC5CCCC55C5CCCCCCCCCC55CCCCCCC5CCCC*CCCC*5CC5CCCCCCC5CCCC5CCCC*CC5CCCCCCCCCCCCC5C55CCCCC5CCCCCCCCCC5CCCCCCCCC5CCCCCCCCCCC*5C*5CCC5**5C5555C5CC55CC*5CCC*C5C5C5CCCCC*C5CC*CCC*C*C5***5555*5C555**55555*5555555*CC555*555C5*55C*#####
@VH01349:24:AACVJTHM5:1:1106:16148:20197 1:N:0:AGGTGAGA+GGCATAGA
CCTATGACTCCTACGGGAGGCAGCAGTGGGGAATTTTCCGCAATGGGCGAAAGCCTGACGGAGCAACGCCGCGTGGGTGATGAAGATTTTCGGATCGTAAAGCCCTTTCAGCAGGGACGAACACAATGACGGTACCTGCAGAAGAAGCATCGGCTAACTACGTGCCAGCAGCCGCGGTAATACGTAGGATGCAAGCGTTGTCCGGAATTATTGGGCGTAAAGAGAACGTAGGCGGTTACTTAAGTTTGGTCTTAAAGACCGGGGCTGAACTCCGGGAATGGATCGAATACTGGGTGGCTTT
+
CCCCCCCCCCCCCCCCCCCCCCCCCCCCCCCCCCCCCCCCCCCCCCCCCCCCCCCCCCCCCCCCCCCC5CCCCCCCCCCCCCCCC5CCCCCCCCCCCCCCCCCCCCCCCCC5CCCCCCCCC5CCCCCC5CCCCCCCCCCCCCCCCCCCCCCCCCCCCCCCCCCCCCCCCCCCCCCCCCCCCCCCCCCCCCCCCCCCCCCCCCCCCCCCCCCCCCCCCCCCCCCCCCCCCCCCCCCCCCCCCCCCCCC*5CCCCCCCC5CCCCCCCC*CCCCCC5CCCCCCCCCCCCCCCCCCCCCC#####
@VH01349:24:AACVJTHM5:1:1106:64150:21920 1:N:0:AGGTGAGA+GGCATAGA
CCTATGACTCCTACGGGAGGCAGCAGCTAGGGATCTTGCACAATGGGCGAAAGCCTGATGCAGCGACGCCGCGTGGGGGATGAAGGCTCTAGGGTCGTAAACCCCTTTTGCCAGGGAAGAAGATCTGACGGTACCTGGCGAATAAGCCACGGCTAACTACGTGCCAGCAGCCGCGGTAATACGTAGGTGGCAAGCGTTGTCCGGATTTACTGGGCGTAAAGCGCGTGTAGGTGGTTTGAAAAGTCCGGGGTGAAATCTTGCGGCTCAACTGCAAGAGGTCCTTGGATACTTTCAGAATAGT
+
CCCCCCCCCCCCCCCCCCCCCCCCCCCCCCCCCCCCCCCCCCCCCCCCCCCCCCCCCCCCCCCCCCCCCCC5CCCCCCCCCCCCCC*CCCCCCCCCCCCCCCCCCCCCCCCCCC5CCC5CCCCCCCCCCCCCCCCCCCCCCCCCC5CCCCCCCCCCCCCCCCCCCCCCCCCCCCCCC5CCCCCCCCCCCC*CCCCCCCC5CCCCCCCCCCCCCCCCCCCCCCCCCCCCCCCCCCCCCCCCCCCCCCCCCCCC5CCCCCCCCCCCCCCCCC*CCCCCCCCCCCC5CCCCCC5C5CCC#####
@VH01349:24:AACVJTHM5:1:1106:14425:22866 1:N:0:AGGTGAGA+CGCATAGA
CCTATGACTCCTACGGGAGGCAGCAGCTAGGAATCGTGCACAATGGACGCAAGTCTGATGCCGCGACGCCGCGTGAAGGATTAAGGTCTTAGGATCGTAAACTTCTTTTATAGGGGAACAAAGCTTCTGAGTGTACCCTATGAATAAGTGCCTGCTAACCACGTGCCAGAAGCATCGGTAATACGTGGGGCACAAGCGTTATCCGGATTTACTGGGCGTAAAGAGATGCGTAGGCGTCTCAAAAAGTTTCGTGTTAAATCTTCTCGCTCAACCGGAAAATCGCGCGGAAAACTTTTTGGTG
+
CCCCCCCCCCCCCCCCCCCCCCCCCCCCCCCCCCCCCCCCCCCCCCCCCCCC*CCCCCCCCCCCCCCC5CCCCCCCCCCCCCCCCCCCCCCCCCCCCCCCCCCCCCCCCCCCCCCCCCCCCCCCCCCCCCCCCCCCCCCCCCCCCCCCCCCCCCCCCCCCCCCCCCCCCCCCCCCCCCCCCCCCCCCCCCCCCCCCCCCCCCCCC*CCCCCCCCCCCCCCCCCCCCCCCCCCCCCCCCCCCCCCCCCCCCCCCCCCCCCCCCCC*CCC5CCC*CCCCCCCCCCCCCCC*CCCCCCC#####
@VH01349:24:AACVJTHM5:1:1106:47240:25081 1:N:0:AGGTGAGA+CGCATAGA
CCTATGACTCCTACGGGAGGCAGCAGTGGGGAATATTGCACAATGGGCGAAAGCCTGATGCAGCCATGCCGCGTGGGTGAAGAAGGCCCTAGGGTTGTAAACCCCTTTCAGCGGGGAAGATAATGACGGTACCCGCAGAAGGAGCCCCGGCTAACTCCGTGCCAGCAGCCGCGGTAATACGGAGGGGGCTAGCGTTGTTCGGAATTACTGGGCGTAAAGCGCGCGTAGGCGGATCTGTAAGTTGGGGGTGAAATCCCGAGGCTCAACCTCGGAACTGCCTTTAAGACTGCATCGCTCTTGG
+
CCCCCCCCCCCCCC*CCCCCCCCCCCCCCCCCCCCCCCCCCCCCCCCCCCCCCCCCCCCCCCCCCCCCC5CCCCCCCCCCCCCCCCCCCCCCCCCCCCCCCCCCCCCCCCCCCCCCCCCCCCCCCCCCCCCCCCCCCCCCCCCC5CCCCCCCCCCCCCCCCCCC5CCCCCCCCCCCCCCCCCCCCCCCCCCCCCCCCCCCCCCCCCCCCCC5CCCCCCCCCCCC*CCCCCCCCCCCCCCCCCCCCCCCCCCCCCC5CCCCCCC5CCCCCCCCCCCC5*CCCCCCCCCCC*CCC5C5#####
@VH01349:24:AACVJTHM5:1:1106:38833:25952 1:N:0:AGGTGAGA+CGCATAGA
CCTATGACTCCTACGGGAGGCAGCAGTAGGGAATCTTCCGCAATGGACGAAAGTCTGACGGAGCAACGCCGCGTGAACGAAGAAGGCCTTCGGGTCGTAAAGTTCTGTTGTTAGGGAAGAACAAGTACCAGAGTAACTGCTGGTACCTTGACGGTACCTAACCAGAAAGCCACGGCTAACTACGTGCCAGCAGCCGCGGTAATACGTAGGTGGCAAGCGTTGTCCGGAATTATTGGGCGTAAAGGGCGCGCAGGTGGTTCCTTAAGTCTGATGTGAAAGCCCACGGCTCAACCGTGAGTGT
+
CCCCCCCCCCCCCCCCCCC*CCCCCCCCCCCCCCCCCCCCCCCCCCCCCCCCCCCCCCCCCCCCCCCCCCCCCCCCCCC*CCCCCCCCCCCCCCCCCCCCCCCCCCCCCCCCCCCCCCCCCCCCCCCCCCCCCCCCCCCCCCCCCCCCCCCCCCCCCCCCCCCCC5CCCCCCCCCCC*CCCCCCCCCCC*CCCCCC5C5CCCC55CCCCCCCCCCCCCCCCCCCCCCCCCCCCCCCCCCCC5CC*CCCCC*CCCCCCCCCCCCCCCCCC5CCCCCCCCCCCCCC*CCCCCCCCCCC#####
@VH01349:24:AACVJTHM5:1:1106:63373:27315 1:N:0:AGGTGAGA+GGCATAGA
CCTATGACTCCTACGGGAGGCAGCAGTGGGGAATATTGCACAATGGGCGCAAGCCTGATGCAGCGACGCCGCGTGGGGGATGACGGCCTTCGGGTTGTAAACCCCTTTCAGCACAGACGAAGCGCGAGTGACGGTATGTGCAGAAGAAGGACCGGCCAACTACGTGCCAGCAGCCGCGGTAATACGTAGGGTCCGAGCGTTGTCCGGAATTACTGGGCGTAAAGAGCTCGTAGGTGGTTTGTCGCGTTGTTCGTGAAAACTCACAGCTCAACTGTGGGCGTGCGGGCGATACGGGCAGTAA
+
CCCCCCCCCCCCCCCCCCCCCCCCCCCCCCCCCCCCCCCCCCCCCCCCCCCCCCCCCCCCCCCCCCCCCCCCCCCCCCCCCCCCCCCCCCCC*CCCCCCCCCCCCCCCCCCCCCCCCCCCCCCCCCCCCCCCCCCCCCCCCCCCCCCCCCCCCCCCCCCCCCCCC5CCCCCCC5CCCCCCCCCCCCC5CCCCCCCCC*CCCCCCCCCCCCCC5CCCCCCCCCCCCCCCCCCCCCCCCCCC5C5CC*CCCCCCCCCCCCCCCCCCC*CCCCCCCCC5CCCCCCCCCCCCCCCCC5CC#####
@VH01349:24:AACVJTHM5:1:1106:35273:28678 1:N:0:AGGTGAGA+CGCATAGA
CCTATGACTCCTACGGGAGGCAGCAGCAAGGAATTTTCCACAATGGGCGCCAGCCTGATGGAGCAACGCCGCGTGGGGGATGACGCGTTTCGGCGTGTAAACCCCTTTTCCGAGGGACGAAACGAATGACGGTACCTCGGGAATAAGGTCCGGCTAACTACGTGCCAGCAGCCGCGGTAACACGTAGGGACCGAGCGTTGTCCGGAGTTACTGGGCGTAAAGGGCGCGCAGGCGGTTGGTCGCGTCGGGCGTGAAAGCCCCCCGCTTAACGGGGGAGGGTCGTCCGAAACGGGCCATCATG
+
5CCCCCCCCCCCCCCCCCCCCCCCCCCCCCCCCCCCCCCCCCCCCCCCCCCCCCCCCCCCCCCCCCCCCCCCCCCCCCCCCCCCCCCCCCCCCCCCCCCCCCCCCCCCCCCCCCCCCCCCCCCCCCCCCCCCCCCCCCCCCCCCCCCCCCCCCCCCCCCCCCCC*CCCCCCCCCCCCCCCCCCCCCCCCCCCCCCCCCCCCCCCCCCCCCCC*CCCCC*CCCCCCCCCCC5CCCCCCCCCCCCCCCCCCCCCCCCCCCC5CCCCCCCCCCC5CCCCCCCCCCCCCCCCCCCCCC5C#####
@VH01349:24:AACVJTHM5:1:1106:78465:29492 1:N:0:AGGTGAGA+CGCATAGA
CCTATGACTCCTACGGGAGGCAGCAGTGGGGAATATTGGACAATGGGCGCAAGCCTGATCCAGCCATGCCGCGTGACTGATGAAGGCCCTAGGGTTGTAAAGCTCTTTCACCGGTGAAGATAATGACGGTAACCGGAGAAGAAGCCCCGGCTAACTTCGTGCCAGCAGCCGCGGTAATACGAAGGCGGCTAGCGTTGTTCGGAATTACTGGGCGTAAAGCGCACGTAGGCGGACATTTAAGTCAGGGGTGAAATCCCGGGGCTCAACCCCGGAACTGCCTTTGATACTGGGTGTCTCTGCT
+
5CCCCCCCCCCCCCCCCCCCCCCCCC5CCCCCCCCCC**CCCCCCCCCC5CCCCCC*CCCCCC55CCC*CC55CCC*5CCCCCCCCCCCCCCCCCCCCCCCCCCCCCCCCCCCCC5CCCCCCCC*CCCCCCCCCCCCCCCC5CC5CCC5CCCCCCCCCCC**CCCCCCCCCCCCCCCCCCCCCC5*C5CCCCCCCCCCCCCCCCCCCCC5CCCCCC555CCCCCCCCC*CCCCCCCCCCC5CCC**CCCC5C5C5CC***C5CCCCC5*CC5C5CCCC*CCC*CC*5C5*C*5CC5#####
@VH01349:24:AACVJTHM5:1:1106:27907:31083 1:N:0:AGGTGAGA+CGCATAGA
CCTATGACTCTACGGGAGGCAGCAGCAGGGAATTTTGCGCAATGGGCGAAAGCCTGACGCAGCAACGCCGCGTGGGGGAAGAAGGCTCTCGGGTCGTAAACCCCTTTTGCCGGGGAAGATAATGACGGTACCCGGCGAATAAGCCACGGCTAACTACGTGCCAGCAGCCGCGGTAATACGTAGGTGGCAAGCGTTGTCCGGATTTATTGGGCGTAAAGGGCGCGCAGGTGGTTCGTTAAGTCCGAGGTGAAATCTCCCGGCTCAACTGGGAGGGGTCTTCGGATACTGGCGGACTTGTTCC
+
CCCCCCCCCCCCCCCCCCCCCCCCCCCCCCCCCCCCCCCCCCCCCCCCCCCCCCCCCC5CCCCCCCCCCCCCCCCCCCCCCCCC5CCCCCCCCCCCCCCCCCCCCCCCCCCCCCCCCCCCCCCCCCCCCCCCCCCCCCCCCCCCCCCCCCCCCCCCCCCCCCCCCCCCCCCCCCCCCCCCCCCCCCCCCCCCCCCCCCCCCCCCCCCCCCCCCCCCCCCCCCCCCCCCCCCCCCC5CCCCCCCCCCCCCCCCCCCCCCC5CCCCCCCCCCCCCCCCCCCCCC*CCCCCCCCCCCCC#####
@VH01349:24:AACVJTHM5:1:1106:38701:31537 1:N:0:AGGTGAGA+GGCATAGA
CCTATGACTCCTACGGGAGGCAGCAGTGGGGAATATTGGACAATGGGGGAAACCCTGATCCAGCGACGCCGCGTGGGTGAAGAAGGCCTGCGGGTTGTAAAGCCCTTTCAGTGGGGAAGAAAAGCCTCGAGCTAATACCTCGGGGTCTTGACGTAACCCATAGAAGAAGCACCGGCTAACTCTGTGCCAGCAGCCGCGGTAATACAGAGGGTGCGAGCGTTAATCGGAATTACTGGGCGTAAAGCGCGCGTAGGCGGCTTTGCAAGTCGGGTGTGAAATCCCCAGGCTTAACCTGGCACTG
+
CCCCCCCCCCCCCCCCCCCCCCCCCCCC5CCCCCCCCCCCCCCCCCCCCCCCCCCCCCCCCCCCCCCCCCCCCCCCCCCCCCCCCCCCCCCCCCCCCC5CCCCCCCCCCCCCCCCCCCCCCCCCCCCCCCCCCCCCCCCCCCCCCCCCCCCCCCCCCCCCCCCCCCCCCCCCCCCCCCCCCCCCCCCCCCCCCCCCCCCCCCC*CCCCCCCCCCCCCCCCCCCCCCCCCCCCCCCCCCCCCCCCCCCCCCCCCCCC5CCCCCCCCCCCCCCCCCC5CCCCC5CCCCCCCCCCCCCC#####
@VH01349:24:AACVJTHM5:1:1106:42658:32768 1:N:0:AGGTGAGA+CGCATAGA
CCTATGACTCCTACGGGAGGCAGCAGTGGGGAATATTGCACAATGGGGGAAAGCCTGATGCAGCGACGCCGCGTGAGGGATGACGGCCTTCGGGTTGTAAACCTCTTTCAGTAGGGAAGAAGCGAAAGTGACGGTACCTGCAGAAGAAGCGCCGGCTAACTACGTGCCAGCAGCCCCCGTAATACGTAGGGCGCAAGGGTTATCCGGAATTATTGGGCGTAAAGAGCTCGCAGGCGGTTTGTCGCGTCTATCGTGAAAGTCCGAGGCTCAACCTCGCATCTGCGGTGGGAACGGGCGCAGA
+
CCCC5*CCCCCCCCCC*CCCCCCCCC5CCCCCCC*CCCCCCCCCCC5*CCCCCCCC*CC55CCC*CCCCCCCCCCCCCCCC5CCCCCCCCCCCCCCCCCCCCC5CCCCCCCCCCC5CCCCCC*CCCCCCCC55CCCCCCCC5CCC*CCCC*CCCC5CCCCCCCCCCC55*5C*CC*5*CCCCC5CC*5*5555C555*55555555*CC5C5CC55555CCCCCC55*C5CC5CC5C55C5CCC*CC555CC5CCCCCCCC55CCC5CCCCC*CC5*CCCCCCCCCCCC*CCCCCC#####
@VH01349:24:AACVJTHM5:1:1106:48793:36062 1:N:0:AGGTGAGA+CGCATAGA
CCTATGACTCCTACGGGAGGCAGCAGTAGGGAATCTTCCGCAATGGACGAAAGTCTGACGGAGCAACGCCGCGTGAGCGAAGAAGGTTTTCGGATCGTAAAACTCTGTTGTAAGGGAAGAACACGTACGAGAGTAACTGCTCGTACCTTGACGGTACCTTATTAGAAAGCCACGGCTAACTACGTGCCAGCAGCCGCGGTAATACGTAGGTGGCAAGCGTTGTCCGGAATTATTGGGCGTAAAGCGCGCGCAGGCGGTTCTTTAAGTCTGATGTGAAAGCCCACGGCTCAACCGTGATACA
+
CCCCCCCCCCCCCCCCCCCCCCCCCCCCCCCCCCCCCCCCCCCCCCCCCCCC5CCCCCCCCCCCCCCCCCCCCCCCCCCCCCCCCCCCCCCCCCCCCCCCCCCCCCCCCCCCCCCCCCCCCCCCC5CCCCCCCCCCCCCCCCCCCCCCCCCCCCCCCCCCCCCCCCCCCCCCCCCCCCCCCCCCCCCCCCCC*CCCCC*CCCCCC5CCC5CCCCCC55CCCCCCCCCCCCCCCCCCCCCCCCCCC5CCCCCC5CC5C5CCCCCCCCCCC5CCCC5CCCCCC*CCCCCC5CCCC*CC#####
@VH01349:24:AACVJTHM5:1:1106:41920:36421 1:N:0:AGGTGAGA+CGCATAGA
CCTATGACTCCTACGGGAGGCAGCAGTGGGGAATATTGCACAATGGGCGAAAGCCTGATGCAGCGACGCCGCGTGAGGGATGACGGCCTTCGGGTTGTAAACCTCTTTCAGTAGGGAAGAAGCGAAAGTGACGGTACCTGCAGAAGAAGCGCCGGCTAACTACGTGCCAGCAGCCGCGGTAATACGTAGGGCGCAAGCGTTATCCGGAATTATTGGGCGTAAAGAGCTCGTAGGCGGTTTGTCGCGTCTGCCGTGAAAGTCCGGGGCTCAACTCCGGATCTGCGGTGGGTACGGGCGAGCA
+
CCCCCCCCCCCCCCCCCCCCCCCCCCCCCCCCCCCCCCCCCCCCCCCCCCCCCCCCCCCCCCCCCCCCCCCCCCCCCCCCCCCCCCCCCCCCCCCCCCCCCCCCCCCCCCCCCCCCCCCCCCCCCCCCCCCCCCCCCCCCCCCCCCCCCCCCCCCCCCCCCCCCCCCCCCC*CCCCCCCCCCCCCCCCCCCC5CCCCCCCC5CCCCCCCCC5CCCCCCCCCCCCCCCCCCCCCCCCCCCCCCCCCCCCCCCCCCCCCCCCCC*CCCCCCCCCCCCC5CCCCCCC5CCCCCCCCCCC#####
@VH01349:24:AACVJTHM5:1:1106:64017:36668 1:N:0:AGGTGAGA+CGCATAGA
CCTATGACTCCTACGGGAGGCAGCAGTGGGGAATCTTGGGCAATGGGGGAAACCCTGACCCAGCGACGCCGCGTGGGGGATGAAGGCCTTCGGGTTGTAAACCCCTGTTAGGTGGGACGAACACCTCCTTGCAAATAGCGGGGGGGGCTGACGGTACCACCAGAGAAAGCCCCGGCTAACTCCGTGCCAGCAGCCGCGGTAATACGGAGGGGGCTAGTGTTGTTCGGAATTACTGGGCGTAAAGGGCGCGCAGGCGGCTTGGCAAGTCGAGTGTGAAATCCCTTGGCTTAACTAAGGTAAA
+
CCCCCCCCCCCCCCCCCCC5CCC5CCCCCCCCCC*CCCCCCCCCCCCCCCCCCCCCCCCCCCCCCCCCCCCCCCCCCCCCCCCCCC5CCCCCCCCCCCCCCCCCCCCCCCCCCCC5CCCCCCCCCCCCCCCCCCCCCCCCCCCCCCCCCCCCCCCCC5CCCCCCCCCCCCCCCCCCCCCCCCCCC5CCCCCCCCC5CCCCCCCCCCCCCC*5CCCCCCC*CCCCCCCCCCCCCCCCCCCCCCCCCCCCCCCCCCCCCCCCCCCCCCC5CCCCCCCCCCCC55CCCCCCCCCCCCCC#####
@VH01349:24:AACVJTHM5:1:1106:59814:38106 1:N:0:AGGTGAGA+GGCATAGA
CCTATGACTCCTACGGGAGGGAGCAGTGGGGAATTTTGGGCAATGGCCGCAAGGCTGACCCAGCGACGCCGCGTGCGGGAGGAAGCCTTTCGGGGTGTAAACCGCTGTCAGGGGGGACGAACCCTTCCATCACGAACAGGGGTGGGAGCTGACGGTACCTCCAGAGGAAGCGCCGGCTAACTCCGTGCCAGCAGCCGCGGTAAGACGGAGGGCGCGAGCGTTGTTCGGAATCACTGGGCGTAAAGCGCGCGCAGGCGGGACCAGCAAGTCGGAAGTGAAATCCCGGGGCTCAACTCCTATC
+
CCCCCCCCCCCCCCCCCCCC*CCCCCCCCCCCCCCCCCCCCCCCCCCCCCCCCC*CCCCCCCCCCCCCCCCCCCCCCCCCCCCCCCCCCCCCCCCCCCCCCCCCCCCCC5CCCCCCCCCCCCCCCCCCCCCCCCC5CCCCCCCCCCCCCCCCCCCCCCCCCCCC5CCCCCCC5CCCCCCCCCCCCCCCCCCCCCCCCC5CCCCCCCCCCCCCCCCCCCCCCCCCCCCCCCCCCCCCCCCCCCCCCCCCC5CCCCCCCCCCCCCCCCCCCCCCCCCCCCCCCCCCCCCCCCCCCCCC#####
@VH01349:24:AACVJTHM5:1:1106:20087:38485 1:N:0:AGGTGAGA+CGCATAGA
CCTATGACTCCTACGGGAGGCAGCAGTAGGGAATATTGCGCAATGGAGGAAACTCTGACGCAGCGACGCCGCGTGGGTGACGAAGGCTTTCGGGTCGTAAAGCCCTGTCGGATGGGACGAAAAACGGTATGGCTAACATCCATGCCGCTTGACGGTACCATTAAAGGAAGCACCGGCTAACTACGTGCCAGCAGCCGCGGTAATACGTAGGGTGCTAGCGTTGTTCGGAATCATTGGGCGTAAAGCGCGTGTAGGTGGCTAATTAAGTCGGGTGTGAAAGCCCTGGGCTCAACCCAAGGGT
+
CCCCCCCCCCCCCCCC*CCCCCCCCCCCCCCCCCCCCCCCCCCCCCCCCCCCCCCCCCCCCCCCCCCC5CCCCCCCCCCCCCCCCC*CCCCCCCCCCCCCCCCCCCCCCCCCCCCCCCCCCCCCCCCCCCCCCCCCCCCCCCCCCCCCCCCCCCCCCCCCCCCCCCCCCCCCCCCCCCCCCCCCCCCCCCCCCCCCCCCCCCCCC5CCCCCCCC*CCCCCCCCCCCCCCCCCCCCCCCCCCCCCCCCCCCCCCCCC5CCCCCCCCCCCCCCCCCCCCCCCCCC5CCCCC5CCCCCC#####
@VH01349:24:AACVJTHM5:1:1106:29914:38542 1:N:0:AGGTGAGA+CGCATAGA
CCTATGACTCCTACGGGAGGCAGCAGTTAGGAATATTCCACAATGGGCGAAAGCCTGATGGAGCAACGCCGCGTGGAGGATGAAGGCCTTCGGGTCGTAAACTTCTTTTCTATGCGAAGAATATGACGGTAACATAGGAATAAGGGTCTGCTAACTACGTGCCAGCAGCCGCGGTCATACGTAGGACCCAAGCGTTATCCGGATTGACTGGGCGTAAAGAGTTGCGTAGGTGGTAGTTTAAGCGATTAGTGAAATCTTGTGGCTCAACCATAAGGCTATTATTCGAACTGGATTACGCGAG
+
CCCCCCCCCCCC5CCCCCCCCCCCCCCCCCCCCCCCCCCCCCCCCCCCCCCCCCCCCCCCCCCCCCCCCCCCCCCCCCCCC5CCCCCCCCCCCCCCCCCCCCCCCCCCCCCCCC*5CCCCCCCCCCCCCCCCCCCCCCCCCCCCCCCCCCCCCCCCCCCCCCCC5CC5CCCCCCCCCCCCCCCCCCCCCCCCCCCC5CCCCCCCCCCCCCCCCCCCCCCCCCCCCCCCCCCCCCCCCCCCCCCCCCCC*CCCCCCCCCCCCCCCCCCCCCCCCC*CCCCC5CCCCC*5CCCCCC5*#####
@VH01349:24:AACVJTHM5:1:1106:55023:38807 1:N:0:AGGTGAGA+CGCATAGA
CCTATGCTCCTACGGGAGGCAGCAGTAGGGAATCTTCCGCAATGGACGAAAGTCTGACGGAGCAACGCCGCGTGAGTGATGAAGGTTTTCGGATCGTAAAACTCTGTTGTTAGGGAAGAACAAGTACCGGAGTAACTGCCGGTACCTTGACGGTACCTAACCAGAAAGCCACGGCTAACTACGTGCCAGCAGCCGCGGTAACACGTAGGTGGCAAGCGTTGTCCGGAATTATTGGGCGTAAAGCGCGCGCAGGTGGTCTCTTAAGTCTGATGTGAAAGCCCCCGGCTCAACCGGGGCTTGT
+
CCCCCCCCCCCCCCCCCCCCCCCCCCCCCCCCCCCCCCCCCCCCCCCCCCCCCCCCCCCCCCCCCCCCCCCCCCCCCCCCCCCCCCCCCCCCCCCCCCCCCCCCCCCCCCCCCCCCCCCCCCCCCCCCC5CCCCCCC5CCCCCCCCCCCCCCCCCCCCCCCCCCCCCCCCC5C5CCC5CCCCCC5CCCCCCCCC*CCCCCCCCC*CCCCCCCCCCCCCCCCCCCCCCC5CCCCCCCCCC5C5**CCCCC*C5C5C5CCCCC5CCCCCCCCCCCCCCC5CCCCCC*5C5CCCCC*55#####
@VH01349:24:AACVJTHM5:1:1106:50516:41419 1:N:0:AGGTGAGA+CGCATAGA
CCTATGCTCCTACGGGAGGCAGCAGTAGGGAATCTTCCGCAATGGACGAAAGTCTGACGGAGCAACGCCGCGTGAGTGATGAAGGTTTTCGGATCGTAAAACTCTGTTGTTAGGGAAGAACAAGTACCGGAGTAACTGCCGGTACCTTGACGGTACCTAACCAGAAAGCCACGGCTAACTACGTGCCAGCAGCCGCGGTAACACGTAGGTGGGAAGCGTTGTCCGGAATTATTGGGCGTAAAGCGCGCGCAGGTGGTCTCTTAAGTCTGATGTGAAAGCCCCCGGCTCAACCGGGGCTTGT
+
CCCCCCCCCCCCCCCCCCCCCCCCCC5CCCCCCCCCCCCCCCCCCCCCCCCCCCCCCCCCCC*CCCCCCCCCCCC*CCCCCCCCCCCCCCCCCCCCCCCCCCCCCCCCCCCCCCCCCCCCCCCCCCCCCCCCCCCCCCCCCCCCCCCCCCCCCCCCCCCCCCCCCCCCC*CCCC5CCCCCCCCCCCCCCCCCCCCCCCCCCCCCCCCCCCCC*CCCCCCCCC5CCCCC*CCCCCCCCCC*CCCCCCCCCCCC*CCCCCCCCCCCCCCCCC5CCCCCCC5C5C5*CCC*CCC5C5CC#####
@VH01349:24:AACVJTHM5:1:1106:74432:42347 1:N:0:AGGTGAGA+CGCATAGA
CCTATGACTCCTACGGGAGGCAGCAGCAGGGAATCTTGCGCAATGGGCGAAAGCCTGACGCAGCAACGCCGCGTGGGGGATGAAGGCCTTCGGGTTGTAAACCCCTTTCAGGAGGGAAGAAATTGACGGTACCTCCAAAAGAAGCACCGGCCAACTACGTGCCAGCAGCCGCGGTAATACGTAGGGTGCGAGCGTTATCCGGAATCATTGGGCGTAAAGAGCTCGTAGGCGGTTCAGCAAGTCGGCTGTGAAAGTCTGAGGCTCAACCTCAGAATTGCAGTCGATACTGCTGTGACCTCTT
+
CCCCCCCCCCCCCCCC5CCC*CCCCCCCCCCCCCCCCCCC5CCCCCCCCCCCC5CCCCCCCCCC5CCCCCCCCCCCCCCCCCCCCCCCCCCCCCCCCCCCCCCCCCCCCCCCCCCCCCCCCCCCCCCCCCCCCCCCCCCCCCCCCCCCCCCCCCCCCCCCCCCCC*CCCCCCCCCCCCCC5C5CCCCCCCCC5CCC*CCCCCCCCCCCCCC5CCCCCCCC5CCCCCCCCCCCCCCCCCCCCCCCCCCCCCCCCC5C5CCC**5CCCCCCCC5CCCC5*CCCCCCCCCC**CCCCCC#####
@VH01349:24:AACVJTHM5:1:1106:67180:43048 1:N:0:AGGTGAGA+CGCATAGA
CCTATGACTCCTACGGGAGGCAGCAGTGGGGAATATTGCACAATGGGCGGAAGCCTGATGCAGCGACGCCGCGTGGGGGATGACGGCCTTCGGGTTGTAAACCTCTTTCGCTAGGGACGAAGCTTTTGTGACGGTACCTGACGTAAGCCCCGGCTAACTACGTGCCAGCAGCCGCGGTAATACGTAGGGGGCAAGCGTTGTTCGGAATTACTGGGCGTAAAGGGCGCGTAGGCGGCACAGCAAGTCGGGAGTGAAAGCCCGGGGCTCAACCCCGGAATGTCTTTCGAAACTGCTGACCCGG
+
CCCCCCCCCCCCCCCCCCCCCCCCCCCCCCCCCCCCCCCCCCCCC*CCCCCCCCCCCCCCCCC*CCCCCCCCCCCC5CCCCCCCCCCCCCCCCCCCCCCCCCCCCCCCCCCCCCCCCCCCCC5CCCCCCCCCCCCCCCCCCCCCCCCCCCCCCCCCCCCCCCCCCCCC5CCCCCCCCCCCCCCCCCCCCCCCCCCCCCCCCCCCCCCCCCCCCCCC5CCCCCCCCCCCCCCCCCCCCCCCCCC5CCCCCCCCCCCCCCCCCCCC*CCCCCC555CCCCCCCCCCCCCCCCC*CCCC#####
@VH01349:24:AACVJTHM5:1:1106:55004:43256 1:N:0:AGGTGAGA+CGCATAGA
CCTATGACTCCTACGGGAGGCAGCAGTGGGGAATATTGGACAATGGGCGCAAGCCTGATCCAGCCATGCCGCGTGTGTGAAGAAGGCCTTCGGGTTGTAAAGCACTTTTGTACGGGAAGAAAAGCTTTCGGTTAATACCCGGGAGTCATGACGGTACCGTAAGAATAAGCACCGGCTAACTTCGTGCCAGCAGCCGCGGTAATACGAAGGGTGCAAGCGTTACTCGGAATTACTGGGCGTAAAGCGTGCGTAGGTGGTTTGTTAAGTCTGATGTGAAAGCCCTGGGCTCAACCTGGGAGTT
+
CCCCCCCCC5CCCCCCCCCCCCCCCCCCCCCCCCCCCC*CCCCCCCCCCCCCCCCCCCCCCCCCCCCCCCCCCCCCCCCCCCCCCCCCCCCCCCCCCCCCCCCCCCCCCCCCCCCC*CC*CCCCCCCCCCCCCCCC5CCCCCCCCCCCCCCCCCCCCCCCCCCCCCCCCCCCCCCCCCCCCCCCCCCCCC*CCCCCCCCCCCCCCCCCCCCCCCCCCCCCCCCCCC5CCCCCCCCCC5CCCCCCCCCCCCCCCCCCCCCCCCCCCCCCCCCCCCCCCCCCCCCC5CCCCCCCCCCC#####
@VH01349:24:AACVJTHM5:1:1106:62995:47762 1:N:0:AGGTGAGA+CGCATAGA
CCTATGACTCCTCGGGAGGCAGCAGTGGGGAATTTTGCGCAATGGGGGAAACCCTGACGCAGCAACGCCGCGTGAGTGATGAAGGCCTTCGGGTCGTAAAGCTCTGTCGGAGGGAACGAAACCTTCCGGGGTGAACAATCCCGGGATTTGACGGTACCCTCAAAGGAAGCACCGGCTAACCACGTGCCAGCAGCCGCGGTAATACGTGGGGTGCAAGCGTTGTTCGGAATTACTGGGCGTAAAGCGCGTGTAGGCGCCCAAACGGGTCCGGTGTGAAAGCCCTCGGCTTAACCGAGGAGTC
+
CCCCCCCCCCCCCCCCCCCCCCC*CCCCCC5C5CCCCCCCCCCCCCCCCCCCC*CCCCCCCCCCCCCCCCC*CCCCCCCCCCCCCCCCCCCC5CCCCCCCCCCCCCCCCCCCCCCCCCCCCCCCCCCCCCCCCCCCCCCCCCCCCCCCCCCCCCCCCC5CCCCCCCCCCCCCCCCCCCCCCCCCCCCCCCCC5CCCCCCCCCCCCCCCCC5CCCCCCC5C5CCCCCCCCCCCCCCCCCCCC*C*CCCCCCCCCCCC*CCCCCC*CCCCCC5CCCCCCC5C5*CC5C5CCCCCCCC5#####
@VH01349:24:AACVJTHM5:1:1106:61897:48216 1:N:0:AGGTGAGA+CGCATAGA
CCTATGACTCCTACGGGAGGCAGCAGTAGGGAATTTTCCGCAATGGGCGAAAGCCTGACGGAGCAACGCCGCGTGAATGATGACGGCCTTCGGGTTGTAAAATTCTGTTCTAAGGGAAGAAGATCTGACGGTACCTTAGGAGAAAGCCACGGCTAACTACGTGCCAGCAGCCGCGGTAATACGTAGGTGGCAAGCGTTGTCCGGAATTATTGGGCGTAAAGCGCGCGCAGGCGGTTCTTTAAGTTGGGTGTCAAAGGCAGCGGCTCAACCGCTGTACGCACCCAAAACTGGAGAACAATAT
+
CCCCCCCCCCCCCCCCCCCCCCCCCCCCCCCCCCCCCCCCCCCCCCCCCCCCCCCCCCCCCCCCCCCCCCCCCCCCCCCCCCCCCCCCCCCCCCCCCCCCCCCCCCCCCCCCCCCCCCCCCCCCCCCCCCCCCC5CCCCCCCCCCCCCCCCCCCCCCCCCCCC5CCCC5CCCCCCCCCCCCCCCCCCCCCCCCCCCCCCCCCCCCCCCCCCCC*CCCCCCCCCCCCCCCCCCC5CCCCCCCCCCCCCCCCCC5CCCCCCCCCCCCCCCCC5CCCCC*CCCCCCCCCCCCCCCCCCC#####
@VH01349:24:AACVJTHM5:1:1106:35917:49238 1:N:0:AGGTGAGA+CGCATAGA
CCTATGACTCCTACGGGAGGCAGCAGTAGGGAATCTTCCACAATGGACGAAAGTCTGATGGAGCAACGCCGCGTGAGTGAAGAAGGTTTTCGGATCGTAAAACTCTGTTGTTGGAGAAGAATGTATCTGATAGTAACTGATCAGGTAGTGACGGTATCCAACCAGAAAGCCACGGCTAACTACGTGCCAGCAGCCGCGGTAATACGTAGGTGGCAAGCGTTATCCGGATTTATTGGGCGTAAAGCGAGTGCAGGCGGTTTATTAAGTCTGATGTGAAAGCCCTCGGCTCAACCGAGGTGTA
+
CCCCCCC*CCCCCCCCCCCCCCCCCCCCCCCCCCCCCCCCCCCCCCCCCCCCCCCCCCCCCCCCCCCCCCCCCCCCCCCCCCCCCCCCCCCCCCCCCCCCCCCCCCCCCCCCCCCCCCCCCCCCCCCCCCC5CCCCCCCCCCCCCCCCCCCCCCCCCCCCCCCCCCCCCCCCCCCCCCCCCCCCCCCCCCCCCCCCCCCCCCCCCCCCCCCCCCCCCCCCC5C*CCCCCCCCCCCCC5CCCCCCCCCCCCCCCCCCCCCCCCCCC5CCCCCCCCCCCCCCCCCC5CCCCCCCCCCC#####
@VH01349:24:AACVJTHM5:1:1106:26355:49749 1:N:0:AGGTGAGA+CGCATAGA
CCTATGACTCCTACGGGAGGCAGCAGTAGGGAATCTTCCACAATGGACGAAAGTCTGATGGAGCAACGCCGCGCGAGTGAAGAAGGTTTTCGGATCGTAAAACTCTGTTGTAAGGGAAGAACACGTACGAGAGTAACTGCTCGTACCTTGACGGTACCTTATTAGAAAGCCACGGCTAACTACGTGCCAGCAGCCGCGGTAATACGTAGGTGGCAAGCGTTGTCCGGAATTATTGGGCGTAAAGCGCGCGCAGGCGGTTCTTTAAGTCTGATGTGAAAGCCCACGGCTCAACCGTGGTGTA
+
CCCCCCCCCCCCCCCCCCCCCCCCCCCCCCCCCCCCCCCCCCCCCCCCCCCCCCCCCCCCCCCCCCCCCCC5CCCCCCCCCC*CCCCCCCCCCCCCCCCCCCCCCCCCCCCCCCCCCCCCCCCCCCCCCCCCCCCCCCCCCCCCCCCCCCCCCCCCCCCCCCCCCCCCCCCCCCCCCCCCCCCCCCCCCCCCCCCCCCCCCCCCCCCCCCCCCCCC*CCCCCCCCCCCCCCCCCCCCCCCCCC*C*CCCCCCCCCCC5CCCCCCCCC5C5CC5CCCCCCCCCCC5*CCCCCCC55C#####
@VH01349:24:AACVJTHM5:1:1106:57485:49939 1:N:0:AGGTGAGA+CGCATAGA
CCTATGACTCCTACGGGAGGCAGCAGTAGGGAATCTTCCGCAATGGACGAAAGTCTGACGGAGCAACGCCGCGTGAGCGAAGAAGGCCTTCGGGTCGTAAAGCTCTGTTGTTAGGGAAGAACAAGTACCGGAGTAACTGCCGGTACCTTGACGGTACCTAACCAGAAAGCCACGGCTAACTACGTGCCAGCAGCCGCGGTAATACGTAGGTGGCAAGCGTTGTCCGGAATTATTGGGCGTAAAGCGCGCGCAGGCGGTTTCTTAAGTCTGATGTGAAAGCCCCCGGCTCAACCGGGTTGGA
+
CCCCCCCCCCCCCCCCCCCCCCCCCCCCCCCCCCCCCCCCCCCCCCCCCCC5CCCCCCCCCCCCCCCC5CCCCCCCCCCCCCCCCCCCCCCCCCCCCCCCCCCCCCCCCCCCCCCCCCCCCCCCCCCCCCCCCCCCCCCCCCCCCCCCCCCCCCCCCCCCCCCCCCCCCCCCCCCCCCCCCCCCCCCCCCC5C5CCCCCCCCCCCCCCCCCCCCCCCCCCCCCCCCCCCCCCCCCCCCCCCCCC5CC5CCCCCCCCCCCCCCCCCCCCCCCCCCCCCCCC5CCCCCCCCCCCCCCC#####
@VH01349:24:AACVJTHM5:1:1106:45290:50052 1:N:0:AGGTGAGA+CGGATAGA
CCTATGACTCCTACGGGAGGCAGCAGCAGGGAATTTTGCGCAATGGGCGAAAGCCTGACGCAGCAACGCCGCGTGGGGGATGAAGGCCTTCGGGTTGTAAACCCCTTTTAGGAGGGACGAAATTGACGGTACCTCCAGAAAAAGCCCCGGCCAACTACGTGCCAGCAGCCGCGGTAATACGTAGGGGGCGAGCGTTGTCCGGAATTATTGGGCGTAAAGAGCTCGTAGGCGGCTTAGTAAGTCGGCGGTGAAATACCGAGGCTCAACCTCGGCACTGCCGTCGATACTGCTATGGCAGCAC
+
CCCCCCCCCCCCCCCCCCCCCCCCCCCCCCCCCCCCCCCCCCCCCCCCCCCCCCCCCCCCCCCCCCCCCCCCCCCCCCCCC5CCCCCCCCCCCCCCCCCCCCCCCCCCCCCCCCCCCCCCCCCCCC5CCCCCCCCCCCCCCCCCCCCCCCCCCCCCCCCCCCCCC*CCCC5CCCCCCCCC5CCCCCCCCCCCC5CCCCC5CCCCCCCCCCCCCCCCCCC5CCCCCCCCCCCCCCCCCCCCCCCCCCCCCCCCCCCCCCCCCCCCCCCCCCCCCCCCCCCCCCCCCCCCCCCCCCCC#####
@VH01349:24:AACVJTHM5:1:1106:59870:50582 1:N:0:AGGTGAGA+CGCATAGA
CCTATGACTCCTACGGGAGGCAGCAGCAGGGAATCTTGCGCAATGGGCGAAAGCCTGACGCAGCAACGCCGCGTGGGGGATGAAGGCCTTCGGGTTGTAAACCCCTTTCAGGAGGGAAGAAATTGACGGTACCTCCAAAAGAAGCCCCGGCTAACTACGTGCCAGCAGCCGCGGTAATACGTAGGGGGCGAGCGTTGTCCGGAATCATTGGGCGTAAAGAGCTCGTAGGCGGTTCAGTAAGTCGGCTGTGAAATTCCGAGGCTCAACCTCGGAACTGCAGTCGAAACTATTGTGACGAAGA
+
CCCCCCCCCCCCCCCCCCCCCCCCCCCCCCCCCCCCCCCCCCCCCCCCCCCCC5CCCCCCCCCCCCCCCCCCCCCCCCC5CCCCCCCCCCCCCCCCCCCCCCCCCCCCCCCCCCCCCCCCCCCCCCCCCCCCCCCCCCCC5CCCCCCCCCCCCCCCCC5CCCCCCCCC5CCCCCCCCCCCCCCCCCCCCCCCCC5CCCCCCCCCCCCCCCCCCCCCCCC5CCCCCCCC*CCCCCCCCC5CCCCCCCCCCCCC5CCCCCCCCCCCC5CCCCCCCCCCCCCCCC*CCCCC5CCC5C*5#####
@VH01349:24:AACVJTHM5:1:1106:44211:50677 1:N:0:AGGTGAGA+CGCATAGA
CCTATGACTCCTACGGGGGCAGCAGTGGGGAATCTTGCGCAATGGACGAAAGTCTGACGCAGCCACGCCGCGTGAGTGAAGAAGGCCTTCGGGTTGTAAAGCTCTGTCGCCCGGGACGAAAAGGTTGAAGGTGAATAGCCTTCAGCTCTGACGGTACCGGGAGAGGAAGCACCGGCTAACTCCGTGCCAGCAGCCGCGGTAATACGGAGGGTGCAAGCGTTGCTCGGAATTATTGGGCGTAAAGGGTAGGTAGGTGGTCTCATTTGTCTGGGGTGAAAGCCTTGAGCTTAACTCAAAGCTC
+
CCCCCCCCCCCCCC*CC5CCCCCCCCCCCCCCCCCCCCCCCCCCCCCCCCCCCCCCCCCCCCCCCCC5CCCCCCCCCCCCCCC5CCCCCCCCCCCCCCCCC5CCCCCCCCCCCCCCCCCCCCCCCCCCCCCCCCCCCCCCCCCCC5C5CC*CCCCCCCC5CCCCCCCCCCCCCCCCCCCCCCCCCC5CCC*CCCC*CCCCC*CCC*CCCCCCCCCCCCCCCCCCCCCCCCCCCCCCCCCCCCC55CCCCCCCCCCCCCCCCCCCCCCCCCCCCCCCCCCCCCCCCCCCCCCCCCCC#####
@VH01349:24:AACVJTHM5:1:1106:70380:51586 1:N:0:AGGTGAGA+CGCATAGA
CCTATGACTCCTACGGGAGGCAGCAGTAGGGAATCTTCCGCAATGGACGAAAGTCTGACGGAGCAACGCCGCGTGAGTGATGAAGGTTTTCGGATCGTAAAGCTCTGTTGTTAGGGAAGAACAAGTGCAAGAGTAACTGCTTGCACCTTGACGGTACCTAACCAGAAAGCCACGGCTAACTACGTGCCAGCAGCCGCGGTAATACGTAGGTGGCAAGGGTTGTGCGGAATTATTGGGCGTAAAGGGCTCGCAGGCGGTTTCTTAAGTGTGATGTGAAAGCCCCCGGCTCAACCGGGCAAGA
+
CCCCCCCCCCCCCCCCCCCCCCCCCCCCCCCCCCCCCCCCCCCCCCCCCCCCCCCCCCCCCCCCCCCCCCCCCCCCCCCCCCCCCCCCCCCCCCCCCCCCCCCCCCCCCCCCCC*CCCCCCCCCCCCCCCCCCCCCCCC*CCCCCCCCCCCCCCCC5CCCCCC55CCC*5CCCCCCCCCCCCCCCCCCCC*CC*CCCCCCCCCCCCCCCCCCCCC5**CCCCC*CC5C5CCCCCCCCCCCCCC*CCCCCCCCC*CCCCCCCCCCC55*CCCCC5CC5CC55CCCCC5CCCCCCCCC#####
@VH01349:24:AACVJTHM5:1:1106:67426:53328 1:N:0:AGGTGAGA+GGCATAGA
CCTATGACTCCTACGGGAGGCAGCAGTAGGGAATCTTCCACAATGGGCGAAAGCCTGATGGAGCAACGCCGCGTGAGTGAAGAAGGATTTCGGTTCGTAAAACTCTGTTGTAAGGGAAGAACAAGTACAGTAGTAACTGGTTGTACCTTGACGGTACCTTATTAGAAAGCCACGGCTAACTACGTGCCAGCAGCCGCGGTAATACGTAGGTGGCAAGCGTTGTCCGGAATTATTGGGCGTAAAGCGCGCGCAGGCGGTCCTTTAAGTCTGATGTGAAAGCCCACGGCTCAACCGTGTTCAG
+
C5CCCCCCCCCCCCCC5CCCCCC5CCCCCCCCCCCCCCC5CCCC*C*CCCCCC5CCCCCCCCCCCCCCCCCCCC*CCCC5CCCCCCCCCCCCCCCCCCCCCCCCCCCCCCCCCC*5CCCCCCCCCCCCCC5CCCCCCC5CCCC5CC5C55CCCCCCCCCCCCCC55CCCCCCCCCCCCCCCCCCC*CCCCC5CCCC*CCCCCCCCCCCCCCCC5CCC*5CCCCCCCCCC*CCCC5CCCCCCC*C55CCCCCC5CCCCCCCC*CC*5CCC5CC*CCCCC*5555*5555CCC55CC5#####
@VH01349:24:AACVJTHM5:1:1106:36674:56092 1:N:0:AGGTGAGA+CGCATAGA
CCTATGACTCCTACGGGAGGCAGCAGTAAGGAATATTGCGCAATGGACGAAAGTCTGACGCAGCAACGCCGCGTGCGGGAAGAAGGGCTTCGGCTCGTAAACCGCTTTTCTGCGGGAAGAGCAAGGACGGTACCGCAGGAATAAGTCTCGGCTAACTACGTGCCAGCAGCCGCGGTAAAACGTAGGAGGCAAACGTTATCCGGATTTACTGGGCGTAAAGCACGTGCAGGTGGCCTGTTAAGTCGTGCGTGAAAGCTCCCTGGCTCAACCGGGAGAGGTCGTGCGATACTGACGGGGATTG
+
CCCCCCCCCCCCCCCCCCCC5CCCCCCCCCCCCCCCCCCCCCCCCCCC5CCCCCCCCCCCCCCCCCCCCCCCCCCCC*CCCC5CCCCCCCCCCCCCCCCCCCCCCCCCCCCCCCCC5CCCC5CCCCCCCCCCCCCCCCCCCCCCC5CCCCCCCCCCCCCCCCCCCCCCCCCCCCCCCCCCCCCCCCCCCCCCCCCCCCCCCCCCCCCCCCCCCCCCCCCCCCCCCCCCCCCCCCCCCCCCCCCCCCCCCCCCCCCCCCC**CC5CCCCCC*CCCCCC*CCCCCCCCC*CCCCCC55#####
@VH01349:24:AACVJTHM5:1:1107:63108:1492 1:N:0:AGGTGAGA+CGCATAGA
CCTATGACTCCTACGGGAGGCAGCAGTGGGGAATCTTGCACAATGGGGGAAACCCTGATGCAGCGACGCCGCGTGAGCGATGAAGCCCTTCGGGGTGTAAAGCTCTTTCGGCAGGGACGATAATGACGGTACCTGCAGAAGAAGCTGCGGCTAACTACGTGCCAGCAGCCGCGGTAATACGTAGGCAGCGAGCGTTGTTCGGAGTTACTGGGCGTAAAGCGTGCGTAGGCGGTAGTCCAAGTCTGGTGTGAAATCTCCCGGCTTAAGTGGGAGGGTGCGCCGGAAACTGGGCTGCGTAACG
+
CCCCCCCCCC*CCCCCCCCC5CCCCCCCCCCCCCCCCCCCCCCCCCCCC5CCCCCCCCCCCCCCCCCCCCCCCCCCCC*CCCCCCCC*CCCCCCCCCCCCCC*CCCCCCCCCCCCC*CCCCCCCCCCCCCCCCCCCC*CCCCCCCCCCCCCCCCCCC*CCC5CCCCCCCCCCCCCCCCC**CCCCCC5CCCCCCCCCCCC*CCCCCCCCCCCCCCCCCCCCCCCCCCCCCCCCCCCC*CCCCCCCCCCCCCCC5CC*CCCCC55C**CC555CC5CC*C*CCC5CCCCC5CCCC5*#####
@VH01349:24:AACVJTHM5:1:1107:64320:3045 1:N:0:AGGTGAGA+GGCATAGA
CCTATGACTCCTACGGAAGGCAGCAGCTAGGAATCTTGGGAATGGGCGAAAGCCTGACCCAGCAACGCCGCGTGGGCGATGAAGGCCTTCGGGTTGTAAAGCCCTTTTGCAGGGGAAGATGATGACGGTACCCTGCGAATAAGCCACGGCTAACTACGTGCCAGCAGCCGCGGTAATACGTAGGTGGCGAGCGTTGTCCGGATTTACTGGGCGTAAAGGGCGTGCAGGCGGTCTGTTAAGTCTAGGGTGAAAGCTCCCGGCTCAACTGGGAGAGGTCCTTGGATACTGGCGGACTTGTAAG
+
CCCCCCCCCCCCCCCCCCC*CCCCCCCCCCCCCCCCCCCCCCCCCCCCCCCCCCCCCCCCCCCCCCCCCCCCCCCCCCCCCCCCC5CCCCCCCCCCCCCCCCC*CCCCCCCCCCCCCCCCCCC*CCCCCCCCCCCCCCCCCCCCCCCCCCCCCCCCCCCCCCCCCCCCCCCCCCCCCCCCCCCCCCCCCCCCCCCCCCCCCCCCCCCC5CCCCCCCCCCCCCCCCCCCCCCCCCCCCCCCCCCCCCCCCCCCCCCCCCCCCC5CCCC*CCCCCCCCCCCCCCCC5CCCCCCCCCCC#####
@VH01349:24:AACVJTHM5:1:1107:20560:4654 1:N:0:AGGTGAGA+GGCATAGA
CCTATGACTCCTACGGGAGGCAGCAGTGGGGAATATTGCACAATGGGCGGAAGCCCGATGCAGCGACGCCGCGTGAGGGATGACGGCCTTCGGGTTGTAAACCTCTTTCAGTAGGGAAGAAGCGAAAGTGACGGTACCTGCAGAAGAAGCGCCGGCTAACTACGTGCCAGCAGCCGCGGTAATACGTAGGGCGCAAGCGTTATCCGGATTTATTGGGCGTAAAGAGCTCGTAGGCGGTTTGTCGCGTCTGCCGTGAAAGTCCGAGGCTCAACCTCGGATCTGCGGTGGGTACGGGCAGAGA
+
CCCCCCCCCCCCCCCC5CCCCCCCCCCCCCCCCCCCCCCCCCCCCCCCCCCCCCCCCCCCCCCCCCCCCCCCCCCCCCCCCCCCCCCCCCCCCCCCCCCCCCCCCCCCCCCCCCCCCCCCCCCCCCCCCCCCC5CCCCCCCCCCCCCCCCCCCCCCCCCCCCCCCCCCCCCCCCCC5CCCCCCCCCCCCCCCCCCCCCCCC*CCCCCCCCCCCCCC5CCCCCCC5CCCCCCCCCCCCCCCCCCCCCCCCCCCCCCCCCCCCCCCCC5CCCCCCCCCCCCCCCCCCCCCCCCCCCCC#####
@VH01349:24:AACVJTHM5:1:1107:29763:5714 1:N:0:AGGTGAGA+GGCATAGA
CCTATGACTCCTACGGGAGGCAGCAGTTAGGAATTTTGGGCAATGGGCGCAAGCCTGACCCAGCAACGCCGCGTGGGTGATGACGGCCTTCGGGTTGTAAAGCCCTTTTCTCGGGGAAGATGATGACGGTACCCGAGGAAGAAGCCCCGGCTAACTACGTGCCAGCAGCCGCGGTAATACGTAGGGGGCGAGCGTTGCCCGGATTTATTGGGCGTAAAGGGCGCGTAGGCGGCCACGTGCGTCACGGGTGAAATCTCCCGGCTCAACTGGGAGGGGTCCTGTGATACGGCGCGGCTACTGA
+
CCCCCCCCCCCCCCCCCCCCCCCCCCCCCCCCCCCCCCCCCCCCCCCCCCCCCCCCCCCCCCCCCCCCCCCCCCCCCCCCCCCCCCCCCCCCCCCCCCCCCCCCCCCCCCCCCCCCCCCCCCCCCCCCCCCCCCCCCCCCCCCCCCCCCCCCCCCCCCCCCCCCCCCCCCCCCCCCCCCCCCCCCCCCCCCCC*CCCCCCCCCCCCCCCCCCCCCCCCCCCCCCCCCCCCCCCCCCCCCCCCCCCCCCCCCCCCCCCCCCCCC5CCCCCCCCCCCCCCCCCCCCCCCCCCC*CC*C#####
@VH01349:24:AACVJTHM5:1:1107:67899:5790 1:N:0:AGGTGAGA+CGCATAGA
CCTATGACTCCTACGGGAGGCAGCAGTGGGGAATATTGGACAATGGGGGCAACCCTGATCCAGCGATGCCGCGTGTGTGAAGAAGGCCTGCGGGTTGTAAAGCACTTTAGTTGGGGAAGATGGATATTGAGCTTAAGAGGTTTGATATTTGACGGTACCCAAAGAATAAGCACCGGCAAACTCTGTGCCAGCAGCCGCGGTAATACAGAGGGTGCGAGCGTTAATCGGAGTTACTGGGCGTAAAGGGCGTGTAGGCGGATGGATGAGTTAGATGTGAAAGGCCTGGGCTTAACCTGCATTG
+
CCCCCCCCCCCCCCCCCCCC*CCCCCCCCCCCCCCCCCCCCCCCCCCCCCCCCCCC*CCCCCCCCCCCCCCCCCCCCCCCCC5CCCCCCCCCCCCCCCCCCCCCCCCCCCCCCCCCCCCCCCCCCCCCCCCCCCCCCCCCCCCCCCCCCCCCCCCCC5CCCCCCCCCCCCCCCCCCCCCCCCCCCCCCCCCCCCCCCCCCCCCCCCCCCCCCCCCCCCCCCCCCCCCCC5CCCCC5CCCCCCCCCCCCCC5CCCC5CCCCCCCCCCCCCCCCCCCCCCCCC*CCC*CCCCCC55CC#####
@VH01349:24:AACVJTHM5:1:1107:16167:11924 1:N:0:AGGTGAGA+GGCATAGA
CCTATGACTCCTACGGGAGGCAGCAGTGGGGAATATTGCACAATGGGCGAAAGCCTGATGCAGCAACGCCGCGTGAGCGATGAAGGCTTTCGAGTCGTAAAGCTCTGTCCTAAGGGAAGATAATGACGGTACCTTAGGAGGAAGCCCCGGCTAACTACGTGCCAGCAGCCGCGGTAATACGTAGGGGGCAAGCGTTATCCGGAATCATTGGGCGTAAAGGGTGCGTAGGCGGCCCTATAGGTCAGAGGTCAAAGGCTACGGCTCAACCGTAGTAAGCCTTTGAAACTGTAGGGCTTTAGGT
+
CCCCC5CCCCCCCCCCCCCCCCCCCCCCCCCCCCCCCCCCCCCCCCCCCCCCCCCCCCCCCCCCCCCCCCCCCCCCCCCCCCCCCCCCCCCCCCCCCCCCCCCCCCCCCCCCCCCCCCCCCCCCCCCCCCCCCCCCCCCCCCCCCCCCCCCCCCCCCCCCCCCCCC*C*CCCCCCCCCCCCCCCC5CCCCCCCCCCCCCCCCC*CC*CCC*CCCCCCCCCCCCCCCCCCCCCCCCCCCCCCCCCCCCCCCCCCCCCCCCCCCCCCCCCCCCC5CCCCCCCCCCCCCCCCCCC5CCC#####
@VH01349:24:AACVJTHM5:1:1107:59662:12965 1:N:0:AGGTGAGA+GGCATAGA
CCTATGACTCCTACGGGAGGCAGCAGTAGGGAATCTTCCACAATGGACGAAAGTCTGATGGAGCAACGCCGCGTGAGTGAAGAAGGTTTTCGGATCGTAAAACTCTGTTGTAAGGGAAGAACACGTACGAGAGTAACTGCTCGTACCTTGACGGTACCTTATTAGAAAGCCACGGCTAACTACGTGCCAGCAGCCGCGGTAATACGTAGGTGGCAAGCGTTGTCCGGAATTATTGGGCGTAAAGCGCGCGCAGGTGGTTTCTTAAGTCTGATGTGAAAGCCCACGGCTCAACCGTGGATAC
+
C5CCCCCCCCCCCCCCCCCC5CCCCCCCCCCCCCCCCCCCCCCCCCCCCCCCCCCC5CCCCCCCCCCCCCCCCCCCCCCCCC5CCCCCCCCCCCCCCCCCCCCCCCCCCCCCCCCCCCCCCCCCCCCCCCCCCCCCCCCCCCCCCCCCCCCCCCCCCCCCCCCCCCCCCCCCCCCCCCCCCCCCCCCCCCCCCCCCCCCCCCCCCCCCCCCCCCCCCCCCCCCCCCCCCCCCCCC*CCCCC*CC5CCCCCCCCCCCCCCCCCCCCCCCCCCCCCCCCCCCCCCCCCCCCCCCCCCC#####
@VH01349:24:AACVJTHM5:1:1107:54796:14271 1:N:0:AGGTGAGA+GGCATAGA
CCTATGACTCCTACGGGAGGCAGCAGTGGGGAATCTTGCGCAATGGGCGAAAGCCTGACGCAGCAACGCCGCGTGGGGGACGAAGGCTCTCGGGTTGTAAACCCCTTTCAGCAGGGACGAAAATGACGGTACCTGCAGAAGAAGCCCCGGCCAACTACGTGCCAGCAGCCGCGGTAACACGTAGGGGGCAAGCGTTGTCCGGAATTATTGGGCGTAAAGAGCTCGTAGGCGGCTCGGTAAGTCAGGTGTGAAATTCCAGGGCTCAACCCTGGAACGCCACCTGATACTGCCGTGGGTCCTG
+
CCCCCCCCCCCCCCCCCCCCCCCCCCCCCCCCCCCCCCCCCCCCCCCCCCCCCCCCCCCCCCCCCCCCCCCCCCCCCCCCCCCCCCCCCCCCCCCCCCCCCCCCCCCCCCCCCCCCCCCCCCCCCCCCCCCCCCCCCCCCCCCCCCCCCCCCCCCCCC5CCCCCCCCCCCCCCCCCCCCCCCCCCCCCCCCCCCCCCCCCCCCCCCCCCCCCCCCCCCCCCCCCCCCCCCCCCCCCCCCCCCCCCCCCCCCCCCCCCCCCCCCCCCCCCCCCCCC5CCCCCCCCCCCC5CCCCCC*#####
@VH01349:24:AACVJTHM5:1:1107:72178:15028 1:N:0:AGGTGAGA+CGCATAGA
CCTATGACTCCTACGGGAGGCAGCAGTGGGGAATATTGGACAATGGGGGCAACCCTGATCCAGCGATGCCGCGTGGGTGAAGAAGGCCTTCGGGTTGTAAAGCCCTTTAGGCTGGGAAGAAGGTTGCGTGGGTAATATCCACGTAATTTGACGGTACCAGCAGAATAAGCACCGGCAAACTCTGTGCCAGCAGCCGCGGTAATACAGAGGGTGCAAGCGTTAATCGGATTTACTGGGCGTAAAGGGCGCGTAGGCGGTCAAATGAGTGTGATGTGAAAGCCCCGGGCTTAACCTGGAGGGG
+
CCCCCCCCCCCCCCCCCCCCCCCCCCCCCCCCCC5CCCCCCCCCCCCCCCCCCCCCCCCCCCCCCCCCCCCCCCCCCCCCCCCCCCCCCCCCCCCCCCCCCCCCCCCCCCCCCCCCCCCCCCCCCCCCCCCCCCCC5CCCCCCCCCCCCCCCCCCCCCCCCCCCCCCCCCCCCCCCCCCCCCCCCCCCCCC5C5CCCCCCCCC*CCCCC5CCCCCCCCCCCCCCCCCCCCCCCCCCCCCCCCCCCCCCCCCCCCCCCCCCCCCCCCCCCCCCCCCCCCCCCCCCCCCCCCCCCCCC#####
@VH01349:24:AACVJTHM5:1:1107:21545:15256 1:N:0:AGGTGAGA+GGCATAGA
CCTATGACTCCTACGGGAGGCAGCAGTGGGGAATATTGGACAATGGGCGCAAGCCTGATCCAGCCATGCCGCGTGTGTGAAGAAGGCCTTCGGGTTGTAAAGCACTTTTGTACGGGAAGAAAAGCACCCGGTTAATACCCGGGTGTCATGACGGTACCGTAAGAATAAGCACCGGCTAACTTCGTGCCAGCAGCCGCGGTAATACGAAGGGTGCAAGCGTTACTCGGAATTACTGGGCGTAAAGCGTGCGTAGGTGGTTTGTTAAGTCTGATGTGAAAGCCCTGGGCTCAACCTGGTGGGA
+
CCCCCCCCCCCCCCCCCCCCCCCCCCCCCCCCCCCCCCCCCCCCCCCCCCCCCCCCCCCCCCCCCCCCCCCCCCCCCCCCCCCCCCCCCCCCCCCCCCCCCCCCCCCCCCCCC5CCCCCCCCCCCCCCCCCCCCCCCCCCCCCCCCCCCCCCCCCCCCCCCCCCCCCCCCCCCCCCCCCCCCCCCCCCCCCCCCCCCCCCCCCCCCC5CCCCCCCCCCCCCCCCCCCCCCCCCCCCCCCCC5CCCCCCCCCCCCCCCCCCCCCCCCCCCCCCCCCCCCCCCCCCCCCCCCCCCCCC#####
@VH01349:24:AACVJTHM5:1:1107:62351:16410 1:N:0:AGGTGAGA+GGCATAGA
CCTATGACTCCTACGGGAGGCAGCAGTAGGGAATCTTCCGCAATGGACGAAAGTCTGACGGAGCAACGCCGCGTGAACGATGAAGGCCTTCGGGTCGTAAAGTTCTGTTGTTAGGGAAGAACAAGTACCAGAGTAACTGCTGGTACCTTGACGGTACCTAACCAGAAAGCCACGGCTAACTACGTGCCAGCAGCCGCGGTAATACGTGGGTGGCAAGCGTTGTCCGGAATTATTGGGCGTAAAGCGTACGCAGGCGGTTTCTTAAGTCTGATGTGAAAGCCCACGGCTCAACCGTGCTGCC
+
CCCCCCCCCCCCCCCCCCCCCCCCCCCCCCCCCCCCCCCCCCCCC*CCCCCCCCCCCCCCCCCCCCCCCCCCCCCCCCCCCCCCCCCCCCCCCCCCCCCCCCCCCCCCCCCCCCCCCCCCCCCCCCCCCCCCCCCCCCCCCCCCCCCCCCCCCCCCCCCCCCCCCCCCCCCCCCCCCCCCCCC*CC*CCCCCCCCCCCCCCCCCCCCCCCCCCCCCCCCCCCCCCCCCCCCCCCCCC5CCCCCCCCCCCCCCC5CCCCCCCCCCCCCCCCCCCCCCCC5CCCCC5CCC5CCC5CCC#####
@VH01349:24:AACVJTHM5:1:1107:39231:16467 1:N:0:AGGTGAGA+GGCATAGA
CCTATGACTCCTACGGGAGGCAGCAGCAAGGAATTTTCCACAATGGGCGCCAGCCTGATGGAGCAACGCCGCGTGGGGGATGACGCGTTTCGGCGTGTAAACCCCTTTTCCGAGAGACGAAGCAAGTGACGGTATCTCGGGAATAAGGTCCGGCTAACTACGTGCCAGCAGCCGCGGTAACACGTAGGGACCGAGCGTTGTCCGGAGTTACTGGGCGTAAAGGGCGCGCAGGCGGTTGGTCGCGTCGGGCGTGAAAGCCCCCCGCTTAACGGGGGAGGGTCGTCCGAAACGGGCCAACTGG
+
CCCCCCCCCCCCCCCCCCCCCCCCCCCCCCCCCCCCCCCCCCCCCCCCCCCCC5CCCCCC5CCCCCCCCCCCCCCCCCCCCCCCCCCCCCCCCCCCCCCCCCCCCCCCCCCCCCCCCCCCCCCCCCCCCCCCCCCCCCCCCCCCCCCCCCCCCCCCCCCCCCC5CCCCCCCCCCCCCCCCCCCCCCCC5CCCCCCCCCCCCCCCCCCCCC5CCCCCCCCCCCCCCCCCCCCCCCCCCCCCCCCCCCCC5CCCCCCCCCCCCCCCCCCCCCCCCCCCCC5CCCCCCCCCCCCCCC*C#####
@VH01349:24:AACVJTHM5:1:1107:8006:16903 1:N:0:AGGTGAGA+CGCATAGA
CCTATGACTCCTACGGGAGGCAGCAGTGGGGAATCTTGGACAATGGGGGCAACCCTGATCCAGCGACGCCGGGTGGGTGATGAAGGCCTTCGGGTTGTAAAGCCCTTTCGCCGGGGACGATGATGACGGTACCCGGTAAAGAAGCACCGGCTAACTCCGTGCCAGCAGCCGCGGTAAGACGGAGGGTGCTAGCGTTGTTCGGAATCACTGGGCGTAAAGGGCGCGTAGGCGGCCTTGGAAGTCGGATTGTGAAAGCCCGGGGCTCAACTCCGGAGGTGCATCCGAGACTCTGAGGCCCAGG
+
C5CCCCCCCCCCCCCCCCCCCCC5CCCCCCCCCCCCCCCCCCCCCCCCCCCCCCCCCCCCCCCCCCCCCCC*CCCCCCCCCCCCCCCCCCCCCCCCCCCCCCCCCCCCCCCCCCC5CCCCCCCCCCCCCCCCCCCCCCCCCCCCCCCCCCCCCCCCCCCCCCCCCCCCCCCCCCCCCC5CCCCCCCCCCCCCCCCCCCCCCCCCCCC5CCCCCCCCCCCCC5CCCCCCCCCCCCCCCCCCCC5CCCCCCCCCCCCCCCCCCCCC5CCCCCCCCCCCCCCCCCCCCCCCCCCCCCCC#####
@VH01349:24:AACVJTHM5:1:1107:51804:20140 1:N:0:AGGTGAGA+GGCATAGA
CCTATGACTCCTACGGGAGGCAGCAGCAGGGAATTTTGCGCAATAGGCGAAAGCCTGACGCAGCAACGCCGCGTGGGGGATGAAGGCCTTCGGGTTGTAAACCCCTTTTAGGAGGGACGAAATTGACGGTACCTCCAGAAAAAGCCCCGGCCAACTACGTGCCAGCAGCCGCGGTAATACGTAGGGGGCAAGCGTTGTCCGGAATTATTGGGCGTAAAGAGCTCGTAGGCGGCTTAGTAAGTCGGCGGTGAAATACCGAGGCTCAACCTCGGCACTGCCGTCGATACTGCTATGGCGTCGG
+
CCCCCCCCCCCCCCCCCCCCCCCCCCCCCCCCCCCCCCCCCCCCCCCCCCCCC5CCCCCCCCCCCCCCCCCCCCCCCCCCCCCCCCCCCCCCCCCCCCCCCCCCCCCCCCCCCCCCCCCCCCCCCCCCCCCCCCCCCCCCCCCCCC5CCCCCCCCCCCCCCCCCC5CC5CC5CCCCCCCCCCCCCCCCCCCCC5CCCC*CCCCCCCCCCCCCCCCCCCC5CCCC5CCCCCCCCCCCCCCCCCCCCC5CCCCCCCCCCCCCCCCCC5CCCCCCCCCCCCCCCCCCCCCCC*C5CCC*#####
@VH01349:24:AACVJTHM5:1:1107:22927:20689 1:N:0:AGGTGAGA+CGCATAGA
CCTATGACTCCTACGGGAGGCAGCAGTAGGGAATCTTCCACAATGGACGAAAGTCTGATGGAGCAACGCCGCGTGAGTGAAGAAGGTTTTCGGATCGTAAAACTCTGTTGTAAGGGAAGAACACGTACGAGAGTAACTGCTCGTACCTTGACGGTACCTTATTAGAAAGCCACGGCTAACTACGTGCCAGCAGCCGCGGTAATACGTAGGTGGCAAGCGTTGTCCGGAATTATTGGGCGTAAAGCGCGCGCAGGCGGTTCTTTAAGTCTGATGTGAAAGCCCACGGCTCAACCGTGGATGT
+
CCCCCCCCCCCCCCCCCCCCCCCCCCCCCCCCCCCCCCCCCCCCCCCCCCCCCCCCCCCCCCCCCCCCCCCCCC5CCCCCCCCCCCCCCCCCCCCCCCCCCCCCCCCCCCCCCCCCCCCCCCCCCCCCCCCCCCCCCCCCCCCCCCCCCCCCCCC5CCCCCCC*CCCCCCCCCCCCCCCCCCC*CCCCCCCCC5CC*CCCCCCCCCCCC5C5CCCCCCCCCCCC5CCCCCCCCCCCCCCCCCCCCC555CCCCCCCCCCCCCCCCCC*CCCCCCCCCCCC55C*C*CC*CCC5CCC#####
@VH01349:24:AACVJTHM5:1:1107:53167:23321 1:N:0:AGGTGAGA+GGCATAGA
CCTATGACTCCTACGGGAGGCAGCAGTGGGGAATCTTGGACAATGGGGGGAACCCTGATCCAGCCATGCCGCGTGAGCGATGAAGGCCTTAGGGTTGTAAAGCTCTTTCAGCGGGGAAGATAATGACGGTACCCGCAGAAGAAGCCCCGGCTAACTCCGTGCCAGCAGCCGCGGTAATACGGAGGGGGCTAGCGTTGTTCGGAATTACTGGGCGTAAAGCGCACGTAGGCGGACCATCAAGTCGGGGGTGAAATCCCGGGGCTCAACCCCGGAACTGCCTCCGAAACTGTTGGTCTCAGAG
+
CCCCCCCCCCCCCCC*CCCCCCCCCCCCCCCCCCCCCCCCCCCCCCCCC*CCCCCCCCCCCCCCCCCCCCCCCCC5CCCCCCCCCCCCCCCCC*CCCCCCCCCCCCCCCCCCCCCCCCCCCCCCCCCCCCCCCCCCCCCCCCCCCCCCCCCCCCCCCCCCC*CCCCCC5CCCCCC5CCC5CCCCCCCC5CCCCCCCCCCCCCCCCCCCCCCCCCCCCCCCC5CCCCCCC5CCCC5CCCCCCCC5CCCCCC*CCCCCCCCCCCCCCCC*CCCCCCCCCCCCCCCCCCCCCCCCCC5C#####
@VH01349:24:AACVJTHM5:1:1107:24934:23680 1:N:0:AGGTGAGA+GGCATAGA
CCTATGACTCCTACGGGAGGCAGCAGTAGGGAATTTTCCGCAATGGGCGAAAGCCTGACGGAGCAATGCCGCGTGAGTGATGACGGCCTTCGGGTTGTAAAACTCTGTTCTGAAGGAAGAAGTTCTGACGGTACTTCAGGAGAAAGTCCCGGCTAACTACGTGCCAGCAGCCGCGGTAAGACGTAGGGGGCGAGCGTTATCCGGAATTACTGGGCGTAAAGCGCGTGTAGGCGGTCTATCAAGTTGGGTGTGAAAGCTCCCGGCTTAACCGGGAGAGGTCATCCAAGACTGGTAGATTCCT
+
CCCCCCCCCCCCCCCCCCCCCCCCCCCCCCCCCCCCCCCCCCCCCCCCCCCCCCCCCCCCCCCCCCC5CCCCCCCCCCCCCCCCCCCCCCCCCCCCCCCCCCCCCCCCCCCCCCCCCCCCCCCCCCCCCCCCCCCCCCCCCCCCCCCCCCCCCCCCCCCCCCCCCCCCCCCCCCCCCCCCCCC5CCC5CCCCCCCCCCCCCCC5CCCCCCCCCCC*CCCCCC55CCCCCCCCCCCCCCCCCCCCCCCCCCCCCCCCCCCCCCCCCCCCCCCCCCCCCCCCCCCCCCCCCCCCC5CC#####
@VH01349:24:AACVJTHM5:1:1107:40499:23908 1:N:0:AGGTGAGA+CGCATAGA
CCTATGACTCCTACGGGAGGCAGCAGTAGGGAATATTGGTCAATGGATGCAAGTCTGAACCAGCCATGCCGCGTGCAGGAAGACGGCCTTCTGGGTTGTAAACTGCTTTTGCCAGGGGATAAAAGGCCCATGCGTGGGACATTGAAGGTACCTGGTGAATAAGCCACGGCTAACTACGTGCCAGCAGCCGCGGTAATACGTAGGTGGCGAGCGTTGTCCGGATTTATTGGGTTTAAAGGGTGCGTAGGCGTCCCTTCAAGTTTTAGGTGAAATGCCCAAGCTCAACTTGGGAGCTGGTTCT
+
CCCCCCCCCCCCCCCCCCCCCCCCCCCCCCCCCCCCCCCCCCCCCCCCCCCCCCCCCCCCCCCCCCCCCCCCCCCCCCCCCCCCCCCCCCCCCCCCCCCCCCCCCCCCCCCCCCCCCCCCCCCCCCCCCCCCCCCCCC5CCCCCCCCCCCCCCCCCCCCCCCCCCCCCCCCCCCCCCCCCCCCCCCCCCCCCCCCCCCCCCCCCCCCCCCCCCCCCCCCCCCCCCCCCCCCCCCCCCCCCCC5CCCCCCCCCCCCCCCCCCCCCCCCCCCCCCCCCCCCCCCCCCCCCCCCCCCCC#####
@VH01349:24:AACVJTHM5:1:1107:10070:26009 1:N:0:AGGTGAGA+GGCATAGA
CCTATGACTCCTACGGGAGGCAGCAGTAGGGAATCTTCCGCAATGGACGAAAGTCTGACGGAGCAACGCCGCGTGAGTGATGAAGGCCTTCGGGTCGTAAAACTCTGTTGTTAGGGAAGAACAAGTATCGTTCGAATAGGGCGGTACCTTGACGGTACCTAACCAGAAAGCCACGGCTAACTACGTGCCAGCAGCCGCGGTAATACGTAGGTGGCAAGCGTTGTCCGGAATTATTGGGCCTAAAGCGCGCGCAGGTGGTCGTTTACGTCTGATGTGAAAGCCCACGGCTCAACCGTCCATA
+
CCCCCC5CCCCC5CC*CCC*5C5*CCCCCCCCCCCCCCCCCCCCCCCCCCC*CC5CCCCCCCC*CCCC*CCCCCC*CC**C*CCC5CCCCCCCCCCCCCC5CCCCCCCCCCCCCC5CC5CCCCCCCCCC*CC5CCCC55*C5CCCCCCCCC5C*CCCCCCCCCCCCCCCCCCCCC*5CCCCCCCCCCC*CC5CCC5CCCC5*CCCCCCCCCCC5CCC5CCC*CC5CCCCC*CCCCCCC5*C5CCCC5CCCC*CCCCC5CC*CCCC**CC5CCCCC5C5C5CCC55C*5C5C55C5*#####
@VH01349:24:AACVJTHM5:1:1107:23571:26104 1:N:0:AGGTGAGA+CGCATAGA
CCTATGACTCTACGGGAGGCAGCAGTGGGGAATATTGCACAATGGGCGCAAGCCTGATGCAGCGACGCCGCGTGAGGGATGACGGCCTTCGGGTTGTAAACCTCTTTCAGTAGGGAAGAAGCGAAAGTGACGGTACCTGCAGAAGAAGCGCCGGCTAACTACGTGCCAGCAGCCGCGGTAATACGTAGGGCGCGAGCGTTATCCGGAATTATTGGGCGTAAAGAGCTCGTAGGCGGTTTGTCGCGTCTGCCGTGAAAGTCCGGGGCTTAACCCCGGATCTCCGGTGGGTACGGGCATTGAC
+
CCCCCCCCCCCCCCCCCCCCCCCCCCCCCCCCCCCCCCCCCCCCCCCCCCCCCCCCCCCCCCCCCCCCCCC5CCCCCCCCCCCCCCCCCCCCCCCCCCCCCCCCCCCCCCCCCCCCCCCCCCCCCCCCCCCCCCCCCCCCCCCCCCCC5C5CCCCCCCCCCCCCCCCCCCCCCCCCCCCCCCCCCCCCCCCCCCCCCCCC5CCCCCCC5CCCCCCCCCCCCCCCCCCCCCCC5CCCCCCCCCCCCCCC*CCCCCCCCCCCCCCCCCCCCCCCCCC5CCCC*CCCCCCCCCCCCCCC#####
@VH01349:24:AACVJTHM5:1:1107:47922:27694 1:N:0:AGGTGAGA+CGCATAGA
CCTATGACTCCTACGGGAGGCAGCAGTAGGGAATTTTGCGCAATGGACGGAAGTCTGACGCAGCAACGCCGCGTGAAGGATGACGGCCTTCGGGTTGTAAACTTCTGTTGGATGGGAAAAAAAGCCTAGGAATAGGAATTGATGGTACCATTCGAGTAAGCACCGGCTAACTACGTGCCAGCAGCCGCGGTAATACGTAGGGTGCGAGCGTTGTTCGGAATCACTGGGCGTAAAGGGAGCGTAGGCGGGATCGTAAGTTAGGAGTTTAATACATGGGCTCAACCCGTGATATGCTTACAGT
+
CCCCCCCCCCCCCCCCCCC*CCCCCCCCCCCCCCCCCCCCCCCCCCCCCCCCCCCCCCCCCCCCCCCCCCCC5CCCCCCCCCCCCCCCCCCCCCCCCC5*CCCCCCCCCCCCCCCCCCCCCCCCCCCCCCCCCCCCCCCCCCCCCCCC5CCCCCCCCCCC*CCCCCCCCCCCCCCCCCCCCCCCCC55CCCCCCCCCCCCCCCC5CCCCCCCCCCCCCCCCCCCCCCCCCCCC5CCC5CCCCCCCCCCCCCCCCCCCCCCCCCCCCCCCC55CCCCCCCCCCCC*CCCCCCC55CC#####
@VH01349:24:AACVJTHM5:1:1107:43397:28394 1:N:0:AGGTGAGA+GGCATAGA
CCTATGACTCCTACGGGAGGCAGCAGTGGGGAATTTTGGACAATGGGGGAAACCCTGATCCAGCCATCCCGCGTGTGCGATGAAGGCCTTCGGGTTGTAAAGCACTTTTGGCAGGAAAGAAACGTTCCGGGTTAATACCCCGGGAAACTGACGGTACCTGCAGAATAAGCACCGGCTAACTACGTGCCAGGAGCCGCGGTAATACGTAGGGTGCAAGCGTTAATCGGAATTACTGGGCGTAAAGCGTGCGCAGGCGGTTCGGAAAGAAAGATGTGAAATCCATTCCTTAACTTTGGTTGGC
+
CCCCCCCCCCCCCCCCCCCCCCCCCCCCCCCCCCCCCCCCCCCCCCCCCCCCCCCCCCCCCCCCCCCCC*CCCCCCCCCCCCCCCCCCCCCCCCCCCCCCCCCCCCCCCCCCCCCCCCCCCCCCCCCCCCCCCCCC5CCCCCCCCCCCCCCCCCCCCCCCCCCCCCCCCCCCCCCCCCCCCCCCCCCCCC*CCCCCCCCCCCCCCCCCCCCCCCCCCCCCCCCCCCCCCC*CCCCC*CCCCCCCCCCCCCCCC5CCCCCCCCCCCCCCCCCCCCCC5CCCC****5*C*5**55*5#####
@VH01349:24:AACVJTHM5:1:1107:43056:29076 1:N:0:AGGTGAGA+CGCATAGA
CCTATGACTCCTACGGGAGGCAGCAGTGAGGAATATTGCTCAATGGACGGAAGTCTGAAGCAGCGACGCCGCGTGGGTGAAGAAGGTCTTCGGATCGTAAAGCCCTTTTCCAGGTGACGAGGAAGGACGGTAACCTGGGAATAAGTGTCGGCTAACTACGTGCCAGCAGCCGCGGTAAAACGTAGGACGCAAGCGTTATCCGGAATTACTGGGCGTAAAGCGCGCGGAGGCGGGTCAGCAAGTCATGCGTGAAAGCTCCTGGCTAAACTGGGAGAGGTCGGATGAGACTGCTGGTCGTTTC
+
CCCC*CCCCCCCCCC5CCCCCCCCCCCCCCCCCCCCCCCCCCCC*CCC5CCCCCCCCCCC*5CCCCCCCCCCCCCCCCCCCC5CCCCCCCCCCCCCCCCCCCCCCCCCCCCCCCCCCCCCCCCCC5CCCCCCCCCCCCCCCCCCCCCCCCC*CCCCCCCCCCCCC*5C*CCCCCCCCCCCCCCCCCCCCCCCCCCCCCCCCCCCCCC5CCCCCCCCCCCCCCCCCC*CCCCC*5CCCCCCCCCCCCCC5CCCCCCCCCCCCCCC5CCCCCCCCCC5CCCCCCCCCC*CC*CCCCCC#####
@VH01349:24:AACVJTHM5:1:1107:51444:29208 1:N:0:AGGTGAGA+GGCATAGA
CCTATGACTCCTACGGGAGGCAGCAGTGGGGAATCTTCCGCAATGGGCGCAAGCCTGACGGAGTGACGCCGCGTGGGGGACGAAGGCCTTCGGGTCGTAAACCCCTGTCAGAGGGAAAGAAGGGTCATGCGGTGAACAGCCGCGTGGCTTGACGGTACCTTCAGAGGAAGCCCCGGCCAACTCTGTGCCAGCAGCCGCGGTAAGACAGAGGGGGCAAGCGTTGCTCGGAATCACTGGGCGTAAAGGGCGCGTAGGCGGGACGGCAAGTCGGTCGTCAAAGCCCTCGGGTCAACCCCACAAT
+
CCCCCCCCCCCCCCCC*CCCCCC5CCCCCCCCCCCCCCCCCCCCCCCCCCCCCCCC5CCCCCCCCCCCCCCCCCCCCCCC5CCCC*CCCC5CCCCCCCCCCCCCCCCCC5CCCCCCCC5CCCCCCCCCCCCCCCCCCCCCCCCCC*CCCCCCCCCCCC*CCCC55CCCCCCCCCCCCCC5CC5CCCCCCCCC5CCCC*C5CCCCC**CC5CCCCCCCCCCCC*CCCCCCCCCCCCCCCCCCCCCC55CCCCCC5CCCCCCCCCCCCCCCCCCCCC5CCCC*CCCCCC*CCCC5CC*#####
@VH01349:24:AACVJTHM5:1:1107:72046:29246 1:N:0:AGGTGAGA+GGCATAGA
CCTATGACTCCTACGGGAGGCAGCAGTAGGGAATCTTCCACAATGGACGAAAGTCTGATGGAGCAACGCCGCGTGAGTGAAGAAGGTTTTCGGATCGTAAAACTCTGTTGTAAGGGAAGAACACGTACGAGAGTAACTGCTCGTACCTTGACGGTACCTTATTAGAAAGCCGCGGCTAACTACGTGCCAGCAGCCGCGGTAATACGTAGGTGGCAAGCGTTGTCCGGAATTATTGGGCGTAAAGCGCGCGCAGGCGGTTCTTTAAGTCTGATGTGAAAGCCCACGGCTCAACCGTGTGCGG
+
CCCCCCCCCCCCCCCCCCCCCCCCCCCCCCCCCCCCCCCCCCCCCCCCCCCCCCCCCCCCCCCCCCCCCCCCCCCCCCCCCCCCCCCCCCCCCCCCCCCCCCCC*CCCCCCCCCCCCCCCCCCCCCCCCCCCCCCCCCCCCCCCCCCCCCCCCCCCC5CCCCCCCCCCCCCCCCCCCCCCCCCCCCCCCCCCCCCCCCCCCCCCCCCCCCCCCCCCCCCCCCCCCCCCCCCCCC*CCCCCCCCCCCCCCCCCCCCCCCCCCCCCCCCCCCCCCCCCCCCCC*CCCCCC*CCCCCCC#####
@VH01349:24:AACVJTHM5:1:1107:72122:30382 1:N:0:AGGTGAGA+GGCATAGA
CCTATGACTCCTACGGGAGGCAGCAGTGGGGAATATTGGACAATGGGCGCAAGCCTGATCCAGCCATGCCGCGTGTGTGAAGAAGGCCTTCGTGTTGTAAAGCACTTTTGTTCGGGAAGAAATCTTCCGACCTAATACGTCGGGAGGATGACGGTACCGAAAGAATAAGCACCGGCTAACTTCGTGCCAGCAGCCGCGGTAATACGAAGGGTGCAAGCGTTACTCGGAATTACTGGGCGTAAAGCGTGCGTAGGTGGTTCGTTAAGTCTGCCGTGAAAGCCCCGGGCTCAACCTGGAGTCC
+
CCCCCCCCCCCCCCCCCCCCCCC5CCCCCCCCCCCCCCCCCCCCCCCCCCCCC5CCCCCCCCCCCCCCCCCCCCCCCCCCCC*CCCCCCCCCCCCCCCCCCCCCCCCCCCCCCCCCCCC*CCCCCCCCCCCCCCCCCCCCCCCCCCCCCCCCCCCCCCCCCCCCCCCCCCCCCCCCCCCCCCCCCCCCCC5CCCCCCCCCCCCCCCCCCCCCCCC5CCCCCCCCC5CCCCCCCCCCCCCCCCCCCCCCCCCCCCCCCCC5CCCCCCCCCCC5CCCCCCCCCCCCCCCCCCCC5CCC#####
@VH01349:24:AACVJTHM5:1:1107:62786:32105 1:N:0:AGGTGAGA+CGCATAGA
CCTATGACTCCTACGGGAGGCAGCAGTGGGGAATTTTCCGCAATGGGCGAAAGCCTGACGGAGCAACGGCGCGTGGATGAAGAAGTCCTTCGGGATGTAAAGTCCTTTCAGCAGGGACGAGTCGAAGACGGTACCTGCAGAAGAAGCATCGGCTAACTACGTGCCAGCAGCCGCGGTAATACGTAGGATGCAAGCGTTGTCCGGAATTATTGGGCGTAAAGCGTACGTAGGGGGTTTGTTAAGTCAGGGGTTAAAGACTGAGGCTCAACCTCAGGAGTGCCCTTGATACTGGCAGGATTCG
+
CCCCCCCCCCCCCCCCCCCCCCCCCCCCCCCCCCCCCCCCCCCCCCCCCCCC*CCCCC5CCCCCCCCC*CCCCCCCCCCCCCCCCCCCCCCCCCCCCCCCCCCCCCCCCCCCCCCCCCCCCCCCCCCCCCCCCCCCCCCCCCCCCCCCCCCCCCCCCCCCCCC*CCCCCCCCCCCCCC*C*5CCCCCCCC5CCCCCCCCCCCCCCC5C5CCCCCCCCCCCC5CCCCCCCCC*CCCCCCCC5CCC5CCC*C5CCCCC*C55C55CCCCCCCC5CCCCCCCCCCCCCCC*CCCCCCCC#####
@VH01349:24:AACVJTHM5:1:1107:67672:32787 1:N:0:AGGTGAGA+CGCATAGA
CCTATGACTCCTACGGGAGGCAGCAGTGGGGAATATTGGACAATGGGCGCAAGCCTGATCCAGCCATGCCGCGTGTGTGAAGAAGGCCTTCGTGTTGTAAAGCACTTTTGTTCGGGAAGAAATCTTCCGACCTAATACGTCGGGAGGATGACGGTACCGAAAGAATAAGCACCGGCTAACTTCGTGCCAGCAGCCGCGGTAATACGAAGGGTGCAAGCGTTACTCGGAATTACTGGGCGTAAAGCGTGCGTAGGTGGTTCGTTAAGTCTGCCGTGAAAGCCCCGGGCTCAACCTGGAGTCC
+
CCCCCCCCCCCCCCCCCCCCCCCCCCCCCCCCCCCCCCCCCCCCCCCCCCCCCCCCCCCCCCCCCCCCCCCCCCCCCCCCCC5CCC5CCCCCCCCCCCCCCCCCCCCCCCCCCCCCCCCCCCCCCCCCCCCCCCCCCCCCCCCCCCCCCCCCCCCCCCCCCCCCCCCCCCCCCCCCCCCCCCCCCCCCCCCCCCCCCCCCCCCCCCCCCCCCCCCCCCCCCCCCCCCCCCCCCCCCCCCCCCCCCCCCCCCCCCCCCCCCCCCCCCCCCCCCCCCCCCCCCCCCCCCCCCCCCCCC#####
@VH01349:24:AACVJTHM5:1:1107:68846:37633 1:N:0:AGGTGAGA+CGCATAGA
CCTATGACTCCTACGGGAGGCAGCAGTAAGGAATATTGCGCAATGGGCGAAAGCCTGACGCAGCGACGCCGCGTGGGGGATGAAGGTCTTCGGATTGTAAACCCCTTTCGGGAGGGAAGATGGGATGGGGTAACCCATTCGGACGGTACCTCCAGAAGCAGCCACGGCTAACTTCGTGCCAGCAGCCGCGGTAATACGAAGGTGGCAAGCGTTGTTCGGATTTACTGGGCGTACAGGGAGCGTAGGCGGTTGGGTAAGCCCTCCGTGAAATCTCCAGGCTTAACCTGGAAAGTGCAACTAG
+
CCCCCCCCCCCCCCCCCCCCCCC5CCC5CCCCCC*CCCCCCCCCCCCCCCCCC5CCCCCCCCCCCCCCCCCCCCCCCCCCCCCCCCCCCCCCCCCCCCCCCCCCCCCCCCCCCCCCCCCCCCCCCCCCCCCCCCCCCCCCCCCCCCCCCCCCCCCCCCCCCCCCCCCCCCCCCCCCCCCCCCCCCCCCCCCCCCCCCCCCCCCCC*CCCCCCCCCCCCCCCCCCCCCCCCCCCCCCCCCCCCCCCCCCCCCCCCCCCCCCC5CCCCC5CCCCCCCCCCCCCCCCCCCCCCCCCCCC#####
@VH01349:24:AACVJTHM5:1:1107:7343:39148 1:N:0:AGGTGAGA+GGCATAGA
CCTATGACTCCTACGGGAGGCAGCAGCAGGGAATTTTGCGCAATGGGCGAAAGCCTGACGCAGCAACGCCGCGTGGGGGATGAAGGCTCTTGGGTCGTAAACCCCTTTTGCCGGGGAAGATCGTGACGGTACCCGGCGAATAAGCCACGGCTAACTACGTGCCAGCAGCCGCGGTAATACGTAGGTGGCAAGCGTTGTCCGGATTTATTGGGCGTAAAGAGCGCGCAGGCGGTTCGCATAGTCCGAGGTGAAATCTCCCCGCTCAACTGGGAGGGGTCTTCGGATACTGGCGGGGTGAACA
+
CCCCCCCCCC*CCCCCCCCCCCCC5C5CCCCC5CCCCCCCCCCCCCCCCCCCCCCCCCCCCCCCCCCCCCCCCCCCCCCCCCCCCCCCCCCCCCCCCCCCCCCCCCCCCCCCCCCCCCCCCCCCCCCCCCCCCCC*CCCCCCCCCCCCCC*CCCCCCCCCCCCCCC5CCCCCCCCC5CC5CCCCCCCC*CCCCCCCCCCCCCC*CCCCCCCCCCCCCCCCCCCCCCCC5CCCCCCCCCCCCCCCCCC*CCCCCCCCCCC*C5CCCC*CCCCC*CCCCCCCCCCCCCCCC*CCCC*5#####
@VH01349:24:AACVJTHM5:1:1107:27566:40776 1:N:0:AGGTGAGA+GGCATAGA
CCTATGACTCCTACGGGAGGCAGCAGTAAGGAATATTGGTCAATGGACGAAAGTCTGAACCAGCCATGCCGCGTGGAGGATGAAGGTCCTCTGGATTGTAAACTTCTTTTATATGGGACGAAAAAAGGCTTTTCTAAGTCGTCTGACGGTACCATATGAATAAGCACCGGCTAACTCCGTGCCAGCAGCCGCGGTAATACGGAGGGTGCAAGGGTTATCCGGATTCACTGGGTTTAAAGGGTGCGTAGGTGGGTTGGTAAGTCAGTGGTGAAATCCCCGAGCTTAACTTGGGAACTATCGC
+
CCCCCCCCCCCCCC5CCCCCCCCCCCCCCCCCCCCCCCCCCCCCCCCCCCCCCCCCCCCCCCCCCCCCCCCCCCCCCCCCCCCCCCCCCCCCCCCCCCCCCCCCCCCCCCCC5CCCCCCCCCCCCCCCCCCCCCCCCCCCCCCCCCCCCCCCCCCCCCCCCCCCCCCCCCCCCCCCCCCCCCCC*CCCCCCCCCCCCCCCC5CCCCCCCCCC*CCCCCCCCCCCCCCCCCCCCCCCCC5CCCCCCCCCCCCCCCCCCCCC*CCCCCCCCCCCCCCCCCCC5*CCCCCCC*CCCCCC#####
@VH01349:24:AACVJTHM5:1:1107:53338:42158 1:N:0:AGGTGAGA+GGCATAGA
CCTATGACTCCTACGGGAGGCAGCAGCTAAGAATCTTGCGCAATGGGCGAAAGCCTGACGCAGCAACGCCGCGTGGGGGACGAAGGTCCTAGGATTGTAAACCCCTTTTGCGAGGGAAGAAGTTCTGACGGTACCTCGCGAATAAGACACGGCTAACTACGTGCCAGCAGCCGCGGTAATACGTAGGTGTCAAGCGTTGTCCGGATTTATTGGGCGTAAAGCGCCCGCAGGCGGCTCGGCAAGTTTCGGGTGAAATCTCCCGGCTCAACTGGGAGGGGTCTCGAAAAACTATCGGGGATTT
+
CCCCCCCCCCCCCCCCCCCC*CCCCCCCCCCCCCCCCCCC5CCCCCCCCCCCCCCCCCCCCCCCCCCCCCCCCCCCCCCCCCCCCCCCCCCCCCCCCCCCCCCCCCCCCCCCCCCCCCCCCCCCCCCCCCCCCCCCCCCCCCCCCCCCCCCC5CCCCCCCCCCCCCCCCCCCCCCCCCCCCCCCCCCCCCCCCCCCCCCCCCCCCCCCCCCCCCCCCCCCCCCCCCCCCCCCCCCCCCC*CCCCCCCCCCCCCCCCCCCC5CC*CCCCCCCCCCCCCCCCCCC5CCCCCCCCCCCC#####
@VH01349:24:AACVJTHM5:1:1107:12020:42536 1:N:0:AGGTGAGA+CGCATAGA
CCTATGACTCCTACGGGAGGCAGCAGCAAGGAATTTTCCGCAATGGGCGAAAGCCTGACGGAGCAACGCCGCGTGGGGGATGACACCTTTCGGGGCGTAAACCCCTTTTCTGTGGGATGACGAACGACCGTACCACAGGAAGAAGGCCCGGCTAACTACGTGCCAGCAGCCGCGGTAATACGTAGGGGCCGAGCGTTGTCCGGAATTACTGGGCGTAAAGCGCGCGCAGGGGGCTGATCAAGCCTGACGTGAAAGCCCCCGGCTCAACCGGGGAGGGTCGTCGGGGACTGATTGGCTAGAA
+
CCCCCCCCCCCCCCCCCCCCCCCCCCCCCCCCCCCCCCCCCCCCCCCCCCCCCCCCCCCCCCCCCCCCCCCCCCCCCCCCCCCCCCCCCCCCCCCCCCCCCCCCCCCCCCCCCCCCCCCCCCCCCCCCCCCCCCCCCCCCC5CCCCCCCCCCCCCCCCCCCCCCCCCCC*CCCCCC5CCCCCCCCCCCCCCCCCCCCCCCCCCCCCCCCCC5CCCCCCCCCCCCCCCCCC*CCCCCCCCCCCCCCCCCCCCCCCCCCCCCCCCCCCCCCCCCCCCCCCCCCC*CCCCCCCCCCCC*#####
@VH01349:24:AACVJTHM5:1:1107:32982:43918 1:N:0:AGGTGAGA+CGCATAGA
CCTATGACTCCTACGGGAGGCAGCAGTCGGGAATTTTGCGCAATGGACGAAAGTCTGACGCAGCAACGCCGCGTGAGGGATGAAGGCCTTCGGGTTGTAAACCTCTTTTCTCAGGGAAGATAATGACGGTACCTGAGGAATAAGTCACGGCTAACTACGTGCCAGCAGCCGCGGTAATACGTAGGTGACAAGCGTTGTCCGGATTTACTGGGCGTAAAGAGCGCGCAGGCGGTCGTACAAGTCGAGTGTGAAAGCCCCCGGCTCAACTGGGGAGGGTCACTCGATACTGTTCGACTCAAGT
+
CCCCCCCCCCCCCCCCCCCC5CCCCCCCCCCCCCCCCCCCCCCCCCCCCCCCCCCCCCCCCCCCCCCCCCCCCCCCCCCCCCCCCCCCCCCCCCCCCCCCCCCCCCCCCCCCCCCCCCCCC5CCC5CCCCCCCCCCC5CCCCCCCCCCCCCCCC5CCCCCC5CCCCCC*CCCCCCCCCCCCCCCCCCCCCCCCC5CCCCCCCCCCCCCC5CCC*CCCCC*CCCC5CCCC5CCCCCCCCCC*CCCCCCCCCCCCCCC5CCCCCCCCCCCCCCCCCCCC*C5CCCCC*CCCCCCCCC5#####
@VH01349:24:AACVJTHM5:1:1107:16470:44449 1:N:0:ACGTGAGA+CGCATAGA
CCTATGACTCCTACGGGAGGCAGCAGTGGGGAATATTGGACAATGGGGGAAACCCTGATCCAGCGACGCCGCGTGGGTGAAGAAGGCCTGCGGGTTGTAAAGCCCTTTCGGTGGGGAAGAAAAGTTTCGACCTAACACGTCGGGACCTTGACGTAACCCACTAAAGAAGCACCGGCTAACTCTGTGCCAGCAGCCGCGGTAATACAGAGGGTGCGAGCGTTAATCGGAATTACTGGGCGTAAAGCGCGCGTAGGCGGCTTTGCAAGTCGGATGTGAAATCCCCAGGCTTAACCTGGATAAG
+
CCCCCCCCCCCCCCCCCCCCCCCCCCCCCCCCCCCCCCCCCCCCCCCCCCCCCC5CCCCCCCCCCCCCCCCCCCCCCCCCCCCCCCCCCCCCCCCCCCCCCCCCCCCCCCCCCCCCCCCCCCCCCCCCCCCCCCCCCCCCCCCCCCCCCCCCCCCCCCCCCCCCCCCCCCCCCCCCCCCCCCCCCC5CCCCCCCCCCCCCCCCCCCCCCCCCCCCCCCCCCCCCCCCCCCCCCCCCCCCCCCCCCC5CCCCCCCCCCCCCCCCCCCCCCCCCCCCCCCCCC*5CCCCCCCCCCCCC#####
@VH01349:24:AACVJTHM5:1:1107:59511:44543 1:N:0:AGGTGAGA+CGCATAGA
CCTATGACTCTACGGGAGGCAGCAGTGGGGAATCTTGGACAATGGGGGCAACCCTGATCCAGCGACGCCGCGTGGGTGATGAAGGCCTTCGGGTTGTAAAGCCCTTTCGCCGGGGACGATGATGACGGTACCCGGTAAAGAAGCACCGGCTAACTCCGTGCCAGCAGCCGCGGTAAGACGGAGGGTGCTAGCGTTGTTCGGAATCACTGGGCGTAAAGGGCGCGTAGGCGGCCAAGGAAGTCGGATGTGAAAGCCCGGGGCTCAACCTCGGAGGTGCATCCGAGACTCTTTGGCTGACTGT
+
CCCCCCCCCCCCCCCCCCCCCCCCCCCCCCCCCCCCCCCCCCCCCCCCCCCCCCCCCCCCCCCCCCCCCCCCCCCCCCCCCCCCCCCCCCCCCCCCCC5CCCCCCCCCCCCCCCCCCCCCCCCCCCCCCCCCCCCCCCCCCCCCCCCCCCCCCCCCCCCCCCCCCCCCCCCCCCCCCCCCCCCCCCCCCCCCCCCCCCCCCCCCCCCCCCCCCCCC5CCCCCCCCCCCCCCCCCCCCCCCCCCCCCCCCCCCCCCCCCCCCCCCCC5CCCCCCCCC*CCCCCCC*CCCCCCCCCC5#####
@VH01349:24:AACVJTHM5:1:1107:55477:45774 1:N:0:AGGTGAGA+CGCATAGA
CCTATGACTCCTACGGGAGGCAGCAGTGGGGAATCTTGGACAATGGGCGCAAGCCTGATCCAGCGACGCCGTGTGAGTGATGAAGGCCTTCGGGTCGTAAAGCTCTGTCGGGAGGGAAGATGGTAATAAGCATCAGATCCTTATTATTGACTGTACCTCCGAAGGAAGCACCGGCTAACTCTGTGCCAGCAGCCGCGGTAATACAGAGGGTGCAAGCGTTGTTCGAAATTATTGGGCGTAAAGGGCGCGTAGGCTGCTAGGTAAGTCACATGTGAAATCCCTGGGCTCAACCCAGGACCTG
+
CCCCCCCCCCCCCCC5CCCCCCCCCCCCCCCCCCCCCCCCCCCCCCCCCCCCCCCCCCCCCCCCCCCCCCCCCCCCCCCCCCCCCCCCCCCCCCC5CCCCCCCCCCCCCCCCCCCCCCCCCCCCCCCCCCCCCCCCCCCCCCCCCCCC5CCCCCCCCCCCCCCCCCCCCCCCCCCCCCCCCCCCCCCCCCCCCCCCCCCCCCCCCCCCCCCCCCCCC5CCCCCCCCCCCCCCC5CCCCCCCCCCCCCCCCCCCCCC*CCCCCCCCCCCCCCCCCCCCCCCCCCCCCCCCCCCCCC*#####
@VH01349:24:AACVJTHM5:1:1107:20390:46701 1:N:0:AGGTGAGA+CGCATAGA
CCTATGACTCCTACGGGAGGCAGCAGTAGGGAATCTTCCACAATGGGCGCAAGCCTGATGGAGCAACGCCGCGTGAGTGATGAAGGCCTTCGGGTTGTAAAACTCTGTCTTCTGTGACGAAACAGTGCGTGAGTGGAAAGCTCGCACCTTGACGGTAACAGAGGAGGAAGCCACGGCTAACTACGTGCCAGCAGCCGCGGTAATACGTAGGTGGCAAGCGTTGTCCGGAATCACTGGGCGTAAAGCGCGCGCAGGCGGCGATCTACGTCTGGGGTGAAAGCCCGGAGCTCAACTCCGGGTG
+
CCCCCCCCCCCCCCCCCCCCCCCCCCCCCCCCCC5CCCCCCCCCCCCCCCCCCCCCCCCCCCCCCCCC5CCCCCCCCCCCC5CCCC5CCC55CCCCCCCCCCCCCCCCCCCCCCCCCCCCCCCCCCC5CCCCCCCCCCCCCCCCCCC*CCCCCCCCCCCCCCCCCCCCCC*CC*CC5CCCCCCCCCCCCCCCCCCCCCCCCCCCCCCCCCCCCCCCCCCCCCCCCCCCCCCCCCCCCC5CCCCCC5CCCCCCCCC*C*5CCCCCCCCCCCC5CCCC5CCCCC*CCCCCCCCCCCCC#####
@VH01349:24:AACVJTHM5:1:1107:30615:53252 1:N:0:AGGTGAGA+CGCATAGA
CCTATGACTCCTACGGGAGGCAGCAGCTAAGAATCTTGCGCAATGGGCGAAAGCCTGACGCAGCAACGCCGCGTGGGGGACGAAGGCCTTCGGGTCGTAAACCCCTTTTGCGAAGGAAGAAGTTCTGACGGTACTTCCCGAATAAGACACGGCTAACTACGTGCCAGCAGCCGCGGTAATACGTAGGTGTCAAACGTTGTCCGGATTTATTGGGCGTAAAGCGCCCGCAGGCGGCTGTGTAAGTTCCAAGTGAAATCTCCCGGCTCAACTGGGAGGGGTCTTGGAAAACTGCAGGGAGCGA
+
CCCCCCCCC5CCCC*C*CC5CCCCCCCCCC5CCCCCCCC*CCCCCCC*5CCCCCCCCCCCCCCCCCCCCC5C5*CCCCCCCCCCCCCCCCCCCCCCCCCCCCCCCCCCCCCCC*CCCC5CCCCC5CCCCCCCCCCCC*5CCCCCCCCCCCCC5CCCCCC5CCC5CCC*CC*CC5CCCC5CCCCCC5CCCCCC55*CC5CCCCC*CCCCC5C5CCC5CCCC5*CCC*C*C5CC5C*C*5CCCCCCC5CC55CCCCCCC5CC**C5C5C*C5C5CC5CCC55*CC*C5CC5CCC555C#####
@VH01349:24:AACVJTHM5:1:1107:20958:54198 1:N:0:AGGTGAGA+CGCATAGA
CCTATGACTCCTACGGGAGGCAGCAGTCGGGAATTTTGGGCAATGGGCGAAAGCCTGACCCAGCAACGCCGCGTGAAGGATGAAATCCTTCGGGATGTAAACTTCGCAAGAACAGGAAGAATAAGTAAGAGTTAATATCTCTTACGATGACGGTACTGTTTGTAAGCTCCGGCTAACTCCGTGCCAGCAGCCGCGGTAATACGGGGGGAGCAAGCGTTGCTCGGATTTACTGGGCGTAAAGGGCGCGTAGGCGGCCACCGCAAGTCGACTGTGAAATCTCCGGGCTTAACCCGGAATTTGG
+
CCCCCCCCCCCCCCCCCCCCCCCCCCCCCCCCCCCCCCCCCCCCCCCCCCCCCCCCCCCCCCCCCCCCCCCCCCCCCCCCCCCCCCCCCCCCC5CCCCCCCCCCCCCCCCCCCCCCCCCCCCCCCCCCCCCCCCCCCCCC5CCCCCCCCCC5CCCCCCCCCCCCCCCCCCCC5CCCCCCCCCCCCCCCCCCCCCCCCCCCCCCCCCCCCCCCCCCCC**CCCCCCCCCCCCCCCCCCCCCCCCCCCCCCCCCCCCCCCCCCCCCCCCCCCCC5CCCCCCCCC5CCCCCCCCCC*CC#####
@VH01349:24:AACVJTHM5:1:1107:28362:55278 1:N:0:AGGTGAGA+CGCATAGA
CCTATGACTCCTACGGGAGGCAGCAGTCGGGAATTTTGGGCAATGGGCGAAAGCCTGACCCAGCAACGCCGCGTGAAGGATGAAATCCCTCGGGATGTAAACTTCGTAAGAATAGGAAGAATAAATGACGGTACTATTTGTAAGGTCCGGCTAACTACGTGCCAGCAGCCGCGGTAATACGTAGGGACCAAGCGTTGTTCGGATTTACTGGGCGTAAAGGGCGCGTAGGCGGCAATTCAAGTCAGCTGTGAAATCTCCGGGCTTAACTCGGAACGGTCAGCTGATACTGCTTTGCTAACTG
+
CCCCCCCCCCCCCCCCCCCCCCCCCCCCCC5CCCCCCCCCCCCCCCCCCCCCCCCCCCCCCCCCCCCC5CCCCCCCCCCCCCCCCCC5CCCCCCCCCCCCCCCCCCCCCCCCCCCCCCCCCCCCCCCCCCCCCCCCCCCCCCCCCCCCCC5CCCCCCCCCCCCCCCCCCCCCCCCC5CCCCCCCCCC*CCCCCCCCCCCCCCCCC5CCCCCCCCCCC*CCCCCCCCCCCCCCCCCCCCCCCCCCCCCCCCCCCCCC5CCCCCCCCCCCCCCCC**CCCCCCC*CC*CCC*5CCCCC#####
@VH01349:24:AACVJTHM5:1:1108:31884:1019 1:N:0:AGGTGAGA+GGCATAGA
CCTATGACTCCTACGGGAGGCAGCAGTGGGGAATATTGGACAATGGGCGCAAGCCTGATCCAGCCATGCCGCGTGAGTGATGAAGGCCTTAGGGTTGTAAAGCTCTTTTAGCGGGGACGATAATGACGGTACCCGCAGAAAAAGCCCCGGCTAACTTCGTGCCAGCAGCCGCGGTAATACGAAGGGGGCTAGCGTTGCTCGGAATCACTGGGCGTAAAGCGCACGTAGGTGGGTTCTTAAGTCAGGGGTGAAATCCTGGAGCTCAACTCCAGAACTGCCTTTGATACTGGGAATCTTAGGG
+
CCCCCCCCCCCCCCCCCCCC*CCCCCCCCCCCCCCCCCCCCCCCCCCCCCCCCCCCCCCCCCCCCCCCCCCCCCCCCCCCCCCCCCCCCCCCCCCCCCCCCCCCCCCCCCCCCCCCCCCCCCCCCCCCC*CCCCCCCCCCCCCCCCCCCCCCCCCCCCCCC*CCCCCCCCC*CCCCCCCCCCCCCCCCCCCCC*CCCCCCCCCCCCCCCCCCCCCCCCCCCCCCCCCCCCCCCCCCCCCCCCCCCCCCCCCCCCCCCCCCCCCCCCCCC5*C**CCC*5CCCCCC*CCCCCC5C5C#####
@VH01349:24:AACVJTHM5:1:1108:56879:4427 1:N:0:AGGTGAGA+GGCATAGA
CCTATGACTCCCGGGAGGCAGCAGTGGGGAATATTGGGCAATGGCCGAAAGGCTGACCCAGCGACGCCGCGTGCGGGAGGAAGCCCTTCGGGGTGTAAACCGCTGTCAGGGGGGACGAATGACTCTCTGGCGAATACTCAGAGGGAGTGACGGTACCCCCAAAGGAAGCACCGGCTAACTCTGTGCCAGCAGCCGCGGTAATACAGAGGGTGCAAGCGTTGTTCGGATTTACTGGGCGTAAAGGGCGCGTAGGCGGTTATGAGAGTGTGGTGTGAAAGCCCCGGGCTTAACCTGGGCAGTT
+
CCCCC5CCCCCCCCCC5CCCCCCCCCCCCCCCCCCCCCCCCCCCCCCCCCCCCCCCCCCCCCCCCCCCCCCCCCCCCCCCCCCCCCCCCCCCCCCCCCCCCCCCCCCCCCCCCCCCCCCCCCCCCCCCCC*CCCCCCCCC5CCCCCCCCCCCCCCCCCCCCCCCCCCCCCCCCCCCCCCCCCCCCCCCCCCC5CCCCCCCCCCCCCCCCCCCCCCCCCCCCCCCCCCCC*CCCCCCCCC5CCCCCCCCCCCCCCCCCCCCCCCCCCCCCCCCCC*CC5CC5C5C*5C5CCCCCC5C#####
@VH01349:24:AACVJTHM5:1:1108:61726:5941 1:N:0:AGGTGAGA+GGCATAGA
CCTATGACTCCTACGGGAGGCAGCAGTGGGGAATATTGGACAATGGGCGCAAGCCTGATCCAGCCATGCCGCGTGAGTGACGAAGGTCTTCGGATTGTAAAGCTCTTTTGGCGGGGAAGATAATGACGGTACCCGCAGAATAAGCCCCGGCTAACTTCGTGCCAGCAGCCGCGGTAATACGAAGGCGGCTAGCGTTGTTCGGAATCACTGGGCGTAAAGCGCACGTAGGCGGATGTGTCAGTCAGGGGTGAAATCCCGGAGCTCAACTTCGGAACTGCCTCTGATACAGCACATCTCCTTC
+
CCCCCCCCCCCCCCCCCCC5CCCCCCCCCCCCCCCCCCCCCCCCCCCCCCCCC*CCCCCCCCCCCCCCCCCCCCCCCCCCCCCCCCCCCCCCCCCCCCCCCCCCCCCCCCCC5CCCCCCCCCCCCCCCCCCCCCCCCCCCCCCCCCCCCCCCCCCCCCCC*CCCCCCCCCCCCCCCCCC55CC5C*CC*CCCCCCC5CCCCCCCCCCCC5CCCCCCCCCC*CCCCCCCCCCCC5CCCCCCCC5CCCCCCCCCCCCCC5CCCCCCCCCCCCCCCCCCCCCCCCCCC**CCCC5CCCC#####
@VH01349:24:AACVJTHM5:1:1108:37659:5998 1:N:0:AGGTGAGA+GGCATAGA
CCTATGACTCCTACGGGAGGCAGCAGTCGGGAATTTTGCGCAATGGGCGAAAGCCTGACGCAGCAACGCCGCGTGAGGGATGACGGCCTTCGGGTTGTAAACCTCTTTTGTCAGGGACGATGATGACGGTACCTGACGAATAAGCCACGGCTAACTACGTGCCAGCAGCCGCGGTAATACGTAGGTGGCAAGCGTTGTCCGGATTTACTGGGCGTAAAGAGCGCGCAGGCGGTCGTTCAAGTCGCGTGTGAAAGCCCCCGGCTCAACTGGGGAGGGTCACGCGATACTGATCGACTGTAGC
+
CCCCCCCCCCCCCCCCCCCCCCCCCCCCCCCCCCCCCCCCCCCCCCCCCCCCCCCCCCCCCCCCCCCC5CCCCCCCCCCCCCCCCCCCCCCCCCCCCCCCCCCCCCCCCCCCCCCCCCCCCCCCCCCCCCCCCCCCCCCCCCCCCCCCCCCCCCCCCCCCCCCCC*CC*CCCCCCCCCCCCCCCCCCCCCCCC5CCCCCCCCCCCCCCCCCCCCCCCCC*CCCCCCCCCCCCCCCCCCCCCCCCCCCCCCCCCCCCCCCCC*CCCCCCCCCCCCCCCCCCCC*CC55CCCCCCCC*#####
@VH01349:24:AACVJTHM5:1:1108:42582:8497 1:N:0:AGGTGAGA+GGCATAGA
CCTATGACTCCTACGGGAGGCAGCAGTGGGGAATATTGGACAATGGGCGAAAGCCTGATCCAGCGACGCCGCGTGTGTGAAGAAGGCCTGCGGGTTGTAAAGCACTTTTAGTGGGGATGAAAAGCCTATCGCTAATACCGATGGGTCTTGACCTAACCCAAAGAAAAAGCACCGGCTAACTCTGTGCCAGCAGCCGCGGTAATACAGAGGGTGCGAGCGTTAATCGGAATTACTGGGCGTAAAGCGTGCGCAGACGGTTATTTAAGTCGGGTGTGAAAGCCCCGGGCTCAACCTGGAGGGA
+
CCCCCCCCCCCCCCCCCCCCCCCCCCCCCCCCCCCCCCCCCCCCCCCCCCCCCCCCCCCCCCC5CCCC5CCCCCCCCCCCCCCCCCCCCCCCCCCCCCCCCCCCCCCCCCCCCCCCCCCCCCCCCCCCC5CCCCCCCCCCCC5CCCCCCCCCCCCCC*CCCCCCCCCCCCCCCCCCCCCCCCCCCCCCCCCCCCCCCCCCCCCCCCCCCCCCCCCCCCCCCCCCCCCCCCCCCCCCCCCCCCCCCCCCCC5CCCCCCCC5CCCCCCCCC*CCCCC5CCCCCCCCCCCCCC5CCCC5#####
@VH01349:24:AACVJTHM5:1:1108:41882:9500 1:N:0:AGGTGAGA+GGCATAGA
CCTATGACTCCTACGGGAGGCAGCAGTGAGGAATATTGCACAATGGGGCAACCCTGATGCAGCGACGCCGCGTGGGTGAAGAAGGGTTTCGGCTCGTAAAGCCCTTTTCTGTGTGACGAGAGAGGACGGTAGCACAGGAATAAGCGTCGGCTAACTACGTGCCAGCAGCCGCGGTAAAACGTAGGACGCAAGCGTTATCCGGAATTACTGGGCGTAAAGGGCGTGCAGGCGGTCTTTTAAGTTAGGCGTGAAAGCTCCCGGCTAAACCGGGAGAGGTCGTCTGATACTGGGAGACATGCAA
+
CCCCCCCCCCCCCCCCCCCCCCCCCCCCCCCCCCCCCCCCCCCCCCCCCCCCCCCCCCCCCCCCCCCCCCCCCCCCCCCCCCCCCCCCCCCCCCCCCCCCCCCCCCCCCCCCCCCCCCCCCC5CCCCCCCCCCC5CCCCCCCCCCCCCCCCCCCCCCCCCCCCC5CC*CCCCCCCCCCCCCCCCCCCC5CCCCCCC5CCCCCCCCCCCCCCCCCCCCC5CCCCCCCCCCCCCCCCCCC5CCCCC5CCCCCCCCCCCCCCCCCCCCCCC5CC*C*CCCC5CCCCCCCCCCCCCCCC*#####
@VH01349:24:AACVJTHM5:1:1108:15088:10239 1:N:0:AGGTGAGA+GGCATAGA
CCTATGACTCCTACGGGAGGCAGCAGTGGGGAATCTTCCGCAATGGGCGCAAGCCTGACGGAGTGACGCCGCGTGGGGGACGAAGGCCTTCGGGTCGTAAACCCCTGTCAGAGGGAAAGAAGGGTCATGCGGTGAACAGCCGCATGGCTTGACGGTACCTTCAGAGGAAGCCCCGGCCAACTCTGTGCCAGCAGCCGCGGTAAGACAGAGGGGGCAAGCGTTGCTCGGAATCACTGGGCGTAAAGCGCGCGTAGGCGGGACGGCAAGTCGGTCGTGAAAGCCCTCGGCTCAACCGAATACC
+
CCCCCCC*CCCCCCCCCC*CCCCCCCCCCCCCCCCCCCCCCCCCCCCC5CCCCCCCCCC5CCCCCCCCCCCCCCCCCCCCCCCCCCCCCCCCCCCC5CCCCCCCCCCCCCCCCCCCCCCCCCCCCCCCCCCCCCCCCCCCCCCCCCCCCCCCCCCCCCCCCCCCCCCCCCCCCCCCCCCCCCCCCCC5CCCCCCCCCCCCCCC5CCCCCCCCCCCCC5CCCCCCCCCCCCCCCCCCCCCCCCCCC*CCCCC5CCCCCCCCCCCCCCCCCCCCC5CCCCC*CCCCCCC5C5CCCCC*#####
@VH01349:24:AACVJTHM5:1:1108:45063:10296 1:N:0:AGGTGAGA+GGCATAGA
CCTATGACTCCTACGGGAGGCAGCAGTGGGGAATATTGGACAATGGGCGCAAGCCTGATCCAGCCATGCCGCGTGTGTGAAGAAGGTCTTCGGATTGTAAAGCACTTTAAGTTGGGAGGAAGGGCAGTAAGCGAATACCTTGCTGTTTTGACGTTACCGACAGAATAAGCACCGGCTAACTCTGTGCCAGCAGCCGCGGTAATACAGAGGGTGCAAGCGTTAATCGGAATTACTGGGCGTAAAGCGCGCGTAGGTGGTTGGTTAAGTTGGATGTGAAAGCCCCGGGCTCAACCTGGGATGT
+
C5CCCCCCCCCCCCCCCCCCCCCCCCCCCCCCCCCCCCCCCCCCCCCCCCCCCCCCCCCCCCCCCCCCCC*CCCCCCCCCCCCCCCCCCCCCCCCCCCCCCCCCCCCCCCCCCCCCCCCCCCCCCCCCCCCCCCCCCCCCCC5CCCCCCCCCCCCCCCCCCCCCCCCCCCCCCCCCCCCCCCCCCCCCCCCCC5CCCCCCCCCCCCCCCCCCCCCCCCCCC5CCCCCCCCCCCCCCCCCCC5*CCCCCCCCCCCCCCCCCCCCCCCCCCCCCCCCCCCCCCCCCCCCCCCCCCCCC#####
@VH01349:24:AACVJTHM5:1:1108:58867:11034 1:N:0:AGGTGAGA+GGCATAGA
CCTATGACTCCTACGGGAGGCAGCAGTGGGGAATATTGGACAATGGGCGCAAGCCTGATCCAGCCATGCCGCGTGTGTGAAGAAGGTCTTCGGATTGTAAAGCACTTTAAGTTGGGAGGAAGGGCAGTAAGTTAATACCTTGCTGTTTTGACGTTACCGACAGAATAAGCACCGGCTAACTCTGTGCCAGCAGCCGCGGTAATACAGAGGGTGCAAGCGTTAATCGGAATTACTGGGCGTAAAGCGCGCGTAGGTGGTTTGTTAAGTTGGATGTGAAAGCCCCGGGCTCAACCTGGTTTGG
+
CCCCCCCCCCCCCCCCCCCCCCCCCCCCCCCCCCCCCCCCCCCCCCCCCCCCCCCCCCCCCCCCCCCCCCCCCCCCCCCCCCCCCCCCCCCCCCCCCCCCCCCCCCCCCCCCCCCCCCCCCCCCCCCCCCCCCCCCCCCCCCCCCCCCCCCCCCCCCCCCCCCCCCCCCCCCCCCCCCCCCCCCCCCCCCCCCCCC5CC5CCCCCCCCCCCCCCCCCCCCCCCCCCCCCCCCCCCCCCCCC5*CCCCCCCCCCCCCCCCCCCC5CCCCCC5CCCCCCCCCCCCCCCCCCCCCCCCC#####
@VH01349:24:AACVJTHM5:1:1108:53489:11147 1:N:0:AGGTGAGA+GGCATAGA
CCTATGACTCCTACGGGAGGCAGCAGTAAGGGATCTTGCGACAATGGGCGAAAGCCTGACGCAGCAACGCCGCGTGCGGGATGACGGCCTTCGGGTTGTAAACCGCTTTTCGGGGGGAAGAGGAAGGACGGTACCCCCGGAAGAAGTCTCGGCTAACTACGTGCCAGCAGCCGCGGTAAAACGTAGGAGGCGAGCGTTATCCGGATTTACTGGGTGTAAAGCGCGTGTAGGCGGTCCTGCAAGTGGCGCGTGAAAGCGCCCGGCTCAACCGGGCGAGGACGTGACCGAACTGCGGGGTGTT
+
CCCCCCCCCCCCCCCCCCCCCCCCCCCCCCCCCCCCCCCCCCCCCCCCCCCCCCCCCCCCCCCCCCCCCCCCCCCCCCCCCCCCCCCCCCCCCCCCCCCCCCCCCCCCCCCCCCCCCCCCCCCCCCCCCCCCCCCCCCCCCCCCCCCCCCCCCCCCCCCCCCCCCCC*CCCCCCCCCCCCCCCCCCCCCCCCCCCCCCCCCCCCCCCCCCCCCCCCCCCCCCCCCCCCCCCCCCCCCCCCCCCCCCCCCCCCCCCCCCCCCCCCCCCCCCCCCCCCCCCCCCCCCCCCCCCCCCCC#####
@VH01349:24:AACVJTHM5:1:1108:66346:11204 1:N:0:AGGTGAGA+GGCATAGA
CCTATGACTCCTACGGGAGGCAGCAGTGGGGAATATTGGACAATGGGCGCAAGCCTGATCCAGCCATGCCGCGTGGGTGAAGAAGGCCTTAGGGTTGTAAACCCCTTTCAGCGGGGAAGATAATGACGGTACCCGCAGAAGAAGTCCCGGCTAACTCCGTGCCAGCAGCCGCGGTAATACGGAGGGGACTAGCGTTGTTCGGAATTACTGGGCGTAAAGCGCACGTAGGCGGATTCGTAAGTCAGGGGTGAAATCCCGAGGCTCAACCTCGGAACTGCCTTTGATACTGCGAATCTTCCGG
+
CCCCCCCCCCCCCCCCCCCCCCCCCCCCCCCCCCCCCCCCCCCCCCCCCCCCCCCCCCCCCCCCCCCCCCCCCCCCCCCCCCCCCCCCCCCCCCCCCCCCCCCCCCCCCCCCCCCCCCCCCCCCCCCCCCCCCCCCCCCCCCCCCCCCCCCCCCCCCCCCCCCCCCCCCCCCCCCCCCCCCCCCCCCCCCCCCCCCCCCCCCCCCCCCCCCCCCCCC5CCCCCCCCCCCCCCCCCCCCCCCCCCCCCCCCCCCCCCCCCCC*CCCCCCCCCCCCCCCCCCCCCCCCCCCCCCCCCC#####
@VH01349:24:AACVJTHM5:1:1108:56727:15672 1:N:0:AGGTGAGA+GGCATAGA
CCTATGACTCCTACGGGAGGCAGCAGTGGGGAATATTGCACAATGGGCGAAAGCCTGATGCAGCGACGCCGCGTGAGGGATGACGGCCTTCGGGTTGTAAACCTCTTTCGGTAGGGAAGAAGCGAAAGTGACGGTACCTGCAGAAGAAGCGCCGGCTAACTACGTGCCAGCAGCCGCGGTAATACGTAGGCCGCAAGCGTTTTCCGGAATTATTGGGCGTAAAGAGCTCGTAGGCGGTTTGTCGCGTCTATCGTGAAAGTCCGAGGCTCAACCTCGGATCTGCGGTGGGTACGGGCTACGC
+
CCCCCCCCCCCCCCCCCCC*CCCCCCCCCCCCCC5CCCCCCCCCCCCCCCCCCCCCCCCC5CCCCCCCCCCCCCCCCCCCCCCCCCCCCCCCCCCCCCCCCCCCCCCCCCCCCCCCCCCCCCCCCCCCCCCCCCCCCCCCCCCCCCCCCCCCCC5CCCCCCCCCCCCCCCCCCCCCCCCCCCCCCCCCCCCCCCCCC*CCC*CCCCCCCCCCCCCCCCCCCCCCCCCCCCCCCCCCCCCCCCCCCCCCC5CCCCCCCCCCCCCCCCCCCCCCCCCCCCCCCCCCCCCCCCCCCCCC#####
@VH01349:24:AACVJTHM5:1:1108:12039:15861 1:N:0:AGGTGAGA+GGCATAGA
CCTATGACTCCTACGGGAGGCAGCAGTGGGGAATATTGGACAATGGGCGCAAGCCTGATCCAGCCATGCCGCGTGGGTGAAGAAGGCCTTAGGGTTGTAAACCCCTTTCAGCGGGGAAGATAATGACGGTACCCGCAGAAGAAGTCCCGGCTAACTCCGTGCCAGCAGCCGCGGTAATACGGAGGGGACTAGCGTTGTTCGGAATTACTGGGCGTAAAGCGCACGTAGGCGGATTTGTAAGTCAGGGGTGAAATCCCGAGGCTCAACCTCGGAACTGCCTTTGATACTGCAAATCTTTGCG
+
CCCCCCCCCCCCCCCCCCCCCCCCCCCCCCCCCCCCCCCCCCCCCCCCCCCCCCCCCCCCCCCCCCCC*CCCCCCCCCCCCCCCCCCCCCCCCCCCCCCCCCCCCCCCCCCC55CCCCCCCCCC5CCCCCCCCCCCCCCCCCCCCCCCCCCCCCCCCCCCCCC*C*CCCCC5C5CCCCCCCCCCCCCCCCCCCCCCC5CCCCCCCCCCCCCCCCCCCCCCCCCCCCCCCCCCCCCC5CCCCCCC*CCCCCCCCCCCCCCCCCCCCCCCCCCCCCCCCCCCCC5CC5CCCCCCCCCC#####
@VH01349:24:AACVJTHM5:1:1108:59208:16486 1:N:0:AGGTGAGA+GGCATAGA
CCTATGACTCCTACGGGAGGCAGCAGTGGGGAATATTGCGCAATGGGCGAAAGCCTGACGCAGCAACGCCGCGTGAGTGATGAAGGCCTTCGGGTCGTAAAGCTCTGTCGGAGGGAACGAACGTTTTCGGGGTTAACAGCCCCGGGAAGTGACGGTACCCTCAAAGGAAGCACCGGCTAACTCTGTGCCAGCAGCCGCGGTAATACAGAGGGTGCAAGCGTTGTTCGGAATCATTGGGCGTAAAGGGCGTGTAGGCGGTTTGTTAAGTCATGTGTGAAATCCCTCGGCTCAACCGGGAAAC
+
CCCCCCCCCCCCCCCCCCCCCCC5CCCCCCCCCC*CCCCCCCCCCCCCCCCCCCCCCCCCCCCCCCCCCCCCCCC5CCCCCCCCC*CCCCCCCCCCCCCCCCCCCCCCCCCCCCCCCCCCCCCCCCCCCCCCCCCCCCCCC*CCCCCCCCCCCCCCCCCCCCC5CCCCCCCCCCCCCCCCCCCCCCCCCCCCCC5CCCCCCCCCCCCCCCCCCCCCCCCCCCCCCCCCCCCCCCCCCCCCCCCCCCCCCCCCCCCCCCCCCCCCCCCCCCCCCCCCCCCCCCCCCCCCCCCCCCCC#####
@VH01349:24:AACVJTHM5:1:1108:30577:17243 1:N:0:AGGTGAGA+GGCATAGA
CCTATGACTCCTACGGGAGGCAGCAGCAGGGAATTTTGCGCAATGGGCGAAAGCCTGACGCAGCAACGCCGCGTGGGGGATGAAGGCTCTTGGGTCGTAAACCCCTTTTGCCGGGGAAGATCATGACGGTACCCGGCGAATAAGCCACGGCTAACTACGTGCCAGCAGCCGCGGTAATACGTAGGTGGCAAGCGTTGTCCGGATTTATTGGGCGTAAAGGGCGCGCAGGCGGTCCGTTAAGTCTGAGGTGAAATCTCCTGGCTCAACTGGGAGGGGTCTTCAGATACTGGCGGACTGACTT
+
CCCCCCCCCCCCCCCCCCCC5CCCCCCCCCCCCCCCCCCCCCCCCC*CCCCCCCCCCCCCCCCCCCCCCCC5CCCCCCCCCCCCCCCCCCCCCCCCCCCCCCCCCCCC5CCCCCCCCCCCCCCCCCCCCCCCCCCCCCCCCCCCCCCCCCCCCCCCCCCCCCCC**CCCCCCCCCCCC5C5CCCC*CC5CCCCCCCCCCCCCCCCCCCCCC5CCCCCCCCCCC5CCCC5CCCCCCCCCCCCCCCCCCCCCCCCCCCCCCCCCC5CCCCCCCCCCCCCCCCCC55CCCCCCCCCCCC#####
@VH01349:24:AACVJTHM5:1:1108:71705:17471 1:N:0:AGGTGAGA+GGCATAGA
CCTATGACTCCTACGGGAGGCAGCAGCTAAGAATCTTGCGCAATGGGCGAAAGCCTGACGCAGCAACGCCGCGTGGGGGACGAAGGCCCTAGGGTCGTAAACCCCTTTTGCGAAGGAAGAAGTTCTGACGGTACTTCGCGAATAAGACACGGCTAACTACGTGCCAGCAGCCGCGGTAATACGTAGGTGTCAAACGTTGTCCGGATTTATTGGGCGTAAAGCGCCCGCAGGCGGCTTTGTAAGTTCTAAGTGAAATCTCCCGGCTCAACTGGGAGGGGTCTTGGAAAACTGCAAGGTTGGC
+
CCCCCCCCCCCCCCCCCCCCCCCCCCCCCCCCCCCCCCCCCCCCC5CCCCCCCCCC5CC5CCCCCCCCCCCCCCCCCCCCCCCCCCC5CCCCCCCCCCCCCCCCCCCCCCCCCCCCCC5CCCCCCCCCCCCCCCCCCCCCCCC*CC5CCCCCCCCCCCCCCCCCCCCCCCCCCCCCCCCCCCCCCCCCCC5CCCCCCCCCCCCC5*CCCCC5CCCCC5CCCCCCCC5*CCC5CC*CCCC5*CCCCCCCCCCCCCC5CCCCC*CCC5C5CC5CCCCCC5CCCCCCCCCCCCC*CCCC#####
@VH01349:24:AACVJTHM5:1:1108:74526:18626 1:N:0:AGGTGAGA+GGCATAGA
CCTATGACTCCTACGGGAGGCAGCAGTAGGGAATCTTCCACAATGGACGAAAGTCTGATGGAGCAACGCCGCGTGAGTGAAGAAGGTTTTCGGATCGTAAAACTCTGTTGTAAGGGAAGAACACGTACGAGAGTAACTGCTCGTACCTTGACGGTACCTTATTAGAAAGCCACGGCTAACTACGTGCCAGCAGCCGCGGTAATACGTAGGTGGCAAGCGTTGTCCGGAATTATTGGGCGTAAAGCGCGCGCAGGCGGTTTCTTAAGTCTGATGTGAAAGCCCCGGGCTCAACCGGGTCCGT
+
CCCCCCCCCCCCCCCCCCCCCCCCCCCCCCCCCCCCCCCCCCCCCCCC5CCCCCCCCCC*CCCCCCCCCCCCCCCCCCCCCCCCCCCCCCCCCCCCCCCCCCCCCCCCCCCCCCCCCCCCCCCCCCCCCCCCCCCCCCCCCCCCCCCCCCCCCCCCCCCCCCCCCCCCC5CCC*C*CCCCCCCCCCCCCCCCCCCCCCCCCCCCCCCCCCCCCCCCCCCCCCCCCCCCCCCCCCCCCC*CCCCCC*CC5CCCCCCCCCCCCCCCCCCCCCCCCCCCCCCCCCC*5CCC5CCCCCCC#####
@VH01349:24:AACVJTHM5:1:1108:53092:19761 1:N:0:AGGTGAGA+GGCATAGA
CCTATGACTCCTACGGGAGGCAGCAGCAGGGAATCTTGCGCAATGGGCGAAAGCCTGACGCAGCGACACCGCGTGAGGGAAGAAGGCCCTAGGGTTGTAAACCTCTTTTCTGGGGGAGGAGAACGGACAGTACCTCAGGAATAAGGATCGGCTAACTACGTGCCAGCAGCCGCGGTAATACGTAGGATCCGAGCGTTGTCCGGATTTACTGGGCGTAAAGGGTGCGTAGGCGGCATGGTAAGTCTCATGTGAAATCTCCCGGCTCAACTGGGAGGGGTCATGGGAAACTGCCAAGCCGTGA
+
CCCCCCCCCCCCCCCC5CCCCCCCCCCCCCCCCCCCCCCCCCCCCCCCCCCCCCCCCCCCCCCCCCCCCCCC*CCCCCCCCCCCCCCCCCCCCCCCCCCCCCCCCCCCCCCCCCCCCCCCCCCCCCCCCCCCCCCCCCCCCCCCCCCCCCCCCC5CCCCCCCCCCCCCC5CCCCCCCCCCCCCCCCCCCCCCCCCCCCCCCCCCCCCCCCCCCCCCCCCCCCCCCCCCCCCCC*CCCCCCCCCCCCCC*CCCCCCCCCCCCCCC5CCCCCCCCC55CCCCCCCCCCCC5CCCCCCC#####
@VH01349:24:AACVJTHM5:1:1108:7665:21333 1:N:0:AGGTGAGA+GGCATAGA
CCTATGACTCCTACGGGAGGCAGCAGTAGGGAATCTTCCGCAATGGACGAAAGTCTGACGGAGCAACGCCGCGTGAACGATGAAGGTCTTCGGATCGTAAAGTTCTGTTGTCAGGGAAGAACACGTACCGTTCGAACAGGACGGTACCTTGACGGTACCTGACGAGGAAGCCCCGGCTAACTACGTGCCAGCAGCCGCGGTAATACGTAGGGGGCAAGCGTTGTCCGGAATTATTGGGCGTAAAGCGCGCGCAGGCGGTTCCTTAAGTCTGATGTGAAAGCCCACGGCTCAACCGTTACAG
+
CCCCCCCCCCCCCCCC5CCCCCCCCCCCCCCCCCCCCCCCCCCCCCCCCC5CCCCCCCCCCCCCCCCCCCCCCCCCCCCCCCCCCCCCCCCCCCCCCCCCC5CCCCCCCCC5CCCCCCCCCCCCCCCC*CCCCCCCCCCCCCCCCCCCCCCCCCCCCCCCCCCCCCCCCCCC5CCC5CCCCCCC5CCCCCCCCCCCCCCCCCCCCC5CCCCCCC*CCC5CCCCCCCC*CCCCCCCCCCCCCC*CCCCCC*CCCC5CCCCCCCCCCCCCCCCCC*CC55CCCC5CCC5CCC5CCC55#####
@VH01349:24:AACVJTHM5:1:1108:71591:21408 1:N:0:AGGTGAGA+GGCATAGA
CCTATGACTCCTACGGGAGGCAGCAGTAGGGAATCTTCCGCAATGGACGCAAGTCTGACGGAGCAACGCCGCGTGAGTGATGAATGTCTTCGGATTGTAAAACTCTGTTGTTAGGGAAGAACAAGTACCGTTCGAATAGGTCGGTACCTTGACGGTACCTAACCAGAAAGCCCCGGCTAACTACGTGCCAGCAGCCGCGGTAATACGTAGGGGGCAAGCGTTGTCCGGAATTATTGGGCGTAAAGGGCGCGCAGGCGGTCTTCTAAGTCTGATGTGAAAGCCCACGGCTTAACCGTCAATG
+
CCCCCCCCCCCCCCCCCCCCCCCCCCCCCCCCCCCCCCCCCCCCCCCCC*CCCCCCCCCCCCC*CCCCCCCCCCCCCCCCCCCCCCCCCCCCCCCCCCCCCCCCCCCCCCCCCCCCCCCCCCCCCCCCCCCCCCCCCCCCCCCCCCCCCCCCCCCCCCCCCCCCCCCCCCCCCCCCCCCCCCCCCCCCCCCCCCCCCCCCCCCCCCC*CCCCCCCCCCCCCCCCCCCCCCCCCCCCCCCCCCCCCCCCCCC*CCCCCCCCCCCCCC5CCCCCC5CCCCCCCCCCCC5CCCCCCCCC#####
@VH01349:24:AACVJTHM5:1:1108:29649:21503 1:N:0:AGGTGAGA+GGCATAGA
CCTATGACTCCTACGGGAGGCAGCAGTGGGGAATATTGGACAATGGGCGCAAGCCTGATCCAGCAATGCCGCGTGAGTGATGAAGGCCTTAGGGTTGTAAAGCTCTTTCGCCCGCGACGATGATGACGGTAGCGGGAGAAGAAGCCCCGGCTAACTCCGTGCCAGCAGCCGCGGTAATACGGAGGGGGCTAGCGTTGTTCGGAATTACTGGGCGTAAAGGGCGCGCAGGCGGCTGCTCAAGTCAGGCGTGAAAGGCCTGGGCTCAACGCGGGAATTGCGCTTGAGACTGGGCTGGCACGCT
+
CCCCCCCCCCCCCCCCCCC5CC5CCCCCCCCCCCCCCC*CCCCCCCCCCCCCCCCCCCCCCCCCCCCCCCCCCCCCCCC5CCCCCCCCCCCCCCCCCCCCCCCCCCCCCCCCCCCCCCCCCCCCCCCCCCCCCCCCCCCCCCCCCCCCCCCCCCCCCCCC5CCCCCCCCCCCCCCCCCCCCCCCCC*CCCCCCCCCCCCCCCCCCCC5CCCCCCCCCCCCCCCC*CCCCCCCCCCCCCCCCCCCCCCCCCCCCCCCCCCCCCCCCCC*CCCCCCCCCCCCCCCCCCCCCCC5CCC*#####
@VH01349:24:AACVJTHM5:1:1108:49664:21825 1:N:0:AGGTGAGA+GGCATAGA
CCTATGACTCCTACGGGAGGCAGCAGTGGGGAATTTGGACAATGGGGGCAACCCTGATCCAGCCATGCCGCGTGTGTGAAGAAGGCCTTCGGGTTGTAAAGCACTTTCGGACGGAACGAAATCGCGCGGGTTAACAGCCCGCGTGGATGACGGTACCGTAAGAAGAAGCACCGGCTAACTACGTGCCAGCAGCCGCGGTAATACGTAGGGTGCAAGCGTTAATCGGAATTACTGGGCGTAAAGTGTGCGCAGGTGGCCTCGCAAGTCGAGTGTGAAATCCCCGGGCTTAACTTGGGCTACC
+
CCCCCCCCCCCCCCC5CCCCCCCCCCCCCCCCCCCCCCCCCCCCCCCCCCCCC5CCCCCCCCCCCCCCCCCCCCCCCCCCCCCCCCCCCCCCCCCCCCCCCCCCCCCCC5CCCCCCCCCCCCCCC5CCCCCCCCCC5CCCCCCCCCCCCCCCCCCCCCCCCCCCCCCCCCCCCCCCCCCCCCCCCCCCCCCCCCCCCCCCCCCCCCCCCCCCCCCCCCCCCCCCCCCCC*CCCCC5CCCCCCCCCCCCC5CCCCCCCCCCCCCCCCCCCCCCCCCCCCCCC*CCCCCCCCCCCCCC#####
@VH01349:24:AACVJTHM5:1:1108:31846:23889 1:N:0:AGGTGAGA+GGCATAGA
CCTATGACTCCTACGGGAGGCAGCAGTAGGGAATCTTCGGCAATGGACGAAAGTCTGACCGAGCAATGCCGCGTGAGTGAGGAAGGCCCTCGGGTCGTAAAGCTCTGTTACCAGGGAAGAACGCTTAGGAGAGTAACTGCTCTTAAGGTGACGGTACCTGAGAAGAAAGCCCCGGCTAACTACGTGCCAGCAGCCGCGGTAATACGTAGGGGGCAAGCGTTGTCCGGAATTATTGGGCGTAAAGCGCGCGCAGGCGGCTATTTAAGTCTCATGTATAACCCCAAGGCTCAACCTTGCGTCC
+
CCCCCCCCCCCCCCCCCCCCCCCCCCCCCCCCCCCCCCC5CCCCCCCCCCCCCCCCCCCCCCCCCCCCCCCCCCCCCCCC5CCCCC*CCCCCCCCCCCCCCCCCCCCCCCCCCCCCCCCCCCCCCCCCCCCCCCCCCCCCCCCCCCCCCCCCCCCCCCCCCCCCCCCCCCCCCCCCCCCCCCCCCCCCCCCCCCCCCCCC*CCCCCCCCCCCCCCC5CC*CCCCCCCCCCCCCCCCCCCCCCCCCCCCCCCCCCCCC55CCCCCCCCCCCCCC*CCCCCCCCCCCC*CCCCCCCCC#####
@VH01349:24:AACVJTHM5:1:1108:14009:24494 1:N:0:AGGTGAGA+GGCATAGA
CCTATGACTCCTACGGGAGGCAGCAGTGGGGAATCTTGGACAATGGGCGAAAGCCTGATCCAGCGACGCCGCGTGACTGATGAAGCCTTTCGGGGTGTAAAAGTCTTTCGGCAGGGACAATAATGATGGTACCTGCAGAAGCAGCTGCGGCTAACTACGTGCCAGCAGCCGCGGTAATACGTAGGCAGCTAGCGTTGTTCGGAATTACTGGGCGTAAAGCGAGTGTAGGCGGTTTGCCAAGTCCGTTGTGAAATCTCCCGGCTCAACTGGGAGGGTGCGGCGGAAACTGGCAGGCTCAAGT
+
CCCCCCCCCCCCCCCCCCCCCCCCCCCCCCCCCCCCCCCCCCCCCCCCCCCCCCCCCCCCCCCCCCCCCCCCCCCCCCCCCCCCCCCCCCCCCCCCCCCCCCCCCCCCCCCCCCCCCCCCCCCCCCCCCCCCCCCCCCCCCCCCCCCCCCCCCCCCCCCCCCCCCCCCCCCCCCCCCCCCCCCCCCCCCCCCCCCCCCCCCCCCCCCCCCCCCCCCCCCCCCCCCCCCCCCCCCCCC5CCCCCCCCCCCCCCCCCCCCCCCCCCCC*C*CCCCCCCCCCC*CCCCCCCCCCCCCCC#####
@VH01349:24:AACVJTHM5:1:1108:46123:25517 1:N:0:AGGTGAGA+GGCATAGA
CCTATGACTCCTACGGAGGCAGCAGTGGGGAATATTGGACAATGGGCGAAAGCCTGATCCAGCCATGCCGCGTGTGTGAAGAAGGTCTTCGGATTGTAAAGCACTTTAAGTTGGGAGGAAGGGTTGTAACCTAATACGTTGCAATTTTGACGTTACCGACAGAATAAGCACCGGCTAACTCTGTGCCAGCAGCCGCGGTAATACAGAGGGTGCAAGCGTTAATCGGAATTACTGGGCGTAAAGCGCGCGTAGGTGGTTGGTTAAGTTGGATGTGAAAGCCCCGGGCTCAACCTGGGATCGA
+
CCCCCCCCCCCCCCCCCCCCCCCCCCCCCCCCCCCCCCCCCCCCCCCCCCCCCCCCCCCCCCCCCCCCCCCCCCCCCCCCCCCCCCCCCCCCCCCCCCCCCCCCCCCCCCCCCCCCCCCCCCCCCCCCCCCCCCCCCCCCCCCCCCCCCCCCCCCCCCCCCCCCCCCCCCCCCCCCCCCCCCCCCCCCCCCCCCCC*CCCCCCCCCCCCCCCCCCCCCCCCCCCCCCCCCCCCCCCCCCC5CCCCCCCCCCC5CCCCCCCCC5CCCCCCCC5CCCCCCCCCCCC5CC5CCCCCCCC#####
@VH01349:24:AACVJTHM5:1:1108:29271:26123 1:N:0:AGGTGAGA+GGCATAGA
CCTATGACTCCTACGGGAGGCAGCAGTGGGGAATATTGGACAATGGGCGCAAGCCTGATCCAGCCATGCCGCGTGTGTGAAGAAGGCCTTCGGGTTGTAAAGCACTTTTGTACGGGAAGAAAAGCACTCGGTTAATACCCGGGTGTCATGACGGTACCGTAAGAATAAGCACCGGCTAACTTCGTGCCAGCAGCCGCAGTAATACGAAGGGTGCAAGCGTTACTCGGAATTACTGGGCGTAAAGCGTGCGTAGGTGGTTTGTTAAGTCTGATGTGAAAGCCCTGGGCTCAACCTGGGTGTT
+
CCCCCCCCCCCCCCCCCCCCCCCCCCCCCCCCCCCCCCCCCCCCCCCCCCCCCCCCCCCCCCCCCCCCCCCCCCCCCCCCCCCCCCCCCCCCCCCCCCCCCCCCCCCCC*CCCCCCCCCCCCCCCC5C5CCCCCCC5CCCCCCCCCCCCCCCCCCCCCCCCCCCCCCCCCCCCCCCCCCCCCCCCCCCCCCCCCCCCCCCCCCCCCCCCCCCCCCCCCCCCCCCCCCCCCCCCCCCCCCCCCCCCCCCCCCCCCCCCCCCCCC5CCCCCCCCCCCCCC5CCCC5CCCCCCCCCCCC#####
@VH01349:24:AACVJTHM5:1:1108:65532:27505 1:N:0:AGGTGAGA+GGCATAGA
CCTATGACTCCTACGGGAGGCAGCAGTGGGGAATCTTCCGCAATGGGCGAAAGCCTGACGGAGCAACGCCGCGTGAATGATGAAGGCCTTCGGGTCGTAAAGTTCTGTCCTCAGGGAAGAACCATTACAGCAGGGAATGGCTGTAATCTGACGGTACCTGAGGAGGAAGGCCTGGCTAACTACGTGCCAGCAGCCGCGGTAATACGTAGGGGGCAAGCGTTGACCGGAATCACTGGGCGTAAAGGGTACGCAGGCGGAAATACAAGTCAAGTGTGAAATCTATCGGCTCAACCGATACGAA
+
CCCCC*CCCCCCCCCCCCC*CCCCCCCCC*5CCCCCCCC5CCCCCCCCCC5CCCCCCCCCCCCCCCCC*CCCCCCCCCCCCCCC*CCCCC5CCCC5CCCCCCCCCCCCC5CCCCCCCC55CCCCCCCCCCCCCCCCCCCC5CCCCCCCCCCC5CCCC5CCCCCCCCCC**CCCCCCCCCCCCC5CCCC5C*CCCCCCCCCCCCCCCC5CC5C*CC5CC5C5CC5CCCCCCCCCCC5CCCC5*5*CCCCCC*CC*CCCCC*CCC5C*C5CC5*5C5CCC555CC**5C55C*55555#####
@VH01349:24:AACVJTHM5:1:1108:54909:28016 1:N:0:AGGTGAGA+GGCATAGA
CCTATGACTCCTACGGGAGGCAGCAGTGGGGAATATTGGACAATGGGCGAAAGCCTGATCCAGCAATGCCGCGTGAGTGATGAAGGCCTTAGGGTTGTAAAGCTCTTTTACCCGGGATGATAATGACAGTACCGGGAGAATAAGCCCCGGCTAACTCCGTGCCAGCAGCCGCGGTAATACGGAGGGGGCTAGCGTTGTTCGGAATTACTGGGCGTAAAGCGCACGTAGGCGGCTTTGTAAGTTAGAGGTGAAAGCCCAGGGCTCAACCCTGGAATTGCCTTTAAGACTGCATCGCTTGTAG
+
CCCCCCCCCCCCCCCCCCC5CCCCCCCCCC5CCCCCCCCCCCCCCCCC5CCCCCCCCCCCCCCCCCC5CCC5CCCCCCCCCCCCCCCCCCCCCCCCCCCCCC5CCCCCCCCCCCCCCCCCCCCCCCCCCCCCCC5CCCCCCCCCCCCCCCCCCCCCCCCCCCCCCCCCCCCCCCCCCCCCCCCCC5CCCCCCCC5CCCCCCCCCCCCCCCCCCCCCCCCCCCCCCCCCCCCC*CCCCCCCCCCCCCCCCCCCCCCCCCCCCCCCCCCCCCC5CCCCCCCCC5CCCCCCCCCCCCCC#####
@VH01349:24:AACVJTHM5:1:1108:54417:28394 1:N:0:AGGTGAGA+GGCATAGA
CCTATGACTCCTACGGGAGGCAGCAGTGGGGAATCTTCCGCAATGGGCGCAAGCCTGACGGAGTGACGCCGCGTGGGGGACGAAGGCCTTCGGGTCGTAAACCCCTGTCAGAGGGAAAGAAGGGTCATGGGGTGAACAGCCGCGTGGCTTGACGGTACCTTCAGAGGAAGCCCCGGCCAACTCTGTGCCAGCAGCCGCGGTAAGACAGAGGGGGCAGGCGTTGCTCGGAATCACTGGGCGTAAAGGGCGCGTAGGCGGGACGGCAAGTCGGTCGTGAAAGCCCTCGGCTCAACCGATTGGT
+
CCCCCCCCCCCCCCCCCCCCCCCCCCCCCCCCCCCCCCCCCCCC5CCCCCCCCCCCCCCCCCCCCCCCCCCCCCCCCCCCCCCCCCCCCCCCCCCCCCCCCCCCCCCCCCCCCCCCCCCCCCCCCCCCC*CCCCCCCCCCCCCCCCCCCCCCCCCCCCCCCCCCCCCCCCCCCCCCC*CCCCCCCC5CCCC5CCCCCCCCCCCC5CCCCCCC*CCCCCCCCCCCCCCCCCCCCCCCCCCCCCCCCCC*CCCCC5CCCCCCCCCCCCCCCCCCCCCCCCCCCCCCCC5CC5CC5CCC#####
@VH01349:24:AACVJTHM5:1:1108:24461:28659 1:N:0:AGGTGAGA+GGCATAGA
CCTATGACTCCTACGGGAGGCAACAGTGGGGAATATTGGACAATGGGCGAAAGCCTGATCCAGCGACGCCGCGTGGGTGAAGAAGGCCTGCGGGTTGTAAAGCCCTTTCGGTGGGGAAGAAAAGCCTCGACCTAATACGTCGGGGTCTTGACGTAACCCATAGAAGAAGCACCGGCTAACTCTGTGCCAGCAGCCGCGGTAATACAGAGGGTGCGAGCGTTAATCGGAATTACTGGGCGTAAAGCGCGCGTAGGCGGCTTTGCAAGTCGGGTGTGAAATCCCCAGGCTTAACCTGGCCGGA
+
CCCCCCCCCCCCCCCCCCCCCCCCCCCCCCCCCCCCCCCCCCCCCCCCCCCCCCCCC5CCCCCCCCCCCCCCCCCCCCCCCCCCCCCCCCCCCCCCCCCCCCCCCCCCCCCCCCCCCCCCCCCCCCCCCCCCCCCCCCCCCCCCCCCCCCCCCCCCCCCCCCCCCCCC5CCCCCCCCCCCCCCCCCCCCCCCCCCCCCCCCCCCC5CCCCCCCCCCCCCCCC5CCCCCCCCCCC5CCCCCCCCCCCC5CCCCCCCCCCCCCCCCCCCCCCCCCCCCCCCCCCCC5C5CCCCCCC*C#####
@VH01349:24:AACVJTHM5:1:1108:26222:29322 1:N:0:AGGTGAGA+GGCATAGA
CCTATGACTCCTACGGGAGGCAACAGTGGGGAATTTTGGACAATGGGCGAAAGCCTGATCCAGGGACGCCGCGTGGGTGAAGAAGGCCTGCGGGTTGTAAAGCCCTTTCGGTGGGGAAGAAAAGCCTCGACGTAATACGTCGGGCTCTTGACGTAACCCATAGAAGAAGCACCGGCTAACTCTGTGCCAGCAGCCGCGGTAATACAGAGGGTGCGAGCGTTAATCGGAATTACTGGGCGTAAAGCGCGCGTAGGCGGGTTTGCAAGTCGGGTGTGAAATCCCCAGGCTTAACCTGGCCGCA
+
CC*CCCCCCCCC*CCCCCCC5*CCCCC555CCCC*CCCCCCCC5CC*CCCCCC5CCCCCC5C**5CC555C5C5C5*C5C*C*55C5CCC*CCCCC5CCCCCCCCCCCC5CCCCCCCCCCCCC5CCCCCCC*CCCCCCCCCC5C*5CCCCCCCCCC55CCC5*5CC5CCCCC5*5CCCCCCCC*CCCCCC5C5C55CC5**CC*5CCC5CCCCC5CCCCCCCCCCCCCCCCC5C5C5CCCCCC*CCCCCC*55CC***CCCC5CCCC5CCCC5CCCCCCC55CC*C5CCC55CCC5#####
@VH01349:24:AACVJTHM5:1:1108:40462:30306 1:N:0:AGGTGAGA+GGCATAGA
CCTATGACTCCTACGGGAGGCAGCAGTAGGGAATCTTCCACAATGGACGAAAGTCTGATGGAGCAACGCCGCGTGAGTGAAGAAGGTTTTCGGATCGTAAGACTCTGTTGTAAGGGAAGAACACGTACGAGAGTAACTGCTCGTACCTTGACGGTACCTTATTAGAAAGCCACGGCTAACTACGTGCCAGCAGCCGCGGTAATACGTAGGTGGCAAGCGTTGTCCGGAATTATTGGGCGTAAAGCGCGCGCAGGCGGTTCTTTAAGTCTGATGTGAAAGCCCACGGCTCAACCGTGAAATC
+
CCCCCCCCCCCCCCCCCCCCCCCCCCCCCCCCCCCCCCCCCCCCCCCCCCCCCCCCCCCCCCCCCCCCCCCCCCCCCCCCCC5CCCCCCCCCCCCCCCCCCCCCCCCCCCCCCCCCCCCCCCCCC*CCCCCCCCCCCC5CCCCCCCCCCCCCCCCCCCCCCCCCCCCCCCCCCCCCCCCCCCCCCC*CCCC5CCCCCCCCCCC*CCCCCCCCCCCCCC*CCCCC5CCCCCCCCCCCCCCCCCCCCCCCCCCCCCCCCCCCCCCCCCCCCCCCCCCCCCCCCCCCCCCCCCCCCCCC#####
@VH01349:24:AACVJTHM5:1:1108:58962:32446 1:N:0:AGGTGAGA+GGCATAGA
CCTATGACTCCTACGGGAGGCAGCAGTGGGGAATTTTGGACAATGGGGGCAACCCTGATCCAGCCATGCCGCGTGAGTGAAGAAGGCCTTCGGGTTGTAAAGCTCTTTCGGTGGGAACGAAACGGGCGCGGTGAATATCCGCGTTCAATGACGGTACTCACAGAAGAAGCACCGGCTAACTACGTGCCAGCAGCCGCGGTAATACGTAGGGTGCGAGCGTTAATCGGAATTACTGGGCGTAAAGCGTGCGCAGGCGGTTTCACAAGGTCGATGTGAAAGCCCCGGGGTTAACCTGGTGGTG
+
CCCCCCCCCCCCCCCC*CCCCCCCCCCCCCCCCCCCCCCCCCCCCCCCCCCCCCCCCCCC5CCCCCCCCCCCCCCCCCCCCCCCCCCCCCCCCCCCCCCCCCCCCCCCCCCCCCCCCCCCCCCCCCCCCCCCCCCCCCC5CCCCCC5CCCCCCCCCCCCCCCCCCCCCCCCCCCCCCCCCCCCCCCCCCCCCCCCCCCCCCCCCCCCC5CCCCCCCCCCCC5CCCCCCCCCCCCCCCCCCCCCCCCCCCCCCCCCCCCCCCCCCCC*CCCCCCCCCCCCCCCCCCC*CCCCCCCCC#####
@VH01349:24:AACVJTHM5:1:1108:9313:34339 1:N:0:AGGTGAGA+GGCATAGA
CCTATGACTCCTACGGGAGGCAGCAGTGGGGAATATTGGACAATGGGGGCAACCCTGATCCAGCAATGCCGCGTGTGTGAAGAAGGCCTGCGGGTTGTAAAGCACTTTCAGTAGAGAAGAAAAGCCTAAGGTTAATAACCTTGAGTCTTGACGTAACCTACAGAAGAAGCACCGGCTAACTCCGTGCCAGCAGCCGCGGTAATACGGAGGGTGCAAGCGTTAATCGGAATTACTGGGCGTAAAGCGCACGTAGGTGGTTTGGTAAGTCGGATGTGAAAGCCCTGGGCTTAACCTGGTGAGG
+
CCCCCCCCCCCCCCCCCCCCCCCCCCCCCCCCCCCCCCCCCCCCCCCCCCCCCCCCCCCCCCCCCCCC*CCCCCCCCCCCCCCCCCCCCCCCCCCCCCCCCCCCCCCCCCCCCCCCCCCCCCCCCCCCCCCCCCCCCCCCCCCCCCCCCCCCCCCCCCCCCCCCCCCCCCCCCCCCCCCCCCCCCCCCCCCCCCCCCC5CCCCCCCCCCCCCCCCCCCCCCCCCCCCCCCCCCCCCCCCCCCCCCCCCCCCCCCCCCCCCC5CCCCCCCCCCCC5CCCCCCCCCCCCCCCCCCCCC#####
@VH01349:24:AACVJTHM5:1:1108:40178:34831 1:N:0:AGGTGAGA+GGCATAGA
CCTATGACTCCTACGGGAGGCAGCAGTGAGGAATATTGCTCAATGGGCGAAAGCCTGAAGCAGCGACGCCGCGTGGACGATGAAGGTCTTCGGATCGTAAAGTCCTTTTCTGTGTGACGAGGAAGGACGGTAGCACAGGAATAAGTGTCGGCTAACTACGTGCCAGCAGCCGCGGTAACACGTAGGACGCAAGCGTTATCCGGAATTACTGGGCGTAAAGAGCGTGTAGGCGGTGCTGTAAGTCAACCGTGAAAGCTCCCGGCTTAACTGGGAGAGGTCGGATGAGACTGCAGCGCAAACG
+
CCCCCCCCCCCCCCCCCCCCCCCCCCCCCCCCCCCCCCCCCCCCCCCCCCCCCCCCCCCCCCCCCCCCCCCCCCCCCCCCCCCCCCCCCCCCCCCCCCCCCCCCCCCCCCCCCCCCCCCCCCCCCCCCCCCCCCCCCCCCCCCCCCCCCCCCCCCCCCCCCC5CCCCCCCC5CCCCCCCCCCCCCCCCCCCCCCCCCCCCC5CCCCCCCCCCCCCCCCCCCCCCCCCCCC*5CCCCCCCCCCCCCCCCCC*C5CCCCCCCCCCC*CCCCCCC5CCCCCCCCCCCCC55CC5CCC55#####
@VH01349:24:AACVJTHM5:1:1108:56576:35399 1:N:0:AGGTGAGA+GGCATAGA
CCTATGACTCCTACGGGAGGCAGCAGTGGGGAATTTTGGACAATGGGCGCAAGCCTGATCCAGCCATGCCGCGTGAGTGAAGAAGGCCTTCGGGTTGTAAAGCTCTTTCGGCGGGGACGAAACGGTCCGTGCTAATACCACGGACTAATGACGGTACCCGCAGAAGGAGCACCGGCTAACTACGTGCCAGCAGCCGCGGTAATACGTAGGGTGCAGGCGTTAATCGGAATTACTGGGCGTAAAGCGTGCGTAGGCGGTTTGTTAAGACAGGTGTGAAATCCCCGGGCTTAACCTGGTGTGC
+
CCCCCCCCCCCCCCCCCCC5CCCCCCCCCCCCCCCCCCCCCCCCCCCCCCCCCCCCCCCCCCCCCCC5CCCCCCCCCCCCCCCCCCCCCCCCCCCCCC*CCCCCCCCCCCCCCCCCCCCCCCCCCCCCCCCCCCCCCCCCCCCCCCCCCCCCCCCCCCCC5CCCCC*CCCCCCCCCCCCCCCCCCCCCCCCCCCCCCC*CCCCCCCCCCCCCCCCCCCCCCCCCCCCCCCCCCCCC5CCCCCCC55CCCCCCCCCCCCCCCCCCCC*CCCCCCCC*5CC5CCCCCCC5CCCCCCC5#####
@VH01349:24:AACVJTHM5:1:1108:63695:35626 1:N:0:AGGTGAGA+GGCATAGA
CCTATGACTCCTACGGGAGGCAGCAGCAGGGAATTTTGCGCAATGGGCGAAAGCCTGACGCAGCAACGCCGCGTGGGGGACGAAGGCCTTCGGGTTGTAAACCCCTTTCAGGAGGGAAGAAAATGACGGTACCTCCAGAAGAAGCACCGGCCAACTACGTGCCAGCAGCCGCGGTAATACGTAGGGTGCGAGCGTTATCCGGAATCATTGGGCGTAAAGCGTGCGCAGGCGGTTTCACAAGCTCGATCTGAAAGCCCCGGGCTTAACCTGGGAATTGCATTGAGGACTGTGGAGCTTTACG
+
CCCCCCCCCCCCCCCCCCCCCCCCCCCCCCCCCCCCCCCCCCCCCCCCCCCC*CCCCCCC5CCCCCC5CCCCCCCCCCCCCCCCCCCCCCCCCCCCCCCCCCCCCCCCCCCCCCCCCCCCCCCCCCCCC*CC*CCCCCCCCCCCCCCCCCCCCCCC*CCCCCCCC5CCCCCCCCCC5CC5CCCCCCCC*CCCCCCCCCCCCCCCCC5CCCCCCCCCCCCCCCCCCCCCCCCCCCC*CCCCCCCC5CC*C*CCC*CCCC*CC5CC55C5CCCCC*CCCCC5CCCCCCCC*5CCCCC5#####
@VH01349:24:AACVJTHM5:1:1108:39628:35759 1:N:0:AGGTGAGA+GGCATAGA
CCTATGACTCCTACGGGAGGCAGCAGTGAGGAATATTGCACAATGGACGCAAGTCTGATGCAGCAACGGCGCGTGGAGGATGACGGCCTTTGGGTTGTAAACTCCTTTTTCCAGGGAAGAGCAAGGACGGTACCTGAAGAATAAGTCACGGCTAACTACGTGCCAGCTGCCGCGGTAATACGTAGGTGGCAAGCGTTATCCGGATTTATTGGGTTTAAAGGGTGCGTAGGCGTCCCTGCAAGTTTTAGGTGAAATGCCCAAGCTCAACTTGGGAGCTGCCTGAAGAAGTGCCGGGAATGCA
+
CCCCC*C5CCCCCCC*CC5**C55C5C*5CCCCC5CCC5CCCCC5CC5*CC5*55C*CCC5C55*C55*C*C5555C5*55*CCCCC5CCC**5CC5CC*C5C5C5CC5CCCCC5CC*5CCCC55C5CC55555C5C5C5C5CC5C5555*5*5C5CC5*C555C*5**CC5C*CC*5555C5C55C555C*5555555*55*5**C55C5555CCCC5C*CC55CCC555CCCC5CC5C5*555CC555*5555555*5555*555555555C55**55C*CC5C5*C*5C5555#####
@VH01349:24:AACVJTHM5:1:1108:41787:36933 1:N:0:AGGTGAGA+GGCATAGA
CCTATGACTCCTACGGGAGGCAGCAGTGAGGAATATTGCACAATGGACGCAAGTCTGATGCAGCAACGCCGCGTGGAGGATGACGGCCTTTGGGTTGTAAACTCCTTTTTCCAGGGAAGAGCAAGGACGCTACCTGAAGAATAAGTCACGGCTAACTACGTGCCAGCAGCCGCGGTAATACGTAGGTGGCAAGCGTTATCCGGATTTATTGGGTTTAAAGGGTGCGTAGGCGTCCCTGCAAGTTTTAGGTGAAATGCCCAAGCTCAACTTGGGAGCTGCCTGAAGAACTGCCGGGAATGCA
+
CCCCCCCCCCCCCCCCCCCCCCCCCCCCCCCCCCCCCCCCCCCCCCCCCCCCCCCCCCCCCCCCCCCCCCCCCCCCCCCCCCCCCCCCCCCCCCCCCCCCCCCCCCCCCCCCCCCCCCCCCCCCCCCCC*CCCCCCCCCCCCCCCCCCCCCCCCCCCCCCCCCCCC*CCCCCCCCCCCCCCCCCCCCCCCCCCCCCC*CCCCCCCCCCCCCCCCCCCCCCCCCCCCCCCCCCCCCCCCCCCCCCCCCC5CCCCCCCCCCCCCCCCCCCCCCC5CCCCCCCCCCCC5CCCCCCCCCC#####
@VH01349:24:AACVJTHM5:1:1108:47335:37292 1:N:0:AGGTGAGA+GGCATAGA
CCTATGACTCTACGGGAGGCAGCAGTAGGGAATTGTTCGCAATGGGCGCAAGCCTGACGACGCAACGCCGCGTGGAGGATGAAGGGCTTCGGCTCGTAAACTCCTTTCGACCGAGATGAATATCCATGGGGCTAATATCCCCGTGGACTGACAGTATCGAGGGAAGAAGCCCCGGCTAACTCCGTGCCAGCAGCCGCGGTAATACGGGGGGGGCAAGCGTTGTTCGGAATTACTGGGCGTAAAGGGTTCGTAGGTGGCCAACTAAGTCAGACGTGAAATCCCTCAGCTTAACTGGGAATGC
+
CCCCCCCCCCCCCCCCCCC5CCCCCCCCCCCCCCCCCCCCCCCCCCCCCCCCCCCCCCCCCCCCCCCCCCCCCCCCCCCCCCCCCCCCCCCCCCCCCCCCCCCCCCCCCCCCCCCCCCCCCCCCCCCCCCCCCCCCCCCCCC5CCCCCCCCCCCCCCCCCCCCCCCCCCCCCCCCCCCCCCCCCCCCCCCCCCCCCCCCCCCCCCCCCCCCCCCCCCCC5CCCCCCCCCCCCCCCCCCCCCCCCCCCCCCCCCCCCCCCCCCCCCCCCCCCCCCCCCCCCCCCC5CCCCCCCCCCC#####
@VH01349:24:AACVJTHM5:1:1108:46956:38466 1:N:0:AGGTGAGA+GGCATAGA
CCTATGACTCCTACGGGAGGCAGCAGTAGGGAATATTGGTCAATGGGTGCGAGCCTGAACCAGCCATGCCGCGTGCAGGAAGACGGCCTTCTGGGTTGTAAACTGCTTTTACCAGGGGTTAAAATGGTCTTGCGAGACAAATTGAAGGTACCTGGTGAATAAGCCACGGCTAACTACGTGCCAGCAGCCGCGGTAATACGTAGGTGGCAAGCGTTGTCCGGATTTATTGGGTTTAAAGGGTGCGTAGGCGGCCCTGTAAGTCAGTGCTGAAATATCCCGGCTTAACCGGGAGGGTGCGTTC
+
CCCCCCCCCCCCCCCCCCCCCCCCCCCCCCCCCC5CCCCCCCCCCCCCCCCCCCCCCCCCCCCCCCCCCCCCCCCCCCCCCCCCCC5CCCCCCCCCCCCCCCCCCCCCCCCCCC*CCCCCCCCCCCCCCCCCCCCC5C*CCCCCCCCCCCCCCCCCCCCC5CCCCCCCCCCCCCCCCCCCCCCCCCCCCCCCCCCCCCCCCCCCCCC*CCC*CCCCCCCCCCCCCCCCCCCCCCCCCCCCCCCCCCCCCCCCCCCCCCCCCCCCCCCCCCCCCCCCCCCCCCCCCCCCCCCCCCCC#####
@VH01349:24:AACVJTHM5:1:1108:48206:39716 1:N:0:AGGTGAGA+GGCATAGA
CCTATGACTCCTACGGGAGGCAGCAGTGGGGAATATTGGACAATGGGCGCAAGCCTGATCCAGCCATGCCGCGTGGGTGAAGAAGGCCTTCGGGTTGTAAAGCCCTTTTGTTGGGAAAGAAAAGCAGTCGGTTAATACCCGACTGTTCTGACGGTACCCAAAGAATAAGCACCGGCTAACTTCGTGCCAGCAGCCGCGGTAATACGAAGGGTGCAAGCGTTACTCGGAATTACTGGGCGTAAAGCGTGCGTAGGTGGTTCGTTAAGTCTGATGTGAAAGCCCTGGGCTCAACCTGGGTTTA
+
C*CCCCCCCCCCCCCCCC*CCCCCCCCCCCCCCCCCCCCCCCCCCCCCCCCCCCCCCCCCCCCCCCCCCCCCCCCCCCCCCC5CCCCCCCCCCCCCCCCCCCCCCCCCCCCCCCCCCCC5CCCCCCCCCCCCCCCCCCCCCCCCCCCCCCCCCCCCCCCCCC5CCCCCCCCCCC5CCCCCCCCCCCCCCCCCCCCCCCCCCCCCCCC5CC5CCCCCCCCCCCCCCCCCCCCCCCCCCCCCCCCCCCCC*CCCCCCCCCCCCCCCCCCCCCCCCC5CCCCCC*5CCCCCCCCCCCCC#####
@VH01349:24:AACVJTHM5:1:1108:36864:39772 1:N:0:AGGTGAGA+GGCATAGA
CCTATGACTCCTACGGGAGGCAGCAGTAGGGAATCTTCCACAATGGACGAAAGTCTGATGGAGCAACGCCACGTGAGTGAAGAAGGTTTTCGGATCGTAGAACTCTGTTGTAAGGGAAGAACACGTACGAGAGTAACTGCTCGTACCTTGACGGTACCTTATTAGAAAGCCACGGCTAACTACGTGCCAGCAGCCGCGGTAATACGTAGGTGGCAAGCGTTGTCCGGAATTATTGGGCGTAAAGCGCGCGCAGGCGGTTCTTTAAGTCTGATGTGAAAGCCCACGGCCCAACCGTGCCCGT
+
CCCCCCCCCCCCCCCCCCCCCCCCCCCCCCCCCCCCCCCCCCCCCCCCCCCCCCCCCCCC*CCCCCCCCCCCCCCCCCCCCCCCCCCCCCCCCCCCCCCC5CCCCCCCCCCCCCCCCCCCCCCCCCCCCCCCCCCCCCCCCCCCCCCCCCC*CCCC5CCCCCCCCCCCCCCCCCCCCCCCCCCCCCCCCCCC5CCCCCCCC5CCCCCCCCCCCCCCCCCCCCCCCCCCCCC5CCCC*CCCCCC5CCC*C*CCC5CCCCCCCCCCCCCCCCCCCCCCCCCCCCCCCCCCCCCCC*CC#####
@VH01349:24:AACVJTHM5:1:1108:60931:40624 1:N:0:AGGTGAGA+GGCATAGA
CCTATGACTCCTACGGGAGGCAGCAGCGAGGAATATTGCACAATGGAGGAAACTCTGATGCAGTAACGCCGCGTGGGGGATGAAGACCTTCGGGTTGTAAACCTCTTTTATGGAGGACGAGTGAGGACGGTACTCCAGGAATCAGTCTCGGCTAACTACGTGCCAGCAGCCGCGGTAAGACGTAGGAGGCGAGCGTTATCCGGATTCACTGGGCGTAAAGCGCATGTAGGCGGTTGTGTAAGTCCGCTGTTAAAGCCCCTGGCTCAACTGGGGGAGGTCAGTGGAGACTACTCGACAAAAC
+
CCCCCCCCCCCCCCCCCCCCCCCCCCCCCCCCCCCCCCCCCCCCCCCCCCCCCCCCCCCC5CCCCCCCCCCCCCCCCCCCCCCCCCCCCCCCCCCCCCCCCCCCCCCCCCCCCCCCCCCCCCCCCCCCCCCCCCCCCCCCCCCCCCCCCCC5CCCCCCCCCCCCCC*CC5CC*CCCCC5CCCCCCCCCC5CCCCCCCCCCCCCCCCCCCCCCCCCCCCCCCCCCCCCCCCCCCCCCCCCCCCCCCCCCCCCCCCCCCCCCCC*CCCCCC*CCCCCCCCCCCCCCCCCCCCCCCCCC#####
@VH01349:24:AACVJTHM5:1:1108:51387:40851 1:N:0:AGGTGAGA+GGCATAGA
CCTATGACTCCTACGGGAGGCAGCAGTGGGGAATCTTGGACAATGGGGGCAACCCTGATCCAGCGATGCCGCGTGAGTGAAGAAGGCCTTCGGGTCGTAAAGCTCTTTAGGTTGGGAAGAAGTGTACATGAGGATAATGCATGTACATTGACGGTACTAACAGAATAAGCACCGGCAAACTCTGTGCCAGCAGCCGCGGTAATACAGAGGGTGCGAGCGTTAATCGGAGTTACTGGGCGTAAAGGGCGCGTAGGCGGTGAGATGTGTGTGATGTGAAAGCCCCGGGCTTAACCTGGTGGCG
+
CCCCCCCCCCCCCCCCCCC5CCCCCCCCCCCCCCCCCCCCCCCCCCCCCCCCCCCCCCCCCCCCCCCCCCCCCCCCCCCCCCCCCCCCCCCCCCCCCCCCCC5CC5CCCC5CCCCCCCCCCCCCCCCC5CCCCCCCCCCCCCCCCCCCCCCCCCCCCCCCCCCCCCCCCCCCCCCCCCCCCCCCC5CCCCCCCCC*CCCCCC5*CCCCCCCCCCCCCCCCCCCCCCCCCCCCCCCCCCCCCCC5CCCCCCCCCCCC*CC5CCC*CCCCCCCCCCCCCCCCCCCCCCCCCCCCCCCC#####
@VH01349:24:AACVJTHM5:1:1108:17076:42366 1:N:0:AGGTGAGA+GGCATAGA
CCTATGACTCCTACGGGAGGCAGCAGTGGGGAATATTGCGCAATGGGCGAAAGCCTGACGCAGCAACGCCGCGTGAGTGATGAAGGCCTTCGGGTCGTAAAGCTCTGTCGGAGGGAACGAACGATTCCGGGGTTAACAGCCCCGGGAAGTGACGGTACCCTCAAAGGAAGCACCGGCTAACTCTGTGCCAGCAGCCGCGGTAATACAGAGGGTGCAAGCGTTGTTCGGAATCATTGGGCGTAAAGGGCGTGTAGGCGGTTTGTTAAGTCATGTGTGAAAGCCCTCGGCTCAACCGAGGTTG
+
CCCCCCCCCCCCCCCCCCCCCCCCCCC5CCCCCCCCCCCCCCCCCCCCCCCCCCCCCCCCCCCCCCCCCCCCCCCCCCCCCCCCCCCCCCCCCCCCCCCCCCCCCCCCCCCCCCCCCCCCCCCCCCCCCCCCCCCCC5CCCCCCCCCCCCCCCCCCCCCCCCCCCCCCCCCCCCCCCCCCCCCCCCCCCCCC*CCCCCCCCCCC5CCCCCCCCCCCCCCC*CCCCCCCCCCCCCCCCCCCCCCCCCCCCCCCCCCCCCCCCCCCCCCCCCCCCCCCCCCCCCCCCCCCCCCCCC**#####
@VH01349:24:AACVJTHM5:1:1108:59908:42631 1:N:0:AGGTGAGA+GGCATAGA
CCTATGACTCCTACGGGAGGCAGCAGTAGGGAATTTTCCACAATGGACGAAAGTCTGATGGAGCAACGCCGCGTGCAGGATGAATGCCTTCGGGTTGTAAACTGCTTTTATCTGTGACGATTTTGACGGTAGCAGATGAATAAGGATCGGCTAACTCCGTGCCAGCAGCCGCGGTCATACGGAGGATCCAAGCGTTATCCGGAATTACTGGGCGTAAAGAGTTGCGTAGGTGGCATTGTAAGTTGGTAGTGAAAGCGTGTGGCTCAACCATATACACATTACTAAAACTGCAAAGCGTCAT
+
CCCCC5CCC5CCCCCCCCCCCCCCCCCCCCCCCCCCCCCCCCCCCCCCCCCCCCCCCCCCCCCCCCCCCCCCCCCCCCCCCCCCCCCCCCCCCCCCCCCCCCCCCCCCCCCCCCCCCCCCCCCCCCCCCCCCCCCCCCCCCCCCCCCCCCCCCCCCCCCCCCCCCCCCCCCCCCCCCCCCCCCCCCCCCCCCCCCCCCCCCCCCCCCCC5C5CCCCCCCCCCCCCCCCC5CCCCCCCCCCCCCCCCCCCCCCCCCCCCCCCCCCCCCCCCCCCCCC5CCCCCC*C*C5CC5CCCCC#####
@VH01349:24:AACVJTHM5:1:1108:31884:43388 1:N:0:AGGTGAGA+GGCATAGA
CCTATGACTCCTACGGGAGGCAGCAGTGGGGAATTGTTCGCAATGGGCGCAAGCCTGACGACGCAACGCCGCGTGGAGGATGAAGGTCTTCGGATTGTAAACTCCTGTTGATTGGGACGAACATCCACCGGGCTAATACCCTGGAGGACTGACGGTACCGATTGAGGAAGCCCCGGCTAACTCTGTGCCAGCAGCCGCGGTAATACAGAGGGGGCAAGCGTTGTTCGGAATTACTGGGCGTAAAGGGCGCGTAGGCGGCCGCCTAAGTCAGACGTGAAATCCCTCGGCTCAACCGGCGTTG
+
CCCCCCCCCCCCCCCCCCCCCCCCCCCCCCCCCCCCCCCCCCCCCCCCCCCCCCCCCCCCCCCCCCCCCCCCCCCCCCCCCCCCCCCCCCCC5CCCCCCCCCCCCCCCCCCCCCCCCCCCCCCCCCCCC*CC5C*CCCCCCCCCCCCC*CCC5CCCCCCCCCC5CCCCCCCC5CCCCCCCCCCCCCCCCCCCCCCCCCCCCCC5CCCCCCCCCC*CCCCCCCCCCCCCCCCCCCCCCCCCCCCCCCCCC*CCCC5*CCCCCCCCCCCCCC5CCCC*CCCCCCCCCC5*CCCCCCCC#####
@VH01349:24:AACVJTHM5:1:1108:13384:43672 1:N:0:AGGTGAGA+GGCATAGA
CCTATGACTCCTACGGGAGGCAGCAGTGGGGAATATTGCACAATGGGCGCAGGCCTGATGCAGCGATGCCGCGTGTGTGAAGAAGGCCTGCGGGTTGTAAAGCACTTTTATCGGGAAAGAAACGCTCAGGGTTAATACCCCTGGGAATTGACGGTACCCGAGGAATAAGCACCGGCTAACTCCGTGCCAGCAGCCGCGGTAATATGGAGGGTGCAAGCGTTAATCGGAATTACTGGGCGTAAAGCGAGTGTAGGCGGCTGCGTAAGTCGGATGTGAAAGCCCTGGGCTCAACCTGGTAATC
+
CCCCCCCCCCCCCCCCCCCCCCCCCCCCCCCCCCCCCCCCCCCCCCCCC5CCCC5CCCCCCCCCCCCCCCCCCCCCCCCCCCCCCCCCCCCCCCCCCCCCCCCCCCCCCCCCCCCCCCCCCCCC*CCCCCCCCCCCCCCCCCCCCCCCCCCCCCCCCCCCCCCCCCCCCCCCCCCCCCCCCCCCCCCCCCCCCCCCCCCCCCCCCCCC5CCCCCCCC5CCCCCCCCCCCCCCCCCCCCCCCC5CCCCCCCCCCCCCCCCCCCCCCCCCCCCCCCCCCCCCCCCCCCCCCCCCCCCC#####
@VH01349:24:AACVJTHM5:1:1108:28608:44127 1:N:0:AGGTGAGA+GGCATAGA
CCTATGACTCCTACGGGAGGCAGCAGTGGGGAATCTTGGACAATGGGCGCAAGCCTGATCCAGCCATGCCGCGTGAGTGAAGAAGGCCTTAGGGTTGTAAAACTCTTTCGCCGGAGAAGATAATGACGGTATCCGGAGAAGAAGCCCCGGCTAACTTCGTGCCAGCAGCCGCGGTAATACGAAGGGGGCTAGCGTTGTTCGGAATTACTGGGCGTAAAGCGTACGTAGGCGGATTTGTAAGTAGGGGGTGAAATCCCCAGGCTCAACCTGGGAACTGCCTTCTAGACTGCAAGTCTAGGCG
+
CCCCCCCCCCCCCCCCCCCCCCCCCCCCCCCCCCCCCCCCCCCCCC5CCCCCCCCCCCCCCCCCCCCCCCCCCCCCCCCCCCCCCCCCCCCCCCCCCCCCCCCCCCCCCCCCCCCCCCCCCCCCCCCCCCCCCCCCCCCCCCCCCCCCCCCCCCCCCCCCCCCCCCCCCCCCCCCCCCCCCCCCCCCCCCCCCCCCCCCCCCCCCCCCCCCCCCCCCCCCCCCCCCCCCCCCCCCCCCCCCCCC5CCCCCCCCCCCCCCCCCCCCCCCCCCCCCCCCCCCCCCCCCCCCCCCCCCC#####
@VH01349:24:AACVJTHM5:1:1108:22359:44998 1:N:0:AGGTGAGA+GGCATAGA
CCTATGACTCCTACGGGAGGCAGCAGTGGGGAATCTTGCGCAATGGCCGAAAGGCTGACGCAGCGACGCCGCGTGCGGGAGGAAGCCCTTCGGGGTGTAAACCGCTGTCAGGGGGGAAGAAACCCAAGGGTTCGAACAGGGCCTTTGGCTGGCGGTACCCCCAGAGGAAGCGCCGGCTAACTCCGTGCCAGCAGCCGCGGTAAGACGGAGGGCGCGAGCGTTGTTCGGAATTACTGGGCGTAAAGCGCGCGCAGGCGGACGGTGCAAGTCAGGGGTGAAATTCTGGGGCTCAACCCGGTGG
+
CCCCCCCCCCCCCCCCCCCC*CCCCCCCCCCCCC*CCCCCCCCCCCCCCCCC*CCCCCCCCCCCCCCCCCCC*CCCCCCCCCCC*CCCCCCCCCCCCCCCCCCCCCCCCCCCCCCCCCCCCCCCC*CCC5CCCCCCCCC555CCCCCCCCCCCCCCCCCCCCCCCCCCCCCCCCCCCCCCCCCCC5CCCCCCCCCCCCCCCCC*CCCCCCCCCCCCCCCCCCCCC5CCCCCCCCC55CCCCCCCCC*CCCCCCC5CCCCCCCCC*CC5C5CCCCCCCCCCCCCC55CC*CCCC55C#####
@VH01349:24:AACVJTHM5:1:1108:72216:48879 1:N:0:AGGTGAGA+GGCATAGA
CCTATGACTCCTACGGGAGGCAGCAGTAGGGAATCTTCCGCAATGGACGAAAGTCTGACGGAGCAACGCCGCGTGAGTGATGAAGGTTTTCGGATCGTAAAACTCTGTTGTTAGGGAAGAACAAGTACCGTTCTAACAGGACGGTGCCTTGACGGTACCTAACCAGAAAGCCCCGGCTAACTACGTGCCAGCAGCCGCGGTAATACGTAGGGGGCAAGCGTTGTCCGGAATTATTGGGCGTAAAGCGCTCGCAGGCGGTCTTTTAAGTCTGATGTGAAAGCCCACGGCTCAACCGTCGCGA
+
CCCCCCCCCCCCCCCC*CCCCCCCCCCCCCCCCCCCCCCCCCCCCCCCCCCCCCCC5CCCCCCCCCCC*CCCCCCCCCCCCCCCCCCCCCCCCCCCCCCCCCCCCCCCCCCCCCCCCCCCCCCC5CCCCCCCCCCCCCCCCCCCCCCCCCCCCCCCCCCCC5CCCCCCCCCCCCCCCCCCCCC5CCC5CCCCCCCCCCCCCCCCCCCCCC5CC*5CCCCCCCCCCCCCCCCCCCCCCCCCCCC5C5CCCCCCCCC5CCCCCCCCCCCCCCCCCC*CCCCCCCCC5CCCCCCCCCC*#####
@VH01349:24:AACVJTHM5:1:1108:61063:49844 1:N:0:AGGTGAGA+GGCATAGA
CCTATGACTCCTACGGGAGGCAGCAGTCGGGAATCTTGGGCAATGGGCGAAAGCCTGACCCAGCGACGCCGCGTGAGGGATGAAGGCCTTCGGGTCGTAAACCTCTGTCGGGAGGGAAGAACGTCGGCGAGGTGAATAATCTCGTCGGTTGACGGTACCTCCAAAGGAAGCGCCGGCTAACTCCGTGCCAGCAGCCGCGGTAATACGGAGGGCGCAAGCGTTGTTCGGAATCACTGGGCGTAAAGCGCGTGTAGGCGGCCGGGCAAGTCGGATGTGAAATCCCGAGGCTCAACCTCTCGGG
+
CCCCCCCCCCCCCCCCCCCCCCCCCCCCCCCCCCCCCCCCCCCCCCCCCCCCCCCCCCCCCCCCCCCC*CCCCCCCCCCCCCCCCCCCCCCCCCCCCCCCCCCCCCCCCCCCCCCCCCCCCCCCCCCCCCCCCCCCCCCCCCCCCCCCCCCCCCCCCCCCCCCCCCCCCCCCCCCCCCCCCCCCCCCCCCC*CCCCCCCCCCCCCCCCCCCC5CCCCCCCCCCCCCCCCCCCCCCCCCCCC*CCCCCCCCCCCCCC5CCCCCCCCCCCCCCCCCCCCCCCCCC5CCC5C5CCCCCC#####
@VH01349:24:AACVJTHM5:1:1108:46635:50374 1:N:0:AGGTGAGA+GGCATAGA
CCTATGACTCCTACGGGAGGCAGCAGTAAGGGATATTGCGACAATGGGCGAAAGCCTGACGCAGCAACGCCGCGTGCGGGATGAAGGCCTTCGGGTCGTAAACCGCTTTTCGGGGGGAAGAGGAAGGACGGTACCCCCGGAATAAGTCTCGGCTAACTACGTGCCAGCAGCCGCGGTAAAACGTAGGAGGCGAGCGTTATCCGGATTTACTGGGTGTAAAGCGCGTGCAGGCGGCTTCGTGAGTCGTGCGTGAAAGCTCCTGGCTCAACCGGGAGAGGTCGTGCGATACTGCGGAGGAAGA
+
CCCCCCCCCCCCCCCCCCCCCCCCCCCCCCCCCCCCCCCCCCCCCCCCCCCCCCCCCCCCCCCCCCCCCCCCCCCCCCCC5CCCCCCCCCCCCCCCCCCCCCCCCCCCCCCCCCCCCCCCCCCCCCCCCCCCCCCCCCCCCCCCCCCCCCCCCCCCCCCCCCCCCCCCCCCCCCCCCCCCCCCCCCCCCCCCCCCCCCCCCCCCCCCCCCCCCCCCCCCCC5CCCC5CCCCCCCCCCCCCCCCCCCCCCCCCCCCCCCC5CCCCC5CCCCCCCCCCCCCCCC*CCCCCCC*CCCCC#####
@VH01349:24:AACVJTHM5:1:1108:15088:51018 1:N:0:AGGTGAGA+GGCATAGA
CCTATGACTCCTACGGGAGGCAGCAGTGGGGAATATTGGACAATGGGGGAAACCCTGATCCAGCGATGCCGCGTGAGTGAAGAAGGCCCTCGGGTCGTAAAGCTCTTTAGCTTGGGAAGAAGGTTATGGGGTGAATAGCCCTGTAATTTGACGGTACCGACAGAATAAGCACCGGCAAACTCTGTGCCAGCAGCCGCGGTAATACAGAGGGTGCGAGCGTTAATCGGAATTACTGGGCGTAAAGGGCGCGTAGGCGGTAGAACATGTGTGGTGTGAAAGCCCTGGGCTTAACCTAGCCAAT
+
CCCCC5CCCCCCCCCC5CCCCCCCCCCCCCCCCCCCCCCCCCCCCCCCCCCCCCCCCCCCCCCCCCCCCCCCCCCCCCCCC5C*CCCCCCCCCCCCCCCCCCCCCCCCCC*CCCCCCCCCCCCCCCCCCCCCCCCCCCCCCCCCCCCCCCCCCCCCCC5CCCCCCCCCCCCCCCCCCCCCCCCCCCCCCC*CCCCCCCCCCCCCCCCCCCCCCCCCCCCCCCCCCCCCCCCCCCCCCCCCC5CCC5CC5CCCCCCCCCCCCC5CCCCCCC*CCCC*CCCCCCCCCCCCCCCCCCCC#####
@VH01349:24:AACVJTHM5:1:1108:46313:51605 1:N:0:AGGTGAGA+GGCATAGA
CCTATGACTCCTACGGGAGGCAGCAGTGGGGAATCTTCCGCAATGGACGAAAGTCTGACGGAGCAACGCCGCGTGTATGAAGAAGGCCTTCGGGTTGTAAAATACTGTTGTTAGGGAAGAACGGCTGGAGTGAAAATATTGCTTCAGATTGACGGTACCTAACGAGGAAGCCCCGGCTAACTACGTGCCAGCAGCCGCGGTAATACGTAGGGGGCAAGCGTTGTCCGGAATCATTGGGCGTAAAGGGCGCGTAGGCGGGCATATAAGTCTGATGTGAAAGTGCGGAGCTTAACTCCTGCTT
+
CCCCCCCCCCCCCCCCCCCCCCCCCCCCCCCCCCCCCCCCCCCCCCCCCCCCCCCCCCCCCCCCCCCCCCCCCCCCCCC*CCCCCCCCCCCCCCCCCCCCCCCCCCCCCCCCCCCCCCCCCCCCCCCCCCCCCCCCCCCCCCCCCCCCCCCCCCCCCCCCCCCCCCCCCCCC*CC**CCCCCCCCCCCCCCCCCCCCC5CCCCCCCCCCCC*CCCCCC*CCCCCCCCCCCCCCCC5CCCCCCCCCCCCCCCCCCC*CCCCCC5CCCCCCCCCCCCCCCCCCCCCCCCCCCCCCCCC#####
@VH01349:24:AACVJTHM5:1:1108:28740:53006 1:N:0:AGGTGAGA+GGCATAGA
CCTATGACTCCTACGGGAGGCAGCAGTGGGGAATATTGGACAATGGGGGCAACCCTGATCCAGCAATGCCGCGTGTGTGAAGAAGGCCTGCGGGTTGTAAAGCACTTTCAGTGGGGAGGAAGGCCTCAAGGTTAATAGTCTTGAGGATTGACGTTACCCACAGAAGAAGCACCGGCTAACTCTGTGCCAGCAGCCGCGGTAATACAGAGGGTGCAAGCGTTAATCGGAATTACTGGGCGTAAAGGGTGCGTAGGTGGTTTGCCAAGTCAGATGTGAAAGCCCTGGGCTCAACCTGGCTAGA
+
CCCCCCCCCCCCCC*CCC55CCCCCCCCCCCCCCCCC5CCCCCCCCCCCCCCCCCCCCCCCCCCCCCCCCCCCCCCCCCCCC5CCCCCCCCCCCCCCCCCCCCCCCCCCCCCCCCCCCCCCCCCCCCCCCCCCCCC5CCCCCCCCCCCCCCCCCCCCCCCCCCCCCCCCCCCCCCCCCCCCCCCCCCCCCCC*CCCCCCCCCCCCCCCC5*5CCCCC5CCC5CCCCCCCCC5CCCCCCCCCCCCCCCC*5CCCCCCCCCCCCCCCCCCCCCCCCCCCCCCC*CCCC5CCCCCCCCC#####
@VH01349:24:AACVJTHM5:1:1108:51633:53252 1:N:0:AGGTGAGA+GGCATAGA
CCTATGACTCCTACGGGAGGCAGCAGTGGGGGATCTTGCACAATGGGCGCAAGCCTGATGCAGCGACGCCGCGTGAGCGAAGAAGGCCTTCGGGTCGTAAAGCTCTGTTTCGAGGGAAGATAATGACGGTACCTTGAGAGAAAGCCCCGGCTAACTACGTGCCAGTAGCCGCGGTAATACGTAGGGGGCAAGCGTTATCCGGAATTATTGGGCGTAAAGGGTGCGTAGGCGGCCATTAAAGTCAGAGGTTAAAGCCCACGGCTTAACCGTGGTAAGCCTTTGAAACTTAGTGGCTTTCCCA
+
CCCCCCCCCCCCCCCCCCC5CCCCCCCCCCCCCCCCCCCCCCCCCC55CCCCCCCCCCCC5CCCCCCCCCCCCCCCCCCCCCCCCCCCCCCCCCCCCCCCCCCCCCCCCCCCCCCCCCCCCCCCCCCCCCCCCCCCCCCCCCCC*CCCCCCCCCCCCCCCCCCCCCCCCCCCCCCCCCCCCCCCCCCCCCCCCCCCCCCCCCCCCCCCCCCCCCCCC5CCCCCCCCCCCC5CCCCCCCCC5CCCC5CCCCCCCCCCCCCC*CCCCCC5CCCCC5CC*CCCCCCCCCCCCC5CC*CC#####
@VH01349:24:AACVJTHM5:1:1108:29687:53422 1:N:0:AGGTGAGA+GGCATAGA
CCTATGACTCCTACGGGAGGCAGCAGTAGGGAATCTTCCACAATGGGCGAAAGCCTGATGGAGCAACGCCGCGTGCAGGATGAAAGCCTTCGGGTCGTAAACTGCTTTTATATGCGAAGACTTCGACGGTAGCATATGAATAAGGATCGGCTAATTCCGTGCCAGCAGCCGCGGTCATACGGAAGATCCAAGCGTTATCCGGAATTACTGGGCGTAAAGAGTTGCGTAGGTGGCATAGTAAGTTGATAGTGAAATTGTGTGGCTCAACCATACACCCATTACCAAAACTGCTAAGCTGGCA
+
CCCCCCCCCCCCCCCCCCCCCCC5CCC5CCCCCCCCCCCCCCCCCCCCCCCCCCCCCCCCCCCCCCCCCCCCCCCCCCCCCCCCCCCCCCCCCCCCCCCCCCCCCCCCCCCCCCCCCCCCCCCCCCCCCCCCCCCCCCCCCCCCCCCCCCCCCCCCCCCCCCCCCCCCCCCCCCCCCCCCCCCCCCCCCCCCCCCCCCCCCCCCCCCCCCCCCCCCCCCCCCCCCCCCCCCCCCCCCCCCCCCCCCCCCCCCCCCCCCCCCCCCCCCCCCCCCCCCCCCCCCCCCCCC55CCCCCC#####
@VH01349:24:AACVJTHM5:1:1108:56935:55296 1:N:0:AGGTGAGA+GGCATAGA
CCTATGACTCCTACGGGAGGCAGCAGTCGGGAATATTGCCCAATGGCCGAAAGGCTGAGGCAGCAACGCCGCGTGCGGGATGACGGCCTTCGGGTTGTAAACCGCTTTTCGGGCGGACGAGGAAGGACGGTACGCCCGGAATAAGGTGCGGCTAACTACGTGCCAGCAGCCGCGGTAAAACGTAGGCACCAAGCGTTATCCGGATTTATTGGGCGTAAAGAGCGCGCAGGCGGTTCGCATAGTCCGAGGTGAAATCTCCCGGCTCAACTGGGAGGGGTCTTCGGATACTGGCGGGCGTGAC
+
CCCCCCCCCCCCCCCCCCCCCCCCCCCCCCCCCCCCCCCCCCCCCCCCCCCCCCCCCCCCCCCCCCCCCCCCCCCCCCCCCCCCCCCCCCCCCCCCCCCCCCCCCCCCCCCCCCCCCCCCCCCCCCCCCCCCCCCCCCCCCCCCCCCCCCCCCCCCCCCCCCCCCCCCCCCCCCCCCCCCCCCCCCCCCCCCCCCCC5CCCCCCCCCCCCCCCCCCCCCCCCCCCCCCCCCC5CCCCCCCCCCCCCCCCCCCCCCCCCCCCCCCCCCCCCCCCC5CCCCCCCCCCC5CCCC5CCC5#####
@VH01349:24:AACVJTHM5:1:1109:62408:1966 1:N:0:AGGTGAGA+GGCATAGA
CCTATGACTCCTACGGGAGGCAGCAGTCGGGAATTTTGGGCAATGGGCGAAAGCCTGACCCAGCAACGCCGCGTGAAGGATGAAATCCCTCGGGATGTAAACTTCGCAAGAACGGGAAGGATAAGTCTGTGCCAATACCACAGGCGATGACGGTACCGTTTGTAAGCTCCGGCTAACTCCGTGCCAGCAGCCGCGGTAATACGGGGGGAGCAAGCGTTGTTCGGATTTACTGGGCGTAAAGGGCGCGTAGGCGGCCACCGCAAGTCAATTGTGAAATCTCCGGGCTTAACTCGGAAGGTCA
+
CCCCCCCCCCCCCCCCCCCCCCCCCCCCCCCCCCCCCCCCCCCCCCCCCCCCCCCCCCCCCCCCCCCCCCCCCCCCCCCCCCCCCCCCCCCCCCCCCCCCCCCCCCCCCCCCCCCCCCCCCCCCCCCCCCCCCCCCCCCCCCCCCCCCCCCCCCCCCC*CCCCCCCCCCCCCCCCCCCCCCCC*CCCCCCCCCCCCCCCCCCCCCCCCCCCCCCCCCCCCCCCCCCCCCCCCCCCCCCC5CCCCCCCCCCCCCCCCCCCCCCCCC*CCCC*CCCCCCCCCCCCCCCCCCCCCCCCC#####
@VH01349:24:AACVJTHM5:1:1109:35538:2249 1:N:0:AGGTGAGA+GGCATAGA
CCTATGACTCCTACGGGAGGCAGCAGTAGGGAATCTTCCGCAATGGACGAAAGTCTGACGGAGCAACGCCGCGTGAACGATGAAGGCCTTCGGGTCGTAAAGTTCTGTTGTTAGGGAAGAACAAGTACCAGAGTAACTGCTGGTACCTTGACGGTACCTAACCAGAAAGCCACGGCTAACTACGTGCCAGCAGCCGCGGTAATACGTAGGTGGCAAGGGTTGTCCGGAATTATTGGGCGTAAAGGGCGCGCAGGTGGTTTCTTAAGTCTGATGTGAAAGCCCACGGCTCAACCGTGCATGT
+
CCCCCCCCCCCCCCCCCC*CCCC*CCCCCCCCCCCCCCCCCCCCCCCCCC5CCCCCCC5CCCCCCCCCCCCCCCCCCCCCCCCCCCCCCCCCCCCCCC*CCCCCCCCCCCCC5CCCCCCCCCCC5CCCCCCCCCCCCCCCCCCCCCCCCCCCCCCCCCCCCC5CCCCCC5CCCCC5CC5CCCCCCCCCCCCCCCCCCCCCCCC*CC5CCCCCC*CC5*CC**C5CC5CC*C*CCCCCCCC5CC55C*CC*5CC5CCCCCC5CCCCCCCCCCCCC5CCCCCCCCCCCCC5CCCCCC5#####
@VH01349:24:AACVJTHM5:1:1109:64245:2742 1:N:0:AGGTGAGA+GGCATAGA
CCTATGACTCCTACGGGAGGCAGCAGTCGGGAATTTTGGGCAATGGGCGAAAGCCTGACCCAGCAACGCCGCGTGAAGGATGAAATCCTTCGGGATGTAAACTTCGCAAGAACGGGAAGAATAAGTAAGAGCTAACATCTCTTACGATGACGGTACTGTTTGTAAGCTCCGGCTAACTCCGTGCCAGCAGCCGCGGTAATACGGGGGGAGCAAGCGTTGTTCGGATTTACTGGGCGTAAAGGGCGCGTAGGCGGCCACCGCAAGTCGACTGTGAAATCTCTGGGCTTAACCCAGAACTAAA
+
C5CCCCCCCCCCCCCCCCCCCCCCCCCCCCCCCCCCCCCCCCCCCCCCCCCCCCCCCCCCCCCCCCCCCCCCCCCCCCCCCCCCCCCCCCCCCCCCCCCCCCCCCCCCCCCCCCCCCCCCCCCCCCCCCCC5CCCCCCCCCCCCCCCCCCCCCCCCCCCCCCCCCCCCCCCCCCCCCCCCCCCCCCCCCCCCCCCCCCCCCCCCCCCCCCCCCCCCCCCCCCCCCCCCCCC5CCCCCCCCCCCCCCCCCC5CCC5CCCCCCCCCCCCCCC5C5C*C5CCC55*CCCCCCCCCCCC5#####
@VH01349:24:AACVJTHM5:1:1109:43946:3953 1:N:0:AGGTGAGA+GGCATAGA
CCTATGACTCCTACGGGAGGCAGCAGTGGGGAATATTGGACAATGGGCGAAAGCCTGATCCAGCGACGCCGCGTGGGTGAAGAAGGCCTGCGGGTTGTAAAGCCCTTTCGGTGGGGAAGAAAAGCCTCGACCTAATACGTCGGGGTCTTGACGTAACCCATAGAAGAAGCACCGGCTAACTCTGTGCCAGCAGCCGCGGTAATACAGAGGGTGCGAGCGTTAATCGGAATTACTGGGCGTAAAGCGCGCGTAGGCGGCTTTGCAAGTCGGGTGTGAAATCCCCAGGCTTAACCTGGTGTGG
+
CCCCCCCCCCCCCCCCCCCCCCCCCCCCCCCCCCCCCCCCCCCCCCCCCCCCCCCCCCCCCCCCCCCCCCCCCCC5CCCCCCCCCCCCCCCCCCCCCCCCCCCCCCCCCCCCCCCCCCCCCCCCCCCCCCCCCCCCCCCCCCCCCCCCCCCCCCCCCC5CCCCCCCCCCCCCCCCCCCCCCCCCCCCCCCCCCCCCCCCCCCCCCCCCCCCC*CCCCCCCCCCCCCCCCCCCCCCCCCCCCCCCCCCCC5CCCCCCCCCCCCCCCCCCCCCCCCCCCCCCCCCCCCCCCC5CCC5C#####
@VH01349:24:AACVJTHM5:1:1109:29555:4673 1:N:0:AGGTGAGA+GGCATAGA
CCTATGACTCCTACGGGAGGCAGCAGTAACGAATCTTCCGCAATGCGCGAAAGCGTGACGGAGCAATGCCGCGTGCAGGATGAAGCCCTTCGGGGTGTAAACTGCTGTCAGGGTTTAGCAAGATCTGAGCAGACCCAAAGGAAGGGCCGGCTAACTTCGTGCCAGCAGCCGCGGTAATACGAAGGGCCCGAGCGTTGCGCGGAATTACTGGGCTTAAAGCGTGCGCAGGCGGGCATGCAGGCGCTTTGTGAAATCCCTCGACTCAATCGAGGAATTGCTTGGCGAACCGCATGCCTCAAAG
+
CCCCCCCCCCCCCCCCCCCC5CCCCCCCCCCCCCCCCCCCCCCCCCCCCCCCCCCCCCCCCCCCCCCCCCC*CCCCCCCCCCCCCCCCCCCCCCCCCCCCCCCCCCCCCCCCCCCCCCCCC5CCCCCCCCCCCCCCCCCC5CCCCCCCCCCCCCCCCCCCCCCCCCCCCCC*CCCCCCCCCCCCCCCCCCCCCCCCCCC5CCCCCCCCCCCCCCCCCCCCCC*CC5CCCCCCCCCCC5CCCCCCCCCC5C5CCCCCCCCCCCCCCCCCCCCCC5CCCCCCCCCCCCCCCCCCC5CC#####
@VH01349:24:AACVJTHM5:1:1109:64093:7513 1:N:0:AGGTGAGA+GGCATAGA
CCTATGACTCCTACGGGAGGCAGCAGTAGGGAATCTTCCGCAATGGACGAAAGTCTGACGGAGCAACGCCGCGTGAGTGATGAAGGTTTTCGGATCGTAAAACTCTGTTGTTAGGGAAGAACGAGTACGAGAGTAACTGCTCGTACCTTGACGGTACCTAACCAGAAAGCCACGGCTAACTACGTGCCAGCAGCCGCGGTAATACGTAGGTGGCAAGCGTTGTCCGGAATTATTGGGCGTAAAGCGCGCGCAGGCGGTTTCTTAAGTCTGATGTGAAAGCCCACGGCTCAACCGTGGTATG
+
CCCCCCCCCCCCCCCCCCCCCCCCCCCCCCCCCCCCCCCCCCCCCCCCCCCCCCCCCCCCCCC5CCCCCCCCCCCC5CCCCCCCCCCCCCCCCCCCCCCCCCCCCCCCCCCCCCCCCCCCCCCCCCCCCCCCCCCCCCCCCCCCCCCCCCCCCCCCCCCCCCCCCCCCCCCCCCCCCCCCCCCC5CCCCCCCCCCCCCCCCCCCCCCCCCCCC5C*CCCCCCCCCCCCCCCCCCCCCCCCC*C5CCCC*CCCCC5CCCCCCCCCCCCCCCCCCCCCCCC5CCCCC5CCCCCCC5CC#####
@VH01349:24:AACVJTHM5:1:1109:64415:8781 1:N:0:AGGTGAGA+GGCATAGA
CCTATGACTCCTACGGGAGGCAGCAGTGGGGAATATTGGACAATGGGCGCAAGCCTGATCCAGCCATGCCGCGTGAGTGATGAAGGCCTTAGGGTTGTAAAGCTCTTTTACCAGGGAAGATAATGACTGTACCTGGAGAATAAGCCCCGGCTAACTTCGTGCCAGCAGCCGCGGTAATACGAAGGGGGCTAGCGTTGCTCGGAATCACTGGGCGTAAAGCGCACGTAGGTGGGTCGCTTAGTCGGGGGTGAAATCCTGGAGCTCAACTCCAGAACTGCCTTCGATACTGGCGATCTAGAGT
+
CCCCCCCCCCCCCCCCCCCCCCCCCCCCCCCCCCCCCCCCCCCCCCCCCCCCCCCCCCCCCCCCCCCC5CCCCCCCCCCCCCCCCCCCCCCCCCCCCC5CCC5CCCCCCCCCCCCCCCCCCCCCCCCCCCCCCCCCCCCCCCCCCCCCCCCCCCCCCCCCCCCCCCCCCCCCC*CCCCCCCCCCCCCCCCCC5CCCC5CCCCCCCCCCCCCCCCCCCCC*CCCCCCCCCCCCCCCC5CCCCCCCCCCCCCCCCCCCCCCCCCC*CCCCCCCCCCCCCCCCCCCC5CCCCCCCCCCC#####
@VH01349:24:AACVJTHM5:1:1109:71591:10655 1:N:0:AGGTGAGA+GGCATAGA
CCTATGACTCCTAGGGAGGCAGCAGTAGGGAATCTTCCACAATGGGCGCAAGCCTGATGGAGCAACGCCGCGTGAGTGATGAAGGCCTTCGGGTTGTAAAACTCTGTCTTCTGTGACGAAACAGTGCGTGAGTGGAAAGCTCGCACCTTGACGGTAACAGAGGAGGAAGCCACGGCTAACTACGTGCCAGCAGCCGCGGTAATACGTAGGTGGCAAGCGTTGTCCGGAATCACTGGGCGTAAAGCGCGCGCAGGCGGCGATCTACGTCTGGGGTGAAAGCCCGGAGGTCAACTCCGATAAG
+
CCCCCCCCCCCCCCCCCC*CCCCCCCCCCCCCCCCCCCCCCCCCCCCCCCCCC5CCCCCCCCCCCCCCCCCCCC55CCCCCCCCCCCCCCCCCCC5CCCCCCCCCCCCCCCCCCCCCCCCCCCCCCCCCCCCCCCCCCCCCCCCCCCCCCCCCCCCCCCCCCCCCCCCCCCCCCCCCCCCCCCCC*CCCC5CCCCCCCCCCCCCCCCCCCCCCCCCCCCCCCCCCCCCCCCCCCCCCCCCC*CCC5CCCCCC*C5CC*CCCCCCCCCCCCCCCCCCCCCCCCCCCC*CCCCCCCCC#####
@VH01349:24:AACVJTHM5:1:1109:68619:10750 1:N:0:AGGTGAGA+GGCATAGA
CCTATGACTCCTACGGGAGGCAGCAGTAGGGAATCTTCCACAATGGACGAAAGTCTGATGGAGCAACGCCGCGTGAGTGAAGAAGGTTTTCGGATCGTAAAACTCTGTTGTAAGGGAAGAACACGTACGAGAGTAACTGCTCGTACCTTGACGGTACCTTATTAGAAAGCCACGGCTAACTACGTGCCAGCAGCCGCGGTAATACGTAGGTGGCAAGCGTTGTCCGGAATTATTGGGCGTAAAGCGCGCGCAGGCGGTTCTTTAAGTCTGATGTGAAAGCCCACGGCTCAACCGTGGGACT
+
CCCCCCCCCCCCCCCCCCCCCCCCCCCCCCCCCCCCCCCCCCCCCCCCCCCCCCCCCCCC5CC5CCC5*CCCCCCCCCCCCCCCCCCCCCCCCCCCCCCCCCCCCCCCCCC*CCCCCCCCCCCC5CCCCCCCCCCCCCCCCCCCCCC*CCCCCCCCCC5CCCCCCCCCCCCCCCCCCCCCCCCC5CCCCCCCCCCCCCCC5CCCCCCCCCCCCCCCCCCCCCC*CCCCCCCCCCCCCCCCCCCCCCCCCCCCCC5CCCCCCCCCCCCCCCCCCCCCCC*C5CCCC5CCCCCCCCCC#####
@VH01349:24:AACVJTHM5:1:1109:44608:12643 1:N:0:AGGTGAGA+GGCATAGA
CCTATGACTCCTACGGGAGGCAGCAGTCGAGAATCTTTCGCAATGGGGGCAACCCTGACGAAGCGACGCTGTGTGAGTGATGAAGGCCCTCGGGTTGTAAAACTCTTTCGCATGGGAACAAGAGAGGAAGGTAAATAGCCTTCTAATTTGAGGGTACCATGTAAAGAAGCACCGGCTAACTACGTGCCAGCAGCTGCGGTAATACGTAGGGTGCAAGCATTAATCGGAATTATTGGGCGTAAAGGGGGCGCAGGCGGAAGAGTAAGTCAGACGTGAAAGCCCGGGGCTCAACCCCGCTACC
+
CCCCCCCCCCCCCCCCCCCCCCCCCCCCCCCCCCCCCCCCCCCCCCCCC*CCCCCCCCCCCCCCCCCCCCCCCCCCCCCCCCCCCCCCCCCCCCCCCCCCCCCCCCCCCCCCCCCCCCC5CCCCCCCCCCCCCCCCCCCCCCCCCCCCCCCCCCCCCCCCCCCCCC5CCCCCCCCCCCCCCCCCCCC*CCCCCCCCCCCCCCCCC5CCCCCCCCCCCCCCCCCCCCCCC5CCCCCCCCCCCCCCCCCCCCCCCCC5CCCCCCCCCCCCCCCCCCCCCCCCCCCCCCCCCCCCCCC*#####
@VH01349:24:AACVJTHM5:1:1109:67331:13514 1:N:0:AGGTGAGA+GGCATAGA
CCTATGACTCCTACGGGAGGCAGCAGTGGGGAATATTGGACAATGGGCGCAAGCCTGATCCAGCAATGCCGCGTGAGTGATGAAGGCCTTAGGGTTGTAAAGCTCTTTCGCCCGCGACGATGATGACGGTAGCGGGAGAAGAAGCCCCGGCTAACTCCGTGCCAGCAGCCGCGGTAATACGGAGGGGGCTAGCGTTGTTCGGAATTACTGGGCGTAAAGGGCACGCAGGCGGCTGCTCAAGTCAGGCGTGAAAGGCCTGGGCTCAACCCGGGAATTGCGCTTGAGACTGGGCTGGCGCTTG
+
CCCCCCCCCCCCCCCCCCCCCCCCCCCCCCCCCCCCCCCCCCCCCCCCCCCCCCCCCCCCCCCCCCCCCC5CCCCCCCCCCCCCCCCCCCCCCCCCCCCCCCCCCCCCC5CCC*CCCCCCCCCCCCCCCCCCCCCCCCCCCCCCCCCCCCCCCCCCCCCCCCCCCCCCCC5*CCCCCCCCCCCCCCCCCCCCCCCCCCCCCCCCCCCCCCCCCCCCCCCCCCCCCCCCCCCCCCCCCCCCCCCCCCCCCCCCCCCCCCCCCCCCCCCCC*CCCCCC5CCCCCCCC5CCCCC*CCCC#####
@VH01349:24:AACVJTHM5:1:1109:17966:13646 1:N:0:AGGTGAGA+GGCATAGA
CCTATGACTCCTACGGGAGGCAGCAGTGGGGAATCTTGCACAATGGGGGAAACCCTGATGCAGCGACGCCGCGTGAGCGATGAAGCCCTTCGGGGTGTAAAGCTCTTTCGGCAGGGACGATAATGACGGTACCTGAAGAAGAAGCTGCGGCTAACTACGTGCCAGCAGCCGCGGTAATACGTAGGCAGCGAGCGTTGTTCGGAGTTACTGGGCGTAAAGCGTGCGTAGGCGGTGTTCCAAGTCTGGTGTGAAATCTCCCGGCTCAACTGGGAGGGTGCGCCGGAAACTGGGATGCTTGAAG
+
CCCCCCCCCCCCCCCCCCCCCCCCCCCCCCCCCCCCCCCCCCCCCCC5CCCCCCCCCCCCCCCCCCCCCCCCCCCCCCCCCCCCCCCCCCCCCCCCCCCCCCCCCCCCCCCCCCCCCC5CCCCC5CCCCCCCCC5CCCCCCCCCCC5CCCCCCCCCCCCCCCCCCCCCCCCCCCCCCCCCCCCCCCCCCCCCCCCCCCCCCCCCCC5CC5CCCCCCCCCCCCCCCCCCCCCCCCCCCCC5CCCCCCCCCCCCCC5CCCCCCCCCC5CCCCCCCCCCCCC*C5CCCCCCCCCCC5*C#####
@VH01349:24:AACVJTHM5:1:1109:34573:14044 1:N:0:AGGTGAGA+GGCATAGA
CCTATGACTCCTACGGGAGGCAGCAGTGGGGAATCTTGCGCAATGGGCGAAAGCCTGACGCAGCAACGCCGCGTGGGGGATGAAGGCTCTCGGGTTGTAAACCCCTTTCAGCAGGGACGAAATTGACGGTACCTGCAGAAGAAGCCCCGGCCAACTACGTGCCAGCAGCCGCGGTAACACGTAGGGGGCGAGCGTTGTCCGGATTTATTGGGCGTAAAGAGCTCGTAGGCGGCTCAGTAAGTCGGGTGTGAAATTTCAGGGCTCAACCCTGAAACGCCACCCGATACTGCTGTGGCTGGAA
+
CCCCCCCCCCCCCCCCCCCCCCCCCCCCCCCCCCCCCCCCCCCCCCCCCCCCCCCCCCCCCCCCCCCCCCCCCCCCCCCCCCCCCCCCCCCCCCCCCCCCCCCCCCCCCCCCCCC*CCCCCCCCCCCCCCCCCCCCCCCCCCCCCCCCCCCCCCCCCCCCCCCCCCCCCCC5CCCCCCCCCCCCCCCCCCCCCCCCCCCCCCCCCCCCCCCCCCCCCCCCCCCCCCCCCCCCCCCCCCCCCCCCCCCCCCCCCCCCCCCCCCCCCCCCCCCCCCCCCCCCCCCCCCCCC5CCCCC5#####
@VH01349:24:AACVJTHM5:1:1109:46369:15010 1:N:0:AGGTGAGA+GGCATAGA
CCTATGACTCCTACGGGAGGCAGCAGTAGGGAATCTTCCGCAATGGACGAAAGTCTGACGGAGCAACGCCGCGTGAACGATGAAGGCCTTCGGGTCGTAAAGTTCTGTTGTTAGGGAAGAACAAGTACCAGAGTAACTGCTGGTACCTTGACGGTACCTAACCAGAAAGCCACGGCTAACTACGTGCCAGCAGCCGCGGTAATACGTAGGTGGCAAGCGTTGTCCGGAATTATTGGGCGTAAAGCGCGCGCAGGTGGTTTCTTAAGTCTGATGTGAAAGCCCACGGCTCAACCGTGTGAGT
+
CCCCCC5CCCCCCCCCCCCC5C5CCCCCCCCCCCCCCCCC*CCCCCCCC5CCCCCCCCCCCCCCCCCCCCC5CCC5CCCCCCCCCCCCCCCCCCCCCCC*CCCCCCCCCCCCCCCCCCCCCCCCCCCCCCCCCCCCCCCCCCCCCCCCCCC5CCCCCCCCCCCCCCCCCCCCCCCCCCCCCCCCCCCCCC*C**CCCCCCCCCCCCCC5CCCCCCCCCCCCCCCCCCCC5CCCCCCCCCCC5C55CCCC5CCC*C5CCCCCCCCCCCCCCCCCC555CCCCCCCCCCCCCCC5CCC#####
@VH01349:24:AACVJTHM5:1:1109:15012:15691 1:N:0:AGGTGAGA+GGCATAGA
CCTATGACTCCTACGGGAGACAGCAGTGAGGAATCTTGCGCAATGGAGGAAACTCTGACGCAGCCACGCCGCGTGAAGGAAGACACCCCTATGGGGCGTAAACTTCTTTTATACGGGAAGAACACCCTGTTCGGCAGGGTCTGACGGTACCGTATGAATAAGCACCGGCTAACTCCGTGCCAGCAGCCGCGGTAATACGCAGGGTGCAAGCGTTGTCCGGAATCACTGGGTGTAAAGGGTGTGTAGGCGGGACAGTTAGTCAGAGGTGAAATCCTGCGGCTTAACCGTAGAATTGCAGTAT
+
CCCCCCCCCCCCCCCCCCCCCCCCCCCCCCCCCC5CCCCCCCCCCCCCCCCCCCCCCCCCCCCCCCCCCCCCCCCCCCCCCCCCCCCCCCCCCCCCCCCCCCCCCCCCCCCCCCCCCCCC5CCCCCCCCCCCCCCCCCCCCCCCCCCCCCCCCCCCCCCCCCCCCCCCCCCCCCCCCCCCCCCCCCCCCCCCCCCCCCC*CCCCCC*CCCCCCCCC5CCCCCCCCCC5CCCCCCC5CCCCCCCCCC5CCCCC55CCCCCCCCCCCCCCCCCCCCCCCCCCCCCCCCCCCCCCCCCC#####
@VH01349:24:AACVJTHM5:1:1109:75170:16429 1:N:0:AGGTGAGA+GGCATAGA
CCTATGACTCCTACGGGAGGCAGCAGTAGGGAATTGTTCGCAATGGGCGCAAGCCTGACGACGCAACGCCGCGTGGAGGATGAAGACCTTCGGGTCGTAAACTCCTTTCGACCGAGATGAACACCTGTCGACCCAATACGTCGACAGGCTGACAGTATCGAGGGAAGAAGCCCCGGCTAACTCCGTGCCAGCAGCCGCGGTAATACGGGGGGGGCAAGCGTTGTTCGGAATTACTGGGCGTAAAGGGTTCGTAGGTGGCCGACTAAGTCAGACGTGAAATCCCTCAGCTCAACTGGCGTTG
+
CCCCCCCCCCCCCCCCCCCCCCCCCCCCCCCCCCCCCCCCCCCCC5CCC5CCCCCCCCCCCCCCCCCCCCCCCCCCCCCCCCCCCCCCCCCCCCCCCCCCCCCCCCCCCCCCCCCCCCCCCCCCCCCCCCCCCCCCCCCCCCCCCCCCCCCCCCCCCCCCCCCCCCCCCCCCCCCCCCCCCCCCCCCCCCCCCC*CCCCCCCCCCCCCCC5*CCCCCCCCCCCCCCCCCCC5CCCCCCCCCCCCC5CCCCCCCC5CCCCCCCCCCCCCCCCCCCCCCCCCCC*CCCCCCCCCCCCC#####
@VH01349:24:AACVJTHM5:1:1109:48263:17774 1:N:0:AGGTGAGA+GGCATAGA
CCTATGACTCCTACGGGAGGCAGCAGTGGGGAATTGTTCGCAATGGGCGCAAGCCTGACGACGCAACGCCGCGTGGAGGATGAAGATCTTCGGGTCGTAAACTCCTTTCGATCGAGACGAATTCCTCCGGGGATAACACCCCCGGGAGGTTGACGGTACCGAGAGAAGAAGCCGCGGCTAACTCCGTGCCAGCAGCCGCGGTAATACGGGGGGGGCAAGCGTTGTTCGGAATTACTGGCCGTAAAGGGCTCCTAGGTGGCGAACTAAGTCGGACGTGAAATCCCTCGGCTTAACCGAGATA
+
CCCCCCCCCC*CCC5C**CCCC55CCCCCCCCCCC*CCCCCCCCC5CC*CCCCCCCCCC*CCCCCCCCCC*CCCCCCC*CCCCCC5CCCCCC*5CCCCCCCCCCCCCC*CCCC5CC55CCCCCCCC**C5**5CCCC*CC*5CC5*C5C5CCC5CCCCC*CC*C5CCC5CCC**CCCCCCCCC5C5CCCCCCC*55CC5CCCCCCCC5CCCCCCC5CCC*CCCCCCCCCCCCCCCCCC*CCCCC5C5CCCC*CCC**55CC5C5*5C*CC55C5*55*555C5C5C*C*555CC5C#####
@VH01349:24:AACVJTHM5:1:1109:49020:18039 1:N:0:AGGTGAGA+GGCATAGA
CCTATGACTCCTACGGGAGGCAGCAGTGGGGAATATTGGACAATGGGCGCAAGCCTGATCCAGCAACGCCGCGTGGAGGATGAAGGTCTTCGGATCGTAAACTCCTGTCAGACGGGACGAAGGGCTGTGGGGTGAATAATCCTCAGTCTTGACGGTACCGTCAGAGGAAGCCCCGGCTAACTCCGTGCCAGCAGCCGCGGTAATACGGAGGGGGCGAGCGTTATTCGGAATTATTGGGCGTAAAGGGGGCGTAGGCGGTTCGATAAGTCAAAGGTGAAATCCCTCGGCTCAACTGATACGG
+
CCCCCCCCCCCCCCCCCCCC5CC5CCC5CCCCCCCCCCCCCCCCCCCCCCCCCCCCCCCCCCCCCCCCCCCCCCCCCCCCCCCCCCCCCCCCCCCCCCCCCCCCCCCCCCCCCCCCCCCCCCCCCCCCCCCCCCCCCCCCCCCCCCCCCCCCCCCCCCCCCCCCCCCCCCC*CCCCCCCCCCCCCCCCCCCCCCCCCCCCCCCC5CCCCCCCCCCCCCCCCC5CCCCCCCCCCCCCCCCCCCCC*CC*CCCCCCCCCCCC5CCC5CCC*CCCCCCCCCCCCCCCCCCCC*CCCCCC#####
@VH01349:24:AACVJTHM5:1:1109:34705:21711 1:N:0:AGGTGAGA+GGCATAGA
CCTATGACTCCTACGGGAGGCAGCAGTAGGGAATCTTCCACAATGGGCGAAAGCCTGATGGAGCAACGCCGCGTGAGTGAAGAAGGATTTCGGTTCGTAAAACTCTGTTGTAAGGGAAGAACAAGTACAGTAGTAACTGGCTGTACCTTGACGGTACCTTATTAGAAAGCCACGGCTAACTACGTGCCAGCAGCCGCGGTAATACGTAGGTGGCAAGCGTTGTCCGGAATTATTGGGCGTAAACCGCGCGCAGGCGGCCGACCGCGTCGGGTGTGAAAGCCCTCCGCTCAACGGAGCCCGG
+
CCCCCCCCCCCCCCC5CCCCCCCCCCCCCCCCCCCCCCCCCCCCCCCCCCCCCCCCCCCCCCCCCCCCCCCCCCCCCCCCCCCCCCCCCCCCCCCCCCCCCCCCCCCCCCCCCCCCCCCCCCCCCCCCCCCCCCCCCCCCCCCCCC5CCCCCCCCCCCCCCCCCC*CC5CCCCCC5CCCCCCCCCCCCC*CCCCCCCCCCCCCCCCCCCCCCCCCCCCCCCCCCCCCCC5C5CCCCCCCCCCC*CCCCCCCCCCCCCCCCCCCCCCCCCCCCCCCCCCCCC5CCCCCCCCCCCCCC#####
@VH01349:24:AACVJTHM5:1:1109:63866:22166 1:N:0:AGGTGAGA+GGCATAGA
CCTATGACTCCTACGGGAGGCAGCAGTCGGGAATTTTGGGCAATGGGCGAAAGCCTGACCCAGCAACGCCGCGTGAAGGATGAAGTATTTCGGTATGTAAACTTCGAAAGAATGGGAAGAGTAAATGACGGTACCATTTATAAGCTCCGGCTAACTACGTGCCAGCAGCCGCGGTAATACGTAGGGAGCAAGCGTTGTTCGGATTTACTGGGCGTAAAGGGCGCGTAGGCGGCGTGTTAAGTCAGCTGTGAAATCTCCAAGCTTAACTTGGAACGGCCAGCTGATACTGATGTGCTCTGAA
+
CCCCCCCCCCCCCCCCCCCCCCCCCCCCCCCCCCCCCCCCCCCCCCCCCCCCCCCCCCCCCCCCCCCCCCCCCCCCCCCCCCCCCCCCCCCCCCCCCCCCCCCCCCCCCCCCCCCCCCCCCCCC5CCCCCCCCCCCCCCCCCCCCCCCCCCCCCCCCCCCCCCCCCCCCCCCCCCCCCCCCCCCCCCCCCCCCCCCCC5CCCCCCCCCCCCCCCCCCCCCCCCCCCCCCCCCCCCCCCCCCCCCCCCCCC5CCCCCCCCCCCCCCCCCCCCCCCC5CCCCCCCCCCCCCCCCCCCC#####
@VH01349:24:AACVJTHM5:1:1109:20295:22260 1:N:0:AGGTGAGA+GGCATAGA
CCTATGACTCCTACGGGAGGCAGCAGTGGGGAATTGTTCACAATGGGCGCAAGCCTGATGACGCAACGCCGCGTGGGGGATGAAGGTCTTCGGATCGTAAACCCCTGTCGAATGGGACGAAAGACCCGGGAGCTAATCATCCTGGGAGTGACGGTACCGTTAAAGGAAGCCACGGCTAACTCTGTGCCAGCAGCCGCGGTAATACAGAGGTGGCAAGCGTTGTTCGGAATTACTGGGCGTAAAGGGCGCGTAGGCGGCCTTTCAAGTCAGTCGTGAAATCCCCCGGCTTAACCTGGGTTCT
+
CCCCCCCCCCCCCCCCCCCCCCCCCCCCCCCCCCCCCCCCCCCCCCCCCCCCCCCCCCCCCCCCCCC5CCCCCCCCCCCCCCCCCCCCCCCCCCC*CCCCCCCCCCCCCCCCCCCCCCCCCCCCCCCCCCCCCCCCCCCCCCCCCCCCCC*CCCCCCC5CCC5CCCCCCC5CCCCCC5CCCCCCCCCC5CCCCCCCCCCCCCCCCCCCCCCC*CCCCCCCCCCCCC*CCC*CCCC5CCCCCCCCCCCCCCCCCCCCCCCCCCCCCCCCCC*CCCC5CCCCC5CCCCC5C5CC*CC5#####
@VH01349:24:AACVJTHM5:1:1109:74451:22904 1:N:0:AGGTGAGA+GGCATAGA
CCTATGACTCCTACGGGAGGCAGCAGTGGGGGATATTGGACAATGGGCGAAAGCCTGATCCAGCCATGCCGCGTGAGTGATGAAGGCCTTAGGGTTGTAAAGCTCTTTCACCGGGGAAGATAATGACGGTACCCGGAGAAGAAGCCCCGGCTAACTTCGTGCCAGCAGCCGCGGTAATACGAAGGGGGCTAGCGTTGTTCGGATTTACTGGGCGTAAAGCGCACGTAGGCGGATCGTTAAGTCGGGGGTGAAATCCTGGAGCTCAACTCCAGAACTGCCTTCGATACTGGCGATCTCAAGT
+
CCCCCCCCCCCCCCCCCCCCCCCCCCCCCCCCCCCCCCCCCCCCCCCCCCCCCCCCCCCCCCCCCCCC5CCCCCCCCCCCCCCCCC5CCCCCCCCCCCCCCCCCCCCC5CCCCCCCCCC5CCCCCCCCCCCCCCC*CCCCCCCCCCCCCCCCCCCCCCCCCCCCCCCCCCCCCCCCCCCCCCCC5CCCCCCCCCCCCCCCCCCCCCCCCCCCCCCCCCCCCCCCCCCCCCCCCCCCCCCCCCCC*CCCCCCCCCCCCCCCCCCCCCCCCCCCCCCCCCCCCCCCC*CCCCCCCCCC#####
@VH01349:24:AACVJTHM5:1:1109:68107:24627 1:N:0:AGGTGAGA+GGCATAGA
CCTATGACTCCTACGGGAGGCAGCAGTGGGGAATCTTGCGCAATGGACGAAAGTCTGACGCAGCGACGCCGCGTGAGCGATGAAGGCCTTCGGGTTGTAAAGCTCTGTGGGGAGGGACGAATAAGTGCAGGCTAATACCCTGCATGATGACGGTACCTCCTTAGCAAGCACCGGCTAACTCTGTGCCAGCAGCCGCGGTAAGACAGAGGGTGCAAACGTTGTTCGGAATCACTGGGCGTAAAGCGCGTGTAGGCGGCCAGACAAGTCGGGTGTGAAAGCCCACGGCTCAACCGTGGGGTTC
+
CCCCCCCCCCCCCCCCCCCCCCCCCCCCCCCCCCCCCCCCCCCCCCCCCCCCCCCCCCCCCCCCCCCCCCCCCCCCCCCCCCCCC5CCCCCCCCCCCCCCCCCCCCCCCCCCCCCCCCCCCCCCCCCCCCCCCCCCCCCCCCCCC5CCCCCCCCCCCCCCCCCCCCCCCCCCCCCCCCCCCC5CCCCCCC5C5CCCCCCCCC5CCCCCCCCCCCCCCCCCCCCCCCCCCCCCCCCCCCCCCCCCCCCCCCCCCCCCCCCCC5CCCCCCCCCCCCCCCCCCCCCCCCCCCCCCCCC*#####
@VH01349:24:AACVJTHM5:1:1109:49304:24911 1:N:0:AGGTGAGA+GGCATAGA
CCTATGACTCCTACGGGAGGCAGCAGTGGGGAATCTTGCGCAATGGGCGAAAGTCTGATGGAGCAACGCCGCGTGAGTGAAGAAGGTTTTCGGATCGTAAACTCTGTTGTAAGGGAAGAACACGTACGAGAGTAACTGCTCGTACCTTGACGGTACCTTATTAGAAAGCCACGGCTAACTACGTGCCAGCAGCCGCGGTAATACGTAGGTGGCAAGCGTTGTCCGGAATTATTGGGCGTAAAGCGCGCGCAGGCGGTTCTTTAAGTCTGATGTGAAAGCCCACGGCTCAACCGTGGTACGG
+
CCCCCCCCCCCCCCCCCCCCCCCCCCCCC5CCCCCCCCCCCCCCCCCCCCCCCCCCCCCCCCCCCCCCCCCCCCCCCCCCCCCCCCCCCCCCCCCCCCCCCCCCCCCCCCCCCCCCCCCCCCCCCCCCCCCCCCCCCCCCCCCCC5CCCCCCCCCCCCCCCCCCCCCCCCCCCC*CCCCCCCCCCCCC*CCCCCCCCCCCCCCCCCCCCCCCCCCCCCCCCCCCCCCCCCCCCCCCCCCCCCCCCCCCCCCCCCCCCCCCCCCCCCCCCCCCCCCCC*CCCC5CCCCCCCCCCCCC#####
@VH01349:24:AACVJTHM5:1:1109:23798:25574 1:N:0:AGGTGAGA+GGCATAGA
CCTATGACTCCTACGGGAGGCAGCAGTGGGGAATATTGGACAATGGGCGAAAGCCTGATCCAGCAATGCCGCGTGAGTGATGAAGGCCTTAGGGTTGTAAAGCTCTTTTACCCGGGAAGATAATGACTGTACCGGGAGAATAAGCCCCGGCTAACTCCGTGCCAGCAGCCGCGGTAATACGGAGGGGGCTAGCGTTGTTCGGAATTACTGGGCGTAAAGCGCGCGTAGGCGGCTTTGTAAGTTAGAGGTGACAGCCCGGAGCTTAACTCCGGAACTGCCTTTAAGACTGCATCGCTGGTAT
+
CCCCCCCCCCCCCCCCCCCCCCCCCCCCCCCCCCCCCCCCCCCCCCCCCCCCCCCCCCCCCCCCCCCCCCCCCCCCCC5CCCCCC5CCCCCCCCCCCCCCCCCCCCCCCCCCCCCCCCCCCCCCCCCCCCCCCCCCCCCCCCCCCCCCCCCCCCCCCCCCCCCCCCCCCCCCCCCCCCCCCCCCCCCCCCCCCCCCCCCCCCCCCCCCCCCCCC5CCCCCCCCCCCCCCCCCCCCCCCCCCCCCCCCCCCC*CCCCCCCCCCCCCCCCCCCCCCCCCCCCCCCCC*CCCCCCCC5C#####
@VH01349:24:AACVJTHM5:1:1109:20144:25744 1:N:0:AGGTGAGA+GGCATAGA
CCTATGACTCCTACGGGAGGCAGCAGTAGGGAATCTTCCGCAATGGACGAAAGTCTGACGGAGCAACGCCGCGTGAACGATGAAGGCCTTCGGGTCGTAAAGTTCTGTTGTTAGGGAAGAACAAGTACCAGAGTAACTGCTGGTACCTTGACGGTATCTAACCAGAAAGCCACGGCTAACTACGTGCCAGCAGCCGCGGTAATACGTAGGTGGCAAGCGTTGTCCGGAATTATTGGGCGTAAAGCGCGCGCAGGTGGTTTCTTAAGTCTGATGTGAAAGCCCACGGCTCAACCGTGGGGTG
+
*CCCCCCCCCCCCCCCCCCCCCCCCCCCCCCCCCCCCCCCCCCCC5CCCCCC*CCCCCCCCCCCCCCCCCCCCCCCCCC5CCCCCCCCCCCCCCCCCCCCCCCCCCCCCCCCCCCCCCCCCCCCCCCC5CCCCCCCCCCCCCCCCCCCCCCCCCCCCCCCCCCCCCCCCCCCCCCCCCCCCCCCCCCCCCCCCCCCCCCCCCCCCCCCCCCC*CCCC5CCCCCCCCCCC5CCCCCCCCCC*CCC5CCCCCCCCCCCCCCCCCCCCCCCCCCCCCCCCCCCCCCCCCCCCCCC*CCC#####
@VH01349:24:AACVJTHM5:1:1109:78351:26350 1:N:0:AGGTGAGA+GGCATAGA
CCTATGACTCCTACGGGAGGCAGCAGTAGGGAATCTTCCACAATGGGCGAAAGCCTGATGGAGCAACGCCGCGTGAGTGAAGAAGGATTTCGGTTCGTAAAACTCTGTTGTAAGGGAAGAACAAGTACAGTAGTAACTGGCTGTACCTTGACGGTACCTTATTAGAAAGCCACGGCTAACTACGTGCCAGCAGCCGCGGTAATACGTAGGTGGCAAGCGTTGTCCGGAATTATTGGGCGTAAAGCGCGCGCAGGCGGTCCTTTAAGTCTGATGTGAAAGCCCACGGCTCAACCGTGTATGC
+
CCCCCCCCCCCCCCCC*CCCCCC5CCCCCCCCCCCCCCCCCCCCCCCCCCCCC5CCCCCCCCCCCCCCCCCCCCCCCCCCCCCCCCCCCCCCCCCCCCCCCCCCCCCCCCCCCCCCCCCCCCCCCCCCCCCCCC5CCCCCCCCCC*CCCCC5CCCCC*CCCCCCCCCCCCCCCCC55CCCCCCCCCCCCC5CCCCC*CCCCCCCCCCCCCCCCCCCCCCCCCCCCCCCCCCCCCCCCCCCCCC5CCCCCCCCCCCCCCCCCCCCC5CCCCCCCC5CCCCCCCCCCC5CCCCCCCCC#####
@VH01349:24:AACVJTHM5:1:1109:15145:30818 1:N:0:AGGTGAGA+GGCATAGA
CCTATGACTCCTACGGGAGCAGCAGTGGGGAATATTGCACAATGGGCGGAAGCCTGATGCAGCGACGCCGCGTGAGGGATGACGGCCTTCGGGTTGTAAACCTCTTTCAGCAGGGACGAAGCGCAAGTGACGGTACCTGCAGAAGAAGCGCCGGCCAACTACGTGCCAGCAGCCGCGGTAAGACGTAGGGCGCGAGCGTTGTCCGGATTTATTGGGCGTAAAGAGCTCGTAGGCGGCTTGTCGCGTCGACTGTGAAAACCCGTGGCTCAACTGCGGGCCTGCAGTCGATACGGGCATTGAA
+
CCCCCCCCCCCCCCCCCCCCCCCCCCCCCCCCCCCCCCCCCCCCCCCC5CCCCCCCCCC*CCCCCCCCCCCCCCCCCCCCCCCCCCCCCCCCCCC*CCCCCCCCCCCCCCCCCCCCCCCCCCCCCCCCCCCCCCCCCCCCCCCCCCCCCCCCCCCCCCCCCCCCCCCCCCCCCCCCCCCCCCCCCCCCCCCCCCCCCCCCCCCCCCCCCCCCCCCCCCCCCCCCC*CCCCCCCCCCCCCCCCCCCCCCCCCCCCCCCCCCCCCCC*CCCCCCC*CCCC5CC*CCCCCCCCCC*CC5#####
@VH01349:24:AACVJTHM5:1:1109:52353:31177 1:N:0:AGGTGAGA+GGCATAGA
CCTATGACTCCTACGGGAGGCAGCAGTAAGGAATATTGCGCAATGGGCGACAGCCTGACGCAGCGACGCCGCGTGGGGGATGAAGGTCTTCGGATTGTAAACCCCTTTCGGCAGGGAAGATGGAACGGGTAACCGTTCGGACGGTACCTGCAGAAGCAGCCACGGCTAACTTCGTGCCAGCAGCCGCGGTAATACGAAGGTGGCAAGCGTTGTTCGGATTTACTGGGCGTACAGGGAGCGTAGGCGGTTGGGTAAGCCCTCCGTGAAATCTCCGGGCCTAACCCGGAAAGGGCGGAATCGG
+
CCCCCCCCCCCCCC5CCC5CCCCCCCCCCCCCCCCCC5C5CCCCCCCCCCCCCCCCCCCCCCCCCCCCCCC5CCCCCCCCCCCCCCCCCCCCCCCCCCCCCCCCCCCCCCCCCCCCCCCCCCCCCCCC5CCCCCCCCCCCCCCCCCCCCCCCCCCCCCCCCCCC5CCCCCCCCCCCCCCCCCCCCCCCCCCCCCCCCCCCCCC5CCCCCCCCCCCCCCCCCCCCCCCCCCCCCCCCCCCCCCCCCCCCCCCCCCCCCCCCCC5CCCCCCCCCCCCCCCCCCCCCCCCCC*CCCC5C#####
@VH01349:24:AACVJTHM5:1:1109:7419:31310 1:N:0:AGGTGAGA+GGCATAGA
CCTATGACTCCTACGGGAGGCAGCAGTGGGGAATATTGGACAATGGGGGAAACCCTGATCCAGCGATGCCGCGTGAGTGAAGAAGGCCCTCGGGTCGTAAAGCTCTTTAGGTTGGGAAGAAGGTTATGGGGTGAATAGCCCTGTAATTTGACGGTACCGACAGAATAAGCACCGGCAAACTCTGTGCCAGCAGCCGCGGTAATACAGAGGGTGCGAGCGTTAATCGGAATTACTGGGCGTAAAGGGCGCGTAGGCGGTAGAACATGTGTGGTGTGAAAGCCCTGGGCTTAACCTAGGCCCT
+
CCCCCCCCCCCCCCCCCCCCCCCCCCCCCCCCCCCCC55CCCCCCCCCCCCCCCCCCCCCCCCCCCCCCCCCCCCCCCCCCCCCCCCCCCCCC5CCCCCCCCCCCCCCCCC5CCCCCCCCCCCCCCCCCCCCCCCCC5CCCCCCCCCCCCCCCCCCCCCCCCCCCCCCCCCCCCCCCCCCCCCCCCCCCCCCCCCCCCCCCCCCCCCCCCCCCCCCCCCCCCCCCCCCCCCCCCC5CCCCC5CCCCCCCCCCCCCCCCCCCCCCC*CCCCCCCCCCCCCCCCCCCCCCCCCCCCCC#####
@VH01349:24:AACVJTHM5:1:1109:24537:31348 1:N:0:AGGTGAGA+GGCATAGA
CCTATGACTCCTACGGGAGGCAGCAGTGGGGAATATTGGACAATGGGGGCAACCCTGATCCAGCAATGCCGCGTGTGTGAAGAAGGCCTGAGGGTTGTAAAGCACTTTTAGTGGTGAGGAGAGGCAAGAGTTTAAGAGATACTTGCTGAGACGTTAACCAAAGAAAAAGCACCGGCTAACTCCGTGCCAGCAGCCGCGGTAATACGGAGGGTGCAAGCGTTAATCGGATTGATTGGGCGTAAAGGGCGCGTAGGTGGTTTACTGAGTGAGTTGTGAAATCCATGGGCTTAACCTGTGGGCA
+
CCCCCCCCCCCCCCCCCCCC5CCCCCCCCCCCCCCCCCCCCCCCCCCCCCCCCCCCCCCCCCCCCCCCCCCCCCCCCCCCCCCCCCC5CCCCCCCCCCCCCCCCCCCCCCCCCCCCCCCCCCCCCCCC5CCCCCCCCCCCCCCCCCCCCCCCCCCCCCCCCCCCCCCCCCCCCCCCCCCCCCCCCCCCCCCCCCCCCCCCCCCCCCCCCCCCCCCCCCCCCCCCCCCC5CCCCCCCCCCCCCCCC*CCCCCCCCCCCCCCCCCCCCCCCCCCCCCCCCCCCCCCCCCCCCCCCC*C#####
@VH01349:24:AACVJTHM5:1:1109:49001:34642 1:N:0:AGGTGAGA+GGCATAGA
CCTATGACTCCTACGGGAGGCAGCAGTGGGGAATTTTGGACAATGGGCGCAAGCCTGATCCAGCCATGCCGCGTGAGTGAAGAAGGCCTTCGGGTTGTAAAGCTCTTTCGGCGGGGACGAAACGGTCCGTGCTAACACCACGGACTAATGACGGTACTCGCAGAAGAAGCACCGGCTAACTACGTGCCAGCAGCCGCGGTAATACGTAGGGTGCAGGCGTTAATCGGAATTACTGGGCGTAAAGCGTGCGCAGGCGGCTCCTTAAGTCAGATGTGAAAGCCCCGGGCTTAACCTGGATGGT
+
CCCCCCCCCCCCCC*5CCC*5CCCCCCCCCCCCCCCCCCCCCCCCCCCCCCCCCCCCCCCCCCCCCCCCCCC5CCCCCCCCCCC5CCCCCCCCCCCCCCCCCCCCCCCCCCCCCCCCCCCCCCCCCCCCCCCCCCCCCCCCCCCCCCCCCCCCCCCCCCCCCCCCCCCCCCCCCCCCCCCCCCCCCCCCCCCCCC*CCCCCCCCCCCCCCCCCCCCC5CCCCCCCCCCCCCCCCCCCCCCCCCCCCCCC5CCCCCCCCCCC5CCCCC*CCCC*CCCCC*CCCCCCC55CCCCCCCC#####
@VH01349:24:AACVJTHM5:1:1109:56462:37557 1:N:0:AGGTGAGA+TGCATAGA
CCTATGACTCTACGGGAGGCAGCAGTGGGGAATTGTTCGCAATGGGCGCAAGCCTGACGACGCAACGCCGCGTGGAGGATGAAGGTCTTCGGATTGTAAACTCCTGTTGACCGGGAAGAATGGCCACGGACCCAATACGTCTGTGGAGTGACGGTACCGGTTGAGGAAGCCACGGCTAACTCTGTGCCAGCAGCCGCGGTAATACAGAGGTGGCAAGCGTTGTTCGGAATTACTGGGCGTAAAGGGCGCGTAGGCGGTTGCCTAAGTCGGACGTGAAATCCCCAAGCTTAACTTGGAACTC
+
CCCCCCCCCCCCCCCCCCCCCCCCCCCCCCCCCCCCCCCCCCCCCCCCCCCCCCCCCCCCCC*CCCCCCCCCCCCCCCCCCCCCCCCCCCCCCCCCCCCCCCCCCCCCCCCCCCCCCCCCCCCCCCCCCCCCCCCCCCCCCCCCCCCCCC*CCCCC*CCCCCCCCCCCCCCCCCCCCCCCCCCCCCCCCC5CCCCCCCCCCCCCCCCCCCCCCCCCCCCCCCCCCCCCCCCCCCCCCCCCCC5CCCCCCCCCCCCCCCCCCCCCCCCCCCCCCCCCCCCCCCCCCCCCCCCCCCCC#####
@VH01349:24:AACVJTHM5:1:1109:44892:39545 1:N:0:AGGTGAGA+GGCATAGA
CCTATGACTCCTACGGGAGGCAGCAGTGGGGAATCTTGGACAATGGGGGCAACCCTGATCCAGCGACGCCGCGTGGGTGATGAAGGCCTTCGGGTTGTAAAGCCCTTTCACCGGTGAAGATAATGACGGTAACCGGAGAAGAAGCCCCGGCTAACTTCGTGCCAGCAGCCGCGGTAATACGAAGGGGGCTAGCGTTGTTCGGAATTACTGGGCGTAAAGCGCACGTAGGCGGACATTTAAGTCAGGGGTGAAATCCCGGGGCTCAACCCCGGAACTGCCTCTGATACTGGGTGTCTCTTGC
+
CCCCCCCCCCCCCCCCCCCCCCCCCCCCCCCCCCCCCCCCCCCCCCCCCCCCCCCCCCCCCCCCCCCCCCCCCCCCCCCCCCCCC55CCCCCCCCCCCCCCCCC5CCCCCCCCCCCCCCCCCCCCCCCCCCCCCCCCCCCCCCCCCCCCCCCCCCCCCCCCCCCCCCCCCCCCCCCCCCCCCCCCCCCCC5CCCCCCCCCCCCCCCCCCCCCCCCCCC5CCCCCCCCCCCCCCCCCCCCCCCCCCCCCCCCCCCCCCCCCC*CCCC5CCCCCCCCCCCCCCCCCC*CCCCCCCCCC#####
@VH01349:24:AACVJTHM5:1:1109:52637:39716 1:N:0:AGGTGAGA+GGCATAGA
CCTATGACTCCTACGGGAGGCAGCAGTGGGGAATCTTGCGCAATGGGCGAAAGCCTGACGCAGCGACGCCGCGTGCGGGAAGAAGGCCTTCGGGTTGTAAACCGCTTTCAGGAGGGACGAAGCCACTCGGGTTAATAGCCCAGAGGGTGACGGTACCTCCAGAAGAAGCCCCGGCTAACTACGTGCCAGCAGCCGCGGTAATACGTAGGGGGCTAGCGTTGTCCGGATTTATTGGGCGTAAAGCGCGTGTAGGCGGCCAGGCAGGTCTGGTGTGAAAACTCGAGGCTCAACCTCGAATGAT
+
CCCCCCCCCCCCCCCCCCC*CCCCCCCCCCCCCCCCCCCCCCCC5CCCCCCCCCCCCCCCCCCCCCCCCCCC*CC*CCCCCCCCCCCCCCCCCCCCCCCCCCCCCCCCCCCCCCCCCC5CCCCCCCCCCCCCCCCCCCCC*CCCCCCCCCCCCCCCCCCCCCCCCCCCCCCCCCCCCCCCCCCCCCCCCCCCCCCCCCCCCCC*CCCCCCCCCCCCCCCC5CCCC5C5CCCCCCCCCCCCC*CCCCCCCCCCCCCCCCCCC5CCCCCCCCCCCCCCCCCCCCCCCCC5CCCCCCCC#####
@VH01349:24:AACVJTHM5:1:1109:28229:40530 1:N:0:AGGTGAGA+GGCATAGA
CCTATGACTCCTACGGGAGGCAGCAGTGGGGAATATTGGACAATGGGCGAAAGCCTGATCCAGCAATGCCGCGTGAGTGATGAAGGCCTTAGGGTTGTAAAGCTCTTTTACCCGGGATGATAATGACAGTACCGGGAGAATAAGCCCCGGCTAACTCCGTGCCAGCAGCCGCGGTAATACGGAGGGGGCTAGCGTTGTTCGGAATTACTGGGCGTAAAGCGCACGTAGGCGGCTTTGTAAGTTAGAGGTGAAAGCCCGCGGCTCAACTCCGGAATTGTCTTTAAGACTCCATCGCTGCTAC
+
CCCCC5CCCCCCCCCCCCCC*CCCCCCCCCCCCCCCCC*CCCCCCCCCCCCCCCCCCCCCCCC*5CCCCCCCCCC*CCCCCCCCC*CCCCCCCCCCCCCCCC*CCCCCCCCCCCCCCCC5*CCC*C5CCCCC555CCC*CCCCC5CC55*5CC55*C5CC**C55CCC5CCC5CCC5CCCC5CCCCCCCCCC5CCCCCCCC*CCC*CCC*CCCCCCCCC5CCC55CCCCCCCCCCCCCCCCCCCCCCCCCCCCCCCCC*CCCCCCCCCCCCCC5CCCCCCCCCCCC5C*CCC5CCC#####
@VH01349:24:AACVJTHM5:1:1109:23590:40889 1:N:0:AGGTGAGA+GGCATAGA
CCTATGACTCCTACGGGAGGCAGCAGTGGGGAATTTTGGACAATGGGGGCAACCCTGATCCAGCCATGCCGCGTGCGGGAAGAAGGCCTTCGGGTTGTAAACCGCTTTTGTCGGGGAAGAAATCTTCCGGGCTAATACCCTGGGGGGATGACGGTACCCGAAGAATAAGCACCGGCTAACTACGTGCCAGCAGCCGCGGTAATACGTAGGGTGCGAGCGTTAATCGGAATTACTGGGCGTAAAGCGTGCGCAGGCGGTTGTGCAAGACAGATGTGAAATCCCCGGGCTTAACCTGGGGCAT
+
CCCCCCCCCCCCCCCCCCCCCCCCCCCCCCCCCCCCCCCCCCCCCCCCCCCCCCCCCCCCCCCCCCCCCCC5CCCCCCCCCCCCCCCCCCCCCCCCCCCCCCCCCCCCCCCCCCCCCCCCCCCCCCCCCCCCCCCCCCCCCCCCCCCCCCCCCCCCCCCCCC*CCCCCCCCCC**CCCCCCCC5CCCCC5CCCCCCCCCCCCCCC5CCCCCCCCCCCCCCCCCCCCCCCCCCCCCCCCCCCCCCCCCCCCCCCCCCCCCCCCCCCCCCCCCCCCCCCCCCC5CCCCCCCCCCCCCC#####
@VH01349:24:AACVJTHM5:1:1109:47543:41438 1:N:0:AGGTGAGA+GGCATAGA
CCTATGACTCCTACGGGAGGCAGCAGTCGGGAATTTTGGGCAATGGGCGAAAGCCTGACCCAGCAACGCCGCGTGAAGGATGAAATCCCTCGGGATGTAAACTTCGCAAGAACGGGAAGAATAAGTTGGTGTGAATATCACCAACGATGACGGTACCGTTTGTAAGCTCCGGCTAACTCCGTGCCAGCAGCCGCGGTAATACGGGGGGAGGAAGCGTTGTTCGGATTTACTGGGCGTAAAGGGCGCGTAGGCGGCACTGCAAGTCGACTGTGAAATCTCCGGGCTTAACTCGGAAACAGTT
+
CCCCCCCCCCCCCCCCCCCCCCCCCCCCCCCCCCCCCCCCCCCCCCCCCCCCCCCCCCCCCCCCCCCCCCCCCCCCCCCCCCCCCCCCCCCCCCCCCCCCCCCCCCCCCCCCCCCCCCCCCCCCCCCCCCCCCCCCCCCCCCCCCCCCCCCCCCCCCCCCCCCCCCCCCCCCCCCCCCCCCCCCCCCCCCCCCCCCCCCCCCCCCCCCCC*CC5CCCCCCCCCCCCCCCCCCCCCCCCCCCCCCCCCCCCCCCCCCCCCCCCCCCCCCCCCCCCCCCCCC5CCCCCCCCCCCCCCC#####
@VH01349:24:AACVJTHM5:1:1109:41825:45225 1:N:0:AGGTGAGA+GGCATAGA
CCTATGACTCCTACGGAGGCAGCAGTGGGGAATATTGGACAATGGGCGAAAGCCTGATCCAGCGACGCCGCGTGTGTGAAGAAGGCCTGCGGGTTGTAAAGCACTTTCGATGGGAACGAAATGTGTCGGGCTAATATCCCGGCAAGCTGACGTTACTCAATGAAGAAGCACCGGCTAACTCTGTGCCAGCAGCCGCGGTAATACAGAGGGTGCGAGCGTTAATCGGAATTACTGGGCGTAAAGTGCGCGTAGGCGGCTTGGAAAGTCTCTTTTGAAAGCTCCCGGCTTAACTGGGATAGGG
+
CCCCCCCCCCCCCCCCCCCCCCCCCCCCCCCCCCCCCCCCCCCCCCCCCCCCCCCCCCCCCCCCCCCCCCCCCCCCCCCCCCCCCCCC5CCCCCCCCCCCCCCCCCCCCCCCCCCCCCCCCCCCCCCCCCCCCCCCCCCCCCCCCCCCCCCCCCCCCCCCCCCCCCCCCCCCCCCCCCCCCCCCCCCCCCCCCCC*CCCCCCCCCCCCCCCCC5CCCCCCCCCCCCCCCCCCCCCCCCCCCCC5CCCCCCCCCCCCCCCCCCCCCCCCCCCCCCCCCCCCCCCCCCCCCCCCCCCC#####
@VH01349:24:AACVJTHM5:1:1109:67047:46020 1:N:0:AGGTGAGA+GGCATAGA
CCTATGACTCCTACGGGAGGCAGCAGTGGGGAATCTTGGACAATGGGGGCAACCCTGATCCAGCGACGCCGCGTGGGTGATGAAGGCCTTCGGGTTGTAAAGCCCTTTCGACGGGGACGATGATGACGGTACCCGGCGAAGAAGCACCGGCTAACTCCGTGCCAGCAGCCGCGGTAAGACGGAGGGTGCTAGCGTTGTTCGGAATCACTGGGCGTAAAGGGCGCGTAGGCGGCATGGCGTGTCGGCTTGTGAAAGCCCGGGGCTCAACCCCGGAGGTGCGGCCGAAACTGCTGTGCATGTC
+
CCCCCCCCCCCCCCCCCCCCCCCCCCCCCCCCCCCCCCCCCCCCCCCCCCCCCCCCCCCCCCCCCCC*5CCCCCC*CCCCCCCCCCCCCCCCCCCCCCCCCCCCCCCCCCCCCCCCCCCCCCCCCCCCCCCCCCCCCCCCCCCCCCCCCCCCCCCCCCCCCCCCCCCCCCCCCCCCCCCCCCCCCCCCCCCCCCCCCCCCCCCCCCCCC5CCC*CCC*CCCCC*CCCCCCCCCCCCCCCCCCCCCCCCCCCCCCCCCCCCCCCC*CCCCCCCCCCCCCCCCCCCCCCCCCCCCCCC#####
@VH01349:24:AACVJTHM5:1:1109:18440:48614 1:N:0:AGGTGAGA+GGCATAGA
CCTATGACTCCTACGGGAGGCAGCAGTAGGGAATATTGCGCAATGGGCGAAAGCCTGACGCAGCGACGCCGCGTGGGGGATGACGGCCTTCGGGTTGTAAACCTCTTTCAGCAGGGACAAAGTTGACGTGTACCTGCAGAAGAAGCGCCGGCTAACTACGTGCCAGCAGCCGCGGTAATACGTAGGGCGCAAGCGTTGTCCGGAATTATTGGGCGTAAAGAGCTCGTAGGTGGCTGGTCGCGTCTGCCGTGAAAGCCCGCAGCTTAACTGCGGGTCTGCGGTGGATTCGGGCCGGCAAGTG
+
CCCCCCCCCCCCCCCCCCCC5CCCCCCCCCCCCC*CCCCCCCCCCCCCCCCCCCCCCCCCCCCCCCCCCCCCCCCCCCCCCCCCCCCCCCCCCCCC5CCCCCCCCCCCCCCCCCCCCCCCCCCCCCCCCCCCCCCCCCCC5CCCCCCCCCCCCCCCCCC5C*CCC5CCCCCCCCCC*CCCCCCCCCCCCCCCC*CCCCCCCCCCCCCCCCCCCCCCCCCCCCCCCCCCCCCCCCCCCCCC5CCCCCCCCCCCCCC*C*CCCCCCCCCCCCC5CCCCCCCCCCCC5C*CCCCC5CC*#####
@VH01349:24:AACVJTHM5:1:1109:19102:48784 1:N:0:AGGTGAGA+GGCATAGA
CCTATGACTCCTACGGGAGGCAGCAGTAGGGAATCTTCCGCAATGGACGAAAGTCTGACGGAGCAACGCCGCGTGAGCGAAGAAGGTCTTCGGATCGTAAAGCTCTGTTGTTAGGGAAGAACAAGTACCGGAGTAACTGACGGTACCTTGACGGTACCTAACCAGAAAGCCACGGCTAACTACGTGCCAGCAGCCGCGGTAATACGTAGGTGGCAAGCGTTGTCCGGAATCATTGGGCGTAAAGCGCGCGCAGGCGGTCCTTTAAGTCTGATGTGAAATCTTGCGGCTCAACCGTACTTGG
+
CCCCCCCCCCCCCCCCCCCCCCCCCCCCCCCCCCCCCCCCCCCCCCCCCCCCCCCCCCCCCCCCCCC5CCCCCCCCC*CCCCCCCCCCCCCCCCCCCCCCCC*CCCCCCCCC5CCCCCCCCCCCCCCCCCCCCCCCCCCCCCCCCC5CCCCCCCCCCCCCCCCCCCCCC5CCCCCCCCCCCCCCCCCCCCCCCCC5CCCCCCCCCCCC*5CCCCCCCCCCCCCCCCCCCCCCCCCCCCCCCCCC*CCCCCCCCCCCCCCCCCCCC*CCCCCCCCCCCCCCCCCCCCCCCCCCCCCC#####
@VH01349:24:AACVJTHM5:1:1109:20882:49125 1:N:0:AGGTGAGA+GGCATAGA
CCTATGACTCCTACGGGAGGCAGCAGTGGGGAATATTGGACAATGGGGGAAACCCTGATCCAGCAATGCCGCGTGGGTGATGAAGGCCTTCGGGTTGTAAAGCCCTTTTGGCGGGGACGATGATGACGGTACCCGCAGAATAAGCCCCGGCTAACTTCGTGCCAGCAGCCGCGGTAATACGAAGGGGGCTAGCGTTGTTCGGAATTACTGGGCGTAAAGGGCGCGCAGGCGGCTTTGTAAGTTGGGCGTGAAAGGCCTGGGCTTAACCCGGGAATGGCGCTTGAGACTGCAAGGCTCGCGT
+
CCCCCCCCCCCCCCCCCCCCCCCC5CCCCCCCCCCCCCCCCCCCCCCCCCCCCCCCCCCCCCCCCCCCCCCCCCCCCCCCCCCCCCCCCCCCCCCCCCCCCCCCCCCCCCCCCCCCCCCCCCCCCCCCCCCCCCCCCCCCCCCCCCCCCCCCCCCCCCCCCCCCCCCCCCCCCCCCCCCCCCCCCCCCCCCCCCC5CCCCCCCCCCCCCCCCCCCCCCCCCCCCCCCCC*CC5CCCCCCCCCCCCCCCCCCCCCCC5C5CCCCCCCCCCCCCCCCC*CC*CCCCCCCCCCCCCCCC#####
@VH01349:24:AACVJTHM5:1:1109:58545:49333 1:N:0:AGGTGAGA+GGCATAGA
CCTATGACTCCTACGGGAGGCAGCAGTGGGGAATATTGGACAATGGGCGCAAGCCTGATCCAGCCATGCCGCGTGGGTGAAGAAGGCCTTAGGGTCGTAAACCCCTTTCAGCGGGGAAGATAATGACGGTACCCGCAGAAGAAGTCCCAGCTAACTCCGTGCCAGCAGCCGGGGTAATACGGAGGGGACTAGCGTTGTTCGGAATTACTGGGCGTAAAGGGCGCGTAGGCGGCCTGTTAAGTCGAACGTGAAATCCGCGGGCTCAACCCGGGAACTGCGTCCGATACTGGGAGGCTCCACC
+
C5CCCCCCCCCCCC5CCCCCCCC5CCCCC*CCCCCCCC*CCCCCCCCCCCCCCCCCCC*CCCCCCCCCCCCC5CCCCCCCCCCCCC5CCCCCCCCCCCCCCCCCCCCCCCCCCCCCCCCCC5CCCCCCCCCCC5CCCCCCCCC*CCC5CCCCCCCCCCCC55CCC5CCCCC*CCCC5CCCC5CCC5CCCCCCCCCCCCC5CCCCCCCCCCCCCC5C5CC55*CC5CCC5CCC5C5CCCC5CCC55C5CCCCCCCC**C5C5CC5CC5C5C5CCCC5*C5CCC**C*555**55*55#####
@VH01349:24:AACVJTHM5:1:1109:30937:51075 1:N:0:AGGTGAGA+GGCATAGA
CCTATGACTCCTACGGGAGGCAGCAGTAGGGAATCTTCCGCAATGGACGAAAGTCTGACGGAGCAACGCCGCGTGAACGATGAAGGCCTTCGGGTCGTAAAGTTCTGTTGTTAGGGAAGAACAAGTACCGGAGTAACTGCCGGTACCTTGACGGTACCTAACCAGAAAGCCACGGCTAACTACGTGCCAGCAGCCGCGGTAATACGTAGGTGGCAAGCGTTGTCCGGAATTATTGGGCGTAAAGCGCGCGCAGGCGGTTCCTTAAGTCTGATGTGAAAGCCCCCGGCTCAACCGGGTAGGT
+
CCCCCCCCCCCCCCCCCCCCCCCCCCCCCCCCCCCCCCCCCCCCCCCCCCCCCCCCCCCCCCCCCCCCCCCCCCCCCCCCCCCCCCCCCCCCCCCCCC*CC*CCCCCCCCCCCCCCCCCCCCCCCCCCCCCCCCCC5C*CCCCCCCCCCCCCCCCCCCCCCCCCCCCCCCCCCC*CCCCCCCCCCCCCCCCCCCCCCCCCCCCCCCCC5CCCC5C5CCCCCCCCCCCCCCCCCC5C*CCCCCCCCCCCCCCCCCCCCCCCCCCCCCCCCCCCCCCCCCCCCCCCCCCCCCCCCC5C#####
@VH01349:24:AACVJTHM5:1:1109:35368:51150 1:N:0:AGGTGAGA+GGCATAGA
CCTATGACTCCTACGGGAGGCAGCAGTGGGGAATCTTGGACAATGGGCGAAAGCCTGATCCAGCCATGCCGCGTGAGTGAAGAAGGCCTTAGGGTTGTAAAGCTCTTTTGCCCGGGAAGATAATGACGGTACCGGGAGAATAAGCCCCGGCAAACTTCGTGCCAGCAGCCGCGGTAATACGAAGGGCGCTAGCGTTGTTCGGATTTACTGGGCGTAAAGCGCACGTAGGCGGATTGTTAAGTCGGGGGTGAAATCCTGGAGCTCAACTCCAGAATTGCCTTCGATACTGGCTTTCTAAGCA
+
CCC5CCCCCCCCCCCCCCC5C5C5CCCCCCCCCC5CCCCCCCCCCCC*CCCCCCCCCCCC5CC5CCCCC*CC*CCCCCCCCC*CCCCCCCCCCCCCCCCCCCCCCCCCCC5CCCCCCCCCCC5CC5CCCCCCCCCCC5CCCCC5CCC**CCCCCCCC*5CCCCCCCC*CCCCCCC5CCCC5CCCCC*C5CC5CCCCCCCC5CCCCCCCCCCCCCCCCCCCCCCCC5CCCCCCC*CCCCCCCCCCCCCCCC5CCCCCC*CCCCCCCCCCCCCCCCCCCC*CCCCCCCCCCC5CC5*5#####
@VH01349:24:AACVJTHM5:1:1109:28494:52154 1:N:0:AGGTGAGA+GGCATAGA
CCTATGACTCCTACGGGAGGCAGCAGCAAGGAATTTTCGTCAATGGGCGCAAGCCTGAACGAGCAACGCCGCGTGGAGGATGACGGCCTTCGGGTTGTAAACTCCTTTTTCGGGGGACGATGATGACGGTACCCCGGGAATAAGGCTCGGCTAACTCTGTGCCAGCAGCCGCGGTAATACAGAGGAGCCAAGCGTTGTCCGGATTGACTGGGCGTAAAGCGCACGCAGGCGGATGCGCGCGTGGGGTGTGAAATCTGGCCGCTTAACGGCCAGGCGCCATCCCATACGGCGGGTCTTGCGG
+
CCCCCCCCCCCCCCCCCCC*CCCCCCCCCCCCCCCCCCCCCCCCCCCCCCCCCCCCCCCCCCCCCCCCCCCCCCCCCCCCCCCCCCCCCCCCCC5CCCCCCCCCCCCCCCCCCCCCCCCCCCCCCCCCCCCCCCCCCCCCCCCCCCCCCCCCCCCCCCCCCCCCCCCCCCCCCCCCCCCCC*CCCCCCCCCCCCCCCCCCCCCCCCCCCCCCCCCCC5CCCCCCCCCCCCCCCCCCC*CCCCCCC5C5CCCCCCCCCCCCCCCCCCCCCCCCCC*CCCCCCCCCCCCCC*C*CCCC#####
@VH01349:24:AACVJTHM5:1:1109:16148:52570 1:N:0:AGGTGAGA+GGCATAGA
CCTATGACTCCTACGGGAGGCAGCAGTGAGGAATATTGCTCAATGGGCGCAAGCCTGAAGCAGCGACGCCGCGTGGGTGATGAAGGTCTTCGGATCGTAAAGCCCTTTTCTGCGTGACGAGAGAGGACGGTAGCGCAGGAATAAGTCTCGGCTAACTACGTGCCAGCAGCCGCGGTAAAACGTAGGAGACAAGCGTTATCCGGAGTTACTGGGCGTAAAGGGCGTGCAGGCGGTCTGTTAAGTCTGTTGTGAAAGTTCCCGGCTAAACCGGGAGAGGTCGACGGATACTGGCAGACACGCT
+
5CCCCCCCCCCCCCC5CCCCCCCCCCCCCCCCCCCCCCCCC5CCCCCCCCCCCCCCCCCCCCCCCCCCCCCCCCCCCCCCCCCCCCCCCCCCCCCCCCCCCCCCCCCCC5CCCCCCCCCCCCCC*CCCCCCCCC55CCC5CCCCCCCCCCCCCCCCCCCC*CCCCCCC*CCCCCCCCCCCCC5CCCCCCCCCCCCCCCCCCCCCCCCCCCCCCCCC5C5CC*CCCCCCCCCCC*C5CCCCC5CCCC5CCCC5CC*CCC*C5CCCCCCCCCC5CCCCCCCCCCCCCCCCCCCCCCC5#####
@VH01349:24:AACVJTHM5:1:1109:60268:55107 1:N:0:AGGTGAGA+GGCATAGA
CCTATGACTCCTACGGGAGGCAGCAGTAGGGAATATTGGTCAATGGATGGAAGTCTGAACCAGCCATGCCGCGTGCAGGAAGACGGCCTTCTGGGTTGTAAACTGCTTTTGCCAGGGGATAAAAGGCCCATGCGTGGGACATTGAAGGTACCTGGTGAATAAGCCACGGCTAACTACGTGCCAGCAGCCGCGGTAATACGTAGGTGGCGAGCGTTGTCCGGATTTATTGGGTTTAAAGGGTGCGTAGGCGTCCCTGCAAGTTTTAGGTGAAATGCCCAAGCTCAACTTGGGAGCTGTGACG
+
CCCCCCCCCCCCCCCCCCCCCCCCCCCCCCCCCCCCCCCCCCCCCCCCCCCCCCCCCCCCCCC5CCCCCCCCCCCCCCCCCCCCCCC5CCCCCCCCCCCCCCCCCCCCCCCCCCCCCCCCCCCCCCCCCCCC5CCCC5CCCCCCCC5CCCCCCCCCCCCCCCCCCCCCCCCCCCCCCCCCCCCCCCCCCCCCCCCCCCCCCCCCCCCCCCCCCCCCCCCCCCCCCCCCCC5CCCCCCCCCCCCCCCCCCCCCCCCCCCCCCCCCCCCCCCCCC5CCCCCCCC5CCCCCCCCCCCCC#####
@VH01349:24:AACVJTHM5:1:1109:54701:55637 1:N:0:AGGTGAGA+GGCATAGA
CCTATGACTCCTACGGGAGGCAGCAGTGAGGAATCTTGCGCAATGGGCGAAAGCCTGACGCAGCGACGCCGCGTGAGGGATGAAGGCCTTCGGGTTGTAAACCTCTGTCAGGGGGGAAGAATCCGGTGCCGGTGAATACCCGGCACCATTGACGGTACCCCCAGAGGAAGCACCGGCTAACTACGTGCCAGCAGCCGCGGTAAAACGTAGGGGGCGAGCGTTGTCCGCAATCACTGGGCGTAAAGGGTGCGTAGGCGGCTACTTAAGTCGTGTGTGAAAGGCCCGGGCTCAACCGGATTGG
+
CC5CCCCCCCCCCCCCCCCCCCC*C5CCC*CC*CCCCCCC5CCCCC5CCCCCCCCCCCCC5CCCCCCCCCCCCCCCCCCCCCCCCCCCCCCCCCCCCCCCCCCCCCCCCCC5CC5CCCCCCCCCCCCCCCCCCCCCCCCCCC*CCCCCCCCCCCCCCCCCCCCCCCCCCCCCCCCC5CCCCCCCCCCCCCCCCCCCCCCCCCCCCCCCCC*CCCCCCCCCCCCCCC5*CCCCCCCCCCCCCC5CCCCC5CCCCC5CCCCCCCCCCC*CC5CCC5C55CCCCCC5*CCCC*C5CCC5#####
@VH01349:24:AACVJTHM5:1:1109:25787:55921 1:N:0:AGGTGAGA+GGCATAGA
CCTATGACTCCTACGGGAGGCAGCAGTAGGGAATATTGCACAATGGGCGCAAGCCTGATGCAGCGACGCCGCGTGAGGGATGAAGGCCTTCGGGTTGTAAACCTCTTTCAGCAGGGACGAAGCGCAAGTGGCGGTACCTGCAGAAGAAGCCCCGGCTAACTCCGTGCCAGCAGCCGCGGTAATACGGGGGGGGCAAGCGTTGTTCGGAATTACTGGGCGTAAAGGGCTCGTAGGCGGCCAACTAAGTCGGATGTGAAATCCCCAGGCTCAACCTGGGAACTGCATCCGATACTGGAAATGC
+
CCCCCCCCCCCCCCCCCCCCCCCCCCCC*CCCCCCCCCCCCCCCCCCCCCCCCCCCCCCCC5CCCCCCCCCCCCCCCCCCCCCCCCCCCCCCCCCCCCCCCCCCCCCCCCCCCCCCC*CCCCCCCCCCCCC*CCCCCCCCCCCCCC5CCCCCCCCCCCCCCCCCCCCCCCCCCCCCCCCCCCCCCCCCCCCCCCCCCCCCCCCCCCCCCCCCCCCCCCCCCCCCCCCCCCCCCCCCC5CCCCCCCCCCCC*CCCCCCCCCCCCCCCCCCCCCCCCCCCCCCCCCCCCCCCC*CCCC#####
@VH01349:24:AACVJTHM5:1:1110:49948:1549 1:N:0:AGGTGAGA+GGCATAGA
CCTATGACTCCTACGGGAGGCAGCAGTAGGGAATCTTCCGCAATGGACGAAAGTCTGACGGAGCGACGCCGCGTGAGTGATGAAGGTCTTCGGATCGTAAAACTCTGTTGTTAGGGAAGAACAAGTACTGGAGTAACTGCCGGTACCTTGACGGTACCTAACCAGAAAGCCCCGGCTAACTACGTGCCAGCAGCCGCGGTAATACGTAGGGGGCAAGCGTTGTCCGGAATTATTGGGCGTAAAGGGCATGCAGGCGGCTATCTAAGTCTGATGTGAAATCTTGTGGCTTAACCACACAAAG
+
CCCCCC5CCCCCCCCCCCCCCCCCCCCCCCCCCCCCCCCCCCCCCCCCCCCCCCCCCCCCCCCCCCCCCCCCCCCCCCCCCCCCCCCCCCCCCCCCCCCCCCCCCCCCCCCCCCCCCCCCCCCCCCCCCCCCCCCCCCCCCCCCCCCCCCCCCCCCCCCCCCCCCCCCCCCCCCCCCCCCCCCCCC5CCCCCCCCC*CCCCCCCCCCCCCCCCCCCCCCCCCCCCCCCC5CCCCCCCCC5C*CC5CCCC5CCCCCCCCCCCCCCCCCCCCCCCCCCCCC*CCCCCC5CCCCCCCCC#####
@VH01349:24:AACVJTHM5:1:1110:45858:3669 1:N:0:AGGTGAGA+GGCATAGA
CCTATGACTCCTACGGGAGGCAGCAGTAGGGAATCTTCCACAATGGACGAAAGTCTGATGGAGCAACGCCGCGTGAGTGAAGAAGGTTTTCGGATCGTAAAACTCTGTTGTTGGAGAAGAATGTATCTGATAGTAACTGATCAGGTAGTGACGGTATCCAACCAGAAAGCCACGGCTAACTACGTGCCAGCAGCCGCGGTAATACGTAGGTGGCAAGCGTTTTCCGGATTTATTGGGCGTAAAGCGAGTGCAGGCGGTTTATTAAGTCTGATGTGAAAGCCCTCGGCTCAACCGAGACCGC
+
CCC*CCCCCCCCCC*CCCCCCCCCCCCCCCCCCCCCCCCCCCCCCCCCCCCCCCCCCCCCCCCCCCCC*CCCCCCCCCCCCCCCCCCCCCCCCCCCCCC5CCCCCCCCC5CCCCCCCCCCCC*CCCCCCCCCCCCCCCCCCCCCCCCCCCCCCCC5CCCC5C5CCCCCC*CCCCCCCCCCCCCCCCC*CCCCCCCCCCCCCCCCCCCCCCCCCCCCCCCC5*C5CCCCCCCCCCCCCCCC5CCCCCCCC5CCCCCCCCCCCCCCCCCC*CCCCCCCCCCCC5CCCCCCCCCC*CCC#####
@VH01349:24:AACVJTHM5:1:1110:54152:5941 1:N:0:AGGTGAGA+GGCATAGA
CCTATGACTCCTACGGGAGGCAGCAGTGGGGAATCTTGCGCAATGGGCGAAAGCCTGACGCAGCGACGCCGCGTGAGTGATGAAGGCCTTCGGGTTGTAAAGCTCTGTGGGGAGAGACGAATAAGTGCGGCCTAATACGTTGCATGATGACGGTATCTCCTTAGCAAGCACCGGCTAACTCTGTGCCAGCAGCCGCGGTAAGACAGAGGGTGCAAACGTTGTTCGGAATTACTGGGCGTAAAGCGTGTGTAGGCGGTCCGATAAGTCGGGTGTGAAAGCCCTGGGCTCAACCCAGGGGGGT
+
CCCCCCCCCCCCCCCCCCCCCCCCCCCCCCCCCCCCCCCCCCCCCCCCCCCCCCCCCCCCCCC*CCCCCCCCCCCCCCCCCCCCCCCCCCCCCCCCCCCCCCCCCCCCCCCCCCCC5CCCCCCCCCC5CCCCCCCCCCCCCCCCCCCCCCCCCCCCCCCCCCCCCCCCCCCCCCCCCCCCCCCCCCCCC*CCCCCCCCCCCCCCCCCC5CCCCCCCCCCCCCCCCCCCCCCCC5CCCCCCCCCCCC5CCCCCCCCCCCCCC5CCCCCCCCCCCCCCCCCCCCCCCCCCCCCCCC**#####
@VH01349:24:AACVJTHM5:1:1110:15183:6358 1:N:0:AGGTGAGA+GGCATAGA
CCTATGACTCCTACGGGAGGCAGCAGTCGGGAATCTTGCACAATGGGCGAAAGCCTGATGCAGCGACGCCGCGTGAGCGAAGAAGGCCTTCGGGTCGTAAAGCTCTGTTGTCTGCGACGAAGGGCCTGGTCAGGAAATGGGCCAGGCGTGACGGTAGCAGACGAGGAAGCCCCGGCCAACTACGTGCCAGCAGTCGCGGTAATACGTAGGGGGCGAGCGTTGTCCGGAATTACTGGGCGTAAAGGGCGTGTAGGCGGCCTGTCAAGTCAGGGGTGAAAGCCCGGGGCTCAACTGCGGAGGG
+
CCCCCCCCCCCCCCCCCCCCCCCCCCCCCCCCCCCCCCCCCCCCCCCCCCCCCCCCCCCCCCCCCCCCCCCCCCCCCCCCCCCCCCCCCCCCCCCCCCCCCC*CCCCCCCCCCCCCCCCCCCCCCCCCCCCCCCCCCCCCCCCCCCCCCCCCCCCCCCCCCCCCCCCCCCCCCCCCCCCCCCCCCCCCCCCCCCCCCCCCCCCCCCCCCCCCCCCCCCCCCCCCCCCCCCCCCC5CCCCCCCCC5C*5CCCCCCCCCCCCCCCCCCCCCCCCCCC5CCCCCCCCCC*CCCCCCCCC#####
@VH01349:24:AACVJTHM5:1:1110:49342:7077 1:N:0:AGGTGAGA+GGCATAGA
CCTATGACTCCTACGGGAAGCAGCAGTGGGGAATATTGCACAATGGGCGAAAGCCTGATGCAGCGACGCCGCGTGAGGGATGACGGCCTTCGGGTTGTAAACCTCTTTCAGTAGGGAAGAAGCGAAAGTGACGGTACCTGCAGAAGAAGCGCCGGCTAACTACGTGCCAGCAGCCGCGGTAATACGTAGGGCGCAAGCGTTATCCGGAATTATTGGGCGTAAAGAGCTCGTAGGCGGTTTGTCGCGTCTATCGTGAAAGTCCGAGGCTCAACCTCGGATCTGCGGTGGGTACGGGCATTAG
+
CCCCCCCCCCCCCCCCCCCCCCCCCCCCCCCCCCCCCCCCCCCCCCCCCCCCCCCCCCC*CCCCCCCCCCCCCCCCCCCCCCCCCCCCCCCCCCCCCCCCCCCCCCCCCCCCCCCCCCCCCCCCCCCCCCCCCCCCCCCCCCCCCCCCCCCCCCCCCCCCCC*CCCCCCCCCCCCCCCCC5CCCCCCCCCCCC5CCCCCCCCCCCCCCCCCCCCCCCCCCC5CCCCCCCCCCCCCCCCCCCCCCCCCCCCCCCCCCCCCCCCCCCCCC*CCCCCCCCCCCCC5CCCCCCCC**CCC#####
@VH01349:24:AACVJTHM5:1:1110:71610:7531 1:N:0:AGGTGAGA+GGCATAGA
CCTATGACTCCTACGGGAGGCAGCAGTGGGGAATATTGGACAATGGGCGCAAGCCTGATCCAGCCATGCCGCGTGAGTGATGAAGGCCTTAGGGTTGTAAAGCTCTTTTACCAGGGAAGATAATGACGGTACCTGGAGAATAAGCCCCGGCTAACTTCGTGCCAGCAGCCGCGGTAATACGAAGGGGGCTAGCGTTGCTCGGAATCACTGGGCGTAAAGCGCACGTAGGTGGGTTTTTAAGTCAGGGGTGAAATCCTGGAGCTCAACTCCAGAACTGCCTTTGATACTGGAAATCTGAAAT
+
CCCCCCCCCCCCCCCC*CCCCCCCCCCCCCCCCCCCCCCCCCCCCCCCCCCCCCCCCCCCCCCCCCCCCCC*CCCCCCCCCCCCCCCCCCCCCCCCCCCCCC*CCCCCCCCCCCCCCCCCCCCCCCCCCCCCCCCCCCCCC5CCCCCCCCCCCCCCCCCCCCCCCCCCCCC*C5CCCCCCCCCCCCCCCCCCCCCCCCCCCCCCCCCCCCCCCCCCCC**CCCCCC5CCCCCCCCCCCCC*CCCCCCCCC5CCCCC*CCCC5C5CCCCCCCCCCCCCCCCCCCCCCCCCCCCCCCC#####
@VH01349:24:AACVJTHM5:1:1110:25162:7702 1:N:0:AGGTGAGA+GGCATAGA
CCTATGACTCCTACGGGAGGCAGCAGTGGGGAATCTTGCGCAATGGCCGAAAGGCTGACGCAGCGACGCCGCGTGCGGGAGGAAGCTCTTCGGGGTGTAAACCGCTGTCAGGAGGGAAGAAGGTCCGGAGGAGGAAATGCCTTCGGGATGTCGGTACCTCCAGAGGAAGCACCGGCTAACTCCGTGCCAGCAGCCGCGGTAATACGGAGGGTGCGAGCGTTGTTCGGAATTATTGGGCGTAAAGCGCACGTAGGCGGCTCGGTAAGTCTCACTGTGAAAGCCCGGGGCTCAACCCCCCGTT
+
CCCCCCCCCCCCCCCCCCCCCCCCCCCCCCCCCCCCCCCCCCCCCCCCCCCCCC5CCCCCCCCCCCCCCCCCCCCCCCCCCCCCCCCCCCC5CCCCCCCCCCCCCCCCCCCCCCCCCCCCCCCCCCCCCCCC5CCCCC*CCCCCCCCCCC*CCCCCC*CCCCCCCCCCCCCCCCCCCCCCCCCCCCCCCCCCCCCCCCCCCCCCCC5CCCCCCCCCCCCCCCCCCCCCCCCCCCCCCCCCC5CCCCCCCCCCCCCCCCCCCCCCCCCCCCCCCCCCCCCCC5CCCCCCCCCCCCCC#####
@VH01349:24:AACVJTHM5:1:1110:52751:8062 1:N:0:AGGTGAGA+GGCATAGA
CCTATGACTCCTACGGGAGGCAGCAGTAGGGAATTGTTCGCAATGGGCGCAAGCCTGACGACGCAACGCCGCGTGGAGGATGAAGACCTTCGGGTCGTAAACTCCTTTCGACCGAGATGAATACCTGTCGACCTAATACGTCGACAGGCTGACAGTATCGAGGGAAGAAGCCCCGGCTAACTCCGTGCCAGCAGCCGCGGTAATACGGGGGGGGCAAGCGTTGTTCGGAATTACTGGGCGTAAAGGGTTCGTAGGTGGCCGACTAAGTCAGACGTGAAATCCCTCAGCTCAACTGGGCGTA
+
CCCCCCCCCCCCCCCCCCCCCCCCCCCCCCCCCCCCCCCCCCCCCCCCCCCCCCCCCCCCCCCCCCCCCCCCCCCCCCCCCCCCCCCCCCCCCCCCCCCCCCCCCCCCCCCCCCCCCCCCCCCCCCCCCCCCCCCCCCCCCCCCCCCCCCCCCCCCCCCCCCCCCCCCCCCCCCCCCCCCCCCCCCCCCCCCCCCCCCCCC*CCCCCCC5CCCC5CCCCCCCCCCCCCCCCCCCCC5CCCCCCCCCCCCCCCCCCCCCCCCCCCCCCCCCCCCCCCCCCCCCCCCCCCCCCCCCCC#####
@VH01349:24:AACVJTHM5:1:1110:56329:9406 1:N:0:AGGTGAGA+GGCATAGA
CCTATGACTCCTACGGGAGGCAGCAGCAAGGAATTTTCCGCAATGGGCGCAAGCCTGACGGAGCGACGCCGCGTGGAGGATGACCCCCTTCGGGGCGTAAACTCCTTTTCTGGGGGACGAATGACTGACGGTACCCCAGGAAGAAGCACCGGCTAACTACGTGCCAGCAGCCGCGGTAAGACGTAGGGTGCGAGCGTTGTCCGGAGTTACTGGGCGTAAAGCGCGCGTAGGCGGCGGAGCGCGTCGCACGTGAAAGCCCCCGGCTTAACCGGGGAGGGTCGTGCGAGACGGCTTCGCCTGA
+
CCCCCCCCCCCCCCCCCCCCCCCCCCCCCCCCCCCCCCCCCCCCCCCCCCCCCCCCCCCCCCCCCCCCCCCCCCCCCCCCCCCCC5CCCCCCCCCCCCCCCCCCCCCCCCCCCCCCCCCCCCCCCC5CCCCCCCCCCCCCCCCCCCCCCCC*CCCCCCCCCCCCCCC5CCCCCCCCCCCCCCCCCC*CCCCCCCCCCCCCCCCCCCCCCCCC5CCCCCCCCCCCCCCCCCCCCCCCCCCCCCCCCCCCCCCCCCCCCC*CCCCCCCCCCCCCCCCCCCCCCCCCCCCCCCCCCCCC#####
@VH01349:24:AACVJTHM5:1:1110:57201:9709 1:N:0:AGGTGAGA+GGCATAGA
CCTATGACTCCTACGGAGGCAGCAGTGGGGAATCTTGGACAATGGGGGAAACCCTGATCCAGCAATGCCGCGTGTGTGAAGAAGGCCTGCGGGTTGTAAAGCACTTTCAGTGGGGAAGAAAAGCTTCGTGCTAACACCACGGAGTATTGACGTTACCCAAAGAAGAAGCACCGGCTAACTCTGTGCCAGCAGCCGCGGTAATACAGAGGGTGCGAGCGTTAATCGGAATTACTGGGCGTAAAGCGCGCGTAGGTGGCTTGTTAAGTCGGATGTGAAAGCCCTGGGCTTAACCTGGGTAAGC
+
CC*CC5CCCCCCCCCCC*CCCCCCCCCCCCCCCCCCC5CCCCCCC*CCCCCCCCCCCCCCCCCCCCCCCC5CCCCCCCC5CCCCCCCCCCCCCCCCCCCCCCCCCCCCCCCC5*CCCCCCCCCCCCCCCCCCCCCCCCCCCCCCCCCCCCCCCCCCCCCCCCCCCCCCCCCCCCCCCCCCCCCCCCCCCCCCCCCC5CCCCCCCCCCCCCC**5CCCCCCC*CC5CCCCCCCC*CCCCCCC*C5CCCCCCCCCCCC*CC5CCCCCCCCCCCCCCCCCCCCCCCCCCCCCCCCCC*C#####
@VH01349:24:AACVJTHM5:1:1110:22605:11734 1:N:0:AGGTGAGA+GGCATAGA
CCTATGACTCCTACGGGAGGCAGCAGTAGGGAATCTTCCACAATGGACGAAAGTCTGATGGAGCAACGCCGCGTGAGTGAAGAAGGTTTTCGGATCGTAAAACTCTGTTGTAAGGGAAGAACACGTACGAGAGTAACTGCTCGTACCTTGACGGTACCTTATTAGAAAGCCACAGCTAACTACGTGCCAGCAGCCGCGGTAATACGTAGGTGGCAAGCGTTGTCCGGAATTATTGGGCGTAAAGCGCGCGCAGGCGGTTCTTTAAGTCTGATGTGAAAGCCCACGGCTCAACCGTGTAATG
+
CCCCCCCCCCCCCCCCCCCC5CCCCCCCCCCCCCCCCCCCCCCCCCCCCCCCCCCCCCCCCCC5CCCCCCCCCCCC*CCCCCCCCCCCCCCCCCCCCCCCCCCCCCCCCCCCCCCCCCCCCCCCCCCC5CCC*CCCCC*CCCCCCC5CCCCCCCCCCCCCCCCCCCCCCCCCCCCCCCCCCCCCCCCCCCCCCCCC5CCCCCCC*CCCCCCCCCCCCCCCCCCCCCCCCCCCCCCCCCCCCCCCCCCCCC*CCCCCCCCCCCCCCCCCCCCCCCCC5CCC5CCCCC*CCCCCCCCC#####
@VH01349:24:AACVJTHM5:1:1110:36258:12018 1:N:0:AGGTGAGA+GGCATAGA
CCTATGACTCCTACGGGAGGCAGCAGTAGGGAATCTTCCACAATGGACGAAAGTCTGATGGAGCAACGCCGCGTGAGTGAAGAAGGTTTTCGGATCGTAAAACTCTGTTGTAAGGGAAGAACACGTACGAGAGTAACTGCTCGCACCTTGACGGTACCTTATTAGAAAGCCACGGCTAACTACGTGCCAGCAGCCGCGGTAATACGTAGGTGGCAAGCGTTGTCCGGAATTATTGGGCGTAAAGCGGGCGCAGGCGGTTCTTTAAGTCTGATGTGAAAGCCCACGGCTCAACCGTGCGGCG
+
CCCCC5CCCCCCCCCCCCC*CCCCCCCCCCCCCCCCCCCCCCCCCCCCCCCCCCCC5CCCCCC5CCCCCCCCCCCCCCCCCCCCCCCCCCCCCCCCCCCCCCCCCCCCCCCCCCCCCCCCCCCCCCCCCCC5CCCCCCCCCCCCCCCCCCCCCCCCCCCCCCCCCCCCC*CCCCC5CCCCCCCCCCCCC5CCCCCCC5CCCCCCCCCCCCCCC*CCCCCCCCCCCCCCCCCCCCCCCCCCC5C*CC**C5CC*CCCCCCCCCCCCCCCCCCCCCCCCC55CC5CCC5CCCCCC5C*#####
@VH01349:24:AACVJTHM5:1:1110:49872:13173 1:N:0:AGGTGAGA+GGCATAGA
CCTATGACTCCTACGGGAGGCAGCAGTGGGGAATATTGCACAATGGGCGCAAGCCTGATGCAGCAACGCCGCGTGCGGGAAGAAGGCCTTAGGGTTGTAAACCGCTTTCAGCAGGGAAGAAAATGACGGTACCTGCAGAAGAAGGAGCGGCCAACTACGTGCCAGCAGCCGCGGTGACACGTAGGCTCCAAGCGTTGTCCGGATTTATTGGGCGTAAAGAGCTCGTAGGCGGTTTAGTAAGTCGGGTGTGAAAACTCTGGGCTTAACCCAGAGACGCCACTCGATACTGCTATGACCAATG
+
*CCCCCCCCCCCCCCC5CCCCCCCCCCC5CCCCCCCCCCCCCCCCCCCCCCCC*CCCCCCCCCCCCCCCCCCCCCCCCCCCCCCC5CCCCCCCCCCCCCCCCCCCCCCCCCCCCCCCCCCCCCCCCCCCCCCCCC5CCCCCCCCCCCCCCCCCCCCCCCCCCCCC*CCCCCCCCCCCCC5CCCCCCCCCCCCCCCCCCCCCCCCCCCCCCCCCCCCCCC5C5CCCCCCCCCCCCCCCCCCCCCCCCCCCCCCCCCCC5CCCCCCCCCC5CCCCCCC5CCCCCCCCCCCC5CCCCCC#####
@VH01349:24:AACVJTHM5:1:1110:25048:13495 1:N:0:AGGTGAGA+GGCATAGA
CCTATGACTCCTACGGGAGGCAGCAGTGGGGAATCTTCCGCAATGGGCGAAAGCCTGACGGAGCAACGCCGCGTGAATGATGAAGGCCTTCGGGTCGTAAAGTTCTGTCCTCAGGGAAGAACCATTACAGCAGGGAATGGCTGTAATCTGACGGTACCTGAGGAGGAAGCCCTGGCTAACTACGTGCCAGCAGCCGCGGTAATACGTAGAGGGCAAGCGTTGTCCGGAATCACTGGGCGTAAAGGGTACGCAGGCGGAAATACAAGTCAAGTGTGAAATCTATCGGCTCAACCGATGACTT
+
CCCCCCCCCCCCCCCCCCCCCCCCCCCCCCCCCCCCCCCCCCCCCCCCCCCCC5CCCCCCCCCCCCCC*C5CCCCC5CCCCCCCCCCCCCCCCCCCCCCCCCCCCCCCCCCCCCCCCCCCCCCCCCCCCCCCCCCCCCCCCCCCCCCCCCCCCCCCCCCCCCCCCCCCC5CCCCCCCCCCCCCCCCCCCCCCCCCCCCCCCCCC*CCCCCCCCCCCC5CCCCCCCCCCCCCCCCCCCCCCCC5CCCCCC*CCC*CCCCCCCCCCCCCCCCCCCCC5CCCC5CCCCCCCCCCCCCCC#####
@VH01349:24:AACVJTHM5:1:1110:13819:13703 1:N:0:AGGTGAGA+GGCATAGA
CCTATGACTCCTACGGGAGGCAGCAGTGAGGAATATTGCCCAATGGAGGAAACTCTGAGGCAGCAACGCCGCGTGAACGATGACGGCCTTCGGGTTGTAAAGTTCTTTTCTCAGGGAAGATAGTGACGGTACCTGAGGAATAAGTCCCGGCTAACTACGTGCCAGCAGCCGCGGTAAAACGTAGGGGACAAGCGTTATCCGGATTTACTGGGCGTAAAGCGCCCGTAGGCGGCTAAGAAAGTTGGACGTGAAAGCTCCCGGCTTAACTGGGAGAGGCCGTTCAAAACTGGTTGGGTATAAT
+
CCCCCCCCCCCCCCCCCCCCCCCCCCCCCCCCCCCCCCCCCCCCCCCCCCCCCCCCCCCCCCCCCCCCCCCCCCCCCCCCCCCCCCCCCCCCCCCCCCC5CCCCCCCCCCCCCCCCCCCCCCCCCCCCCCCCCCCCCCCCCCCCCCCCCCCCCCCCCCCCCCCCCCCCCCCCCCCCCCCCCCCCCCCCCCCCC5CCCCCCCCCCCCCCCCCCCCCCCCCCCCCC5CCCCCCCCCCCCCCCCCCCCCCCCCCCCCCCC*CCCCCCC5CCCCCCC5CCCCCCCCCCCCCCC*CCCC*C#####
@VH01349:24:AACVJTHM5:1:1110:48755:14555 1:N:0:AGGTGAGA+GGCATAGA
CCTATGACTCCTACGGGAGGCAGCAGTGGGGAATTGTTCGCAATGGGCGAAAGCCTGACGACGCAACGCCGCGTGGAGGATGAAGATCTTCGGGTCGTAAACTCCTTTCGATCGGGACGAATGGCTGGTGGCCTAATACGCCATCGGAGTGACGGTACCGAGAGAAGAAGCCCCGGCTAACTCCGTGCCAGCAGCCGCGGTAATACGGGGGGGGCAAGCGTTGTTCGGAATTACTGGGCGTAAAGGGCGCGTAGGCGGCCTACTAAGTCGGACGTGAAATCCCTCGGCTCAACCGAGCGTG
+
CCCCCCCCCCCCCCCCCCCCCCCCCCCCCCCCCCCCCCCCCCCCCCCCCCCCCCCCCCCCCCCCCCCC5CCCCCCCCCCCCCCCCCCCCCCCCCCCCCCCCCCCCCCCCCCCCCCCCCCCCCCCCCCCCCC5CCCCCCCCCCCC55CCCCCCCCCCCCCCCC5CCCCCCC5CCCCCCCCCCCCCCCCCCCCCCCCCCCCCCCCC5CCCCCC*CCCCCCCCCCCCCCCCCCCCCCCCCCCCCCCCCCCCCCCCCCCCCCCCCCCCCCCCCCCCCCCCCCCCCCCCCCC*CCCCCCCC#####
@VH01349:24:AACVJTHM5:1:1110:60476:14688 1:N:0:AGGTGAGA+GGCATAGA
CCTATGACTCCTACGGGAGGCAGCAGTGGGGAATCTTCCGCAATGGGCGAAAGCCTGACGGAGCAACGCCGCGTGTATGATCAAGGCCTTCGGGTCGTAAAGTTCTGTCCTGAGGGAACAACCATTACAGCAGGGAATGGCTGTAATCTGACGGTACCTGAGGAGGAAGCCCTGGCTAACTACGTGCCAGCAGCCGCGGTAATACGTAGAGGGCAAGCGTTGTCCGGAATCACTGGGCGTAAAGGGTACGCAGGCGGAAATACAAGTCAAGTGTGAAATCTATCGGCTCAACCGATTAAAG
+
5CCCCCCC5CCCC55CCCC55C55C*CCCCCCCCCCC5C5CC5C5CC*CCCCC*CCC*C5CC**CCCC5C*5C55*CC5*C5CCCC5CCCCC5CCCC*CCCC5CCCCCCC**CCCC5CCCCC5CCCC5C*CCCCCCCCCC5CCCCCCCC5CCC**CCC5CC55C5CCC5CCCC*C5CCCCCCC55CCCCCC**5C5C5CCC5*CC**CCC55C*CCCCCC5CC5*CCCCCCC*C*5CC555CCCCCCCCCCCC5C5CCCCC*5CCC55CCCCCCC*CCCCCCCC555CCCC5C5C5#####
@VH01349:24:AACVJTHM5:1:1110:70171:15369 1:N:0:AGGTGAGA+GGCATAGA
CCTATGACTCCTACGGGAGGCAGCAGTAGGGAATCTTCCGCAATGGACGAAAGTCTGACGGAGCGACGCCGCGTGAGTGATGAAGGTCTTCGGATCGTAAAACTCTGTTGTTAGGGAAGAACAAGTATCGATTGAATAGATCGGTACCTTGACGGTACCTAACCAGAAAGCCCCGGCTAACTACGTGCCAGCAGGCGCGGTAATACGTAGGGGGCGAGCGTTGTCCGGAATTATTGGGCGTAAAGGGCTCGCAGGCGGTCTTCTAAGTCTGATGTGAAATCTCGTGGCTTAACTACTCGTT
+
CCCCC5CCCCCCCCCCCCCCCCCCCCCCCCCCCCCCCCCCCCCC5CCCCCCCCCCCCCCCCCCCCCCCCCCCCCCCCCCCCCCCCCCCCCCCCCCCCCCCCCCCCCCCCCCCCCCCCCCCCCCCCCCCCCCCCCCCCCCCCCCCCCCCCCCCCCCCCCCCCCCCCCCCCC5CCCCCCCCCCCCCCCCCCCC5C**CC5CCCCCC*CCCCCCCCCCCCCC5CCCC5CC*CCCCCCCC*CCCCCCCCCC5CCCC*CCC5CCCCCCCCCCC5CCCCCCCCCCCCCCCCCCCCCCCCCCC#####
@VH01349:24:AACVJTHM5:1:1110:58621:15559 1:N:0:AGGTGAGA+GGCATAGA
CCTATGACTCCTACGGGAGGCAGCAGTAGGGAATTGTTCGCAATGGGCGCAAGCCTGACGACGCAACGCCGCGTGGAGGATGAAGACCTTCGGGTCGTAAACTCCTTTCGACCGAGATGAATACGTGCCGACCTAATACGTCGGTACGCTGACAGTATCGAGCGAAGAAGCCCCGGCTAACTCCGTGCCAGCAGCCGCGGTAATACGGGGGGGGCAAGCGTTGTTCGGAATTACTGGGCGTAAAGGGTTCGTAGGTGGCCAACTAAGTCAGACGTGAAATCCCTCGGCTCAACCGGAGAGT
+
CCCCCCCCCCCCC5C5CCCCCCCCCCCCCCCCCCCCCCCCCCCCCCCCCCCCCCCCCCCCCCC5CCCC5CCCCCCCCCCCCCCCCCCCCCC*CCCCCCCCCCCCCCCCCCCCCCCCCCCCCCCCCCCCCCCCCCCCCCCCCCC5CCCC*CCCC5CCCCCCCC*CCCCCCCCCCCCCCCCCCCCCCCCCCCCCCCCC5CCCCCCCCCCCCCCCCC*CCCCCCCCCCC5CCCC5CCCCCCCCCCCCCCC5CCC5C5CCCCC5CCCC5C5CCCCCCC55CCCCCC*C5CCCC5CCCCC5#####
@VH01349:24:AACVJTHM5:1:1110:69471:17168 1:N:0:AGGTGAGA+GGCATAGA
CCTATGACTCCTACGGGAGGCAGCAGTAGGGAATTTTGCGCAATGGGCGAAAGCCTGACGCAGCAACGCCGCGTGAGGGATGAATGTCTTCGGATTGTAAACCTCTGTTGAGTGGGAGAAAAAGCCTTTTATAGGAATTGATGGTACCACTTGAGGAAGCACCGGCTAACTACGTGCCAGCAGCCGCGGTAATACGTAGGGTGCGAGCGTTGTTCGGAATTACTGGGCGTAAAGGGAGCGTAGGCGGGATTGTAAGTTAGAAGTTTAATGCATGGGCTTAACCCATGGTCGGCTTTTAGTG
+
CCCCCCCCCCCCCCCCCCCCCCCCCCCCCCCCCCCCCCC5CCCCCCCCCCCCCCCCCCCCCCCCCCCCCCCCCCCCCCCCCCCCCCCCCCC5CCCCCCCCCCCCCCCCC*CCCCCCCC*CCCCCCCCCCCCCCCCCCCCCCCCCCCCCC5CCCCCCCCCCCCC*CCCCCCCCCCCCC5CCCCCCCCCCCCCCCC*CCCCCCCCCCCCCCCCCCCCCCCCCCCCCCCCCCCCCCCCCCCCCCCCCCCCCCCCCCC5CCCCCCCCCCCCCC5CCCCCCCCCCCCCCCC*CCCCCCCCC#####
@VH01349:24:AACVJTHM5:1:1110:52997:17736 1:N:0:AGGTGAGA+GGCATAGA
CCTATGACTCCTACGGGAGGCAGCAGTGGAGAATCTTGCACAATGAGCGCAAGCTTGATGCAGCCACGCCGCGTGAGGGAAGAAGGCCTTCGGGTTGTAAACCTCTTTCAGTAGTGAAGAAGCGAAAGTGACGGTAACTACAGAAGAAGCCCCGGCTAACTTCGTGCCAGCAGCCGCGGTAATACGAAGGGGGCTAGCGTTGTTCGGATTTACTGGGCGTAAAGCGCACGTAGGCGGATCGTTAAGTCGGGGGTGAAATCCTGGAGCTCAACTCCAGAACTGCCTTCGATACTGGCCTGGT
+
CCCCCCCCCCCCCCCCCCCCCCCCCCCCCCC5CCCCCCCCCCCCCC55CCCCCCCCCCCCCCCCCCCCCCCCCCCCCCCCCCCCCCCCCCCCCCCCCCCCCCCCCCCCCCCCCCCCCCCCCCCCCCCCCCCCCCCCCCCCCCCCCCCCCCCCCCCCCCCCCCCCCCCCCCCCCCCCCCCCCCCCCCCCCCCCC5CCCCCCCCCCCCCCCC*CCCCCCCCCCCCCCCCCCCCCCC5*CCCCCCCCCCCCC5CCCCCCCCCCCCCCCCCCCCCCCCCCC*CCCCCCC5*CCC5CCCC*#####
@VH01349:24:AACVJTHM5:1:1110:26449:18266 1:N:0:AGGTGAGA+GGCATAGA
CCTATGACTCCTACGGGAGGCAGCAGTAGGGAATCTTCCACAATGGACGAAAGTCTGATGGAGCAACGCCGCGTGAGTGAAGAAGGTTTTCGGATCGTAAAACTCTGTTGTAAGGGAAGAACACGTACGAGAGTAACTGCTCGTACCTTGACGGTACCTTATTAGAAAGCCACAGCTAACTACGTGCCAGCAGCCGCGGTAATACGTAGGTGGCAAGCGTTGTCCGGAATTATTGGGCGTAAAGCGCGCGCAGGCGGTTCTTTAAGTCTGATGTGAAAGCCCACGGCTCAACCGTGTAATG
+
5CCCCCCCCCCCCCCC*CCCCCCCCCCCCCCCCCCCCCCCCCCCCCCCCCCCCCCCCCCCCCCCCCCCCCCCCCCCCCCCCCCCCCCCCCCCCCCCCCCCCCCCCCCCCCCCCCCCCCCCCCCCCCCCCCCCCCCCCCCCCCCCCCCCCCCCC*CCCCCCCCCCCCCCCCCCCCCCCCCCCCCCCCCCCCCCCCCCCCCCCCCC5CCCCCC5CCCC*C5CCCCCCCCCCCCCCCCCCCCCCCCCCCCCCCCCCCCCCCCC5CCCCCCCCCCCCCCCCCCCCCCCCC5CC5CC5CCC#####
@VH01349:24:AACVJTHM5:1:1110:24272:19913 1:N:0:AGGTGAGA+GGCATAGA
CCTATGACTCCTACGGGAGGCAGCAGTAGGGAATCTTCCACAATGGACGAAAGTCTGATGGAGCAACGCCGCGTGAGTGAAGAAGGTTTTCGGATCGTAAAACTCTGTTGTAAGGGAAGAACACGTACGAGAGTAACTGCTCGTACCTTGACGGTACCTTATTAGAAAGCCACAGCTAACTACGTGCCACCAGCCGCGGTAATACGTAGGTGGCAAGCGTTGTCCGGAATTATTGGGCGTAAAGCGCGCGCAGGCGGTTCTTTAAGTCTGATGTGAAAGCCCACGGCTCAACCGTGTAATG
+
5CCCCCCCCC5CCCCCCCCCCCCCCCC5CCCCCCCCCCCCCCCCCCCCCCCC*CCCCCCCCCCCCCCCCCCCCCCCCCCCC55CCCCCCCCCCCCCCCCCCCCCCCCCCCCCCCCCCCCCCCCCCCC5CC5CCCCCCCC5CCCCCC5CCCCCCCCCCCC5CCCCCCCCCCCCCCCCCCCCCCCCCCCCC*5CCCC5CCCCCCC*CC5CCCC5CCCC*CC*CCCCC*C5CCCCCC5CCCC5CCCCCC5CCCCCCCCCCCCC5CCCC5CCCCC*CCCCCCC5CCC5*55CCCCCC*CC#####
@VH01349:24:AACVJTHM5:1:1110:15486:20708 1:N:0:AGGTGAGA+GGCATAGA
CCTATGACTCCTACGGGAGGCAGCAGTAGGGAATATTGCGCAATGGAGGAAACTCTGACGCAGCGACGCCGCGTGGGCGATGAAGGCTTTCGGGTCGTAAAGCCCTGTCGGAAGGGAAGAAAAACGAGATGGCTAATATCCATTTCGATTGACGGTACCTTAGAAGGAAGCACCGGCTAACTACGTGCCAGCAGCCGCGGTAATACGTAGGGTGCTAACGTTGTTCGGAATCATTGGGCGTAAAGCGCGTGTAGGTGGTTACACAAGTTGGATGTGAAATCCCTGGGCTTAACCGAGGAAT
+
CCCCCCCCCCCCCCCCCCCCCCCCCCCCCCCCCC*CCCCCC5CCCCCCCCCCCCCCCCCCCCCCCCCCCCC5CCCCCCCCCCCCCCCCCCCCCCCCCCCCCCCCCCCCCCCCCCCCCCCCCCCCCCCCCCCCCCCCCCCCCCCCCCCCCCCCCCCCCCCCCCCCCCCCCCCCCCCCCCCCCCCCCCCCCCCCCCCCCCCCCCCCCCCCCCCCCCCCCCCCC5CCCCCCCCCCCCCCCCCCCCCCCCCC5CCCCCCCCCCCCCCCCCCCCCCCCCCCCCCCC*CCCCCCCCCCCC*C#####
@VH01349:24:AACVJTHM5:1:1110:51028:21371 1:N:0:AGGTGAGA+GGCATAGA
CCTATGACTCCTACGGGAGGCAGCAGTGGGGAATTGTTCGCAATGGGCGCAAGCCTGACGACGCAACGCCGCGTGGAGGATGAAGATCTTCGGGTCGTAAACTCCTTTCGACCAGGATGAATTCCTGCCGACCTAACACGTCGGCAGGGTGACAGTACTGGGAGAAGAAGCCCCGGCTAACTCCGTGCCAGCAGCCGCGGTAATACGGGGGGGGCAAGCGTTGTTCGGAATTACTGGGCGTAAAGGGTTCGTAGGTGGCCCGCTAAGTCAGACGTGAAATCCCTCAGCTCAACTGGGGTTT
+
CCCCCCCCCCCCCCCCCCCCCCCCCCCCCCCCCCCCCCCCCCCCCCCC5CCCCCCCCC5CCCCCCCCCCCCCCCCCCCCCCCCCC5CCCCCCCCCCCCCCCCCCCCCCCCCCCCCCCCCCCCCCCCCCCCCCCCCCCCCCCCCCCCCCCCC55CCCCCCCCCCCCCC5CCCCCCCCCCCCCCCCCCCCCCCCCCCCCCCCCCCCCCCCCCCCCCCCCCCCCCCCCCCCCCCCCCCCCCCCCCCCCCCCCCC5CCCCCCCCC*CCCCC5CC5CCCCCCCCCCCCCCCCCCCCCCCCC#####
@VH01349:24:AACVJTHM5:1:1110:77310:21825 1:N:0:AGGTGAGA+GGCATAGA
CCTATGACTCCTACGGGAGGCAGCAGTAGGGAATCTTCCGCAATGGACGAAAGTCTGACGGAGCAACGCCGCGTGAACGATGAAGGCCTTCGGGTCGTAAAGTTCTGTTGTTAGGGAAGAACAAGTACCAGAGTAACTGCTGGTACCTTGACGGTATCTAACCAGAAAGCCACGGCTAACTACGTGCCAGCAGCCGCGGTAATACGTAGGTGGCAAGCGTTGTCCGGAATTATTGGGCGTAAAGCGCGCGCAGGTGGTTTCTTAAGTCTGATGTGAAAGCCCACGGCTCAACCGTGGGGTG
+
CCCCCCCCCCCCCCCCCCCCCCCCCCCCCCCCCCCCCCCCCCCCCCCCCCCCCCCCCCCCCCCCCCCCCCCCCCCCCCCCCCCCCCCCCCCCCCCCCCCCCCCCCCCCCCCC5CCCCCCCCCCCCCCCCCCCCCCCCCCCCCCCCCCCCCCCCCCCCCCCCCCCCCCCCCCCCCCCCCCCCCCCCCCCCCCCCCCCCCCCCCC5CCCCCCCCCCCCCCCCCCCCCCCCCCCCCCCCCCCCCCC**CCCCCCCCCCCCCCCCCCCCCCCCCCCCCCCCCCCCCCCCCCCCCCCCCCC#####
@VH01349:24:AACVJTHM5:1:1110:76515:21939 1:N:0:AGGTGAGA+GGCATAGA
CCTATGACTCCTACGGGAGGCAGCAGTCGGGAATTTTGGGCAATGGGGGAAACCCTGACCCAGCAACGCCGCGTGAAGGATGAAGTATTTCGGTATGTAAACTTCGAAAGAATAGGAAGAATTAATGACGGTACTATTTATAAGGTCCGGCTAACTACGTGCCAGCAGCCGCGGTAATACGTAGGGACCAAGCGTTGTTCGGATTTACTGGGCGTAAAGGGCGCGTAGGCGGCGCGGTAAGTCACTTGTGAAATCTCTGAGCTTAACTCAGAACGGCCAAGTGATACTGCAGTGCTAGGTG
+
CCCCCCCCCCCC*CCC*CC5CCCCCCCCCCCCC5CCCCCC*CCCCCCCCCCCCCCCCCCCCCCCCCCCCCCCCCC*CCCCCCCCCCCCCCCCCCCCCCCCCCCCCCCCCC*CC5CCCCCCCCCCCC5CCCCCCCCCCCCCCCCCCCCCCCCCCCCCCCCCC*CCCCCCCCCCCCCCCCCCCCCC5CCC5CCCCCCCCC5CCCCCCCCCCCCCCCCCCCCC5CCCCCCCCCC5CCCCCCCCCCCCCC5CCCCCCCCCCCCCCCCCCCCCCCCCCC*C5CC5*CC5C**CCCCCCCC*#####
@VH01349:24:AACVJTHM5:1:1110:16376:22166 1:N:0:AGGTGAGA+GGCATAGA
CCTATGACTCCTACGGGAGGCAGCAGTGGGGAATATTGGACAATGGGGGCAACCCTGATCCAGCAATGCCGCGTGTGTGAAGAAGGCCTGCGGGTTGTAAAGCACTTTCAGTAGAGAAGAAAAGCCTGGCGTTAATACCGCCGGGTCTTGACGTAACCTACAGAAGAAGCACCGGCTAACTCCGTGCCAGCAGCCGCGGTAATACGGAGGGTGCAAGCGTTAATCGGAATTACTGGGCGTAAAGCGCGCGTAGGCGGTTTGGTAAGTCGGATGTGAAAGCCCTGGGCTCAACCTGGGTCTT
+
CCCCCCCCCCCCCCCCCCCCCCCCCCCCCCCCCCCCCCCCCCCCCCCCCCCCCCCCCCCCCCCCCCCCCCCCCCCCCCCCCCCCCCCCCCCCCCCCCCCCCCCCCCCCCCCCCC5CCCCCCCCCCCCCCC5CCCCC5CCCCCCCCCCCCCCCCCCCCCCCCCCCCCCCCCCCCCCCCCCCCCC5CCCCCCCCCCCCCCCC*CCCCCCCCCCCC5CCCCCCCC*CCCCCCCCCCCCCCCCCCCCC*C*CCCCCCC5CC5CCCCC5CCCCCC5CCCCCCCCC5CCCCCCCCCCCCCCC#####
@VH01349:24:AACVJTHM5:1:1110:8423:23794 1:N:0:AGGTGAGA+GGCATAGA
CCTATGACTCCTACGGGAGGCAGCAGTGGGGAATCTTGGGCAATGGGCGAAAGCCTGACCCAGCAACGCCGCGTGAAGGATGAAATCCCTCGGGATGTAAACTTCGCAAGAACGGGAAGAGTAAGTAAGAGTTAATATCTCTTACGATGACGGTACTGTTTGTAAGCTCCGGCTAACTCCGTGCCAGCAGCCGCGGTAATACGGGGGGAGCAAGCGTTGTTCGGATTTACTGGGCGTAAAGGGCGCGTAGGCGGCCACCGCAAGTCGACTGTGAAATCTCCGGGCTTAACCCGGAAAAAGG
+
CCCCCCCCCCCCCCCCCCCCCCCCCCCCCCCCCCCCCCCCCCCCCCCCCCCCCCCCCCCCCCCCCCCCCCCCCCCCCCCCCCCCCCCCCCCCCCCCCCCCCCCCCCCCCCCCCCCCCCCCCCCCCCCCCCCCCCCCCCCCCCCCCCCCCCCCCCCCCCCCCCCCCCCCCCCCCCCCCCCCCC5CCCCCCCCCCCCCCC*CC5CCCCCCCCCCCCCCCCCCCCCCCCCCCCCCCCCCCCCCCCCCCCCCCC5CCCCCCCCCCCCCCCCCCC5CCCCCCCCCCCCCCCCCCCCCCCCC#####
@VH01349:24:AACVJTHM5:1:1110:8139:24040 1:N:0:AGGTGAGA+GGCATAGA
CCTATGACTCCTACGGGAGGCAGCAGTGGGGAATCTTGGGCAATGGGCGAAAGCCTGACCCAGCAACGCCGCGTGAAGGATGAAATCCCTCGGGATGTAAACTTCGCAAGAACGGGAAGAGTAAGTAAGAGTTAATATCTCTTACGATGACGGTACTGTTTGTAAGCTCCGGCTAACTCCGTGCCAGCAGCCGCGGTAATACGGGGGGAGCAAGCGTTGTTCGGATTTACTGGGCGTAAAGGGCGCGTAGGCGGCCACCGCAAGTCGACTGTGAAATCTCCGGGCTTAACCCGGAAAAAGG
+
CCCCCCCCCCCCCCCCCCCCCCCCCCCCCCCCCCCCCCCCCCCCCCCCCCCC5CCCCCCCCCCCCCC*CCCCCCCCCCCCCCCCCCCCCCCCCCCC5CCCCCCCCCCCCCCCCCCCCCCCCCCCCCCCCCCCCCCCCCCCCCCCCCCCCCCCCCCCCCCCCCCCCCCCCCCCCCCCCCCCCCCCCCCCCCCCCCCCCCCCCCCCCCCCCCCCCCCCCCCCCCCCCCCCCCCCCCCCCCCCC*CCCCCCCC5CC5CCCCCCCCC*CCCCCCCCCCCCC5CCCCCCCCCCCCC5CCCC#####
@VH01349:24:AACVJTHM5:1:1110:27945:26123 1:N:0:AGGTGAGA+GGCATAGA
CCTATGACTCCTACGGGAGGCAGCAGTGGGGAATATTGGACAATGGGGGCAACCCTGATCCAGCAATGCCGCGTGTGTGAAGAAGGCCTTCGGGTTGTAAAGCACTTTCAGTGGGGAAGAAAGACTCAAGGTTAATACCCTTGAGAGTTGACGTTACCCACAGAAGAAGCACTGGCTAACTCTGTGCCAGCAGCCGCGGTAATACAGAGAGTGCAAGCGTTAATCAGAATTACTGGGCGTAAAGCGCGCGTAGGTGGATATTTAAGTCGGATGTGAAAGCCCTGGGCTTAACCTGGATGGT
+
CCCCCCCCCCCCCC5CCCCCCCCCCCCCCCCCCCCCCCCCCCCCCCCCCCCCCCCCCCCCCCCCCCCCCCCCCCCCCCC5CCCCCCCCCCC5CCCCCCCCCCCCCCCCCCCCCCCCCCCCCCCCCCCCCCCCCCCCCCCCCCCCCCCCCCCCCCCCCCCCCCCCCCCCCCCCCCCCCCCCCCCCCCCCCC*CCCCCCCCCCCCCCCCCCCCCCCCCCCCCCCCCCCCCCCCCCCCCCCCCC55CCCCCCCCCCCCCCCCCCCCCCCCCCCCCCCCCCCCCCCCCCC*CCCCCCCCC#####
@VH01349:24:AACVJTHM5:1:1110:45782:28811 1:N:0:AGGTGAGA+GGCATAGA
CCTATGACTCCTACGGGAGGCAGCAGTGAGGAATATTGCACAATGGGGGCAACCCTGATGCAGCGACGCCGCGTGGGTGAAGAAGGGTTTCGGCTCGTAAAGCCCTTTTCTGTGTGACGAGAGAGGACGGTAGCACAGGAATAAGCGTCGGCTAACTACGTGCCAGCAGCCGCGGTAAAACGTAGGACGCAAGCGTTATCCGGAATTACTGGGCGTAAAGGGCGTGCAGGCGGTCTTTAACTTAGGCGTGAAACCTCCCGGCTAAACCGGGAGAGGTCGTCCCATACTGGGAGACTCTCGG
+
CCCCCCCCCCCCCCCCCCCCCCCCCCCCCCCCCCCCCCCCCCCCCCCCCCCCCCCCCCCCCCCCCCCCCCCCCCCCCCCCCCCCCCCCCCCCCCCCCCCCCCCCCCCCCCCCCCCCCCCCCCCCCCCCCCCCCCCCCC55CCCCCCCCCCCCCCCCCCCCCCCCCCCCCCCCCCCCCCCCC5CCCC5CC*CC*CCCC*CCC*CC5CC5*CCCCC5CCCC*CC5CCC55CC5CCC5CCC5CC5C5*CC*5*5C5*55*CCCC*5CCC*5*55*55*555*555*555*555555555#####
@VH01349:24:AACVJTHM5:1:1110:60817:32824 1:N:0:AGGTGAGA+GGCATAGA
CCTATGACTCCTACGGGAGGCAGCAGTGGGGAATATTGCACAATGGGCGGAAGCCTGATGCAGCGACGCCGCGTGAGGGATGACGGCCTTCGGGTTGTAAACCTCTTTCAGCTCCGACGAAGCGTAAGTGACGGTAGGAGCAGAAGAAGCGCCGGCCAACTACGTGCCAGCAGCCGCGGTAAGACGTAGGGCGCGAGCGTTGTCCGGATTTATTGGGCGTAAAGAGCTCGTAGGCGGCTTGTTACGTCGACTGTGAAAACCCGCGGCTCAACTGCGGGCCTGCAGTCGATACGGGCATCGG
+
CCCCCCCCCCCCCCCC*CCCCCCCCCC5CCCCCC*CCCCCCCCCCCCCCCCCC5CCCCCC*CCCCCCCCCCCCCCCCCCCCCCCCCCCCCCCC5CCCCCCCCCCCCCCCCCCCCCCCCCCCCCCCCCCCC*CCCCCCCCCCCCCCCCCCCC5CCCCCCCCCCCCCCCCCCCCCCCCCCCCCCCCCCCCCCCCCCCCCCCCCCCCCCCCCCCCCCCCCCCCCCCC5*CCCCCCCCCCCCCCCCCCCCCCCCCCCCCCCCCCCCC5CC5C5CCCCC5CCCCCCC*CCCCCCCCCC5CC#####
@VH01349:24:AACVJTHM5:1:1110:67748:33165 1:N:0:AGGTGAGA+GGCATAGA
CCTATGACTCTACGTGAGGCAGCAGTCGGGAATTTTGCGCAATGGGCGAAAGCCTGACGCAGCAACGCCGCGTGAGGGATGACGGCCTTCGGGTTGTAAACCTCTTTTGTCAGGGAAGATGATGACGGTACCTGGCGAATAAGCCACGGCTAACTACGTGCCAGCAGCCGCGGTAATACGTAGGTGGCGAGCGTTGTCCGGATTTACTGGGCGTAAAGAGCGCGCAGGCGGTCGTCCAAGTCGCGTGTGAAAGCCCCCGGCTCAACTGGGGAGGGTCACGCGATACTGATCGACTTCTTCG
+
CCCCCCCCCCCCCCCCCCCCCCCCCCCCCCCCCCCCCCCCCCCCCCCCCCCCCCCCCCCCCCCCCCCCCCCCCCCCCCCCCCCCCCCCCCCCCCCCCCCCCCCCCCCCCCCCCCCCCCCCCCCCCCCCCCCCCCCCCCCCCCCCCCCCCCCCCCCCCCC5CCCCCCCCCCCCCCCCCCCCCCCCCCCCCCCCCCCCCCCCCCCCCCCCCCCCCCCCCCCCCCCCCCCCCCCCCCCCCCCCCCCCCCCCCCCCCCCCCCCCCCCCCCC*CCCC5CCC5CCCCCCCCCCCCCCCCCCC#####
@VH01349:24:AACVJTHM5:1:1110:32073:34036 1:N:0:AGGTGAGA+GGCATAGA
CCTATGACTCCTACGGGAGGCAGCAGTGGGGAATCTTGGACAATGGGGGAAACCCTGATCCAGCCATGCCGCGTGAGCGATGAAGGCCTTAGGGTTGTAAAGCTCTTTCAGCGGGGAAGATAATGACGGTACCCGCAGAAGAAGCCCCGGCTAACTCCGTGCCAGCAGCCGCGGTAATACGGAGGGGGCTAGCGTTGTTCGGAATTACTGGGCGTAAAGCGCACGTAGGCGGACGCTTAAGTCAGGGGTGAAATCCCGGGGCTCAACCCCGGAACTGCCTTTGATACTGGGCGTCTTGGCC
+
CCCCCCCCCCCCCCCCCCCCCCCCCCCCCCCCCCCCCCCCCCCCCCCCCCCCCCCCCCCCCCCCCCCCCCCCCCCCCCCCCCCCCCCCCCCCCCCCCCCCCCCCCCCCCCCCCCCCCC*CCCCCCCCCCCCCCCCCCCCCCCCCCCCCCCCCCCCCCCCCCCCCCCCCCCCCCCCCCC5CCCCCCCCC5CCCCCCCCCCCCCCCCCCCCCCCCCCCCCCCCCCCCCCCCCCCCC5CCCCCCCCCCCCCCCCCCCCCCCCCC*CCCCCCCCCCCCCCCCCCCCCCCCCCCCCCCCCC#####
@VH01349:24:AACVJTHM5:1:1110:68600:35115 1:N:0:AGGTGAGA+GGCATAGA
CCTATGACTCCTACGGAGGCAGCAGTCGGGAATTTTGCACAATGGCCGAAAGGCTGATGCAGCAACGCCGCGTGAGTGAAGAAGGCCTTCGGGTTGTAAAGCTCTGTTGACCGGGAAGAACGGCTCTCTCAGGAAATGGGGAGAGTTTGACGGTACCGGTAGAGGAAGCCCCGGCTAACTACGTGCCAGCAGCCGCGGTAATACGTAGGGGGCGAGCGTTGTCCGGATTTATTGGGCGTAAAGGGCGTGTAGGCGGCTTCTTAAGTCAGGGGTGAAACCCCGGGGCTCAACCCCGGGGGGG
+
CCCCCCCCCCCCCCCCCCCCCCCC5CCCCCCCCCCCCCCCCCCCCCCCCCCCC5CCCCCCCCCCCCCCCCCCCCCCCCCCCCCCCCCCCCCCCCCCCCCCCCCCCCCCCCCCCCCCCCCCCCCCC5CCCCCCCCCCCCCCCCC5CCCCCCCCCCCCCC5CCCCCCCCCCCCCC*CCCCCCCCCCCCCC*CCCCCCCC5CCCCCCCCCCCCCCCCCCCC5CCCCCCCCCCCCCCCCCCCCCCCCCCCCCCCCCC*CC5CCCCCCCCCCCCC5CCCCCCCCCCCCCCCCCCCCCCCC5#####
@VH01349:24:AACVJTHM5:1:1110:49929:35304 1:N:0:AGGTGAGA+GGCATAGA
CCTATGACTCCTACGGGAGGCAGCAGTGGGGAATATTGCACAATGGGCGCAAGCCTGATGCAGCAACGCCGCGTGAGGGACGACGGCCTTCGGGTTGTAAACCTCTTTTAGCAGGGAAGAAGCGAAAGTGACGGTACCTGCAGAAAAAGCACCGGCTAACTACGTGCCAGGAGCCGCGGTAATACGTAGGGTGCAAGCGTTATCCGGAATTATTGGGCGTAAAGAGCTCGTAGGCGGTCTGCCGCGTCTGCTGTGAAAACCCGAGGCTCAACCTCGGGCCCGCAGTGGGTACGGGCACATC
+
CCCCCCCCC5CCCCCCCCCCCCCCCCCCCCCCCCCCCCCCCCCCCCCC5CCCCCCCCCCCCCCCCCCCCCCCCCCCCCCCCCCC5CCCCCCCCCCCCCCCCCCCCCCCCCCCCCCCCCCCCCCCCCCCCCCCCCCCCCC5CC5CCCCCCCCCCCCCCCCCCCCCCCCCCC*CCCCCCCCCCCCCCCCCCCCCCCCCCCCCCCCCC5CCCCCCCCCCCCCCCCCCCCCCCCCCCCCCCCCC*CCCCCCCCCCCCCC5CCCCCCCCCCCCCC5CCCCCCCCCCCC5CCCCCCCCCCCC#####
@VH01349:24:AACVJTHM5:1:1110:14501:35664 1:N:0:AGGTGAGA+GGCATAGA
CCTATGACTCCTACGGGAGGCAGCAGTAGGGAATCTTCCGCAATGGGCGCAAGCCTGACGACGCAACGCCGCGTGGAGGATGAAGGTCTTCGGATTGTAAACTCCTGTTGCCCGGGACGAAACGCTCCGACCTAACACGTCGGAGTCTGACGGTACCGGGTGAGGAAGCCCCGGCTAACTCTGTGCCAGCAGCCGCGGTAATACAGAGGGGGCTAGCGTTGTTCGGAATTACTGGGCGTAAAGGGCGCGTAGGTGGCCTGTTAAGTCGAACGTGAAATCCCCGGGCTCAACCCGGGCGAGC
+
CCCCCCCCCCCCCCCCCCCCCCCCCCCCCCCCCCCCCCCCCCCCCCCCCCCCCCCCCCCCCCCCCCCCCCCCCCCCCCCCCCCCCCCCCCCCCCCCCCCCCCCCCCCCCCCCCCCCCCCCCCCCCCCCCCCCCCCCCCCCCCCCCCCCC5CCCCCCCCC*5CCCCCCCCCCCCCCCCCCCC*CCC5CCCCCCCCCCCCCCCCCCCCCCCCCCCCCCCCCCCCCCCCCCCCCCCCCCCCC5C5CCCCC5CCCCCCCCCCCCCC5CCCC*CCCCCCCCCCCCCCCCCCCCCCCCCC5C#####
@VH01349:24:AACVJTHM5:1:1110:57276:36440 1:N:0:AGGTGAGA+GGCATAGA
CCTATGACTCCTACGGGAGGCAGCAGTGGGGAATCTTAGACAATGGGGGAAACCCTGATCTAGCCATGGCGCGTGATCGATGAAGGCCTTAGGGTTGTAAAGATCTTTCAGTGGGGAAGATAATGACGGTACCCACAGAAGAAGCCCCGGCTAACTCCGTGCCAGCAGCCGCGGTAATACGGAGGGGGCTAGCGTTGTTCGGAATTACTGGGCGTAAAGCGCACGTAGGCGGACCGGAAAGTCAGAGGTGAAATCCCAGGGCTCAACCTTGGAACTGCCTTTGAAACTCCTGGTCTCAGGT
+
CCCCCCCCCCCCCCCCCCCCCCCCCCCCCCCCCC5CCCCCCCCCCCCCCCCCCCCCCCCCCCCC5*CC*CCCCCCCCCCCCC*CCCCCCCCCCCCCCCCCCCCCCCCCCCCC5CCCCCCCCCCCCCCCCCCCCCCCCCCCCCC*CCCCCCCCCCCCCCCCCCCCCCCCCCCCCCCCCCCCCCCC*CCCCCCCCCCCCCCCCCCCCCCCCCCCCCCCCCCCC*CCCCCCCCCCCCCCCCCCCCCCC5CCCCCCCCCC*CCCCCCCCCCCCCCCCCCCCCCCCCCCCCCC*CC*CCCC#####
@VH01349:24:AACVJTHM5:1:1110:30691:39204 1:N:0:AGGTGAGA+GGCATAGA
CCTATGACTCCTACGGGAGGCAGCAGTGAGGAATATTGGACAATGGGCGGAAGCCTGATCCAGCCATGCCGCGTGCAGGAAGACAGCCCTACGGGTTGTAAACTGCTTTTATACGGGAAGAATAAGGGGTACGTGTACCCCGATGACGGTACCGTAAGAATAAGGACCGGCTAACTCCGTGCCAGCAGCCGCGGTAATACGGAGGGTCCAAGCGTTATCCGGAATCATTGGGTTTAAAGGGTCCGCAGGCGGGCAATTAAGTCAGGGGTGAAATGGTGCGGCTCAACCGTAGCACTAGGGG
+
CCCCCCCCCCCCCCCCCCCCCCCCCCCCCCCCCCCCCCCCCCCCCCCCCCCCCCCCCCCCCCCCCCCCCCCCCCCCCCC5CCCCCCCCCCCCCCCCCCCCCCCCCCCCCCCCCCCCCCCCCCC5CCCCCCCCCCCCCCCCCCCCCCCCCCCCCCCCCCCCCCCCCCCCCCCCCCCCCCCCCCCCCCCCCCCCCCCCCCCCC*CCCCCCCCCCC5CC*CCCC*CCCCC5CCCCCCCCCCCCCCCCCCCCCCCCCCCCCCCCCCCCCCCCCCCCCCCCCCCCCCCCCCCCCCCCCC*C#####
@VH01349:24:AACVJTHM5:1:1110:43718:39356 1:N:0:AGGTGAGA+GGCATAGA
CCTATGACTCCTACGGGAGGCAGCAGCGAGGAATCTTGGGCAATGGACGAAAGTCTGACCCAGCGACGCCGCGTGAGGGATGAAGGCCTTCGGGTCGTAAACCTCTTTTGCGGGGGAAGAAGTTCTGACGGTACCCCGCGAATAAGCCACGGCTAACTACGTGCCAGCAGCCGCGGTAATACGTAGGTGGCGAGCGTTGTCCGGATTTACTGGGCGTAAAGGGCTTGTAGGCGGTCTGTTAAGTCTGGTGTGAAATCTCCCGGCCCAACTGGGAGGGGTCATCGGATACTGGCAGAAACAG
+
CCCCCCCCCC5CCCCCCCCCCCCCCCCCCCCCCCCCCCCCCCCCCCCCCCCCCCCCCCCCCCCCCCCCCCCCCCCCCCC5CCCCCCCCCCCCCCCCCCCCCCCCCCCCCCCCCCCCCCCCCCCCCCCCCCCCCCCCCCCCCCCCCCCCCCCCCCCCCCCCCCCCCCCCCCCCCCCCCCCCCCCCCCCCCC*CCCCCCCCCCCCCCCCCCCCC*CCCCCCCCCC*CCCCCCCCCCCCCCCCCCCCCCCCCCCCCCCCCCCCCCCC*CCCCCCCCCCCCCCCCCCCCCCCCCCCCCCC#####
@VH01349:24:AACVJTHM5:1:1110:38132:39640 1:N:0:AGGTGAGA+GGCATAGA
CCTATGACTCCTACGGGAGGCAGCAGTGAGGAATATTGCGCAATGGGGGAAACCCTGACGCAGCGACGCCGCGTGGAGGACGAAGGCCTTCGGGTCGTAAACTCCTGTCAAGAGGGACGAAAGCCGTGGGGATGAATAAGCCTTGCGATTGACGGTACCTCTGGAGGAAGCCCCGGCTAACTCCGTGCCAGCAGCCGCGGTAATACGGAGGGGGCCAGCGTTGTTCGGAATCATTGGGCGTAAAGGGCGCGTAGGCGGCCGAGCAAGTCGGAGGTGAAATCCCTCGGCTCAACCGGGGTCA
+
CCCCCCCCCCCCCCCCCCCCCCCCCCCC5CCCCCCCCCCCCCCCCCCCCCCCCCCCCCCC5CCCCCCCCCCCCCC5CCCCCCCCCCCCCCCCCCCCCCCCCCCCCCCCCCCCCCCCCCCCCCCCCCCCCCCCCCCCCCCCCCCCCCCCCCCCCCCCCCCCCCCCCCCCCCCCCCCCCCCCCCCCCCCCCCCCCCCCCCCCCCCCCCCCCCCCCCCCCCCCCCCCCCCCCCCCCCCCCCCCCCCCCCC*CCCCCCCCCCCCCCCCCCCCCCCCCCCCCCCCCCCCCCCCCCCCCCCC#####
@VH01349:24:AACVJTHM5:1:1110:74564:40662 1:N:0:AGGTGAGA+GGCATAGA
CCTATGACTCCTACGGGAGGCAGCAGTGGGGAATATTGGACAATGGGGGAAACCCTGATCCAGCAACGCCGCGTGGGGGATGAAGGTCTTCGGATTGTAAACCCCTGTTGAGAGGGACGAAGGTTGGCGGGCGAACAGTCCGCCCACTTGACGGTACCTCGAGAGGAAGCCCCGGCTAACTCTGTGCCAGCAGCCGCGGTAATACAGAGGGGGCGAGCGTTATTCGGAATTATTGGGCGTAAAGGGCGCGTAGGCGGCCGAGCAAGTCTTGGGTGAAATCCCTCGGCTCAACCGAGATTGG
+
CCCCCCCCCCCCCCCCCCCCCCCCCCCCCCCCCCCCCCCCCCCCCCC5CCCCCCCCCCCCCCCCCCCCCCCCCCCCCCCCCCCCCCCCCCCCCCCCCCCCCCCCCCCCCCCCCCCCCCCCCCCCCCCCCCCCCCCCCCCCCCCCCCCCCCCCCCCCCCCCCCCCCCCCCCCCCCCCCCCCCCCCCCCCCCCCCCCCCCCCCCCCCCCCCCCCC*CCCCCCCCCCCCCCCCCCCCCCCC5CCC5CCCCCCCCCCCCCCCCCCCCCC*CCCCCCCCCCCCCCCCCCCCCCCCCCCCCC#####
@VH01349:24:AACVJTHM5:1:1110:61915:45168 1:N:0:AGGTGAGA+GGCATAGA
CCTATGACTCCTACGGGAGGCAGCAGTCGGGAATTTTGGGCAATGGGCGAAAGCCTGACCCAGCAACGCCGCGTGAAGGATGAAGTATTTCGGTATGTAAACTTCGAAAGAATGGGAAGAATAAATGACGGTACCATTTATAAGGTCCGGCTAACTACGTGCCAGCAGCCGCGGTAATACGTAGGGACCAAGCGTTGTTCGGATTTACTGGGCGTAAAGGGCGCGTAGGCGGCATATTAAGTCAGCTGTGAAATCTCCGAGCATAACTCGGAACGGTCAGCTGATACTGATGTGCTGGTTG
+
5CCC5CCCCCCCCCCCCCCCCCC*CCCCCCCCCCCCCCCC5CCCCCCCCCCCCCCCCCCCCCC5CCCCCCCCCCCCCCCCCCCCCCCCCCCCCCCCCCCCCCCCCCC5C5CCCCCCCCCCCC*CCCC5CCCCCCC5CCCCCCC5CC5CCCCCCCCCCCCCCCCCCCCCCCCCCCCCCCCCCCCCCCCCCCCCCCCCCCCCCCCCCCCCCCCCCCCCCCCCCCCCCCCCCCCC5CCCCCCCCCCCCCCCC*CCCCCCCCCCCCCCCCCCCC5CCCC5CCCC*CCCC*CC5CCCCC*5#####
@VH01349:24:AACVJTHM5:1:1110:51103:46285 1:N:0:AGGTGAGA+GGCATAGA
CCTATGACTCCTACGGGAGGCAGCAGCAGGGAATCTTCCACAATGGGCGAAAGCCTGATGGAGCGACGCCGCGTGGGGGATGAAGGTTTTCGGATCGTAAACCCCTTTTCTCAGGGAAGAGTAAGGACGGTACCTGAGGAATAAGCATCGGCTAACTACGTGCCAGCAGCCGCGGTAATACGTAGGATGCTAGCGTTGTCCGGAATCATTGGGCGTAAAGGGTCCGTAGGCGGTCTGTTAGGTCTCCTGTGAAAGTTCAGGGCTCAACTCTGAAATGTCGGGGGATACTGGCAGACGAGAG
+
CCCCCCCCCCCCCCCCCCCCCCCCCCCCCCCCCCCCCCCCCCCCCCCCCCCCCCCCCCCCCCCCCCCC5CCCCCCCCCCCCCCCCCCCCCCCCCCC*CCCCCCCCCCCCCCCCCCCCCCCCCCCCCCCCCCCCCCCCCCCCCCCCCCCCCCCCCCCCCCCCCCCCCCCCCCC5CCCCCCCCCCCCC5CCCCCCCCCCCCCCCCCCCCC5CCCCCCCCCCCCCCCCCCCCCCCCC5CCCCCCCCCCCCCCCCC*C5CCCCCCCCCCCC5CCCCCCCC*CCCCCCCCCCCCCC*C5CC#####
@VH01349:24:AACVJTHM5:1:1110:46085:47705 1:N:0:AGGTGAGA+GGCATAGA
CCTATGACTCCTACGGGAGGCAGCAGTGAGGAATATTGCCCAATGGGGGAAACCCTGAGGCAGCAACGCCGCGTGGATGAAGACGGCCTTCGGGTTGTAAAATCCTTTTATCAGGGAAGATAGTGACGGTACCTGAGGAATAAGTCCCGGCTAACTACGTGCCAGCAGCCGCGGTAAAACGTAGGGGACAAGCGTTTTCCGGATTTATTGGGCGTAAAGCGCCCGTAGGCGGCGAGGTAAGTTGGACGTGAAAGCTCCCGGCTTAACTGGGAGAGGGCGTGCAAAACTGCCTGGCTAAGCC
+
CCCCCCCCCCCCCCCCCCCCCCCCCCCCCCCCCCCCCCCCCCCCCC*CCCCCCCCCCCCC5CCCCCCCCCCCCCCCCCCCCCCCCCCCCCCCCCCCCCCCCCCCCCCCCCCC5CCCCCCCCCCCCCCCCCCCCCCCCCCCCCCCCCCCCCCCCCCCCCCCCCCCCCCCCCCCCCCCCCCCCCCCCCCCCCCCCCCC*CCCCCCCCCCCCCCCCCCCCCCC5CCCCCCCCCCC*CC5CCCCCCCCCCCCCC5CCCCCCCCCCCCCCCCCCCCCCCCCC5CCCCCCCCCCCC*CCCCC#####
@VH01349:24:AACVJTHM5:1:1110:20731:48065 1:N:0:AGGTGAGA+GGCATAGA
CCTATGACTCCTACGGGAGGCAGCAGTGGGGAATTTTGGACAATGGGGGAAACCCTGATCCAGCCATGCCGCGTGTGTGAAGAAGGCCTTCGGGTTGTAAAGCACTTTTGGCAGGAACGAAACGGTTTGCGCTAATACCGCGAACTAATGACGGTACCTGCAGAATAAGCACCGGCTAACTACGTGCCAGCAGCCGCGGTAATACGTAGGGTGCAAGCGTTAATCGGAATTACTGGGCGTAAAGCGTGCGCAGGCGGTTTTGTAAGACCGATGTGAAATCCCCGGGCTTAACCTGGGGTGG
+
5CCCCCCCCCCCCCCCCCCCCCCCCCCCCCCCCCCCCCCCCCCCCCCCCCCCCCCCCCCCCCCCCCCC5CCCCCCCCCCCC5CCCCC*CCCCCCCCCCCCCCCCCCCCCCCCCCCCCCCCCCCCCCCCCCCCCCCCCCCCCCC5CCCCCCCC5CCCCCCCCCCCCCCCCCCCCCCCCCCCCCCCCCCCCCCC55CCCCCCCCCCC*CCCCCCCCCCCCCCCCCCCCCCCCCCCCCCCCCCCCCCCCCCCCCCCCCCCCCCCCCCCCCCCCCCCCCCCCCCCCCCCCCCCCCCCCCC#####
@VH01349:24:AACVJTHM5:1:1110:46919:48651 1:N:0:AGGTGAGA+GGCATAGA
CCTATGACTCCTACGGGAGGCAGCAGTGGGGAATATCGCACAATGGGCGGAAGCCTGATGCAGCGACGCCGCGTGAGGGATGACGGCCTTCGGGTTGTAAACCTCTTTCAGTAGGGAAGAAGCGTAAGTGACGGTACCTGCAGAAGAAGCGCCGGCTAACTACGTGCCAGCAGCCGCGGTAATACGTAGGGCGCAAGCGTTATCCGGAATTATTGGGCGTAAGGAGCTCGTAGGCGGTTTGTCGCGTCTGCTGTGAAAGACCGGGGCTCAACTCCGGTTCTGCAGTGGGTACGGGCAGATA
+
CCCCCCCCCCCCCCCCCCCCCCCCCCCCCCCCCCCCCCCCCCCCCC*CCCCCCCCCCCCCCCCCCCCCCCCCCCCCCCCCCCCCCCCCCCCCCCCCCCCCCCCCCCCCCCCCCCCCCCCCCCCCCCCCCCCCCCCCCCCCCCCCCCCCC*CCCCCCCCCCCCCCCCCCCCCCCCCCCCCCCCCCCCCCCCCCCCCCCCCCCCC*CCCCCCCCCCC*CCCCCC*CCCCCCCCCCCCCCCCCCCCCCCCCCCCCCCCCCCCCCCCCCCCC5CCCCCCCCCCCCCCCCCCCCCCCCCC5#####
@VH01349:24:AACVJTHM5:1:1110:29119:49560 1:N:0:AGGTGAGA+GGCATAGA
CCTATGACTCCTACGGGAGGCAGCAGTGGGGAATCTTGGACAATGGGGGCAACCCTGATCCAGCGACGCCGCGTGGGTGATGAAGGCCTTCGGGTTGTAAAGCCCTTTCGACGGGGACGATGATGACGGTACCCGGCGAAGAAGCACCGGCTAACTCCGTGCCAGCAGCCGCGGTAAGACGGAGGGTGCTAGCGTTGTTCGGAATCACTGGGCGTAAAGGGCGCGTAGGCGGCGCATTATGTCGGCTCGTGAAAGCCCGGGGCTCAACCCCGGAGGTGCGGCCGAAACTGATGTGCGATTG
+
CCCCCCCCCCCCCCCCCCCCCCCCC5CCCCCCCCCCCCCCCCCCCCCCCCCCCC5CCCCCCC5CCCCCCCCCC5CCCCCCCCCCCCCCCCCCCCCCCCCCCCCCCCCCCCCCCCCCCCCCCCCCCCCCCCCCCCCCCCCCCCCCCCCC5CCCCCCCCCCCCC*CCCCCCCCCCC5CCC5CC*CCCCCCCCCCCCCCCCCCCCCCCCCCCCCCCCCCCCCCCCCCCCCCCCCCCCCCCCCC*CCCCCCCCC5CCC5CCC**CCCCCCCCCCCCCC5CCCCCCCCCCCCC*CCCCCC5#####
@VH01349:24:AACVJTHM5:1:1110:56557:50071 1:N:0:AGGTGAGA+GGCATAGA
CCTATGACTCCTACGGGAGGCAGCAGTGGGGAATATTGCGCAATGGGCGAAAGCTTGACGCAGCAACGCCGCGTGAGTGATGAAGGCCTTCGGGTCGTAAAGCTCTGTCGGAGGGAACGAATGCTCTTGAGGTTAATAGCCTCAGGAAGTGACGGTACCCTCAAAGGAAGCACCGGCTAACTCTGTGCCAGCAGCCGCGGTAATACAGAGGGTGCAAGCGTTGTTCGGAATCATTGGGCGTAAAGGGCGTGTAGGCGGTTTGTTAAGTCATGTGTGAAATCCCCCGGCTCAACCGGGTATG
+
*CCCCCCCCCCCCCCCCCCCCCCC5CCCCCCCCCCCCCCCCCCCCCCCCCCCC*CCCCCCCCCCCCCCCCCCCCCCCCCCCCCCCC*CCCCCCCCCCCCCCCCCCCCCCCCCCCCCCCCCCCCCCCCCCCCCCCCCCCCCCCCCCCCCCCCCCCCCCCCCCCCCCCCCCCCCCCCCCCCCCCCCCCCCCCCC5CCCCCCCCCCCCCCCC5CCCCCCCCCCCCCCCCCCCCCCCCCCCCCCCCCCCCCCCCCCCCCCCCCCCCCCCCCCCCCC55CCCCCCCCCCCCCCCCCCCCCC#####
@VH01349:24:AACVJTHM5:1:1110:29081:51567 1:N:0:AGGTGAGA+GGCATAGA
CCTATGACTCCTACGGGAGGCAGCAGTAAGGAATATTGCGCAATGGGCGAAAGCCTGACGCAGCGACGCCGCGTGGGGGATGAAGGTCTTCGGATTGTAAACCCCTTTCGGGAGGGAAGATGGGATGGGGTAACCCATTCGGACGGTACCTCCAGAAGCAGCCACGGCTAACTTCGTGCCAGCAGCCGCGGTAATACGAAGGTGGCAAGCGTTGTTCGGATTTACTGGGCGTACAGGGAGCGTAGGCGGTTGGGTAAGCCGTCCGTGAAATCTCCAGGCTTAACCTGGAAAGTGGAATGGT
+
CCCCCCCCCCCCCCCC*CCCCCCCCCC5CCCCCC5CCCCCCCCCCCCCCCCCCCCCCCC5CCCCCCCCCCCCCCCCCCCCCCCCCCCCCCCCCCCCCCCCCCCCCCCCCCCCCCCCCCCCCCCCCCCCCCCCCCC*CCCCCCCCCCCCCCCCCCCCCCCCCCCCCCCCCCCCCCC5CCCCCCCCCCCCCCCCCCCCCCC5CCCCCCCCCCCCCCCCCCCCCCCCCCCCCCCCCCCCCCCCCCCCCCCCCCCCCCCCCCCC*CCCCCCCCCCCCCCCCC5CCCCCCCCCCCCCCC*C#####
@VH01349:24:AACVJTHM5:1:1110:54114:52248 1:N:0:AGGTGAGA+GGCATAGA
CCTATGACTCCTACGGGAGGCAGCAGTGGGGAATTTTGCGCAATGGGCGAAAGCCTGACGCAGTAACGCCGCGTGGAGGATGAAGGCCTTCGGGTTGTAAACTCCTGTCAGGAGGAACGATGGGATGAGGGCGAAGAGCTTTCATCTCAAGACGGTACCTCCAAAGGAAGCCCCGGCTAATTCCGTGCCAGCAGCCGCGGTAATACGGAAGGGGCAAGCGTTGTTCGGAATCATTGGGCGTAAAGGGCGCGTAGGCGGTCCCGTATGTCCGCTGTGAAATCACACGGCTCAACCGTTTTCC
+
CCCCCCCCCCCCCCCCCCCCCCCCC5CCCCCCCCCCCCCCCCCCCCCCCCCCCCCCCCCCCCCCCCCCCCCC5CCCCCCCCCCCCCCCCCCCCCCCCCCCCCCCCCCCCCCCCCCCCCCCCCCCCCCCCCC5CCCCCCCCCCCCCCCCCCCCCCCCCCCCCCC5CCCCCCCCCCCCCCCCCCCCCCCCCCCCCCCCCCCCCCCCCCCCCCCCCCCCCCCCCCCCCCCCCCCCCCCCCCCCCCC5CCCCCCCCCC5CCCCCCCCCCCCCC5CCCCCCCCCCCCCCCCC5CCCCCCCC#####
@VH01349:24:AACVJTHM5:1:1110:45347:53479 1:N:0:AGGTGAGA+GGCATAGA
CCTATGACTCCTACGGGAGGCAGCAGCAGGGAATCTTGCGCAATGGGCGAAAGCCTGACGCAGCAACGCCGCGTGGGGGATGAAGGCCTTCGGGTTGTAAACCCCTTAGGGAGGGACGAAATTGACGGTACCTCCAGAATAAGCCCCGGCCAACTACGTGCCAGCAGCCGCGGTGATACGTAGGGGGCGAGCGTTGTCCGGAATCATTGGGCGTAAAGAGCTCGTAGGCGGCTTAGTAAGTCGGTCGTGAAAGCCCGAGGCTCAACTTCGGGACTGCGGTCGATACTGCTATAGCTGAAAT
+
CCCCCCCCCCCCCCCCCCCCCCCCCCCCCCCCCCCCCCCCCCCCCCCCCCCCCCCCCCCCCCCCCCCCCCCCCCCCCCCCCCCCCCCCCCCCCCCCCCCCCCCCCCCCCCCCCCCCCCCCCCCCCCCCCCCCCCCCCCCCCCCCCCCCCCCCCCCCCCCCCCCCCCCCCCCCCCCCCCCCCCCCCCCCCCCCCCCCCCCCCCCCC5CCCCCCCCCCCCCCCCCCCCCCCCCCCCCCCCCCCCCCCCCCCCCCCCCC5CCC5CCCCCCCCCCCCCCC5CCCCCCCCCCC*CCCCCCC#####
@VH01349:24:AACVJTHM5:1:1110:57390:54123 1:N:0:AGGTGAGA+GGCATAGA
CCTATGACTCCTACGGGAGGCAGCAGTGGGGAATATTGGACAATGGGCGCAAGCCTGATCCAGCCATGCCGCGTGTGTGAAGAAGGCCCTCGGGTTGTAAAGCACTTTTGTACGGGAAGAAAAGCACTCGGTTAATACCCGGGTGTCATGACGGTACCGTAAGAATAAGCACCGGCTAACTTCGTGCCAGCAGCCGCGGTAATACGAAGGGTGCAAGCGTTACTCGGAATTACTGGGCGTAAAGCGTGCGTAGGTGGTTTGTTAAGTCTGATGTGAAAGCCCTGGGCTCAACCTGGGCTTG
+
CCCCCCCCCCCCCCCCCCCCCCCCCCCCCCCCCC5CCCCCCCCCCCCCC5CCCCCCCCCCCCCCCCCC5CCCCCCCCCCCCCCCCCCCCCCCCCCCCCCCCCCCCCCCCCCCCCCCCCCCCCCCCCCCC5CCCCCCC5CCCCCCCCCCC*CCCCCCCCCCCCCCCCCCCCCCCCCCCCCCCCC5CCCCCCCCCCCCCCCCCCCCCCC5CCCCCCC5CCCCCCCCCCCCCCCCCCCCCCCCCC5CCCCC5CCCCCCCCCCCCCCCCCCCC5CCCC5CCCCCCCCCCCCCCCCC*CC5#####
@VH01349:24:AACVJTHM5:1:1110:66403:54388 1:N:0:AGGTGAGA+GGCATAGA
CCTATGACTCCTACGGGAGGCAGCAGTAGGGAATCTTCCGCAATGGACGAAAGTCTGACGGAGCAACGCCGCGTGAACGATGAAGGCCTTCGGGTCGTAAAGTTCTGTTGTTAGGGAAGAACAAGTACCAGAGTAACTGCTGGTACCTTGACGGTACCTAACCAGAAAGCCACGGCTAACTACGTGCCAGCAGCCGCGGTAATACGTAGGTGGCAAGCGTTGTCCGGAATTATTGGGCGTAAAGCGCGCGCAGCTGGTTTCTTAAGTCTGATGTGAAAGCCCACGGCTCAACCGTGGGTAG
+
CCCCCCCCCCCCCCCC*CCCCCCCCCCCCCCCCCCCCCCCCCCCCCCCCC5CCCCCCCCCCCCCCCCCCCCCCCCCCCCCCCCCCCCCCCCCCCCCCCCCCCCCCCCCCCCCCCCCCCCCCCCCCCCCCCCCCCCCCCC*CCCCCCCCCCCCCCCCCCCCCCCCCCCCCCCCCCC*CCCCCCCCCCCCCCCCCCCCCCCCCCCCCCCCCCCCCCCCCCCCCCCCCCCCCCCCCCCCCCCCC*CCCCCCCCCCC*C5CC5CCCCCCCCCCCCCCCCCCCCCCCCCCCCCCCCCCCC5#####
@VH01349:24:AACVJTHM5:1:1110:62427:54994 1:N:0:AGGTGAGA+GGCATAGA
CCTATGACTCCTACGGGAGGCAGCAGTGGGGAATTGTTCGCAATGGGCGCAAGCCTGACGACGCAACGCCGCGTGGAGGATGAAGATCTTCGGGTCGTAAACTCCTTTCGGTCGGGACGAATCGTTCGCGACCCAATACGTCGTGGAACCGACGGTACCGAGAGAAGAAGCCCCGGCTAACTCCGTGCCAGCAGCCGCGGTAATACGGGGGGGGGAAGCGTTGTTCGGAATTACTGGGCGTAAAGGGCGCGTAGGCGGCCCGCTTAGTCGGACGTGAAATCCCTCGGCTCAACCGACGATT
+
CCCCCCCCCCCCCCCCCCCCCCCCCCCCCCCCCCCCCCCCCCCCCCCCCCCCCCCCCCCCCCCCCCCCCCCCCCCCCCCCCCCCCCCCCCCCCCCCCCCCCCCCCCCCCCCCCCCCCCCCCCCCCCCCCCCC5CCCCCCCCCCCCCCCCCCCCCCCCC*CCC5CCCCCCCCCCCCCCCCCCCCCCCC5CCCCCCCCC5CCCCCCCCCCCCCCCC*CCCCCCCCCCCCCCCCC5CCCCCCCCCCCCCCCCCCCCCCCCCCCCCCCCCCCCCCCCCCCCCCC5C5CCCCCCCCCCCC*#####
@VH01349:24:AACVJTHM5:1:1111:57352:4786 1:N:0:AGGTGAGA+GGCATAGA
CCTATGACTCCTACGGGAGGCAGCAGTCGGGAATTTTGGGCAATGGGCGAAAGCCTGACCCAGCAACGCCGCGTGAAGGATGAAATCCTTCGGGATGTAAACTTCGCAAGAACAGGAAGAATAAGTAAGAGTTAATATCTCTTACGATGACGGTACTGTTTGTAAGCTCCGGCTAACTCCGTGCCAGCAGCCGCGGTAATACGGGGGGAGCAAGCGTTGTTCGGATTTACTGGGCGTAAAGGGCGCGTAGGCGGCCACCGCAAGTCGACTGTGAAATCTCCGGGCTTAACCCGGAATCAGG
+
CCCCCCCCCCCCCCCCCCCCCCCCCCCCCCCCCCCCCCCCCCCCCCCCCCCCCCCCCCCCCCC5CCCCCCCCCCCCCCCCCCCCCCCCCCCCCCCCCCCCCCCCCCCCCCCCCCCCCCCCCCCCCCCCC5CCCCCCCCCCCCCCCCCCCCCCCCCCCCCCCCCCCCCCCCCCCCCCCCCCCCCCCCCCCCCCCCCCCCCCCCCCCCCCCCCCCCCCCC*CCCCCCCCCCCCCCCCCCCCCCCCCCCCCCCCCCCCCCCCCCCCCCCCCCCCCCCCCCCCCCCCCCCCCCCCCCCCC#####
@VH01349:24:AACVJTHM5:1:1111:54398:5241 1:N:0:AGGTGAGA+GGCATAGA
CCTATGACTCCTACGGGAGGCAGCAGCAGGGAATCTTGCGCAATGGGCGAAAGCCTGACGCAGCAACGCCGCGTGGGGGATGAAGGCCTTCGGGTTGTAAACCCCTTTCAGGAGGGAAGAAATTGACGGTACCTCCAGAAGAAGGACCGGCCAACTACGTGCCAGCAGCCGCGGTAATACGTAGGGTCCGAGCGTTATCCGGAATCATTGGGCGTAAAGAGCTCGTAGGCGGTTCAGCAAGTCGGCTGTGAAAGTCCGAGGCTCAACCTCGGAATTGCAGTCGATACTGCTGTGACGGCCG
+
CCCCCCCCCCCCCCCCCCCCCCCCCCCCCCCCCC5CCCCCCCCCCCCCCCCCCCCCCCCC5CCCCCCC5CCCCCCCCCCCCCCCC5CCCCCCCCCCCCCCCCCCCCCCCCCCCCCCCCCCCCCCCCCCCCCCCCCCCCCCCCCCCCCCCCCCCCCCCCCCCCCCCCCC*CC5CCCCCCCCCCCCCCCCCCCC*CCCCCCCCCCCCCCCCCCCCCCC*CCCCCCCCCCCCCCCCCCCCCCCCCCCCCCCCCCCCCCCCCCCCCCCCCCCCCCCCCCCC5CCCCCCCCCCCCCCCCCC#####
@VH01349:24:AACVJTHM5:1:1111:29668:6452 1:N:0:AGGTGAGA+GGCATAGA
CCTATGACTCCTACGGGAGGCAGCAGTAGGGAATCTTCCGCAATGGACGCAAGTCTGACGGAGCAACGCCGCGTGAGTGATGAAGGTTTTCGGATCGTAAAACTCTGTTGTTAGGGAAGAACAAGTACGAGAGTAACTGCTCGTACCTTGACGGTACCTAACCAGAAAGCCACGGCTAACTACGTGCCAGCAGCCGCGGTAATACGTAGGTGGCAAGCGTTGTCCGGAATTATTGGGCGTAAAGCGCGCGCAGGCGGTCCTTTAAGTCTGATGTGAAAGCCCACGGCTCAACCGTGACCTA
+
CCCCCCCCCCCCCCCCCCCCCCCCCCCCCCCCCCCCCCCCCCCCCCCCCCCCCCCCCCCCCCCCCCCCCCCCCCCCCCCCCCCCCCCCCCCCCCCCCCCCCCCCCCCCCCCCCCCCCCCCCCCCCCCCCCCCCCCCCCCCCCCCCCCCCCCC5CCCCCCCCCCCCCCCCCCCCCCCCCCCCCCCCCCCCCCCCCCCCC*CCCCCCCCCCCCCCCCCCCCCCCCCCCCCCCCCCCCCCCCCCCCCCCCC5CCCCCCCCCCCCCCCCCC5CCCCCCCCCCCCCCCCCCCCCCCCC*CC#####
@VH01349:24:AACVJTHM5:1:1111:16887:7077 1:N:0:AGGTGAGA+GGCATAGA
CCTATGACTCCTACGGGAGGCAGCAGTCGGGAATTTTGCGCAATGGACGAAAGTCTGACGCAGCAACGCCGCGTGAGGGATGAAGGCCTTCGGGTTGTAAACCTCTTTTGTCAGGGACGATGATGACGGTACCTGACGAATAAGCCACGGCTAACTACGTGCCAGCAGCCGCGGTAATACGTAGGTGGCAAGCGTTGTCCGGATTTACTGGGCGTAAAGAGCGCGCAGGCGGTCGTTCAAGTCGCGTGTGAAAGCCCCCGGCTCAACTGGGGAGGGTCACGCGATACTGATCGACTGCCTA
+
CCCCCCCCCCCCCCCCCCCCCCCCCCCCCCCCCCCCCCCCCCCCCCCCCCCCCCCCCCCCCCCCCCCCCCCCCCCCCCCCCCCCCCCCCCCCCCCCCCCCCCCCCCCCCCCCCCCCCCCCCCCCCCCCCCCCCCCCCCCCCCCCCCCCCCCCCCCCCCCCCCCCCCCCCCCCCCCCCCCCCCCCCCCCCCCCCCCCCCCCCCCCCCCCCCCCCCCC5CCCCCCCCCCCCCCCCCCCCCCCCCCCCCCCCCCCCC55CCCCCCC5CCCCCC*CCCCCCCCCCCCCC*CCCCCCCCC*#####
@VH01349:24:AACVJTHM5:1:1111:21147:8308 1:N:0:AGGTGAGA+GGCATAGA
CCTATGACTCCTACGGGAGGCAGCAGTGGGGAATCTTGGACAATGGGGGCAACCCTGATCCAGCGATGCCGCGTGTGTGAAGAAGGCCTGCGGGTTGTAAAGCACTTTTGTTGGGGAAGAAAGGGCGATTGTGAATAGCAGTTGCATTTGACGTTACCCAAAGAAAAAGCACCGGCTAACTCTGTGCCAGCAGCCGCGGTAATACAGAGGGTGCGAGCGTTAATCGGAATTACTGGGCGTAAAGGGCGCGTAGGTGGGCACTTAAGTTAGATGTGAAATCCCAGGGCTCAACCTTGATAGG
+
CCCCC5C*CCCCCCC*CCCCCCCCCCCCCCCCCC5CC*CCCCCCCCCCC5CCCCCCCCCC*CCCCCCC5CCCCCCCCCCCCCCCCCCCCCCC5CCCCCCCCCCCCCCCCCCCCC*CCCCCCC*CCCCCCCCCCCCCCCCC5CCCCCCCCCCCCCCCCC*CCCCCCCCCCCCCCCCCCCCCCCCC5CCCCC*CCCCCCCCCCCCCCCCCCC5CCCCCCCCCCCCCCCCCCCCCCCCCCCCCCC5C*CCCCCCCCCCCCCCC5CCC*CCCCCCCCCCCCCCCCCCCCCCCCCCCCCCC#####
@VH01349:24:AACVJTHM5:1:1111:15334:9311 1:N:0:AGGTGAGA+GGCATAGA
CCTATGACTCCTACGGGAGGCAGCAGTGGGGAATATTGGACAATGGGCGCAAGCCTGATCCAGCCATGCCGCGTGGATGATGAAGGCCCTAGGGTTGTAAAGTCCTTTCGGCGGGGAAGATAATGACGGTACCCGCAGAAGAAGCCCCGGCTAACTTCGTGCCAGCAGCCGCGGTAATACGAAGGGGGCTAGCGTTGCTCGGAATCACTGGGCGTAAAGCGCACGTAGGCGGCTTGTTAAGTCAGGGGTGAAATCCTGGAGGTCAACTCCAGAACTGCCTTTGATACTGACGAGCTACGCA
+
CCCCCCCCCCCCCCCCCCCCCCCCCCCCCCCCCCCCCCCCCCCCCCCCC5CCCCCCCCCCCCCCCCCCCCCCCCCCCCCCCCCCCCCCCCCCCCCCCCCCCCCCCCCCCCCCCCCCCCCCCCCCCCCCCCCCCCCCCCCCCCCCCCCCCCCCCCCCCCCCCCCCCCCCCCCCCCCCCCCCCCCCCCCCCCCCCCCCCCCCCCCCCCCCCCC5CCCCCCCCCCCCCCCCCCCC*CCCCCCC*CCCCCCCCCCCCCCCCCCCC*CCCCCCCCCCCCCCC*CCCCCCCCCCCCCCCC5C#####
@VH01349:24:AACVJTHM5:1:1111:52845:9633 1:N:0:AGGTGAGA+GGCATAGA
CCTATGACTCCTACGGGAGGCAGCAGTAGGGAATCTTCCGCAATGGACGAAAGTCTGACGGAGCAACGCCGCGTGAGCGATGAAGGCCTTCGGGTCGTAAAGCTCTGTTGTCAGGGAAGAACAAGTATCGGAGTAACTGCCGGTACCTTGACGGTACCTGACCAGAAAGCCACGGCTAACTACGTGCCAGCAGCCGCGGTAATACGTAGGTGGCAAGCGTTGTCCGGAATTATTGGGCGTAAAGCGCGCGCAGGCGGTTCCTTAAGTCTGATGTGAAAGCCCCCGGCTCAACCGGGATAGG
+
CCCCCCCCCCCCCCCCCC5CCCCCCCCCCCCCCCCCCCCCCCCCCCCCCC5CCCCCCCCCCCCCCCCC5CCCCCCCCCCCCCCCCCCCCCCCCCCCCCCCCCCCCCCCCCCCCCCCCCCCCCCCCCCCCC*CCCCCCCCCCCCCCCCCCCCCCCCCCCCCCCCCCCCCC*CCCCCCCCCCCCCCCCCCCCC5CCCCCCCC5CCCCCCCCCCCCCCCCC5CCCCCC5CCC55*CCCCCCCCCCCCCC5CCCCCCCCCCCC*CC5CCCCCCCCCCCCCCCCC*CCCCC*CCCCCC5C*#####
@VH01349:24:AACVJTHM5:1:1111:43737:10371 1:N:0:AGGTGAGA+GGCATAGA
CCTATGACTCCTACGGGAGGCAGCAGTGGGGAATATTGGACAATGGGCGCAAGCCTGATCCAGCCATGCCGCGTGAGTGACGAAGGTCTTCGGATTGTAAAACTCTTTTGGCGGGGACGATAATGACGGTACCCGCAGAATAAGCCCCGGCTAACTTCGTGCCAGCAGCCGCGGTAATACGAAGGGGGCTAGCGTTGTTCGGAATCACTGGGCGTAAAGCGCACGTAGGCGGATGTGCCAGTCAGGGGTGAAATCCCGGAGCTCAACTCCGGAACTGCCTCTGATACAGCACGTCTGTAAA
+
CCCCCCCCCCCCCCCCCC*CCCCCCCCCCCCC*C5CCCCCCCCCCCCCCCCCCCCCCCCCCCCCCCCCCCCCCCCCCCCCCCCCCCCCCCCCCCCCCCCCCCCCCCCCCCCCCCCCCCCCCCCCCCCCCCCCCCCCCCCCCCCCCCCCCCCCCCCCCCCCCCCCCCCCCCCCCCCCCCCCCCCCCCCCCCCC5CCCCCCCCCCCCCCCCCCCCCCCCCCCCCCCCCCCCCCCCCCCCCCCCCCCCCCCCCCCCCCCCCCCCCCCCCCCCCCCCCCCCCCCCCCCCCCCCCCCCCCC#####
@VH01349:24:AACVJTHM5:1:1111:15808:10958 1:N:0:AGGTGAGA+GGCATAGA
CCTATGACTCCTACGGGAGGCAGCAGTGGGGAATATTGGACAATGGGGGCAACCCTGATCCAGCAATGCCGCGTGTGTGAAGAAGGCCTGCGGGTTGTAAAGCACTTTCAGTAGAGAAGAAAAGCCTGGCGTTAATACCGCCGGGTCTTGACGTAACCTACAGAAGAAGCACCGGCTAACTCCGTGCCAGCAGCCGCGGTAATACGGAGGGTGCAAGCGTTAATCGGAATTACTGGGCGTAAAGCGCGCGTAGGCGGTTTGGTAAGTCGGATGTGAAAGCCCTGGGCTCAACCTGGAGTAT
+
5CCCCCCCCCCCCCCC*CC*CCCCCCCCCCCCCCCCCCCCCCCCCCCCC5CCCCCCCCCCCCCCCCCCCCCCCCCCCCCCCCCCCCCCCCCCCCCCCCCCCCCCCCCCCCCCCCCCCCCCCCCCCCCCCCCCCCCCCC5CCCCCCCCCCCCCCCCCCCCCCCCCCCCCCCCCCCCCCCCCCCCCCC*CCCCCC*CCCCCCCCCCCCCCC5CCC*CCCCCCCCCCCCCCCCCCCCCCCCCCCCC5C5CCC5CCCCCCCCCCCCC*CCCCC5CCCCCCCCCCC*CCCCCCCCCCCCCC#####
@VH01349:24:AACVJTHM5:1:1111:59340:11886 1:N:0:AGGTGAGA+GGCATAGA
CCTATGACTCCTACGGGAGGCAGCAGTGAGGAATATTGCCCAATGGGGGAAACCCTGAGGCAGCAACGCCGCGTGGATGAAGACGGCCTTCGGGTTGTAAAATCCTTTTATCAGGGAAGATAGTGACGGTACCTGAGGAATAAGTCCCGGCTAACTACGTGCCAGCAGCCGCGGTAAAACGTAGGGGACAAGCGTTATCCGGATTTATTGGGCGTAAAGCGCCCGTAGGCGGCGAGGTAAGTTGGACGTGAAAGCTCCCGGCTTAACTGGGAGAGGGCGTGCAAAACTGGCTGGCTCAGGA
+
CCCCCCCCCCCCCCC5CCCCCCCCCCCCCCCCCCCCCCCCCCCCCCCCCCCCCCCCCCCCCCCCCCCCCCCCCCCCCCCCCCCCCCCCCCCCCCCCCCCCCCCCCCCCCCCCCCCCCCCCCCCCCCCCCCCCCCCCCCCCCCCCCCCCCCCCCCCCCCCCCCCCCCCCCCCCCCCCCCCCCCCCCCCCCC5CCCCCCCCCCCCCCCCCCC5CCCCCCCCCCCCCCCCCCCCCCCCCCCCCCCCCCCCCCCCCCCCCCCCCCCCCCCCCCCCCC*CCCCCCCCCCCCCCCCCCCCCC#####
@VH01349:24:AACVJTHM5:1:1111:15372:13287 1:N:0:AGGTGAGA+GGCATAGA
CCTATGACTCCTACGGGAGGCAGCAGTGGGGAATATTGGACAATGGGCGAAAGCCTGATCCAGCCATGCCGCGTGGGTGAAGAAGGCCTTAGGGTTGTAAACCCCTTTCAGCGGGGAAGATAATGACGGTACCCGCAGAAGAAGCCCCGGCTAACTCCGTGCCGGCAGCCGCGGTAATACGGAGGGGGCTAGCGTTGTTCGGAATTACTGGGCGTAAAGCGCGCGTAGGCGGATCTGCAAGTCAGGGGTGAAATCCCGAGGCTCAACCTCGGAACTGCCTTTGATACTGCGGATCTGTCTC
+
CCCCCCCCCCCCCCCCCC5CCCCCCCCCCCCCCCCCCCCCCCCCCCCCCCCCCCCCCCCCCCCCCCCCCCCC5CCCCCCCCCCCCCCCCCCCCCCC5CCCCCCCCCCCCCCCCCCCCCCCCCCCCCCCCCCCCCCCCCCCC5CCCCCCCCCCCCCCCCCCCCCCCCCCCCCCCCCCCCCCCCCCCCCCCCCCCCCCCCCCCCCCCCCCCCCCCCCCCCCCCCCCCCCCCCCCCCCCCCCCCCCCCCCCCCCCCCCCCCCCCCCCCCCCCCCCCCCCCCCCCCCCCCCCCCCCCCCC#####
@VH01349:24:AACVJTHM5:1:1111:15372:13438 1:N:0:AGGTGAGA+GGCATAGA
CCTATGACTCCTACGGGAGGCAGCAGTGGGGAATCTTAGACAATGGGCGCAAGCCTGATCTAGCCATGCCGCGTGAGCGATGAAGGCCTTAGGGTTGTAAAGCTCTTTCGTGGGGGAAGATAATGACTGTAGCAGGAGAAGAAGCCCCGGCTAACTCCGTGCCAGCAGCCGCGGTAAGACGGAGGGGGCTAGCGTTGTTCGGAATGACTGGGCGTAAAGGGCGCGTAGGCGGTTTTTTAAGTGAGGCGTGAAAGCCCTGGGCTTAACCCAGGAGGTGCGTTTCATACTGGAAGACTTAGTG
+
*CCCCCCCCCCCCC5CCCCCCCCCCCCCCCCCCCCCCCCCCCCCCCCCCCCCCCCCCCCCCCCCCCC5CCCCCCCCCCCCCCCCCCCCCCCCCCCCCCCCCCCCCCCCCCCCCCCCCCCCCCCCCCCCCCCCCCCCCCCCCCCCCCCCCCCCCCCCCCCCCCCCC5CC*CC5CCCCCCCCCCCCCCC5CCCCCCCCCCCCCCCCC5CCCCCCCCCCC*CCCCCCCCCCCCCCCCCCCCCCCCCCCCCCCCCCCCCCCCCCCCCCCCCCCCCCCCC5CCCCCCCCC5C5CCCCCCCC#####
@VH01349:24:AACVJTHM5:1:1111:13800:14896 1:N:0:AGGTGAGA+GGCATAGA
CCTATGACTCCTAGGGAGGCAGCAGTGGGGAATATTGCGCAATGGGCGAAAGCCTGACGCAGCAACGCCGCGTGAGTGATGAAGGCCTTCGGGTCGTAAAACTCTGTTGTTAGGGAAGAACAAGTACGAGAGTAACTGCTCGTACCTTGACGGTACCTAACCAGAAAGCCACGGCTAACTACGTGCCAGCAGCCGCGGTAATACGTAGGTGGCAAGCGTTATCCGGAATTATTGGGCGTAAAGCGCGCGCAGGCGGTTTCTTAAGTCTGATGTGAAAGCCCACGGCTCAACCGTGGATTGA
+
CCCCCCCCC*CCCCCCCCCCCCCCCCCCCCCCCCCCCCCCCCCC*CCCCCCCCCCCCCCCCCCCCCCCCCCCCCCCCCCCCCCCCCCCCCCCCCC5CCCCCCCCCCCCCCCCCCCCCCCCCCCCCCCCCCCCCCCCCCCCCCCCCCCCCCCCCCCCCCCCCCCCCCCCCCCCCCCCCCCCCCCCCCCCCCCCCCCCCCCCCCCCCCCCCCCCCCCCCCCC5CCCCCCCCCCCCCCCCCCC*CCCCCCCCCCCCCCCCCCCCCCCCCCCCCCCCCCCCCCCCCCCCCC5CCCCCCCC#####
@VH01349:24:AACVJTHM5:1:1111:75757:15010 1:N:0:AGGTGAGA+GGCATAGA
CCTATGACTCCTACGGGAGGCAGCAGTGGGGAATCTTCCGCAATGGGCGCAAGCCTGACGGAGCAACGCCGCGTGAGTGATGAAGGTTTTCGGATCGTAAAGCTCTGTCTTCAGGGAAGAACAAATGACGCTACCTGAGGAGGAAGCCCCGGCTAACTACGTGCCAGCAGCCGCGGTAATACGTAGGGGGCGAGCGTTGTCCGGAATTACTGGGCGTAAAGAGCGTGTAGGCGGATATTTAAGTCAGATGTGAAAACTATCGGCTCAACCGATAGACTGCATCTGATACTGGATATCAACG
+
CCCCCCCCCCCCCCCCCCCCCCCCCCCCCCCCCCCCCCCCCCCCCCCCC*CCC5CCCCCCCC5*CCCCCCCCCCCCCCCCCCCCC5CCCCCCCCCCCCCCCCCCCCCCCCCCCCCCCCCCCCCCCCCCCC*CCCCCCCCCCCCCCCCCCCCCCCCCCCCCCCCCCCCCCCCCC*CCCC*CCCCCCCCCCCCCCCCCCCCCCCCCCCCCCCCCCCCCCCCCCCCCCCCCCCCCCCCCCCCCCCCCCCCCCCC5CCCCCCCCCCCCCCCCCCCCCCCCCCCCCCCCCCC5CCCCCCCC#####
@VH01349:24:AACVJTHM5:1:1111:34232:17982 1:N:0:AGGTGAGA+GGCATAGA
CCTATGACTCCTACGGGAGGCAGCAGTCGAGAATAATTCACAATGGGGGCAACCCTGATGGTGCAACGCCGCGTGGAGGATGACGGTCTTCGGATTGTAAACTCCTGTCATCCGGGAGTAAGACCTGGCCGTTAATAGCGGACAGGGTTGATAGTACCGGAAGAGGAAGGGACGGCTAACTTCGTGCCAGCAGCCGCGGTAATACGAAGGTCCCAAGCGTTGTTCGGAATCACTGGGCGTAAAGGGAGCGTAGGCGGCGTGGTAAGTCAGATGTGAAATCCCGGGGCTCAACCCCGATCCG
+
CCCCCCCCCCCCCCCCCCCCCCCCCCCCCCCCCCCCCCCCCCCCCCCCCCCCCCCCCCCCCCC*CCCCCCCCCCCCCCCCCCCCCCCCCCCCCCCCCCCCCCCCCCCCCCCCCCCCCCCCCCCCCCCCCCCCCCCCCCCCCCCCCC5CCCCCCCCCCCCCCCCCCCCCCCCCCCCCCCCCCCCCCCCCCCCCCCCCCCCCCCCCCCCCCCCCCCCCCCCCCCCCCCCCCCCCCCCCCCCCCCCCCCCCCCCCCCCCC55CCCC5CCCCCCCCCCCCCCCCCCCCCC5CCCCCCCC*#####
@VH01349:24:AACVJTHM5:1:1111:47203:20954 1:N:0:AGGTGAGA+GGCATAGA
CCTATGACTCCTACGGGAGGCAGCAGTGGGGAATCTTCCGCAATGGGCGCAAGCCTGACGGAGTGACGCCGCGTGGGGGACGAAGGCCTTCGGGTCGTAAACCCCTGTCAGAGGGAAAGAAGGGTCATGCGGTGAACAGCCGCATGGCTTGACGGTACCTTCAGAGGAAGCCCCGGCCAACTCTGTGCCAGCAGCCGCGGTAAGACAGAGGGGGCAAGCGTTGCTCGGAATCACTGGGCGTAAAGGGCGCGTAGGCGGGACGGCAAGTCGGTCGTGAAAGCCCTCGGCTCAACCGAAGGGA
+
CCCCC5CCCCCCCCCCCCC*CCCCCCCCCCCCCCCCCCCCCCCCCCCCCCCCCCCC5CCCCCCCCCCCCCCCCCCCCCCCCCCCCCCCCCCCCCCCCCCCCCC5CCCCCCCCCCCCCCCCCCCCCCCCCCCCCCCCCCCCCCCCCCCCCCCCCCCCCCCCCCCCCCCCCCCCCCCCCCCCCCCCCCCCCCCCCCCCCCCCCCCCCCCCCCCCCCCC5CCCCCCCCCCCCCCCCCCCCCCCCCC5CC5CC5CCCCC5CCCCCCCCCCCCCCCCCCCCCCC5CCCCC5C5CCCCCC5*#####
@VH01349:24:AACVJTHM5:1:1111:14406:22204 1:N:0:AGGTGAGA+GGCATAGA
CCTATGACTCCTACGGGAGGCAGCAGTGGGGAATATTGCGCAATGGCCGCAAGGCTGACGCGGCGACGCCGCGTGGAGGATGAAGGCCTTCGGGTTGTAAACTCCTGTTGCCCGGGACGAACCTCAGGATTAGTCCTGACTGACGGTACCGGGTGAGGAAGCACCGGCTAACTCCGTGCCAGCAGCCGCGGTAATACGGAGGGTGCGAGCGTTGTCCGGAATCACTGGGCGTAAAGGGCGCGTAGGCGGACCTGTAAGTCGGGAGTGAAAACTCGGGGCTCAACTCCGAGCCTGCTAGCAT
+
CCCCCCCCCCCCCCCC5CCCCCCCCCCCCCCCCCCCCCCCCCCCCCCCCC5CCC*CCCCCCCCCCCCCCCCCCCCCCCCCCCCCCCCCCCCCCCCCCCCCCCCCCCCCCCCCCCCCCCCCCCCCCCCC5CCCCCCCCCCCCCCCCCCCCCCCCCC*CCCCCCCCCCCCCCCCC*CCCCCCCCCCCCCCCCCCCCCCCCCCCCCCCCCCCC5CCCCC5CCCCCCCCCC5CCCCCCCCCCCC*CCCC5CCCCC*CCCCCCCCCCCCCCCCCCCCCCCCCCCC*CC5CCCCCCCCCCCC#####
@VH01349:24:AACVJTHM5:1:1111:41427:22601 1:N:0:AGGTGAGA+GGCATAGA
CCTATGACTCCTACGGGAGGCAGCAGTGGGGAATTGTTCGCAATGGGCGCAAGCCTGACGACGCAACGCCGCGTGGAGGATGAAGATCTTCGGGTCGTAAACTCCTGTCGAGCGGGACGAACGCTTCGCGGATGAATACTCCGCGGAATTGACGGTACCGCTAAAGGAAGCCCCGGCTAACTCCGTGCCAGCAGCCGCGGTAATACGGGGGGGGCAAGCGTTGTTCGGAATTACTGGGCGTAAAGGGCTCGTAGGCGGCCAACTCAGTCGGATGTGAAATCCCCAGGCTCAACTTTTGACA
+
CCCCCCCCCCCCCCCCCCCCCCCCCCCCCCCCCCCCCCCCCCCCCCCCCCCCCCCCCCCCCCCCCCCCCCCCCCCCCCCCCCCCCCCCCCCCCCCCCCCCCCCCCCCCCCCCCCCCCCCCCCCCCCCCCCCCCCCCCCCCCCCCCCCCCC5CCCC5CCCCCCCCCCCCCCCC5CCCCCCCCCCCCCC5CCCCCCCCCCCCCCCCCCCCCCCCCC55C**CCCCCCCCCCCCCC*CCCCCCC5CC*CC*5CC5*5CC5555CCCCC5*C55C5C5C5C5C55CC5C5CCC*5C555*#####
@VH01349:24:AACVJTHM5:1:1111:55080:23415 1:N:0:AGGTGAGA+GGCATAGA
CCTATGACTCCTACGGGAGGCAGCAGTGAGGGATATTGCGCAATGGGCGAAAGCCTGACGCAGCGACGCCGCGTGGGTGAAGAAGGGTTTCGGCTCGTAAAGCCCTTTTCTGCGTGACGATAATGACGGTAGCGCAGGAAGAAGTGTCGGCTAACTACGTGCCAGCAGCCGCGGTAAAACGTAGGACGCAAACGTTATCCGGAATTACTGGGCGTAAAGGGCGCGGAGGCGGTGGTTTAAGTGAGGCATGAAAGCTCCCAGGCTAAACCGGGAGAGGCTGTCTGATACTGGATCACGTTCT
+
CCCCCCCCCCCCCCCCCCCCCCCCCCCCCCCCCCCCCCCCCCCCCCCCCCCCCCCCCCCCCCCCCCCCCCCCCCCCCCCCCCCCCCCCCCCCCCCCCCCCCCCCCCCCCCCCCCCCCCCCCCCCCCCCCCCCCCCCCCCCCCCCCCCCCC5C5CCCCCCCCCCCC*C*5CCCCCCCCCCC*C5CCCC5*CCCC*5C5CCC5CCCCC5CCCCCC*C5CC*CC*C5C***5CC5CCCCCCCC*C5C5CCCCCCCC*CC5CCCCCCCCC5C55CCC5*C5*CCCCCCCC5CC*CCCCCC#####
@VH01349:24:AACVJTHM5:1:1111:71175:23529 1:N:0:AGGTGAGA+GGCATAGA
CCTATGACTCCTACGGGAGGCAGCAGTGGGGAATCTTGGACAATGGGCGAAAGCCTGATCCAGCCATGCCGCGTGGATGATGAAGGCCCTAGGGTTGTAAAATCCTTTCGTTGGGGACGACAATGACGGTACCCAAAGAAGAAGCTCCGGCTAACTTCGTGCCAGCAGCCGCGGTAATACGAAGGGGGCTAGCGTTGTTCGGATTTACTGGGCGTAAAGCGCGTGTAGGCGGGTCGTTAAGTTGGGGGTGAAATCCCGAGGCTCAACCTCGGAACTGCCTTCAAAACTGGCGACCTGGGGT
+
CCCCCCCCCCCCCCCCCCCCCCCCCCCCCCCCCCCCCCCCCCCCCCCCCCCCCCCCCCCCCCCCC5CC*CCCCCCCCCCCCCCCCCCCCCCC*CCCCCCCCCCCCCCCCCCC5CCCCCCCCCCCCCCCCCCCCCCCCCCCCCCCCCCCCCCCCCCCCCCCCCCCCCCCCCCCCCCCCCCCCCCCCCCC*CCC*CCCCCCCCCCCCCCCCC5CCCCCCCCCCCCCCCCCCCCCCCCCCCCCCCCCCCCCCCCCCCCCCCCCCCCCCCCCCCCCCCCCC*CCCCCCCCCC*C5C5CCC#####
@VH01349:24:AACVJTHM5:1:1111:54436:23605 1:N:0:AGGTGAGA+GGCATAGA
CCTATGACTCCTACGGGAGGCAGCAGTGGGGAATATTGGACAATGGGCGAAAGCCTGATCCAGCAATGCCGCGTGAGTGATGAAGGCCTTAGGGTTGTAAAGCTCTTTTACCCGGGATGATAATGACAGTACCGGGAGAATAAGCCCCGGCTAACTCCGTGCCAGCAGCCGCGGTAATACGGAGGGGGCTAGCGTTGTTCGGAATTACTGGGCGTAAAGCGCACGTAGGCGGCTTTGTAAGTTAGAGGTGAAAGCCCAGGGCTCAACCCTGGAATTGCCTTTAAGACTGCATCGCTAGCTT
+
CCCCCCCCCCCCCCCCCCCCCCCCCCCCCCCCCCCCCCCCCCCCCCCCCCCCCCCCCCCCCCCCCCCCCCCCCCCCCCCCCCCCCCCCCCCCCCCCCCCCCCCCCCCCCCCCCCCCCCCCCCCCCCCCCCCCCCCCCCCCCCC*CCCCCCCCCCCCCC*CCCCCCCCCCCCCCCCCCCCCCCC*CCCCCCCCCCCCCCCCCCCCCCCCC*CCCCCCCCCCCCCCCCC*CCCCCCCCCCCCCCCCCCCCCCCCCCCCCCCCCCCCCCCCCCCCCCCCCCCCCCCCCCCCCCCCC*CC#####
@VH01349:24:AACVJTHM5:1:1111:29422:25820 1:N:0:AGGTGAGA+GGCATAGA
CCTATGACTCCTACGGGAGGCAGCAGTAGGGAATCTTCCGCAATGGACGAAAGTCTGACGGAGCAACGCCGCGTGAGTGATGAAGGTTTTCGGATCGTAAAGCTCTGTTGCCAGGGAAGAACGCTTAGGAGAGTAACTGCTCCTAAGGTGACGGTACCTGAGAAGAAAGCCCCGGCTAACTACGTGCCAGCAGCCGCGGTAATACGTAGGGGGCAAGCGTTGTCCGGAATTATTGGGCGTAAAGCGCGCGCAGGCGGCTAATTAAGTTCGGTGTTTAACCCAGGAGCTCAACTCCTAAAGT
+
CCCCCCCCCCCCCCCCCC5CCCCCCCCCCCCCCCCCCCCCCCCCCCCCCCCCCC5CCCCCCCCCCCCCCCCCCCC5CCCCCCCCCCCCCCCCCCCCCCCCCCCCCCCCCCCCC5CCCCCCCCCCCCCCCCCCCCCCCCCCCCCCCC5CCCCCCCCCCCCCCCCCCCCCCCC5CCCCCCCCCCCCCCCCCCCCCCCCCCCCCCCCCCCCCCCCCCCCCCCCCCCCCCCCCCCCCCCCCCCCC5CCCCCCCCCCCCCCCCCCCCCCCCCCCCCCCCCCCCCC5C*CCCC5CCCCCCCC#####
@VH01349:24:AACVJTHM5:1:1111:64756:28394 1:N:0:AGGTGAGA+GGCATAGA
CCTATGACTCCTACGGGAGGCAGCAGTGGGGAATATTGGACAATGGGGGCAACCCTGATCCAGCGACGCCGCGTGTGTGAAGAAGGCCTGCGGGTTGTAAAGCACTTTTAGTGGGGATGAAAAGCACATCTTTAATACAGGTGTGTCTTGACCTAACCCAAAGAAAAAGCACCGGCTAACTCTGTGCCAGCAGCCGCGGTAATACAGAGGGTGCGAGCGTTAATCGGAATTACTGGGCGTAAAGCGTGCGCAGACGGTTATTTAAGTCGGGTGTGAAAGCCCCGGGCTCAACCTGGTCGTT
+
CCCCCCCCCCCCCCCCCCCC*CCCCCCCCCCCCCCCCCCCCCCCCCCCCCCCCCCCCCCCCCCC5CCCCCCCCCCCCCCCCCCCCCCCCCCCCCCCCCCCCCCCCCCCCCCCCCCCCCCCCCCCCCCCCCCCCCCCCCCCCCCCCCCCCCCCCCCCCCCCCCCCCCCCCCCCCCCCCCCCCCCCCCCCCCCCCCCCCCCCCCCCCCCCCCCCCCCCCCCCCCCCCCCCCCCCCCCCCCCCCCCCCCCCCC5CCCCCCCCCCCCCCCCCCCCCCCCCCCCCCC*CCC5CCCCCCCCC#####
@VH01349:24:AACVJTHM5:1:1111:42715:28508 1:N:0:AGGTGAGA+GGCATAGA
CCTATGACTCCTACGGGAGGCAGCAGTAGGGAATCTTCGGCAATGGGCGAAAGCCTGACCGAGCAACGCCGCGTGAGTGAAGAAGGTTTTCGGATCGTAAAACTCTGTTGTAAGGGAAGAACAGCAGGTAGTTAAATAAGCTACTTGTGTGACGGTACCTTATTAGAAAGCCACGGCTAACTACGTGCCAGCAGCCGCGGTAATACGTAGGTGGCAAGCGTTTTCCGGAATTATTGGGCGTAAAGCGCGCGCAGGCGGTTTCTTAAGTCTGATGTGAAAGCCCCCGGCTCAACCGGCTTTA
+
CCCCCCCCCCCCCCCCCC*CCCCCCCCCCCCCCCCCCCCCCCCCCCCCCCCCCCCCCCCCCCCCCCCCCCCCCCCCCCCCCCCCCCCCCCCCCCCCCCCCCCCCCCCCCCC5C5CCCCCCCCCCCCCCCCCCCCCCCCCCCCCCCCCCCC5C*C*CCCCCCCCCCCCCCCCCCCCCCCCCCCCCCCCCCCCCCCCCCCCCCC5CCC*CCCCCCCCCCCCC5C*C*CCCCCCCCCCCCCCCCCCCCC5CCCCCC*CCCCCCCCCCCCCCCCCCCCC*CCCCCCCCCCCCCCCCCC*C#####
@VH01349:24:AACVJTHM5:1:1111:15296:29871 1:N:0:AGGTGAGA+GGCATAGA
CCTATGACTCCTACGGGAGGCAGCAGTGGGGAATCTTGGACAATGGGCGCAAGCCTGATCCAGCCATGCCGCGTGAGTGAAGAAGGCCTTAGGGTTGTAAAACTCTTTCGCCGGAGAAGATAATGACGGTATCCGGAGAAGAAGCCCCGGCTAACTTCGTGCCAGCAGCCGCGGTAATACGAAGGGGGCTAGCGTTGTTCGGAATTACTGGGCGTAAAGCGCACGTAGGCGGGTTTGTAAGTATGGGGTGAAATCCCCGGGCTCAACCCGGGAACTGCCTTATAGACTGCAAGCCTTTGTC
+
CCCCCCCCCCCCCCCCCCCCCCC5CCCCCCCCCCCCCCCCCCCCCCCCCCCCCCCCCCCCCCCCCCCCCCCCCCCCCCCC5CCCCCCCCCCCCCCCCCCCCCCCCCCCCCCCCCCCCCC5CCCCCCCCCCCCCCCCCCCCCCCCCCCCCCCCCCCCCCCCCCCCCCC5CCCCCCCCCCCCCCCCCCCCCCCC5CCCCCCCCCCCCCCCCCCCCCCCCCCCCCCCCCCCCCCCCCCCCCCCCCCC5CCCCCCCCCCC5CCCCCCCCCCCCCCCCCCCCCCCCCCCCCCCCCCCCCCC#####
@VH01349:24:AACVJTHM5:1:1111:77670:31045 1:N:0:AGGTGAGA+GGCATAGA
CCTATGACTCCTACGGGAGGCAGCAGCAGGGAATCTTGCGCAATGGGCGAAAGCCTGACGCAGCGACGCCGCGTGGGTGATGAAGGCCTTCGGGTCGTAAAGCCCTGTCGGGAGGGACGAAACACTGACGACCCAATACGTCGTCGGCCTGACGGTACCTCCTAAGGAAGCACCGGCTAACTCCGTCCCAGCAGCCGCGGTAATACGGAGGGTGCAAGCGTTGTTCGGAATCACTGGGCGTAAAGCGCGTGTAGGCGGCCCTCTAAGTCTGGTGTGAAAGCCCGGGGCTCACCCCCGGTAC
+
C*CCCCCCCCCCCCC*5CCCCCC5CCCCCCCCCCCCCCCCCCCCCCCCCCCCC*CCCCCCCCCC5CCCCCCCCCCCCCC*CCCCCCCCCCC5C5CCCCCCCCCCCCCCCCCCCCCCCCCCCCCC*CCCCCCCCCCCC*CCCCCCCCCCCCCCCCCCCCCCCCCCCCCCC5CCCCCCCCCCCCCCCC*CCCC5C5CCCCC5C*5CCC5CCCCCCC*CCC55CCCCC5CCCCCCCCCCCCCCC5CCCCC5CC5CCCCCC*CC*CCCCCCCCC55CCCC5CCC*CC*5CCCCCCC5C5C#####
@VH01349:24:AACVJTHM5:1:1111:22435:31821 1:N:0:AGGTGAGA+GGCATAGA
CCTATGACTCCTACGGGAGGCAGCAGTCGGGAATTTTGCTCAATGGGCGAAAGCCTGAAGCAGCAACGCCGCGTGAGGGATGAAGGCCTTCGGGTTGTAAACCTCTTTTCTCAGGGACGATGATGACGGTACCTGAGGAATAAGCCACGGCTAACTACGTGCCAGCAGCCGCGGTAATACGTAGGTGGCAAGCGTTGTCCGGATTTACTGGGCGTAAAGAGCGCGCAGGCGGCCGAGTAAGTCGAATGTGAAAGCCCCCGGCTCAACTGGGGAAGGTCATTCGATACTGTTCGGCTCGAAG
+
5CCCCCCCCCCCCCC5CCCCCCCCCCCCCCCCCCCCCCCCCCCCCCCCCCCCCCCCCCCCCCCCCCCCCCCCCCCCC5CCCCCCCCCCCCCCCCCCCCCCCCCCCCCCCCCCCCCC5CCCCCCCCCCCCCCCCCCCCCCCCCCCCCCCCCCCCCCCCCCCCCCCCCCCCCCCCCCCCCCCCCCCCCCCCCCCCCCCCCCCCCCCCCCCCCCCCCCC*CC*CCCCCCCCCCCC5CCCCCCCCCCCCCCCCCCCCCCCCCCCCCCCCCCCCCCCCCCCCCCCCCCCCCCCCCCCCCCC#####
@VH01349:24:AACVJTHM5:1:1111:6491:34812 1:N:0:AGGTGAGA+GGCATAGA
CCTATGACTCCTACGGGAGGCAGCAGTAGGGAATCTTCCGCAATGGACGAAAGTCTGACGGAGCAACGCCGCGTGAACGAAGAAGGCCTTCGGGTCGTAAAGTTCTGTTGTTAGGGAAGAACAAGTACCAGAGTAACTGCTGGTACCTTGACGGTACCTAACCAGAAAGCCACGGCTAACTACGTGCCAGCAGCCGCGGTAATACGTAGGTGGCAAGCGTTGTCCGGAATTATTGGGCGTAAAGCGCGCGGAGGCGGTCCTTTAAGTCTGATGTGAAAGCCCACGGCTCAACCGTGGTGCC
+
CCCCCCCCCCCCCCCCCCCCCCCCCCCCCCCCCCCCCC5CCCCCCCCCCCCCC*CCCCCCCCCCCCCCCCCCCCCCCCCCCCCCC*CCCC5CCCCCCC5CCCCCCCCC55CCC5CCCCCCCCCCCCCCCCCCCCCCCCCCCCCCCCCCC5CCCCCCC5CCCCCCCCCCCCCCCCCCCCCCCCCCCCCCCCCCC5CCCCCC5CCCCCC5CCC5C5CCCCCCCCCCCCCCCCCCCCCC5CCCCCCCCC5CCC*CCCC5CCCC5CCCCCCCCCCC5CCCCC5CCCCC*CCC*CC*C5CC#####
@VH01349:24:AACVJTHM5:1:1111:48680:35077 1:N:0:AGGTGAGA+GGCATAGA
CCTATGACTCCTACGGGAGGCAGCAGTAGGGAATCTTCCACAATGGGGGCAACCCTGATGGAGCAACGCCGCGTGCAGGATGAAGGCTTTCGGGTCGTAAACTGCTTTTATAAGTGAAGAATATGACGGTAACTTATGAATAAGGATCGGCTAACTACGTGCCAGCAGCCGCGGTCATACGTAGGATCCGAGCGTTATCCGGAGCGACTGGGCGTAAAGAGTTGCGTAGGTGGTTAGTAAAGCGAATAGTGAAACCTGGTGGCTCAACCATACAGACTATTATTCGAACTCACTAATTTCT
+
CCCCCCCCCCCCCCCC5CCCCCCCCCCCCCCCCCCCCCCCCCCCCCCCC*CCCCCCCCCCCCCCCCCCCCCCCCCCCCCCCCCCCCCCCCCCCCCCCCCCCCCCCCCCCCCCCCCCCCCCCCCCCCCCCCCCCCCCCCCCCCCCCCCCCCCCCCCCCCCCCCCCCCCCCCCCC*CCCCCCCCCCCCCCCCCC5CCCCCCCCCCCCCCCCCCCCCCCCCCCCC5CCCCCCCCCCCCCCCCCC5CCCCCCCCCCCCCCCCCCCCCCCCCCCCCCCCCCCCCCCCCCCCCCCCCCCCCC#####
@VH01349:24:AACVJTHM5:1:1111:35766:36970 1:N:0:AGGTGAGA+GGCATAGA
CCTATGACTCCTACGGGAGGCAGCAGTGGGGAATATTGCGCAATGGGGGAAACCCTGACGCAGCAACGCCGCGTGAAGGATGAAGGTTTTCGGATTGTAAACTTCTTTGATTGGGGACGAAAAAAATGACGGTACCCAAAAAACAAGCCACGGCTAACTACGTGCCAGCAGCCGCGGTAATACGTAGGTGGCGAGCGTTGTCCGGAATTACTGGGTGTAAAGGGCGTGTAGGCGGGACTGCAAGTCAGATGTGAAATTCCAGGGCTCAACCCTGGCGCCGCATCTGAAACTGTGGTCTCGG
+
CCCCCCCCCCCCCCCC5CC*CCCCCCCCCCCC5C5CCCCCCCCCCCCCCCCCCCCCCCCCCCCCCCCCCCCCCCCCCCCCCCCCCCCCCCCCCCCCCCCCCCCCCCCCCCCCCCCCCCCCCCCCCCCCCCCCCC5CCCCCCCCCCCCCCCCCCCCCCCCCCCCCCCCC5CCCCCCCCCCCCCCCCCCCCCCCCCCCCCCCCCCCCCCCCCCCCCCCCCCCCCCC5CCCCCCCCCCCCCCCCCCCCCCCCCCCCCCCCCCCCCCC5CCCCCCCCCCCCCCC*CCCCCCCCCC5CC*C#####
@VH01349:24:AACVJTHM5:1:1111:42014:37349 1:N:0:AGGTGAGA+GGCATAGA
CCTATGACTCCTACGGGAGGCAGCAGTAGGGAATCTTCCGCAATGGACGAAAGTCTGACGGAGCGACGCCGCGTGAATGATGAAGGTCTTAGGATCGTAAAATTCTGTTGTTAGGGATGAACAAGTGTGAGAGTAACTGCTCACACCTTGACAGTACTTAACCAGAAAGCCCCGGCTAACTACGTGCCAGCAGCCGCGGTAATACGTAGGGGGCAAGCGTTGTCCGGAATTATTGGGCGTAAAGGGTACGCAGGCGGTTTTTTAAGTCTGATGTGAAATCTCATAGCTTAACTGTGTGAGG
+
CCCCCCCCCCCCCCCCCCCCCCCCCCCCCCCCCCCCCCCCCCCCCCCCCCCCCCCCCCCCCCCCCCCCCCCCCCCCCCCCCCCCCCCCCCCCCCCCCCCCCCCCCCCCCCCCCCCCCCCCCCCCCCCCCCCCCCCCCCCCCCCCCCCCCCCCCCCCCCCCCCCCCCCCCCCCCCCCCCCCCCCCCCCCCCCCCCCCCCCCCCCCCCCCC5CCCCCCCCCCCCCCCCCCCCC5CCCCCCCCCCCCCCCCCCCCCCCCCCCCCCCCCCC*CCCCCCCCCCCCCCCCCCCCCCCCCCCC#####
@VH01349:24:AACVJTHM5:1:1111:29801:37519 1:N:0:AGGTGAGA+GGCATAGA
CCTATGACTCCTACGGGAGGCAGCAGTAGGGAATATTGGGCAATGGGTGCAAGCCTGACCCAGCCATGCCGCGTGCAGGAAGAATGCGTTCTGCGTTGTAAACTGCTTTTGATCGGGAAGAAAGCGTCTTTGCGAAGACAGTTGACGGTACCGATAGAATAAGCACCGGCTAACTCCGTGCCAGCAGCCGCGGTAATACGGAGGGTGCAAGCGTTGTCCGGATTCATTGGGTTTAAAGGGTGCGTAGGCGGATTGATAAGTCAGTGGTGAAAGGCAGCGGCTCAACCGTTGAGTTGATCAA
+
CCCCCCCCCCCCCCCCCCCCCCCCCCCCCCCCCCCCCCCCCCCCCCCCC*CCCCCCCCCCCCCCCCCCCCCCCCCCCCCCCCCCCCCCCCCCCCCCCCCCCCCCCCCCCCCCCCCCCCCCCCCCCCCCCCCCCCCCCCCCCCCCCCCCCCCCCCCCCCCCCCC5CCCC*CCCCCCCCCCCCC5CCCCCCCCCCCCCCCCCCCCCCCCCCCCCCCCCCC5C5CCCCCCCCCCCCCCCCCCCCCCCCCCCCC5CCCCCCCCCCCC5CC5CCCCCCCCCCCCCCCCCCCCCCCCCCCCC#####
@VH01349:24:AACVJTHM5:1:1111:14577:37898 1:N:0:AGGTGAGA+GGCATAGA
CCTATGACTCCTACGGGAGGCAGCAGTGGGGAATTTTGGGCAATGGCCGAAAGGCTGACCCAGCGACGCCGCGTGCGGGAGGACGCCCTTCGGGGTGTAAACCGCTGTCAGAGGGGACGAATGACTCATGCGGGAATACTGCATGGGAGTGACGGTACCCTCAGAGGAAGCACCGGCTAACTCTGTGCCAGCAGCCGCGGTAATACAGAGGGTGCGAGCGTTGTTCGGAATCACTGGGCGTAAAGCGCGCGCAGGCGGGACCTGCAAGTCGGGAGTGAAAGGCCGGGGCTCAACCCGTTGG
+
CCCCCCCCCCCCC5CC*CCCCCCCCCCCCCCCCCCCCCCCCCCCCCCCCCCCCCCCCCCCCCCCCCCCCCCCCCCCCCCCCCCCCCCCCCCCCCCCCCCC5CCCCCCCCCCCCCCCCCCCCCCCCCCCCCCCCCCCCCCCCCCCCCCCCCCCCCCCCCCCCCCCCCCCCCCCCCCCCCCCCCCCCCCCCCCCCCCCCCCCCCCCCCC5CCCCCCCCCCCCCCCCCCCCCCCCCCCCCCCCCC*C*CCC*CCCCCCCCCCCCCCCCCCCCCCC5CCCC5CCCCC5CCCCCCCCCCCC#####
@VH01349:24:AACVJTHM5:1:1111:62427:38864 1:N:0:AGGTGAGA+GGCATAGA
CCTATGACTCCTACGGGAGGCAGCAGTGAGGAATCTTGCGCAATGGGCCAAAGCCTGACGCAGCGACGCCGCGTGAGGGATGAAGGCCTTCGGGTCGTAAACCTCTGTCAGGGGGGAAGAACCCCCGGTCGGTGAACAACCGCCCGGGCTGACGGTACCCCCAGAGGAAGCACCGGCTAACTCCGTGCCAGCAGCCGCGGTAATTCGGAGGGTGCAAGCGTTAATCGGAATTACTGGGCGTAAAGCGCACGCAGGTGCCTGAGAAACTCGATTGTGAAAGCCCTGGGCTTAACCTGGGATG
+
CCCC*5CCCCC*555C555555555555555555CC55C55CCC**CC5CCCCC5C*C5CCC555CC*CCCC5CC*CC5CC5CCCCCCCCC5CCC5CCCCCCC55CCCCC5*CCC*CC55C5CC5C5CCC55CCCCCCCCC*CCC*CCCC5C5CCCC5C5CCCCCC*CCC5CC*5CCCCCCCCCCCCCCC**CCCCC5CCC5CC*5CCCCCCCC5CC55*C5C555*5CC5CC5CCCC5CCCCC5CC5CC***CCC555C*CCCCC*CCCC5CCC*5CCCC5*CCC55C5CCCCCC#####
@VH01349:24:AACVJTHM5:1:1111:15845:41779 1:N:0:AGGTGAGA+GGCATAGA
CCTATGACTCCTACGGGAGGCAGCAGCAGGGAATTTTGCACAATGAGCGAAAGCTTGATGCAGCGACGCCGCGTGCGGGATGAATGCCTTCGGGTTGTAAACCGCTTTCAGGAGGGACGAAGCGAAAGTGACGGTACCTTCAGAAGAAGCCCCGGCCAACTACGTGCCAGCAGCCGCGGTAATACGTAGGGGGCGAACGTTGTCCGGATTTATTGGGCGTAAAGAGCTCGTAGGCGGCTCAACAAGTCGGCCGTGAAAACCCGGGGCTCAACCCCGGGACGCCGGTCGAAACTGTTGTGGT
+
C5CCCCCCCCCCCCCCCCCCCCCCCCCCCCCCCCCCCCCCCCCCCCCCCCCCC5CCCCCCCCCCCCCCCCCCCCCCCCCCCCCCCCCCCCC5CCCCCCCCCCCCCCCCCCCCCCCCCCCCCC5CCCCCCCCCCCCCC5CCCCCCCCCCCCCCCCCCCCCCCCCCCCCCCCCCCCCCCCCCCCCCCCCCCCCCCCCCCCCCCCCCCCCCCCCCCCCCCCCCCCCCCCCCCCCCCCCCC*CCCCCCCCCCCCCCCCCCCCCCCCC5CCCCCCCC*CC5CCCCCCCCCCCCCCCCCCC5#####
@VH01349:24:AACVJTHM5:1:1111:15732:42347 1:N:0:AGGTGAGA+GGCATAGA
CCTATGACTCCTACGGGAGGCAGCAGTGGGGAATTGTTCGCAATGGGCGCAAGCCTGACGACGCAACGCCGCGTGGAGGATGAAGGTCTTCGGATTGTAAACTCCTGTTGCCCGGGACGAAATGCTCCAGCCTAATATGCTGGAGTCCGACGGTACCGGGTGAGGAAGCCCCGGCTAACTCTGTGCCAGCAGCCGCGGTAATACAGAGGGGGCGAGCGTTGTTCGGAATTACTGGGCGTAAAGGGCGCGTAGGCGGCCTGCTAAGTCGAACGTGAAATCCCTGGGCTCAACCCAGGCCGTA
+
CCCCCCCCCCCCCCCCCCCC5CCCCCCCCCCCCCCCCCCCCCCCCCCCCCCCCCCCCCCCCCCCCCCCCCCCCCCCCCCCCCCCCCCCCCCCCCCCCCCCCCCCCCCCCCCCCCCCCCCCCCCCCCCCCCCCCCCCCCCCCCCCCCC5C5CCCCCCCCCCCCCCCCCCCCCCCCCCCCCCCCCCCCCCCCCCCCCCCCCCCCCCCCCCCCCC*CCCCCCCCCCCCCCCCCCCCCCCCCCCCCCCCC55CCCCCCCCCCCCCCCCCCCCCCCCCCCCCCCCCCCCCCCCCCCCCCCC#####
@VH01349:24:AACVJTHM5:1:1111:51406:42801 1:N:0:AGGTGAGA+GGCATAGA
CCTATGACTCCTACGGGAGGCAGCAGTCGAGGATCTTCGGCAATGGGCGCAAGCCTGACCGAGCGACGCCGCGTGCGCGAAGAAGGCCTTCGGGTTGTAAAGCGCTGTCGAGGGGGAGGAAAGCCCGCAAGGGTCTGACCTATCCCTGGAGGAAGCACGGGCTAAGTTCGTGCCAGCAGCCGCGGTAAGACGAACCGTGCGAACGTTGTTCGGATTCACTGGGCTTAAAGGGCGCGTAGGCGGACCCGCCAGTCTGGGGTGAAATCGTCCGGCTTAACCGGACCATTGCCTGGGATAGATG
+
CCCCCCCCCCCCCCCCCCCCCCCCCCCCCCCCCCCCCCCCCCCCCCCCCCCCCCCCCCCCCCCCCCCCCCCCCCCCCCCCCCCCCCC*CCCCCCCCCCCCCCCCCCCCCCCCCCCCCCCCCCCCCCCCCCCCCCCCCCCCCCCCCCCCCCCCCCCCCCCCCCCCCCCCCCCCCCCCCCCCCCCCCCCCCCCCCCCCCCCCCCCCCCCCCCCCCCCCCCCCCCCCCCCCCCCCCC5CCCCCCCCCCCCCC5CCCCCCCCCCCCCCCCCCCCCCCCCCCCCCCCCCCCCCCCCCCCCC#####
@VH01349:24:AACVJTHM5:1:1111:20106:44865 1:N:0:AGGTGAGA+GGCATAGA
CCTATGACTCCTACGGGAGGCAGCAGCAGGGAATCTTGCGCAATGGGCGAAAGCCTGACGCAGCAACGCCGCGTGGGGGATGAAGGCCTTCGGGTTGTAAACCCCTTTCAGGAGGGAAGAAATTGACGGTACCTCCAAAAGAAGGACCGGCCAACTACGTGCGAGCAGCCGCGGTAATACGTAGGGTCCGAGCGTTATCCGGAATCATTGCGCGTAAAGAGCTCGTAGGCGGTTCAGCAAGTCGGCTGTGAAAGTCCGGGGCTCAACCCCGGAATTGCAGTCGATACTCCTGTGACGGTCA
+
CCCCCCCCCCCCCCCCCCCCCCCCCCCCCCCCCCCCCCCC*CCCCCCCCCCC5CCCCCCCCCCCCCCCCCCCCC5CCCCCCC5CCCCCCCCCCCCCCCCCCCCCCCCCCCC*C5CCCCCCCCCCCCCCCCCCCC5CCCCCCCCCCCCCCCCCCCCCCC5C5C*CC*CCCC**CCCC*C*CCCCC5CCCCC5C5CCC*CCCCC5CCCCCCC*5CCCCCC*C55CCCCCCCCCCCCCCCCCCCCC*CCCCCCCCCCCCCCC*CCCCCCCC5CCCCCCCC5CCC*5CCCCC**CCC*CC#####
@VH01349:24:AACVJTHM5:1:1111:54777:46285 1:N:0:AGGTGAGA+GGCATAGA
CCTATGACTCCTACGGGAGGCAGCAGTGGGGAATTGTTCGCAATGGGCGCAAGCCTGGCGACGCAACGCCGCGTGGAGGATGAAGATCTTCGGGTCGTAAACTCCTGTCGAGCGGGACGAACGCTTCGCGGATGAATACTCCGCGGAATTGACGGTACCGCTAAAGGAAGCCCCGGCTAACTCCGTGCCAGCAGCCGGGGTAATACGGGGGGGGCAAGCGTTGTTCGGAATTACTGGGCGTAAAGGGCTCGTAGGCGGCCAACTCAGTCGGATGTGAAATCCCCAGGCTCAACTTGTCACA
+
CCCCCCCCCCCCCCCCCCCCCCCCCCCCCCCCCCCCCCCCCCCCCCCCCCCCCCCCCCCCCC5CCCCCCCCCCCCCCCCCCCCCCCCCCCCCCCCCCCCCCCCCCCCCCCCCCCCCC5CCCCCCCCCCCCCCCCCCCCCCCCCCCCCCCCCCCCCCCCCCCCCCCCCCCCCC5CCCCCCCCCCCCCCCCCCCCC5CC*CCCCCCCCCCCCCCCCCCCC5CCCCCCCC5CCCCC5CCCCCCCCCCCC5CCCCCCCCCCCCCCCCCCCCCCCCCCCCCCCCCCCCCCCCCCCCCCCC5#####
@VH01349:24:AACVJTHM5:1:1111:72936:47591 1:N:0:AGGTGAGA+GGCATAGA
CCTATGACTCCTACGGGAGGCAGCAGTGGGGAATATTGGACAATGGGCGAAAGCCTGATCCAGCGACGCCGCGTGTGTGAAGAAGGCCTGCGGGTTGTAAAGCGCTTTTAGTGGGGATGAAAAGCACATTGCTAATACCAGTGTGTCTTGACCTAACCCAAAGAAAAAGCACCGGCTAACTCTGTGCCAGCAGCCGCGGTAATACAGAGGGTGCGAGCGTTAATCGGAATTACTGGGCGTAAAGCGTGCGTAGACGGTTATTTAAGTCGGGTGTGAAAGCCCCGGGCTCAACCTGGTTGGG
+
CCCCC*CCC5CCCC55CCCCCC5*CCCCC*CCCCCCCC5CCCCCCCCC5CCCCCCCCCCCCCCCCCCCCC5CCCCCCCCCCCCCCCCC5CCC5CCCCCCCCCCC*CCCCCCCCCCCCCCCCCC5CCCCCCCCCCCCCCCCCCCCCCCCCCCCCCCCCC*CC5CCCCCCC5CC5CCCCCCCCCCCCCCCCCCCCCCCCCCC*CCC55CCCCCCCC5CCCCCC*CCC5C5CCCCCCCCCC5CCC55CCCCC5CCCCC*CCCCCCC5CCCCCC5C5CC5CCCCCCCC*55C*CC5C5**#####
@VH01349:24:AACVJTHM5:1:1111:43756:47837 1:N:0:AGGTGAGA+GGCATAGA
CCTATGACTCCTACGGGAGGCAGCAGTGGGGAATATTGCGCAATGGGCGGAAGCCTGACGCAGCGACGCCGCGTGGGGGATGACGGCCTTCGGGTTGTAAACCTCTTTCAGCAGGGACGAAGTTGACGTGTACCTGTAGAAGAAGCGCCGGCTAACTACGTGCCAGCAGCCGCGGTAATACGTAGGGCGCAAGCGTTGTCCGGAATTATTGGGCGTAAAGAGCTCGTAGGTGGCTTGTCGCGTCTGCCGTGAAAGCCCATGGCTTAACTGTGGGTCTGCGGTGGATACGGGCTGGCTCGGC
+
CCCCCCCCCCCCCCCCCCCCCCCCCCCCCCCCCCCCCCCCCCCCCCCCCCCCCCCCCCCCCCCCCCCCCCCCCCCCCCCCCCCCCCCCCCCCCCCCCCCCCCCCCCCCCCCCCCCCCCCCCCCCCCCCCCCCCCCCCCCCCCCCC5CCCCCCCCCCCCCCCCCCCCCCCCCCCCCCCCCCCCCCCCCCCCCCCCCCCCCCCCCCC5CCCCCC*CCCC55CCC5CCCCCCCCCCCCCCCCCCCCCCCCCCC5CCCCCCCCCCCCCCCCCCCCCCCCCCCCCCCCCCC*CCCCCCCCC#####
@VH01349:24:AACVJTHM5:1:1111:43813:48916 1:N:0:AGGTGAGA+GGCATAGA
CCTATGACTCCTACGGGAGGCAGCAGTGGGGAATATTGCGCAATGGGCGGAAGCCTGACGCAGCGACGCCGCGTGGGGGATGACGGCCTTCGGGTTGTAAACCTCTTTCAGCAGGGACGAAGTTGACGTGTACCTGTAGAAGAAGCGCCGGCTAACTACGTGCCAGCAGCCGCGGTAATACGTAGGGCGCAAGCGTTGTCCGGAATTATTGGGCGTAAAGAGCTCGTAGGTGGCTTGTCGCGTCTGCCGTGAAAGCCCATGGCTTAACTGTGGGTCTGCGGTGGATACGGGCTGGCTCGGC
+
CCCCCCCCCCCCCCCCCCCCCCCC5CCCCCCCCC*CCCCCCCCCCCCCCCCCCCCCCCCCCCCCCCCC*CCCCCCCCCCCCCCCCCCCCCCCCCCCCCCCCCCCCCCCCCCCCCCCCCCCCCCCCCCCCCCCC*CCCCCCCCCCCCCCCCCCCCCCCCCCCCCCC*CCC5CCCCCCCCCCCCCCCC**CCCCCCCCCCCCCCCCCCCCCCCCCC5CCCCC5CCCCCCCCCCCC5CCCCCCC*CCCCCCCCCCCCCCCCCCCCCCCCCCCCCCCCCCCCCCCCC5CCCCCCCCCCCC#####
@VH01349:24:AACVJTHM5:1:1111:55231:50336 1:N:0:AGGTGAGA+GGCATAGA
CCTATGACTCCACGGGAGGCAGCAGTGGGGAATATTGGACAATGGGCGCAAGCCTGATCCAGCCATGCCGCGTGGGTGAAGAAGGCCCTAGGGTTGTAAACCCCTTTCAGCGGGGAAGATAATGACGGTACCACCGGAAGAAGGACCGGCTAACTACGTGCCAGCAGCCGCGGTAACACGTAGGGTCCGAGCGTTGTCCGGATTTACTGGGCGTAAAGGGCGCGCAGGCGGCCCAGTCAGTCACCGGTGAAAGCCCCCCGCTCAACGGGGGAGGGTCCGGTGAGACGGCTGGGCTGGTCGA
+
CCCCCCCCCCCCCCCCCCC5CC5CCCCCCCCCCCCCCCCCCCCCCCCCCCCCC5CCCCCCCCCCCCCCCCCCCCCCCCCCCCCCCCCCCCCCCCCCCCCCCCCCCCCCCCCCCCCCCCCCCCC5CCCCCCC*CCCCCCCCCCC5CCCCCCCCCCCCCCCCCCCCCCCCCCCCCCCCCCCCCCCCCCCCCCC*CCCCCCCCCCCCCCCCCCCCCC5CC*CCCC5C*C*C*C5CC5C5CCCCCCCCC*CCCCCCC5CCCCCCCCC5CCCCCCCCCCCCCCCCC*CCCCCC5CCCCCCC#####
@VH01349:24:AACVJTHM5:1:1111:40954:50412 1:N:0:AGGTGAGA+GGCATAGA
CCTATGACTCCTACGGGAGGCAGCAGTGGGGAATTGTTCGCAATGGGCGCAAGCCTGACGACGCAACGCCGCGTGGAGGGTGAAGATCTTCGGGTCGTAAACTCCTTTCGATTGGGACGAATGGCTTCCAGGTGAACAGCCTGGGAGCGTGACGGTACCGAGAGAAGAAGCCCCGGCTAACTCCGTGCCAGCAGCCGCGGTAATACGGGGGGGGCAAGCGTTGTTCGGAATTACTGGGCGTAAAGGGCTCGTAGGCGGCCAACTAAGTCAGACGTGAAATCCCTCGGCTTAACCGGCTATG
+
CCCCCCCCCCCCCCCCCCCCCCCCCCCCCCCCCCCCCCCCCCCCCCCCCCCCCCCCCCCCCCCCCCCCCCCCCCCCCCCCCCCCCCCCCCCCCCCCCCCCCCCCCCCCCCCCCCCCCCCCCCCCCCCCCCCCCCCCCCCCCCCCCCC5CCC5CCCCCCCCCCCCCCCCCCCCCCCCCCCCCCCCCCCCCCCCCCCCCCCCCCCCCCCCCCCCCCCCCCCCCCCCCCCCCCCCCCCCCCCCCCCCCCCCCCCCCCCCCCCCCCCCCCCCCCCCCCCCCCCCCCCCCCCCCCCCCCCC#####
@VH01349:24:AACVJTHM5:1:1111:49285:51737 1:N:0:AGGTGAGA+GGCATAGA
CCTATGACTCCTACGGGAGGCAGCAGTAGGGAATCTTCCGCAATGGACGAAAGTCTGACGGAGCAACGCCGCGTGAACGATGAAGGCCTTCGGGTCGTAAAGTTCTGTTGTTAGGGAAGAACAAGTACCAGAGTAACTGCTGGTACCTTGACGGTACCTAACCAGAAAGCCACGGCTAACTACGTGCCAGCAGCCGCGGTAATACGTAGGTGGCAAGCGTTGTCCGGAATTATTGGGCGTAAAGCGCGCGCAGGTGGTTTCTTAAGTCTGATGTGAAAGCCCACGGCTCAACCGTGTACGG
+
CCCCCCCCCCCCCCCCCCCCCCCCCCCCCCCCCCCCCCCCCCCCCCCCCCCCCCCCCCCCCCC5CCCCCCCCCCCCCCCCCCCC5CCCCCCC5CCCCCCCCCCCCCCCCCCCCCCCCCCCCCCCCCCCCCCCCCCCCCCCCCC5CCCCCCCCCCCCCCCCCCC5CCCCCCCCCCCCCCCC*CCCCCCCCC5CCCCC5CCCCCC*CCC5CCCCCCCCCCCC5CCCCCCCCCCCC5CCCCCCC*CCCCCCCC5CC5CCCCCCCCCCCCCCCCCCCCCCCC55CCCC*CCCCCCCCCCC#####
@VH01349:24:AACVJTHM5:1:1111:22283:53214 1:N:0:AGGTGAGA+GGCATAGA
CCTATGACTCCTACGGGAGGCAGCAGTGGGGAATCTTGGACAATGGGGGCAACCCTGATCCAGCGACGCCGCGTGGGTGATGAAGGCCTTCGGGTTGTAAAGCCCTTTCGACGGGGACGATGATGACGGTACCCGGCGAAGAAGCACCGGCTAACTCCGTGCCAGCAGCCGCGGTAAGACGGAGGGTGCTAGCGTTGTTCGGAATCACTGGGCGTAAAGGGCGCGTAGGCGGCATGGCGTGTCGGCTTGTGAAAGCCCGGGGCTCAACCCCGGAGGTGCGGCCGAAACTGCTGTGCCCCGG
+
CCCCCCCCCC*CCCCCCCCC5CC5CCCCCCCCCCCCCCCCCCCCCCCCCCCCCCCCCCCCCCC5CCCCCCCCCCCCCCCCC*CCCCCCCCCCCCCCCCCCC*CCCCCCCCCCCCCCCCCCCC5CCCCCCCCCCCCCCCCCCCCCCCCCCCCCCCCC5C5CCC5CCCCCCCCCCCCCCC5CCCCCCCC5*CCCCCCCCCCCCCCCCCCCC5CCCCCCCCCCCCCCCCCCCCCCCCC5CCCCCCCCCCCCCCCCCCCCCCCCCCCCCCCCCCCCCCCCCCCCCCCCCCCCCC*CCCC*#####
@VH01349:24:AACVJTHM5:1:1111:56424:53612 1:N:0:AGGTGAGA+GGCATAGA
CCTATGACTCCTACGGGAGGCAGCAGTGGGGAATTGTTCGCAATGGGCGCAAGCCTGACGACGCAACGCCGCGTGGAGGACGAAGGTCTTCGGATTGTAAACTCCTGTTGCCCGGGACGAATGGCTCCGACCTAACACGTCGGAGTATGACGGTACCGGGTGAGGAAGCCCCGGCTAACTCTGTGCCAGCAGCCGCGGTAATACAGAGGGGGCAAGCGTTGTTCGGAATCACTGGGCGTAAAGGGCGCGTAGGTGGCTCAGCAAGTGTGTGGTGAAAGTCCGGAGCTTAACTCCGGCAAAT
+
CCCCCCCCCCCCCCCCCCCCCCCCCCCCCCCCCCCCCCCCCCCCCCCCCCCCCCCCCCCCCCCCCCCCCCCCCCCCCCCCCCCCCCCCCCCCCCCCCCCCCCCCCCCCCCCCCCCCCCCCCCCCCCCCCCCCCCCCCCCCCCCCCCCCCCCCCCCCCCCCCCCCCCCC5CCCCCCCCCCCCCCCCCCCCCCCCCCCCCCCCCCCCCCCC5CCCCCCCCCCCCCCCCCCCCCCCCCCCCCCCCC5CCCCCCCCCCCCCCCCCCCCCCCCCCCCCCCCCCCCCCCCCCCCCCCCCC*5#####
@VH01349:24:AACVJTHM5:1:1111:22965:54729 1:N:0:AGGTGAGA+GGCATAGA
CCTATGACTCCTACGGGAGGCAGCAGTGGGGAATATTGCACAATGGGCGAAAGCCTGATGCAGCGACGCCGCGTGAGGGATGACGGCCTTCGGGTTGTAAACCTCTTTCAGCAGGGAAGAAGCGAAAGTGACGGTACCTGCAGAAGAAGCGCCGGCTAACTACGTGCCAGCAGCCGCGGTAATACGTAGGGCGCAAGCGTTGTCCGGAATTATTGGGCGTAAAGAGCTCGTAGGCGGCTTGTCACGTCGGGTGTGAAAGGCCGGGGGTTAACCCCGGGTCTGCATCCGATACGGGCTTTGG
+
CCCCCC5CCCCCCCCCCCCCCCCCCCCCCCCCCCCCCCCCCCCCCCCCCCCCCCCCCCCCCCCCCCCC*CCCCCCCCCCCCCCCCCCCCCCCCCCCCCCCCCCCCCCCCCCCCCCCCCCCCCCCCCCCCCCCCCCCCCCCCCCCCCCCCCC5CCCCCCCCCCCCC5CCCCCCCCCCCCCCCCCCCCCCCCCCCCCCCCCCCCCCCCCCCCCCCCCCCCCCCCCCCCCCCCCCCCCCCCCCCCCCCCCCCCCCCCCCCCC*CCCCCC*CCCCCCCCCCCCCCCCCCCCCCCCCCCCC#####
@VH01349:24:AACVJTHM5:1:1111:51993:55543 1:N:0:AGGTGAGA+GGCATAGA
CCTATGACTCCTACGGGAGGCAGCAGTGGGGAATCTTGCGCAATGCGCGAAAGCGTGACGCAGCAACGCCGCGTGCGGGAAGACGGCCTTCGGGTTGTAAACCGCTTTCAGTTGGGACGAAGGTCCGCCGGTGAATAGCCGGCTGGACTGACGGTACCTTCAGAAGAAGCCCCGGCTAACTACGTGCCAGCAGCCGCGGTAATACGTAGGGGGCAAGCGTTGTCCGGAATCATTGGGCGTAAAGCGCGTGTAGGCGGCTCGGTAAGTCTGCTGTGAAAGTCCAGGGCTCAACCCTGGGGTT
+
C*CCCCCCCCCCCCC*CCCCCCCCCCCCCCCCCCCCC*CCCCCCCC*CCCCCCCCCCCCCCCCCCCCCCCCCCCCCCCCCCCCCCC*CCCCCCCCCCCCCCCCCCC*CCCCCCC5CCCCCCCCCCCCCCCCCCCCCCCCCCCCCCCCCCCCCCCCCCCCCCCCCCCCCCCCCCCCCCCCCCCCCCCCCCCCCCCC5CCCCCCCC5CCCCCCC55CCCCCCCCCCCCCCCC5CCCCCCCCCC*CCCCCCCCCCCCCCCCCC*CCCCCCCCCCCCCCCCC5*C*5C*CCC*CCCCC55#####
@VH01349:24:AACVJTHM5:1:1111:52277:55751 1:N:0:AGGTGAGA+GGCATAGA
CCTATGACTCCTACGGGAGGCAGCAGTAAGGAATATTGGTCAATGGACGCAAGTCTGAACCAGCCATGCCGCGTGGAGGATGAAGGTCCTCTGGATTGTAAACTTCTTTTATCTGGGAAGAAATCCATTTTTCTAAAATGGTTGACGGTACCAGATGAATAAGCACCGGCTAACTCCGTGCCAGCAGCCGCGGTAATACGGAGGGTGCAAGCGTTATCCGGATTTACTGGGTTTAAAGGGTGCGTAGGCGGATAGGTAAGTCAGTGGTGAAATCTCCGAGCTTAACTCGGAAACTGACCAA
+
CCCCCCCC5CCCC*CCCCCCCC*CCCCCCCCCCCCCCCCCCCCCCCCCC*CCCCCCCCCCCC5CCCCCCCCC*CCCCCCCCCCCCCCCCCCCCCCCCCCCCCCCCCCCCCCCCCCCCCCCCCCCCCCCCCCCCCCCCCCCCCCCCCCCCCC5*CCCC*CCCCCCC5CCCCCCCCCCCCCCCCCCCCCCCC5CCCC5CCC5CCC5CCCC55C5CCCCCC*55CCCCCCCCCCCCCCCCCC5C5CCCCCCCCCCCCC5CCCCCCCCCCCCCCCCCCCCCCCCCCCCCCCCC*CCCCC*#####
@VH01349:24:AACVJTHM5:1:1112:55951:2174 1:N:0:AGGTGAGA+GGCATAGA
CCTATGACTCCTACGGGAGGCAGCAGTGGGGAATATTGGACAATGGGCGAAAGCCTGATCCAGCAATGCCGCGTGAGTGATGAAGGCCCTAGGGTTGTAAAGCTCTTTTACCCGGGATGATAATGACAGTACCGGGAGAATAAGCTCCGGCTAACTCCGTGCCAGTAGCCGCGGTAATACGGAGGGAGCTAGCGTTGTTCGGAATTACTGGGCGTAAAGCGCGCGTAGGCGGCTGCTCAAGTCAGAGGTGAAAGCCCGGGGCTCAACCCCGGAATAGCCTTTGAAACTAGGTGGCTATGGT
+
CCCCCC5CCCCCCCC5CC5CCC5CCCCCCC5CCCCCC*CCCCCCCCCCCCCCCCCCCCCCCCCCCCCCCCCCCCCCCCCCCCCCC5*CCCCCCCCCCCCCCCCCCCCCCCCCCCCCCCCCCCCCCCCCCCCCCCC5CCCCCCCCCCCCCCCCCCCCCCCCC*CCCC5CCCCCCCCCCCCCCCCCCCCCCCCC*CCCCCCCCCCCCCCCCCCCCCCCCCCCCCCCCCCCCCCCCCCCCCCCCCCC5CCCCCCCCCCCCCCCCCCCCCCCCCCCCCCCCCCC5CCCCCCC55CCCC*C#####
@VH01349:24:AACVJTHM5:1:1112:35065:5979 1:N:0:AGGTGAGA+GGCATAGA
CCTATGACTCCTACGGGAGGCAGCAGTAAGGAATATTGGTCAATGGACGCAAGTCTGAACCAGCCATGCCGCGTGGAGGATGAAGGTCCTCTGGATTGTAAACTTCTTTTATCGGAGAAGAAACCCCAGTTTTCTTGCTGGGTTGACGGTACCCGATGAATAAGCACCGGCTAACTCCGTGCCAGCAGCCGCGGTAATACGGAGGGTGCAAGCGTTATCCGGATTCATTGGGTTTAAAGGGTGCGTAGGTGGGTTGGTAAGTCAGTGGTGAAATCTCCGGGCTTAACTCGGAAACTTGGAG
+
CCCCC*CCCCCCCCCCCCCC5CCCCCCCCCCCCCCCCCCCCCCCCCCCCCCCCCCCCCCCCCCCCCCCCCCCCCCCCCCCCCCCCCCCCCCCCCCCCCCCCCCCCCCCCCCCCCCCCCCC5CCCCCCCCCCCCCCCC5CCCCCCCCCCCCCCCCCCCCCCCCCCCCCCCCCCCCCCCCCCCCCCCCCCCCCCCCCCCCCCCCCCCCCCCCCCCCCCCCCCCCCCCCCCCCCCCCCCCCCC5CCCCCCC5CCCCCCCCCCCCCCCCCCCCCCCCCC5CCCCCCCCCCCCCCCCCCCC#####
@VH01349:24:AACVJTHM5:1:1112:30085:6490 1:N:0:AGGTGAGA+GGCATAGA
CCTATGACTCCTACGGGAGGCAGCAGTAGGGAATCCTCCACAATGGACGAAAGTCTGATGGAGCAACGCCGCGTGAGTGAAGAAGGTTTTCGGATCGTAAAACTCTGTTGTAAGGGAAGAACACGTACGAGAGTAACTGCTCGTACCTTGACGGTACCTTATTAGAAAGCCACGGCTAACTACGTGCCAGCAGCCGCGGTAATACGTAGGTGGCAAGCGTTGTCCGGAATTATTGGGCGTAAAGCGCGCGCAGGCGGTTCTTTAAGTCTGATGTGAAAGCCCACGGCTCAACCGTGAGGTA
+
CCCCCCCCCCCCCCCCCCCCCCCCCCC5CCCCCCCCCCCCCCCCCCCCCCCCCCCCCCCCCCCCCCCCCCCCCCCCCCCCCCCCCCCCCCCCCCCCCCCCCCCCCCCCCCCCCCCCCCCCCCCCCCCCCCCCCCCCCCCCCCCCCC5CCCCCCCCCCCCCCCCCCCCCCCCCCCCCCCCCCCCCCCCCCCCCCCCCCCCCCCCCCCCCCCCCCCCCCCCCCCCCCCCCCCCCCCCCCCCCC5CCCCCCCCCCCCCCCCCCC5CCCCCCCCCCCCCCCCCCCCCCCCCCCCCCCCCC#####
@VH01349:24:AACVJTHM5:1:1112:20560:10106 1:N:0:AGGTGAGA+GGCATAGA
CCTATGACTCCTACGGGAGGCAGCAGCAGGGAATCTTGCGCAATGGGCGAAAGCCTGACGCAGCAACGCCGCGTGGGGGATGAAGGCCTTCGGGTTGTAAACCCCTTTCAGGAGGGAAGAAATTGACGGTACCTCCAAAAGAAGGACCGGCCAACTACGTGCCAGCAGCCGCGGTAATACGTAGGGTCCGAGCGTTATCCGGAATCATTGGGCGTAAAGAGCTCGTAGGCGGTTCAGCAAGTCGGCTGTGAAAGTCCGAGGCTCAACCTCGGAATCGCAGTCGATACTGCTGTGACGAGGG
+
CCCCCCCCCCCCCCC5CCCCCCCCCCCCCCCCCCCCCCCCCCCCCCCCCCCCC5CCCCCCCCCCCCCC*CCCCCCCCCCCCCCCCCCCCCCCCCCCCCCCCCCCCCCCCCCCCCCCCCCCCCCCCCCCCCCCCCCCCCCCCCCCCCCCCCCCCCCCCCCCCCCCCCCC*CCCCCCCCCCCC5CC5CCCCCCCCCCCCCCCCCCCCCCCCCCCCCCCCCCCCCCCCCCCCCCCCCCCCCCCCCCCCCCCCCCCCCCCC5C*CCCCCCCCCCCCCCCC5*CCCCCCC5CCCCCCCCCC#####
@VH01349:24:AACVJTHM5:1:1112:11945:10542 1:N:0:AGGTGAGA+GGCATAGA
CCTATGACTCCTACGGGAGGCAGCAGTGGGGAATATTGGACAATGGGCGCAAGCCTGATCCAGCCACGCCGCGTGAGTGACGAAGGCCTTCGGGTCGTAAAGCTCTGTGGGGAGGGACGAACCGCTGGATGTGAATAGCATCCAGCATGACGGTACCTCCTTAGCAAGCACCGGCTAACTTCGTGCCAGCAGCCGCGGTAATACGAAGGGTGCCAACGTTGCTCGGAATTATTGGGCGTAAAGCGCACGTAGGCGGCTTAGCAAGTCGGAAGTGAAATCCCTCGGCTCAACCAAGGAACCA
+
CCC5CCCCCCCCCCCCCCCCCCCCCCC5CCCCCC5CCC5CCCCCCCCCCCCCCCCCCCCCCCCCCCCCCCCCCCCCCCCCCCCCCCCCCCCCCCCCCCCCCCCCCCCCCCCCCCCCCC*CCCCCCCCCCCCCCCCCCCCCCCCCCCCCCCCCCCCCCCCCCCCCCCCCCCCCC*CCCCCCCCCCCCCCCCCCCCCCCCCCCCCCCCCCCCCCCCCCCCCCCCCCCCCCCCCCCCCCCCCCCCCCCCCCCCCCCC5CCCCC5CCCCCCCCCCCCCCCCCCC*CCCCCCCCCCC5CCC#####
@VH01349:24:AACVJTHM5:1:1112:59473:13609 1:N:0:AGGTGAGA+GGCATAGA
CCTATGACTCCTACGGGAGGCAGCAGTGAGGAATATTGGGCAATGGACGGAAGTCTGACCCAGCAACGCCGCGTGAAGGAAGAAGGCCTTCGGGTTGTAAACTTCTTTTTAGGGGGAAAAGGAAGGATGGTACCCCTAGAATAAGTCACGGCTAACTACGTGCCAGCAGCCGCGGTAATACGTAGGTGACAAGCGTTATCCGGAATTACTGGGCGTAAAGCGCACGCAAGCGGTTTGTCAAGTCTGACGTGAAATCTTCTGGCTTAACCAGGAGCGGTCGTTGGAAACTGAGAGACAGGAA
+
CCCCCCCCCCCCCCCCCCCCCCCCCCCCCCCCCC5CCCCCCCCCCCCCCCCCCCCCCCCCCC*CCCCCCCCCCCCCCCCCCCCC*CCCCCCCCCCCCCCCCCCCCCCCCCCCCCCCCCCCCCCCCCCCCCCCCCCCCCCCCCCCCCCCCCCCCCCCCCC5CCCCCC5CCCCCCC5CCCCCCCCCC*CCC5CCCC5CCCCCCCCCCCCCCCCCCCCCCCCCCCCCCCCCCCCCCCCCCCCCCCCCCCCCCCCCCCCCCCCCCCCCCCCC*CCCCCCCCCCCCCCCCCCCC5CCCCCC#####
@VH01349:24:AACVJTHM5:1:1112:22776:14063 1:N:0:AGGTGAGA+GGCATAGA
CCTATGACTCCTACGGGAGGCAGCAGTAGGGAATATTGGGCAATGGACGAGAGTCTGACCCAGCCATGCCGCGTGCAGGAAGAAGGCCTATTGGGTTGTAAACTGCTTTTATCTGGGAAGAAAAGGCCCATGCGTGGGACATTGCCGGTACCAGATGAATAAGCACCGGCTAACTCCGTGCCAGCAGCCGCGGTAATACGGAGGGTGCAAGCGTTGTCCGGATTTATTGGGTTTAAAGGGTGCGTAGGCGGCTATTTAAGTCAGCGGTGAAAGACTCCGGCTCAACCGGAGCAGTGAATGG
+
CCCCCCCCCCCCCCCCCCCCCCCCCCCCCCCCCCCCCCCCCCCCCCCCCCCCCCCCCCCCCCCCCCCCCCCCCCCCCCCCCCCCCCCCCCCCCCCCCCCCCCCCCCCCCCCCCCCCCCCCCCCCCCCCCCCCCCCCCCC5CCCCCCCCCCCCCCCCCCCCCCCCCCCCC5CCCCCCCCCCCCCCCCCCCCCCCCCCCCCCCCCCCCCCC5CCCCCCCCCCCCCCCCCCCCCCCCCCCCCCCCCCCCCCCCCCCCCCCCCCCCCCCCCCCCCCC5CCCCCCCCCCCCCCCCCCCCCC#####
@VH01349:24:AACVJTHM5:1:1112:51936:14139 1:N:0:AGGTGAGA+GGCATAGA
CCTATGACTCCTACGGGAGGCAGCAGTGGGGAATTGTTCGCAATGGGCGCAAGCCTGACGACGCAACGCCGCGTGGAGGATGAAGGTCTTCGGATTGTAAACTCCTGTTGATCGGGAAGAATGGACTCCGGGTTAATACGCCGGGGGAGTGACGGTACCGATTGAGGAAGCCACGGCTAACTCTGTGCCAGCAGCCGCGGTAATACAGAGGTGGCAAGCGTTGTTCGGAATTACTGGGCGTAAAGGGCGCGTAGGCGGTCGCCTAAGTCGGACGTGAAATCCCCAAGCTTAACTTGTGAGG
+
CCCCCCCCCCCCCCCCCCCCCCCCCCCCCCCCCCCCCCCCCCCCCCCCCCCCCCCCCCCCCCCCCCCCCCCCCCCCCCCCCCCCCCCCCCCCCCCCCCCCCCCCCCCCCCCCCCCCCCCCCCCCCCCCCCCCCCCCCCCCCCCCCCCCCCCCCCCCCCCCCCCCCCCCCCCCCCCCCCCCCCCCCCCCCCCCCCCCCCCCCCCCCCCCCCCCCC*CCCCCCCCCCCCCCCCC5CCCCCCCCCCCCCCCCCCCCCCCCCCCCCCCCCCCCCCCCCCCCCCCCC*CCCCCCCCCCCC*#####
@VH01349:24:AACVJTHM5:1:1112:45574:14631 1:N:0:AGGTGAGA+GGCATAGA
CCTATGACTCCTACGGGAGGCAGCAGTGGGGAATCTTGCACAATGGGGGCAACCCTGATGCAGCGACGCCGCGTGAGCGATGAAGCCCTTCGGGGTGTAAAGCTCTTTCGGCAGGGACGATAATGACGGTACCTGCAGAAGCAGCTGCGGCTAACTACGTGCCAGCAGCCGCGGTAATACGTAGGCAGCGAGCGTTGTTCGGAGTTACTGGGCGTAAAGGGTGCGTAGGCGGCCGATTAAGTTTGTCGTGAAATCTCCCGGCTTAACTGGGAGGGTGCGGCGAATACTGACCGGCTAACGG
+
CCCCCCCCCCCCCCCCCCCCCCCCCCCCCCCCCCCCCCCCCCCCCCCCC*CCCCCCCCCCCCCC*CCCCCCCCCCCCCCCCCCCCCCCCCCCCCCCCCCCCCCCCCCCCCCCCCCCCCCCCCCCCCCCCCCCCCCCCCCCCCCCCCC5CCCCCCCCCCCC5CCCCCCCCCCCCCCCCCCCCCCCCCCCCCCCCCCCCCCCCCCCCCCCCCCCCCCCCCCCCCCCCCCCCCCCCCCCCCCCCCCCCCCCCCCCCCCCCCCCCCCCCCCCCCCCCCCCCCCC*CCCC5CCCCCCCCCC#####
@VH01349:24:AACVJTHM5:1:1112:65532:15918 1:N:0:AGGTGAGA+GGCATAGA
CCTATGACTCCTACGGGAGGCAGCAGTAGGGAATCTTCCGCAATGGACGAAAGTCTGACGGAGCAACGCCGCGTGAACGAAGAAGGCCTTCGGGTCGTAAAGTTCTGTTGTTAGGGAAGAACAAGTACCAGAGTAACTGCTGGTACCTTGACGGTACCTAACCAGAAAGCCACGGCTAACTACGTGCCAGCAGCCGCGGTAATACGTAGGTGGCAAGCGTTGTCCGGAATTATTGGGCGTAAAGCGCGCGCAGGCGGTCCTTTAAGTCTGATGTGAAAGCCCACGGCTCAACCGTGAGTCT
+
CCCCCCCCCCCCCCCCCCCCCCCCCCCCCCCCCCCCCCCCCCCCCCCCCCCCCCCCCCC5CCCCCCCCCCCCCCCCCCC5CCCCCCCCCCCCCCCC5CCCCCCCCCCCCCCCCCCCCCCCCCCCCCCCCCCCCCCCCCCCCCCCCCCCCCCCCCCCCCCCCCCCCCCCCCCCCCCCCCCCCCCCCCCCCCCCCCCCCCCCCCCCC*CCCCCCCCCCCCCCCCCCCCCCCCCCCCCCCCCCCCCCCCC5C55CCCCCCCCCCCCCCCCCCCCCCCCCCCCCC*CCCCCCCCC5CCCC#####
@VH01349:24:AACVJTHM5:1:1112:66952:16543 1:N:0:AGGTGAGA+GGCATAGA
[truncated: 30,079,475 more chars]
