# Supplementary material for: Interactive effects between soil properties and bacterial communities in tomato rhizosphere under the application of microbial agents
Source: PeerJ. 2025 Jun 30;13:e19564. doi: 10.7717/peerj.19564 (PMC12225625; doi:10.7717/peerj.19564)
Supplement: Supplemental Information 14 — Sequencing data of bacteria treated with FQ-T2-R2 [file peerj-13-19564-s014.gz › MJ20221018170--MJ230814P_31--64df553c83aaf73e084d275b--FQ_T2.R2.raw.fastq]

@VH01349:24:AACVJTHM5:1:1101:21356:1095 2:N:0:AGGTGAGA+CGCATAGA
GTCATGGGACTACCCGGGTTTCTAATCCCGTTCGCTCCCCACGCCTTCGTGCCTCAGCGTCAGGTCCAGCCCAGCTGGCCGCCTTCGCCACAGCTGTTCGTCCCGATCTCTACGCATTTCACCACTACACCGGGAATTCCACCAGCCGCTGCTGTCCTCAAGCCTGCCCGTCCCCGACGACCCTCCCCGGTTGAGGCGGGGGCTTTCACGCCGGGCGCGTCAAGCCGCCTGCGCACCCTTTACGCCCATTAACTCGGGACAACGGTCGGCCCCTACGTATTACCGCGGGTGCTGGGGTGTC
+
CCCCCCCCCCCCCCCCCCCCCCCCCCCCCCCCC5CCCCCCCCCCCCCCCCC*5CCCCCCCC*CCCCC555CCCC5CCC*C5*C5CC*CCCC55*CCCCC*CCCCC55CCCCCC*5CCCCCC5CC5*C5CC5C555C*C*CC55C5*5C5C5*C55CCCCCC5555***555C5*55CC*C5CCCC*CCCC5CCC*C5C5C5C*C5C*CCCCCC5C*C5C*CCCC5**55C5*5*C5555C5C*5*CC**555555*5555*5*5*5555*5**555*5555**55555*555555*#####
@VH01349:24:AACVJTHM5:1:1101:20693:2136 2:N:0:AGGTGAGA+CGCATAGA
GTCATGGGACTACACGGGTTTCTAATCCTGTTTGCTCCCCACGCTTTCGCGCCTCAGCGTCAGTTACAGGCCAGGAAGCCGCCTTCGCCACTGGTGTTCCTCCATTTCTCTACGCATTTCACCGGTACACATGGAATTCCGCTTCCCTCTCCTGCACTCAAGTCTTGCAGTTTCCCTTGCGACCCGAGGTTGAGCCCCGGGTTTAAACAATCGGACTTACAAAACCGCCTGCGCGCGCTTTACGCGCAATAATTCCGGTCAACGCTGGCCCCCTACGTATTACCGCGGGTGGTGGGGGTTC
+
CCCCCCCCC*5CCCCCCCCCCCCCCCCCCCCCCCCCC55CCCCCCCCCCC5CCCCCCCCCCCCCCCCCCCCCCCCCCCCCC5CCCC5*CC5CCCCCCCCCCC*CC*CCCCCC*5**CCCCCCC5*CCCCCCC5*C5C*CC5CCCCCCC5C5CC55C*CC5C5CC5C55CC5CCCCC5C5CCC55CCCCCCCCC*5CC55*C*CC5555CCC5CC*55555*55555555C555CCC5C*C5**5**55*55*5**55**555555C55*5**555555*555*555*5*55*5C*5#####
@VH01349:24:AACVJTHM5:1:1101:60287:3366 2:N:0:AGGTGAGA+CGCATAGA
GTCATGGGACTACTCGGGTATCTAATCCTGTTTGCTCCCCACGCTTTCGCGTATCAGCGTCAGTATCCAACCAGCGGGCCGCCTTCGCCACAGGTGTTCCTCCCGATATCTACGCATTTCACCGCTACACCGGGAATTCCACCCCCCCTCTTTGGTACTCTAGCTTGTCAGTTTCATGCGTCGTTCCCCGCTTGAGCCGAGGGATTTCACACATGACTTAACAAACCCCCTACACGCCCTTTACGGCCAATGATTCCGAACAACGCTTGCACCCTCTGTATTACTGGGGCTGCTGGACTGT
+
CCCCCCCCCCCCCCCCCCCCCCCCCCCCCCCCCCCC*CCCCCCCCCCCCCCCCCCCCCCCCCCCCCC5CCCCCCCCCC*CCCCCCCCCCCCCC5CCCCCCCC5CCCCCC*CCCC5CCCCCCCCCCCCCCCCCCCCCCCCCCCCCCCCCCCCCCCC*C*CCCC**55CCCC5*CCCCC*5CCCCCCCCCCC*CCCC5C5C55CCCCCCCCCC*55CCCC*CCC555*5*5*C5555555555555*55*5555555555C5*5CCC*CC5*55C5C555CC555****5*5555555#####
@VH01349:24:AACVJTHM5:1:1101:49948:3404 2:N:0:AGGTGAGA+CGCATAGA
GTCATGGGACTACACGGGTATCTAATCCTGTTTGCTCCCCACGCTTTCGCACCTGATCGTCAGTATTGGTCCAGGAAGCCGCCTTCGCCACTGATGTTCCTTCTGATATCTACGCATTTCACTGCTACACCAGAAATTCCGCTTCCCTCTCCCATACTCTAGCAATGCAGTCTCGGATGCAGTTCCCAGGTTGAGCCCGCGGATTTCACACCCGACTTGCAAAGCCGACTACGTGCGCTTTACGCCCAGTAATTCCGATTAACGCTCGCACCCTCTGTATTACCGCGGCTGCTGGCTGGGC
+
5CCCC*5CCCCCCCCCCCCCCCCCCC*CCCCCCCCCCC*CCCCCCCCCC5CCCCCCCCCCCCC5CCCC*CC*CCCCCCCCCCCCCCCCCCCCCCC*CC5CCCCCCCCCC*CCCCCCCCCCCCCCCCCCCC5CCCCCCCCCCCCCCC*CCCC*CCCCCCCCCC5CCCC*CCCCCCCCCCC*CCCCCCCCC*CC5CCC55C*CCC5CC*CCC*CCCCCC5C5CCCC*CCCCCCC*5CCC*CC5CCCCCC5CC5CC*CC55C*CC55CCCCCC*5CCCCCCCCCCCCC5CCC555C5*C#####
@VH01349:24:AACVJTHM5:1:1101:35463:3461 2:N:0:AGGTGAGA+CGCATAGA
GTCATGGGACTACACGGGTTTCTAATCCTGTTTGCTCCCCACGCTTTCGTATCTCAGCGTCAGTACATGGCCAGATAGCCGCCTTCGCCACCAGTGTTCCTCCAGATATCTACGTATTTCACCACTACACCTGGAATTCCACTATCCTCTCCAGTACTCAAGCCATGCAGTATCAGATGCACTTCCCGGGTTGAGCCCGGGGCTTTCACACCTGACTTACAAGGCCGCCTACATACGCTTTACGCCCAATGATTCCGAACAACCGTAGGATCCCTCGTCTTACCGCGGCTGCTGGGTGGTC
+
CCCCCCCCCCCCCCCCCCCCCCCCCCCCCCCCCCCCCCCCCCCCCCCCCCCCCCC5CCCCCCCCCCCCCC5CCC*C5CCCCCCCCCCCCCCC*CC5CCC5CCCCCCCCCCCCCCCCCCCCCCCCCCCCCCCCCCCCCCCCCC5CC*CCCCCCCCCCCCCCCCCCCCCCC5CCCCCCCCC5CCCCCCCCCCC5CCCCCCCCCC*CCCCCC5CCC5*CCCCCCCC**CCCC5CCCC55C55CCC5C*CCCC5C*CC*CCC55CCC***5C5C5*5*5555*5555555*5555*C555#####
@VH01349:24:AACVJTHM5:1:1101:65987:3840 2:N:0:AGGTGAGA+CGCATAGA
GTCATGGGACTACTGGGGTATCTAATCCTGTTTGCTCCCCACGCTTTCGCTCCTCAGCGTCAGTACTGGCCCAGTGAACCGCCTTCGCTACTGGTGTTCCTCCCGATATCTGCGCATTTCACCGCTACACCGGGAATTCCATTCTCCTCTACCAGACTCTAGCCACAGCAGTATCGACTGCAGTTCCGAGGTTAAGCCTCGGGATTTCACAGCCGACTTGGTGAGGCGCCTACGACCTCTTTACGCCCAATAATTCCGGACAACGCTTGCCCCCTTCCTATTACCGCGGGTGCTGGTCCGT
+
CCCCCCCCCCCCCCCCCCCCCCCCCCCCCCCCCC5CCCC*CCCCCCCCC5CCCCCCCCC5CCCCCCCCCCCCCC*CCCCCCC5CCCCCCC5CCCC5CCCCCC5CCCCCCCCCCCCCCCCCCC5CCC5C5C5CCCC5CCCC5CCCCCCCCCCCCC5CCCCCCCCCCCCCC55CCC55CCCCC55CCCC*5CCCC55*CCCCCCCCCC5*CCCC*5C*CC55CCC*C*CC*CC**55*5C5555555555555555555*5555555555C*5555**5*5*55*555555*555555#####
@VH01349:24:AACVJTHM5:1:1101:64150:4578 2:N:0:AGGTGAGA+GGCATAGA
GTCATGGGACTACACGGGTATCTAATCCTGTTCGCTCCCCATGCTTTCGCGTCTCAGCGTCAGGAATGGCCCAGCGAGCCGCCTTCGCTACTGGTGTTCCTCCCGATATCTGCGCATTTCACCGCTACACCGGGAATTCCACTCGCCTCTACCATCCTCTAGCCCGGCAGTATCCACCGCACGCCCAGGGTTGAGCCCCAGGTTTTCACGGCAGACTTACCGAACCGCCTACACGCTCTTTACGCCCAATAATTCCGGCCAACCCTCGCCCCCTAGCTATTACCGCGGCTGGTGGCGTCGA
+
CCCCCCCCCCCCC55CCCCCCCCCCCCCCCCCCCCCCCCCCCCCCCC*CCCCCCCCCCCCCCCCCCCCCCCCCCCCCCC5CCCCCCC5CC*CCCC5CCCCCCCCCCCC*CCC5CCCCCC*CCC**5CCCCCCCCCCCC5CCCCCCCC**CCCC5CCCCCCCCCCC5*CCCCCC**5CCCCCC*C55CCC*CCCCC55CCCCCCCCCCCCCC*CCC5CCCCC5CC5C*CCCC5CCCCCCCCCCCC*CCCCCC55C5CC*55CCC**5CC5*55**5***555555**5*5555555*#####
@VH01349:24:AACVJTHM5:1:1101:20428:5279 2:N:0:AGGTGAGA+GGCATAGA
GTCATGGGACTACCAGGGTATCTAATCCTGTTTGCTCCCCACGCTTTCGTGCCTGAACGTCGGTGCTGGACCAGGAAGCCGCTTTCGCCACTGCTGTTCCTTCCGATATCTACGCATTTCACCGCTACACCGGAAATTCCGCTTCCCTCTTCCGCACCCTAGCTACGCAGTCTCGAATGCAATTCCCAGGTTGAGCCCGGGGCTTTCACACCCGACTTATGTAACCCTCTACGCACGCTTTACGCCCAGTAATTCCGATTAACGCTTGCACGCTCTGTATTACCGCGGCTGCTGGCCACAT
+
CCCCCC5CCCCCC5CCCCCCCCCCCC5CCCCCCCCCCCCCCCCCCCCCCCC*CCCCCCCCCCCCCCCCCCCCCCCCCCCCCCCCC55CCCCCC*CCCCCCCCCCCCCCCCC5CCCCCCCCCCC5CCCCCCC*CCCC*C5CCCCCCCCCCCCCCC*CCCCCCCCC5C5CCCCC5CCCCCCCCCC555CCCCCCCCCCCCCCCC*CCCCC5C**55C*CC*CCC55C5*C5CC555CCCCCCCCC5C5C5CC55CCC5CCCCC5555*55555*5555C5555*5*55555555555*#####
@VH01349:24:AACVJTHM5:1:1101:61101:7248 2:N:0:AGGTGAGA+CGCATAGA
GTCATGGGACTACAGGGGTTTCTAATCCCGTTCGCTCCCCATGCTTTCGCACCTCAGCGTCAGGTCAGGCCCAGCGTGTCGCCTTCGCCACTGGTGTTCCTCCGGATCTCTACGCATTTCACCACTACACCCGGAATTCCACACGCCTCTACCTGCCTCTAGTCGCGCAGTTCGGCCACGTCCTCGCCCGGTTGAGCCGGGCGCTTTCACGCAGCACTTGCACGACCGCCTACACGCGCTTTACACGCACTAAATCCGGATAACGGTCCCCTCCTACGTTTAACCGCGGCTGCTGGACTCA
+
CCCCCCCCCCCCCCCCCCCCCCC*CCCC*CCC5C5C*CCCCCCCCCCCCCCCCCCCC*CCCCCCCCCCCCCCCC*CCCCCCCCCCCCCCCCCCCCCCCCCCCCCCCCCCCCCCCCCCCCCCCCCCC*CCCCCC*5CCCCCCCC*CCCCCCCCCCCCCCCCCCCC*CC*CCCCCCCCCC5CCCCCC*CCCCCCCCCCCCCC55C*C*CCCCC*C*CCCCCCCCCCCCC*CCCCC5CC*CCCC5CCCC*CC*CC5CCCC5CCCC55**55*555555C55555*5**5****5**555#####
@VH01349:24:AACVJTHM5:1:1101:50725:7664 2:N:0:AGGTGAGA+CGCATAGA
GTCATGGGACTACACGGGTTTCTAATCCTGTTTGCTCCCCTAGCTTTCGCGCCTCAGCGTCAGTATCCGTCCAGAAGATCGCCTTCGCCACTGGTGTTCCTCCCGATATCTACGCATTTCACCGCTACACCGGGAATTCCATCTTCCTCTCCGGAACTCTATTCTTCCAGTATCTTGTGCACTTCCCAAGTTAGGCTTGGGGCTTTCACACAAGACTTGATTGAACGCCTACGCGCCCTTTACGCCCAGTAATTCCGAGTAACGCTTGCTCCCTCCGTATTACCGCGGCTGCTGGGGTTGG
+
CCCCC5*CC5CCCCCCCCCCCC*CCCCCCCCCCCCCCCCCCCCCCCCCCCCCCCCCCCCCCCCCCCCCCCCCCCCCCCCCCCCCCCCCCCCCCCCCCCCCCCCCCCCCCCCCCCCCCCCCCCCCCCCCCCCCCCCC5CCCCCCCC5CCCCCCCCCCCCCCCCCCCCCCCCCCCCCC*CCCCCCCCC*CCCCCCC*CCCCCCCCCCC*CC55CCCCCCCCCCCC5CCCC5CCCCCCC5C*CCCCC55CCCCC55C555C*C55555CC5*5*555555*55555C55555555C55C#####
@VH01349:24:AACVJTHM5:1:1101:59927:7853 2:N:0:AGGTGAGA+CGCATAGA
GTCATGGGACTACACGGGTTTCTAATGCGGTTTGCTCGCCTGGGTTTCGTTGCTCAGTGTCAGTTGCAGTCCAGAATGCCCCCTTCGCCACCGGTGTTCCTCCAGATATCTTCGCAGTTCACCGCTACACCTGGAATTCCGCATTCCTCTGCTGCACTCAACCCATCGAGTATCGGACGCAGTTCCCCAGTTAAGCTGAGGCATTTCACGTCCGACTTAGTCCGCCACCTACGAATCCTTTACGCCCAGTATTTTCGAAGACCGCTTTCCCCCGCCGTATAACCGCGGCTGCTGTGCCTTC
+
*CCCCC5CCCCCCC*CCCCCCCCCCC*C*C5C5CCCC5CCC5**CCCC5CC*CCC5*5C5C*CCCCCCCCC5*CC*C**5**55C*5*555555CCCCC*C*C*C*CC555*55*C*C5*CC**5555C55CC*C*5C55C**55555555CC5555CC*5***5C5*5**55*555*55*5CC5555*5*55555555555C555***5555555555*55*555555C5555***5*5555**5555555555*5*5*5****55*5*5*5*555*55*55*55***55555*5#####
@VH01349:24:AACVJTHM5:1:1101:52239:8459 2:N:0:AGGTGAGA+CGCATAGA
GTCATGGGACTACAGGGGTATCTAATCCCGTTTGCTCCCCTGGCTTTCGCTCCTCAGCGTCAATGTCGGTCCAGGATGCCGCCTTCGCCACCGGTATTCCTCCAGATATCTACGCATTTCACCGCTACACCTGGAATTCTGCATCCCTCTCCCGAATTCAAGGCATCCAGTATCGGATGCAGTTCCCAGGTTGAGCCTGGGGATTTCACATCCGACTTAGTTGGCCGCCTACGAGCCCTTTACGCCGAGTAATTCCGAACAACGCTTCCCCCCCCCGTATTACCGCGGGTGCTGGCAAAAT
+
CCCCCCCCCCCCCCCCC5CCCCCCCCCCC5CCCCCCCCCCCCCCCCCCCCCCCCCCCCCCCCCC*CCCCCC*CCCCCCCCCCCCCCCCCCCCCCC5CCCCCC*CCCCCCCCCCC5CCCCCCCC55CCCC*CCCCCCCCCCCCCCCCCCCCC5C*CCCCCCC5*CCCC5CCCCCC5C*CCCCCCCCCCC*CCCCCC55CCCCCCCCCCCCCCCCCCCC55CCC*CCCC*CCCCCC*5CCCCCC*5CCC5*CC*CCC*5CCCCC*5*CC*55*5C55555555555555**C555C5*#####
@VH01349:24:AACVJTHM5:1:1101:54303:9463 2:N:0:AGGTGAGA+GGCATAGA
GTCATGGGACTACTCGGGTATCTAATCCTGTTTGCTCCCCTAGCTTTCGCGCCTCAGCGTCAGTTTCTGTCCAGATAGCCGCCTTCGCCACCGGTGTTCCTCCTGATATCTACGCATTTCACCGCTACACCAGGAATTCCGCTATCCCCTCCAGAACTCTAGCCTGCTAGTTTTGGATGCAGGCTCTGGGTTAAGCCCAGAGTTTTCACATCCAACTTAGCAAACCGCCTACGCGCCCTTTACGCCCAGTAATTCCGAACAACGCTTGCCCCCCCCCGTATTACCGCGCCTGCTGGATGTC
+
CCCCCC*CCCCCCCCCCC5CCCCCCCCCCCCCCCCCCCCCCCCCCCCCCCCCCCC*CCCCCCCCCCCC*CCCCCCCCC*CCCCCCCCCCCCC5CCCCCCCC5CCCCCCCCCCCCCCCCCCCCCC**5CCCCCCCCCCC5CCCCCCCCCCCCCCCCCCCCCCC*CC5CCCCC5CC5CCCC5C555CCCCCCCCCCCCCCCCCCCCCC*CCCCCCCCCCCCC*CC55*5C*C5C55CC55CCC5*CCCCCC*CCC5555C55CC555CCC5C*C5*5CCCC5*C*55555*55*5555#####
@VH01349:24:AACVJTHM5:1:1101:27131:10163 2:N:0:AGGTGAGA+CGCATAGA
GTCATGGGACTACCCGGGTATCTAATCCTGTTTGCTCCCCACGCTTTCGCACCTCAGCGTCAGTATCAGTCCAGCGAGTCGCCTTCGCCACTGGTGTTCCTCCGAATATCTACGAATTTCACCTCTACACTCGGAATTCCACTCGCCTCTCCTGACCTCCAGGCCTGCAGTCTAGAAGGCAGTTCCAGGGTTGAGCCCTGGGATTTCACCCCCTACTTACAGACCCGCCTACGTGCGCTTTACGCCCAGTAATTCCGAACAACGCTAGGCCCCTTCGTATTACGGCGGGTGCTGGCCTTGG
+
CCCCCCCCCCCCCCCCC5CCCCCCCCCCCCCCCC*CCCCCCCC*CCCCC5CCCCCCCCCCCCCCCCCCCCC*CC*CCCCCC5CCCCCCCCCCC5CCCCCCCCCCCCCCCCCCCCCCCCCCC*5CCCCCCCCCCCCCCCCCCCCCCCCCCCCCCCCCCCCCCCCCCCCCCCCCCCCCC*CCCCCCCCCCCCCC*CC*CCCCCCCCCCCCCCC5CC*CCCCCC*CC*CC5CCC555**55*55C55*CC5CCCCCC*5CC55555*5C5555*555C55555C55*5C5**C55CCC*#####
@VH01349:24:AACVJTHM5:1:1101:19348:11696 2:N:0:AGGTGAGA+CGCATAGA
GTCATGGGACTACTGGGGTATCTAATCCTGTTTGCTCCCCACGCTTTCGCTCCTCAGCGTCAGTGCCGGCCCAGAGAACCGCCTTCGCTACTGGTGTTCCTCTCGATATCTGCGCATTTCACCCCTACACCGAGAATTCCATTCTCCTCTACCGGACTCGAGTCACAGCAGTATCGACTGCAATTCCGAGCTTGAGCCTCGGACTTTCACAGCCGACTTGCTGAACCCCCTACGACGTCTTTACGCCCAATGATTCCGGATAACGGTCGCACCCTACGTATTACCGCCGCTGCTGGTTCAA
+
CCCCCCCCCCCCCCCCCCCCC5CCCC*CCCCCCCCCCCCCCCCCCCCCCCCCCCCCCCCCCCCCC5*CCCCCCCCCCCC5CCCC*5CCCCCCCCCCCCCCCCCCCCCCCCCCCCCCCCCCCCC**CCCCCCCC55CC5CCCCCCCCCCCCCCCC5*CC5CCCCCCCC5*CCCCCC5CCCCCCCCCCC*CC*CCCCCC*CC5CC55C55CCCC5CCCCCCCCCCC555*C5C55***5*5555**55C5555555C555**5555*5555555555555**55C5*55**555*555#####
@VH01349:24:AACVJTHM5:1:1101:69717:13211 2:N:0:AGGTGAGA+GGCATAGA
GTCATGGGACTACAGGGGTATCTAATCCTGTTTGCTCCCCACGCTTTCGCACCTCAGCGTCAGTTCCAGACCAGTGAGCCGCCTTCGCCACTGGTGTTCCTCCGAATATCTACGAATTTCACCTCTACACTCGGAATTCCACTCACCTCTTCTGGACTCTAGATTGCCAGTATGAAAGCCAGTTCCAGGGTTGAGCCCTGGGATTTCACCCCTCACTTAACAATCCGCCTACGTGCGCTTTACGCCCAGTAATTGCGAACAACCCTAGCCCCCTTCGTATTACCCCGCGTGCTGGGGTTCT
+
CCCCCCCCCCCCCCCCCCCCCCC*CC5CCCCCCCCCCCCCCCCCCCCCCCCCCCCCCCCCCCCCCCCC*CCCCCCCCCCCCCCCCCC5CCCCCCCCCCC5CCCC5CCCCCCCCCCCCCC5CCCCCCCCCCCCCCC5CCCCCCCCCCCCCCCC5CCCCCCCCCCCCCCCCCCCCC*C5C*5C*CCCCCC555C*C5C55C5C*CCCC*C5CCCC*CC*CC5CCCC*5C555C5*555CCCCCCC**CC5CCCCCC5C5CC5CC5*CC5C*5*C*C**55C55555*555*5*5555C#####
@VH01349:24:AACVJTHM5:1:1101:16470:14763 2:N:0:AGGTGAGA+CGCATAGA
GTCATGGGACTACTCGGGTATCTAATCCTGTTCGCTCCCCACGCTTTCGCGTCTCAGCGTCAGTACCGTCCCAGAGAGCTGCCTTCGCCATCGGTGTTCTTCCTGATATCTGCGCATTTCACCGCTACACCAGGAATTCCACTCTCCTCTTCCGGACTCTAGCCACGCGGTTTCCGTCGACGTCTAGAGGTTGAGCCTCTAGTTTTCACAACGGACCTGCTTGGCCGCCTACACGCTCTTTACGCCCAGTAAATCCGGACAACCCTTGCCCCCTACGTATTACCCCGGCTGCTGGGGGTCT
+
CCCCCCCCCCCCCCCCCCCCCCCCCCCCCCCCCCCCCCCCCCCCCCCCCCCCCCCCCCCCC5CCCCCCCCCC5C*CCCCCCCCCCCCCCCCCCCCCCCCCCCCCCCCCCCC*5CCCCCCCCCCCCCCCCCCCCCCCCCCCCCCCCCCCCC5CCCCC*C*CC*C5CCCCCCCCCCCCCCCCCCCC5C**55CC*C*C5CCCC5CCCCC5CCCCCCCCC*5*5CCCC5C5CCCCCC55CCCCCCC5*CCCCC*CCC5CC*CCCC55C*CC*CC*5CC555CCC5555555*555C55*#####
@VH01349:24:AACVJTHM5:1:1101:61575:15899 2:N:0:AGGTGAGA+CGCATAGA
GTCATGGGACTACTGGGGTATCTAATCCTGTTTGCTCCCCACGCTTTCGTACCTCAGCGTCTGTATAAGGCCAGAGAGTCGCCTTCGCCACTGGTGTTCTTCCAAATATCTACCCATTTCACCGCTACACTAGGAATTGGGCTCTCCTCTCCTTAACTCAAGCCCTATAGTTTGAAATGGTTGCCACAGTTAACCTGTGGTCTTTGACATCTGAGTTTGAAGGCCGCGTGGGTACCCGTTACGCGCCGTAAATCGGGTCAACCCTCGCCCCCTCGGTATTACCGCGGGTGCTGGCCCGATT
+
CCCCCCCCCCCCCCCCCCCCCCCCCC*CCCCCCCCCCC5*CCCCCCCCCCCCCCCC*C5CCCCCCCCCCCCCC5*CC5CCCC*5C555C5*CCCCCCC*5CC5*CCC5CC5C5CC***5555555*55*555*55555**5555C55C5C*555*5*5**55*55555*5555*5555*555*555555555*5*55*5*555555*55*55*5*55**55*55555*55**555*55555**5555***555555***555**5*5*5*55*5**55*5555555555555*55*#####
@VH01349:24:AACVJTHM5:1:1101:37716:17187 2:N:0:AGGTGAGA+CGCATAGA
GTCATGGGAGTACCCGGGTTTCTAATCCTGTTTGCTCCCCACGCTTTCGCGTCTCAGCGTCAGTATCCAACCAGGGGGCCGCCTTCGCCACGGGTGTTCCTCCCGATATCTACGCATTTCACCGCTACACCGGGAATTCCACCCCCCTCTTTGGTACTCTAGCTTGTCAGTTTCATGCGTCTTTCCTCGGTTGAGCGGAGGGCTTTCACACATGACTTAACAAACCGCCTACACGCCCTTTACGCCCAATGATTCCGAACAACGCTTGCACCCTCTGTATTACCGCCGCTGCTGGGCGATG
+
CCC5C*CCC5CC*CC*CCCCCCCCCC*CCCCCCCCCCCCCCCC*CCCCCCCCCCCCCCCCCCCC*CCCC5CCCCCCCCCCCCCC*5CC5C5CCCCCCCCCCCCC5CCCCCCCCCCCCCCCCC5CCCCCCC5CCCCCCCCCCCCCCC5CCCCCCCCCCCCCCCCCCCCC**CCC5CCC*CCCCCCCCCCCCCC*CCC*CCCCC*CCCCCCCCCCC5CCCCC5CC5CCC5CCC5CCCCCCCCCC5*55C5C5*C5C*55CCCCC5C*5C5CC**C5C*5C55C5555C555CC*CCCC#####
@VH01349:24:AACVJTHM5:1:1101:52088:18720 2:N:0:AGGTGAGA+CGCATAGA
GTCATGGGACTACAAGGGTTTCTAATCCCGTTCGCTCCCCACGCCTTCGCACCTCAGCGTCAGGGTCAGCCCAGTTGGCCGCCTTCGCCACGGGTGTTCCGCCCGATCTCTACGCATTTCACCACTACACCGGGCATTCCACCAACCCCTGCTGCCCTCAAGCGGCACGGTCCCCGACGACCCTCCCCGGTTGAGCCGGGGGCTTTCACGCCGGGCCAATGCCGCCGCCTGCGCGCCCTTTACGCCCAGTAACTCCGGACAACCCTCGGACCCTACGTATTACCGGCGCTGCTGGCGAGGT
+
CCCCCCCCCCCCCCCCCCCCCCCCCCCCCCCCCCCCCCCCCCCCCCCC5CCCCCCCCCCCCCCCCCCCCCCCCCCCCCC*CCCCCCCCCCCCCCC*CCCCCCCCCCCCCCCCCCCCCCCCCCCCC5CCCCCC*CCCCCCCCCCCCCCCCCCCCCCC5CCC5C*CC*CCCCCCCCCCC5*CCC*5CC*CCCCCCCCC5CCCCC*CCC*CCCC*CCCCCCCC5CCCCCCCCCCCCCCC*CCCCCC**5CCCCCCCC*C*CCCCCC*CCCCCCCCCCCCCC*CCCCCC**CCC**C5CC#####
@VH01349:24:AACVJTHM5:1:1101:34686:18777 2:N:0:AGGTGAGA+CGCATAGA
GTCATGGGACTACTCGGGTTTCTAATCCCGTTTGCTCCCCACGCTTTCGCGCCTCAGCGTCAGTCACCGTCCAGAAGGCCGCCTTCGCCACCGGTGTTCCTCCCGATCTCTACACATTTCACCGCTACACCGGGAATTCCACCTTCCTCTCCGGGACTCAAGAGAAGCAGTCTCGAGCGCAGTTCCTCGGTTGGGCCGAGGGATTTCACACCCGACTTACCTCCCCGCCTACGCGCCCTTTACGCGCAGTAATTCCGAACAACGCTTGCCACCTCCGTATTACCGCGGCTGCTGGCCATAC
+
CCCCCCCCCCCCCCCCCCCCCCCCCCCCCCCCC5CCCCC*CCCCCCCCC5CCCCCCCCCCCCCCCCCCCCC*CCCCCCCCCCCCCCCCCCCC*CCCCCCCCCCCCCCCCCCCCCCCCCCCCCCCCCCCCCCCCCCCCCC*CCCCCCCCCCCCCC5CCCCC5CCCCC5CCCCCCCCC**CCCCCCCC*C55CC*CCC*555CCCCCCC5CCC*5CCCCCC5CC5*CCC5CCCCC5CCCCCCCCCCC5C*CCCCCCCCCCC5CCC**CC5*CCCCCC*CC*C*CC55CC**CCC5C5C#####
@VH01349:24:AACVJTHM5:1:1101:71061:19175 2:N:0:AGGTGAGA+CGCATAGA
GTCATGGGACTACAGGGGTATCTAATCCTGTTTGCTCCCCACGCTTTCGCGCCTCAGCGTCAGTTACAGACCAGAAAGCCGCCTTCGGCACTGGTGTTCCTCCACATCTCTACGCATTTCACCGCTACACGTGGAATTCCGCTTTCCTCTTCTGTACTCAAGTTCTCCAGTTTCCAATGACCCTCCACGGTTGAGCCGTGGGCTTTCACATCAGACTTAAAGAACCGCCTCCGCGCGCTTTACGCCCAATAATTCCGGACAACGCTTGCCACCTACGTATTACCGCGGCTGCTGGCATCTA
+
CCCCC5CCC*CCCCCCCCCCCCCCCC5CCCCCCC5CCCC*CCCCCCCCCCCCCC*CCCCCCCCCCCCCCCCCCCCCCCCCC*CCCCC*CCCCCCCCCCCCCCCCCCCCCCCCCCCCCCCCCCCCCCCCCCCCCCCCCCCCCCCCC5CCCCCCCCCCCC*CCCCCCC*CCCCCCCCCCCCCCCCCCCCCCCCCCCCCCCCCCCCCCC*CCCCCCCC5CCCCCCCCCCCCCC*CCCCC*C5CCC*C*C5CCCCCCCCCCCCCCC*C*CCC55CCCCCCC*55CCC5555*5CCCC5CC#####
@VH01349:24:AACVJTHM5:1:1101:73996:19648 2:N:0:AGGTGAGA+CGCATAGA
GTCATGGGACTACTCGGGTATCTAATCCTGTTCGCTCCCCACGCTTTCGCGCCTCAGCGTCAGTTACAGACCAGAGAGCCGCCTTCGCCACTGGTGTTCCTCCACATCTCTACGCATTTCACCGCTACACGTGGAATTCCGCTCTCCTCTTCTGCACTCAAGCCTTCCAGTTTCCAATGACCCTCCACGGTTGAGCCGTGGGCTTTCACATCAGACTTAAAAGGTCGCCTGCGCGCGCTTTACCGCCAATAATTCCGGACAACGCTTCCCACCTACGTATTACCGCCGCTGCTGGGGATAC
+
CCCCCCCCC5CCCCC5CCC*CCCCCCCCC5CC*CCCCCCCCCCCCC5CC*CCCCCCCCCCCCCCC5CCCCCCC*CC*CCCCCCCCCCCCCCCCCCCCCCCCCCCCCCCCCCC5CCCCCCCCCCCCCCCCC5C5CCCCCCCCCCCCCCC5CC*C*CCCCCCCCCCCCCCCCCCCCCCCCCCCC*CCCCCCCCC5CCCCCCCCCC5CCCCCCCCCCC*CCCCCC***CCC5C5CC5C*5CCCCC5**5C5CCC5CC*5*CCCCC*55C***5C5*55**55555C555*5555*555*#####
@VH01349:24:AACVJTHM5:1:1101:23912:19932 2:N:0:AGGTGAGA+CGCATAGA
GTCATGGGACTACTAGGGTTTCTAATCCTGTTCGCTCCCCACGCTTTCGCGCCTCAGCGTCAGTTACAGGCCAGAGAGCCGCCTTCGCCACTGGTGTTCCTCCACATCTCTACGCATTTCACCGCTACACGTGGAATTCCGCTCTCCTCTCCTGCACTCAAGTCCCCCAGTTTCCAATGACCCTCCACGGTTGAGCCGTGGGCTTTCACATCAGACTTAACGAACCGCCTGCCCGCGGTTTACGCCCAATAATTCCGGTCAACCCTTGCCACCTACGTATTACCGCGCCTGCTGGCTATGG
+
CCCCCCCCCCCCCCCCC*CCCCCCCCCCCCCCCCCCCCCCCC5CCCCCCCCCCCCCCCCCCCCCCCCC5CCCCC55CCCC5*CCCC5CCCCCCCCCCCCCCCCCCCCCCCCCCCCCCCC5CCCCCCCCC**CCCCCCCCCCCCCCCCCCCCCCC5CCCCCCCCC*CC5C*CCCCCCCCC5CC5C5C5*CCCC*C*CC5C*55*5CCCC5CCC5CC5CCCC*CCCC**5C5****55C5C55C5*C*5C555555*555*555***5C555*555**5555555555**5555*5*5#####
@VH01349:24:AACVJTHM5:1:1101:17398:20841 2:N:0:AGGTGAGA+CGCATAGA
GTCATGGGACTACTCGGGTATCTAATCCTGTTTGCTCCCCACGCTTTCGCGCCTCAGCGTCAGGACCGGACCAGAGAGCCGCTTTCGCCACCGGTGTTCCACCCAATATCTACGAATTTCACCTCTACACTGGGTATTCCACGCTCCTCTTCCGGCCTCGAGCCAAAGAGTATCGGCCGCACCTCCGGGGTTGAGCCCCGGGCTTTGACGAGCCGACTGCCTAGGCCGCCTACGCGCCCTTTACGCCCAGTGATTCCGAACAACGCTAGCACCCTCCGTCTTACCGCCGCTGCTGGGGGTT
+
CCCCCCCCCCCCC5CCCCCCCCCCCCCCCCCCC*CCC**CCCCCCCCCCC*5CCCCC*CCCCCCCCCCCCCCCC5C5CCCCCCCC5C5CCCCC5CCCCCCCCCCCCCCCCCCCCCCCCCCCCCCCCCC5*CC5CCCCCCCC55CCC*CCCCC555*CC5*CCC*CCCC*CC55*CCCCCCC55CC**CCCCC5C5CCCCCCC*CCCCCC*5C5C5C*C5C55*5CCCCCCCCC**5*C5CCCCC*CC55CC5CCCCC*C55CCCCCCCC*5C*55*555*55C555**55CC55**#####
@VH01349:24:AACVJTHM5:1:1101:75132:21200 2:N:0:AGGTGAGA+CGGATAGA
GTCATGGGACTACCGGGGTATCTAATCCTGTTCGCTCCCCATGCTTTCGCTCCTCAGGGTCAGTTAATGCCCAGAGACCTGCCTTCGCCATCGGTGTTCCTCCTGATATCTGCGCATTTCACCGCTACACCAGGAATTCCAGTCTCCCCTACATCACTCTAGTCTGCCCGTACCCACCGCAGATCCGAGGTTGAGCCAGGGACTTTCACGATAGACGGGACAAACCCCCTACGAGCTCTTTACGCCCAATAATTCCCGATAACGCTTGCGCCCTACGTATTACCGCGGCTCGTGGGTGTTT
+
CCCCCCCCCCCCCCCCCCC*CCCCCCCCCCCCCCCCCCCCCCC5CCCCCCC*CCCCC**CCCCCCCCCCCCCC**C5CCC5CCCCC55CC5CCCCCCC5**CCCCCCCCCCCCC5C5CCCCCC*5CCCCCCCCCCCCCCCCC5CCCC*5CCCCCCCCCCC5CCC5CCCCCCC5CCCCCCCCC*CCCCCC*CCCCCC***55C5C55C5C5C55CC5***5*C5C55*C**55C5555CC*555555CC555**5C55C5CC55*5CC555C***555*555555C*5C*5**55C*#####
@VH01349:24:AACVJTHM5:1:1101:29933:22658 2:N:0:AGGTGAGA+CGCATAGA
GTCATGGGACTACTCGGGTTTCTAATCCCGTTTGCTCCCCACGCTTTCGCGCCTCAGCGTCAGTCTCCGTCCAGCGGGCCGCCTGCGCCACCGGTGTTCCTCCTGATCTCTACACATTTCACCGCTACACCAGGAATTCCACCCGCCTCTCCGGGACTCAAGAGCCAGAGTCTCGAGCGCCGTTCCCGGGTTGAGCCCGGGGGTTTCACACCCGACTTCCGGCCCCGCCTACGCGCCCTTTACGGCCAGTGATTCCGAACAACCCTTGCCACCTCCGTATTACCGCGGGTGGTGGCGTGTT
+
CCCCCCCCC5CCCCCCCCCCCCCCCCCCCCCCCC5CCC*CC5C*CCCCCCCCCC5CCCCCCCCCCCCCCCCCCCCCC*CCCCCCC*C*CC*CCCCCCCCCCCCCCCCCCCCCCCCCCCCCCCC55CCCC55CCC*CCC5CCCCCC*CCCCCCCCCCCCCCCCCCCCCCCCCCCCCCCCCCCCCCCCCC*CCCCCCCCCCCC5*CCCCC5CC*5CCCCCC5CC5C*CCC*C5CC*C5CCCCCCCC*5CCCC5CCCCCCC*CCCC**CCCCCCCCCCCCCCC*C5CCCC5*C5*55C*#####
@VH01349:24:AACVJTHM5:1:1101:22037:23396 2:N:0:AGGTGAGA+CGCATAGA
GTCATGGGACTACTAGGGTATCTAATCCTGTTCGCTCCCCACGCTTTCGCGCCTCAGCGTCAGTTACAGACCAAAGAGCCGCCTTCGCCACTGGTGTTCCTCCACATCTCTACCCATTTCACCGGTACACGTGGAATTCCGGTCTTCTCTTCTGGACTCAAGTTCCCCAGTTTCCAATGTCCCTCCCCGGTTGTGCCGGGGGGTTTCACATCATAGTTAACGAACCGCCTGCGCGCGCTTTACGCCCCATAATTCCGCACAACGCTTGCCTCCTAGGTATTACCGCGGCTGGTGCGCTGGC
+
CCC*CCCCCCCCCCC5*CCCCCCCCC*CCCCCCCCCC*CCCCC*CCCCCCCCC5CCCCCCCC*CCCCCCCCCCCC**CCCCCCCCCCCCCCCCCC*CC*CCC5CCCCCCCCCCC5CCCCCCCCC5CCCCCCCC55CCC*CC5C5CC*CCCCCCC5CCCCC5*CC*CCC**C5C5*5CC55C5C*555555555*555*55555555***555**5***555555555**5*55*5555555555555*5*55C55C5555C5*555*5***5*55**555555555*5*55*55**#####
@VH01349:24:AACVJTHM5:1:1101:69111:23964 2:N:0:AGGTGAGA+CGCATAGA
GTCATGGGACTACTAGGGTTTCTAATCCTGTTTGCTCCCCACGCTTTCGCGCCTCAGCGTCAGTTACAGACCAGAAAGCCGCCTTCGCCACTGGTGTTCCTCCAAATCTCTACGCATTTCACCGGTACACTTGGAATTCCGCTTTCCTCTTCTGTACTCAAGTCCCCCAGTTTCCAATGACCCTCCACCGTTCACCCGTGGGCTTTCACATCAGACTTAAAGTACCGCCTGCGCCCGCTTTACGCCCAATAATTCCGGACAAGCCTTCCCACCTAGCTATTACCCCGGGTCCTCGCTGTCG
+
CCCCC5CCCCCCCCCCCC5CCCCCCCCCCCCCCC*CCCCCCCCCCCCC555CCCC*CCCCCCCCCCC5*CCC*CCCCCCCC*CCCCC*CCCCCCC*CCCCCCCCCCCCC*CC5CCCCCCCCC5C5CCCCC*CCC5C55CCCCCCCC*C5CCCC55*CCCCCC*5C5CC55CCCC*CC555C5C*5C55*5CC*5*555C*55*55555*55**5555*5555*55C55C5555***5*55555****5C55555*5555555***5555555*55**555C5*5**C5***5*555#####
@VH01349:24:AACVJTHM5:1:1101:19178:24513 2:N:0:AGGTGAGA+CGCATAGA
GTCATGGGACTACTAGGGTATCTAATCCTGTTCGCTCCCCACGCTTTCGCGCCTCAGCGTCAGTTACAGACCAAAGAGCCGCCTTCGCCACTGGTGTTCCTCCACATCTCTACGCATTTCACCGCTACACGTGGAATTCCGCTCTTCTCTTCTGCACTCAAGTTCCCCAGTTTCCAATGACCCTCCCCGGTTGAGCCGGGGGCTTTCACATCAGACTTAAGGAACCGCCTGCGCGCGCTTTACGCCCAATAATTCCGGACAACGCTTGCCACCTACGTATTACCGCGCCTCGTGGCCTGGC
+
CCCCCCCCCCCCCCCCCCCCCCCCCCCCC5CCCCCCCCCCCCCCCCCCCCCCCCCCCCCCCCCCCCCCCCCCCCCCCCCCCCCC*CCC5CCCCCCCCCCCCCCCCCCCCCCCCCCCCCCCCCCCCCCCCCCCCCCCCCCCCCCCCCCCCCC*CCCCCCCCC5CCC*CCCCCCCCCCCCC*CC5CCC5CCCCCC5CC55CCCC*CCCCCCCCCCCCC5C5CCCCCCCCC*CCCC*C*C*CCCC5CC5C*5*5555CC5*CCCC555C*555C*CCC5CCCCCCC5C5C*5C5*C555#####
@VH01349:24:AACVJTHM5:1:1101:46710:25990 2:N:0:AGGTGAGA+CGCATAGA
GTCATGGGACTACTAGGGTTTCTAATCCTGTTTGCTCCCCACGCTTTCGCACCTCAGCGTCAGTATCGAGCCAGTGAGCCGCCTTCGCCACTGGTGTTCCTCCGAATATCTACGAATTTCACCTCTACACTCGGAATTCCACTCACCTCTCTCGACCTCCAGACCAACAGTTTTAAAGGCAGTTCCGGGGTTGAGGCCCGGGATTTCACCCCTAACTTGCTGATCCGCCTACGTGCGCTTTACGCCCAGTAATTCCGAACAACCCTAGCCCCCTCCGTATTACCGCGGCTGCTGGCGCCAT
+
CCCCCCCCCCCCCCCCC5CCCCCCCCCCCCCCCCCCCCCCCC5CCCCCCCC*CCCCCCCCCCCCCCCCCCCCCCCCCCCCCCCCCCCCCCCCCCCCCCCCC5CCCCCCCCCCCCCCCCCCCCCCCCCCCCCCCCCCCCCCCCCCCCCCCCCCCCCCCCCCCCCCCCCCCCCCCCCCC*CCC5CCCCC*CCCCCCC*CCCCCCC*CCCCC*CCCCCCCC**C5CC5C55CCCCCCCC5CCCCCCCC5C5CCCCCCCCCCCC5C5**CCCCCC5CC5CC5CCCCC*5C55CC5C55C*#####
@VH01349:24:AACVJTHM5:1:1101:67255:26312 2:N:0:AGGTGAGA+CGCATAGA
GTCATGGGACTACAAGGGTTTCTAATCCTGTTTGCTCCCCACGCTTTCGCACCTCAGTGTCAGTACCGGGCCAGTGAGCCGCCTTCGCCACTGGTGTTCTTGCGAATATCTACCAATTTCACCTCTACACTCGCAGTTCCACCCACCTCTCCCGGACTCGAAGATCCCCAGTATCGAAGGCAGTTCTGGAGTTGAGCTCCAGGATTTCACCCTCGACTAAGCGACCCACCTACGTGCGCTTTAGCCCGAGTGATTCCGAGGAACGCTGGCGCCCTTCGTATTACCGCCGCTGCTGGTACCC
+
CCCCC*5CCCCCCCC5CCCCCCCCCC5CCCCCCCCCCC5CCC5CCCCCCCCCCCCCCCCCCCCCCCCCC5*5CCCCC5C5CCCCCCCCCCCCCCCCCCCCCCCCCCCCCCCC55*CCCCCCCCC5CCCC5CCCCCCCCC*CC5CCCCCCCCC*5*5CCCCCCCC5C*CC5CCC5CCC5CC*5CCC5C5CCCCCCC*CCC*CCCC*C5C555****C555*55*55C5555555*55555555CC**5*55*C555555555CC55CC5C*5*55*555555C555*5*5555*555#####
@VH01349:24:AACVJTHM5:1:1101:39344:27637 2:N:0:AGGTGAGA+CGCATAGA
GTCATGGGACTACTGGGGTTTCTAATCCGATTTGCTCCCCTAGCTTTCGTCTCTGAGTGTCAGTAATAGCCCAGTAGAGTGCCTTCGCCATCGGTGTTCTTTCCAATATCTACGCATTTCACCGCTCCACTGGAAATTCCCTCTACCCCTACTATACTCAAGTCTCCTAGTTTCCAATGCAGATTTGAGGTTGAGGCTCAAGGTTTAACAGTGGACTTAGGAAACCACCTGCAGACGCTTTACGCCCAGTCATTCCGGATAACACTTGCATCCCCCGTCTTACGGCGGCTGCTGGCCAGTG
+
CCCCCCCCCCCCCCC*C*CCCCCC5CCCCCCCCCCCCCCCCCCCCCCCCCCCCCCCCCCCCCCCCCCCCCC*5CCCCCCCCCCCCCCCCCCCCCCCCCCCCCC5CCC*C5CCCCCCCCCCCCCC*CCCC5CCCCCCC**C5CCCCCCCCC5CC5C*CC5C5CC5CCCCC5CCCCCCCCCC555CC**C55CCC55*C5CCCCCCCC5CCC*CC5*5CCC*5CCC*555*55CCC5C5**C5555555CC*55555555CCCCCCCC5CCC5CC55C5CCCCC5*555C5C5CC5CC#####
@VH01349:24:AACVJTHM5:1:1101:63014:27675 2:N:0:AGGTGAGA+CGCATAGA
GTCATGGGACTACCCGGGTTTCTAATCCGGTTCGCTCGCCACGCTCTCGCACCTCAGCGTCAGTAGATGCCCAGTCGACTGGTTTCCCCCTGGGTGTTCCTGCCGATCTCTACGCATTTCACCACTACACCGGCAATTCCATCGACCTCTGCATCACTCCAGACGCGCCGTATGGGATGGCGCCTGGCCGTTAAGCGGCCAGATTTCACACCCCACGCGCGCATCCCCCTGGGTGCGCTTTACGCCCAGTCAATCCGGACAACGCTTGGCTCCTCTGTCTTACCGCGGCTGCTGGCTTGTC
+
CCCCC5CCCCCCCCCC*CCCCCCCCCCCCCCCC5*CC*CCCCC*CCCCCCC5*C*CC*CCCCCC5CCCCCCCC5CCCCCCCCCCCCC*CCCCCCCCCCCCCCCCCCCCCCCCCCCCCCCCC*CCCCCCCCCCCCCCCCCCCCCCCCCCCCCCCCCCC5CCC5CCCCC*CCCCCCCCCCCCCCCCCCC5CCCCCCCCC*CCCCCCCCCCCCCCC5CCC*CCCCCCCC5CCCC5CCCCCCCCCCCCC**CCCCCCC5CCCCCCCCC*CCCC*CCCCCCCC*CCC5CCC5CCCCCCCCC#####
@VH01349:24:AACVJTHM5:1:1101:9805:28129 2:N:0:AGGTGAGA+CGCATAGA
GTCATGGGACTACAAGGGTTTCTAATCCTGTTTGCTCCCCACGCTTTCGCGCCTCAGGGTCAGTTACAGACCAGAAAGCCGCCTTCGCCACTGGTGTTCCTCCACATCTCTACGCATTTCACCGCTACACGTGGAATTCCGCTTTCCTCTTCTGTACTCAAGTTCTCCAGTTTCCAATGACCCTCCACGGTTGAGCCGTGGGGTTTCACATCAGACTTAAAGAACCGCCTGCGGGCGCGTTACGCCCAATAATTCCGGACAACGCTTGGCACCTACGTATTACCGCGGCTGCTGGCGGGAT
+
CCCCCCCCCCCCCCCCCCCCCCCCCCCCCCCCCCCCCCCCCCCCCCCC*CCCCCCCC*CCCC5CCCCCCCCCCCCCCCCCC5CCCCCCCCCC55CC5CCCCC5CCC5CCC55C*C5CCCCCCCCCCCCCCCCCCCCCCCCCCCCCCCCCCCCCCCCCCCCCCCCCCCCC*CCCCCCCCCCC*CCCC5CCCCCCCCC5CCCCC5CCCCCCC5CCC*5C5CCCC*55C5*5C5C*C55CC*CCCCCC55CCCCCCC*CC55C*CCC*CCCC55C5C5C*CCC5C5555***C5**C55#####
@VH01349:24:AACVJTHM5:1:1101:54512:29322 2:N:0:AGGTGAGA+CGCATAGA
GTCATGGGACTACAGGGGTATCTAATCCCGTTCGCTACCCTGGCTTTCGCGGCTCAGCGTCAGGTGCAGCCGAGGGCGCCCCCTTGGCCTCTGGTGTTCCTCCGGATCTCTACGCATTACACCACTCCACCCGGAATTCCACGCCCCTCTGCTGGCCTCTAGGTGCCCACTTTCGAACGGGCTCTCCCGGTTGAGCCGGGAGCTTTCACGTGCGACTTGAACAGCCGCCTGCGCGCGCTTTACGCCCAGTAAATGCGGATAAACCTCGCGTCCTACCTTTTAACGCCGCCTCTGGGTAGTG
+
CCCCCCCCCCCCCCCCCCCCC*CCCCCCCCCCCCCCCCCCCCCCCCCCCCCCCCCCCC*CCCCCC**C55C*CCCC*C5C**CC5*C5CCCC5*C5CCCCCCC*C55***C5555CCC55**5*55*5555555*555*555CC*55C*5**CC*C5CCC**5CC555C5555*555C5C55555555*CC555555555*5*C5C*CC5C5CC55CC5CC5**5CCC55C5*55555*555*555*5**5555*55555*5***5*55555555555*555*555*55***5*5*#####
@VH01349:24:AACVJTHM5:1:1101:77461:30041 2:N:0:AGGTGAGA+GGCATAGA
GTCATGGGACTACTAGGGTTTCTAATCCGGTTCGCTACCCTGGCTTTCGCGGCTCAGCGTCAGGTGCAGCCCAGGGGGCCGCCTTCGCCTCTGGTGTTCCTCCGGATCTCTACCCATTTCACCACCCCACCCGGAATTCCACGCCCCTCTGCTGGCCTCTAGCTGCGCAGTTTCGAACGGCCTCTCCCGGTTGAGCCGGGAGGTTTCACGTCCGACTTGAACAGCCGCCTGCCCGGGCTTTACCCCCAGTAAAACCGCATAAAGCTCGCGTCCTTCGTTTTACCGCGGCTGCTGGCTACAT
+
CCCCCCCCCCCCCCCCCCCCCCCCCCCC*CCCCCCCCCC5CCCCCCCCCCCC*CCCCC5CCCC5CCCC*CCCCC*C*5CCCCCCC*CCCCCC5CC*CC*CCCCCCCCCC5CCC**CCCC*CCCCC*C55CC5CCCCCC*C*55*555CCC5*CC*55C5C5**555**C5CCC55CC5CC*CCCCCCC5*CCC5***555CC5C*C*5*55*CC*C5555C**55555555555C5*5C5C55*5CC555CCC**55*5555**555**55555*55555555*555*55555***#####
@VH01349:24:AACVJTHM5:1:1101:20750:31083 2:N:0:AGGTGAGA+CGCATAGA
GTCATGGGACTACTCGGGTTTCTAATCCCGTTCGCTCCCCTGGCTTTCGCGCCTCAGCGTCAGTATCGGCCCAGTAGCCCGCCTTCGCCTCAGGTGTTCCTCCCGATATCTACGCATTTCACCGCTGCACCGGGAATTCCAGCTACCTCTTCCGTACTCTAGCCCTGCAGTATCAGCCGACCCTCCGGGGTTGAGCCCCGGGCTTTCACACCTGACTTACAAGGCCGCCTACGCGCCCTTTACGCCCAATAACTCCGAACAACGCTTGCCACCTACGTATTACCGCGGCTGGTGGGCACGC
+
CCCCCCCCCCCCCCCCCCCCCCCCCCCCCCCCCCCCCCCCCCCCCCCCCCCCCCCCCCCCCCCCCCCCCC*CCCCCCCCCCCCCCCCCCCCCCCCCCCCCCC*CCCCCCCCCCCCCCCCCCCCCCC*CC*CCCCCCCCCCCCCCCCCCCCCC5CCCCCC*CCCCCC*CC*CCCCCCC*CC5CCCCCCCCCCCCC**CCCC*CCCCCCC5C*CCCCCCCCCCCC*CCCCC5CCC5CCCCC5CC*CCCCCCCCC5CC5C*C5CC5*5C5555CCC5C55*CCCC555C5CCC**C5CC#####
@VH01349:24:AACVJTHM5:1:1101:19879:31916 2:N:0:AGGTGAGA+CGCATAGA
GTCATGGGACTAGTAGGGTTTCTAATCCTGTTTGCTCCCCACGCTTTCGCACCTCAGCGTCAACAGTTGTCCAGTAAGTCGCCTTCGCCACTGGTGTTCTTCCGAATATCTACGAATTTCACCTCTACACTCGGAATTCCACTTTCCTCTCCAACGTTCTAGCGATCCCGTCTTAAAGGCAGTTCCGGAGTTGAGCCCCGGGCTTTCACCTCTAACTTACAAAGGCGCCTACGCGGGCTTTACGCCCAGTAATTCCGAACAACGCTAGCCCCCTCCGTATTACCGCGGCTGCTGGCCGACA
+
C5CCC*CCC*CC*CCCC5CCCCCCCCCCCCCCC*CCCCCCCCC*CCCCCCCCCCCCCCCCCC*CCC5CCC55C5CCCCCCC5CC55C*C*CCCC5CC5C5C5CCCCCCCCCCC*CCCCC*CC*CCCC55CCCC5C*CCCCCCCC*5CCCC*CC5CCCCCCCC*CCC*5*555CCCCCC*5C5CCC5CC*55C*CCC*C*5555555C*5555C55*555555CC*C5CC5C*5*C5CCC*55C55C5CC55*C55*5CC5*55*55*5*55555*555CCC55555*5555*5555#####
@VH01349:24:AACVJTHM5:1:1101:50649:33373 2:N:0:AGGTGAGA+CGCATAGA
GTCATGGGACTACTGGGGTTTCTAATCCTGTTCGCTCCCCACGCTCTCGTGTCTCAGCGTCAGTATCGGACCAGTTGGCCGCCTTCGCCACCGGTGTTCTTCGTGATATCTATGCATTTCACCGCTACACCACGAATTCCACCAACCTCTTCCGAACTCAAGAAATCCAGTTTCGAAGGCCCTTTTACCGTTAAGCGGCAAGATTTCACCTCCGACTTCGACTTCCGCCTGCACACCCTTTACACCCAATGATTCCGGACAACCCTTGCACCCTCCGTATTACCGCGGGTGCTGGCGATTT
+
CCCCCCCCCCCCCCCCCCCCCCCCCCCCCCCCCCCCCCCCCCCCCCCCCCCCCCCCCCCCCC*CCCCCCCCC*CCCCCCCCCCCCCCCCCCCCCCCCCCCCCCCCCCCCCCCC5CCCCCCCC5CCCCCCCCCCCCCCCCCCCCCCCCCCCCC*CCCCCCC5C5CCCCCCCCCCC5C5CCCCCCCCCCCCCCCC5*555CC*5CCCCCCCCCCCCC5CCCCCCCCCCCCCCCCC5CCCCCCCC*C55CCCCCCCC5CCCCCC5C55CCC*CC5CCCCC*CC*C55CC*5*5CCCC5*#####
@VH01349:24:AACVJTHM5:1:1101:44968:34017 2:N:0:AGGTGAGA+CGCATAGA
GTCATGGGACTACCAGGGTTTCTAATCCCGTTTGCTCCCCACGCTCTCGCGCTTCAGTGTCAGGCACAGGCTCGCGCACCGCCGTCGCCACTGGTGTTCCACCCGATCTCTACGCATTTCACCACTCCACCGGGTATTCCATCCGCGTCGGCTGCCCTCCAGTCGCCCAGTTCGGAGCGCACTCTCCCAGTTAAGCCAGGAGCTTTCACACCCCGCTTGAACATCCACCTAGACGCCCTTTACGCCGAGTAATTCCGGATAACCGTTGCCTCCTACGTAATATCGCGGCTGCTGCCTTCCT
+
CCCCCCCCCCCCCCCCCCCCCCCCCCCCCCCCCCCCCCCCCCCCC5C5CCC*CCCCCCCCCCCCCCCCCCCC5CCCCC5*CCC*CC5CCCCCCCCCCCCCCC5CCCCCC5CCCCCCCCCCC*CC5CCCC5C*CCCCCCCCCCCCCCCCC5*CCC*CCCCCC5CCCCCCCCCCCC*CCCCCC*CCCCC5CCC5CCC*CCC5C5*C5*5CC5*CCCC5CC5CC5C*CCCCCCC5****55C5555555*55C555CCC***555555555**C5C*555*5*55*5*55*555*5*5*#####
@VH01349:24:AACVJTHM5:1:1101:28172:34415 2:N:0:AGGTGAGA+CGCATAGA
GTCATGGGACTACCGGGGTTTCTAATCCCGTTCGCTCCCCTGGCTTTCGCGCCTCAGGGTCAGGGACAGTCCAGGAAGCCGCCTTCGCCACTGGTGTTCTTCCGTATATCTACGCATTTCACCGCTACACACGCAGTTCCGCTTCCCTCTGCTGTCCTCAAGCCCCTCAGTCTGAAACGCAGTCCCTGGGTTGAGCCCAGGAATTTCACGCCTGACTTGAAAGGCCGCCTACACGCCCTTTACGCCCAGTAATTCCGGACAACCCTCGCCACCTACGTCTATCCGCGGCTGGTGGCCGTCA
+
CCC555*CCCCCCCC5CCCCC5CCCCCCCCCCCCCCCCCCC5CCCCCCCCCCCC*CC*CCCCCCC5CCCCCCCCCCC5CC5CCCCCCCCCCCCC*CC5CCCCCCCCC*CCCCC55CCCC5CCCCCCCC5CCCC*CCCCCCCCCC5CCCCC*CCCCC*C*CCC*C*5CCCCCCC5CCC5CCC5CC*CCCC**C5CC*55CCCCC5CCCC*CCCCCC5CCCCCCCCCCC*CCC*C*5555CCC*C5*CCC5*C5CC*555C5C5C***555CC**555*555**55*555555*5555#####
@VH01349:24:AACVJTHM5:1:1101:23760:34547 2:N:0:AGGTGAGA+CGCATAGA
GTCATGGGACTACAGGGGTATCTAATCCTGTTTGCTCCCCACGCTTTCGCGCCTCAGCGTCAGTTACAGACCAGAGAGTCGCCTTCGCCACTGGTGTTCCTCCTCATATCTACCCATTTGACCGCTACACGTGGAATTTCACTCTCCTCTTCTCTACTCAACTTCCCCACTTTCCAATGACCCTCCACGGTTGACCCGTTGGCTTTCACATTAGACTTAATGAACGGGCTGCGGGCGGTTTACCGCCAATAATTCCCGCCAACGGCTGGCCCCTACGTATTACCGCGGCTGGTGTGCGGCA
+
CCCCCCCCCCCCCCCCCCCCCCC*CCCCCCCCCCCCCCCCCCCCCCCCCCCCCCCCCCCCCCCCCCCC5CCCCC**CCC*5CCCC5CCC5555C*5CC*CCC5*55**5*555*555555555C*55555*55555*5*5*5**5*5*555*5*55555*5555*555*555555555555555*5**55*55*55555**5555555555*5*555555*55*555*55**555**5555**5555*5555555*55*5*5**5*5*55555**5***555*555*55555555*#####
@VH01349:24:AACVJTHM5:1:1101:11528:35077 2:N:0:AGGTGAGA+CGCATAGA
GTCATGGGACTACTAGGGTTTCTAATCCTGTTTGCTCCCCACGCTTTCCCGCCTCAGTGTCAGTTACAGACCAGAAAGCCGCCTTCGCCACTGGTGTTCCTCCATATCTCTACGCATTTCACCGCTACACATGGAATTCCACTTTCCTCTTCTGCACTCAAGTCTCCCAGTTTCCAATGACCCTCCACGGTTGAGCCGTGGGCTTTCACATGAGACTTAAGAAACCACCTGCGCGCGCTTTACGCCCAATAATTCCGGATAACGCTTGCCACCTACGTATAACGGCGGCTGCTGGGAAGAA
+
C5*CCCCCC5CCCCCCCCCCCCCCCCCCC5CCCCCCCCCCCCCCCCCC*CCCCCCCCCCCCCCCCCCCCC5*CCCCCCCCCCCCC5CC5CCC5CCCCC*CCCCCCCCCCCCCC**CCCCCCC55CCC5CCCCC*CCCCCCCCCCCCCC*CCCCCCCCCCCCC5CCCCCCCCCCC*C*C*CCCCCCCCCC*CCCCCCCCCCCCCCCCCCCCC*55CCCC55C5CCCCCC*CCC**5C5C*CCC5C*5*CCCCCC555CCCCCCCCC*CC5CC5CCC55CCC*CC5CCCC*C5*5*C*#####
@VH01349:24:AACVJTHM5:1:1101:23344:35304 2:N:0:AGGTGAGA+CGCATAGA
GTCATGGGACTACTAGGGTATCTAATCCTGTTTGCTCCCCACGCTTTCGCACCTCAGCGTCAGGTACGTTCCAGAGCCCCGCCTTCGCCACCGGCCTTCTTCCCGATATCTACGCATTTCACCGCTACACCGGGAATTCCGCGCTCCTCTCCCGTCCTCTAGCTGAGTAGTTCCCCTCGACCTTTCCCCGTTAAGGCGGGAGATTTCCCAAGAGGGTTACCCAACCCCCTACGTGCTCTTTACCCCCAGAAAATCCGAACAACGCTCGCCACCTTCCTATTACGGGGGGTGGTGGCGATAA
+
5CCCCCCCCCCCCCCC55CCCCCCCCCCCCCCCCCCCCCCCCCCCCCCCCCCCCCCCCCCCCCCCCCCCCC*C*CCC*CCCCCCCCCC5C5CCCCCCCCCC*CC*CCCCCCCCC5CCCCCCC5CCC5CCCCC5CCCCCCCC5C5C*CCCCCCC5CCCCCCCC*555CCC*C*5C5CCCCCCC5CCC5C5CC5CCC5C5CCC5C55C55CC55*55*C5*555*5C5*5*555*55*5*5555***55***5555555555555*5555*5*55555*55*555*5*55**5555**#####
@VH01349:24:AACVJTHM5:1:1101:64131:35494 2:N:0:AGGTGAGA+GGCATAGA
GTCATGGGACTACAAGGGTATCTAATCCTGTTTGCTCCCCACGCTTTCGCTCCTCAGCGTCAGTGCCGGCCCAGAGAACCGCCTTCGCTACTGGTGTTCCTCCCGATATCTGCGCATTCCACCGCTACACCGGGAATTCCATTCTCCTCTACCGGACTCAAGTCACAACAGTATCGACTGGAATTCTGGGGGTGAGCGCCAGACTTTCACAGCCGACTTGTTGAACCGCCTACGAGCTCTTTACCCCCAATGATTCCGGATATCGGTCGCACTCTACGTATTACCGGGCGTGCTGGTACTT
+
CCCCC*CCCCCCC5CC5CCCC*CCCCCCC5CCCCCCCCCCCCCCCCCC*5CCCCCC5CCCCCCC*CC5CCCCCCCCCC5CC*CC5CCCC**CCCCCCCCCCC*CCCCCCCC5C**CCCCCC*CCCCCCCCCCCCCCCC**CCC*CCCCCCCCC*CCCCC*CC5CCCCCC5C5CCC*CCCC*CCC5CCCC***CCCC55CCCC55CCC*CCC5*CCCC*C5CCCCCCCCC5CCC5CCC5C5CCCC5CCCCC55CCC**C5CC5*55*5*55C5*55555555C555**5**555555#####
@VH01349:24:AACVJTHM5:1:1101:8006:36251 2:N:0:AGGTGAGA+CGCATAGA
GTCATGGCACTACAGGGGTATCTAATCCCGTTCCCTCCCCATGCTGTCGCGTTTGAGTGTCAGGTACGGCCCAGCGAGTCGCCTTCGCCACTGGTGTTCCTCCGGATCTCTACGCATTTGACCACTACACCCGGAATTCCACTCGCCTCTACCGTCCTCTACTCCGCCAGTATCCAACGACCTCTCCCGGTTTAGCCGAGTCCTTTCACGCCAGACTTAACACACCACCTGCACGCCCTTTACGCCCAGTAACTGCGGATAACGTTTGTCTCCTACGATTTACCGCGGGTGCTGGCGATTA
+
CCCCC5C*CCCCCCCCCCCCCCCCCCCCCCCCC*5CCCCCCCCCC*CCCC5CCCCC*C5CCCCCCCC**CCCCC5C**C*C5CCC*C5CC5C*C5CCC*CCCCCC*CC5CCCC*CCCCC**5CC*555CC5C555*5C55555*5**55555555555*555555555C555C5C5C555C5CC5C*5C5*555**5555**5555*55*5555CC5555C5*55*555C55C55*5C*C555C5CCC555CCC*5C55**55*5*555*5*55555*5555*555***5555*5*#####
@VH01349:24:AACVJTHM5:1:1101:49153:36573 2:N:0:AGGTGAGA+CGCATAGA
GTCATGGGACTACTCGGGTTTCTAATCCTGTTCGCTCCCCATGCTTTCGCTCCTCAGCGTCAGTTAATGCCCAGAGACCTGCCTTCGCCATCGGTGTTCCTCCTGATATCTGCGCATTTCACCGCTACACCAGGAATTCCAGTCTCCCCTACATCACTCTAGTCTGCCCGTACCCACCGCAGATCCGGAGTTGAGCCCCGGACTTTCACGGCAGACGCGACAAACCGCCTACGAGCTCTTTACGCCCAATAATTCCGGATAACGCTTGCGCCCTACCAATTACCCCGGCTCCTGGCCACGG
+
CCCCCCCCCCCCCCCC**CCCCCCCCCCCCCCCCCCCCC5CCCCCCCC5CCCCCCCCCCCCCCCCCC5CCCCCCCCCCCCC*CCCCCCCCC5CCCCCCCCCCCCCCCCC5CCCC*CCCCCCC5CCCCCCCCCCCCCCCCCCCCCCCCC5C*CCCCCCCCCC*C5C5**CCCC5CCCCCCCC55CC55CCCCC*CCCCCCCCC*C*CCCCCC5CCC55*CC*5*55555555C5C55C5CCC5C5*555555C55CCC**5C55*5555*5*55CC*5**555*5555*55*55C5*#####
@VH01349:24:AACVJTHM5:1:1101:63601:38750 2:N:0:AGGTGAGA+CGCATAGA
GTCATGGGACTACCAGGGTTTCTAATCCTGTTCGCTCCCCACGCTTTCGCGCCTCAGCGTCAGTTACAGACCAGAGAGTCGCCTTGGCCACTGGTGTTCCTCCACATCTCTACGCATTTCACCGCTACACGGGGAATTCCACTCTCCTCTTCTGCACTCAACTTTCCCAGTTTCCAATTACCCTCCCCGGTTGAGCCGGGGGCTTTCACATCAGACTTAAGAAACCCCCTCCCCGCGCTTTACGCCCAAAATTTACGGACAACCCTTGCCACCTACGTTTTACCGCGGCTGCTGGGATCAT
+
CCCCCCCCCCCCCCC5CCCCC*CC*CC5CCCCCC*CCCCC5CCCCCC**5CC5C5C**5CCCCCCCCC*CCCCCCCCCCCCCCCC5CCCCCCCCCCCCC*CCC**CC5C5C*C5CCCCCCCCC5*C*5CCC***C**55555C*55CC**5*5***5C*55*555*55***5555555*5555555C55555555*5555C*5C*5CCCC5*5CC*55CC55CC5555CC*5**5555*C5***C55*C*5**5*55555555*5555***5555*5*5555*55*5*55555***#####
@VH01349:24:AACVJTHM5:1:1101:27017:39318 2:N:0:AGGTGAGA+CGCATAGA
GTCATGGGACTACAGGGGTATCTAATCCCGTTCGCTCCCCATGCTTTCGCCTCTCAGCGTCAGGTCAGCCCCAGCGTGTCGCCTTCGCCACTGGTGTTCCTCCGGATCTCTACGCATTTCACCACTACACCCCGAATTCCACACGCCTCTACCTGCCTCTAGCCCCGCAGTTCGGTCACGTCCTCGCCCGGTTGAGCCGGGGGCTTTCGCGCGCCACTTGCAGGACCGCCTACACGCGCTTTACAGCGACTAAATCCGGATAACGCTCGCGTCCTACGGTTTACCGCGGGTGCTGGTTTCC
+
*CCCCCCCCCCCCCC*C5CCCCCCCCCCCCCCCCCCCCCC5CCCCCCCCCCCCCCCCCCCCCCCC5CC**CCCC*CCCCCCCCCCCCCCCCCCCCCCCCCCC*CCCCCC5CCCC*CCCCCCCCCCCCCCCCC*CCC*CCCCCCCC*C*CCCC5CC*CCCCCCCCCC55CC5C5CCCCCCC5CCC5CC5CC*CCCCC5CCCC5C*CCC555C*5CC*C5CCCCCCCCCCC5CC*C*55555C5C5C55***55*55CC55*CC5555555C*CC5*555*55555*5*55**55*5*#####
@VH01349:24:AACVJTHM5:1:1101:36201:39678 2:N:0:AGGTGAGA+CGCATAGA
GTCATGGGACTACTCGGGTTTCTAATCCCGTTCGCTCCCCACGCTTTCGTGCCTCAGTGTCAGAAACGAGCCAGTCACCTGCCTACGCCATTGGTGTTCCTCCTTATATCTACGGATTTCACTCCTACACAAGGAATTCCAGTGACCTCTCTCGTTCTCGAGTTTCCCAGTTCGAATAATAGCCTTATGGTTGAGCCACAAGATTTCACTATTCGCTTAAAAAACCACCTACGCAACTCTTTACCCCCAGTAAATCCCGATAACCCTTGGATCCTCCGTATGACCCCGGGTGCTGGGATTG
+
CCCCCCCCCCCCCC*CCCCCCCCCCCCCCCCCCCCCCCCCCCCCCCCCCCC*CCCCCCCCCCC*C5CCCCCCCCCCCCCCC5CCCCC*CCCCCCCCCCCCC5CCCCCCCCCCCCCCCCCCCCCCCCCCCCCCCCCCCCCCCCCCCCCCCCCCCCCCCCCCCCCCCCCCCCCCCCCCCCCCCCCCCCCCCCCCCCC*CCCCC*5C5C5CCCCCCCCCC5CCCCCCCCCCCCCC5CCCCCCCCCCC**CCC5CC5CCC5*5CC55C*CCC*CCCCC5CC5CC5CCCC5*C5*C*5CCC#####
@VH01349:24:AACVJTHM5:1:1101:19500:40246 2:N:0:AGGTGAGA+CGCATAGA
GTCATGGGACTACAGGGGTATCTAATCCTGTTTGCTCCCCACGCTTTCGCGCCTCAGCGTCAGTTACAGACCAGAAAGCCGCCTTCGCCACTGGTGTTCCTCCACATCTCTACGCATTTCACCGCTACACGTGGAATTCCGCTTTCCTCTTCTGTACTCAAGTTCTGCAGTTTCCAATGACCCTCCAGGGTCGACCCGTGGGCTTTCACATCAGACTTAAAGAACCGGCTGCCCGCCCTTTACTCCCAATAATTCCGGACAACCCTTGCGACCTACGTATTACCCGGCCTGCTGGGTATTC
+
CCCCCC*CCCCCCCCCCCCC*CCCCCCCCCCCCCCCCCCCCCCCCCCCCCC*CCCCCCCCCCCCCCCCC5C*C5CCCCCCC5*CCCCCC5*CCCCCCCCCCCC5CCCCCCCCCCCCCCCCCCCCCCCCCCCCCCCCCCCC5*CCCC*5CCCCCCCCCCCCCCCCCC*CCCCCCCCCC5C*CC5CCCC***C5*5*CCCCC*5*C5CC5CCC5CCCCCCCCC*CCC55*5CCC**C5*C55C5C5*C5C*5CCCC55**555555555C555C555*55555**55*555555555*#####
@VH01349:24:AACVJTHM5:1:1101:16508:41798 2:N:0:AGGTGAGA+CGCATAGA
GTCATGGGACTACTAGGGTTTCTAATCCGGATCGCTCCCCACGCTTTCGCTCCTCAGCGTCAGAACAGGTCCAGGAAGCCGCCTTCGCCACTGGTGTTCCTCCCGATATCTACGCATTCCACCACTACACCGGGAATTCCGCTTCCCCCTACCTGGCTCGAGCCCGCCAGTATCGAATGACCCCTCCCAGTTAAGCCGGGAGATTTCACATCCGACTTGGCGTGACCGCCTACAAGCGTTTTACGCCCAGTAAATCCGGACAACGCTCGCCCCCTACGTATTACCGCGGCTGCTGGGACTG
+
CCC*CCCCCCCCCCCC*CCCCCCCCCCCCCCCCC5CCCCCCCCCCCCCCCCCCCCCCCCCCCCCCCCCCCC5CCCCCCCCCCCCCCCCCCCCCCCCCCCCCCCCCCCCCCCCCC5CCCC5CCCCCCCCCCCCCCCCCCCCCCCCCC5CCCCCCCC5CC5CCCCCCC*CCCCCCCCCCC5CCC5CCCCCCCCCCC*CCCCCCCCCCC5CCCCCCCC*CCCCCCCC5**C*5CC*CC5*55CC55C55C5C*CCCC5C*5C*55555555555555*CCC*555C5CC555CC5*CC5#####
@VH01349:24:AACVJTHM5:1:1101:34099:41893 2:N:0:AGGTGAGA+CGCATAGA
GTCATGGGACTACCAGGGTTTCTAATCCCGTTCGCTCCCCACGCCTTCGCGCCTCAGCGTCAGGTCAGGTCCAGCCAGCCGCCTTCGCCACTGGTGTTCCTCCGGATCTCTACGCATTTCACCACTACACCCGGAATTCCACTGGCCTCTCGCTGCCTCCAGAGACGCCATCTCGACGGACCCTCCCCCGTTGAGCGGGGGGCTTTCACCGCCGATGCGGGTATCCGCCTGCGCGGCGTTTACGCCCTGTAACTCCGGAGAACGCTCGGATCCTACGTCTTACCGCGGCTGCTGGGATCAG
+
CCCCC5CCCCCCCCCCCCCCCCCCCCCCCCCCCCCCC5CCCCCCCCC5**CCCCCCC5CCCCCCCCCCCCCCCC*CCC5CCCCCCCCCCCCCCCCCCCCCCCC55CCCC*CCCCCCCCCCCCCCCCCCCCCC5CCCCC55C5CCC*CC*CC*CCCCCCCCC*C*CCCCCCCCC5CCC*5C5CC5CCCCC5CCCC5C*CC5*5*CCCC5CCCC5CCCCCC*CCCCCC5CCC5*C5C5*5CC5C55C5C**CC555C*C555CC5*5C*5CC5*55*555*555***55555555555#####
@VH01349:24:AACVJTHM5:1:1101:35690:42877 2:N:0:AGGTGAGA+CGCATAGA
GTCATGGGACTACTCGGGTATCTAATCCTGTTTGCTCCCCACGCTTTCGCGTCTCAGCGTCAGAACTGGTCCAGCTGGGCGCCTTCGCCACGAGTGTTCTCCCCCATCTCTACGCATTTCACCGCTACACAGGGAATTCCACCAGCCCCTCCCAGCCTCAAGCTCCGCCGTTTCCGTGGCTCAATACAGTTGAGCTGTTTCGTTTCACCACCGACCTGCGAAGCCGCCTACACGCCCTTTACGCCCAATAATTCCGAACAACCGTTGCCCCTTCCGTTTTACCGCGGCTGCTGGCACCTAA
+
CCCCCCC*CCCCCCCCCCCCCCCCCC5CCCCCCCCCCCCCCCCCC*CC5CCCCCCC**5CCCCCCCCC5CCCCCCCC5*5CCCCCCCCCC555CCCCCCC*CCCCCC5CCCCCCCCCCCCCCCC*CCCCC5*CCC*CCCCC5C*C55CC55CCC5C55CC5*C5C*CCCCCCC5CCC55*C*CCCC*C5**5CCCC55*C**55C5C55CC*5C5555CCC55CCC5*C*555555C5C5*55*5C55*5555**555555555555***5C55C55*C55555C555*5*5555*#####
@VH01349:24:AACVJTHM5:1:1101:18269:43900 2:N:0:AGGTGAGA+CGCATAGA
GTCATGGGACTACAAGGGTTTCTAATCCTGTTTGATCCCCACGCTTTCGTGCCTCAGTGTCAATATTCGTGTAGGCAGCTGCCTTCGCAATTGGTGTTCTATGTCATATCTAAGCATTTCACCGCTAGATGACATATTCCGCTAACCTCCACGATATTCAAGACTGATAGTATCAATGGCAGTTCCCAAGTTAAGCTCCGGGATTTCACCACTGACTTACCAACCCACCTACGCACCCTTTAAACCCAGTGAATCCGGATAACGCTTGCACCCTCCGTATTACCCCGGCTGCTGGGTCCTA
+
CCCCCCCCCCCCCCCCCCCCCCCCCCCCCCCCCCCCCCCCCCC5CCCCCCCCCCC5CCCCCCCCCCCCCCCCCC*CCCCCC*CCCCC*CCCC5CCCCCCCCCCCCCCCCCCCCC*CCCCCC*CCCCC*CCCCCCC5CCC*CCCCCCCCCC*CCCCCCCCCCC5CCCCCCCC5CCC5C55CCCCCC5CCCCCCC5**5**C5CCCC5CCC5C*CCCCCCC55CCCC55C*CCC5CCCC5CCCCCC5CCCCCC*555*555C55C**CCCC5*5C5C**55CCC*5*555C5CCC5CC#####
@VH01349:24:AACVJTHM5:1:1101:22265:46152 2:N:0:AGGTGAGA+CGCATAGA
GTCATGGGACTACTAGGGTATCTAATCCTGTTTGCTCCCCACGCTTTCGCGCCTCAGCGTCAGTTACAGACCAGAAAGCCGCCTTCGCCACTGGTGTTCCTCCACATCTCTACGGATTTCACCGCTACACGTGGAATTCCCCTTTCCTCTTCTGTACTCAAGTTCTGCAGTTTCCAATGACCCTCCACGGTTGAGCCGTGGGCTTTCACATCAGACTTAAAGAACCGCCTGCGCGCGCTTTACGCCCAATAATTCCGGACAACCCTTGCCACCTACGTATTACCGCCGCTGCTGGGACACA
+
CCCCCCCCCCCCCCCC5CCCCCCCCCCCCCCCCCCCCCCCCCCCCCCCCCCCCCCC5CCCCCCCCCCCCCCCCCCCCCCCCCCCCC*CCCCCCCC*C5CCCCCCCCCCCCCCCC*CCCCCCCCCCCCCCCCCCCCC5C5C5*CCCCCCCCCCCCCCCCCCCCCCCC*CCCCCCCCCCCCCCCCCCCCCCCCC5CCCCCCCCCCCCC*C*CCCC*CC5CCCC55CCCCC*55**5CC5CCCCCCC*C**CC*CCC*C5555555*55CC*C**5555C5555**555*55555555*#####
@VH01349:24:AACVJTHM5:1:1101:32849:46399 2:N:0:AGGTGAGA+CGCATAGA
GTCATGGGACTACAGGGGTTTCTAATCCGGTTCGCTCCCCACGCTTTCGCGTCTCAGCGTCAGGTAAGGCCCAGAAAGCCGCCTTCGCCACTGGTGTTCCTCCCGATATCTACGCATATCACCACTACACCGGGAATTCCACTTTCCTCTGCCTCCCTGAAGTCCGCCAGTATCCGGGGACCTCTCCCAGTTGAGCCCGGAGGTTTCACCTCGAACTTAACGAACCGCCTGCACGCCCTTTACGCCCAGTAAATCCGGACAACCCTTGCCACCTACGTATTACCGCGGCTGCTGGGATTCG
+
CCCCCCCCCCCCCCCCCCCCCCCCCCCC5CCCCCCCCCCCCCCCCCCCCC5CCCCC*5CCCCCCCCCCC5CCCCCCCCCCCCCCCCCCCCCCCCCCCCC5CCCCCCCCCCCCCCCCCCCCCCCCCCCCCCCCCCCCCCC*CCCCCCCCCCCCCCCCCC5CCCCCCC55C5CCC5CCCCCCCCCCCC**CCCCCC5CC*CCCCC*CCCC*CCCCC*55CC5555C*5555555555*55C55555C*555CCCC555*5C55C5**5CC55CC5C55CCC55CCC5C5*5CC55*5*#####
@VH01349:24:AACVJTHM5:1:1101:63506:46607 2:N:0:AGGTGAGA+CGCATAGA
GTCATGGGACTACTCGGGTATCTAATCCTGTTTGCTCCCCACGCTTTCGCACCTCAGCGTCAGTTCCGGACCAGTGAGCCGCCTTCGCCACTGGTGTTCCTCCGAATATCTACGAATTTCACCTCTACACTCGGAATTCCACTCACCTCTTCCGGACTCCAGACACCCAGTATCAAAGGCAGTTCCGGGGTTGTGGCCCGGGATTTCACCCCTGACTTAAATGTCCGCCTACGTGCGCTTTACGCCCAGTAATTCCGAACAACCCTAGCCCCCTTCGTATTACCGCGGCTGCTGGCATTCC
+
CC5CC5CCCCCCCCCCCCCCC*CCCCCCCCCCCCCCCCCCCCCCCCCCCCCCCCCC5CCCCCCCC5CCCCCCCCCCCCCCC5CCCCCC5CCC5CC5CCCCCCCC5CCCCCCCCCCCCCC*CCCCCCCCCCC5CC55CC5*CCCC*5CCCCCCCCCCCCCCC*CCCC5CCCCCC55CCCC5CCCCCCCC*CCCC*5*C*CCCC5CCCCCC5C5CCCCCCCC5CC5CCC5CCCCCCC*C5C5CC*CC55CCCCCCC*CCC5CCCC**CCCCCC5C*5C5CCC5CC*555***5C5555#####
@VH01349:24:AACVJTHM5:1:1101:32111:48121 2:N:0:AGGTGAGA+CGCATAGA
GTCATGGGACTACACGGGTTTCTAATCCTGTTTGCTCCCCACGCTTTCGCTCCTCAGCGTCAGTACTGGCCCAGATCACTGCCTTCGCCATCGGTGTTCCACCTGATATCTGCGCATTTCACCGCTACACCAGGTATTCCGTGATCCCCTACCAGACTCCAGTCACCGCAGTATCGGATGGGGTCTCCGGGTTGAGCCCTGAGTTTTCACATCCGACTTACGGAACCGCCTACGAGCTCTTTACGCCCAATGAATCCGGACAACGCTCGCACCCAACGTATTACCGCGGCTCGTGGTCGAA
+
CCCCCCCCCCCCCCCCCCCCCCC5CCCCC*CCCCCCCCC*CCCCCCCCCCCCCCCC*CCCCC5CC5CCCCCCCCCCCCCCCCCCCCC*CCCCCCCCCCC5CCCCCCCCCCCCCC5CCCCCCCCCCCCCCCCCCCCCCCCCCCC5CCCCCCC5CC*5CCCCCCCCC*CCCCC55CC5CCCC**CCCCCCCC5CCCCCCCCCCCCCCCC5CCC*5CCCCCCC5CC5CCCCCCCCC*C55CCCCC5*C*CCC*C*C55C55CC55555555C*5C*5*55555555*5555*555*55*#####
@VH01349:24:AACVJTHM5:1:1101:35519:48500 2:N:0:AGGTGAGA+CGCATAGA
GTCATGGGACTACTAGGGTATCTAATCCTGTTTGCTCCCCACGCTTTCGCGCCTCAGCGTCAGTTTCGGACCAGTTGGCCGCCTTCGCCACCGGTGTTCTTGCGAATATCTACGAATTTCACCTCTACACTCGCAGTTCCACCAACCTCTTCCGAACTCAAGACTCCCAGTATCGAAGGGAATTCCAGGGTTGAGCCCTGGGCTTTCACCTCCGACTTAAAAGTCCGCCTACGCCCCCTTTACCCCCAGTGATTCCGAGCAACGCTACCCCCCTTGGTATTACGGCGGGTGGTGGGTTACG
+
CCCCCCCCCCCCCCCCCCCCCCCCCCCCCCCCCCCCCCCCCCCCCCCCCCCC5CCCCCCCCCCCCCCCCCCCCCCCCC*CCCCCCCCCCCCCCCCCCC5CCCCCCCCCCCCCCC*CCCCCCC*CCCC5CCCCCCCCCCCCCCCCCCCCCCC5CCCCCCC*C5CCCCCCCCCCCCCC*C5CC5CCC*CC*CCCCCC*CCCCC5*CCCCCCCCCCCC*CCCCCCCC5C*CC5CCCC*C*CCCC5*5CCC5CCCC5CC5CCCCC5C5C5C*CCCCC*5*C5C*C55*5555C*5*C55*#####
@VH01349:24:AACVJTHM5:1:1101:27566:49863 2:N:0:AGGTGAGA+GGCATAGA
GTCATGGGACTACTGGGGTTTCTAATCCCGTTCGCTCCCCACGCCTTCGCGCCTCAGCGTCAGGGACGGCCCAGCCGCCCGCCTTCGCCACGGGTGTTCCGCCTGATCTCTACGCATTTCACCACTACACCAGGCATTCCACCGGCCCCTGCCGCCCTCAAGCGGCGCGGTCCCCGACGACCTTCCCCGGTTGACCCGGGGGCTTTCACGCCGGACCCACGGCGCCGCCTGCGCGCCCTTTACGCCCAGTAACTCCGGACAACCCTCGGACCCCACGTATTACCGGGGCTGCTGGCTAAGA
+
CCCCCCCCCCCCCCCCCCCCCCCCCCCCCCCCCCCCCCCCCCCCCCCCCCCCCCCCCCCCCCCCCCCCCCCCCCCCC*CC5CCCCCCCCCCCCCCCCC*CCCCCCCCCCCCCC5C5CCCCCCCCCCCCCCCCC55CCCCCCCCCC5CC5C5*CCCCCCCC5C**CCCCCCC5CCCCCC*C55CCCCCCCCCC*CC*CCC*CC5CCCCCCCCCC*CCCCCCC*5CC5C*CC5555C*CCCCCC*CC*CCCCCCCC**CC55*CC**C5C5555C5*55555555***5555555555#####
@VH01349:24:AACVJTHM5:1:1101:62711:54331 2:N:0:AGGTGAGA+CGCATAGA
GTCATGGGACTACAAGGGTTTCTAATCCTGTTTGCTCCCCACGCTTTCGCGCCTCAGCGTCAGTTTCAGACCAGAAAGCCGCCTTCGCCACTGGTGTTCCTCCACATCTCTACGCATTTCACCGCTACACGTGGAATTCCCCTTTCCTCTTCTGTACTCAAGCCTTTCAGTTTCCAATGACCTTCCACGGTTCAGCCGTGGGCTTTCACATCAGACTTAAAACGCCGCCTGCCCGCGCTTTACGCCCAATAATTCCGGACAACCCTTGGCACCTGCGTATTACCGCGGCTGGTGGGACGGG
+
5CC5CCCCCCCCCC*CCCCCCCCCCCCCCCCCC5CCCCCCCCCCCCCCC5CCCCCCCCCCCCCCC*CC5CCCC5CCCCC5C*CCCCC*CCCCCCCCCCCCCCCCCCCCCCCCC*CCCCCCCCCCC5CCCCCCCCC*CCCC5*CCCCCCCCCCCCC5CC*C*CCCCCCCC5C5CC5CCC5CC5CCC5CCC5CC5C5*C5C5CC*5*CC5CCCCCC5C*CCC55**C5555555C5*55C**C55C*555555555*55*C5555**5C*55555*5**555*55****5*55*555*#####
@VH01349:24:AACVJTHM5:1:1101:31183:54426 2:N:0:AGGTGAGA+CGCATAGA
GTCATGGGACTACAAGGGTATCTAATCCTGTTTGCTCCCCACGCTTTCGCTCCTCAGCGTCAGTACTGGCCGAGGATCCCGCCTTGGCCACCGGTGTTCCTCCTGATATCTGCGCATTCCACCGCTACACCAGGAATTCCAGATCCCCCTACCAGACTCAAGCCACCCAGTATCGAATGCAGGCGCAGAGTTAAGCCCTGGGGTTTCACACCCGACTCGAACACCCGCCTACGAGCTCTTTACGCCCAATAAATCCGGACAACCCTCGCCCCCTACGTATTACCCCGGCTCCTGGCCTTAG
+
CCCCCCCCCCC*CCCCCCCCC*CCCCCCCCCCC*CCCCCCCCCCCCCCCCCCCCCCCCCCCCCCC*CCC*C*CCCCCCC*5*CCC*C**CCC5CCCCCC5CCCCCCC5CCCCCCCCCCC*C*CC*CC5C5CC5CCCCCC*CC*CCCCCC5CCCCC*CCCCCC5CCC*CCCCCCCC5C5CCCCC5*C55CCCCCCCCC5C*CCCCCCCC*CCCC55CCCCC5C5**5CCCCCC5C*****55555555CCC55555555C5555*5C55*55555555555C555*5C*555*C5**#####
@VH01349:24:AACVJTHM5:1:1101:52031:54558 2:N:0:AGGTGAGA+CGGATAGA
GTCATGGGACTACCGGGGTTTCTAATCCTGTTTGCTCCCCACGCTTTCGCGTATCAGCGTCAGTATCCAACCAGGGCGCCGCCTTCGCCACAGGTGTTCCTCCCGATATCTACGCATTTCACCGCTACACCGGGAATTCCACCCCCCTCTTTGGTACTCTAGCTTGTCAGTTTCATGCGTCGTTCCCCGGTTGAGCCGAGGCATTTCACACATGACTTAACAAACCGCCTACACCGCCTTTACGCCCAATGATTCCGAACAACCCTTGCACCCTCTGTATTACCGCCGGTGCTGGCCGACT
+
CCCCC55CCCCCCCCCCCCCCCCCCCCCCCCCCCCCCCCCCCC5CCCCCCCCCCCC55CCCCC5CCCCC*55CCCC*CCC5CCC55555CCC55CCCCCCCCC55C5CC5CCCCCCC5CCCC*CCCCCCC**CCCCCC5C5C5C5C5C5C5C**CC5C5CCC5CCCCCCCCCCCC5**CCC*CCC555CCCCCCCCC5CC***CCCCC*555C5CC55C5*55555555*555***555555CC*55555*5555*555555555*5555555*555C55C*55*555*555555*#####
@VH01349:24:AACVJTHM5:1:1101:49872:55088 2:N:0:AGGTGAGA+CGCATAGA
GTCATGGGACTACAAGGGTTTCTAATCCTGTTTGCTCCCCACGCTTTCGCGCCTCAGCGTCAGTGCCCGACCAGATGGCCGCCTTCGCCACCGGTGTTCTTCCCAATATCTACGAATTTCACCTCTACACTGGGAATTCCGCCATCCTCTTCCGGACTCGAGATCATCACTCTTAGAGGCCGTTCCCAGGTTGACCCCAGCCCTTTCACCCCTAACTTAATGTTCTCCCTACGCGCCCTTTACCGCCAGTAATTCCGAACAACGCTTGCCCGCTCCGTCTAACCGCGGCTGGTGGACTGTC
+
CCCCCCCCCCCCCCCCCCCCCCCCCCCCCCCCCCCCCCCCCCCCCCCCC*CCCCCCCCCCCCCCCCC*CCCCCCCCCCC5CCCCC*C5CC*C*CCCCC*CCCCCCCCCC*C*C*CCCCCCCCCC5CCCCCCCCCCCCC5CC5CCCCCCCCCC5CCCCCC*CCCC5CC5C*CCCCCC*C5*CCC5CCCCC5CCCC5C5C55*CCCCCCC5CCC5CC55CCCC*C5C*55555C55555555C55*55C55*555*5*5555555555555*5555555**5*55*5555C555555*#####
@VH01349:24:AACVJTHM5:1:1102:41389:2079 2:N:0:AGGTGAGA+CGCATAGA
GTCATGGGACTACTGGGGTATCTAATCCTGTTTGATCCCCACACTTTCGTGCATCAGCGTCAGTTACAGCCTAGTAAGCTGCCTTCGGTATCGGTGTTCTTGACGATATCTATGCATTTCACCGCTACACCGTCAATTCCGCCTACCCCATCTGTACTCAATCCCGGCAGTTTTTCAGGCAGCTCCCAAGTTGAGCTTGGGCATTTCACCTAAAACTTGCAGGGACGCCTACGCACCCTGTAAACCCAATAAATCCGGACAACGCTCGCCACCTAGGTATTACCGCGGCTGGTGGCAGTTC
+
CCCCCCCCCCCCCCCCCCCCCCCCCCCCCCCCCCCC*CCCCCCCCCCCCCCCCCCCCCCCCCCCCCCCC*CCCCC*CC5C5*CCCCC*CCCCCCCCCCCCCCCCCC*CC*5CCCCCCCC5CC55*CCCCCCCC55CC*CC5CCCCCCCCC5*C*5CCC*5C5CC55CCCCC5CCC555CCCCCC*CC5CCCC5CCCCCCCCCC5*C5CCC5C5CCCCC**CCC5CC5CCCC55*5CC5C*C5CC5****55*555*5555*55555*5555*5555*5555*5*5555555**55*#####
@VH01349:24:AACVJTHM5:1:1102:21924:4199 2:N:0:AGGTGAGA+CGCATAGA
GTCATGGGACTACAAGGGTATCTAATCCCGTTTGCTCCCCTGGCTTTCGCGCCTCAGCGTCAGTGTCAGCCCAGCAACCCGTCTTCACCTCAGGTGTTCCTCTTGATATCTACGCATTTCACCGCTACACCAAGAATTCCGATTGCCCCTTCTGCACTCTAGCACATCAGTATCAGCTGGCCGTTCCAAGTTAAGCTTGGAGATTTCACAGCTGACTTAACACCCCCCCTACGCCCCCTTTACGCCCACCAAATCCGAACAACGCTTGCTCCCTATGTATTACCGGCGCTGGTGGGGAATC
+
CCCCCCCCCCCCCCCCCCCCCCCCCCCCCCCCCCCCC5CCCCCCCCCCCCCCCCCCCCCCCCCCCCCCCCC*5C5CCCCCCCCCCCCCCCCCCCCCCCCCCCCCCCCCCCCCC55CCCCCCCCC*CCCCCCCC5CCCCCCCCCCCC*CCCCCCC*CCCCCCC5CCCCC5CCCCC5CCCCCC*5CCCCCCCCCCCCCCCCCCC*CCCCCCC*5CCCCCCCCCCC*CC*CCCC****CCCCCCC5C5CCC*CC5CCCCCCC5CC*5*55**5*C555*555555*****5*55*5555#####
@VH01349:24:AACVJTHM5:1:1102:15959:5051 2:N:0:AGGTGAGA+CGCATAGA
GTCATGGGACTACTCGGGTTTCTAATCCTGTTTGCTCCCCACGCTTTCGCTCCTCAGCGTCAGTGCCGGCCCAGAGAACCGCCTTCGCTACTGGTGTTCCTCTCGATATCTGCGCATTTCACCGCTACACCGAGAATTCCATTCTCCTCTACCGGACTCGAGTCACAGCAGTATCGACTGCAATTCCCAGGTTGAGCCTCGGACTTTCACAGCCGACTTGCTGAACCGCCTACGAGCTCTTTACGCCCAATGTTTCCGGATAAGGCTCCCACGCTACGTATTACCGCGGCTGCTGGGAGGC
+
CCCCCCCCCCCCCCC5C*CCCCCC*CCCCC5CCCCCCCC5C55CCCCCCCCCCCC5C5CCCCCCC5CC*5CCCCCCCCCCC*CCCCCCCCCCCCC5CCCCCCCC5CCCCCCCC5*CCCCCC5CCCCCC5C**C555CCC55CC5C5C5CCC*CC55CCCCC5C*CCCC5C5CCCCC5CCCCCCC5C5CCCCCCCCC55CCCCCCCCCCC*C5*CC5CCCCCCCCCCCC55*CCC5C***C*5**55CC55*5*55C55555*55*555**5**55*5*555**5**5*55555555#####
@VH01349:24:AACVJTHM5:1:1102:26090:5146 2:N:0:AGGTGAGA+CGCATAGA
GTCATGGGACTACTCGGGTTTCTAATCCTGTTTGATCCCCACACTTTCGTGCATCAGCGTCAGTTACAGCCTAGTAAGCTGCCTTCGCTATCGGTGTTCTTGACGATATCTATGGATTTCACCGCTACAGCGTCAATTCCGCCTACCTCATCTGTACTCAATCCCGGCAGTTTTTCAGGCAGCTCCCAACTTCAGCTTGGGCATTTCACCTAAAACTTGCAGGGACGCCTACGCACGCTTTAAACCCAATAAATCCGGACAACGCTCGCCACCTACGTATTACCGCGGCTGCTGGGAGCTA
+
CCCCCCCCCCCCCCCCCCCCCCCC*CCCCC5CCCCCC5CCCCCCCCCCCCC*CCCCCCCCCC5CCCCCCCCCC5CCCCCCCCCCCC55CCCCCCCCCCCCCC*CCCCCC*CCCC*CCCCC5CCCCCCCC*CCCCCCCCCCCCCCCCCCCC5CCC*CCCCCCC*CCCCCCCCCCCCCC5CC*CCCCCCCC5CC*CCCCCCC5CCCCCCC5CCCCC*5C5CC*CCCCCC5CCCC5*C5*5CCC5CC5*5*555CC55555CCC55*5C55*CC5CC*C55C5CC55*55*55C*55**#####
@VH01349:24:AACVJTHM5:1:1102:64907:5525 2:N:0:AGGTGAGA+CGCATAGA
GTCATGGGACTACAAGGGTATCTAATCCTGTTTGCTCCCCACGCTTTCGCACCTCAGTGTCAGTATCAGTCCAGGTGGTCGCCTTCGCCACTGGTGTTCCTTCCTATATCTACGCATTTCACCGCTACACAGGAAATTCCACCACCCTCTACTGTACTCTAGTCGCCCAGTTTTGGATGCAGTTCCCAGGTTGAGCCCGGGGCTTTCACATCCAACTTAACCAACCACCTACGCGCGCTTTACGCCCAGTAATTCCGATTAACGCTTGCACCCTCTGTATTACCGCGGCTGCTGGCGCTTT
+
CCCCCCCCCCCC*CCCCCCCCCCCCCCCCCCCCCCCCCCCCCCCCCC5*CCC*CCCCCCCC5CCCCCCCCCCCCCCCCCCCCCCCCCCCCCCCCCCCC5CCCCCCCCCCCCCCCCCCCCCC5CC5CCCCCCCCCCCCCCCCC5CC*CCCCCCCCCCCCCCCCCCCCCCCCC*CCCCCCC*CCCCC*CCCCCCCC5C**CCCCCCCCCCCCCC*CCCCCCC5C5C*CCCCCC555CCC5CCCC5C5CCCCCCCCC55CCCC5C5*CCCCCCCCCCCC*CCC555C*CCCCCC5C5CC#####
@VH01349:24:AACVJTHM5:1:1102:37356:7588 2:N:0:AGGTGAGA+CGCATAGA
GTCATGGGACTACTAGGGTTTCTAATCCTGTTTGCTCCCCACGCTTTCGCGCCTCAGCGTCAGGTACGGGCCAGAGAGCCGCCTTCGCCACCGGTGTTCTTCCCAATATCTACGAATTTCACCTCTACACTGGGAATTCCGCTCTCCTCTCCCGACCTCCAGGCACAGGGTCTCAAGGGGCGTTCCCAGGTTGACCCCGGGGCTTTCACGCCTGACTGCTGCGGCCGCCTACGCGCCCGTTACCGCCAGTAATTCCGAACAACGCTAGCCCCCTCCGTATTACCGGGGCTGCTCGCCCCTA
+
CCCCCCCCCCCCCCCCCCCCCCCCCC5CCCCCC*CCCCCCCCC5CCCCCCCCCCCC5CCCCC5CCCCCCC*CCC*CCCCCCCCCCC*C5CCCCCCCCCCCCCC*CC5CCCCCC55CCCCCCC5C5CCCCCC5C*5C5C*CCCCCCCCCCCCCC5*5C5C*CC*5CC5C*CCCCCC5*5C**C*C5C*55CCCC***55555555*5555CCCC5*5C5*55*55*555C5CC5C*C*C*C5C5*5555CCC*5C5555*55555555555*555555*5*555*5***555*555*#####
@VH01349:24:AACVJTHM5:1:1102:12797:7948 2:N:0:AGGTGAGA+CGCATAGA
GTCATGGGACTACCCGGGTTTCTAATCCGGTTCGCTCCCCACGCTTTCGCGCCTCAGCGTCAGGTAAGGCCCAGAAAGCCGCCTTCGCCACTGGTGTTCCTCCCGATATCTACGCATATCAGCACTACACCGGGAATTCAACTTTCCTCTGCCTCCCTCGAGTCTCGGAGTTTCCAAGGACCTCTCCCAGTTGAGCCGCGAGCATTCACCCTAGACTAAACAAACCGCCTTCGCGCCCTTTACGCCCAGTAAATCCGGACAACGCTTGCCACGTACGTATTACCGCGGCTGGTGGCTGCTA
+
5CCCCCC5CCCCCCCCCCCCCCCCCCCCC5CCC5CC5CC5CC*CC5C*C5*C*5C5CC*CCC5CCCCC*CCCCC55C*CC5CCC5*55CCCC5555CCCCCCC*CCC*5**5C55555CC5*5CCCC5C55C*CCC5*5*555555555555555555*555C5555*555*55555*5C5555555C555C55*555*555**55*5**5*555555555555555555**5*55555555*55*55**5555*5555555555*5*5*5**55555555*55*5*5*5**5**5#####
@VH01349:24:AACVJTHM5:1:1102:41295:8043 2:N:0:AGGTGAGA+CGCATAGA
GTCATGGGACTACACGGGTATCTAATCCTGTTTGCTCCCCACGCTTTCGCGCCTCAGCGTCAGTTACAGACCAGAAAGCCCCCTTCGCCACTGGTGTTCCTCCACATCTCTACGCATTTCACCGCTACACGTGGAATTCCGCTTTCCTCTTCTTTACTCAAGTTCTCCAGTTTCCAATGACCCTCCACGGTTGAGCCGTGGGCTTTCACATCACACTTAAAGAACCGGCTGCGCGCTCTTTTCGCCCAATAATTCCCGACAACGCTTGCCACCTACCTATTACCGCCGCTGCTGGCTAATG
+
CCCCCCCCCCCCCC5CCCCCCCCCCCCCCCCCC5CCCCCCCCCCCCCC5CCCCCCCC*CCCCCCCCCC*CC5CCCCCCCC**CCCCC5CCCCCCCCCCCCC*CC5CCCCCCCCC*CCCCCCCCCCCCCCC*CCCCCCCCCCCCCCCC5CCC5C*CC5*C5CC5CC5*CCCCCCC5CCCC*55555555555555555555C5*C5C*555555*5555555*555C*5*CCCCC****CCC*55C5CCCCC5CCCC*5*5*5555555*C5555555*55555**5*5*5555555#####
@VH01349:24:AACVJTHM5:1:1102:28589:9917 2:N:0:AGGTGAGA+GGCATAGA
GTCATGGGACTACAGGGGTATCTAATCCTGTTCGCTCCCCACGCTTTCGCGCCTCAGTGTCAGTTACAGACCAGAAAGTCGCCTTCGCCACTGGTGTTCCTCCAAATCTCTACGCATTTCACCGCTACACTTGGAATTCCACTTTCCTCTTCTGCACTCAGGTTCCGCAGTTTCCAATGACCCTCCACGGTTGAGCCGTGGGCTTTCACATCAGACTTAAGAAACCTCCTGGGCGGGCTTTACGCCGAATAATTCCGGACAACGGTTGCGACCTACCTATTACCGCGGCTGCTGGGTTGCA
+
CCCCCCCCCCCCCCCCCCCCCCCCCCCCCCCCCCCCCCCCCCCCCCCCCCC5CCCCCCCCCCCCCCCCC5CCCCCCCCCCCCCCCCCCCCCCCCC5CCCCCCCCCC5CC5CCCCCCCCC5CCCCCCCCCCCCCCCCCCCCCCCCCCCCCCCCCCCCCCCCCCCC5C*CCCCCCCCCCCCCCCCCCCCCCCCCCCCCCCCCCCC*CC5CCCCC5*CC*CCCCC*C*C*5*5*55*555*555**555*55555555555555555555*55555555***5555*5**555555*55#####
@VH01349:24:AACVJTHM5:1:1102:63506:10788 2:N:0:AGGTGAGA+CGCATAGA
GTCATGGGACTACAGGGGTTTCTAATCCTGTTTGCTCCCCACGCTTTCGCGCCTCAGCGTCAGTTACAGACCAGAAAGCCGCCTTCGCCACTGGTGTTCCTCCACATCTCTACGCATTTCACCGCTACACGTGGAATTCCGCTTTCCTCTTCTGTACTCAAGTTCTCCAGTTTCCAATGACCCTCCACGGTTGAGCCGTGGGCTTTCACATCAGACTTAAAGAACCGCCTGCGCGCGCTTTACGCCCAATAATTCCGGACAACGCTTGCCACCTACCTATTACGGCGCCTGGTGGCTGAGT
+
CCCCCCCCCCCCCCCCCCC5CCCCCCCCCCCCCCCCCCCCCCCCCCCC5CCCCCCCCCCCCC5CCCCC*CCCCCCCCCCC5CCCCCCCCCCCCCCCCCCC5CCCCCCCCCCCCC5CCCCCCCCC*C*CC*CCC5CCCCCCCCCCCC5CCCCCCCCCCCCCCCCCCC5CCCCCCCCCCCCCC*CCCCCCC555CCC*CCCCCCCCCC5CCC5CC**CC55CC*5C555*CC5CC*CC**CC55**5C5CCCC*55*55555C5*555C55*5555***555555*555**55*5555#####
@VH01349:24:AACVJTHM5:1:1102:31657:10901 2:N:0:AGGTGAGA+CGCATAGA
GTCATGGGACTACAAGGGTATCTAATCCTGTTTGCTCCCCACGCTTTCGCGCCTCAGCGTCAGTTACAGACCAGAAAGCCGCCTTCGCCACTGGTGTTCCTCCACATCTCTACGCATTTCACCGCTACACGTGGAATTCCGCTTTCCTCTTCTGTACTCAAGTTCTCCAGTTTCCAATGACCCTCCACGGTTGAGCCGTGGGCTTTCACATCAGACTTAAACAACCGCCTGGGCGCGCTTTACCCCCAGTAATTCCGGACAACCCTTGCCACCTACGTATTACCCCGGCTGCTGGGTATCC
+
CCCCCCCCCCCCCCCCCCC*CCCCCCCCC5CCCCCC5CCCCCCCCCCCCCCCCCCCCCCCCCCCCCC*CCCCCC5CC5CCC5CCC5C5CCCCCCCCCCC*CCCCCCC5C5CCCCCCCCCCCCCC*CCCCC*CCC*CCC5CC5CCCCCCCCC5C5CCCCCCCCCC*C5CCCCCC*CCCCCCCCCCCCCCCC*CCCCCCCCC*CCCCC5CCCCCCC55CCCCC**C5CC*CC*5CCCCCCC5C5C*55CCC*CCCCC*CC55555**C555CC555C55555555**5**C55555*C#####
@VH01349:24:AACVJTHM5:1:1102:58393:10977 2:N:0:AGGTGAGA+CGCATAGA
GTCATGGGACTACCGGGGTATCTAATCCTGTTCGCTCCCCACGCTTTCGTGCCTCAGCGTCAATAAAGGTCTAGCCAGCTGCCTTCGCAATTGGTGTTCTATGGCATATCTATGCATTTCACCGCTACATGCCACATTCCGCTGACCTCAACCTTATTCAAGCTACGCAGTATCAAAACCAATTCCTCAGTTGAGCCGAGAGCTTTCACTTCTGACTTACGTTGCCGGCTACGCACCCTTTAAACCCAGTAATTCCGGATAACGCTTGCACCCTCCGTATTACCGCGGCTGCTGGCCATGT
+
CCCCCC*CC5CCCCCCCCCCCCCCCCCCCCCCCCCCCCCCCCC5CCCCCCC*CCCCCC5CCCCCCCCCCCCCCCCCCCCCCCCCCCCCCCCCCCCCCCCCCCCCCCC5CCCCCCCCCCCCCCCCCCCCCCCCCCC5CCCCCCCCCCCCCCCCCCCCCCCCCCCCCCCCCCCCCCCCCC*CCCCCCCCCCCCCCCC5CCCCCCCCCC*5CCCCCCCCCCC5CCCC*CC5CCCCC*CCC5CC5CCCC5CCCCCCCCCC5*5CCCCC*CCCCC5C5CCCCCCCC5C5*CC*CCCCC*C5#####
@VH01349:24:AACVJTHM5:1:1102:21507:12416 2:N:0:AGGTGAGA+CGCATAGA
GTCATGGGACTACTAGGGTATCTAATCCTGTTTGCTACCCACGCTTTCGTGCATGAGGGTCAGTATCGGCCCAGGGGGCTGCCTTCGCCATCGGTGTTCCTCCACATCTCTACGCATTTCACTGCTACACGTGGAATTCCACCCCCCTCTGCCGTACTCTAGCCGTGCAGTCACAAGCGCAGTTCCCAGGTTAAGCCCGGGGATTTCACACCTGTCTTACACAACCGCCTGCCCACGGTTTACGCCCAGTAATTCCGATTAACGCTCGCACCCTACGTATTACCGCGGGTGCTGGCGTTTG
+
5CCCC5CCCCCCCCCC5CCCCCCCCCCCCCCCCCCCCCCCCCCCCCCCCCC*CCCCC*CCC5CCCCCCCCC5CCCCCCCCCCCCCCCCCCCCC5CCCCCCCCCCCCCCCCCCCCCCCCCCCCC*CCCCC5CCCCCCCCCCC55C*CCCCCC5CCCCCCCCCCCC5CCC5*CCCCCCC*5CCCC5CCCCCCCCCC5CCCC55CCCCCCCC*CCCCC5CC5CC5CCCC*CCCC**CC5*55CCCC5CCCCC555C5**C5CC55C55C*55C*C55555CC5CCCC5C5*55C*C5C5#####
@VH01349:24:AACVJTHM5:1:1102:57825:12605 2:N:0:AGGTGAGA+CGCATAGA
GTCATGGGACTACCCGGGTATCTAATCCTGTTTGCTCCCCACGCTTTCGCGCCTCAGCGTCAGTTACAGACCAGAAAGCCCCCTTCGCCACTGGTGTTCCTCCACATCTCTACGCATTTCACCGCTACACGTGGAATTCCGCTTTCCTCTTCTGTACTCAAGCCTCTCAGTTTCCAATGACCTTCCCCGGTTGAGCCGGGGGCTTTCACATCAGACTTAAGCGGCCGCCTGCGCGCGCTTTACGCCCAATAATTCCGGACAACCGTTGCCACCTACGTATTACCGGGGCTGCTGGCCTCCT
+
CCCCCCCCCCC5CCCCCCCCC5CCCCCCCCCCCCCCCC*CCCCCCC5CCC5CCCCCCCCCCCCCCCCC5CCCCCCCCC5C*CCCCCCCCCCCCCCCCCC*CCCCCCCCCCCCC5CCCCCCCCCCCCCCCCCCCCCCCCCCCCCCCCCCCCCCCCCCCC*CCCCCCCCCCCCCCCCC5C5*C5CC*5CCCCCCCCCC55CCCC5CCCCCCCCCC5CC5CCC**5CCCCCCCCC5CC*5*CCCCC5CCCCC*CCC5CC*CC*5CC55CCCCCC5CCC5C5C5C555C*CCCCCCC55*#####
@VH01349:24:AACVJTHM5:1:1102:31732:13362 2:N:0:AGGTGAGA+GGCATAGA
GTCATGGGACTACCGGGGTTTCTAATCCTGTTTGCTCCCCACGCTTTCGCGTCTCAGCGTCAGTTGATGGCCAGAAAGCCGCCTTCGCCACTGGTGTTCCTCCCGATATCTACGAATTTCACCTCTACACCGGGAATTCCGCTTTCCTCTCCATCACTCCAGAAAGGCAGTTTCGGATGCAGTTCCTAGGTTGAGCCCAGGGATTTCACACCCGACTTATCTTCCCGCCTACACGCGCTTTACGCCCAGTAATTCCGAGCAACGTTTGCACCCTCTGTCTTACCGCGGCTGCTGGCATGTA
+
CCCCCCCCCCCCCCCCCCCCCCCCCCCCCCCCCCCC*CCCCCC*CCCCCCCCCCCCC5CCCCCCCCCCCCCC5CCCCCC5CCCCCCCCCCCCCCCCCCCCC*CCCCCCCCCCCCCCCCCCCCCCCCCCCCCCCCCCCCCCCCCCCCCCCCCCCCCCCCCCCCCCCCC*CCCCCCCCCCCCCCCCCCCCCCCCCCCCCCCCCCCCCCCCCCC*55CCC5CCCC*CC5C55C*C*CCC5*CCCC5C*C*C5CC5C*C*CC5CCC*CCCCCC5**555C555CCC55CCCCCCCCC*5C#####
@VH01349:24:AACVJTHM5:1:1102:35141:13476 2:N:0:AGGTGAGA+CGCATAGA
GTCATGGGACTACCAGGGTATCTAATCCTGTTTGCTCCCCACGCTTTCGCTCCTCAGCGTCAGTGCCGGCCCAGAGAACCGCCTTCGCTACTGGTGTTCCTCTCGATATCTGCGCATTTCACCGCTACACCGAGAATTCCATTCTCCTCTACCGGACTCGAGTCACAGCAGTATCGACTGCAATTCCGAGGTTGAGCCTCGGACTTTCACAGCCGACTTCCTGAACCGCCTACCAGCTCTTTACGCCCAAGCATTCCGGATAACGCTACCACCCTACCTATAACCGCCGGTGCTGGCATGT
+
CCCCCCCCCCCCCCCCCCCCCCCCCCCCC5CCCCCCCCCCCCCCCCCCCCCCCCCCCC5CCCCCC*CCCCCCCCCCCCCCCCCCCCCCCCCCCCCCCCCCCCCCCCCCC5CCCCCCCCCCCCCC*CCCCCCCC*CCCCCCCCCCCCCCCC5C5CCCCCCCCCCCCCC*5CCCCC5C*CC5CC5*CCCC*C*CCCC555CC55C*5555C*C55C5*CCC**55CC5*C55CCC**555CC*5*5555*555*555555555555*555**5555555555**5*5*555*5**5*5#####
@VH01349:24:AACVJTHM5:1:1102:22113:13703 2:N:0:AGGTGAGA+CGCATAGA
GTCATGGGACTACACGGGTATCTAATCCTGTTTGATCCCCTAACTTTCGTGCATGAGCGTCAGGAATAAAATAGAAAACCGCCTTCGCCACCGGTGTTCTTCCACATATCTACGCATTTCACCGCTACTTCTGGAATTCCATTTTCTCCTTCTATCCTCTAGAAACACAGTTTCGAATGCCGTTCCGAGGTTGAGCCCCGGGATTTCACATCCGACTTGTGTTTCCGCCTGCGCACCCTTTACGCCCAATAATTCCGATTAACGCTTGCACCCTCCGTATTACCGCACCTGCTGGCCGAAA
+
CCCCCC5CCCCCCCCCCCCCCCCCCCCCCCCCC5CCCCCCCCCCCCCCC*C5CCCCCCCCCCCCCCCCCCCCCCCCCCCCC5CCC5CCCCCC5CCCCCCCCC*CCCCCCCCCCC5CCCCCCC5CCCCC5C*CCCCCCCCC*CCCCCCCCCCCCCCCCCCCCCCCCCCCCCCCC55C5C*CC5C5C5CCCCCCCCCCCCCCC5CCCCCCCCCC*5C**CCCCCCC5CCCCC**CC5CCCCCC5CCCCCCC5CCCCCCCC*CCC5C5CC55CCC5C5CCCCCC555CC*55*555CCC#####
@VH01349:24:AACVJTHM5:1:1102:49513:16183 2:N:0:AGGTGAGA+CGCATAGA
GTCATGGGACTACTGGGGTTTCTAATCCTGTTTGCTCCCCACGCTTTCGCGCCTCAGCGTCAGTTACAGACCAGAAAGCCGCCTTCGCCACTGGTGTTCCTCCAAATCTCTACGCATTTCACCGCTACACTTGGAATTCCGCTTTCCTCTTCTGTACTCAAGTCCCCCAGTTTCCAATAACCTTCCACGGTTGAGGCGTGGGATTTCACATCAGACTTAAAGGACCGCCTGCGCGCGCTTTACGCCCAATAATTCCGGACAACGCTTGCCACCTACGTATTACCGCGGCTGGTGGCACTAC
+
CCCCCCCCCCCCCCC5CCCCCCCCCC5CCCCCCCCCCCCCCCCCCCCCCCCCCCCCCCCCCCCCCCCCC5CCCCCCCCCCC5CCCCCCCCCCC*CCCC*CCCCC*CCCC5CCCC*5CCCCCCCC*CCCCC5CCCCCCCCCCCCCCCCCCCCCCCCCCCCCC5CCCCCCCCCCCCCCCC*CC5CCCCCCCCCC*C*55CCCCCCCCCCCCCCCCCCCCCCCCCC5CCC5C5CC**C5**5CCC5CCCCCCC5CCC5CCCC5C555CCCC*5CC5CC55CCC5CC555C5CC5*C5C*#####
@VH01349:24:AACVJTHM5:1:1102:38095:16354 2:N:0:AGGTGAGA+GGCATAGA
GTCATGAGACTACCAGGGTTTCTAATCCTGTTTGCTCCCCACGCTTTCGCGTCTCAGCGTCAGTGACCGTCCAGAAAGCCGCCTTCGCCACCGGTGTTCCTCTCGATATCTACGAATTTCACCTCTACACCGAGAATTCCGCTTTCCTCTCCGATAGTCAAGCGAGGCAGTTTCGAGTGCACTTCCTAGGTTGAGCCCAGGGGTTTCACACCCGACTTGGCAAGCCGCCTACACGCGCTTTACCCCCAGTAATTCCGAACAACTTTTGCACCCTCTGTCTTACCGCGCCTGCTGGCCATAA
+
CCCCCCCCCCCCC*C5*CCCCCCCCCC5C*CCCCCCCCCCCC*CCCCC5CCC5CCCC*CCCCCC5CCCCCC*CCCCCCCCCCCCCCCCCCCCC5CCCCC*CCCCCCCCCCCCCCCCCCCCCCCCCCCCCC**CC*CCCC**C*C5C5C5CC5*CCC*CC*CC*CC55555CC5**5555*C*CC*CCC5CCCCC5CC*C5CC*C5CCCCCC**CC5C55C55C**55C*5*555555*55555***555*555555*5555555*555*5*5*555**5555**555*555*5555#####
@VH01349:24:AACVJTHM5:1:1102:28135:20670 2:N:0:AGGTGAGA+CGCATAGA
GTCATGGGACTACAGGGGTATCTAATCCTGTTTGCTCCCCACGCTTTCGTGCCTGAACGTCGGTACTGGTCCAGGAAGTCGCTTTCGCCACTGATGTTCCTTCCGATATCTACGCATTTCACCGCTACACCGGAAATTCCACTTCCCTCTACCGTACCCTAGCTATTCAGTCTCGAATGCAATTCCCAGGTTGAGCCCGGGGCTTTCACACCCGACTTAAATAACCGTCTACGCACGCTTTACGCCCAGTAATTCCGATTAACGCTCGCACCCTCTGTATTTCCGCGGCTGCTGCCGATCT
+
CCCCCCCCC*CCCCCCCCCCCCCCCCCCC5CCCCCCCCCCCC5CCCCCCCCCCCCCCCCCCCC5C5CCCCCCCCCCCCCC*CCCCCCCCCCCCCCC*C5CCC5CCCCCCCCCCCCCCCCCCC*CCCCCCCCCCCCCCCCCC5CCCCCCCCCCCCCCC*CCCCCCCCC5CCCCCC5CCCCCCCCC5C5CC*CCCC*CCCCC*C5CCCCCCCCCC5CC*CCCCCCCC5*CCCCCCCC*C55C*C*CCCCC5CC*CCC5*CCCCC5CCCC5C*C*CCCCCC*55*55*55C5C55C5*C#####
@VH01349:24:AACVJTHM5:1:1102:27529:24002 2:N:0:AGGTGAGA+CGCATAGA
GTCATGGGACTACCAGGGTTTCTAATCCTGTTCGCTCCCCACGCTTTCGTGCCTCAGCGTCAGTTGCAGTCCAGTCGGCCGCCTTCGCCACTGATGTTCTTCGTAATATCTATGCATTTCACCGCTACACTACGAATTCCACCGACCTCTTCTGCACTCAAGAAACCCAGTATCCATGGCCATTTCACCGTTAACGGGTAAGATTTCACCACAGACTTAAGGTCCCGCCTACGCACCCTTTACACCCAATGATTGCGGACAACGCTTGCACCCTCCGTATTACCGCGGCTGCTGGCAGGTT
+
CCC5CCCCCCCCCCCCCCCCCCCCCCCCCCCCC5CCC5CCCCCCCCCCCCC*CCCCCCC5CCCCC*CCCCCCCCCCCC5CCCCCCCC5CCCCCCCCCCCCCCCCCCCCCCCCCCCCCCC5C5CC5CCCCCCCCCCCCCCC55C5C5C*5C**CC*55CCC5555C5CCCCCCC*C5CC5C555C55CC5CC5CC5*C*55C555*5C5CC5555CC555C5*555C5CCC5555C*55CC5CC5CCC5555555*555C55555*C5C*555*5555555C5555C*5CC**5*5*#####
@VH01349:24:AACVJTHM5:1:1102:14028:24475 2:N:0:AGGTGAGA+CGCATAGA
GTCATGGGACTACCAGGGTTTCTAATCCTGTTTGCTCCCCACGCTTTCGCACCTCAGCGTCAGTCTTGGTCCAGAAGGCCGCCTTCGCCACTGGTGTTCCTCCCGATATCTACGCATTTCACCGCTACACCGGGAATTCCGCCTTCCTCTACCAGACTCTAGCCGAACAGTACCGGAGGCAATTCCCAGGTTGAGCCCGGGGCTTTCACACCCGACTTATCCGACCGCCTGCATGCGCTTTACGCCCACTAATTCCGATTAACGGTTGCACCCTCCGTATTACCGCGGCTGCTGGGAAGAT
+
CCCCCC5*CCCCCCCCCCCCC5CC*CCCCCCCC5CCCCCCCCCCCCCCCCCCCCCCCCCCCCC5CCCCCCC5CCCCC*55CCCCCCCCCCCCCCC*CCCCCCCCCC*5CCCCCC5CCCCCCC**CCCCCCCCCCCCCCCCCCCCCCCCCCCCCCC5CCCCCC*CCCCCCCCCCCCCCCCCCCCC5C*CCCCCCCCCCCC*CCCCCC5CCCCCCCCC*CCCCCCCCCCC5C*CCCCCC5CCC5*C*CCC*CC*CCCC5555CC***CC5*C*5*C5555C5CC555C5*55C*CCC5#####
@VH01349:24:AACVJTHM5:1:1102:53470:26804 2:N:0:AGGTGAGA+CGCATAGA
GTCATGGGACTACTGGGGTATCTAATCCCGTTTGCTCCGCTAGCTTTCGCTCCTCAGCGTCAATGTCGGTCCAGGATGCCGCCTTCGCCACCGGTATTCCTCCAGATATCTACGCATTTCACGGCTACACCTGGAATTCTGCATCCCTCTCCCGAATTCAAGCCATCCAGTATCGGATGCAGTTCCCAGGTTGAGCCTGGGGATTTGACATCCGACTTAGTTGGCCGCCTACGAGCCCTTTACGCCCAGTAATTCGGAACAACGCTTGCCCCCCCCGTATTACCGCGGCTGCTCGGGCGAT
+
*CCCCCCCCCCCCCC5CCC5C5C5CCC*C*5CC5CCC5*CCCCCCCCC5CCC5CCC55CCCCCC5CCCCCC*C555C5CCC5CCCCC*CCC*C*CCCC55C*CCCCCCC5*555C*5CCCCC*5CCCCCCC55CCCCC5CCCCCCC*CCCCCCC5C*C5CCCCCCCCCC*CCCCCCC5CC5CCC5C5CCCCCCC*CCC5CCCCC5CCCCCC*CC****5CCC555***CC5555C*555555555555CC5*5*555C5*55555*5555*55555555*55555*5555**555*#####
@VH01349:24:AACVJTHM5:1:1102:76950:27069 2:N:0:AGGTGAGA+CGCATAGA
GTCATGGGACTACTGGGGTTTCTAATCCTGTTTGCTCCCCGCGCTTTCGCGTCTGAGCGTCAGTCACCGTCCAGATGGCCGCCTTCGCCGGTGGTGTTCCTTCCGATATCTACGAATTTCACCTCTACACCGGAAATTCCGCCATCCTCTCCGGGACTCTAGCGAGGCAGTATCGGGTGCAGTTCCGGAGTTGAGCTCCGGGATTTCACACCCGACTTACGAAGCCGCCTGCACGCGCTTTACGCCCAGTGTTTCCGAACAACGGTTGCGGCCTCCGTATTACCGCGGCTGCTGGCAGGCA
+
CCCCCCCCCCCCCCCCCCCCCCCCCC*CCCCCCCCC*CCCCCCCCCCCC*CCCCCC*CCCCCCCCCCCCCC5CC5CCCC5CCCCCCCCCC5CC5C5CC5CCCCCCCCCCCCCCCCCCCCCCCCCCCCCCCC*CCCCCCC*CCCCCCCCCCCCCCCCCCCCCCCCCCC5CCC5CCCCCC*CC*CCCCCCCCCCCCC*CC5CCCCCCCCC5CCCCCCCCCCC5CCCC55C5CC*CCCCCCC5CCC5*CC**5*5CC**55555C55555C*5555*555C55555555*C5C5*5*C5#####
@VH01349:24:AACVJTHM5:1:1102:41162:28091 2:N:0:AGGTGAGA+CGCATAGA
GTCATGGGACTACCCGCGTATCTAATCCTGTTCGATCCCCACGCTTTCGCGCCTCAGCGTCAGTATGATGCCAGGTGGCTGCCTTCCCCATCGACGTTCCTTCCGATCTCTACGCATTTCACCGCTACACCGGAAATTCCACCACCCTCTCATCTACTCTAGTGCGATAGTTTGCGATGCACTTCCCAGGTTAAGCCCGCGGCTTTCACATCACACACATCACACCGCCTACGCGCCCTTTACGCCCAGTAAATCCGATTAACGCTCGCACCCTCTGTATTACCGCGGCTGCTGGCAGAGG
+
CCCCCCCCCCC55CCC*5CCCCCCCCCCCCCCC5CCCCCCCC5CCCCCCCCCCCCCCCCCCCCC**5CCCCCCC5C*CCCCCCCCC*CCCCCCCC*CCC5CCCCCCCCCCCCCCCCC5CCCC*C5CCCCCC5CCCCCC5CCCCCCCC*CC5CCCCCCC5CCCC5CCCC*CCCC5C5CCC5C*CCCC5CCCC5*555*55555555CCCCCCCCC5C55CCC55CCC555CC5C*5**C5**5555555555*55C*55*5C5555*555C55CCC5CCCCC55*5C5C5C55CCCC#####
@VH01349:24:AACVJTHM5:1:1102:27756:28659 2:N:0:AGGTGAGA+CGCATAGA
GTCATGGGACTACAGGGGTATCTAATCCTGTTTGCTCCCCACGCTTTCGTGCCTCAGTGTCAGTGGTGGTCCAGGTAGCCGCCTTCGCCACGGATGTTCCTCCCGATATCTACGCATTTCACTGCTACACCGGGAATTCCGCTACCCTCTACCCCACTCTAGCCTGCCAGTATCAAATGCAGTTGCCAGGTTGAGCCCAGGGCTTTCACATCTGACTTAACAAACCACCTACGCACGCTTTACGCCCAGTAATACCGAGTAACGCTTGCACCCTTCGTATTACCGCTGCTGCTGGCGGGTT
+
CCCCCCCCC5CCCCCCCCCCCCCCCCCCC*CCCCCCCCCCCCC5CCCCCCCCCCCCCCCCCCCCC5CC5CCCCCC5CCCCCCCCCCCCCCCCCCCCCCCCC*CCCCCCCCCCCCCCC5CCCCCCCCCCCCCCCCCCCCCCCCCCCCCCCCC5C*CCCCCCCCCCC55CCCCCC*5C5CC*CCCC*C*5*5CCC55C*5CC5CCCCC5CCCCCC*CCC5CC5CCCCCCCCCC55CCCC5*CCCC*CCCCC*CCC*C5CCC5CC5*5555555555555555C*5555*5*5555555#####
@VH01349:24:AACVJTHM5:1:1102:19954:29038 2:N:0:AGGTGAGA+CGGATAGA
GTCATGGGACTACCGGGGTATCTAATCCTGTTTGCTCCCCACGCTTTCGCACCTGAGCGTCAGTACCGGGCCAGTGAGCCGCCTTCGCCACTGGTGTTCTTCCTAATATCTACGAATTTCACCTCTACACTAGGAATTCCACTCACCTCTCCCGGACTCGAGACTGACAGTATCAAAGGCAGTTCCGGGGTTAAGCCCCGGGATTTCACCCCTGACTAATCACTCCGCCTGCGTGCGCTTTACGCCCACTAATTCGGAACAACGCTAGCCCCCTTCGTATTACCGCGGCTGCTGGCCGATA
+
CCCCCCCCCCCCCCCCCCCCCCCCCCCCCCCCCCCCCC5CCCCCC5CCCCCCCCCCCCCCCCCCCCCCCCC5CCCCCCCCCCCCCCCCCCCCCC5CCCCCCC*CCCCCCCCC5CC*CCCCCCCCCCCCCCCCCCCCCCCCCCCCCCCCCCCCCC*C*CCCCC5CCCC*CCCCCC*C5*5CCCCCCCCCCCCCCCCCCCCCC5CCCCCCC*5*CCCCCCCCCC*CCCCC5C5CCCC5CCCCCCC5CCCC*CC**CC**CC5C**55555C55CCC5C5555555555*555*55*5*#####
@VH01349:24:AACVJTHM5:1:1102:30312:29663 2:N:0:AGGTGAGA+CGCATAGA
GTCATGGGACTACCGGGGTTTCTAATCCCGTTTGCTCCCCACGCTTTCGCGCCTCAGCGTCAGGAAATGCCCAGAGACCCGCCTTCGCCACCGGTGTTCCTCCCGATCTCTACACATTTCACCGCTACACCGGGAATTCCAGTCTCCTCTGCATCCCTCAAGAACGGCAGTATCGCCCGACGTTTCTCGGTTGAGCCGAGAGATTTCACGACCGACGTGCCATGCCGCCTACGCGCCCGTTACGGCCAGTGATTGCGAGCAACGCTTGCGCCCTCTGTCTTACCGCGGCTGGTGGCGAATC
+
CCCCCCCCCCCCC5CCCCCCCCCCCCCCCCCCCCCCCCCCCCCCCCCC5CCCCCCCC*CCCCCCCCCCC5CCCCCCCC5CCCCCCCCCCCCCCCCC*CCCCCCCCCCCCCCCCCCCCCCCCCCCCCCCCC*CC5CCCCCC*CCCCCCCCCC5CC*C5CCCCCCCCCC5CCCCC*C*C5CCCCCCCCC**CC*C**CCC5C5**555*55*555555*C555*C*555***5*5*55*5*5*55C55555C5C5555555CCCC5*CCC*CC*CC**5CCCCC5*C555CC55CC55#####
@VH01349:24:AACVJTHM5:1:1102:39060:34964 2:N:0:AGGTGAGA+CGCATAGA
GTCATGGGACTACCCGGGTTTCTAATCCTGTTTCCTCCCCACGCTTTCGCTCCTCAGCGTCAGTGCCGGCCCAGAGAACCGCCTTCGCTACTGGTGTTCCTCCCGATATCTGCGCATTTCACCGCTACACCGGGAATTCCATTCTCCTCTACCGGACTCGAGTCACAGCAGTATCGACTGCAATTCCGAGGTTGAGCCTCGGACTTTCACAGCCGACTTGGTGAACCGCCTACGAGCTCTTTACGCCCAATGATTCCGGATAACGCTCGGACCCTACGTATTACCGCGGCTGCTGGGTTTT
+
CCCCCC*CCCC*CC*CCCCCCCCCCCCCCCCCC*CC*CCCCCCCCCCCCCCCCCCCC5CCCC*C*CCCCCCCCCCC*CCC5CCCC5CCC5CCC5CCCC5CCCCCCCCCCCCCC5CCCCCCCCCCCCCCCCCCCCCCCCCCCCCCCCCCCCCCCCCCCCCCCCCCCCCCCCCCCCCCCCC5CCCC5CCCCCCCCCCCCCCCCCCCCCCCCCCCCCCCCCC**C*CCCCC55C5CC*C*CCCCCC*C*C*CCCCCC55CC*CCCCCCC555CC*55C5CCCCCC*5*55*CCC55C55#####
@VH01349:24:AACVJTHM5:1:1102:26942:35418 2:N:0:AGGTGAGA+CGCATAGA
GTCATGGGACTACAAGGGTATCTAATCCTGTTTGCTCCCCACGCTTTCGCACATGAGCGTCAGTACCGGGCCAGTGAGCCGCCTTCGCCACTGGTGTTCTTCCTAATATCTACGAATTTCACCTCTACACTTGGAATTCCACTCACCTCTCCGGGACTCAAGATCACCAGTATCAAAGGCAGTTCCGAGGTTGAGCCTCGGGATTTCACCCCTGACTTAATAATCCGCCTACGCGCGCTTTACGCCCAGTAATTCCGAACAACGCTAGCCCCCTTCCTATTACCGCGGCTGGTGGCGATAT
+
CCCCCC5CCCCCCCCCCCCCCCCCCCCCCCCCCCCCCCCCCCCCCCCCCCCCCCCCCCCCCCCCCCCCCCCC55CCCCCCCCCCCCCCCCCCCCCCCCCCCCC*CCCC5*CCC*CCCCCCCC55CCCCCCC*CCCCCCCCCCCCCC5CCCCC5CCCCCCCCCCC5CCCCCCCCCCC*CCCCCCCCCCCC*CCCCCCCCCCCC*C555CCCCC*CC55CCCC5CCC5CCC5C55*CCC5C5CC5CCCC5C55CCC5CCCC55555CCC555C55555*5555C*55555*55*555*#####
@VH01349:24:AACVJTHM5:1:1102:64642:36308 2:N:0:AGGTGAGA+CGGATAGA
GTCATGGGACTACCCGGGTATCTAATCCTGTTCGCTCCCCATGCTTTCGCTCCTCAGCGTCAGTTAATGGCCAGAGACGTGCCTTCGCCATCGGTGTTCCTCCTGATATCTGGGCATTTCACCGCTACACGAGGAATTCCAGTCTCCCCTACATCACTCTAGTCTGCCCGTACCCACCGCAGATCCGAGGTTGAGCCTCGGACTTTCACGATAGACGCGACAAACCGCCTACGAGCTCTTTACGCCCAATAATTCCGGATAACCCTTGCGCCCTACGTATTACCGCGGCTGCTGGGCAGGT
+
CCCCCCCCC*CCCCCCCCCCCCCCCCCCCCCCCC*CCCCCCCC*CCC*CCC5CC5CCCCCCCCCCCCC55CC5CCC*5*CC5CCCCCCCCCCCCC5CCCCCCCCCCCCCCCCCCCCCCC*C5*C5CCCC55CCCCCCCCCCCCCCCC*CCCCCC*CCCCCCCCCCCCCCCCCCCCCCCCCCC*CCCCCC*5CCC5C*C5C*C5CCC*5*C5CCC5C*CC555CCC5C5CCCC*C555CC5CCCCC*5C*555C5555CCC*C5*5CC5*5555CCC55CCCC*5*55*5C*5C*5*#####
@VH01349:24:AACVJTHM5:1:1102:28835:38258 2:N:0:AGGTGAGA+CGCATAGA
GTCATGGGACTACAAGGGTTTCTAATCCTGTTCGCTCCCCACGCTTTCGCGCCTCAGTGTCAGTTACAGACCAGAAAGTCGCCTTCGCCACTGGTGTTCCTCCAAATCTCTACGCATTTCACCGCTACACTTGGAATTCCACTTTCCTCTTCTGGACTCAAGTTCCCCAGTTTCCAATGACCCTCCACGGTTGAGCCGTGGGCTTTCACATCAGACTTAAGAAACCACCTGCGCGCGCTTTACGCCCAATTATTCCGGACAACGCTTGCCACCTACGTATTACCGGGGCTGCTGGCAAGTC
+
CCCCCCCCCCCCCCCCCCCCCCCCCC5CCCCCCCCCC5CCCCCCCCCCC5CCCCCC5CC5CCCCCCCCCCCCCCCCCCCC*CC5C5CCCCCCCCCCCCCCCCCC5CCCCCCCCC5CCCCCCCCCCCC5C*CCCCCCCCCCC55CC5CCCCCCCC*CCCCC5CCCCC5CCCC5CCCCC5C5C5CCC5CC*CCCCCC*CCCCCCCCCCCC55**CCCC55CCCCCC*CC*555*5*C55C5C5C55*CCC*C**C5C555C5CC555CC5**CCC55555555CC5**5555C*C5*5#####
@VH01349:24:AACVJTHM5:1:1102:67445:40814 2:N:0:AGGTGAGA+GGCATAGA
GTCATGGGACTACAGGGGTTTCTAATCCTGTTTGCTCCCCACGCTTTCGCACCTCAGCGTCAATACATGTCCAGTGAGTCGCCTTCGCCACTGGTGTTCTTCCGAATATCTACGAATTTCACCTCTACACTCGGAATTCCTCTCACCTCTCCATGATTCAAGCGATGCAGTCTTAAAGGCAATTCCAGGGTTGAGCCCTGGGCTTTCACCTCTAACTTACAAAGCCGCCTACGTGCGCTTTACGCCCAGTAATTCCGAACAACGGTAGCCCCCTCCGTATTACCGCGGCTCCTGGCATCGA
+
CCCCCCCCCCCCCCCC5CCCCCCC*CCCCCCCCCCCCCCCCCCCCCCCCCCCCCCCCC5CCCCCCCCCCCCCCCCCCCCCCCCCCCCCCCCC5CCCCCCCC5CCCCCCCCCC55CCCCCCCCCCCCCCCCCCCCCCCCCC*CCC5*CCCCCCCCC*CC*CCCCCCCCCCCCCCCCCCC*CCCCCCCCCC5CCCCCCCCCCCC*CCCCC*CCCCCCCCCCCCCCC*CCCCCCCCCCCC*CCC**C*55CC*CCCCCCCC5*555*5*55CCCCCC*55CC*C55555555C**5*5*#####
@VH01349:24:AACVJTHM5:1:1102:45517:41382 2:N:0:AGGTGAGA+CGCATAGA
GTCATGGGACTACAGGGGTATCTAATCCTGTTTGCTCCCCACGCTTTTGAGCCTCAGCGTCAGAAATGTTCCAGTGCGCCGCCTTCGCCACCGGCCTTCCTGCCGATCTCTACGCATTTCACCGCTACACCGGGAATTCCGCGCTCCTCTCCCATCCTCTAGCTGAGCAGTCCCCTCTGCACTTTCCAGGTTAAGCCTGGAGATTTCACCGAGGGCTTACCCAACCGCCTACGCTCCCTGTACGCCCAGTAAATCCGAACAACGCTTGCCACCTTCGTATTACCGCGGCTGCTGGCGTTCC
+
CCCCCCCCCCCCCCCCCCCCCCCCCCC5CCCCCCCCCCC*CCCCCCCC5CC**CCCCC*CCC*CCCC5CCCCCC*CCCCCC*CCCCCCCCCCCCCCCC*CC5CCCCC*CCCCCC5CC5CCCCC5C5CC55CC*CCC*CCCCC5CCCCC5CCCC5CCCCCCCCCC*CCCCCCCCCCCCCCCCC5C*CCC5*CCCCCC5CC**5CCC**5C*CCCCCCCCCCC55C*C5C5CCC*5*5C*5CC*555C555555555555555555*C555*C555555CCCC*5555555*5C5555#####
@VH01349:24:AACVJTHM5:1:1102:23893:41571 2:N:0:AGGTGAGA+GGCATAGA
GTCATGGGACTACTCGGGTTTCTAATCCTGTTTGCTACCCACGCTTTCGCTCCTCAGCGTCAGTCACGGCCCAGAGCGGCGCCTTCGCCACTGGTGTTCCTCCTGATATCTGCGCATTTCACCGCTACACCAGGAATTCCCCCCTCCCCTACCGCACTCTAGTCACAGCAGTATCGGGTGGCGTCTCTGGGTTGAGCCGAGAGTTTTCACACCCGACTTACCCAACCGCCTACGAGGTCTTTACCCCCAATAAATCGCCACAACCCTTGGTGCCAACCTGTCACCGCGGGTGCTGGAGGCT
+
C*CCCCCCC*CCCC5CCCCCCCCCCCCCCCCCCCCCCCCCCCCCCCCCC5C5*CCCCCCCCCCCCCCC5C*CCCCCCCCCC*CCCC5CCCCCC*CCCCCCCCC5CCCCCCCC*C*CCCCCC5CC5CCCC55C5CCCCCC*C**CCC5CCCCCCCCCCC5CCCCCCCCCCCCC5CC*C55C5*5CCCC5CCC*C*C5*C*C5CC5CC55CC5C*5C5CCCCC5*CCCC5CCCCCC*C55CCCCC5**5C*5CCC5*5*5*C5555**555C555*55555C5*55555*5*5555*5#####
@VH01349:24:AACVJTHM5:1:1102:34913:41760 2:N:0:AGGTGAGA+CGCATAGA
GTCATGGGACTACCCGGGTATCTAATCCTGTTTGCTCCCCACGCTTTCGCTCCTCAGCGTCAGTGCCGGCCCAGAGAACCGCCTTCGCTACTGCTGTTCCTCTCGATATCTGCGCATTTCACCGCTACGCCGAGAATTCCATTCTCCTCTACCGGACTCGAGTCACAGCAGTATCGACTGGTATTCCGAGGTTGAGCCTCGGACTTTCACAGGCGACTTGCTGAACCGCCTACGAGCTCTTAACGCCCAATGATTCCGGATAACGCTCGGACCCTACGTATTACCGCGGCTGCTGGTGCTT
+
CCCCCCCCCCCCCCCCC*CCCC*CCCCCCCCCCCCCCCC5CCCCCCCCC5CCCCCCCCCC5CCCCCCCCCCC5CCCCCCCCCCCCCCC5CCC**CCCCCCCCC5CCCCCCCCCC*CCCCCCC5CCCCCCCCCCCCCCCC*CCCCCCCCC5CCC*CCCCCCCC5CCCC5**CC5CCCCCCC*CCCCC5CCC5CCCC*55CC55CCCCC5CCCC5CCCCCCC*CCCCCC5*CCC*CC5CC*CC*55CC5CCCC55CCC55*CC55*55555CCCCCCCC55*55555*555555*555#####
@VH01349:24:AACVJTHM5:1:1102:67464:42461 2:N:0:AGGTGAGA+CGCATAGA
GTCATGGGACTACACGGGTTTCTAATCCTGTTCGCTACCCATGCTTTCGCTCCTCAGTGTCAGTAATGGCCCAGAGACCTGCCTTCGCCATCGGTGTTCTTCCTCATATCTCCGCATTTCACCGCTACACCAGGAGTTCCAGTCTCCGCTACCACACTCTAGCCTGCCCGTACCCACCCCACGCCCGAGGTTGAGCCTCGGGTTTTCACGGCAGACGCGACAAGCCACCTACGAGCTCTTTACGCCCAATAATTCCGGACAACCCTTGTGCCCATCTTATTACCTCGGCTGCTGGGGGGGA
+
CCCCCC*5CCC5CCCCCCCCCCCCCCCCCCCCC*CCCCCCCCCCCCCCCCCCCCCCCCCCCCCCC**CCC5CCCCCCCCCCCCCCCCCCCCCCCCCCCCCCCCC*CC*CCCC**CC*CCCCCC**CCCCCCCCCCC*CCC*CCCCCC*CC5C*CCC*5C*C*CC*CCCCCCCCCCCC5*CC55CCC*CCCCC**CCCCCCCCCCCCCCC55CC5CCCCCCCC*C*5CCC5CC*C5*CCCC*CCCC5CC5CC*555C55C5555*5C5**5*55**5*5555*5**5**555555**#####
@VH01349:24:AACVJTHM5:1:1102:42847:42574 2:N:0:AGGTGAGA+CGCATAGA
GTCATGGGACTACTCGGGTTTCTAATCCCGTTTGCTCCCCTGGCTTTCGCTCCTCAGCGTCAATGGCGGTCCAGGATGCCGCCTTCGCCACCGGTATTCCTCCAGATATCTACGCATTTCACCGCTACACCTGGAATTCTGCATCCCTCTCCCGGATTCAAGCCATCCAGTATCGGATGCAGTTCCCAGGTTGAGCCTGGGGATTTCACATCCGACTTAGTTGGCCGCCTACGAGCCCTTTACGCCCAGTAATTCCGAACAACGCTTGCCCCCCCCGTATTTCCGGGGCTGCTGGCGGACC
+
CCCCCCCCCCCCCCCCCCCCCCCCCCCCCCCCCCCCCCCC5CCCCCCCCCCCCCCCCCCCCCCCC*CCCCCCCCCCCCCCC5CCCCCCCCCCCCCCCCC5CCCCCCC5CCCCCCCCCCCCCCCCCCCCCCCCCCCCCCCCCCCCCCCCCCCCCCCCCCCC5*CCCCCCCCCCCCCCCCC*55CCC5*C5*CCCCC*CCCCCCCCCCCCCCC5CCCCCCCCCC*C5*CCCCCCCCCCCCC5CCCC*CCC*CCCCC*C55CCCCCCC5CC5***CCC*C*CCC*555*5*5C55CCCC#####
@VH01349:24:AACVJTHM5:1:1102:73807:43805 2:N:0:AGGTGAGA+CGCATAGA
GTCATGGGACTACACGGGTTTCTAATCCTGTTCGCTACCCATGCTTTCGCTCCTCAGTGTCAGTAATGGCCCAGAGACCTGCCTTCGCCATCGGTGTTCTTCCTGATATCTGCGCATTTCACCGCTACACCAGGAGTTCCAGTCTCCCGTACCACACTCTAGCCTGCCCGTACCCACCGCACGCCCGAGGTTGAGCCTCGGGTTTTCACGGCAGACGGGACAACCCACCTACGAGCTCTTTACGCCCAATAATTCCGGACAACGCTTGGCGCCTACGTATTACCCGGGGTGGTGGCGGGGA
+
CCCCCCCCCCCCCCCCCCCCCCCCCCCCCCCCC5CCCCCCCCCCCCCCCCCCCCCCCCCCCC*CCCCC5CCCCCCCCCCCC5CCCCC*CC5C*CCCCCCCCCCCCC*5C5C*CC5CCCCCC5*CCCC5C55CCCCCCCCCCC**CCCC5CCCCCCCCCC**CCCCCCCCCCCC*CCCCCCCCCCCCCCC**C*5C5CC5C5CCCCC555555CCC*5*CCC*C*5*5555C5555*CC*5555*5555555555*55*5*555C55**5555*5555*5555555*55*555555*#####
@VH01349:24:AACVJTHM5:1:1102:50668:44411 2:N:0:AGGTGAGA+CGCATAGA
GTCATGGGACTACACGGGTTTCTAATCCTGTTTGCTCCCCACGCTTTCGCGCCTCAGCGTCAGGTCGGGACCAGAGAGCCGCTTTCGCCACCGGTGTTCCACCCAATATCTACGAATTTCACCTCTACACTGGGTATTCCACCCTCCTCTTCCGGCCTCGAGGCAAGGAGTATCGGCCGCACCTCCGGGGTTGAGCCCCGGGGTTTCACAAAGCCGACTGCCTTGGCCGCCTACCCGCCCTTTACCCCCAGTGATTCCCAACAACCCTAGCACCGTCCGTCTTACCGCGGCTGGTGGTAGG
+
CCCCCCCCC5CCCCCCCCCCCCCCCCCCCCCCCCCCCCCCCCCCCCCCCCCCCCCCC*CCCCCCCC5CCCC5CCCCCCC*CCCCCCCCCCCCCCC5CC*CCCCC5CCCC5CCCCCCCCCCCCCCCCCCCCCCCCCCCCCCCCCCCCCCCCCCCCCCCCCCCC*CCCC5CCCCCCCCCCCCCCCCCCCCCC5CCCC*CCCCCC*CCCCCCCCC*5CCCC55CCCC*CC5C**C5C5C55C5CCC5**CCC*55C555*5*5555555*55C55555*5*555*555**555555*5*#####
@VH01349:24:AACVJTHM5:1:1102:57144:45395 2:N:0:AGGTGAGA+CGCATAGA
GTCATGGGACTACTGGGGTTTCTAATCCCATTCGCTCCCCTAGCTTTCGTCCATGAGCGTCAGTTATGGCCCAGCAGAGGGCTTTCGCCACTGGTGTTCTTCCCGATATCTACGCATTTCACCGCTACACCGGGAATTCCCTCTGCCCCTACCATACTCTAGCCCAGCAGTTTCCACTGCCTTTACGGAGTTGAGCCCCGCTCTTTAACAGCAGACTTGCTGAGCCGGCTGCGGACGCTTTACGGCCAATAATTCCGGATAACCCTTGCATCCTCCGTCTTACCGCGGCTGCTGGCATAGG
+
CCCCCCCCCCC5CCCCCCCCCCCCCCCCCCCCCCCCCCCCCCCCCCCCC5CCCCCCCCCCCCCCCCCCCCCCC5CCC5C*C*CCCCCCCCCCCCCCCCCCCCCCCCCCCCCCCCCCCCCCC*CCCCCCCCCCCCCCCCCCCCCCCCCC5CCCCCCCCCCCCC5CCCCCC5CCCCCCCCC*CCCCCCCCCCCCCCCC**CC*CCCCCCCCC5C5CCCCC5C5CC5C*C5CCC*5CCCCC5CCCCC*CCCCCCCC5C**CC5C55**CCC*CCCCC5C5*5C55CCC**55C55CCC5#####
@VH01349:24:AACVJTHM5:1:1102:40670:46417 2:N:0:AGGTGAGA+CGCATAGA
GTCATGGGACTACTAGGGTATCTAATCGTGTTTGCTCCCCACGCTTTCGTGCCTCAGCGTCAGTACTGGTCCAGATGGCCGCCTTCGCCACGGGTGTTCCTCCCGATCTCTACGCATTTCACCGCTACACCGGGAATTCCACCATCCTCTACCGTACTCTAGCTTGCCAGTATCCACTGCAATTCCCAGGTTGAGCCCAGGGCTTTCACAACGGACTTAACAAACCGCCTACGCACGCTTTACGCCCAGTATTTCCGAGTAACGCTTGCACCCTTCGTATTACCGCGGCTGCTGGCAGGTT
+
*CCCCCCCCCCCCCCCCCCCCCCC5CC*CCCCCCCCC5CCCCCCCCCCCCCCCCCCCC*CCCCCCCCCCCCCCCCCCCCC*CCCCCCCCCCCCCCCCC5C5CCCCCCCCCCC*C*CCCCCCCC5*CCCCCCC*CCCCCCCCCCCCCCCCCCC5CC5CCCCCCCCC5CCCCCCCCCCCCCCCCCCCCCCCCCCCCCC5CCCCCCCCCCCC5C5CCCCC5CCCCCCC*CCCCC5C5CCCCC5CCCC5C*CCCC*CC*CC55CCCC*5CC5*CC55*C5C5CC5CCCCCCCCCCCC5*C#####
@VH01349:24:AACVJTHM5:1:1102:42166:48065 2:N:0:AGGTGAGA+CGCATAGA
GTCATGGGACTACTGGGGTTTCTAATCCTGTTTGCTCCCCACGGTGTCGCGCCTTAGCGTCAGTACCGGTCCAGATGGCCGCCTTCGCCACGGGTGTTCTTCCCAATATCTACGAATTTCACCTCTACACTGGGAGTTCCACCATCCTCTCCCGGACTCAACCCCGCCAGTCACAGGCGCACGTCCTGGGTTGAGCCGAGGAATTTCACACCTGTCTTAACGGGCCGCCTACACGCCCTTTACGCCCACTAATTCCGAACAACCCTAGCCCCCTTCGTATTACCGCGGCTGCTGGCTGGTA
+
CCCCCCCCCCCCCCCCCCCCCCCCCCCCCCCCCCCCCCCCCCC*CCCCCCC5CCCCC*CCCCCCC5CCCCCCCCCCCCCCCCCCCCC*CCCC5CCCCCCCCCCCCCCCCCCCCCCCCCCCCCC*CCCCCCCCCCCCCCCCCCCCCCCCCCCCCC*CCCCC5*CCCCCCCCCCCCCCCCCCCCCCCCCCCCCCCCCCC*CCCCC*CCCCCCCCCCCCCCCCCCCCC*CCCCCC5CCCCCCCCC5**C5C***5C55**55555**5555*555555555555**555555555*55C#####
@VH01349:24:AACVJTHM5:1:1102:35387:48367 2:N:0:AGGTGAGA+CGCATAGA
GTCATGGGACTACTAGGGTATCTAATCCTGTTTGCTCCCCACGCTTTCGTGCATGAGCGTCAGTGCAGGCCCAGGGGATTGCCTTCGCCATCGGTGTTCCTCCGCATATCTACGCATTTCACTGCTACACGCGGAATTCCATCCCCCTCTGCCGCACTCCAGCCTTGCAGTCACCAATGGAGTTCCCAGGTTGAGCCCGGGGATTTCACATCGATCTTACAAAACCGCCTGCGCACGCTTTACGCCCAGTAATTCCGATTAACGGTCGCACCCTACGTATTACCGCGGCTGGTGGGCCCAA
+
CCCCCCCCCCCCCCCCCCCCCCCCCCCCCCCCC5CCCCCCCCCCCCCCCC*CCCC*CCCCCCCCCCCC*CCCCCC*CCCCCCCCCCCCCCCCCCCCCCC*CCCC*CCCCCCC5C*CCCCCCCCCCCCCCCCC*CCCCCCCCCCCCCCCCCCCC5CCCCCCC55CCCCCCCCCC*CCCCC*CCCCCC5C*CCCCCCC5*CCCCCCCCCCCCCCCCCCCCC5CCC5C5CCC55C*5C*CCCCCCC55*5CCC55CCCC5CCCCCC55CCCCCCCCCCCCCCCC*5***55*5CC55C*#####
@VH01349:24:AACVJTHM5:1:1102:24840:48538 2:N:0:AGGTGAGA+GGCATAGA
GTCATGGGACTACTCGGGTATCTAATCCTGTTCGCTCCCCACGCTTTCGCACCTCAGCGTCAGATCAGGCCCAGCTGGCCCCCTTCGCCTCCGGTGTTCCTCCGGATCTCTACGCATTCCACCGCTACACCCGGAATTCCACCAGCCTCTGCCTGTCTCCAGTCCAGCAGTATCCCCTGGCCTCCCGGGGTTGAGCCCCGGGCTTTCACAGTGAGACTTGCCAAACCGCCTACGTGCCGTTTACGGCCTATAATTCCCAACAACGCTCGCACCCTCCGGATTACCGGGGGTGCTGGACAAG
+
*CCCCCCCCCCCCCCCCCCCCCCCCCCCCCCCCCCCCCCCCCCCCCCC**CCCCCC*CCCCCCCCCCCCCCCC55CCCCC*CCCCCCCCCCCC*CCCC*CCC5CCCCCCCCCCCCCCCCCCC5C5CCCCCCC*CCCCCCCCCCCCC*CCCCCCCCCCCCCC55CC5C*CCC5CCC*CCCCCCC5C*CC5C*CCCC*5CC5C5*5CCCCCCC5C*C5CCC*C*CCCCC5CCCC*5CC5**C*CC5C5CC*55555CC**555555**55555*555555*555*55**55555*555#####
@VH01349:24:AACVJTHM5:1:1102:61764:52551 2:N:0:AGGTGAGA+CGCATAGA
GTCATGGGACTACCCGGGTATCTAATCCCGTTCGCTCCCCATGCTGTCGCGTCTCAGCGTCAGGTGGGGCCCAGGACAGCGCCTTCGCCACTGGTGTTCCTCCGGATCTCTACGCATTTCACCACTACACCCGGAATTCCCTCTCCCTCTACCGTCCTCCAGCGCCGCAGTCTCCCTCGACCTCCCCCGGTTGAGCCGGGGTCTTTCACGACGAACTTGCAGCGCCGCCTACACGCCCTTTACGCCCAGTAACTCCGGATAACCCGTGGGTCCTACGTTTTACCGCCGCTGGTGGCAAGTT
+
*CCCCCC*CCCCCCCCCCCCCCCCCC5CCCCCCCCCCCC*CCCCCCCCCCCCC5CC5C*CCCCCCCCCC*C*CCCCCCCCCCCCCCCCCCCCCCCCCC*CC5C5CCCCCC*C*C5CCCCCCCCCC55CCCCC*CCCCC5CCC*CC5CCCC5CCCCCCCCCC*CCCCCCCC5CC*C**C5C*CCCCCCCCCCCC*****C5CCCCC5CCCCCC55C*CC*CC5CC*5CCCCCCC5CC*CC*CCC5*55C*CCCCC*CC5**555*5*55555*555*5555555555***C5*5555#####
@VH01349:24:AACVJTHM5:1:1102:48736:53839 2:N:0:AGGTGAGA+CGCATTGA
GTCATGGGACTACTAGGGTTTCTAATCCTGTTTGCTCCCCTAGCTTTCGCAGCTCAGCGTCAGTGGTGGCCCAGAAGGCTGCTTTCGCCATAGGTATTCCTCCCGATATCTACGCATTTCACCGCTACACCGGGAATTCTAGCTTCCTCTACCACACTCTAGTCTGGCAGTATACCTTGGCCTCTCCCAGTTAAGCCGGGAGCTTTCACAACAAACTAGCCAAACCGCCTACCTGCGCTTTACCCCTAGTGATTCCGAGTAACCCTTGCCACCTACGAATTACCGCGGCTGCTGGCCGTCA
+
CCC*CCCCCCCCCCCCCCCCCCCCCCCCCCCCC*CCCCC*CCCCCCCCCCCCCCCCCC*CCCC5CCCCCCCCCC*CC*5CC5CCCCCC5CCCCCCCCCCCCCCCCC*CCC5CCC5C5CCCCCCCCCCCCCC*CC*CCCC5CC*C5CCCC*CC*CCCCCC5C*5CCCCCC*5CC*5CCC5C55CCC55CCCC*CC*CCC55CCC*CCCCCCC*CCCCC5CCC5C*555CCCC55CCCCC*5CC**C5C555C5CC*555*C55555C555*55**5C5*55555555*55C*555*5#####
@VH01349:24:AACVJTHM5:1:1102:49323:55221 2:N:0:AGGTGAGA+CGCATAGA
GTCATGGGACTACTAGGGTATCTAATCCCGTTCGCTCCCCATGCTGTCGCGTCTTAGCGTCAGGTACGGCCCACCGAGTCGCCTTCGCCACTGGTGTTCCTCCGGATCTCTGCGGATTTGACCACTACACCCCGAATTCCACTCGCCTCTACCGTCCTCTAGTTGACCAGTATCCAACGACCTCTCTCGGTTTAGCCGATATGTTTCACGCCAGACTTAATCAACCCCCTGGACGCCCTTTACGCCCAGTAACTTCGGATAACGTTTGTCTCCTAGGTTTTACCGCGCGTGCTGGGGTGAA
+
5CCCCCCCCCCCCCCCCCCCCC5CCCCCCCCCCCCCCCCCCCCCCCCCCCCCCCCCC5CCCC*CCCCC5CC5**C*C5C5CCCCCC*CCCCC*CC5CC5CCCC*CCCC5*CC55CC*CC*555CCCCCCC5C5*CC555C555*555*555*55CCC55C5555*CC*5*CCCCCCC5CC55**CCC**CC55555555****555555*555555555555555**55555*5*555555555**5**5*555*55555555*555*55*555C**555555*555***555555#####
@VH01349:24:AACVJTHM5:1:1103:43245:3594 2:N:0:AGGTGAGA+GGCATAGA
GTCATGGGACTACTCGGGTTTCTAATCCTGTTTGCTCCCCACGCTTTCGCGCCTCAGCGTCGGACCCGGCCCAGCGGGCCGCCTTCGCCACCGGTGTTCTTCCCGATCTCTACGCATTCCACCGCTACACCGGGAATTCCACCCGCCTCTACCGGTCCCCAGGTCCGCAGTCTCGGTTGCCGCCGCGGGGTTGAGCCCCGGTCTTTCCCTCCCGACTTTCAGACCCGCCTGGGGGCGCTTTACGGCCAGTAATTCCCAACAACGGTGGCGCCCTGCGTCTTACCGGGGCTGGTGGCTAAGA
+
CCCCCC*CCCCCCCCCCCCCCCCCCCCCCCCCCCCCCCCCCCCCCCCCCCCCCCCCC5CCCCCCCCCCCCCCCCCCCCCCCCCCCC5CCCCCCCCCCCCCCCCCCCCCCCC*CCCCCCCCCCCC5CCCCCCCCCCCCC*CCC*CCCCCCCCC*CCCCCC5C*CCCCCC5CCCCCCCC5C5CCCC5CCCC*CC5C***C5CCC*CC***C5*C5C*5555555555555*5*55C5*55*55**5*555*55*55*55*55555**555*5*555****5555555*5555*5**55#####
@VH01349:24:AACVJTHM5:1:1103:17909:4427 2:N:0:AGGTGAGA+CGCATAGA
GTCATGGGACTACTAGGGTTTCTAATCCTGTTTGCTACCCACGCTTTCGTGTCTCAGCGTCAGTAATGGTCCAGCAAGCTGTCTACACCACAGGTGTTCCTCCTGATATCTACGCATTTCACCGCTACACCAGGAATTCCGCTTACCTCTCCCATACTCGAGCACCCCAGTTTCCGGCGCACCCTCCCAGTTGAGCCGGGAGTTTTCACACGGAACTTAGTGCACCGCCTACACACTCTTTACCCGCAGTAATTCCGAACAACGCTTGCTGCCTACGTATTTCCGGCGCTGGTGGCATGCG
+
CCCCCCCCCC*CCCCC*CCC5CCCCCCCCCCCCCCCCC55CCCCCCC5CCCCCCCCCCCCCCCC*CC5CCCCC5CCCCCCCCCCCCC5CCCCCCCCCCCCCCCC5CC5CCCCC*CC5CCCCCCCCCC*C5CCCCC5CCCC5CC55*CC5CC*CCC5CC5*C5CC55C*CCCCCCCC*C555*CCCCCCC*CCCCCCC5CCCC*CC5CCCCC*5C5CC*CC*5*55*5555C5C555C55C55**C5555C55555CCCC555C555C5CCC*5C*C5*55C*5555*55555*5C5#####
@VH01349:24:AACVJTHM5:1:1103:34592:6528 2:N:0:AGGTGAGA+GGCATAGA
GTCATGGGACTACCCGGGTTTCTAATCCTGTTTGCTCCCCACGCTTTCGCGCCTCAGCGTCAGTTACAGGCCAGAAAGCCGCCTTCGCCACTGGTGTTCCTCCATATCTCTACGCATTTCACCGCTACACATGGAATTCCGCTTTCCTCTCCTGCACTCAAGTCCCCCAGTTTCCAATGACCCCTTGCGGTTCAGCCCCAAGATTTCACATCAGACTTAAAGGACCGCCTGCGCGCGCTTTACGCCCAATAATTCCGGACAACGCTTGCCACCTACGTATTACCGCGGCTGCTGGCGCCTG
+
CCCCCCCCCCCCCCCCCCCCCCCCCCCCCCCCCCCCCCCCCCCCCCCCCCCCCCCCCCCCCCC5CCCCCCCCCCCCCCCCCCCCCCCCCCCCCCC5CCCCCCCCCCCCC*CCCCCCCCC5CCCCCCCCCCCCCCCCCCCCCCCCC*CCCCCC*CCC5CCCCCCCCCC5CCCCCCCCCCCCCC*CC5CCCCCC5CCCC*CCCCCCCCCCCCCCCCCCCCC5C5CCC*C*5CCCCCCC*5C5CCCCCCCC5CC5CCCC5CC5C5C5CCC5*CCCCC55CCC5CC55CCC5CCCCC*CC#####
@VH01349:24:AACVJTHM5:1:1103:61442:9103 2:N:0:AGGTGAGA+GGCATAGA
GTCATGGGACTACCCGCGTTTCTAATCCTGTTTGCTCCCCACGCTTTCGCGCCTCAGCGTCAGTTACAGACCAAAGAGCCGCCTTCGCCACTGGTGTTCCTCCACATCTCTACGCATTTCACCGCTACACGTGGAATTCCGCTCTTCTCTTCTGCACTCAAGTTTCCCAGTTTCCAATGACCCTCCCCGGTTGAGCCGGGGGCTTTCACATCAGACTTAAGAAACCGCCTCCGCGCGCTTTACGCCCAATAATTCCGGACAACCGTTGCCACCTACGTATTACCGCGGCTGCTGGCGATTC
+
CCCCCCCCCCCCCCCC*CCCCCCCCCCCCCCCCCCCCCCCCCCCCCCCCCCCCC5CCCCCCCCCCCCCCCCCCCCCCCCCCCCCCCCCCCCCCCCCCCCCCCCCCCCCCCCCCCCCCCCCCCCCCCCCCCCCCCCCCCCCC5CCCCCCCCC55CCCCCCCC5CCCCCCCCCCCCCCCC55CC5CCCCCCCCCCCCCCCCCCCCCCCCCCCCC5CCCCCCCC5CCC5CCCC**55CCCCCCC5CCCC55CCCC55CCCCCCCC5*CCCC5CCCC5C555*CC555C55CCCC*5C55#####
@VH01349:24:AACVJTHM5:1:1103:58090:11431 2:N:0:AGGTGAGA+CGCATAGA
GTCATGGGACTACCCGGGTTTCTAATCCTGTTTGCTCCCCACGCTTTCGCCCCTCAGCGTCAGTTACAGACCAAACAGCCGCCTTCGCCACTGGTGTTCCTCCACATCTCTACGCATTTCACCGCTACACGTGGAATTCCGCTCTTCTCTTCTGCACTCAAGTTTCCCAGTTTCCAATGACCCTCCCCGGTTGAGCCGGGGGCTTTCACATCAGACTTAAGAAACCGCCTGCGCCCGCTTTACGCCCAATAATTCCGGACAACGCTTGCCACCTACGTATTACCCCGCCTGGTGGCGATTC
+
CCCCCCCCCCCCCC5CCCCCCCCCCCCCCCCCCCCCCCCCCCCCCCCCCC*CCCCCCCCCCCCCCC5CCCCCCC5*CCCCCCCCCCCCCCCCC*CCCC5CCCCCCCC5CCCCCCCCCCCCCCCCCCCCCCCCCCCCCCCCCCC55CCCCCC*CC5CCCCCCCCCC*CCCCCCCCCC5CC5CC5C*C555C5C5CC*C5*5C5*CCCCCCCC5CCC5CC*C555C5CCCCCC5C*****CCCC*C*5C55CC*5CCC5C*C55*5*55555555555CCC55C5C*55**C*55C5*#####
@VH01349:24:AACVJTHM5:1:1103:65949:11602 2:N:0:AGGTGAGA+CGGATAGA
GTCATGGGACTACTCGGGTATCTAATCCTGTTTGATCCCCACGCTTTCGTGCCTCAGCGTCAGTTACAGCCTACTAAGCTGCCTTCCCAATAGGGGTTCTTTATGGTATCTATGCATTTCACCGCTACACCATAAATTCCGCCTACCTCGTCTGTACTCAAGCCTTCCAGTATCAATGGCTGTTCTACAGTTAACCTGCAGGATTTCACCACTGACTTAAAACGCCGCCTACGCACCCTTTAAACCCAATAAATCCGGACAACGCTTGCACCCTCCCTATTTCCGCGGCTGCTGGCCGTTA
+
CCCCCCCCCCC5CCCCCC*CCCCCCCCCC5CCCCCCCC*CCCC5CCCCCCCCCCCCC5CCCCCCCC5C**5C**CCC5CCCC5CC**CCC*CC5CCC5CC5C5CCCCCC*C5C*5CCCC*CC5C*CCCCCC*CCCCCCCC5CCCCCCC55CCCCCCCCCCCC*CCCCCCCCCCC5CC5C*C5CCCCCCCC5CCC*CCCCCC*5CCCCCCCC555CC5C5CC5*CCC*CCCCC*CCCCCC*CCCCCC5CCCC5C5CC5CCCCCCCCCC*CCCC5CCC5C*CC**CC5555C5CCC5C#####
@VH01349:24:AACVJTHM5:1:1103:51141:11678 2:N:0:AGGTGAGA+CGCATAGA
GTCATGGGACTACAGGGGTTTCTAATCCTGTTTGCTCCCCACGCTTTCGCGCCTCAGCGTCAGTTACAGCCCAGAAAGTCGCCTTCGCCACTGGTGTTCCTCCACATCTCTACGCATTTCACCGCTACACGTGGAATTCCACTTTCCTCTTCTGCACTCAAGCCAACCAGTTTCCAGTGCGAACCGGGGTTGAGGCCCAGCCTTAAACACCAGACTTAATTAGCCGCCTGCGCGCGCTTTACGCCCAATAATTCCGGACAACGCTTGCCCCCTACGTATTACCCCGGCTGGTGGCATGTTA
+
CC5CCCCCCCCCCCCCCCCCCCCCCCCCCCCCCCCCCCCCCCCCCCCCCCCCCC*CC*CCCCCCCCCCCCCCCC*CCC55CCCCCCCCCCCCCCCCCCCCC*CCCCCCCCCCCCCCCCCCCCC5CCCCCCCCCCCCCCCC5CCCCCCCCCCCC5CCCC*CC5C*55CCCC5CCCCC*C*5CCC5C5CCCC5C5CCCC55C*CCC5C5CCCCCCC*CCCCCCCC5CC*5CCC5CC*C*CC5*CC5*CCCC5C*CCC5*C5CCC55CC55*CC*CCC5*C5C555**555C5**5CCC#####
@VH01349:24:AACVJTHM5:1:1103:18459:12359 2:N:0:AGGTGAGA+CGCATAGA
GTCATGGGACTACAAGGGTTTCTAATCCGTTTTGCTCCCCACGCTTTCGAGCCTTAGTGTCAGTATATGTCCAAGAAGGTGCCTTCGCTATTGGTGTTCCTCCTGATATCAACGCATTTAACCGCTCCACCAGGAATTCCCCTTCTCCCTACTTAACTCAATCAAAATAGTTTTCTGCGCGCTTCTAATGGTGAGCATTAGGCTTTAACACAGAACTTATTAAGTGACCTACGCATCTCTTTACGCCCAGTAAATCCGCATAACGCTTGTGTCCCACCTATTACCGATGCTTCTGGATGAC
+
5*CCCCCCC*C5C*C5CCCC5*55555C*5555*55CCCCC55C5CCCCCCCC5CCCC5CCCCCCC55C5*CCCCCC55C55*CC*C5CCCCC5CC5C55C5*C5CC5*5CC55CCCCC5C55CCCCCCC*C5CCCCC*C5CCC*C*CCCCCCCC*C5CCCCCCCCCCC*CCCC5C*C5*5C*5*CCC55CC*C55C**CC5*5CCC555CC5C*55C5CC5C5C5C*55555*5*555CCC55C5*CC55C5*55C555*C555*CC5C5C5C*5C*555C555*555**55*55#####
@VH01349:24:AACVJTHM5:1:1103:56481:13533 2:N:0:AGGTGAGA+CGCATAGA
GTCATGGGACTACTCGGGTTTCTAATCCTGTTCGCTCCCCACGCTTTCGTCCATCAGTGTCAATCCATTATTAGAAATCTGCCTTCGCAATTGGTATTCTATGTAATATCTATGCATTTCACCGCTACACTACATATTCTAACTACTTCATAATAATTCAAGATAACCAGTATCAAAGGCAATTCTACAGTTGAGCTGCAGGATTTCACCTCTGACTTAATTATCCACCTACGGACCCTTTAAACCCAATGATTCCGGATAACGCTTGGATCCTCCGTATTACCGCGGCTGCTGGCCTGAG
+
CCCCCCCCCCCCCCCCCCCCCCCCCCCCCCCCCC5CCCCCCCCCCCCCCCCCC5CCCCCCCCCCCCCCCCCC55*CC5C*C5*CC5CC55CCCCCCCCCCCCCCCCCCCCCCCCCCCCCCCCCCCCCCC*C5CCCCCCCCCCCCCCCCCCCCCCCCCCCCCCCCCC55CCCCC*CCCCCCCCCCCCCCCC*C*CCCCCCC5CCC5C5C5CCCCCCCCCCCC5CC5*CC5CCC5CC**5CC5CCCCCC55C555CC*CC5CC*555CCC*C5C55CCCCCC5C**55*CCCCCC*C*#####
@VH01349:24:AACVJTHM5:1:1103:50270:13571 2:N:0:AGGTGAGA+CGCATAGA
GTCATGGGACTACTAGGGTTTCTAATCCCGTTCGCTACCCTGGCTTTCGCGCCTCAGCGTCAGAAGAGGTCCAGTAGATCGCTTTCGCCACCGGCGTTCCTTCCAATATCAACACATTTCACCGCTCCACTGGAAGTTCCATCTACCCCTACCTCCCTCAAGACAGCCAGTATCCGAGGCACTTTTCCGGTTAAGCCGAAACATTTCACCTCGGACTATGCCACCCGCCTACGCGCGCTTTAAGCCCAGTGATTCCGAACAACGTTCGCACGGTTCGTCTTACCGCGGCTGCTGGCGTTCC
+
CCCCCCCCCCCCCCCC5CCCCCCCCCCCCCCCCC*CCCC5CCCCCCCCCCCCCCCCCCCCCCCCCCC*CCC5C5CCC*CCC*CCCCC*CCCCCCCCCCC5CCCCCCCCCCCCCCCCCCCCCCCCCCCC5CCCCCCCCCCCC5*CCCC*CCC*CCC*CCCCCCCCCCCCCCCCCCCCCCCCCCCCCCCC5CCCCCCCCCCCC5*CCC*C*5C5*5CCCC*CC5C5CCCCCCCCCC5C55C*CCCC*5CC5CC5CCCCCC55CCCCC*CCCCCCCCCCCCC5C55*C5*5CCC*C*C*#####
@VH01349:24:AACVJTHM5:1:1103:19992:13817 2:N:0:AGGTGAGA+CGCATAGA
GTCATGGGACTACTCGGGTTTCTAATCCTGTTCGCTCCCCACGCTTTCGCGCCTCAGCGTCAGTTACAGGCCAGAGAGCCGCCTTCGCCACTGGTGTTCCTCCCGATCTCTACGCATTCCACCGCTACACCGGGAATTCCGCTCCCCTCTCCTGCACTCAAGCCGACCAGTTTCAGATGCAACTCTCCGGTTGAGCCGCAGCCTTTCACACCTGACTTAATCGGCCGCCTGCGCGCGCTTTACGCCCAATAATTCCGGACAACCCTCGCCCCCTACGTATTACGGCGGCTGGTGGCTTTGC
+
CCCCCCCCC5CCCCCCCCCCCCCCCCCCCCCCC*CCCCCCCCCCCCCCCCCCCCCCCCCCCCCCCCCCCCCCC5CCCCCCC*CCCCCCCCCCCCCCCC*CCCCCCCCCC5CCCCCCCCCCCCCCCCCCCCCCCCCCCCCCCCC5CCCCCCCCCCCCCCCCCC5CCCC*CCCCCCCC*5C5CC5C5C5CCCCCCC*CCCCC*5CCCC*CCCCC55CCCCCC5CCCC5CCCC5CCC*CC5CCCC555C5C*C5CCC5CCCCCCC5*CCCCC*CCC5CCCCC*5C**55C5*CCCCCC*#####
@VH01349:24:AACVJTHM5:1:1103:50194:14366 2:N:0:AGGTGAGA+CGCATAGA
GTCATGGGACTACTGGGGTTTCTAATCCTGTTTGCTCCCCACGCTTTCGCACCTCAGCGTCAGTATTGGCCCAGGTCGCCGCCTTCGCCACTGGTGTTCCTCCCGATATCTACGAATTTCACCTCTACACCGGGAATTCCGCGACCCTCTTCCATACTCAAGGCTGGGAGTTTCGAATGCACTTCCTCAGTTAAGCCGAGCGCTTTCACATCCGACTTTCCAACCCGCCTACGTGGGCTTTACGCCCAATGATTCCGAGCAACGTTTGCACCCTCCGTATTACCCCGGCTCCTGGCTAAGC
+
CCCCCCC5CCC5CCCCCCCCCCC5CCCCCCCCCCCCCC*CCCCCCCCCCCC5CCCC*CCCCCCCCCCCCCCCCC5CCCCCC5CCCCCCCCCCC*CCCCC*CCCCCCCCCCCCC*CCCCCCCCCC*CCCC*CCCCCCCCC*CCCCCCCCCCCCC5CCCCCCCCC*CCCCCCCCCCCCCCCCCCCC5CCCCCC*CC*CCCCC5C5CCCCCCCC5CCC5CCCCCCCC*5CCCC*C*CC*C*CCCC***CC5555*55C5555*555555CC5*55555C*555***5*55555*5C*5*#####
@VH01349:24:AACVJTHM5:1:1103:40348:15464 2:N:0:AGGTGAGA+CGCATAGA
GTCATGGGACTACACGGGTTTCTAATCCTGTTTGCTCCCCACGCTTTCGTACCTCAGCGTCAGTTGTGGCCCAGGCAGCTGCCTTCGCCATTGATGTTCCTCCGGATCTCTACGCATTTCACCGCTACACCCGGAATTCCACCGCCCTCTACCACACTCGAGCCCAGCAGTTTCGGCCGCAGTTCCCAGGTTAAGCCCCGGGATTTCACGACCGACATACTGAACCGCCTACGCACGCTTTACGCCCAGTAAATCCGATTAACGCTTGCACCCTCTGTATTACCGGGGCTGCTGGCTTACT
+
CCCCCCCCCCCCCCC5CCCCCCCCCCCCCCCCCCCCCCCCCCC5CCCC5CCC*CCCCCCCCCCCCCCCCCCCCCCCCCCCCCCCCCCCCCCCCCCCCCCCCCCCCCCCCCCC5CCCCCC5CCCCCCCCCCCCCCCCCCCCCCCCCCCCCCCCCC5CCCCCCC5CCCCCCCCCCCCCCCCCCCCCCCC5CCCCCCCCCC*CCC5CCCCCCCCCC5CCCCCCC5CCCCCCC5CCCCCCC*CCC5CCC*5CC5CCCC5CC*CC5CCCCC5C*CCCCCCC5CCCCC55C*CC5C5CCCC5#####
@VH01349:24:AACVJTHM5:1:1103:71762:15596 2:N:0:AGGTGAGA+CGCATAGA
GTCATGGGACTACAGGGGTATCTAATCCCGTTTGCTCCCCTAGCTTTCGCTCCTCAGCGTCAATGTTGGTCCAGGATGCCGCCTTCGCCACCGGTATTCCTCCAGATATCTACGCATTTCACCGCTACACCTGGAATTCTGCATCCCTCTCCCAAATTCAAGCCATCCAGTATCGGATGCAGTTCCCAGGTTGAGCCTGGGGATTTCACATCCGACTTAGTTGGGCGCCTACGAGCCCTTTACGCCCAGTAATTCCGAACAACGCTTGCCCCCCCCGTATTACCGCGGCTGCTGCCATTTT
+
CCCCCCCCCCCCCCCCCCC5CCCCCCCCCCCCCCCCCCCCCCCCCCCCCCCCCCCCCCCCCC*CCCCCCCC5CCCCCCCCCCCCCCCCCCCCCCC5CCCCCC5CCCCCCCCCCCCCCCCCCCCCCCCCCCCCCCCCCCCCCC5CCCCCCCC*CCCCCCCCCCCCCCC5CCCCCC5CCCC*CCCCCCCCCCCCCCCCCCCCCCCCCCCCCC*C*CC5CCCCCCCC*CCCCCCCCCCCCCCCCCCCCCCCC5C*CCC5CCCCC5555**5C555CC5C55C5C5CC*5**5C*CC55*#####
@VH01349:24:AACVJTHM5:1:1103:14141:15918 2:N:0:AGGTGAGA+CGCATAGA
GTCATGGGACTACCAGGGTATCTAATCCGGTTCGCTCCCCACGCTTTCGTCCCTCAGCGTCAGGGTGTGCCCAGGAGATCGCCTTCGCCACCGGTGTTCCTCCCGGTCTCTACGCATATCACCACTACTCCGGGAATTCCATCTCCCTCTGCACCCCTGCAGCCGACCAGTCTCCGATGACCTCTCCCGGTTGAGCCGAGAGCTTTCACACCGGACTTAGCCCGCCGCCTACGGACGCTTTACGCCCAGTAAATCCGGACAACGGTCGCCCCCTACGTATTACCGCGGCTGCTGGCGTCTA
+
CCCCCCCCC5CCCCCCCCCCCCCCCCCCCCCCCCCCCC*CCCC*CCCCCCC*CCCCCCCCCCCCCC5CC*CCCCCCCCCCCCCCCCCCCCCCCCCCCCCCCCCC5CCCCCCCCCCCCCCCCC5CCCCCCCC*CCCCC*CCCCCCCCCCCCCCCCCCCC*CCC*CCCCCCCCCCCCCCCCCC*CCCCCCCC5CCCC*CCCCCCCCCCCCCCCCCC5CCCCC*CCCCC*CCCCCCCC5CCCCCCCCCCCCCCCCCCCCCCCCCCC**CCCC5CCCCC**CCCCCCCC5C5CCCCCCC*#####
@VH01349:24:AACVJTHM5:1:1103:50535:16221 2:N:0:AGGTGAGA+CGCATAGA
GTCATGGGACTACCCGGGTTTCTAATCCCGCTTGCTCCCCTGGCTTTCGCGCCTCAGCGTCAATGCCGGTCCAGGATGCCGCCTTCGCCACTGGTGTTCCTCCAGATATCTACGCATTTCACCGCTACACCTGGAATTCCACATCCCTCTCCCGGATTCGAGCCCGCCAGTATCGGACGCAGTTCCCCGGTTGAGCCGAGGGATTTCACGTCCGACTAAGCAGGCCGCCTACGCGCCCTTTACGCCCAGTAATTCCGAACAACGCTTGCCCCCCCGCTATTACCGCGGCTGCTGGCATAAG
+
CCCCCCCCCCCCCCCCCCCCCCCCCCCCCCCCCCCCCCCCCCCCCCCCCCCCCCCCCCCCCCCCCCCCC*CCCCCCCCCCCCCCCCCCCCCCCCCCCCCCCCCCCCCCCCCCCCCCCCCCCCCCCCCCCCCCCCCCCCCCCCCCCCCCCCCCCCCCCCCCC*C*CCCCC5CCCCC*CCCCCCCCCCCCCCCCCCCCCCCCCCCCCCCCCCCCCCCCCCCCCCCCCCCCCCCCCCCCCCCCCCCCCCCCCCCC*CC5*CCCCCCCCCC5CCCCCCC5*CCCCCCCCCCC5CC*CCCC#####
@VH01349:24:AACVJTHM5:1:1103:32357:16335 2:N:0:AGGTGAGA+CGCATAGA
GTCATGGGACTACAAGGGTATCTAATCCCGTTCGCTCCCCATGCTGTCGCGTCTCAGTGTCAGGTGTGACCCAGCGGGTCGCCTTCGCCACTGGTGTTCCTCCGGATCTCTACGCATTTCACCACTACACCCGGAATTCCACCCCCCTCTATCACCCTCTAGTTGTCCAGTTTCCGACGACCTCCCCCGGTTTAGCCGGAGGCTTTCACGCCGAACTTAAACAACCACCTGCACCCCCTTTACCCCCAGTAACTCCGGATAACGTTTGTCTCCTACGTTTTACCGCGGCTGCTGGGCTGTA
+
CCCCCCCCCCCCCCCCCCCCCCCCCCCCCCCCCCCCCCC5CCCCCCCCCCCCCCCCCCCCCCCCC5CCCCCCCCCCCCCCC5CCCCCCCCCCCCCCCCC5CCCCCCC5CCC*CC*CCCCCCCCCCCCCCCC5CCCCCCCCCCC5*CCCCCC5CCCCCCCCC5CCCCCC*CCCCCCCCCCCCCC5CCCCCCCCCCC*CCCC5CCC5CCCCCCC*CCCCCCC5CCCCCCCCCCCCC*5CCCCCC5**CCC5C5CCCCC*CCCCCCCCC5CCCCCCCCCCCC55C*C5C5*5CCCCCCC#####
@VH01349:24:AACVJTHM5:1:1103:55989:17243 2:N:0:AGGTGAGA+CGCATAGA
GTCATGGGACTACCAGGGTTTCTAATCCCGTTCGCTCCCCTAGCTTTCGCGCATCAGCGTCAGTGTCAGCCCAGCAACCCGCCTTCGCCGCAGGTGTTCCTCTCGATATCTACGCATTTCACCGCTACACCGAGAATTCCAGTTGCCCCTTCTGCACTCTAGCCCGCAGTATCGGCTGACCTTTCCGGGTTAAGCCCGGAGATTTCACAGTCGACTTGGGGTGGGCGGCTTCGCCCCCTTTACGCCCAGTTAATGCGAACAACGCTTGCTCCCGCCGTATTACCCCGCCTGGTGGCGTAGC
+
CCCCCCCCCCCCCCCCCCCCCCCCCCCCCCCCCCCCCCCCCCC*CCCCCCCCCCCCCCCCCCCCCCCCC5CCCCCCCCCCCCCCCCC*CC*CCCCCCC*CCCCC5CCCCCCCC*CCCCCCCCCCCCCCCCC5C*CCCCC5C5CCC**C55CCCCC*5C**CCCCCC*C5*5CC**55*C555CCCC5**CC555555C5C5*555555C5555CC5C5*55C5CC5C5CC**5***C5C555C555555**5555555*55555*555*5**5555*555*55555***55*5555#####
@VH01349:24:AACVJTHM5:1:1103:42298:17868 2:N:0:AGGTGAGA+CGCATAGA
GTCATGGGACTACCCGGGTTTCTAATCCTGTTCGCTCCCCATGCTTTCGCTCCTCAGCGTCAGTTAATGCCCAGAGACCTGCCTTCGCCATCGGTGTTCCTCCTGATATCTGCGCATTTCACCGCTACACCAGGAATTCCAGTCTCCCCTACATCACTCTAGTCTGCCCGTACCCACCGCAGATCCGAGGTTGAGCCTCGGACTTTCACGATAGACGCGACAAACCGCCTACGAGCTCTTTACGCCCAATAATTCCGGATAACGCTTGCGCCCTACGTATTACCGCGGCTGCTGGCGCATG
+
CCCCCCCCCCCCCCC5CCCCCCCCCCCCCCCC5C5CCCCCCCCCCCCCC*CCCCCCCCCCCCCCCCCCCCCCCCCCCCCCCCCCCCCCCCCCCCCCCC5CCCCCCCCCCCCCCCCCCCCCCCCCCCCCCCCC*C5CCC5CCCCCCCC*CCCCCCCCCCCCCCCCCCCCCCC5CCCCC5CCCC5CCCCCCCCCCCCC*C*CCCCCCCCC*5CCC5CCCC5CCCCC5CCC5CCCC5C5CCCCCCCC555C5CC5CCCC55*CCC5CCCCC5CCC5CCCCCCCC5CCC*CC5CC5CCC5#####
@VH01349:24:AACVJTHM5:1:1103:43870:18039 2:N:0:AGGTGAGA+CGCATAGA
GTCATGGGACTACCCGGGTATCTAATCCTGTTCGCTCCCCACGCTTTCGCGCCTCAGCGTCAGTTACAGACCAAAGAGCCGCCTTCGCCACTGGTGTTCCTCCACATCTCTACGCATTTCACCGCTACACGTGGAATTCCGCTCTTCTCCTCTGCACTCAAGTTCCCCAGTTTCCAATGACCCTCCCCGGTTGAGCCGGGGGCTTTCACATCAGACTTAAGGAACCGCCTCCGGGCGCTTTACGCCCAATAATTCCGGACAACGGTTGCCACCTACGTATTACCCCGGGTGCTGGCATGCA
+
CCCCCCCCC*CCCCCCCCCCCCCCCCCCCCCC*C5CCCCCCCCCCCCCCCCCCCCC55CCCCCCCCCC5CC5CCCCC*CCCCC5CCCCCCCCCCCCCCCCCCCCCCCCCCCCCCCCCCCCCCC5CCCC5CC5CCCCCCCCCCC*CCCCCCCCCC*CCCCCCCCCCCCCCCCCC5CCCC*CCCCCCCCCCCCCCCCCC*CC*CCCCCCCCCC*C*CCCCCCCCCCCCCC5C**C555C5C5C5CC*CC5C55CCC**C55**555*555*55555555555555**555*555C55*#####
@VH01349:24:AACVJTHM5:1:1103:40613:18152 2:N:0:AGGTGAGA+CGCATAGA
GTCATGGGACTACTGGGGTTTCTAATCCTGTTTGCTCCCCACGCTTTCGAGTCTCAGCGTCAGTATTCGTCCAGTTGGCCGCCTTCGCCACCGGTGTTCCTCTCGATATCTACGAATTTCACCTCTACACCGAGAATTCCACGAACCTCTCCGATACTCTAGGCTGTGAGTTTCGAGTGCACTTCCCCGCTTGAGCCCGGTGCTTTCACACCCGACTTATCAGACCGCCTACACTCGCTTTACGCCCAGTCATTCCGAACACCGTGTGCAGCCTCTGTCTTACCGGGGGTCGTGGCAGTGT
+
*CCCC*CCCCCCCCCCCCCCCCCCCCCCCCCCCCCCC5C5CCCCCCCC5CCCCCCCC5CCCCCCCCCCCCCCCC5CCCCC5CC5CCCCCCCCCCCCCC*CCCCCCCC*CCCCC*CCCCCCC5CCCCCCCCCCCC5CCC*55****5*C*CC5555**555***55*55555555*55*55555*55555**55555555**5555*5555555*55555**55555*55555555*55555555555555**55555555**555*55555*555*55**55****5**5*5*55*#####
@VH01349:24:AACVJTHM5:1:1103:50403:18209 2:N:0:AGGTGAGA+CGCATAGA
GTCATGGGACTACAGGGGTATCTAATCCTGTTTGCTCCCCACGCTTTCGTGCCTCAGCGTCAGTGTTGTCCCAGATGGCCGCCTTCGCCACTGGTGTTCCTCCCGATCTCTTCGCATTTCACCGCTACACCGGGAATTCCACCATCCTCTCACACACTCTAGCTCGCCAGTATCCACTGCAGTTCCCAGGTTGAGCCCAGGGCTTTCACAGCAGACTTAACGAACCGCCTACGCACGCTTTACCCCCAGTAATTCCGAGTATCGGTTGCACCCTTCGTATTAGCGGGCCTGCTGGCCTTAT
+
**CCCCC*CCCCCCCCCCCCCCCCCC55CCCCCCCCCCC5CCC5C5CC5C55CC5CCCCCCCCCCCCCCCCCCCCCC**CC5CCCCCCCCCCCCCCCCCCCC*CCCCCCCC*C5CCCCCCCCC5CCCCC*5CCCCCCCCCCCC5CCCCCC*CCCCCCCC5CC*C*5555CCCCC5C5CC*C*CCCC5CCCC5CCCCCCCCCCCCCC5C*CCC5*C5CC55*C5555*55C55555CC*55CCC*55C555C55*CC5C*55*55**55*555555555*55*55**5*5555555*#####
@VH01349:24:AACVJTHM5:1:1103:26487:18379 2:N:0:AGGTGAGA+CGCATAGA
GTCATGGGACTACTCGGGTTTCTAATCCTGTTCGCTCCCCATGCTTTCGCTCCTCAGCGTCAGTTAATCCCCAGAGACCTGCCTTCGCCATCGGTGTTCCTCCTGATATCTGCGCATTTCACCGCTACACCAGGAATTCCAGTCTCCCCTACATCACTCTAGTCTGCGCGTACCCACCGCAGATCCGAGGTTGAGCCTCGGACTTTCACGATAGACGCGACAAACCGCCTACGAGCTCTTTACGCCCAATAATTCCGGATAACGCTTGCGCCCTACGTATTACCGCGGCTGCTGGCGTCTC
+
CC5CC*C5CCC5CCC5CCCC5CCCCCCCCCCCC5CCCC55CCCCCCCC*5CCCCCCCCCCCC*CCCCC*CCCCCCCCCC5CC5CCCC*CCCC5C5CCC*C5CCCCCCCCCC5CCCCCCC*CC*C5CCCC5CCCCC5CCC*CCCCC*CCCCC5CCCCCC5CCCCCC55*CCCC5C**CCCCC5*CC5CCC*5*CCCC55CCCC5CC5CC5*CCC5C**55CC5CCC*C5*CCC5CC*CC5*CCCC*CCC555C5CC5*5C5*5*55555555C555555*5555***55*55*555*#####
@VH01349:24:AACVJTHM5:1:1103:6681:20462 2:N:0:AGGTGAGA+CGCATAGA
GTCATGGGACTACTCGGGTTTCTAATCCTGTTTGCTCCCCACGCTTTCCCGCCTCAGCCTCAGTTACAGACCAGAAAGCCGCCTTCGGCACTGGTGTTCCTCCACATCTCTACGCATTTCACCGCTACACGTGGAATTCCCCTTTCCTCTTCTCCACTCAAGTTCCCCAGTTTCCAATGTCCCTCCACGCTTGAGCGGTGGGCTTTCACATCATACTTAAGAAACCCCCTCGCCCCCGTTTACCCCCAATGATTCCGGACAACGCTTGCCACCTTCGTATAACGGGGGGTGCTGGGAGCAC
+
5CCCC*CCCCC5CCCC*CCC5C5C5C555CCCCCCCCC5CCC55CCCC*C**C55C5*5*5CCCCCCCC5C5CCCCC5CCC*CCC*C*C*CCCCCCCC*CCCCCCCCCCCCCCCCCCCCCCC*CCCCCC*C55CCCCCC5*CCCC5CC*C*CC5*CC5*CCCCC5CC*55CCC5CCCCC*C5C5CCC*5CCC55*5*5C*5*CC5***5*555*555555555555*555******55*55*5**5555*5**5**55*5555*5555**5*5**5*5*5**55**5*555**55*#####
@VH01349:24:AACVJTHM5:1:1103:24158:21617 2:N:0:AGGTGAGA+CGCATAGA
GTCATGGGACTACAAGGGTTTCTAATCCTGTTTGATCCCCACACTTTCGTGCATCAGCGTCAGTTACAGCCTAGTAAGCTGCCTTCGCTATCGGTGTTCTTGACGATATCTATGCATTTCACCGCTACACCGTCAATTCCGCCTACCTCATCTGTACTCAATCCCTGCAGTTTTTCAGGCAGCTCCCAAGTTGAGCTTGGGCATTTCACCTAAAACTTGAAGGGACGCCTACGCACCCTTTAAACCCAATAAATCCGGACAACGCTCGCCACCTACGTATTACCGCGCCTGCTGGGGTGGC
+
CCCCCCCCCCCCCCCCCCCC5CCCCCCCCCCCCCCCCCCCCCCCCCCCCCCCCCCC5CCCCCCCCCCCC5CCCCCCCC5CCCCCCCCCCCCCCCCCCCCCCCCCCC*CCCCC5CCCCCCCCCCC5CCCCC5CC5CCCCCCCCCCCCCCCCCCCCCCCCCCCCC*CCCCCCCC*CC*CC5CCC5CCCCCCCCCCCC*CCCCC*CC55C*CCCCCCCCCCCCC5CC**C55CCC5C5CCCCCCC5CCCCCCCCCCCCCCCC5CCCCCC5CC*CCCCCC*C5CC5CC555*5*5CC*C*#####
@VH01349:24:AACVJTHM5:1:1103:71383:22904 2:N:0:AGGTGAGA+CGCATAGA
GTCATGGGACTACCGGGGTATCTAATCCTGTTTGCTCCCCACGCTTTCGCACCTCAGCGTCAGTACCGATCCAGTGGGCCGCCTTCGCCACCGGTGTTCTTCCTAATAGCTACGAATTTCACCTCTACACTAGGAATTCCACCCACCTCTATCGGACTCGAGACCAACAGTATCAAAGGCAGTTCCGAGGTTGAGGCCCGGGATTTCAGCCCTGACTTGAAAGTCCGCCTACGTGCGCTTTACGCCCAGTGATTCGGAACAACGCTAGCCCCCTTCGTATTACCGCGGGTGGTGGCTGTTC
+
CCCCCCCCCCC5C*CCCCCCCCCCCCCCCCCCCCCCCCCCCCCCCCCCCCCCCCCCC*CCCCCCCCC5CCCCCCCCCCC5CCCCCCC5CCCCCCCCCCCCCCCCCCCCCCCCCCCCCCCCCCCC*CCCC*C*CCCCCCC*CCCCC*CC5C*CC**CCCC5CCCCCCCCCCCCCCCCC*CC55CCCC555CCC5C5**C5C5555C55555555CC55C5C555C*5C*CC555CCC5CCC5C55*5CCCC5*5C5*555555****55**5555555555555**55**5**555*#####
@VH01349:24:AACVJTHM5:1:1103:22681:23018 2:N:0:AGGTGAGA+CGCATAGA
GTCATGGGACTACAGGCGTATCTAATCCCGTTCGCTCCCCACGCCTTCGCGCCTCAGCGTCAGGTCCGGCCCAGCTGGCCGCCTTCGCCACGGGTGTTCCTCCCGATCTCTACGCATTTCACCACTACACCGGGAATTCCACCAGCCCCTGCCGACCTCAAGCTCGCCAGTCCGCGACGACCCTCCCCGGTTGAGCCGGGGGCTTTCACGTGAGGCTTGACGAGCCGCCTGCCCGCGCTTTACGCCCAGTAACTCCGGACAACGCTCGGCCCCTACGTATTACCGCGGCTGCTGGGAGGTT
+
5CCCCCCCCCCCCCCC*CCCCCCCCCCCCCCCCCCCC*CCCCCCCCCCCCCCCCCCCCCCC*C5CCCC*CCCCCCCCCCCCCCCCCCCCCCCCCCCCC*CC*CCCCCCCCCC*CCCCCCCCCCCCCCCCCCCCCCCCC*CCCCC5CCCCCC5CCCCCCC5CC5C*5CCCCCCC*CCCCCCCC*CC*5CCCCC5C*CC5C5CCC5CCCCCCC*CCCCCCCCCCCCCCCCC*CC*5CCCCCCCCCCCCCCCCC5C*CC*CC5CC5C5CCCCCCCCCC5CCC5CCC*C*C5C5C*5C5*#####
@VH01349:24:AACVJTHM5:1:1103:17436:23377 2:N:0:AGGTGAGA+GGCATAGA
GTCATGGGACTACTGGGGTTTCTAATCCCGTTTGCTCCCCTGGCTTTCGCTCCTCAGCGTCAGTGTTGGTCCAGGATGCCGCCTTCGCCACCGGTGTTCCTCCAGATATCTACGCATTTCACCGCTACACCTGGAATTCCGCATCCCTCTCCCAAACTCAAGCCATCCAGTATCAGACGCAGTTCCCCGGTTAAGCCCAGGGATTTCACGTCTGACTTAGTTGGCCGCCTACGAGCCCTTTACGGCCAGTAATTCCGAACAACGCTTGCCCCCCGCGTATTACCGCGGCTGCTGGCGTAGC
+
CCCCCCCCCCCCCC5CCCCCCCCCCCCC5CCCCCCCCCCCCCCCCCCCCCCCCCCCC*CCCCCCCCCCCCCCCCCCCCCCC5CC5CCCCCCCCCCCCCCCCCCCCCCCCCCCCC5CCCCCCCCCCCCCCCCCCCCCCCCC5*CCCCCCCCCCCCCCCCCCCCCCCCCCCCC*CC5*C*55CCCCCCC5CCCCCCCCC*C*CCCCCC5CCCCCCCC55CC5C5CCCCCC5CCC*5CCCCCCCCC5CCCCCCC5CC*CCCCCC*C5*5CCC*C5C5CC5CCCC*CC5*5C5C55CCC5#####
@VH01349:24:AACVJTHM5:1:1103:32565:25100 2:N:0:AGGTGAGA+CGCATAGA
GTCATGGGACTACAGGGGTTTCTAATCCTGTTTGGTCCCCACGCTTTCGGACCTCAGCGTCAATACTTGTCCAGTCAGTCGCCTTCGCCACTGGTGTTCTTCCGAATATCTACGAATTTCACCTCTACACTCGGAATTCGACTCACCTCTCCAAGATTCTAGGTTTCCAGTTTGAAGGGGAGTTCCGAGGTTGAGCCCCGCGAATTCACCCCTGACTTAAAAAGCCGCCTACGTGCGCTTTACGCCCAGTAATTCCGAACAACGCTAGCTCCCTCCGTATTAGCGCGGCTGCTCGCATCAG
+
CCC5CCC5C5CCC*C5CCC555CC5CC5C5C5CC55C555CC5*C5CCC*C5CCCC5CCCCCCCCCCCCC5CCCCCC*CCCCCCCC**CCCCCCCCCCCCCCCCCCCCCCCC**CCC5C*C5CCCCCCCC5CC5C5CCC5CCC*5C5CCCCCCC5CC555CCC5C5C555555*5C555CCCCCCCCCCCCC*C5CCCC5*5CCCCCC5C5CCCC5C*CCCCC55CCCCCC**CCC*CC*C55555CC5*55CC5*5C*5555*5555*55*55*5CCC555*5*5*5*55555**#####
@VH01349:24:AACVJTHM5:1:1103:39950:25327 2:N:0:AGGTGAGA+CGCATAGA
GTCATGGGACTACAAGGGTTTCTAATCCTGTTTGCTACCCACGCTTTCGCGCATCAGCGTCAGAACCGGTCCAGGTAGCCGCCTTCGCCACTGGTGTTCCTCCCAATATCTACGCATTTCACCGCTACACTGGGAATTCCGCTACCCCCTCCCGGCCTCAAGCCAGACAGTTTCAAAGGCAGTTCCTCAGTTGAGCCGAGGGATTTCACCTTTGACTTGTCAAGCCGCCTACGCGCCCTTTACGCCCAATAATTCCGAATAACGCTCGCCCCCTCCGTATTACCGGGCCTGCTGGCTGTAC
+
CCCCCCCCCCCCCCCCCCCCCCCCCCCCCCCCCC*CCCCCCCCCCCCCCCCCCCCCCCCCCCC5CCCCCCCC5CCCCCCCCCCCCCCCCCCC*CCCCCCCCCCCCCCCCCCCCC*CCCCCCCCCCCCCCCCC5CCCCCCCC*CCCCCCCCCCCCCCCCCCCCCCCCCCCC5CCCCCCCCCCCCCCCCCCCCCCCCCCCCCCCCCCCCCC5CCCCC*CCCC5CCCC*5C5CCCC5C5CCCCCCC5CCCC*CC5CCC*5*5C555C*55*55CC5C5C5*55CC5C****C*555555#####
@VH01349:24:AACVJTHM5:1:1103:43113:25460 2:N:0:AGGTGAGA+CGCATAGA
GTCATGGGACTACTAGGGTTTCTAATCCTGTTTGCTCCCCGCACTTTCGCACCTCAGCGTCAATACACTGCCAGGCAGGGGCCTTCGCCTCCGGTGTTCCACCTGATCTCTACGAATTTCACTTCTCCACCAGGTATTCCCCCACCCTCTCAGGTATTCAAGACAAGCGGTTTCAACTGCAGTTCCCGAGTTGAGCTCAGGTATTTCACAATTGACCTACGAGTCCGCCTACGTGCGCTTTACGCCCAGTGATTCCGAGTAACCCTTGCACCTTTCGTATTACGCCGGCTGGTGGGTCGGG
+
CCCCCCCCCCCCCCCCCCCCCCCCCCCCCCCCCCCCCCCCCCCCCCCCCCCCCCCCCCCCC*CCC5CCCCCCCCCCCCC*CCCCCCCCCCCCCCCCCCCCCCCCCCCCC5CCCCCCCCCCC55CCCCCCCCC*CCCCCCCCCCCCCCCCCCCCCCCCCCCCCCCCCCC5CCCCCCCCCCCCCCCCCCCCCCC*CCCCCCCCC5CCCCCCCCCC5CCCCC**CCCC*C*CCC5CCCCC*CCC**CCCCCCCC5CC5CC*5CCC5**CC5CCC5CC*C**55*55**55555C*C555#####
@VH01349:24:AACVJTHM5:1:1103:26449:26596 2:N:0:AGGTGAGA+TGCATAGA
GTCATGGGACTACCGGGGTTTCTAATCCCGTTCGCTCCCCATGCTTTCGCGCCTCAGCGTCAGGTGGGACCCAGCGTGCCGCCTTCGCCACTGGTATTCCTCTGCATCTCTACGCGTTTCACCACTACACGCGGAATTCTACACGCCTCTATCGCCCTCTAGTCGGGCAGTCTCAGACGACCTCTCCTGGTTTAGCCACGAGATTTCACGCCTCACTTACCCAACCGCCTGCTCGCCCTTTACGCCCAGTAATTCTGGATAACCCTTGGGTCCTACGTTTTACCGCGGCTGTTGGGGGGTC
+
CCCCCCCCCCCCCCCCCCCCCCCCCCCCCCCCCC*CC5CCCCC*CCCCCCCCCCCCC*CCCCCCCCCCCCCC5CCCCCC5C*CCCCCCCCCCCCCCCC*CCCCC*CCCCCCCCCCC5CCCCCCCCCCCCCCCCCCCCCCCCCCC55CCCC5CC**CCCCCCCCCCCC*CCC5CC55CCCCC5CCC*C5*CC5CC5CC5C5CCC*CC5*55555CC5C5CC5C5C555*55555*5C5CC*55*5555C5C5555*5555C555*555*555*55555555555*555*5*555*55#####
@VH01349:24:AACVJTHM5:1:1103:43321:27296 2:N:0:AGGTGAGA+CGCATAGA
GTCATGGGACTACGAGGGTTTCTAATCCCCTTTGCTCCCCTGGCTTTCGCCCCTCAGCGTCAATACCGGTCCAGGATGTCGCCTTCGCCACCGGTGTTCCTCGAGATATCTACGCATTTCACCGCTACACCTGGAATTTCACATCCCTCTCCCGGATTCAAGCCTTCCAGTATCGGACGCAGTTCCCGGGTTGAGGCCGGGGATTTCACGTTCGACTTAGAAGGCCGCCTACGCGCCCTTTACGCCCAGTAATTCCGAACAACGCTTGCCTCCTCTGTATTACCGCGGCTGCTGGCGATGG
+
CCCCC5C*C*CCC*5*CCCCCCCCCCCC55CC*C*CCCCCCCCCC5C55C*CCCCCCCCCCC5CCC*CCCCCCCCCCCC5CCCCCCC5CCCC*CCCCCC*CC5C5*CCC5CCC*CCCCCCCCCCC55CCC*C5CCCCCCCCCCCCCC55CCC*C5*CC5CCC*CC5C5CCC5CCCCC5CC*CCCCCCCC55555555C*CCCC5CC*CC5C5C5CC*5C5*CCC**C555CC5C5CC55C55C5C*C55CCCC5C*5CCCC5CC55C5*C*5555555*555*5555555*555**#####
@VH01349:24:AACVJTHM5:1:1103:11812:27561 2:N:0:AGGTGAGA+CGCATAGA
GTCATGGGACTACCAGGGTTTCTAATCCTGTTTGCTCCCCACGCTTTCGCGCCTCAGCGTCAGTTACTCACCAGAAAGCCGCCTTCGCCACTGGTGTTCCTCCACATCTCTACGCATTTCACCGCTACACGTGGAATTCCGCTTTCCTCTTCAGTACTCAAGTTCCCCAGTTTCCAATGACCCTCCCCGGTTGACCCGGGGGCTTTCACATCAGACTTAAGGAACCGCCTGCGCGCGCTTTACGCCCAATAATTCCGGACAACGCTTGCCCCCTACGTATTACCGCGGCTGCTGGCCCGAT
+
CCCC*CCCCCCCCCCCCCCCCCCCCCCCCCCCCCCCCCCCCC5*CCCCCCCCCCC5C5CCCCCCCCCC*CC5CCCCCC5CCCCCCCCCCCCCCCCCCCCCCCCCCCCCCCCCCC*CCCCCCCCCCCCCC5*CCCCCCCCCCCCCCCCCCCCCCCCCCCCCCCCCC5CCCCCCCCCCCCCCCC*C*CCCCCCCCC*CCCCCCCCCCCCCCCCCCCCCCCCCCCCCCCCCCC55C*CCCCCCCCC*CCCCCCCCCCCCCCCCCCC55CCCCCCCCCCCCCCCCCCCCCCCCCCCCCC5#####
@VH01349:24:AACVJTHM5:1:1103:9540:29114 2:N:0:AGGTGAGA+CGCATAGA
GTCATGGGACTACCCGGGTTTCTAATCCTGTTTGCTCCCCTAGCTTTCGCGCCTCAGCGTCAGTGTCAGTCCAGAAGGCCGGCTTCGCCACTGGTGTTCTTCCAGATATCTACGCATTCCACCGCTACACCTGGAATTCCGCCTTCCTCTCCTGCACTCTAGACCGACAGTTTCAAACGCAGACCCGGAGTTGAGCCCCGGGATTTCACGTCTGACTTACCGGTCCGCCTACGCGCCCTTTACGCCCAGTCATTCCGAACAACCTTCGCGCTCTCCGTCTTACGGCGCCTGCTGGGCATCA
+
CCCCCCC5CCCCCCCCCCCCCCCCCCCCCCCCCCCCC55CCCCCCCCCCCCCCCCCCCCCCCCCCCCCCCCCCCCCCCCCC*CCCCC*CCCCCCCCCC*CC5CCCCCCCCCCCCC5CCCCCCCC5CCCCCCCCCCCC5C5CCCCCCCCCCCCCCCCCCCCCCCCCCCCCCCCCCCC*C*CCC5CCCCCCC5C*CC*CC5*C*C5CCCCCCCCCCCCCCC5*CCCC55CCCC5CCC*C5CCC*C5*C*CC55*CCC*5C*5555*C555555555C55CCC5C5*CC5**C555C5*#####
@VH01349:24:AACVJTHM5:1:1103:24139:31518 2:N:0:AGGTGAGA+CGCATAGT
GTCATGGGACTACCCGGGTATCTAATCCTGTTTGCTACCCACGCTTTCGAGTCTCAGCGTCAGTATCGGTCCAGAGAGCCGTCTTCACCACCGGTGTTCCTCCTGATATCTACGCATTTCACCGCTACACCAGGAATTCCACTCTCCTCTCCCGAACTCTAGTCTGTCAGTTTCGACCGCACCCTCCCAGTTGAGCCGGGAGATTTCACAATCGACTTGACAGACCGCCTACACCCGCTTTACGCCCAGTAATTCCCAACAACCCTTGCAGCCTACGTATTACCGCGGCTGGTGGCGCTTT
+
CCCCCCCCC*CCCCCCCCCCC5CCCCCCCCCCC*CCCCCCCCCCCCCCCCCCCCCCCCCCCC5CCCCCCCCCCCCCC*CCCCCC5CCCCCCCCCCCCCCCCCCCCCCCCCCC*CCCCCCCCCCCCCCCCCCCCCCCCCCCCCCCC*CC*C*CCCCCCCCCCCCCCCCCCCCC*5CCCCCC*C*CCCCC5*CCCCCCC5CCCCCC*CC5C5C5*C55CC*5C555*5C5C555C**55*5CC5*55*5*5**55555555555C*5555*55*C55C5*55*5C555**555*5*5*#####
@VH01349:24:AACVJTHM5:1:1103:73561:33222 2:N:0:AGGTGAGA+CGCATAGA
GTCATGGGACTACAGGGGTATCTAATCCTGTTTGCTCCCCACGCTTTCGCACCTCAGCGTCAGTTCCGGACCAGTGAGCCGCCTTCGCCACTGGTGTTCCTCCGAATATCTACGAATTTCACCTCTACACTCGGAATTCCACTCACCTCTTCCGGACTCGAGACACCCAGTATCAAAGGCAGTTCCGGGGTTGAGCCCCGGGATTTCACCCCTGACTTAAATGTCCGCCTACGTGCGCTTTACGCCCAGTAATTCCGAACAACGCTAGCCCCCTTCGTATAACCGCGGGTGGTGGCACGTT
+
CCCCCCCCCCCCCCCC5CCCCCCCCCCCCCCCCCCCCCCCCCCCCCCCCCCCCCCCCCCCCCCCCC5CCCCCCCCCCCC5CCCCCCCCCCCCCCCCCC*CCCCCCCC5CCCCC5CCCCCCCCCCCCCCCCCCCC*CCCCCCCCCCCCCCCCCCCCCCCCCCC*CCCCCCCCC5CCCCCCCCCCCCCCCCCCCCCC*CCCC*CCCCCCCCCCCC5CCCCCCCCCCCC55CCCCC55CCCCCCC5CCCCC5CCCCC*CCCCCCCCCCCCCCCCCCC5*C*CC*C555C5*5CC*C55*#####
@VH01349:24:AACVJTHM5:1:1103:25275:33563 2:N:0:AGGTGAGA+CGCATAGA
GTCATGGGACTACTGGGGTTTCTAATCCGGTTCGCTCCCCACGCTTTCGCGTCTCAGCGTCAGGAAATGCCCAGAAAGCCGCCTTCGCCACTGGTGTTCCTCCCGATATCTACGCATATCACCACTACACCGGGAATTCCACTTTCCTCTGCATCCCCCAAGTTCGCCAGTATCCAAGCACCTCTCCCAGTTGAGCCGGGAGCTTTCACCCTAGACTTAACAAACCGCCTGCACGCCCTTTACGCCCAGTAAATCCGCACAACGCTTGCCACCTACGTATTACGGCGGCTGCTGGCCGACC
+
CCCCCCCCCCCCCCCCCCCCCCCCCC5CCCCCCCCCCCCCCCC5CCCCCCCCCCCCCCCCCCCCCCCCCCCCCCCCCCCCCCCCC*C*CCCCCCCCCCCCCC5CCCCCCCCCCCCCC5CCCCCCCCCCCC*CCCCCCCCCCCCC5CCCCCCCCCCCCCCCCCCCCCCCCCCCCCCCCC*CCCCCCCC5CCCCCCCCCCCCCCCCCCCCCCCCCC5CCCCCCCCCC5CCCCC5CCC5CCC*CCCC*55CCC5CCCCC5*CC5CCC55C5CCCCCCCC*CC55CC*5CC*CCC5CCC*#####
@VH01349:24:AACVJTHM5:1:1103:39969:33790 2:N:0:AGGTGAGA+CGCATAGA
GTCATGGGACTACTCGGGTATCTAATCCCGTTCGCTCCCCAAGCTTTCGTGCCTCAGCGTCAGTCTAAACCCAGAGCGCCGTTTGCACCACTGGTGTTCCTGGGGATCTCTACACATTTCACCGCTACACCCCGAATTCCGCGCTCCTCTGTTTCACTCTAGCTGGGCAGTCTGAAATGTCCTCCCCTAGTTTAGCCAGGAGCTTTCACGCCTCACTTGCCCTGCCCCCTACGCACCCTTTACGCCCAGTAACTCCGGATAACGCTCGCCTCCTACGTTTTACCGCGGCTGGTGGCAAATC
+
CCCCCCCCCCCCCCCCCCCCCCCCCCCCCCCCCCCCCCCCCCCCCCCCCCCCCCCCCCCCCCCCCCCCCCCCCCCCCCC*CCCCCCC5CCCCCCCCCC5CC*CCCCCCCCCCCC5CCCCCCCCCCCCCCCCCCCCCCCCC**CCCCCCCCCCCCCCCCCC*CCCCCCCCCCCCCCCCCCC*CCCCCCCCCCCCCCCCCC*CCCCC5CCC5*CC5CCCCCCCCCCCC*CCCCC*CCCCCCCCCCCCCCC5C5C5C*CC5CC5CC*CCC5CCCCCCCC5CCC5C*5555C*CC5C*C5#####
@VH01349:24:AACVJTHM5:1:1103:68505:35172 2:N:0:AGGTGAGA+CGCATAGA
GTCATGGGACTACTAGGGTTTCTAATCCTGTTTGCTCCCCACGCTTTCGCACCTCAGCGTCAGTACCCGACCAGTGAGCCGCCTTCGCCACTGGTGTTCTTCCTAATATCTACCAATTCCACCTCTACACTAGGAGTTCCACTCACCTCTTCCGGACTCTAGATCGCCAGTATCAAAGGCAGTTCTGGAGTTGAGCTCCAGGATTTCACCCCTCACTTAACGATCCGCCTACGTGCGCTTTACCCGCAGTAAATCCGAACAACCCTAGCCCCCTTCGTATTACCGCGGGTGCTGGCGCTCC
+
CCCCCC5CCCCCCC5CCCCCCCCCCCCCCCCCCCCCCCCCCCCCCCCCCCCCCCCC*5CCCC*CCC5*CCCCCCC5CCCCCCCCCC5CCCCCCCCCCC*CCCCCCCCCCC*CC*CCCCC*C5CC*CCCCC*CC*CCCCC5C5CCC5CC*CCC55*C*CC5*5CCCCCCCCC*C5CCCCCCCCCCCCC5*C*CCC55CCCCCCC5CCC5C555C**5C5CCCCCCCCC555C55C5*C5CCC**5C*C5C5C*5C555555555*5*555555**5*5555555*55555*55555*#####
@VH01349:24:AACVJTHM5:1:1103:36144:36024 2:N:0:AGGTGAGA+CGCATAGA
GTCATGGGACTACAAGGGTATCTAATCCTGTTTCCTCCCCACGCTTTCGCCCCTCAGCGTCAGTTATAGGCCAGAAAGTCGCCTTCGCCACTGGTGTTCCTCCACTTATCTACGCATTTCAGCGGTACACGTGGAATTCCACTTTCCTCTGCTACACTCAAGGCAACCAGTTTCCCATGCGATCCAAGGTTCAGCCTTGGGGTTATACATAAGACTTAATTAGCCGCCTGCGCGCGCTTTACGCCCAATAATTCCGGACAACGCTTGCCCCCTACGTATTACCGCGGCTGCTGGCAAGGTT
+
CCCCCCC*C5CCCCCCCCCCC*CCCCCCCCCCC*CC5CCCCCCCCCCC5C*5CCC5CCCCCC5CCCCCCCCCC5CCC*5CCCCCC5555C5CCCCCCCCCCCCCC*C55CCCC*5CCCC5C*C*5CCCCCCCCCCCCC5CCCCCCCCC*CCCCCCCCCCCCC*CCCCCCCCCCCC*CC5*CC*C5CCCCC5*C5CC*CCCCC*CCCCCCCC**C5CCCCCCC5C*C5C*5*C*5CCCCC5CCCCCCCCCCCCC5CCCC**C5C555C555CC*5*5CC5*5*5555C5C55C*555#####
@VH01349:24:AACVJTHM5:1:1103:61612:38731 2:N:0:AGGTGAGA+CGCATAGA
GTCATGGGACTACTGGGGTTTCTAATCCTGTTTGCTCCCCACGCTTTCGCTCCTCAGCGTCAGTACCGGCCCAGAGAACCGCCTTCGCTACTGGTGTTCCTCCCGATATCTGCGCATTTCACCGCTACACCGGGAATTCCATTCTCCTCTACCGGACTCGAGTCACAATAGTTTCGACTGCAGTTCCGAGGTTGAGCCTCGGAATTTCACAGCCGACTTACTGAACCGCCTACGAGCTCTTTACGCCCAATGATTCCGGACAACGCTCGCCCCCTACGTATTACCGCGGCTGCTGGGGATG
+
CCCCCCCCCCCCCC5CCCCCCCCCCC5CCCCCCCCCCCCCCCCCCCCCCCCCCC5CCCCCCCCCC*CCC*C5CCCC5CCCCCCCCCC5CCCCCCCCCCCCCCCCCCCCCCCCCCCCCCCCCC*CCCCCCCCCCCC5CCC*CCCCCCCCCCCCCCCCCCCCCCCCCCCCCCCCCCCCCCCCCCCCCCCCCCCCCCCCCCCCCCCCC5CCCCCCCCCC5CCCC5CCCCCC*5CC5CCC5CC5CCC5C5C5C5C55CC*5*5CCCC555CCC*55C*CC*CC*CCCC5*C5CC5**CC*#####
@VH01349:24:AACVJTHM5:1:1103:30520:41003 2:N:0:AGGTGAGA+CGCATAGA
GTCATGGGACTACACGGGTATCTAATCCTGTTTGCTCCCCACGCTTTCGCGCCTCGGCGTCAGTTACTGGCCAGAGAGCCGCCTTCGCCACTGGTGTTCCTCCATATATCTACGCATTTCACCGCTACACATGGAATTCCACTCTCCTCTCCAGTACTCAAGTCCCCCAGTTTCCAATGGCTCTCCACGGTTGAGCCGTGGGCTTTCACATCAGACTTAAGAGTCCCCCTGCGCGCGCTTTACGCCCAATAATTCCGGACAACGCTTGCCACCTACGTATTACCCCGGCTGCTGGGACATG
+
CCCCCCCCCCCCCCCCCCCCCCCCCCCCCCCCCCCCC*CCCCCCCCCC5CCCCCCCCCCCCCCCCCCCCCCCCCCCCCCCCCCCCCCCCCCCCCCCCCCCCCCCCCCCCCCCCCCCCCCCCCCCCCCCCCCCCCCCCCCCCCCCCCCCCCCCC*CCCCCCCCCCC5CCCCCCCCCCCCCC5CCCCCCC5CCCCCCCC5CCCCCCCCCCCCCCCCCCCCCCCC5*C***C55CCCCC*C5CC*5C5*CCCCCCCC*CCCC5CCCC*CCCC5C*CC*CCCCCCCCC5C5CC55CC*C*#####
@VH01349:24:AACVJTHM5:1:1103:14350:41495 2:N:0:AGGTGAGA+CGCATAGA
GTCATGGGACTACAGGGGTATCTAATCCTGTTTGCTCCCCACGCTTTCGCGCCTCAGCGTCAGTTAATGTCCAGCAAGTCGCCTTCGCCACTGGTGTTCCTCCTAATATCTACGCATTTCACCGCTACACTAGGAATTCCACTTGCCTCTCCATCACTCAAGAACAGCAGTTTCAAATGCAGTTTGGGGGTTAAGCCCCCAGATTTCACATCTGACTTACCATCCCGCCTACCCGCCCTTTACACCCAGTAAATCCGGATAACCCTTGCTCCCTACGTATTACCGCGGCTGCTGGCGAATT
+
CCCCCCCCCCCCCCC*CCCCC5CCCCC5CCCCCCCCCCCCCCCCCCC5CCCCCCCCC*CCCCC5CCCCCCCCCC*CCCCCCCCCCCCCCCCCCCCCCCCCCCCCCCCCCCCCCCC5C*CCCCCCCCCCCCCCCCCCCCCCCCCC5CCCCCCCCCCCCCCCCCCCCCCCCCCCCCCCCCCC*CCCCCCCCCCCCCCCCCCCC**CCCCCCCCCCCCCCCCCCC5CCCCCCCCC*5CCC5CCC*CCC5C5CCC5C*CC*CCCC5*C55555CC555C5CC55*555CC5CCC5*C5CC#####
@VH01349:24:AACVJTHM5:1:1103:50251:43805 2:N:0:AGGTGAGA+CGCATAGA
GTCATGGGACTACAGGGGTTTCTAATCCTGTTTGCTCCCCACGCTTTCGCACCTCAGCGTCAGGTACGTTCCAGAGGGCCGCCTTCGCCACCGGCCTTCTTCCCGATATCTACGCATTTCACCGCTACACCGGGAATTCCGCGCTCCTCTCCCGTCCTCTAGCTGAATACTTCCTCTCGACCTTTCCCGGTTAATCCGGGAGATTTCCCAAGAGGCTTTCCCAACCGCCTACGTCCTCTTTACGCCCAGTAAATCCCAACAACCCTTGCCACCTTCGTATTACCGCGGCTGCTGGCTACTG
+
CCCCCCCCCCCCCCCCCCCCCCCCCCCCCCCCCCCCCCCCCCCCCC5CC*CCCCCCCCCCCCCCCCCCCCC5CC55*CCCC5CCCCC*CCCCCC5CCCCCCCCCCCCCCCCCCCCCCCCCCCCC*CCC5CC5CCCCCCCCCCCCCCCC5CCCCCCCCCCC*C*5C5CC55CCCCCC555C5*CCC55CCC5CCC**5C5CC*5CCC55CCCC*C555C5CCCCCCCCCC5CCCC**5*CCC5555C5CC555CCC**555555**55C*55555555555C555555CCC5CC555#####
@VH01349:24:AACVJTHM5:1:1103:62143:44827 2:N:0:AGGTGAGA+CGCATAGA
GTCATGGGACTACCCGGGTTTCTAATCCTGTTTGCTCCCCACGCTTTCGCGTCTCAGCGTCAGTATCCAACCAGGGGGCCGCCTTCGCCACAGGTGTTCCTCCCGATATCTACGCATTTCACCGCTACACCGGGAATTCCACCCCCCTCTTTGGTACTCTAGCTTGCCAGTTTCATGGGCCCTTCCCCGGTTGACCCCAGGGTTTTCACACATCACTTAACAAACGCCCTACACCCCCTTTACGCCCAATGATTCCGAACAACGCTTGCACTCTCTGTATAACCGCGGCTCCTGGCACTTT
+
CCCCCC5CC*CCCCCCCCC5CCCCCCCCCCCCCCCCCCC*CCCCCCCC5C55CCCCC5CC5CCCCCCCCCCCC5CCC5CCCCCCCCCCCCCCCCCCCCCCCCCCCCCCCCCCCC5CCCCCCCCCCCCCCCCCCC5CCCCCCCCCCCC5C5CCCCCCCC*CCC*CCCCCCCCCCCCCC*CCCCCCCCC*CC5CC**C5*CC5CCCCC5CCC5CC*CC55CCCCC5C5*5555555*55CC55CCCCCCC5CC5CCC55C5*5555555**55*55555555*55**55*55555555#####
@VH01349:24:AACVJTHM5:1:1103:26260:45490 2:N:0:AGGTGAGA+CGCATAGA
GTCATGGGACTACTGGGGTTTCTAATCCTGTTCGCTCCCCACGCTTTCGTACCTCAGCGTCAGTTACAGACCAGAGAGTCGCCTTCGCCACTGGTGTTCCTCCACATCTCTACGCATTTCACCGCTACACGTGGAATTCCACTCTCCTCTTCTGTACTCAACTTACCCACTTTCCAATGTCCCTCCACGGTTGTGCCGTGGGCTTTCACAACACACTTAACAAACCCCCTGCGTACGCTTTACGCCCAATAATTCCGGACAACCCTTGCCACCTACGTAATAAGCGGCCTGCTGGGCTATC
+
CCCCCCCCCCCCCCCCCCCCCCCCCCCCCCCCCCCCCC*CCCCCCCCCCCCC*CCCCC5CC*CCCCCCCCCCCCCCCCCCCCC*C**CCCCCC5C*CCCCCCCCC5C5C*CCC5*5CC5*CCC5CCC5C5CCCC5C5C5CC5C*C55CCCC*C55*5C5CC*55*5555*555*5555**55**555555555*5*5*5555*55555*5*55*55*5555*5*55**5555*5*55**5555**5*555*555*5*555555***55*55*555*5**555**5*555***5555#####
@VH01349:24:AACVJTHM5:1:1103:48168:46152 2:N:0:AGGTGAGA+CGCATAGA
GTCATGGGACTACTGGGGTTTCTAATCCTGTTTCCTCCCCACCCTTTCGTGCCTCAGCGTCTGTTGCCGTCCAGAGTCCGGCTTTCGCCACCGGTATTCCTCCGCATATCTACGCCTTTCACCGCTACACCAGGAATTCCACTTTCGCCTCCGGCACTGGTGCCGGGCACTTTGGAGGGCACATCCCGGGGTTAGCCCCGGCGTTTCACGCCTATATTTTACGGGCGCCTAAGCACTCTTTATCCCCAGTTATTACGAGCAACCGTTGCACCTTTCGTTTTATCGCTGGTGTTGGCATATA
+
CC*CCCC*CCCCC5CCC*CCCCCCCCCCCCCCC*CCCCC*5C**C*55*C5C**55**55**55555**55555*****55*5555**5*55*5*55555*55**555555*55**555**5555***5555**55*555555**555555555***5*5*55*5*5*5*555**555**5**5*55555*5*5**55555*5555**55*5**5*55***5555555*5555*555555**55*555*5*555**5***555555555*5**5****5555*555***55*55**#####
@VH01349:24:AACVJTHM5:1:1103:29763:47515 2:N:0:AGGTGAGA+CGCATAGA
GTCATGGGACTACTAGGGTTTCTAATCCTGTTTGCTCCCCACGCTTTCGGGCCTCAGCGTCAGGTCCGGACCAGAGAGCCGCTTTCGCCACCGGTGTTCCACTCAATATCTACGAATTTCACCTCTACACTGGGTATTCCACCCTCCTCTTCCGGCCTCCAGCCATGGCGTCTCGAGTGCAATTCCGGAGTTGAGCTCCGGGCTTTCACACCCGACTGGCACAGCCGCCTACGGGCCCTTTACGCGCAGGGATTCCGAACAACGCTAGGACCCTCCGTGTTACGGCGGCTGGTGGCTCCGC
+
CCCCCCCCCCCCCCCCCCCCCCCCCCCCCCCCC*CCCC5CCCCCCCC*C*CCCCCCCCCCCCCCCCCCCCC*CCC*CCCCCCCCCCCCCCCCCCCCCCC5CCCCCCCCCCCCCCCCCCCCCCCCCCCCCC5CCCC5CCCCCCCCCCCCCCCCCCCC5CCCCCCCCCCC5CCCC5CCCCCC5CCCCCCCCCCCCCCCCCCCCCCCCCCCCC5C55CCCC*CC5CCCCCCCC5C5*CCCCCCCCCCC5CCCCCCC5*CCCCC*C5*C5*55C*555CC55*CC55***555CCCC5C5#####
@VH01349:24:AACVJTHM5:1:1103:30501:47648 2:N:0:AGGTGAGA+CGCATAGA
GTCATGGGACTACTCGGGTATCTAATCCTGTTTGCTCCCCACGCTTTCGGACCTCAGCGTCAATACTTGTCCAGCGGGCGGCCTTCGCCACTGGTGTTCTTCCGAATATCTACGAATTTCACCTCTACACTCGGAATTCCACCCGCCTCTCCAAGATTCAAGCAATCCAGTCTCAAAGGCTATTCCGGGGTTGAGCCCCGGGCTTTGACCTCTGACTTAAATCGCCGCCTACGTGCGCTTTACGCCCAGTAATTCCGAACAACGCTACCCCCCTCCGTATTACCCCGGCTGCTGGCGCCAT
+
CCCCCCCCCCCCCCCCCCCCCCCCCCCCCCCCCC*CCCCCCCC*CCCCC*CCCCCC**CCCCCCCCCCCC55CC5CCCC5C*CCCCCCCCCCC*CCCC*CCCCCCCCCC5C5CCCCCCCCCCCCCCCCCC5CC55CCCC55CCC*5CCCCC5CCC5CCCCC5CCCCCCCCCCC5CCCCC55CCCCCCC5C5C55CCCCCC55*CCC5CCCC5*C5CCCCCCCCCCC5C5CC*5C5555C5C**55CCC5C55CC555CC*5555*55*55555555*55555*55*55C*5*5555#####
@VH01349:24:AACVJTHM5:1:1103:65911:49314 2:N:0:AGGTGAGA+CGCATAGA
GTCATGGGACTACTCGGGTTTCTAATCCTGTTTGCTACCCACGCTTTCGCGTCTCAGCGTCAATAGCCGTCCAGGTGGCCGCCTTCGCCACTGGTGTTCCTCCCCATATCTACGAATTTCACCTCTACTTGGGGAATTCCGCCACCCTCTCCGGTATTCAAGCTCTGCAGTTTCGGGCGCACTTCCTCAGTTGAGCTGAGGGCTTTCACACCCGACTTGCAAAGCCGCCTACACGCGGTTTACGCCCAATAATTCCGAACAACGGTTGCACCCTCTGTATTACCGCCGCTGCTGGCGTGCA
+
CCCCCCCCCCCCCCCCCCCCCCCCCCCCCCCCCCCCCCCCCCCCCCCCCCCCCCCCC**CCCCCCCCCCCCCCCCCCCCCCCCCCCCCCCCCCCCCCC*CCCCCCCCCC*CCC5CCCCCCCCCCCCC*CCCCC*CCCCCCCCCCCCCC*CCCCCCCCC5CCC5CCC*CCCCCCC5C55C*CCCCCCCCCCCCCCCCCCCCCC5CCCCCCCC5CCCCCCCCCCCCCCCCCCCCCCCCC55CCC*5CCCCCCC*5CC5CCCC5C*55555555*55555555*55555*5555C555C#####
@VH01349:24:AACVJTHM5:1:1103:53773:49371 2:N:0:AGGTGAGA+CGCATAGA
GTCATGGGACTACAAGGGTATCTAATCCTGTTTGATCCCCACGCTTTCGTGCCTCAGTGTCAATATTCGTGTAGCCAGCTGCCTTCGCAATTGGTGTTCCATGTCATATCTAAGCATTTCACCGCTACATGACATATTCCGCTAACCTCCACGGTATTCAAGACTGATAGTATCAATGGCAGTTCCCAAGTTAAGCTCGGGGATTTCACCACTGACTTTCCAACCCACCTACGCACCCTTTAAACCCAGTCAATCCGGATAACGCTTGCACCCTCCGTATTACCGCGGCTGCTGGCAAATT
+
CCCCCC5CC5CCCCCC*CCCCCCCCCCCCCCCCCCCCCCCCCC5CCCC5CCCCCCCCCCCCCCCCCCCCCCCCCCCC*5C5C*CCCCCCCCCC*C*CCCCCCCCCCCCCCCCC5*CCCCCCCC*CCC*CCCCCCCCCCCCCCCCCCCCCCCCCCCCCCC*CCCCCCCC*CCCCCCCCC5CCCCCCC*CCCCCCCC5CCCCCCCCCCCCCCCCCCCCCCCCCCCCC*CC*C5CCCCCC5CC5CCCCCCCCC*CC*CC*C5CCCCC*C5C*CC*CC5C5CCCCC5*CCCC5CCCCCC*#####
@VH01349:24:AACVJTHM5:1:1103:56027:49730 2:N:0:AGGTGAGA+CGCATAGA
GTCATGGGACTACAAGGGTTTCTAATCCTGTTCGCTCCCCATGCTTTCGCTCCTCAGCGTCAGTTAATGCCCAGAGACCTGCCTTCGCCATCGGTGTTCCTCCTGATATCTGCGCATTTCACCGCTACACCAGGAATTCCAGTCTCCCCTACATCACTCTAGTCTCCCCGTACCCACCGCAGATCCGAGGTTGAGGCTCGGACTTTCACGATAGACGCGACAAACCGCCTACGAGCTCTTTACGCCCAATAATTCCGGATAACGCTTGCGCCCTAGGTATTACCGCGGCTCCTGGGGTATT
+
CCCCCCCCCCCCCCCCCCCCCCCCCCCCCCCCCCCCCCCCCCCCCCCCCCCCCCCCC5CCCCCCCCCCCCCCCCCCCCCCCCCCC5CCC*CCCCCCCCCCCCCCCCCCCCCCCCCCCCCCCCCC5CCCCCCCCCCCCCCCCCCCCCC5CCCCCCCCCCCCCCCCC*CCCCCCCCCCCCC5CCCCCCCCCCCCCCC*CCCCCCCCCCCCCCCCCCCCCC*CCCCCC5C*CCCCCCCCCCCCCC*CCCC5**CCCC*CCCCC*5*C5555*C5CCC5*5CCCCCC5CC55*C*CCC55#####
@VH01349:24:AACVJTHM5:1:1103:61347:51680 2:N:0:AGGTGAGA+CGCATAGA
GTCATGGGACTACAAGGGTATCTAATCCTGTTTGATCCCCACGCTTTCGTGCCTCAGTGTCAATATTCGTGTAGCCAGCTGCCTTCGCAATTGGTGTTCCATGTCATATCTAAGCATTTCACCGCTACATGACATATTCCGCTAACCTCCACGGTATTCAAGACTGATAGTATCAATGGCAGTTCCCAAGTTAAGCTCGGGGATTTCACCACTGACTTTCCAACCCACCTACGCACCCTTTAAACCCAGTGAATCCGGATAACGCTTGCACCCTCCGTATTAGCGCGGGTGCTGGCAAATT
+
CCCCCCCCCCCCCCCCCCCCCCCCCC*5CCCCCCCCCCCCCCCCCCCCCCCCCCCCCCCCCCCCCCCCCCCCCC*CCCCCCCCCCCCCCCCCCCCCCCCCCCCCCCCCCCCCC*CCCCCCCCCC**C5CCCCCCCCCCCCC5CCCC*CCCCCC5CCCCCCCCCCC5CCCCCCCCCCCCCCCCCC5CCCCCCCCCC*CCCCCCCCCCCCCCCCCCCCCCC5CC5CCCC5CCCC5CC*CCCCCCCCCCCCC*5CCCC5CC5C5C5CCCC5CC*CCCC5*C*CCC*CCC5C5C55C5C*#####
@VH01349:24:AACVJTHM5:1:1103:50081:52040 2:N:0:AGGTGAGA+CGCATAGA
GTCATGGGACTACCGGGGTATCTAATCCTGTTTGCTCCCCACGCTTTCGCGCCTCAGCGTCAGTTACAGACCAGAAAGCCGCCTTCGCCACTGGTGTTCCTCCACATCTCTACGCATTTCACCGCTACACGTGGAATTCCGCTTCCCTCTTCTGTACTCAAGTTCTCCAGTTTCCAATGACCCTGCACGGTTGAGCCGTGGGCTTTCACATCAGACTTAAAGAACCGCCTGCGCGCGCTTTACGCCCAATAATTCCGGACAACGCTTGCCACCAACGTATTACCGCGGGTGCTGCCGTAAT
+
*CCCCCCCCCCCCC*CCCCCCCCCCCCCCCCCCCC*CCCCCCCCCCCCCCC*CCCCC*CCCCCCCCCCCCC55CCCCCCCCCCCC5CCCC5CCCCCCCCCCCCCCCC*5CCCC5CCCCCCCCCC5CCCCCCCCCCCCCCCCCCCCCCCCCC*C*CCCC55C*CC*C*55CC*CCCC55*C55C5*5C5C5CCC5**55CC5CCCCC5C5CC*C*CCCCCCC*CC*C*5CCC*C*C*C*CCC5CC5*555*5**555**555555C5555*5*5*55*55*5555555***5*55**#####
@VH01349:24:AACVJTHM5:1:1103:66498:54028 2:N:0:AGGTGAGA+CGCATAGA
GTCATGGGACTACTAGGGTTTCTAATCCTGTTTGCTCCCCACGCTTTCGCACCTCAGCGTCAGATCTGGACGAGTTAGCCGCCTTCGCCACTGGTGTTCTTCCCAATATCTACGAATTTCACCTCTACACTGGCAATTCCACTAACCTCTTCCAGCCTCTAGAAGGCCAGTATGGAAGGCAATTCTGGAGTTGAGCTCCAGGATTTCACCCCCGACTTAACAATCCGCCTACCTGCGCTTTACGCCCGGTAAATCGGAACAACCCTAGCCCCCATCGTATTACCGCGGCTGCTGGCACTCG
+
*CCCCCCCCCCCCCCCCCCCCCCCCCCCCCCCC*CCC*CCCC*CCCCCC5CCCC5C5CCCCCC*CCCC*CC**CCCCC5CCCCCCCC*CCCCCCCCCC5CC*CCCCCCC5CCCCCCCCCCCC5CCCCCCCCCC*5C5CCCCCCCCCCCCCCCCCCCCCCCC*CCCCCCCCCCC*CCCC5CCCCC5CCCCCCC*CCCC5CCCCCCCC*C5C**C5C5*CCCCCCC*C5CCCCC*CC*CC5CC*5C5*55C55CC*555C*5555***5555555*5555555*55*555555*5555#####
@VH01349:24:AACVJTHM5:1:1103:65116:56243 2:N:0:AGGTGAGA+CGCATAGA
GTCATGGGACTACTCGGGTTTCTAATCCTGTTTGCTCCCCACGCTTTCGCGCCTCAGCGTCAGTTACAGACCAGAAAGCCGCCTTCGCCACTGGTGTTCCTCCACATCTCTACGCATTTCACCGCTACACGTGGAATTCCGCTTTCCTCTTCTGTACTCAAGTTCTCCAGTTTCCAATGACCCTCCACGGTTGAGCCGTGGGCTTTCACATCAGACTTAAAGAACCGGCTGCGCGCGCTTTACGCCCAATAATTCCCGACAACGCTTGCCACCTACGAATTACCGCGGCTGGAGGCGTCAG
+
CCCCCCCCCCCCCCCCCCCCCCCCCCCCCCCCCCCCCCCCCC*CCCCCCCCCCCCCCCCCCCCCCCC*CCC5C*CCCCCCCCCCCCC5CCCCCCC5CCCCCCCCCCCCCCCCCCCCCCCCCCCCCC*CCCC5CCCCCCCC*CCCCCCCCCCCCCCCCCCCCCCC5CCCCCCCCCCCCC*CCC5CCCCCC*CCCCCCCCCCCCCCC*5CCCCCCCCCCC*5CCCCCC5*CC55CC5CC*CCCC5C*CCCCC5CCCC**CCCCC*5CCC5*C5C5CCCC*C55555C5CCC5*5*55C#####
@VH01349:24:AACVJTHM5:1:1104:18364:1246 2:N:0:AGGTGAGA+CGCATAGA
GTCATGGGACTACTCGGGTTTCTAATCCCGTTTGCTCCCCTGGCTTTCGTTCCTCAGTGTCAGTTGCAGTCCAGAACGCCGCCTTCGCCACCGGTGTTCCTCCAGATATCTACGCATTTCACCGCTACACCTGGAATTCCGCGTTCCTCTCCTGCACTCGAGCCGACCAGTCTCAGACGCAGTTCCCCAGTTAAGCTGAGGGATTTCACGTCTGACTTAGCCGGCCACCTACGAACCCTTTACGCCCAGTAATTCCGAACAACCGTTGCCGCCCCCGGATTACCGCGGGTGCTGGCACCCA
+
CCCCCCCCCCCCCCCCCCCCCCCCCCCCCCCCCCCCCCCCCCCCCCCCCCCCCCCCCCCCCCCCCCCCCCC*CCCCCCCCC*CCCCC*CCCCCCCCCCCCCCCCCCCCCCCCCCCCCCCCCCCCCCCCCCCCCCCCCCCCCCCCCCCCCCC5CC*CCCCCCCCCCCCCCCCCCC5CCC*CCCCCCCCCCCCCCCCCC*CCCCC5CCCCCCCCCCC*CCC5CCCCCCC*CCCCCC5CCCCCCCCC*C*5CCCCCC*CCC5CC5C*55C555*C**55555C5555555**C5C5C**#####
@VH01349:24:AACVJTHM5:1:1104:66422:3859 2:N:0:AGGTGAGA+CGCATAGA
GTCATGGGACTACAGGGGTATCTAATCCCGTTTCCTCCCCTGGCTTTCGCGCCTCAGCGTCAGTGTCAGCCTAGCAACCCGCCTTCGCCTCACGTGTTCCTCTTGATATCTACGCATTTCACCGCTACACCAAGAATTCCGATTGCCCTTTCTGCACTCTAGCACTGCAGTATCAGGTGGCCGTTCCGAGTTAAGCTCGGAGATTTCACAGCTGACTTACCCCGCCGCCTACGCGCCCTTTACCCCCAGTAAATCCGAACAACCCTTGCTCCCTACGTATTACCCCGGCTGCTCGCTATCA
+
C5CCCCC*CCCCC*CCCCCCCCCCCCC*C5CCC*CC5CCCCCCCCCCCCCC5C5CCC5CCCCCCCCC*CCCCCCCC5CCCCC5*CC5*CCCC5CC5CCCCCCCCC5CCC5CCCCCCCCCCCCCCCCCCCC*CCC5CCC5CCC5CCCC*C5CCC*CCCC5C5**CC5CCCCCC5C*C*C*CC5CCC5C55C5C5C**C5CCCCCCCCCCCC5CCCCC*CCC*5*C5C5*5CC5CCCC5C5CC55**CC5C55555*55C55555**55*5*555*5555C55C55*555555*5555#####
@VH01349:24:AACVJTHM5:1:1104:51690:4199 2:N:0:AGGTGAGA+CGCATAGA
GTCATGGGACTACACGGGTATCTAATCCTGTTCGCTCCCCACGCTTTCGTGCCTGAGCGTCAGTCGCCGTCCAGCCACCCGCCTACGCTTCTGGTATTCCTCGTGATATCTACGCATTTCACCGCTACACCACGAATTCTAGTGGCCTCTCCGGGACTCAAGGACGGCAGTATCAAACGCCGTCCTACGGTTGAGCCGTAGACTTTCACCCCTGACTTAGCGCCCCCCCTGCACTCCCTTTACACGCAATAATTCCGGACAACGCTTCGACCCTCCGTTTTACCGCGGGTGCTGGGGCGAA
+
CCCCCCCCCCCCCCCCCCCCCCCCCCCCCCCCCCCCCCCCCC5CCCC*CCCCCCCCC5CCCCCCCCCCCCCCCCCCCCCCCCCCCCC5CCCCCCCCCCCC5C*CCCCCCCCCCCCCCCC5C5CCCC5CCC*CCCCCCCCCCCCCCCCCCCCCC*CCCCCCC5*CCCCCCCCCCCC5C*C5C5CCCCCCCCCCCCC*C5*CCCCCCCCCCC5CCCCCCCCCCC*C*5**C5C*C5*5CCCC55C*5*5C55555555*5*55C555*5*5555555*55*5C*55555**55*555*#####
@VH01349:24:AACVJTHM5:1:1104:55174:4313 2:N:0:AGGTGAGA+CGCATAGA
GTCATGGGACTACACGGGTATCTAATCCTGTTCGCTCCCCACGCTTTCGTGCCTGAGCGTCAGTCGCCGTCCAGCCACCCGCCTACGCTTCTGGTATTCCTCGTGATATCTACGCATTTCACCGCTACACGACGAATTCTAGTGGCCTCTCCGGGACTCAAGGACGGCAGTATCAAAGGCCGTCCTACGGTTGAGCCGTAGACTTTCACCCCTGACTTACCGCCCCGCCTGCACACCCTTTACAGCCAATAATTCCGGACAACGCTTGCACCCTCCGTATTACCCCCGCTGGTGGCGCGAA
+
CCCCCCCCCCCCCCCCCCCCCCCCCCCCCCCCC5CCCCCCCCCCCC5CCCCCCCCC5CCCCCCCCCCCCCCCCCCCCCCCCC5C5C**CCCCCCC*CCCCCCCCCCCCCCCCCC555CCCCCCCCCCCCC*CCCCCCCCCCCCCC*CCCCCCCCCCCCCCCCCCC*5CCCC*CCCCCCCCCCCCC5CCCCCCCCC5CCCCCCCCCCCCCC5CCCCCCCCCCCCCCCCCCC**CCCCCCCCCCCC5CC5CCC*CCCCC5CCC5CC*CC*5CC5CC*C5C5CC555*5CCCC*C*555#####
@VH01349:24:AACVJTHM5:1:1104:63146:5392 2:N:0:AGGTGAGA+CGCATAGA
GTCATGGGACTACCCGGGTTTCTAATCCTGTTTGCTCCCCACGCTTTCGAGCCTCAGCGTCAGAAATGTTCCAGAGCGCCGCCTTCGCCACCGGCCTTCCTCCCGATCTCTACGCATTTCACCGCTACACCGGGAATTCCGCGCTCCTCTCCCATCCTCTAGCCGAGCAGTCCCCCCCGCACTTTCCGGGTTAGGCCCGGAGATTTCACGGAGGGCTTACCCAACCGCCTACGCTCGCTGTACCCCCAGTAAATCCGAACAACGCTTGCCACCTTCGTATTACCGCGGCTGCTGGCCGCTA
+
CCCCCCCCC5C5CCCC5CCCCCCCCCCCCCCCCCCCCCCCCCCCCCCCCCCCCCCCCCCCCCCCCCCCCCCCCCCCCCCCCCCCCCCCCCCCCCCCCCC*5C5CCCCCCCCC5CCCCCCCC*CCCCCCCCCC*CCCCC*CCCCCCCCCCC5C5CCC5CC5CC5CCCCCCCCCC5CCCCCCCCCCCCCCCCCCCC*CCCCCCCCCCCCCCCCCCC*5CCCC*CCC*CCCCCCC5CCC*CC5CC5*C5CC5CCCCCCCCC55CC5CCCCC*CC*C**55CCCCC55C5C*CC5CC5C*#####
@VH01349:24:AACVJTHM5:1:1104:48793:7134 2:N:0:AGGTGAGA+CGCATAGA
GTCATGGGACTACCCGGGTATCTAATCCTGTTTGCTCCCCACGCTTTCGCGTCTCAGCGTCAGTCATCGTCCAGATCGCCGCCTTCGCGACCGGTGTTCCTCTCGATATCTACGAATTTCACCTCTACACCGAGAATTCCGCGATCCTCTCCGAGACTCGAGCTCCGCAGTTTCGAGTGGACTTCCTAGGTTGAGCCCAGGCCTGTCACACCCGACTTGCGAAGCACCCTACACGCGCTTTACGCCCAGTAATTCCGAACAACCTTTGCACCCTCTGTCTTACCTGGCCTGGTGTGGTCAA
+
CC5CCC*CCCCCCCC*C*CCC*CCCC5CCCCCCCCC5CCCCCCCCC*5CCCCCCCCCCCCCC55CCCC5CCCCCCC*CCCCCCC5CCC*CCCCCCCCCCCCCC5CCCCCCCCCCCCCCC*CCCCCCCCCCCCCC5CCCCCCCC5*5C5C55*5C5*CCC555**555555*555**555555**55555*55**5555*55555555*5555*55**5555555555555C55C5*55C55*55*5555555555*5CC5555*555*5CC5*C55C**CC*C5***5555*55**#####
@VH01349:24:AACVJTHM5:1:1104:25578:12435 2:N:0:AGGTGAGA+CGGATAGA
GTCATGGGACTACCCGGGTTTCTAATCCTGTTTGCTCCCCACGCTTTCGCGTCTCAGCGTCAGTATCTGACCAGGGGGCCGCCTTCGCCACCGGTGTTCCTCCCGATATCTACGCATTTCACCGCTACACCGGGAATTCCACCCCCCTCTTCAGTACTCTAGCTTGCCAGTTTCATGCGTCGTTCCCCGGTTGACCCGGGGGATTTCACACATGACTTAACAAACCGCCTACAGGCCCTTTACGCCCAATGATTCCGAACAACGGTTGCACCCTCTGTATTACCGCGCCTGCTGGCGGCAA
+
CC5CCC*CCCC5CC5C5C5C*CCCCCCCCCCCCCCCCCCCCC*CCCCCCC*CCCCCCCCCCCCCCCC5CCCCCCCC*C5CC*CCCCC5CCCCCCCCCCCCC*CCC*CCCCCCC5*CCCCC5CCCCCC5CCCC*CCCC**5CCCCCCC55CCCC*5CCC5CC5CCCCC555CCCCCCCC5C55CCCC5CC5CCC5***5CC5*CC5CCC555C*555**55*555555555C*C*55*5555*5555**55555555*5555555555**555555555555*55555*55555C55#####
@VH01349:24:AACVJTHM5:1:1104:70285:13741 2:N:0:AGGTGAGA+CGCATAGA
GTCATGGGACTACCCGGGTATCTAATCCCGTTCGCTCCCCATGCTTTCGCGCCTCAGCGTCAGGTGGGACCCAGCGTGCCGCCTTCGCCACTGGTATTCCTCCGCATCTCTACGCATTTCACCACTACACGCGGAATTCTACACGCCTCTATCCCCCTCTAGTCGGGCAGTCTCAGACGACCTCTCCTGGTTTAGCCACGAGATTTCACGCCTCACTTACCCAACCGCCTGCTCGCCCTTTACGCCCAGTAATTCCGGATAACGCTTGCGTCCTACGTTTTACCCGGGCTGCTGGCGCTAT
+
CCCCCCCCCCCCCCCCCCCCCCCCCCCCCCCCCCCCCCCCCCCCCCCCCCC*CCCCCCCCCCCCCCCCCCCCCCCCCCCCCCCCCCCCCCCCCCCCCCCCCCCC5CCCCCCCCCCCCCCCCCCCCCCCC5CCCCCCCCCCC*CC5CCCCCCCCCCCCCC5CCCC5C*CCCCCCCCC*CCCCCCCCCCCCCCCCCC*CCCCCCCCCCCCCCCC5CCCCCCCCCCCCCCCCCCCCC5CCCCCC5CCCCCCCCCCCCCCCCCCC5C*5CCC*CC5CCCCCCCCC5CCC**C5C5CCCCC#####
@VH01349:24:AACVJTHM5:1:1104:69149:15634 2:N:0:AGGTGAGA+CGCATAGA
GTCATGGGACTACAAGGGTTTCTAATCCCGTTTGCTCCCCTGGCTTTCGCGCCTCAGCGTCAGTTTCGGTCCAGAATGCCGCCTTCGCCACCGGTGTTCCTCCAGATATCTACGCATTTCACCGCTACACCTGGAATTCCACATTCCTCTCCCGAACTCGAGTCACCCAGTATCGGACGCAGTTCCCAAGTTAAGCTTGGGGATTTCACGTCCGACTTAGGCGACCGCCTACGCGCCCTTTACGCCCAGTAATTCCGAACAACGCTTGCCACCTCTGTATTACCGGGGCTGCTGGCCACGA
+
CCCCCCCCCCCCCCCCCCCCCCCCCCCCCCCCCCCCCCCCCCCCCCCCCCCC5CCCCCCCCCCCCCCC5CC5CCCCCCC*C*CCCC5*CCCCCCCCCC*CCCCCC5CCCCCCCCCCCCCCCCCCC5CCCCCCCCCCCCCCCCCCCCCCCCCCCCCCCCCCCCCCCCCCCCCCCCCCCCCCCCCCCCCCCCCCCCCCCCCC*CCCCCCCCCCCCCCCC5CC*5CCC*CCCCCC5CCC*CC*CCC5*CCC5CCCCC5CCCCCCC55*CCCCCCCC5*C*CCC5C*5***55C555555#####
@VH01349:24:AACVJTHM5:1:1104:16735:16164 2:N:0:AGGTGAGA+CGCATAGA
GTCATGGGACTACAGGGGTATCTAATCCTGTTTGCTCCCCACGCTTTCGCGCCTCAGCGTCAGTTACAGACCAAAAAGCCGCCTTCGCGACTGGTGTTCCTCCACATCTCTACGCATTTCACCGCTACACGTGGAATTCCCCTTTTCTCTTCTGCACTCAAGTTCCCCAGTTTCCAATGACCCTCCACGGTTGACCCGTGGGCTTTCACATCAGACTTAAGAAACCGCCTGCGCGCCCTTTACGCCGAATAATTCCGGATAACGCTTCCCACCTACGTATTACCGCGGCTGCTGGGCTTCC
+
CCCCCCCCCCCCCC5CCCCCCCCCCCCCCCCCCCCCCC*CCCCCCCCCCCCCCCCCCCCCCCCCCCCCCCCCCCCCCCCCCCCCC*CC*CCCCCCCCCCCCCCCCCCCCCCCCCCCCCC*CC5CCCC*CCCCCCCCCCCC*CCCCCCCCCC5CCCCCCCCCCCC5CCCCC*5C55CCCC55CCCCCCC5*CC55*CC5C*CC*CCC*5*555C5CCCC5CC5CCCC5C*CC*C*C***5C5555C5*C55555*5CC5CC5555*5555*55555555555*555555*5*55555#####
@VH01349:24:AACVJTHM5:1:1104:44040:16960 2:N:0:AGGTGAGA+GGCATAGA
GTCATGGGACTACTCGGGTTTCTAATCCTGTTTGCTCCCCACGCTTTCGCGCCTCAGCGTCAGGTCCGGACGAGAGAGCCGCTTTCGCCACCGGTGTTCCACCCAATATCTACGAATTTCACCTCTACACTGGGTATTCCACCCTCCTCTTCCGGCCTCCAGCACGACAGTTTCGGCCGCACCTCCGGGGTTGAGCCCCGGGCTTTCACGAGCCGACACGCCATGCCGCCTACGCGCCCTTTACGCCCAGTGATTCCGAACAACGCTAGCACCCTCCGTCATACCCCGGGTGGTGGTTCCC
+
CCCCCCCCC*CCCCCCCCCCCCCCCCCCCCCCCCCCCCCCCCCCCCCCCCCCCCCCCCCCCCCCCCCC*CC*C5CCCC*CC*CCC5CCCCCC*CCCCC55CCCCCCCCCCCCCCCCCCCCCCCC5CCCCCCCCCCCCCCCCCCCCCCCCCCCCCCCCCCCCCCCCCCCCCCCC5CCCCCCCC*CCCCCCC5CCCC5CCCCCC5CCCCCCCC5C5**CCCC5CC*C5CCCCCCC5CCCCCCC5CCC5CCCCCCCC5CC5CC5C555*555C5C5C5C5*55*5CC555*55555555#####
@VH01349:24:AACVJTHM5:1:1104:32092:18909 2:N:0:AGGTGAGA+CGCATAGA
GTCATGGGACTACCCGGGTATCTAATCCTGTTTGCTCCCCACGCTTTCGCGCCTCAGCGTCAGTTGCAGACCAGAGAGTCGCCTTCGCCACTGGTGTTCCTCCATATCTCTACGCATTTCACCGCTACACATGCAATTCCACTCTCCTCTTCTGCACTCAAGTCTCCCAGTTTCCAAAGACCCTCCCCGGTTGAGCCGGGGGCTTTCACATCAGACTTAAAACACCCCCTGCGCGCGCTTTACGCCCAATAATTCCGGACAACGGTTGCCACCTACGTATTACCGCGGCTGCTGGGGGTTC
+
CCCCCCCCC*C*CCCC*CCCCCCCCCCCCCCCCCCCCCCCCCCCCCCCCCCCCCCCCCCCCCCCCCCCCCCCCC5*C5CCCCCCCCCCCCCCCC5CCC*CCCCCCC*CC5CC555CCCC5CCCC5CCCC*CCC*CC5CC5C5C5CCCC**C5CC*C5*555*55C5555C55555C5**5*55C55555C5C5C**55CCCC*55C*CCC**55**555555*555*55*55555*55555**5**55555C555C*55*C55*C55*55555555*55**5*5555*5555555*#####
@VH01349:24:AACVJTHM5:1:1104:57068:20784 2:N:0:AGGTGAGA+CGCATAGA
GTCATGGGACTACCCGGGTATCTAATCCTGTTTGCTCCCCACGCTTTCGCACCTCAGCGTCAGTATCGGGCCAGTGAGCCGCCTTCGCCACTGGTGTTCTTGCGAATATCTACGAATTTCACCTCTACACTCGCAGTTCCACTCACCTCTCCCGAACTCAAGCTTTCCAGTATCAAAGGCAGTTCTGGAGTTGAGCTCCAGGATTTCACCCCTGACTTAGAAAGCCGCCTACGTGCGCTTTACGCCCAGTGATTCCGAGCAACGCTAGCCCCCTTCGTATTACCGCGGCTGGTGGCTAGGT
+
CCC*CCCCCCCCCCCCCCCCCCCCCCCCC*CCCCCCCCCCCCCCCCCCCCCCCCCCCCCCCCCCCCCCCCCCCCCCCCCCCCCCCCCCCCCCCCCCCCCCCCCCCCC*C*CC5CCCCCCCCCCCCCCCCCCCC*CCCCCCCCCCCCCCCCCC5CCCCCCCCC*CC5*CCCCCCCCCCC5*CC*CCCCCC5CCCCCCCCCCC5CCCC5CCCCCCCCCCCCCCCCCCCC*CCCC*CC*CCC5C5*CCC*C5CC55CC*CCC5CC555C5*55555CC5*55CC5555CC5CC5*C5C5#####
@VH01349:24:AACVJTHM5:1:1104:24196:21655 2:N:0:AGGTGAGA+CGCATAGA
GTCATGGGACTACCGGGGTATCTAATCCTGTTTGCTCCCCACGCTTTCGCGTATCAGCGTCAGTATCCAACCAGGGGGCCGCCTTCGCCACAGGTGTTCCTCCCGATATCTACGCATTTCACCGCTACACCGGGAATTCCACCCCCCTCTTTGGTACTCTAGCTTGTCAGTTTCATGCGTCGTTCCCCGGTTGACCCGAGGGATTTCACACATGACTTAGCAAACCGCCTACACGCCCTTTACCCCCAATGATTCCGAACAACGCTTCCACCCTCTGTATTACCGCGGCTGCTGGCTAAGA
+
CCCCCCC*CCCCCCCCC*C5CCCCCCCCCCCCCCCCCC5CCCCCCCCC5CCCCC5CCCCCCCCCCCCCCCCCCCCCCCCCCCCCCCC*CCCCCCCCCCCCCCCCCCCCCCCCC5CCCCCCCCCCCCCCCC55CCCCCCCCCCCCCCCCCCCCCCCCCCCCCC5CCCCCCCCCCCCCCCCCCCCCCC*CCC5CCC*CC5C5C*CCCCCCCC5CCCC5CCC*CCCCCC55CCC*CCC*CCC5CC**C*CCCCCCCC*5CC*C5C5*CCC*C555C5C*C**5CC5555*5CCC*CC*5#####
@VH01349:24:AACVJTHM5:1:1104:33020:23131 2:N:0:AGGTGAGA+CGCATAGA
GTCATGGGACTACCCGGGTATCTAATCCTGTTTGCTCCCCACGCTTTCGCGCCTCAGCGTCAGTTACTGACCAGAAAGCCGCCTTCGCCACTGGTGTTCCTCCACATCTCTACGCATTTCACCGCTACACGTGGAATTCCGCTTTCCTCTTCAGTACTCAAGTTCCCCAGTTTCCAATGACCCTCCCCGGTTGAGCCGGGGGCTTTCACATCAGACTTAAGGAACCGCCTGCGCGCCCTTTACGCCCAATAATTCCGGACAACGCTTGCCACCTACGTATTGCCGCGGCTGCTGGCTACCC
+
CCCCCCCCCCCCCCCCCCCCCCCCCCCCCCCCCCCCCCCCCCCCCCC5CCCCCCCCCCCCCCCCCCCCCCC5CCCCCCCCCCCCCCCCCCCCCCCCCC*CCCCCCCCCCCCC5CCCCC5CCCCCCCCCCCCCCC5CCCC5CCCCC5CCCCCCCCCC5C*CC*CCCCCCCCCCCCC5CCCCCC*CCCCCCCCCCCCCC5CCCC*CCCCCC5CCC*C5CCCCC5*CCCCC5CC55*CC**CCCC*C5*CCCC5CCCC5*CC5CCCC55CCCC5C5CC5C*55555CC55CCCC55C**#####
@VH01349:24:AACVJTHM5:1:1104:50668:23358 2:N:0:AGGTGAGA+CGGATAGA
GTCATGGGACTACTAGGGTATCTAATCCTGTTTGCTCCCCACGCTTTCGCTCCTCAGCGTCAGTATTGGCCCAGAGAACCGCCTTCGCTACAGGTGTTCCTCCCGATATCTGCGCATTCCACCGCTACACCGGGAATTCCGTTCTCCTCTACCAAACTCTAGCTATAGCAGTATCGACCGCAGTCCCGAAGTTGAGCCTCGGGCTTTCACGACCGACTTACTAAGCCGCCTACGAGCTCTTTACGCCCAATGATTGCGGACAACCCTCGCCCCCTACGTATCACCCCGGGTGCTGGATTCC
+
CCCCCCCCCCCCCCCCCC5CCCCCCCCCCCCCCCCC5CCCCCCCCCCCCCCCCCCCC*CCCCC5CCC*CCCCCCCCCCCCCCC5CCC*CCCCCCCCCCCCCCCCCCCCCCCCCC*CCCCCCCCCCCCCCCCCCCCCCCCCCCC*CCCCCCCCCCCCCCCCCCCCCCCCCCCCCC*CCC55CCC5C*CCCCCC5CCCCC*CCCC*CCCCCC*5CCCCCCC5C5CC5C5CCCCCCCCC*C5CCCC5C*5CC*C5CC5*55555CC5*CCC5*5CCC5CC5CC5CCCC*CC**55C5C5#####
@VH01349:24:AACVJTHM5:1:1104:24404:24173 2:N:0:AGGTGAGA+CGCATAGA
GTCATGGGACTACAGGGGTTTCTAATCCTGTTTGCTCCCCACGCTTTCGCGTCTCAGCGTCAGTATCCAACCAGGGGGCCGCCTTCGCCACGGGTGTTCCTCCCGATATCTACGCATTTCACCGCTACACCGGGAATTCCACCCCCCTCTTTGGTACTCTAGCTTGCCAGTTTCATGCGTCTTTCCTCGGTTGAGCCGAGGGCTTTCACACATCACTTAACAAACCGCCTACACGCCCTTTACGCCCAATGATTCCGAACAACGGTTGCACCCTCTGTATTACCGCGGCTGCTGCCGTCTC
+
CCCCCCCCCCCCCCCCCCCCCCCCCC5CCCCCCCCCCC5CCCC5CCCC*5CC5CC5CCCCCCCCCCCCCCCCCCCC*CCCCCCCCCCCCCCCCCCCCCCCCCC5CCCCCCCC5CCCCCCCCCCCCC5CCCCCCCCCCCCCC5CCCCCC5CCCCCCCCCCCCCCCCCCCCCCCC*CCCCCCCCCCCCCC*CCC5CCC*CCCCCCC5CCC5CCC5*CCCCCCCCCCCC*CCCCCCC5CCCCCC5CCCC5C5CCCCCC*C5CCCC5*55C55C*C5C*CC5C55555555*5555555*#####
@VH01349:24:AACVJTHM5:1:1104:37243:24589 2:N:0:AGGTGAGA+CGCATAGA
GTCATGGGACTACACGGGTTTCTAATCCTGTTTGCTCCCCCGGCTTTCGTGCCTCAGTGTCAGGTGTTGTCCAGGGACTCGCCTTCGCCAGTGGTGTTCCTCTTGATATCTACGCATTTCACTGCTACACCAAGAATTCCAGTCCGCCCTCCAAACCTCCAGCACAGTAGTATTCAATGCCATTTCAGGGTTAAGCCGTGAGCTTTCACATCAAACTTACCATGCCACCTACGCACCCTTTACCCCCAGTGAATGCCAACAACGCTCCCGACCTCTGTATTACCGCGGCTGGTGGGTGACA
+
CCCCCC**C*CCCCCCCC5C55C5CC5CC5CCCC5CCC*CC5C5CCCCCCCCCC5CCC*CCCCCCCCC5CCCCCCCCC5CC*CCC5C*CC*C*CC5CCCCC55CCCCCCCCCCCCCCCCCCCC**CC*CC5C5CCCCC**5CCCC*CCCCC*CCC*CCC5C5CCC*5C5C5555CCCC55CCCCCCCCCCC5CCC55*C*C5*CCCC*CCCCCCCCCCC**CCCC*C5CCCCCC*C5*C5*5***55555C55C*C*CC5555555**5555555C5C55**5***55*5*5555*#####
@VH01349:24:AACVJTHM5:1:1104:52277:26709 2:N:0:AGGTGAGA+CGCATAGA
GTCATGGGACTACAAGGCTATCTAATCCCGTTCGCTCCCCTAGCTTTCGCGCCTCAGCGTCAGTGTCAGCCCAGCAACCCGCCTTCGCCGCAGGTGTTCCTCTCGATATCTACGCATTTCACCGCTACACCGAGAATTCCAGTTGCCCCTTCTGCACTCTAGCCCCGGAGTATCAGTTGACCTTTCCGAGTTAAGCCCGGAGATTTCACAATTGACTTGCGGTGGGCGCCTACGCGCCCTTTACGCCCAGTAAATCCGAACAACGCTTGCTCCCCCCGTATTACCCCCCCTGGTGGATTCG
+
CCCCCCCCCCCCCCCCC*5CCCCCCCCCCCCCCCCCCCCCCCCCCCCCCCCCCCCC*5CCCCCCCCCCCCCCCCCCCCCCCCCCCCCCCCCCCCCCCCCCCCCCCCCCCCCCC*CCCCCCCCCCCCCCCCCCCCCCCCCC5C5CC*C*CCCCCCCC5CCC*CCC*C**CC5CCCCCCCCCCCCCCC5*CCCC5CC*C*CCCC*C*555C5CCCCC5CCC555CCC5CC5CCCCC*CC*CC*CC*C*5CCCCCCCCC*5CC5C55*555CCC55C**C*5C*C*55*55555*5555#####
@VH01349:24:AACVJTHM5:1:1104:39079:27637 2:N:0:AGGTGAGA+CGCATAGA
GTCATGGGACTACTAGGGTATCTAATCCTGTTCGCTACCCATGCTTTCGCGCCTCAGCGTCAGTTACAGACCAGAGAGTCGCCTTCGCCACTGGTGTTCCTCCACATCTCTACCCATTTCACCGGTACACGTGGAATTCCACTCTCCTCTTCTGTACTCAACTCCCCCACTTTCCAATGAACCTCCACGGTTAAGGCGTGGGCTTTCACATCACACTTAAAGCACCGGCGGCGCGCGGTTTAGGCCCAATAATTGCGGACAACGCTTGCCTCCTACGTATTACCCGGGCTGGTGGCTTGAA
+
CC*CCCCCCCCCCCCCCCCCCCCCCCCCCCCCCCCCCCCCCCC*CCCCCCC*CCCCCCCCCCCCCCCCCCCCC5CCCCCCCCCCCC**C*C5*CCCCCCCCCCCCCCCCCC5C*C5CCC*CCCC5CC5C55CCCC5CCCCCCCCC5CC*CC*C5C5*C5CC*C5555CC**CC55CCC*5*5*555555555*5555C*555**555555555**5555555*5*5555*5*5*555C55C5*5CC555*55*5*555*5555*CC55*5*55555555555555**5C55*55**#####
@VH01349:24:AACVJTHM5:1:1104:69414:28167 2:N:0:AGGTGAGA+CGGATAGA
GTCATGGGACTACACGGGTATCTAATCCTGTTTGCTCCCCACGCTTTCGCACTTGAGTGTCAGTACTGGACCAGAAGGCCGCCTTCGCCACTGATGTTCCTCCCGATATCTACGCATTTCACCGCTACACCGGGAATTCCGCCTTCCTCTTCCGTACTCCAGCAACGCAGTTTCGAATGCAATTCCCAGGTTGAGCCCGGGGCTTTCACACCCGACATACGTCGCCACCTACGTGCGCTTTACGCCCAGTAATTCCGATTAACGCTCGCACCCTCTGTATTACCGCGGCTGCTGGCCTAGT
+
CCCCCCCCCCCCCCCCCCCCCCCCCCCCCCCCCCCC*CCCCCCCC5CCCCCCCCCCCCC5CCCCCCC5CCCCCCCCCCCCCCCCCCCCCC5CCCCCCCCCCCCCCCC*CCCC5CCCCCCCCCCCCCCCCC5CCCCCCCCCCCCCCCCCCCCCCCCCCCCCCCCCCCC*CCCCCCCCCC5CCCCCCCCCC*CCCCCCC5C*CCCCCC5CCCC**CCC5CCC5CCCC5CCCC555CC5CCCCC*CC*C5CC55CCCCCC55C*CC55CCC*55*555C55CCC5CC*555CCCCCC*C#####
@VH01349:24:AACVJTHM5:1:1104:23760:28678 2:N:0:AGGTGAGA+CGCATAGA
GTCATGGGACTACAGGGGTATCTAATCCTGTTTGCTCCCCACGCTTTCGCGGCTTAGCGTCAATACCGGTCCAGGTAGCCGCCTTCGCCACTGGTGTTCTTCCCAATATCTACGAATTTCACCTCTACACTGGGAATTCCACTACCCTCTCCCGGATTCTAGGTGGCCAGTCTCACGCGCAATTCCCGGGTTAAGCCGGGGGCTTTCACACGTGACTTAGTCAGCCGCCTACACGCCCTTTACGCCCAGTAATTCCGAACAACCGTAGCCCCCTTCGTATTACCGGGGCTGCTGGCGTAGC
+
CCCCCCCCC5CC*C*CC*CCCCCCCCC5C5CCCCCCCCCCCCC5CCCCCCC*CCC5CCCCCCCCCCCCCCCCCCCCCC*CCCCCCCCCCC*CCC5CCCCCCCCCCCCCCCCCC*CCCCCCCCCCCCCCCCCC5CCCCCCCCCCCCCCCCCCCCCCCCC*CCC5**CCCCCCCCCCCC**CCC*CCCCCCCCC5C5CC*55CC5CCCCCCC55CCC55CCC5CCCC5C*5CC5*CC5CCCCCCCC5CCCCCC*CCC5CCC55C5**5CC*55C55*5555C55555555CCC55*55#####
@VH01349:24:AACVJTHM5:1:1104:48017:29417 2:N:0:AGGTGAGA+CGCATAGA
GTCATGGGACTACTGGGGTTTCTAATCCTGTTTGCTCCCCACGCTTTCGTGCATGAGCGTCAGTATCGGCCCAGGGGGCTCCCTTCGCCATCGGTGTTCCTCCACATCTCTACGCATTTCACTGCTACACGTGGAATTCCACCCCCCTCTGCCGTACTCTAGCCGTCCAGTCACAAGCGCAGTTCCCAGGTTAAGCCCGGGGATTTCACACCTGTCTTACACAACCGCCTGCGCACGCTTTACGCCCAGTAATTCCGATTAACCCTCGCACGCTAGGTATTACCGGGGCTGCTGGCAAGTC
+
CCCCCCCCC*CCCCCCCCCC5CCCCCCCCCCCCCCCCCCCCCCCCCCCCCC*CCCCCCCCCCCCCCCCC*CCCCCCC*CC*CCCCC*CCCCCCCCCCCCCCC*CCCCCCCCCCCCC5CCCCCCC*CCCCCCCCCCCCC*CCCCC5CCCCCC5CCCCCCCCCCCCCC*5CCCCC5*C5CC*CCCCC*CCCCCCCCCCCCCCCC*CCCCCCC*CCCCCCCC5C5CCCCCCCCC*CCCCC*CCCCC5CCCCCCCCCCCCCC*CCCC*CCCCCCC5C*C*5CC5C5*C**55C*555555#####
@VH01349:24:AACVJTHM5:1:1104:15694:29587 2:N:0:AGGTGAGA+CGCATAGA
GTCATGGGACTACCGGGGTTTCTAATCCTGTTCGCTCCCCACGCTTTCGCGCCTCAGTGTCAGTAAAAGTCCAGGTAGCCGCCTTCGCCACTGGTGTTCCTTCCGATATCTACGCATTTCACCGCTACACCGGAAATTCCGCTACCCTCTACTTCACTCTAGTCTTGCAGTCACATAGGACTTCCTAAGGTTGAGCCCTAGCCTTTTACCTATCTCTTACAAAACCACCTACGCCCCCTTTACGCCCAGTAATTCCGATTAACGCTTGCACCCTCTGTATTACCGCGGCTGCTGGCAGACA
+
CCCCCCCCCCCCCC555CCCCCCCCCCCCCCCCC5CCCCCCCCCCCCC*CC*CCCCCCCCCCCCCCCC5CCCCCCCCCCC5CCCCCC5CCCCCCCC5CCCCCCCCCCCCC5CC*CCCCCCCC*CCCC*CCCCCCCCCCC5C5CC*CCCCCCCCCCCCCCCCCCCCCCCC5CCCC*C5CCCCCCCCCCC5CCCCCCCCCCCC*CCCCCCCCCC5CCCCCCCCC5CCCCCCCC55C**55CCCC5C*C*C5CC*CCC555CCC5C55CCC5C*5CCCCCCCC555*CC55CCCCCC5C#####
@VH01349:24:AACVJTHM5:1:1104:49001:31802 2:N:0:AGGTGAGA+CGCATAGA
GTCATGGGACTACCAGGCTATCTAATCCTGTTCGCTCCCCATGCTTTCGCTCCTCAGCGTCAGTACCGGCCCAGAGTGCTGCCTTCGCCGTCGGTGTTCCTCCTGATATCTGCGCATTTCACCGCTACACCAGGAATTCCACACTCCCCTACCGGACTCGAGTCACCGCAGTATCGGGTGCTCCACTGGGTTGAGCCCAGATTTTTCACATCCGCCTTACGGAACCGCCTACCAGCTCTTTAGGCCCAATAAATCCGGACAAGGCTTGCCCCCTACGTATTACCGCGGCTGCTGGCAGCTA
+
CCCCCCCCCCCCCCCCC*5CCCCCCCCCC5CCCCCCCCC*CCCCCCCCCCCCC5CCCCCCC5CCC*CCCCCCCCC*C5C5CCCCCCCCCC5C5CC5CCC5CCCCCCC5CCC5*C*CCCCCC*CCCCCCC5CCCCC*C*C5CCC5CCC55CCCCCCCCCCCCCCCCCCCCCCCCCCCCC5CCCCCCCCCCCCCCC5*5*CC*CCCCCCCCCCCC**CCCC*5CCCCCC5CC5C*CCC5CCCCC*5*C5*5*5555555C***5*5*555**5555*555*5*5555555*55555**#####
@VH01349:24:AACVJTHM5:1:1104:26979:34131 2:N:0:AGGTGAGA+CGCATAGA
GTCATGGGACTACCCGGGTTTCTAATCCTGTTCGCTCCCCACGCTGTCGCGCATCAGTGTCAGTAACGGGCCAGGAAGTCGCCTTCGCCACTGGTGTTCCTTCCGATATCTACGCATTTCACCGCTACACCGGAAATTCCACTTCCCTCTACCGCACTCTAGTCAATCAGTTTTAAATCCAATTCCTAGGTTAAGCCCAGGGATTTCACACCTAACTTAATTAACCACCTACGCGCCCTTTACGCCCACTAATTCGGATTAACGCTCTCACCCTCTGTTTTACCGGGCGTGGTGGCCTGTC
+
CCCCCCCCCCCCCCCCCCCCCCCCCCCCCCCCCCCCCC5CCCCCCCCCCCCCCCCCCCCCCCCCCCCCCCCCCCCCCCCCCCCCCC*CCCCC*5CCCCCCCCCCCCCCCCCC5C*CCCCCCCCCCCCCCCCCCCCCCCC5CCCCCCCCCCCCCCCCCCCCCCCCCCCCCCCCCCCCCC*CC5C*5CCCCCCCCCC*CCCCCCC5CCCCC5CCCCC*CCCCCCC555CC5CCC5C***CCCCCCCCC5***C55C5*CC55C5CC*55*55C5*5555*555555**55C5**55*5#####
@VH01349:24:AACVJTHM5:1:1104:15202:36516 2:N:0:AGGTGAGA+CGCATAGA
GTCATGGGACTACAGGGGTATCTAATCCTGTTTGCTCCCCACGCTTTCGCGCCTCAGCGTCAGAACCGGGCCAGAGAGCCGCTTTCGCCACCGGTGTTCCAGCCAATATCTACGAATTTCACCTCTACACTGGCTATTCCACCCTCCTCTCCCGGTCTCCAGCCTTCCCGTCTCGGATGCCGTTCCGGGGTTGAGCCCCGGGCTTTCACATCCGACTGAAAAGGCCGCCTACGCGCCCTTTACGCCCAGTAATTCCCAACAACGTTAGCACCCTCCGTCTTACCCCGGCTCCTGGCCTAAT
+
CCCCCCCCCCCCCCCCCCCCCCCCCCCCCCCCCCCCCCCCCCCCCCC55CCCCCCCC5CCCCCCCCCCC*CCCCCCCCC5CCCCCC5CCCCCCCCCCCCCCCCCCCCCCCCCC5CCCCCCCCCCCCCCCCCCCCC5CCCCCCCCCCCCCCCCCC*CCCCCC*CCCCCC*CCCCCCCCCCCCCCCCCCCCCCCCCCCCC*CCCCCCCCCCCCCCCCCCCCCCCC555CCCCCC*CCCCCCCCCC5CCC*CC5CCCCCCC5*CC5CC5CC*C*CC*5CC5CCCCC**C*CCC**5C5C#####
@VH01349:24:AACVJTHM5:1:1104:14785:39772 2:N:0:AGGTGAGA+CGCATAGA
GTCATGGGACTACCCGGGTTTCTAATCCTGTTTGCTCCCCACGCTTTCCCGCCTCAGCGTCAGTTACAGACCAGAGAGTCGCCTTCGCCACTGGTGTTCCTCCACATCTCTACGCATTTCACCCCTACACGTGGAATTCCACTCTCCTCTTCTGCACTCAAGTCCTCCAGTTTCCAAAGACCCTCCGGGGTTAAGGCGGGGGCTTTCACATCAGACTTAAAGGACGGCCTGGGCGCGCTTTACCCCCAATAAATCCGGACAACCCTTGCCTCCTACGTATTACCCGGGCTGCTGGGAGTCT
+
CCCCCC*CC5CCCCCCC*C5CCC5CCCCCCCCCCCCCCCCCCC5CCCC*CCCCCCCCCCCCCCCCCCCCCCCCCC*CCCCCCCCC55CCCCCCCCCCC*CC*CCCCCC5CCCC*5*5CC*C5C*CCCCCC5*C5CCCC5CCCC*CCCC5CCCCC*CCC5CC*C5CC5C5C5CC5C55**55555555*5C*C555*C5*555*5*5C5*CC555*555*55*55555**55*5*5*5*C55555*55*555555555555555*55C55***5555555555555555*55**55*#####
@VH01349:24:AACVJTHM5:1:1104:16357:40056 2:N:0:AGGTGAGA+CGCATAGA
GTCATGGGACTACTAGGGTTTCTAATCCTGTTTGCTCCCCACGCTTTCGTACCTCAGCGTCAATACATGTCCAGTGAGTCGCCTTCGCCACTGGTGTTCTTCCGAATATCTACGAATTTCACCTCTACACTCGGAATTCCACTCACCTCTCCATGATTCTAGCGATGCAGTCTTAAAGGCAATTCCGGAGTTGAGCCCCGGGCTTTCACCTCTAACTTACAAAGCCGCCTACGTACGCTTTACGCCCAGTAATTCCGAACAACGCTAGCCCCCTCCGTATTACCGCGGCTCGTGGGTCCGC
+
CCCCCCCCCCCCCCCCCCCCCCCCCCCCCCCCCCCCCCCCCCCCCCC5CCCCCCCC5CCCCCCCC*CCCCCCCCCCCCCCC*CCCCC5CCCCCCCCCCCCCCCCCCCCCCCCC*CCCCCCCCCCCCCCCCCCC5CC5CCCCCCCCCCCCCCCCCCCCCCCCCCCCCC5CCC5CCCCCC*CCCCCCCCCCCCCCCCCCCCCCC*CCCCC*CC*CCCCC5CCCCC*5CC55CCCCCCC5CCCCC*C*55C5CC5CCCCCC55CC555C*5**C5555*555C5555555**5C5CC55#####
@VH01349:24:AACVJTHM5:1:1104:41673:40833 2:N:0:AGGTGAGA+CGGATAGA
GTCATGGGACTACCAGGGTATCTAATCCTGTTTGCTCCCCACGCTTTCGTGCCTCAGCGTCAGTCATGGTCCAGTAAGCTGTCTACACCACAGGTGTTCCTCCTGATATCTACGGATTTCACCGCTACACCAGGAATTCCGCCTACCTCTCCCATACTCAAGCCTTCCAGTTTTCGGCGCACCCTCCCAGTTAAGCCGGGAGATTTCACACCAAACTTAGAAAACCCCCTACGCACTCTTTACGCCCAGTAACTCCGAACAACGCTCGCTGCCTACGTATTACCGCGGCTGCTGGCGATAT
+
CCCCCCCCCCCCCCCCCCCCCCCCCCCCCCCC5CCCCCCCCCCCCCCC5CCC5CCCC*CCCCCCCCCCCCCCCCCCCC*CCCCCCCCCCCCCCCCCCCCCCCCCCCCCC*CCCC5C5CCCCCCC*CCCC5CCCC5CCCCCCCCCCCCC*CCCCCCCCCCCCC*CCCCCCCCCCCCCCCC5CCCCCCCCCCC5CCCC5CCCC**CCCCCCCC*CCCC55CC5CCCCC*CCC*CC55CC*C5CC*C*5*555C5555**C5CC5C5CC55CC5CC5CCCCCCC5CCCC5C5C55C*CC#####
@VH01349:24:AACVJTHM5:1:1104:21962:42063 2:N:0:AGGTGAGA+CGCATAGA
GTCATGGGACTACAAGGGTTTCTAATCCTGTTTGCTCCCCCAGCTTTCGCGCCTCAGCGTCAGGAATCGTCCAGAGAGCCGCCTTCGCCGCCGGTGTTCTTCCTGATATCTACGCATTCCACCGCTACACCAGGAATTCCACTCTCCTCTCCGATCCTCAAGACCCCGAGTTTCAGAAGCAGGCTCGGAGTTGAGCCCCGAGTTTTCACTCCCGACTTACAGGTCCCCCTACGCGCCCTTTACGCCCAGTGATTCCGAACAACGTTTGCACCCTCGGTCTTACCGGGGCTGCTGCCGACTC
+
CCCCCCCC5CCCCCCCCCCCC5CCCCCCCCCCCCCCC5CCCCCCCCCCCCCCCC5CCCCCCCCCCCCCCCC*C5CCCC*5CCCCCCC5CC*CC5C*CCCCCCCC5CCCCCCC5CCCCCCCCCCCC*5CCCCCCCCCCCCCCCCCCC*CCCC5CCCCCCCCCCCCC5**C5CCCCC55CC5CCC*C5C5C*CCCCCCC*5*CCCCCCCCCCCC**CCCCCCCCCCC***CCC*5C5C555CCCCCC55C**5555555C55C5555555*555555*55*55*5555**55*555**#####
@VH01349:24:AACVJTHM5:1:1104:10828:42366 2:N:0:AGGTGAGA+CGCATAGA
GTCATGGGACTACTAGGGTTTCTAATCCCGTTCGCTCCCCACGCTGTCGCGTCTCAGGGTCAATCATCGTCCAGGACGCCCCTTTCGGCGCTGGTGTTCCTCCGGATCTCTGCACATTTCACCGCTACACCCGGAATTCCGCGTCCCTCTCCGACATTCCAGTCGCGCAGTCTGACCGGCACTCCCCTGGTTGGGCCAGGGGCTTTCACCCGCCACTTACCCCACCGCCTGCACGCGCTTTACGCCCAGTAACTCCGGAGAACGCTCGCCTCCTTCGTTTTACCGCGCGTGCTGGCTGATC
+
CCCCCC*CCCCCCCCCCCC5C5CCCCCCCCCC5C*C***CCCCCCCCCCCCCCC5C**CCCCCCCCCCCCC5CC*C*CCCCCCC5*CC*CCCCCCCCC5CC*CCCCCCCCCC5CCCCCCCCCC5C*55C**C**5CCCC5C*5C*C5CCCCCCCCCCCC5CCCCC*CCCCCCCCC5C*CCCCC*CCCC5CCCCCCCCC*CC55C*C*C*CCC*CCCC5C5*C*CCC5C5CCC*CCC5CCCCCC5CC*5CCCCC5*5*CC*C5CC*C*5CCCCCC*CCC*55C55**5***5*555*#####
@VH01349:24:AACVJTHM5:1:1104:67123:44202 2:N:0:AGGTGAGA+CGCATAGA
GTCATGGGACTACCAGGGTTTCTAATCCTGTTTGCTCCCCACGCTTTCGCGCCTCAGGGTCAGGTCCGGACCAGAGAGCCGCTTTCGCCACCGGTGTTCCACCCAATATCTACGAATTTCACCTCTACACTGGGTATTCCACCCTCCTCTTCCGGCCTCCAGCTCATGGGTTTCGGCCGCACCTCCGGGGTTGAGCCCCGGGCTTTCACGAGCCGACTGCATGGGCCGCCTACGCGCCCTTTACGCCCAGTGATTCCGAACAAAGCTACCACCCTCCGTCTTACCGCGGCTGGTGGAGATC
+
CCCCCCCCC5CCCCCCCCCCCCCCCCCCCCCCCCCCCCCCCCC*CCCCCCCCCCCCC*5CCCCCCCCCCCC5CCC5CCCCC*CCCCCCCCCCCCCCCCCCCCCCCCCCCCCCCCCCCCCCCCCCCCC*CCCCCCCCCC*CCCCCC*CCCCCCCCC*CCC5CC5CCCCCCCCCCCCCCCCCCCCCCCCCCCCCCCCCCCCCCC5CCCCCCCCC5CCCCCC5*CCCCCCCCCCCCC*C*CC5CC*C5CCCCCC*5CC5CCCC5C5*5*C5555CC*55555CCCC5*55*5CCC*C55#####
@VH01349:24:AACVJTHM5:1:1104:42885:47080 2:N:0:AGGTGAGA+CGCATAGA
GTCATGGGACTACCCGGGTATCTAATCCTGTTTGCTCCCCTGGCTTTCGCGCCTCAGCGTCAGGTCTTGTCCAGGGACTCGCCTTCGCCACTGGTGTTCCTCTCGATATCTACGCATTTCACTGCTACACCGAGAATTCCAGTCCCCCCTCCAAGCCTCCAGCAGGGTAGTTTCCAATGCCTTTTCGCAGTTGACCTGCGAGCTTTCACATCAGACTTACCCCACCGCCTACGCACCCTTTACGCCCCGTCAAACCGAACAACGCTCGCGACCTCTGTATTACCGGCGCTGGTGGGATACC
+
CCCCCCCCCCCCCCCCCCCCCCCCCCCCCCCCCCCCCCCCCCCCCCCCCC5CCCCCCCCCCC5CC*CCCCC5CCC5CCCCCCC*C*CCCCCC5CCCCCCCCCC5CCC5CCCCC*CCCCCCC5CC*CCCCCCCCCCCCCCC*CC555C5555C*CC*CC5C55CCCCCC5CCCC*CCCCC*CCCC5C*5*5CC*C*5C55555CCCCC*5CCC**55*55**5555555*5555***55*5555*555*55*55*55*5*5*55*5*5**55555**55*555**55*5555*555*#####
@VH01349:24:AACVJTHM5:1:1104:26355:49522 2:N:0:AGGTGAGA+CGCATAGA
GTCATGGGACTACTGGGGTATCTAATCCTGTTTGCTCCCCACGCTTTCGCTCCTCAGCGTCAGTGCCGGCCCAGAGAACCGCCTTCGCTACTGGTGTTCCTCCCGATATCTGCGCATTTCACCGCTACACCGGGAATTCCGTTCTCCTCTACCGGACTCGAGTCACAGCAGTATCGACTGCAATTCTGAGGTTGAGCCTCAGACTTTCACAGCCCACTTGCTGAACCGCCTACGAGGTCTTTACGCCCAATGATTCCGGATAACGCTCCCACCCTAGGTATTACCCCCGCTGCTGGACGGC
+
CCCCCCCCCCCCCCCCCCCCCCCCCCCCCCCCCC5CCCCCCCC5C5CCCCCCCCCCCCCCCC5C5CCCCCCCC555CCCCCCCCCCC5CCCCCCCCCCCCCC5CCC5CCCCCCCCCCCCCCCCCCCCCCCCCCCCCCCCCCCCCCCCCCCC*CCCC5CC*CCCCCCCCC5CCCCCCCCCCCCCCCCCCCCC*CCCCCCCCCC5CCCCCCCCC***CCC5CCCCCCCCCCCCCCCCC*5CCCCCC5*CCCCC5CCCC555CCCCCC*C*C5CC5CCC*CC*5555555**555*555#####
@VH01349:24:AACVJTHM5:1:1104:50971:49787 2:N:0:AGGTGAGA+CGCATAGA
GTCATGGGACTACAAGGGTATCTAATCCTGTTTGCTCCCCACGCTGTCGCGCCTCAGGGTCAGTTCTGGCCCAGTCGACCGCCTTCGCCACCGGTGTTCTTCCGGATCTCTACGCATTCCACCGCTACACCCGGAATTCCATCGACCTCTACCAGACTCAAGCCTCCCCGTTCGGACCGCCGACTCGGACTTAAGCCCCGAGCTTTCACCGCACGCGTGAGAAGCCGCCTACCCGCCCTTTAGGCCCAGTGATTCCGGACAACGCTCGCACCCTCTGTATTATCGCGGCTGCTGGGTACGT
+
CCCCCC*CCCCCCCCCCCCCCCCCCCCCCCCCCCCCCCC5CCCCCCCCCCCCCCCCC*CCCCCCCCCCCCC*CCCCCCCCCCCCCCCC5C5CCCCCCCCCC*CCC5C*CCCCCCCCCCCCCCCCCCCCCCCC*5CCCCCCCCCCCCCCCC5CCCCCCCCCCCCCCC*C*55CC5*CCCC5CCCCCCC55*5C5C*C5CC5CCC5CC5CCCCC5CCCC5CCC5CC5C**CCC**C5*5C5*5CC**555C555C5CC5C*5555*55*5555C5**5**5555*55555*5555555#####
@VH01349:24:AACVJTHM5:1:1104:31713:49920 2:N:0:AGGTGAGA+CGGATAGA
GTCATGCGACTACTGGGGTTTCTAATCCTGTTTGCTCCCCACGCTTTCGAGTCTCAGCGTCAGTAGCGGTCCAGAGAGCCGTCTTCACCACCGGTGTTCCTCCTGATATCTACGCATTTCACCGCTACACCAGGAATTCCACTCTCCCATTGCGCACTCTAGCCTGCCAGTTTCCGCCGCACCCTCCCAGTTGAGCCGGGAGATTTCACATCGGACTTGGCAAACCGCCTACACTCGCTTTAGCCCCAGTAATTCCGAACAACCCTAGCTGCCTAGGTATTACCGCGGCTGCTGGGTAGAT
+
CCCCCC*CCCC5CC***CCCCC5*CCCCCCC5CCCCCCCCC5CCC5C5CCCCCCCCCC5CCCCCC5CCCCCCC5CCC*C*CCCCCCCCCCCCC5CCCCCCCCCCCCCC5C*55CCCC5CCC*CC*C*CCC5CCCCCCC5CCCC5CCC*CCCCCCC5*CCC*5CCCC*5CCC5C5C5CCCCC5C*5C55C*CC5CCC5C5CC5**CC*CCC*5555555CC*CC55CC5CCCCCCCC5CCCC55*5CCCC*CCCCCCCCC*CCC55CC5C*5C5CC*C555CC5C55C5*C55C5*C#####
@VH01349:24:AACVJTHM5:1:1104:44476:50261 2:N:0:AGGTGAGA+CGCATAGA
GTCATGGGACTACAGGGGTTTCTAATCCTGTTTGCTCCCCACGCTTTCGCGCCTCAGCGTCAGTTACAGACCAGAAAGCCGCCTTCGCCACTGGTGTTCCTCCACATCTCTACGCATTTCACCGCTACACGTGGAATTCCGCTTTCCTCTTCTGTACTCAAGTTCTCCAGTTTCCAATGACCCTCCACGGTTGAGCCGTGGGCTTTCACATCAGACTTAAAGAACGGCCTGCGCGCGCTTTACGCCCAATAATTCCGGACAACGCTTGCCACCTACGTATTACCGCGGCTGCTGGGTATGC
+
CCCCCCCCCCCCCCCCCCCCCCCCCCCCCCCCCCCCCCCCCCCCCCCCCCCCCCCCCCCCCCCCCCCCCCCCCCCCCCCCCCCCCCCCCC*CCCCCCCCCCCCC5CCCCCCCCC5CCCCCCCCCCCCCCCCCCCC5CCCCCCCCC*CCCCCCCCCCCCCCCCCCCC5CCCCCCCCCCC5C5CCCCCCCCCCCCCCCCCCCCC5CCCCCCCC***C5CCCCCC5CC**CCCCC**C555CCC*CCCCC*CCCCCCC5CCC*CCCCCCCC5CCC*CC*5C555C555CCC555CCCC*#####
@VH01349:24:AACVJTHM5:1:1104:24272:50658 2:N:0:AGGTGAGA+GGCATAGA
GTCATGGGACTACCAGGGTATCTAATCCTGTTTGCTCCCCACGCTTTCGCACCTCAGCGTCAGTATCGAGCCAGGGAGTCGCCTTCGCCACTGATGTTCCTTGCTATATCTACCCATTTCACCGCTACACAGGAAATTCCACTACCCTCTCTCGTACTCTAGCCAGCCAGTTCTGAATGCAGTTCCCAGGTTGAGCCCAGGGGTTTCACATCCAGCTTAACTAACCGCCTACGCGCGCTTTACGCCCAGTAATTCCGATTAACGCTTGGACCCTCCGTATTACCGCGGCTCCTCCCTGCTG
+
CCCCCC5CCCCCC*CCC5CCCCCCCCCC5CCCCCCCCC5*C5C5CCCCC5C*CCCCCC5*CC5CCCCCC5*CCC5*CCC5CCCCCCCC5CCCCCCC5CCC*C*5CCCCCCCC5*C5CCCCC5CC5CCCCCCC5CC5CCC5CCC*5C5CCCCC*5CCCCC5CCC5CCC5CCCCCC5CCCCC5CCCCC55CC5C5CC55CCCCC*CC5CC*CCCCCCCCC*CCCC5555C*55CCC5555C*55*55*C555*555C5555C55555555*5*5555555555555*5*5555*5**5#####
@VH01349:24:AACVJTHM5:1:1104:66725:52097 2:N:0:AGGTGAGA+CGCATAGA
GTCATGGGACTACCCGGGTTTCTAATCCTGTTTGCTCCCCACGCTTTCGCGCCTCAGCGTCAGTTACACACCACAAAGCCGCCTTCGCCACTGGTGTTCCTCCACATCTCTACGCATTTCACCGCTACACGTGGAATTCCGCTTTCCTCTTCTGTACTCAAGTCCCCCAGTTTCCAATGACCCACCACGGTTGAGCCGTGGGCTTTCACATCGGACTTAAAGGACCGGCTGCGCGCGCTTTACGCCCAATAATTCCGGACAACGCTTGCCACCTACGTATTACCGCGGGTGCTGGCTCCGG
+
CCC*CCC5CCC*CCCCCCCCCCCCCCCCCCCCCCCCCCCCCCC*CCCCCC**CCCCCCCCCCCCCCCC*CC5CCCCCC*CC*CCCCCCCCCCCCCCCC5CCCCCCCCCCCCC*CCCCCCCCCCCCCCCCCCCCCCCCCC*CCC5CCCCCCCCCCC5CCCCC5C***CCCCCCCC5CCCCCCCC*CCCC*CC55CCCCCCCCCCCCCCC5C5CC5CCCCCCCCCC****CC**CC5*C*CCCCC5*C55C55C555CC**555*5**555555555555CC555*5****55*5555#####
@VH01349:24:AACVJTHM5:1:1104:35841:52154 2:N:0:AGGTGAGA+CGCATAGA
GTCATGGGACTACCGGGGTATGTAATCCTGTTTGCTCCCCACGCTTTCGCGCCTTAGCGTCAGAAATGGCCCAGATAGCCGCCTTCGCCTCTGGTGTTCCTCCCAATATCTACGAATTTCACCTCTACACTGGGAATTCCACTATCCTGTACCATTCTCTAGCCTTACAGTTTTGAAAGCAGTTCCGGAGTTAAGCCGCGGGATTCCACTTCCAACTTGTAAGGCCGCCTACGCGCGCTTTACGCCCAGTAATTCCGGACAACGCTTGCCACCTACCTATTACCGCGGCTGCTGGCCGGTT
+
CCCCCCCCCCCCCC**CCCCC*5CCC555CCCCC5C5C5C55C*CCC5CCCCCCCCCCCCCCCCCCCCC*5CCCCCCCCC*CCCCCCCCCCCCCCCCCC*CC5CCCC5C**CC*CCCCCCCC5CCCC5CCCCCC5CCC5CCCCC5CCC5CCCC5CC*C5CC*CCCCCCCCCCC5CCCC5C*C*CCCCCC*55CC5CC*5C5CCC555C5C5*5CCC*C5C5C5CCC5C5*C555555*555555*55555555555*5C*5555*555*55C5555*5555555*5*5555*555*#####
@VH01349:24:AACVJTHM5:1:1104:47487:52324 2:N:0:AGGTGAGA+CGCATAGA
GTCATGGGACTACAGGGGTTTCTAATCCTGTTTGCTCCCCACGCTTTCGCACCTCAGCGTCAGTACCGAGCCAGTGAGCCGCCTTCGCCACTGGTGTTCTTCCGAATATCTACGAATTTCACCTCTACACTCGGAGTTCCACCCACCTCTCTCGGTCTCAAGATCGCCAGTATCGAAGGCAGTTCCGAGGTTGAGCCTCGGGATTTCACCCCCGACTTAACGATCCGCCTACGTGCGCTTTACGCCCAGTGATTCCGAACAACGCTACCCCCCTTCGTATTACCGCCCCTGCTGGCTGACG
+
CCCCCCCCCCCCCCCCCCCCCCCCCCCCCCCCCCCCCCCCCCCCCCCCCCCCCCCCCCCCCCCCCCCCCCCCCCCCCCCCCCCCCCCCCCCCCCCCCCCCC*CCCCCCCCCCCCCCCCCCCCCCCCCCCCCCCCCCCCCCCC5CCCCCCCCCCC5C**5*CC5C5**CCCC5CC*CCC555CCCC5CC5CC5CCC*CCCCCC*CCCC5*C5CC*CCCC5CCCCCCCCC55C55CC*C55CCCCC5CCCC5C5CC5C5*C5555555*5*55*55CC5*5*55555555*5*5555*#####
@VH01349:24:AACVJTHM5:1:1104:37754:53044 2:N:0:AGCTGAGA+CGCATAGA
GTCATGGGACTACTAGGGTATCTAATCCTGTTTGCTCCCCACGCTTTCGCGCCTCAGTGTCAGTTACAGACCAGAAAGTCGCCTTCGCCACTGGTGTTCCTCCAAATCTCTACACATTTCACCGCTACACCGGGAATTCCAGTCTCCTCTGCATCCCTCAAGAACGGCAGTATCAGCCGACGTTTCTCGGTTGAGCCCAGAGATTTCACGACTGACTTGGCATCCCGCCTACGGGCCCTTTACGCCCCGTCATTCCGAGCAACGGTTGCCGCCTCTGTCTTTCCGCGCCTGCTGGCTAGGA
+
CCCCCCCCCCCCCCCCCCCCCCCCCCCCCCCCCCCC5CCCCC5CCCCCC*CCCCCCCCCCCCCCCC*CCCCCCCCCCCCCCCCCCCCCCCCCCCCCCCCCCCCCCCCCCCCCCCCCCCCCCCCCCCCCC5CCCCCCCCCCCCCCCCCCCC5CCCCCCCCCCC5CCC**CCCCCCCCCC*CCCCCCCCCCCCCCC5*C***5*CCCC5C5*C5C*5CCCC5CC*CC*555C*5C*C55***5555**5*5*5*55*C5*55*5*555*555**55555*555*****5*55*55555#####
@VH01349:24:AACVJTHM5:1:1104:17909:53309 2:N:0:AGGTGAGA+CGCATAGA
GTCATGGGACTACCCGGGTTTCTAATCCTGTTTGCTCCCCACGCTTTCGCACCTCAGCGTCAGTATCGAGCCAGTGAGCCGCCTTCGCCACTGGTGTTCCTCCGAATATCTACGAATTTCACCTCTACACTCGGAATTCGACTCACCTCTCTCGAACTCAAGACCGGCAGTATTAAAGGCAGTTCCAGGGTTGAGCCCTGGGATTTCACCCCTAACTGACCGATCGGCCTACGTGCGCTTTACGCGCAGTAATTCCCAACAACGCTAGCCCCCTTCGTATTACCGCGGCTGGTGGCTAAGG
+
C5CCC5CCCCC*CCC*C5CC55*CCCCCCCCCCCCCCCCCC5C*5C5CCC5C5C5CC*5CCCCCCCC5CC55CCCCCCCCCCCCCCCCCCCCCCCCCCC*CCCCCCCCCCCCCC5CCCCCCC*C55CC5CCCC*5CCCC5CCC5CCCCCCCCC*CC5C5CC5CCCC*5C*CCC*5C*5C5555C5C*555555C5C555CCCCCCCCCC55***5*555*C55C5*5C5C55*555C*C555555**55*555555*55555*5555555*55*55555555555**555555555#####
@VH01349:24:AACVJTHM5:1:1104:51406:53555 2:N:0:AGGTGAGA+CGCATAGA
GTCATGGGACTACAGGGGTTTCTAATCCTGTTCGCTCCCCACGCTTTCGCTCCTCAGCGTCAGTATCGGCCCAGAGACCCGCCTTCGCCACCGGTGTTCCTCCTGATATCTGCGCATTTCACCGCTACACCAGGAATTCCAGTCTCCCCTACCGAACTCAAGTCTGCCCGTATCGACCGCACGCCCACCGTTAAGCGGCAGGTTTTCACGGCGGACGGGACAAACCGCCTACGAGCTCTTTACCCCCAATAATTCCGGACAACGCTCGCACCCTACGTATTACCGCGGCTGGTGGGATGGT
+
CCCCCCCCCCCCCCCCCCCCCCCCCCCCCCCCCCCCC5CCC5CCCCCCCCCCCCCCCCCCCCCCCCC*CCCCC*CCCCCCCCC5CCCCCCCC55CCCC55CCCCCCCCCCC5*C*CCCCCCC***CCCCCC5CCCCCCC*C5CCCCC*CC5CC*C5CCCC*5C55*5CC5CCC55CC55**CCCCCCCCCCCC5C5CCC5CCC5CC5CC5C*5*5C5*C*5*55**5555555555*55555****55**55555*555555*5555555555*5*55555555555*55555*5*#####
@VH01349:24:AACVJTHM5:1:1104:59776:54312 2:N:0:AGGTGAGA+CGCATAGA
GTCATGGGACTACTAGGGTATCTAATCCTGTTTGCTCCCCACGCTTTCGCACCTCAGCGTCAGTACCGATCCAGTGGGCCGCCTTCGCCACCGGTGTTCTTCCTAATATCTACGAATTTCACCTCTACACTAGGAATTCCACCCACCTCTATCGGACTCGAGTCCAACAGTATCAAAGGCAGTTCCGAGGTTGAGCCCCGGGATTTCACCGCTGACTTGAAAGTCCCCCTACGTGCGCTTTACGCCCAGTGATTCCGAACAACGCTACCCCCCTTCGTATTACCGCGGCTGCTGGCTGGTT
+
CCCCCCCCCCCCCCCCCCCCCCCCCCCCCCCCCCCCCCCCCCC5CCCCCCCCCCCCCCCCCCCCCCCCCCCCC5CCCC5CCCCCCCC5CCC*CCCCCCCCCCCCCCCCCCCCC*CCCCCCCCCCCCCC5CC*5CCCCCCCCC5CCCCCCCCCCCCC*5CCC55CCCCCCCCCCCCCCCCCCCCC5CCCC*CCCCCC5C5CCCCCCCCC55CCC55CCCCCCCCC5C**CCCCCCC*C5CC55CCC*CCCCCCC55C5C5C5C5*CCC**C5CC*555C555555C55*5555555*#####
@VH01349:24:AACVJTHM5:1:1104:60931:56338 2:N:0:AGGTGAGA+CGCATAGA
GTCATGGGACTACCAGGGTTTCTAATCCTGTTTGCTCCCCCAGCTTTCGCGCCTCAGCGTCAGGAACCGTCCAGAGAGCCGCCTTCGCCGCCGGTGTTCTTCCTGATATCTACCCATTCCACCGCTACACCAGGAATTCCGCTCTCCTCTCCGATCCTCAAGACCCGCAGTTTCAGAAGCAGGCTCGGAGTTGAGCCCCGAGTTTTCACTCCCGACTTACAGGACCGCCTACGGGCCCTTTACGCCCAGTGATTCCGACCAACGTTTGCACCCTCCGTCTTCCGCGGGCTGCTGGGTCGTT
+
CCCCCCCCCCCCCCCCCCCCCCCCC5CCCCCCCCCCCCCCCCCCCCCCC55*CCCCC*CCCCCC5C5CCCC5CCCCCCCC5CCCCCCCCC5CC5CCCCCCCCCC*CCCCC5CC**CCC55CCC*CCCCCCCCCCCCCCCCCCCCCCCCCCCCCCCCCCCCC**CCC**CCCCCCCC5CCCCCCCCCCCCCCCCCC*CC*CC5CCCCCCCCCCC*C*CCCCCCC**CCCC*CC55C55C5CC555C5CCC5CC5CCCCC*5C5555**555**555*55CCC*5**555***55555#####
@VH01349:24:AACVJTHM5:1:1105:44059:1114 2:N:0:AGGTGAGA+CGCATAGA
GTCATGGGACTACCAGGGTTTCTAATCCTGTTTGCTCCCCACGCTTTCGCGCCTCAGCGTCAGTTGCGGTCCAGATGGCCGCCTTCGCCACCGGTGTTCTTCCCAATATCTACGAATTTCACCTCTACACTGGGAATTCCACCATCCTCTCCCGCACTCAAGCCAGCCCAGTCTCGAGCGCAATTCCCGGGTTGAGCCCAGGCCTTTCACGCCTGACTTGAGCAGCCGCCTGCGCGCCCTTTACGCCCCGTAATTCCGAACAACCCTAGCCCCCTCCGTATTACCCCGGGTGCTGGAATCG
+
CCCCCCCCCCCCCCCCCCCCCCCCCCCCCCCCCCCCCCCCCCCCCCCCCCCCCCCCCCCCC55CCCCCCCCC5CCCCCCCCCCCCCCCCCCC55C5CCCCCCCCCCCCCCCCC*CCCCCCCCCCCCCCCCCCCCCCCCCCCCCCC*CCCCC*CCC5*CCCCC5CCCCC*CCC5CCCCC*5CCCC55C55C5CCCC5*CCC5*CC*CCC55C*CCC5C5CCCC*5C*CC*5CCCC*5*CC5CC555**C*5*555C5555C555***555555*5*5*5**5555**555*55**55#####
@VH01349:24:AACVJTHM5:1:1105:23117:2098 2:N:0:AGGTGAGA+GGCATAGA
GTCATGGGACTACCGGGGTATCTAATCCCGTTCGCTCCCCTAGCTTTCGCGCCTCAGCGTCAGTGTCAGCCTAGCAACTCGCCTTCGCCTCTGGTGTTCCTCTTGATATCTACGCATTTCACCGCTACACCAAGAATTCCAGTTCCCCTTTCTGCACTCTAGCACGACAGTATCACTTGACCGTTCCGAGTTAAGCCCGGAGATTTCACAAGTGACTTGTCACGGCGCCTACGCGCCCTTTACGGCCAGTAAATCCGAACAACCCTTGCCCCCTACGTATTACCGCGCCTGGTGGGTTCGA
+
CCCCCCCCCCCCCCCCCCCCCCCCCC5CCCCCCCCCCCCCCCCCCCCCCCCCCC5CCCCCCCCCCCCCCCCCCC5CCCCCC5CCCCCCCCCCCCCC5CCCCCCCCCCCCCCCCC*CCCCCCCCCCCCCCCCCCCCCCCCCC*CC*CCCCCCCCC*CCCCCCC*CCCCCCCCCCCCCC55CCCCCC5CCC*CC5C55C*CCC*CCCC5CCCCCCC5CCCCC*C**C55CC5CCCCC*5**55C*C*5*CC55CCC5CC5**555555C55*555555*55555*555**5555555*#####
@VH01349:24:AACVJTHM5:1:1105:60685:2893 2:N:0:AGGTGAGA+CGCATAGA
GTCATGGGACTACTCGGGTATCTAATCCCGTTCGCTCCCCACGCTGTCGCGTCTCAGCGTCAGTTCCCGTCCAGGACGCCGCTTGCGCCGCTGGTGTTCCTCCGGATCTCTGCACATTTCACCGCTACACCGGGAATTCCACGTCCCTCTCCGGTGCTCGAGCACGTCAGTCTGACCGGCACTCGGCCGGTTGAGCCGGGCGCTTTCACCCGCCACTTGACCTGCCGGCTGGACCCGCTTTACGCCCAGTAACTCCGGATAACGCTCGCCTCCTTCGTTTTACCGGGGCTGGTGGGCGCAC
+
CCCCCCCCCCCCCCCCCCCCCCCCCC*C5CCCCC5CCCC5CCC5CCCCCCCCCCCCCCCCCCCCCCC*CCCCC**CCCCCCCCCC5CCCCCCCCCCCCCCCCCCCCCCCCCCCCCCC5CCCCCCCCCCCCC**CCCCC5CCCCCCCCC5CCCCCCCCCC*CCCC*CCCCCCCCC*CCC5CC*CCC*C555CC5C**55CC*CCCCC*C5*CC*C5C*CCC**CC*CC**5C*CC**C*CCCC5**5C5555CC5*5C5555*5555555C555C*55C55C5555**55CC*C5C5#####
@VH01349:24:AACVJTHM5:1:1105:28665:3707 2:N:0:AGGTGAGA+CGCATAGA
GTCATGGGACTACACGGGTATCTAATCCTGTTCGCTCCCCATGCTTTCGCTCCTCAGCGTCAGTTAATGCCCAGAGACCTGCCTTCGCCATCGGTGTTCCTCCTGATACCTGCGCATTTCACCGCTACACCAGGAATTCCAGTCTCCCCTACATCACTCTAGTCTGCCCGTACCCACCGCAGATCCGAGGTTGAGCCTCGGACTTTCACGATAGACGCGACAAACCGCCTACGAGCTCTTTACGCGCAATAATTCCGGATAACGCTTGCGCCCTAGGTATTACCGCGGCTGCTGGCCGACA
+
CCCCCCCCCCCCCCCCCCCCCCCCCCCCCCCC5CCCCCCC5CCCCCCCC*CCCCCCCCCCCCCCCCCCC*CCCCCCCCCCCCCC5CCCCCC5CCCCCCCCCCCCCCCCCCC5CCCCCCCCCCCCCCC5CCCCCCCCCCCCCCCCCCCCCCCC*CCCCCCCCCCCCCCCCCCCCCCCCCC5CC5CCCCCCCC5CCCCCCCCCCCCCCCCCCCCCCCCCCCCCCCCCCCCCCCC5CCCC*CCC*CCCCCC5C5CCCCC*C**5CCC*CC5*C*C555*5555C55555555CCCC55*#####
@VH01349:24:AACVJTHM5:1:1105:43169:4427 2:N:0:AGGTGAGA+CGCATAGA
GTCATGGGACTACCCGGGTTTCTAATCCTGTTTGCTCCCCACGCTTTCGCACCTCAGCGTCAGTACCGGGCCAGTGAGCCGCCTTCGCCACTGGTGTTCTTGCGAATATCTACGAATTTCACCTCTACACTCGCAGTTCCACTCACCTCTCCCGGACTCAAGATCTCCAGTATCACAGGCAGTTCCGGAGTTGAGCTCCGGGATTTCACGCCTGACTTAAAGAGCCGCCTACGTGCGCTTTACGCCCAGTGATTCCGTGGAACCCTTGCCCCCTTCGTATTTCTGCGGCTGGTGGGAGACG
+
CCCCC5CCC*5*CCCC5C5C555555C5C5CCCCCCC*C5CCCCCCC5CCCCCCCCCCCCCCCCC5*CC*C*5*CCCC*5CCCCCCCCCC5CC5CCCC*CCCC*C5C5C5CCCCCC55CCCC*CCCCCC*C*CCCCCCCCC*C5CC*5CCC5C55CCCCCCC5C***CCCCCCCC*CCCCCC*CCCCCCCCC5CCCCCCCCCCC5CC*5*CCCCC5CCCC5C*5**5555C*C55*CCC**C*C**C**55555555*55555**5*555555C5555555*55C*55C55*C*5*#####
@VH01349:24:AACVJTHM5:1:1105:17455:5941 2:N:0:AGGTGAGA+CGCATAGA
GTCATGGGACTACCAGGGTTTCTAATCCTGTTTGCTCCCCACGCTTTCGCGCCTCAGCGTCAGTTACAGACCAGAGAGTCGCCTTCGCCACTGGTGTTCCTCCACATCTCTACGCATTTCACCGCTACACGTGGAATTCCGCTCTCCTCTTCTGTACTCAAGTTGCCCAGTTTCCAATGACCCTCCACGGTTGAGCCGTGGGCTTTCACATCAGACTTAAGGAACCGCCTGCGGGCGCTTTACCCCCAAAAAATCCGGACAACCCTTGCCACCAACGTATTTCCCCGGCTCCTGGCAGTTA
+
CCCCCC*CCCCCC*CC*CCCCCCC5CCCCCCCCCCCCCCCCCCCCCCCCCCCCCCC*CCCCCCCCCCC*CCCCC*C*CCCCCCCC55CCCCCCCCCCCCCCCCCCCCCCCCCC*CCCCCCCCCCCCC5CC555C5CCCCCC5C5CC5**5C*CC5C*CCCC*CC*CCCCCCCCCC5C5**5C5C5CC55**5CC555*CCCCC*C5*5555*555*5555*5555***555***5*5**555*5*5555*5555*55**555**5*55**5*5**555555**5*555***5**5*#####
@VH01349:24:AACVJTHM5:1:1105:58886:5979 2:N:0:AGGTGAGA+CGCATAGA
GTCATGGGACTACTCGGGTTTCTAATCCTGTTTGCTCCCCACGCTTTCGCACCTCAGCGTCAGTATCGACCCAGATCGCCGCCTTCGCCACTGGTGTTCCTCCCGATATCTACGAATTTCACCTCTACACCGGGAATTCCGCGATCCTCTTTCGTACTCAAGCTCAGCAGTTTCGGATGCACTTCCTTGGTTGAGCCGAGCGATTTCACATCCGACTTGCTAAGCCGCCTACGTCCGCTTTACGCGCAATAATTCCGAGCAACGTTTGCACCCTTCGTATTACCGCCGCTGCTGCCGGTGA
+
*CCCCCCCCCCCCCCCC5C5CCCCCCCCC5CCCCCCCCCCCCC5CCCC5CCCCCCCCCCCC*CCCCCCCCC*CC5CCCCCCCCCCCC5*CCCCCCCCCCCCCC55CCCCCC5CCCC5CCCC*5C5CCCCCCCCCC*CCCCCCCCCCCCCCCCCCCCCCCCCCCCCCC*CCCCCCCCCCC*C5CC5CC5CC5CCCCCCCCC*CCC5CCCCCCCC5CCCC*CCCCCC5CCCCCCCC**5C5CC**CCCCCCC55C5CC555*5C5C5CC5*555*C*5*555C555*5**55*555*5#####
@VH01349:24:AACVJTHM5:1:1105:69338:6168 2:N:0:AGGTGAGA+CCCATAGA
GTCATGGGACTACCAGGGTTTCTATTCCTCTTTGCTCCCCACCGTTTCGCACCTCAGCGTCAGTACCCCACCAGTGAGCCGCCTTCGCCACTGCTGTTCTTCCTAATATCTACGAATTTCACCTCTACAGTTGGAATTCGACTCACCTCTTCCGGACTCAAGACTTCGAGTTTCAAAGGCAGTTCCGAGGTTGAGCGCCGGGAGTTGACCGCTGACGTACAAATCCGCCTACGTGCGCTTTACCCCCAGGCATTCCGAACAACGCTACCCCCCTTCGTAATACCGCCGCTCGTGGCTGAAT
+
5CCCC**C5CCC55CCCC5CCC5C*C555*5555*5**5*5*5*555555C555CCC555CC*CC5C5*55CC*555C55C*55CC**5C5*C*CC55CCC55CCCC5CCCC5*CCCCCCCCCC*CC5C*55CCCC5C*5C*CC*C5*5C5CCC5CCCC*555CCC5*C5C*5*55555*555C5C5*C55555*5*55*55***55555555****555555555*5*55*555*555555***5555**5555*5*5*5555555**5*555*555*5555*5*5*555*5555#####
@VH01349:24:AACVJTHM5:1:1105:26108:6377 2:N:0:AGGTGAGA+GGCATAGA
GTCATGGGACTACAAGGGTATCTAATCCTGTTTGCTCCCCACGCTTTCGCGCCTCAGCGTCAGTTACAGACCAGAAAGCCGCCTTCGCCACTGGTGTTCCTCCACATCTCTACGCATTTCACCGCTACACGTGGAATTCCGCTTTCCTCTTCTGTACTCAAGTTCTCCAGTTTCCAATGACCCTCCACGGTTGAGCCGTGGGCTTTCACATCAGACTTAAAGAACCGCCTGCGCGCGCTTTACGCCCAATAATTCCCGACAACGCTTGCCACCTAGCTATTACCGCGGCTGCTGGGATCTG
+
*CCCCCC*CCCCCC5CCCCC5CCCCC*CCCCCC*CCCCCCCCCCCCCCC5C5C55CCCCCCCCCCC*C5CCCCCCCCCCC5*CCCCCCCC*CCCCCCC*CC5CCCCCCCCCCCC*CCCCC5CCCCCCCCCCC**CCCCCCCCCCCCCCCCCCCCCCCC5CCCCCCCCCCCCCCCCCCC**CC*C5CCCCCCCCC*5CCCC*CCC55CCCCCCCCCCCCC5CCC*C5C*C5CC5CCC*CCCC55C*CCCC5CCCCC5**C*5C5*5555C5CC5CC*CC55CCC5555*5CCC5***#####
@VH01349:24:AACVJTHM5:1:1105:47449:7834 2:N:0:AGGTGAGA+CGCATAGA
GTCATGGGACTACACGGGTATCTAATCCCGTTCGCTCCCCATGCTTTCGCCTCTCAGCGTCAGGTCAGGCCCAGCGTGTCGCCTTCGCCACTGGTGTTCCTCCGGATCTCTACGCATTTCACCACTACACCCGGAATTCCACACGCCTCTACCTGCCTCTAGCCCCGCAGTTCGATCACGTCCTCGCCGGGTTGAGCCGGGCGCTTTCACGCGCCACTTGCAGGACCGCCTACACGCGCTTTACACCCAGTAAATCCGGATAACCCTCCCCTCCTACGTTTTACCGCGGCTGGTGGTGTCG
+
CCCCCCCCCCCCCCCCCCCCCCCCCCCCCCCCCC5CC*CCCCCCCCC5CCCCCC*CCCCCCCCCCCCCCCCCCCCCCCCCCCCCCCC5CC5CCCCCCCCCCCCCCCCCCCCCCCCCCCCCCCCCCCCCCCCCCCCCCCCCCCCCCCCCCCCC5CC5CCCCC5CCCCCCCCCCCCCC5CCCCCCCCCCC*CCCCCCCC5CCC5CCCCCCC*CCCCCCCCCCCCC5CCCCCCCCCCCCCCCCCCCCCCC*CC5CCCCCCC5CCCCC**CC55C5CC5C*5CC5CC5CC555CC555C5#####
@VH01349:24:AACVJTHM5:1:1105:22870:8667 2:N:0:AGGTGAGA+CGCATAGA
GTCATGGGACTACAGGGGTTTCTAATCCCGTTTGCTCCCCTGGCTTTCGCGCCTCAGCGTCAATACCGGTCCAGGATGCCGCCTTCGCCACCGGTGTTCCTCCAGATATCTACGCATTTCACCGCTACACCTGGAATTCCACATCCCTCTCCCGGATTCAAGCCAACCAGTATCGGACGCAGTTCCCGGGTTGAGCCCGGGGATTTCACGTTCGACTTAGCAGGCCGCCTACGCGCCCTTTACGCCCAGTAATTCCGAACAACGCTTGCCCCCTCTGTATTACCGCGCGTGCTGGCGTATA
+
CCCCCCCCCCCCCCCCCCC5CCCCCCCCCCCCCCCCCCCCC5CCCCCCCCCCCCCCCCCCCCCCCCCCC*CCCCCCCCCCCCCCCCCCCCCCC5CCCCCCCCCCCCCCCCCCCCCCCCCCC*5C5CC*CCCC5CCCCCC*CCCCCC*CCCCCCCCCCCCCCCCCCC5CCCCCCCC5CCCCCCCCCCC5CCCCCCC5CCCCCCCCCCCC5CCCCCCCCCCCCCCCC*5CCCCCC*CCC*CCCCCCC5CCCCCCCCCCCCCCCCCCCCCCCCCCCCCC55CCCC5CCCCC*CCCC*C*#####
@VH01349:24:AACVJTHM5:1:1105:28191:10655 2:N:0:AGGTGAGA+CGCATAGA
GTCATGGGACTACTCGGGTATCTAATCCTGTTTGATCCCCACACTTTCGTGCATCAGCGTCAGTTACAGCCTAGTAAGCTGCCTTCGCTATCGGTGTTCTTGACGATATCTATGCATTTCACCGCTACACCGTCAATTCCGCCTACCTCATCTGTACTCAATCCCGGCAGTTTTTCAGGCAGCTCCCAAGTTGAGCTTGGGCATTTCACCTAAAACTTGCAGGGACGCCTACGCACCCTTTAAACCCAATAAATCCGGACAACCCTCGCCACCTACGTATTACGCCGGCTCCTGCCTGAGT
+
CCCCC5CCCCCCCCCCCCCCCCCCCCCCCCCCCCCCC*CCCCCCCCCCCC5CCCCCCCCCCCCCCCCCCC*CC*CCCCCCCCCCCCCC5CCCCCCCCCCCCCCC5CCCCCCCCCCCCCCCCCCCCCC5CCCCCCCCCCCCCCCCCC*CCCCCCCCCCCCCCCCCCCCCCCCCCCCCCCCCCCCCCC*CC5CC*CCCCCCCCCCCCCCCCCCCCCCCCC55CCCCCCCCCCCCCCCCC5CCC*CC*CCCCCCCCC5*CCCCCCC*5CC5C5CCCCCCCC5C*C55**CCCC55CC*C#####
@VH01349:24:AACVJTHM5:1:1105:15448:10788 2:N:0:AGGTGAGA+CGCATAGA
GTCATGGGACTACCGGGGTATCTAATCCTGTTTGCTCCCCACGCTTTCGCGCCTCAGTGTCAGTTACAGACCAGAAAGTCGCCTTCGCCACCGGTGTTCCTCCATATCTCTACGCATTTCACCGCTACACATGGAATTCCACTTTCCTCTTCTGCACTCAAGTCTCCGAGTTTCCAATGACCCTCCACGGTTGAGCGGTGGGCTTTCACATCAGACTTAAGAAACCACCTGCGCGCGCTTTACGCCCAATAATTCCGGATAACGCTTGCCACCTACGTATTACCGCGGCTGCTGGCTTTGA
+
CCCCCCCCCCCCCCCCCCCCCCCCCCCCCCCCCCCCCCCCCCCCCCCCCCCCCCCCCCCCCCCCCCCCCCC5CCCCCCCCCCCCCCCCCCCCCCC*CCCCCCCCCCC5CCCCCCCCCCC5CCCCCCCCCCCCCCCCCCCCCCCCCCCCCCCCCCCC5CCCCCCCCCC*CCCCCCCCCCCCCC5CCCCCCCCC*CC**CCCCC*CCCC*CCCCCCCCCCCCCCCCC*C*C5CC55C5C*5CC5*CCCC5CCCC5CCC5CC*5CC*CC5C5CCCC*C5CCCCCCC*CCCCC5C*CCC5#####
@VH01349:24:AACVJTHM5:1:1105:44552:11147 2:N:0:AGGTGAGA+GGCATAGA
GTCATGGGACTACTAGGGTATCTAATCCTGTTTGCTCCCCACGCTTTCGCGCCTCAGCGTCAGTTACAGGCCAGAGAGCCGCCTTCGCCACTGGTGTTCCTCCACATCTCTACGCATTTCACCGCTACACGTGGAATTCCACTCTCCTCTCCTGTACTCAAGCTCCCCAGTTTCCAATGACCCTCCACGGTTGAGCCGTGGGCTTTCACATCAGACTTAAGAAGGCGGCTGCGCGCGCTTTACCCCCAATCAGTCCCGACAACCCTTGGCCCCTACCTATTACCGGGCCTGGTGGCAGTTC
+
CCC*CC*CCCCCCCCCCCCCCCCCCCC5CC55CCCCCCCCC5CCCCCCCCC*C5CCCCCCCCCCCCCC5CCCC*5CCC*C5CCC5C5C5CCCC5CCCC*CC55CC5CCCCC*C5*5CC5C*5*55C5CC5CC5C5CCC5CCCCCCCCCC*5CCCCCCC5*5**C5C5CC*CCC5CC5C5C555*5C5555C5555*CCC5C*CCC55CCC55C55555*5555555555*555C5*CC5C**5555C5C55C*5**5555555**5555C55555**5*5555*5555**5*55*5#####
@VH01349:24:AACVJTHM5:1:1105:10865:14195 2:N:0:AGGTGAGA+CGCATAGA
GTCATGGGACTACTGGGGTTTCTAATCCCGTTTGCTCCCCTGGCTTTCGCGCCTCAGCGTCAATACCGGTCCAGGATGCCGCCTTCGCCACCCGTGTTCCTCCAGATATCTACGCATTTCACCGGTAGACGTGGAATTGCACATCCCTCTCCCGGATTCAAGGCTCCCAGTATCGGTCGGAGTTCCCGGGTTGACCCCGGGGATTTCACGTTCGACTTAACAGGCCCCCTACGCGCCCTTTACCCCCACTAATTCCGAACAACGCTTTCCCCCTGTGTATTACCCCGCCTGGTGGCAGCCT
+
C5CCCCCCCCCCCCCCCCCCCCCCCCCCC*CCC**CC5CCCCC5CCCCC5CCCCC5CCCCCCC5C*CCCC5CCCCCC*CCC*CCC**CCCCC*CCCCCC5C*CCCCCCC5CC55CCCC55CC**C5C5CC*C*5CCCC**CC*5C*5C555CC5C55555C5**C*5CCCC555C5C55*CCCC5*C55CCCCC5*55C5CCC5CCC*CC5C*C5555CC*5C5C**55C55C55C*5555*5**55***5555*555*5555*5*5*5*555***555555**5555555*5555#####
@VH01349:24:AACVJTHM5:1:1105:67217:14536 2:N:0:AGGTGAGA+CGCATAGA
GTCATGGGACTACTGGGGTTTCTAATCCTGTTTGCTCCCCACGCTTTCGCACCTCAGCGTCAATAACTGTCCAGTGAGTCGCCTTCGCCACTGGTGTTCTTCCGAATATCTACGAATTTCACCTCTACACTCGGAATTCCACTCACCTCTCCAGTATTCTAGCCATCCAGTTTCAAGGGCAGTTCCGGGGTTGAGCCCCGGGATTTCACCCCTGACTTGAAAAGCCGCCTACGCGCGGTTTACGCCCAGTAATTCCGAACAACGCTAGCTCCCTCCGCATTACCGCGGCTGCTGGGATTAA
+
CCCCCCCCCCCCCCCCCCCCCCCCCCCCCCCCCCCCCCCCCCCCCCCCCCCCCCCCCCCCC55C5CCCCCCCCCCCCCCC5CCCCCCCCCCCCCCCCCCCCCCCCCCCCCCCCCCCCCCCCCCCCCCCCCCCCCCCCCCCCCC*CCCC5CCCCCCCCCCCCCCCCCCCCC5CCCCCCCCCCCCCCC5CCCCCCC5C*CC5CCCCCCCCCCCCCCC*CCCCCCCCCCC*CCC5CCCCCCCCCC*CCCCCCCCCCCCCCCC*C5C5C5*C5CCCC5CCCCCCCCC5*CCCCC*CCCC*#####
@VH01349:24:AACVJTHM5:1:1105:21564:14631 2:N:0:AGGTGAGA+CGCATAGA
GTCATGGGACTACTAGGGTATCTAATCCTGTTTGCTCCCCACGCTTTCGCACCTCAGTGTCAGTATCAGTCCAGGTGGTCGCCTTCGCCACTGGTGTTCCTTCCTATATCTACGCATTTCACCGCTACACAGGAAATTCCACCACCCTCTACCGTACTCTAGCCGGCCAGTTTTGGATGCAGTTCCCAGGTTGAGCCCGGGGCTTTCACATCCAACTTAACCAACCACCTACGCGCGCTTTACGCCCAGTAATTCCGATTAACGCTTGCACCCTCTGTATTACCGCGGCTGGTGGCAATAA
+
CCCCCC*5CCCCCCCCCCCCCCCCCCCCC*CCCCCCCCCCCCCCCCCCCCCCCCCCCCCCCCCCCCCCCCCCCCCCCCCCCCCCCCCCCCCCC*CCCCCC5CCCCCCCCCCCCCCCCCCCC*CC*C5CCCCCCCC*C5CCCCCCCCCCCCCCCC*CCCCCCC5CC*CCCCCCCCCCCCCCCCCCCCCCCCCCCCC5CCCCCC*CCCCCCCCC*CCCCCCCCCCCCCCC*CC*CCCCCCCCCCCCCCCCCCCCCCCCCCCCCCCCCCCC5CCCCCC5CCCCCCC5C5C*CCC*CCCC#####
@VH01349:24:AACVJTHM5:1:1105:64339:14839 2:N:0:AGGTGAGA+CGCATAGA
GTCATGGGACTACAAGGGTTTCTAATCCAGTTCGCTCCCCACGCTGTCGCGCCTCAGCGTCAGGTGCGGGCTAGGTGGCCGCCTTCGCCACTGGTGTTCCTGCCGATCTCTACGCATTTCACCACTACACCGGCAATTCCACCACCCTCGCCCGCCCTCCAGTCTGAGCGTATCGACGCGCTTCCCACCGTTAAGCGGTGGACTTTCAGCACCGACGCCTCAGACCGCCTGCGCGCGCTTTACGCCCAGTCAGTCCGGACAACCCTTGCCCCCTCTGTCTTACCGCGGCTGCTGGGACGTA
+
CCCCCCCCCCCCCCCCCCCCCCCCCCCCCCCCCCCCCCCCCCCCCCCCCCCCCCCCCCCCCC5CCC*CCCCCCCCCC5*CCCCCCCCCCCC*CCCCCCCCCCCCCCCCCCCCCCCCCCCCCCCCCCC5CCCC5CCCCCC5CCC*CCCCCCCCCCC*CCCCCCCC*CCC5CCCCCCCCCCC*CCCCCCCC*CCCC**5CCCCC5CCC5C55C5CCCCCCCCCC**CCC5CCCCCCCCCCCCC*CC5CCCCCCC5CCCC*C5CCC*5C5CCCCCCCCC*C55C5CC5*555CCCCCCC#####
@VH01349:24:AACVJTHM5:1:1105:43113:16108 2:N:0:AGGTGAGA+CGCATAGA
GTCATGGGACTACTCGGGTATCTAATCCCGTTTGCTCCCCTAGCTTTCGCGCCTCAGCGTCAGTGTCGGTCCAGGAAGCCGCCTTCGCCACCGGTGTTCCTCCGGATATCTGCGCATTTCACCGCTACACCCGGAATTCCGCTTCCCTCTCCCGAACTCAAGCCTGCTAGTTTCCCGCCCCGTTCCCCGGTTGAGCCGGGGGCTTTCACACGGGACTTGACGGGCCGCCTACGCGCCCTTTACGCCCAGTAATTCCGAACAACGCTTGCCACCTCTGTATTACCCCGGCTGCTGGCCTTTA
+
CCCCCCCCCCCCCCCCCCCCCCCCCCCCCCCCCCCCCCCCCCCCCCCCCCCCCCCCCCCCCCCCCCCCCCCCCCCCCCCCCCCCCCCCCCCCCCCCCCC5CCCCCCCCCCCCC5CCCCCCCCCCC5CCCCCCCCCCC*CCCCCCCCCCCCCCCCCCCCCCCCCCCCCCCCCCCCCCCC*5CCCCCCCCCCCCCCCCCCCCCCCCCC*CCCCCCCC5CCCCCCCCCCCCCCCCCCCCCC55CCCC5CCCCCCC*CC*CC*CCCCCCCCC*CCCCCCCCCCCCCCC*C5CCC5CC5C*#####
@VH01349:24:AACVJTHM5:1:1105:31846:16429 2:N:0:AGGTGAGA+CGCATAGA
GTCATGGGACTACAGGGGTTTCTAATCCTGTTTCCTCCCCACGCTTTCGCGCCTCAGCGTCAGTTACAGACCAGAAAGTCGCCTTCGCCACTGGTGTTCCTCCACATCTCTACGCATTTCACCGCTACACATGGAATTCCACTTTCCTCTTCTGCACTCAAGTCCCCCAGTTTCCAATGACCCTCCACGGTTGAGCCGTGGGCTTTCACATCAGACGTAAGGGACCGCCTGCGCGCGCTTTACGCCGAATAATTCCGGACAACGCTTGCCACCTACGTATTACCCCGGCTGCTGGCGGGTA
+
CCCCCCCCCCCC5CCCCCCCCCCCCCCCCC*CC*CCCCC5CCCCCCCCCCCCCCC5**CCCCCCCCCCCCC5CCC5CC*C55CCCCC5CCCCC5CCCCCCCCCCCCC5CCCCCCCCCCCCCCC*CCCCC5CCCCCC*C*CCCCCC5CCCCCCCC*CCC*CCCCC*CC*C*CCCC*5CCCCCCCCC5CCC*CCCC**CCCCCCCCCCCCCCCCCCC5C*C5CCC55*CC55C55*CCC5C*C5CC*5*55C*5555555555555*55555555555555555555555*5555555#####
@VH01349:24:AACVJTHM5:1:1105:20939:16884 2:N:0:AGGTGAGA+CGCATAGA
GTCATGGGACTACCCGGGTATCTAATCCTGTTTGCTCCCCACGCTTTCGCGCCTCAGCGTCAGAACTGGTCCAGCTGGCCGCCTTCGCCACGAGTGTTCTCCCCCATCTCTACGCATTTCACCGCTACACGGGGAATTCCACCAGCCCCTCCCAGCCTCAAGTCTCACAGTTTCTGCGGCTAAACACGGTTGAGCCGTGTGATTTCACAGCAGACATATGAGACCGCCTGCGCGCCCTTTACGCCCAATAATTCCGAACAACGCTTGCCCCTTCCGTATTACCGCGGCTGCTGGCACAATG
+
CCCCCCCCCCC5CCCCCCCCCCCCCCCCCCCCCCCCCCCCC*CCCCCCC*5CCCCCCCCCCCCCCC5CCCCCCCCCCCCCCCCC5CCCCCCCCCCCCCCCCCCCCCCCC*CCCC5CCCCCCC*55CCCCCCCCCCCCCCCCCCCCCCCCCCCCCCCCCCCCCCCCCCCCCCCCCCCCCCCCCCCCCCCCCCCCCCCCCCCCCCCCCCC*C5CCCCC5CCCCCC*CCCCCCCCCC5CCC*C55CCC5CCCCCC*CCCCCCCCC**CCCCC*CCC*CCCCCCCCCCCC5CC*5C55CC#####
@VH01349:24:AACVJTHM5:1:1105:23022:17641 2:N:0:AGGTGAGA+CGCATAGA
GTCATGGGACTACAAGGGTTTCTAATCCTGTTTGCTCCCCACGCTTTCGCGCCTCAGCGTCAGTTGCAGTCCAGATGCCCGCCTTCGCCACCGGTGTTCTTCCCAATATCTACGAATTTCACCTCTACACTGGGAATTCCACCATCCTCTCCTGGACTCAAGCCTGCCAGTATCAAGCGCACATCCCAGGTTGAGCCCAGGGCTTTCACGGCTGACTTAACAAACCGCCTACGGGCCCTTTACGCCCAGTAATTCCGAACAACGCTTCCCCCCTTCGTCTTACCGCCGCTGGTGGCTAGAC
+
CCCCCCC5CCCCCC5CCCCCCCCCCCC*CCCCCCC5CCCCCCCCCCCCCCCCCCCCCCCCCCCCCCCCCCCCCCCCC*CCCCCCCCCCCCCCCCCCCCCCCCCC*CCCCCC5C*CCCCCCCC5C5CCCC*CCCCCCCCCCCCCCC5CCCCCCC5C5CCCCC**C5CC55CCC*CC5C5C*CCCCCCCC*CCCCC*C55C5CCC*5CCCCC*C5CCC5C*CCCCCCC5C55CC*5C*CC*CCC55**5C*CC555*55555555555*5*5**5555C5*555C555*5555*5555#####
@VH01349:24:AACVJTHM5:1:1105:13857:17944 2:N:0:AGGTGAGA+CGCATAGA
GTCATGGGACTACAAGGGTATCTAATCCTGTTTGCTCCCCCAGCTTTCGCGCCTCAGCGTCAGGAATCGTCCAGAGAGCCGCCTTCGCCGGCGGTGTTCTTCCTGATATCTACGCATTCCACCGCTACACCAGGAATTCCGCTCTCCTCTCCGATCCTCAAGACCGGCAGTTTCGGAAGCAGGCTCGGAGTTGAGCCCCGAGTTTTCACTCCCGACTTACAGGTCCGCCTACGCGCCCTTTACGCCCAGTGATTCCGAACAACGTTTCCACCCTCCGTCTTACCGCGGCTGCTGGCCGGAT
+
CCCCCCCCC5CCCCCCCCCCCCCC5CC5CCCCCCCCCCC*C5C5CCCCCCCCCCCCCCCCCCC5CCCCCCCCCCCCCCCCC*5CCCCCCC*C5CCCCCCCCCCCCCCCCCCCCCCCCCCCCCC*CC*CCCCCCCCCCCCCCCCCCCCCCCCCCCC*CC*CC*CCC*CCCCCC5CC*CCCCCCC*C*CCCCCCCCCCC*CCCCCCCC*CCC5C*CCCC5C5CCCCC5*CCCC55***CCCCCC5CC*555CCC5C5**5555555555**5555*55555555C555555C5*CC55#####
@VH01349:24:AACVJTHM5:1:1105:61556:18720 2:N:0:AGGTGAGA+CGCATAGA
GTCATGGGACTACCAGGGTTTCTAATCCTGTTTGCTCCCCACGCTTTCGCGCCTCAGGGTCAGTTACAGACCAAAAAGCCGCCTTCGCCACTGGTGTTCCTCCACATCTCTACGCATTTCACCGCTACACGTGGAATTCCGCTTTTCTCTTCTGCACTCAAGTTCCCCAGTTTCCAATGACCCTCCACGGTTGAGCCGTGGGCTTTCACATCAGACTTAAGAAACCGCCTGCGCGCGCTTTACGCCCAATAATTCCGGATAACGCTTGCCACCTACGTATTACCGCGGCTGCTGGCTGAGA
+
CCCCCCCCCCCCCCCCCCC*CCCCCCCCCCCCCCCCCCCCCC*CCCCC5CCCCCCCC*CCCCCCCCCCCCCCCCCCCCCCCCCCCCCCCCCCCCCCCC*CCCCCCCCCCCCCCCCCCCCCCCCC*CCCCCCCCCCCCCCCCCCCCCCCCCCCCC*C*CCCCCCCC5CCCCCCCCCCCCCCCCCCCCCC*C*CCCCCCCC5CCCCCCCCCCC*CC5CCCCCC5CC5CC*CCCCCCCC555CCCCCCC5CCC*CCCCC*5CC5CCCCCCC5*C*CCCC5CCCC5CCC5*5CCCCC*C5#####
@VH01349:24:AACVJTHM5:1:1105:57276:19364 2:N:0:AGGTGAGA+AGCATAGA
GTCATGGGACTACAAGGGTATCTAATCCTGTTTGCCCCCCACGCTTTCGCAGTTCAGCGTCAGTGTCGGCCCAGCAACCCGGCTTCCCCGCAGGTGTTCCTCTCGATATCTACGCATTTCACCGCTACACCGAGAATTCCTGTTGGCGGTTCCGGCCTCTAGGGCTGGAGTATCCGCTGACCTTTGCGGGTTTAGGCCGGTCTTTTGACAACGTATTTACTGTGGTCGGCTACTTCTCTTTTACGCGGAGTATAACCTAACATCCGTTGGTCCTGCAGTCTTAACCCCCCTGCTGGATTGG
+
*CC5CCCCCCCCCCCCCCC5CCC*CCCCCCCCC*CC**CCCCC*CC5C*CCCC5CC5*CC5C*C*CC**55*C*5CCC5CC*5CCC*C5C*5*55*CCCC5CC5C5CCCC5C5*CCCCCCCCCCCCCCCC*5C**5CC*C*55555**5*55*5*****5*555*5555*555****5**5***5*5*****5*5*555555*555**5555***55555**5*55*55*555**5***555*55***5*55***5*555*55*5*5**555*****55*5***55555*5555*5#####
@VH01349:24:AACVJTHM5:1:1105:23779:21011 2:N:0:AGGTGAGA+CGCATAGA
GTCATGGGACTACAAGGGTTTCTAATCCTGTTTGCTCCCCACGCTTTCGCACCTCAGCGTCAGTATCGGTCCAGGTTGCCGCCTTCGCCACTGGTGTTCCTCCCGATATCTACGAATTTCACCTCTACACGGGGAATTCCGCAACCCCCTCCCGTACTCAAGTCCGACAGTTTCGAATGCACTTCCTCGGTTGAGCCGAGGGCTTTCACATCCGACTTATCCGACCGCCTACGTGCGCTTTACGCCCAATAATTCCGAGCAACGTTTGCACCCTCCGTATTACCGCGCCTGCTGGCCTACG
+
CCCCCCCCCCCCCCCCCCCCCCCC5CCCC*CC*CCCCCCCCCCCCCCCCCCCCCCCCCCCCCCCCCCCCCCCCCCCCC55CCCCCCCCCCCCCCCCCCC*CCCCCCCCCCCCCCCCCCCCCCCCCCCCCC*CCC5CCCCCCCCCCCC*CCCCCCCCCCCCCCCC*CCCCCCCCCCCCC**CCCCCCCCCCCCCCCCCCC*C5*CCCCCC*C*CCCC5C*CC*CC5CC5CCCCCCCCCCCCCCCCCC55CCC5CCC5*C*5CCCCCCCCCCC*55C**55CC55CC555CCC5CCC5#####
@VH01349:24:AACVJTHM5:1:1105:39288:21901 2:N:0:AGGTGAGA+CGCATAGG
GTCATGGGACTACTCGGGTATCTAATCCTGTTTGCTCCCCACGCTTTCGCTCCTCAGCGTCAGTGCCGGCCCAGAGAACCGCCTTCGCTACTGGTGTTCCTCTCGATATCTGCGCATTTCACCGCTACACCGAGAATTCCATTCTCCTGTACCGGACTCGAGTCACAGCAGTATCGACTGCTATTCCGAGGTTGTGCCTCGGACTCTCACAGCCGACTTGCTGAACCGCCTACGAGCTCGTTACGCCCAATCATTCGGGATAACGCTCGCACCCTACGTTCTACCGCGCCTGCTGGGGGGT
+
*CCCCCCCCCCCCCCCCCCCCCC5CC*CCCCCCCCCCCCCCCCCCCC5C5C*CC*CCCCCCCCCCCCCCCCCCCCCCCCCC*CC*CCCCC5CCCCCCC*C5CCCCCC*CCCC5C*CCCCCC5C*CCCCCCC5555CCCC5*55555CC*CC5**CC5CCCCCCCC5*C**55*5555*555555C5*C5C5555*55CCC*5555*5555*5*555555*55**555**55*555555C*5*555555555*555***555555555*5*55*5555*5**55555*5*55555**#####
@VH01349:24:AACVJTHM5:1:1105:29365:21939 2:N:0:ACGTGAGA+CGCATAGA
GTCATGGGACTACTAGGGTTTCTAATCCCGTTTGCTCCCCTGGCTTTCGCGCCTCAGCGTCAATGCCGGTCCAGGATGCCGCCTTCGCCACCGGTGTTCCTCGAGATATCTACGCATTTCACCGCTACACCTGGAATTCCACATCCCTCTCGCGGATTCGAGCCAACCAGTCTCGGACGCAGTTCCTGGGTTGAGCCCAGGGATTTCACGTTCGACTTAGCAGGCCGCCTACGCGCCCTTTACGCCCAGTAATTCCGAACAACGCTTGCCCCCTCTGTATTACCGCGGCTGCTGGCCACAA
+
CCCCCCC*C5CCCCCCCCCCC5CCCCCCCCCCCCCCCCC*CCCCCCCCCCC*5CCC5*CCCC5CC*CCCCCCCCCCCCCCCCCCCCCCCCCCCCCCCCCCCC*CCCCCCCCC5C*CCCCCCCCCCCCCCCCCCC5CCCCCCCCCCCCCCCC*CCC5CCCCCCC5CCCCCCC*C***CCCCC*CCC*CCCCC5CCC5C5CC5CC*CCCCCCCC*CC5CCCC*CC5CCCCCCCC**CCCCCCCCCCC5CCCCCCCC*CCCC5CCCCCCCC5*55CCC55CCCC*5C*55C5C5*CCC*#####
@VH01349:24:AACVJTHM5:1:1105:65797:22847 2:N:0:AGGTGAGA+CGCATAGA
GTCATGGCACTACCCGGGTATCTAATCCCGTTTGCTCCCCTAGCTTTCGCGCCTCAGCGTCAATGCCGGTCCAGGATGCCGCCTTCGCCACCGGTGTTCCTCCAGATATCTACGCATTTCACCCCTACACCTGGAATTCCGCATCCCTCTCCCGGATTCAAGCCCGCCAGTATCGGACGCAGTTCCCGAGTTGAGGTCGGGGATTTCACGTTCGACTTAGCGGGCCGCCTACGCGCCCTTTACGCCCACTAATTCCGAACAACCCTTGCCCCCTCTGTATTACCGCGCCTGCTGGCATCTC
+
CCCCCCC*CCCCCCCCC*C5CC5CCC*5CC5C5C5CCCCCCCCCCCCCC5CCCC5C*5CCCCCCC*CCCCC55CCCCCC5C5CC5CC*CCCC*CC*CC5CCCCCCCCCCCCCCCCCCCCC*CC5CCC5CCCCCCCCCC5CCC5CCCCC*CCCCCCCCCCCCC5CCCCCCCCCCCC5CCC*CCCC*CCCCCCCCC5*C*CCCCCCCC555CCCC*CC55CC5CC5C*C*CC*55CCCCC55C*55CCCC*C55C5CCCCCCCC***CC5C5C5CCCC55CCC5555555CC5C55CC#####
@VH01349:24:AACVJTHM5:1:1105:6567:25725 2:N:0:AGGTGAGA+CGCATAGA
GTCATGGGACTACTAGGGTTTCTAATCCTCTTTGCTCCCCACGCTTTCGCCCCTCAGCGTCAGACCCGGGCCAGAGAGCCGCTTTCGCCACCGGTGTTCCAGCCAATATCTACCAATTTCACCTCTACACTGGCTATTCCACCCTCCTCTCCCGGTCTCCAGCCTTCCCGTCTCGGGCGCCGTTCCGGGGTTGAGGCCCGGGCTTTCACGCCCGACTGAAAACGCCCCCTACGGGCCCTTTACCCCCAGTGATTCCGAACAACGCTAGCACGCTGCGTCTTACCGCGGCTGCTGGCGAGCT
+
C5CCCCCCCCCCC5CCC5C*CCCCCCCCC*CCC*CCCCCCCCCCCC5C*CCCCCCCCCCCCCCC*CCCCCCCCCCCC5CCCC5CC5CCC*CCCCCCCCCC**5C5CCCC5C5**CCCCCCC*5C55CCC5C*55*CCCCCCCCCCCCCCCCC5C5CCCCCCCC5CCCCC5CCCCCC*5CC*55CC5CCCC5C*C5CC5CC5C*CCCC*5*5*55C555CC*5**55555CC5*5*5*555555*5**55*5555555C5*5CC**C*555***55*55555555555555*555**#####
@VH01349:24:AACVJTHM5:1:1105:67123:27542 2:N:0:AGGTGAGA+CGCATAGT
GTCATGGGACTACTAGGGTTTCTAATCCTGTTTGCTCCCCACGCTTTCGTGCCTCAGCGTCAGTGTTGATCCAGATGGCCGCCTTCGCCACGGATGTTCCTCCCGATCTCTACGCATTTCACCGCTACACCGGGAATTCCGCCATCCTCTATCACACTCTAGCCAGCCAGTTTCAAATGCCATTCCCAGGTTGAGCCCAGGGCTTTCACATCTGACTTAACCAACCGCCTACGCACGCTTTACGCCCAGTAATTCCGATTAACGCTTGCACCCTTCGTATTACCGCGGCTGCTGGCGGGGA
+
CCCCCCCCCCCCCCCCCCCCCCCCCCC5CCCCCCCC*CC5CCCCCCCCCCCCCCCCCCCCCCCCCCCCCCCCCCCCCCCCCCCCCCC*5CCC*CC5CCC5CCCCCCCCCCCCCCCCCCCCCCCCCCCCCCCCCCCCCCCCCC5CCCCCCCCCCCCCCCCCCCCCCCCCCCCCC5CCCCCCCCCCCCCCCCCCCCCCCCCC*CCCCCCC5CCCCCCCCCCCCCC5C5CCCCCC*CC*5*CCCC*CC5CCCCCCCCCCCCCCCCCCCCCCCCC*CCCCCCCC5CC55C5CC5*CCCCC#####
@VH01349:24:AACVJTHM5:1:1105:39931:27770 2:N:0:AGGTGAGA+CGCATAGA
GTCATGGGACTACTGGGGTTTCTAATCCTGTTCGCTCCCCATGCTTTCGCTCCTCAGGGTCAGTTAATGCCCAGAGACCTGCCTTCGCCATCGGTGTTCCTCCTGATATCTGCGCATTTCACCCCTACACCAGGAATTCCAGTCTCCCCTACATCACTCTAGTCTGCCCGTACCCACCGCAGATCCGAGGTTGAGCCTCGGACTTTCACGATAGACGCGACAAACCGCCTACTAGCTCTTTTCGCCCAAAAATTTCGGATAACGCTTGCGGCCTAGGTATTACCGCGGGTGGTGGCGCTTT
+
CCCCC**CCCCCCCCCC*5CCCCCCCCCCCCCCCCCCCCCCCCCCCCCCCCCCCCCCCCCCCCCCCCCCCC5CCCC*CCCC*5CCCC*CCCCCCCCCCCCCCCCCCCC*CC5CC*CCCCCCCC*CCCCCCCCC*CCCC*CCCCCCCCCCCCCCCCCCCCCCCCCCCCCCCCCCC*CCCCC*C5*CC**555CCCC5C5C*CCCCC555CCCCC5CCC5CCCCCCC5CC*C***C5*55*55555*5555*5555*555***5*555*55555555**55*55*55555*5555555#####
@VH01349:24:AACVJTHM5:1:1105:12607:28129 2:N:0:AGGTGAGA+CGCATAGA
GTCATGGGACTACAAGGGTTTCTAATCCCGTTCGCTCCCCACGCTTTCGCCCCTCAGCGTCAGTTTAGGACCAGAGAGCCGCTTTCGCCACTGGTATTCCTCCCGATCTCTACGCATTCCACCACTACACCGGGAATTCTGCTCTCCTCTTCCTCACTCTAGCTTGACAGTTTTGAACGGCCTCTCCCAGTTAAGCCGGGAGCTTTCACCTCCAACTTATCGAGCCGCCTACGGGCGCTTTACGCCCAGTAAATCCGGATAACGCTTGTCCCCTACGTTTTACCGCGGCTGCTGCCAGTGG
+
CCCCCCCCCCCCCCCCCCCCC5CCCCCCCCCCCCCCCC*CCC*CCC5CCCCCCCCCCCCCCCCCCCCCCCCCCCC*CCCCC5CCCCCCCCCCCCCCCCCCCCC*CCCCCCCCCCCCCC*CCCCCCCC*C*CCCCCCCCCCCCC*CCCCCCCCCCCCCCCCCCCCCCCCCCCCCC*CCCC**CCCCC5CCCCCCCC5CCCCCCCCCCCCC*CCCCCCC*CCCCCC*CCCCCCCCCCCC*CCCCC5*CCCCCC5CCCCCCCC5CCC*CCCCC*5CCCCC**CC55555***C55C**5#####
@VH01349:24:AACVJTHM5:1:1105:77859:28735 2:N:0:AGGTGAGA+CGCATAGA
GTCATGGGACTACTCGGGTATCTAATCCGGTTTGCTCCCCACGCTTTCGTACCTCAGCGTCAGTTATCGCCTAGAACACCGCTTTCGCCACTGGTGTTCCTCCCGATATCTACGCATTTCACCACTACACCGGGGATTCCATCTTCTTCTACGACACTCAACTCTGGAAGTATCCACAGACCCCTCCCGGTTAAGCCGGGAGATTTCACCACGGACTATCCAAACCGCCTACGTACCCTTTACGGCCAGTAAATCCGGACAACGCTTGCCAGCTAGTTATTACCGCCGGTGCTGGCATGTC
+
*CCCCCCCCCCCCC*CCCCCCCCC5CCC*CCCC*CC*CCCCCCCCCCC5CCCCC5CCCCCCCCCCCCCCCCCCCCC*5CCCCCCCCCCCCCCCCCCCCCCCCCCCCCCCCCCC5CCCCCCCCCCCCCCCCCCCCCCCC5*CCCCCC5C*CCCCCCCCCCCC*CCCCCCCCCCCC*5CC*CCC*CCCC55C*CCCCCCCC5CC5*5CC5C5CC55CCCCC*CCCC5CCCCCCCCCCC*C*C5*CC*5C55C55555CC55555CC5*555*5*555**55555*55***555*55**#####
@VH01349:24:AACVJTHM5:1:1105:16338:30382 2:N:0:AGGTGAGA+CGCATAGA
GTCATGGGACTACCGGGGTATCTAATCCTGTTCGCTACCCACGCTTTCGCTCCTCAGTGTCAGTACTGGCCCAGAGTGCCGCCTTCGCCACTGGTGTTCCTTCCGATATCTGCGCATTTCACCGCTACACCGGAAATTCCACACTCCCCTACCAGACTCCAGTCACGGCAGTATTAGGTGGGGTCTCTGAGTTGAGCCCAGAGTTTTCACACCCGACTTACCGAACCACCTACCAGCTGTTTACGCCCACTAACTCCGGACAACGCTCGCCCCCTAGGTCTTAGCGCGGCTGCTGGCCGTT
+
CCCCCCCCC*CCCCCCCCCCCCC*5CCCCCCCCCCCCCCCCCCCCCC*CCC5CCCCCCCCCCCCCCCCCCCCCCCCC55CCCCCCCCCCC5CCCCCCC*CC5C*CCCCCCCC*CCCCCCCCCCCCCCCCCCCCCCCCCCCCCCCCCCC*CCCCC*5CCCCCCCCC5*C5CCCC*CCCCCCC*CCCCCCCCCCCCCCCCCCCCCCCCCCCCC5CC*CCCCC*C5CCC5CCCC5C*C5*5CCCC5CCCCCC*C*C*55**5*5555555*55C5555**55*55C*555*5*555555#####
@VH01349:24:AACVJTHM5:1:1105:71004:30477 2:N:0:AGGTGAGA+CGCATAGA
GTCATGGGACTACAAGGGTATCTAATCCTGTTTGCTCCCCACGCTTTCGCGCATGAGCGTCGGACACTCCTCCAAAGAGGAGCTCTCCGGCCCAGCCGGCCGCCTTCGCGACTGGTGTTCTTCCCGATCTCTACGCATTCCACCGCTACACCGGGAATTCCACCGGCCTCTACCGGTCCCTAGACCCGCCGTATCGGAAGCAAACACCGCGGTTGAGCCCCGGGCTTTCACTCCCCACGCACGAGTCCGGCTGGCCGCGCTTTACGCCCAGTAATTCCGAACAACGCTCGCGGCCTGCGCT
+
CCCCC*CCCCCCCCCCCCCCCCCCCC5CCCCCCC*CCCCCCCCCCCCCCC55CCCCCCCCC*CCCC5CCCCCCCCCCCCCCCCCCC*CC*CC*C*CCCCCCCCCCC5CC*CCCCCCCCC5CC5*CCCC*CCCCCCC5CC5CCCCC*CCCCCCCCCCCCCCCCCCCC*CCCC*CCCCCCC*CCC5C5CCCC5C5CCCCCC55CCC*CCCC**5555C5*55C5*CC*55*55C555*5555555C555555*5***5555555*C5555555*55555555*55C55555555***5#####
@VH01349:24:AACVJTHM5:1:1105:44021:30647 2:N:0:AGGTGAGA+CGCATAGA
GTCATGGGACTACTGGGGTTTCTAATCCTGTTCGCTCCCCATGCTTTCGCTCCTCAGCGTCAGTTAATGCCCAGAGACCTGCCTTCGCCATCGGTGTTCCTCCTGATATCTGCGCATTTCACCGCTACACCAGGAATTCCAGTCACCCCTACCGAACTCCAGCCTGCCCGTATCGACTGCAAGCCCACAGTTAAGCCGCGGGTTTTCACAGTCGACGCAACAAGCCGCCTACGAGCTGTTTACGCCCAATAAATCCGGACAACGCTCGCGCCCTACGTCTTACCGCGCCTGCTGGCAAGGA
+
CCCCCCCCCCCCCCCCCCCCCCCCCCCCCCCCC5CCC5CCCC5*CCCCCCCCCC5CCCC5CCCCCCCC*CCCCCC5CCCCC*CCCC5CCCCCCCCCCC5CCCCCCC5CC5CC5CCCCCCCCCCCCCCC*C5CCCCCCCCCCCCC*C5CCCCCCCCCCCCCCCC5C5CC5CCCCCCCC5CCCCCCCCCCCCCCCCCCCCCCCCCCCCC5CCCCCCCCC*CCCCC5C*5CCCCCC*CC5**5555555C555*555555555555555555**C5555555555*5555*55555555#####
@VH01349:24:AACVJTHM5:1:1105:62540:31064 2:N:0:AGGTGAGA+CGCATAGA
GTCATGGGACTACTAGGGTTTCTAATCCTGTTCGCTCCCCACGCTTTCGCTCCTCAGCGTCAGGTAAGGCCCAGCAAGCCGCCTTCGCCACCGGTGTTCCTCCTCATATCTGCGCATTTCACCCCTACACCAGGAATTCCACTTGCCCCTACCTACCTCTAGCCGGCCCGTATCCACCGCAGACCCGCAGTTAAGCTGCGGGCTTTCACGGCAGACGCGACCAGCCACCTACGAGCTCTTTACGCCCAATAATTCCGGACAACCCTTGCGCCCTACGTATTACCCCGGCTGCTGGCAGACC
+
CCCCCCCCCCCCCCCCCCCCCCCCCCCCCCCCCCCCCCCCCCCCCCCCCCCCCCCCCCCCCCCCCCCCCCCCCC*CCCCCC*CCCCCCCCCC*CCCCCCCCCCC*CCCCCC5CC*CCCCCCC5*C5CCCCCCCCCCCCCCCCCCC5CCCCCCCCCCCCCCCCCCC5CCCCC*C*CCCC*CCCCCCC5CC5CCCCCCC*CCCCCCCCCCCCCCC5*CCCCC*CCC*CCCCCCCCC555*CCC5CC*CCC5C*CCC5CCCCCCCC5CCCCC5CC*CCC5CCCCC*C*C*CCC5CCCCC#####
@VH01349:24:AACVJTHM5:1:1105:46350:31651 2:N:0:AGGTGAGA+GGCATAGA
GTCATGGGACTACTCGGGTATCTAATCCCGTTTGCTCCCCTGGCTTTCGCTCCTCAGTGTCAGTATTGGTCCAGGATGCCGCCTTCGCCACCGGTGTTCCTCCAGATATCTACGCATTTCACCGCTACACCTGGAATTCCGCATCCCTCTCCCAAACTCAAGCCATCCAGTATCAGACGCAGTTCCCCGGTTAAGCCGGGGGATTTCACGTCTGACTTAGTTGGGCACCTACGAGCCCTTTACGCCCAGTAATTCCGAACAACGCTTGCCCCCCCCGTATTACCGCGGCTGCTGGCATCCG
+
CCCCCCCCCCCCCCCCCCCCCCCCCCCCCCCCCCCCCCCCCCCCCCCCCCCCCCCCCCC5CCCCCCCCCCCCCCCCCCCCCCCCCCCCCCCCCCCCCCCCCC*CCCCCCCCCC5CCCCCCCC5CCCCCCCCC5CCCCCCCCCCCCC*CCCCCCC5CCCCCCCCCCCCCCCCCCCCCCCCCCCCCCCCCCCCCCCC*CCCCCCC5CCCC*CCCCC5CCCCCCCCC*CCCCCC55CC*CCCCCCCC5C5C5CC5CCCC*CCCCC5CCCCC5C*CCCC*5*55CC*55C5CCCCCCCCC#####
@VH01349:24:AACVJTHM5:1:1105:57428:31821 2:N:0:AGGTGAGA+CGCATAGA
GTCATGGGACTACTCGGGTATCTAATCCTGTTTGCTCCCCACGCTTTCGCGCCTCAGCGTCAGTTACAGACCAGAAAGCCGCCTTCGCCACTGGTGTTCCTCCACATCTCTACGCATTTCACCGCTACACGTGGAATTCCGCTTTCCTCTTCTGTACTCAAGTTCTCCAGTTTCCAATGACCCTCCACGGTTGAGCCGTGGGCTTTCACATCAGACTTAAAGAACCGGCTGCGCGCGCTTTACGCCCAATAATCCCGGACAACGCTTGGCACCTACGTATTACCCCGGCTGCTGGGAGATA
+
CCCCCCCCCCCCCCCCCCCCCCCCCC5CCCCCCCCCCCCCCCCCCCCCCCCCCCCCCCCCCCCCCC*CCC5CCCCCCCCCCCCCCCCCCCCCC5CCCCCCCCCCCCCCC*CCC*CCCCCCCCCC5C5CC5*CC5CCCCC*5CCCC5CCCCCCCCCCCCCCCCCCCCC*C*CCCCCCCCC5CCC*CCCC5CCCCCCCC5CCCC5C*CCCCC*CCCCCCCCCC*CC*CC*CCC5CCC*CC*CC5C5CCCCCCCCC5*CC5CCCCC**CC5CCC55CCCCCCCCCCC*CC5CC*CC555#####
@VH01349:24:AACVJTHM5:1:1105:8953:34206 2:N:0:AGGTGAGA+CGCATAGA
GTCATGGGACTACTCGGGTATCTAATCCTGTTTGCTCGCCACGCTTTCGCACCTCAGCGTCAGTACCGGACGAGTGAGCCGGTTTCGCCACTGGTGTTCTTCCTAATATCTACCAATTCCACCTCTACACTAGGAGTTCCACTCACCTCTTCCGGACTCTAGATTGCCAGTATCAAACGCAGTTCTGGAGTTGAGCTCCAGCATTTCACCCCTGACTTAACAATCCGCCTACGTGCTCTTTACGCCCAGTAAATCCGAACAACCGTAGCCGCCTTCGTATTACCCCGGCTGCTGCGAGGGA
+
*5C5C*5CCCCCCCCCCCCCCCCC*CCCCCCCCC5CCCCCC5CCCCCC*5CCCCCC*CCCCCCCCCCCCCC*CCCCCCCCC*CCCCCCCCCCCCCCCCCCCCC5CCCCCCCCCCCCCCCCCC*CCCCCC5C5*CCCCCCCC5CCCC*CCCC5*CCCCCCC**CCC**CCC*55CCCC*CC5*CCCCC5C*C5*C55CCC5C*5C***5*5C5C555CCCCC55C5*5*5C55*55**5555*55555****5555*5**5555*5555*555555**555555**5555***5**5#####
@VH01349:24:AACVJTHM5:1:1105:43794:37122 2:N:0:AGGTGAGA+CGCATAGA
GTCATGGGACTACTAGGGTTTCTAATCCTGTTTGCTCCCCACGCTTTCGCACATGAGCGTCAGTATTGGTCCAGGAAGTCGCTTTCGCCACTGATGTTCCTTCCGATATCTACGCATTTCACCGCTACACCGGAAATTCCACTTCCCTCTCCGATACTCTAGCAATGCAGTCTCGAATGCTGTTCCCAGGTTAAGCCTGGGGATTTCACACCGGACTTGCAAAGCCGCCTACGCGCGCTTTACGCCCAGTAATTCCGATTAACGCTCGCACCCTCTGTATTACCGGGGCTGGTGGGTGCTA
+
CCCCCC*CCCCCCC5CCCCCCCCCCCC*CCCCCCCCCCCCCCCCCCCC5CCCCCCCCCCCCCCCCCCCCCC5CC*CCC*CCCCCCCC*CCCCCCCCC5CCCC5CCC5CCCCC5CCCCCCCCCCC5CCCCCCCCCC*CCC*CCCCCCCCCCCC*CCCCCCCCCCCCCC*CCCCCC*CC5CC*CCCCCC5CCC5C*C*CCC5CCCCC5CCC5CC*CCCCC5CCC*CCCCCC5C5*CCCC5C5CC***CC5CC*CCCC55C55CCC5C55CCCCC5C5CCCCCCCC5C*CC5CC5CC5*#####
@VH01349:24:AACVJTHM5:1:1105:66441:37349 2:N:0:AGGTGAGA+CGCATAGA
GTCATGGGACTACTGGGGTATCTAATCCTGTTTGCTCCCCACGCTTTCGCGCCTCAGCGTCAGTTACAGACCAGAAAGCCGCCTTCGCCACTGGTGTTCCTCCAAATCTCTACGCATTTCACCGCTACACTTGGAATTCCGCTTTCCTCTTCTGTACTCAAGTCGCCCAGTTTCCAATGTCCTTCCACGGTTGAGCCGTGGGATTTCACATCAGTCTTAAGCGACCGCCTCGGCGCGCTTTAGCCCCAATAATTCCGGACAACGCTTGCCACCTACGTATTACCCGGGCTGGTGGGTGAGT
+
CCCCCCCCCCCCCCCCC5CCCCCCCCCCCCCCCCCCCCCCCCCCCCCCCCCCCCCCC*CCCCCCCCC*CCCCCC5CC5CC55CCCCCCC*CCCCCCC5CCCCCCC5CCCCCCCC5*5CCCCC*C5C**C5CCCCCCC5CCCCC5C*CCC*5CC5C55C55C555*5CC5CCCC5555CC*55C5CC55C5CC*C5CCCC*CCCCCC*C*CCC*C**5CC55*55555*55555CC555CCC5**C*C55C**55555CC55CC55*55C555C5CC555*5C*5**55555*5555#####
@VH01349:24:AACVJTHM5:1:1105:28911:37501 2:N:0:AGGTGAGA+GGCATAGA
GTCATGGGACTACTGGGGTATCTAATCCTGTTTGCTACCCACGCTTTCGCGCATCAGCGTCAGAACCGGTCGAGGTAGCCGCCTTCGCCACCGGTGTTCCTCCCAATATCTACGCATTTCACCGCTACACTGGGAATTCCGCTACCCCCTCCCGGCCTCGAGCCCGACAGTTTCAAACGCAGTTCCTCAGTTGAGCCGAGGGATTTCACCTTTGACTTACCGGGCCGCCTACGCGCCCTTTACGCCCAATAATTCCGAATAACCCTAGCCCCCTCCGTATTACCGCGGCTGGTGGCCGCAT
+
CCCCCCCCCCCCCCCCC5C*CCCCCCCCCCCCCCCCCC**CCCCCCCCCCCCCCCCCCCCCCCCCCCCCCC*CCCCCCCCCCCCCCCCCCCCCCCCCCCCCCCCCCC5CCCCCC5CCCCCCCCCCCCCCCCCCCCCCCCCC*C5CCCCCCCCCCC*CCCCCC*CCCCCCCCCCCCCC*CCCCC5CCC*CCCC*C*CCCCCCCCCCCCCCCC55CCCCCCCCCCCC*CC*CC5CCC5*C5CCCC5*CC*CCCCC5C*C*5*555**555*5555555555555*55C55C*5*555*#####
@VH01349:24:AACVJTHM5:1:1105:54190:38466 2:N:0:AGGTGAGA+CGCATAGA
GTCATGGGACTACAAGGGTTTCTAATCCTGTTTGCTCCCCACGCTTTCGCGCCTCAGCGTCAGTTACAGACCAGAAAGCCGCCTTCGCCACTGGTGTTCCTCCACATCTCTACGCATTTCACCGCTACACGTGGAATTCCGCTTTCCTCTTCTGCACTCAAGTTCCCCAGTTTCCAATGACCCTCCACGGTTGAGCCGTGGGCTTTCACATCAGACTTAAGGAACCGCCTGCGCGCCGTTTACGCCCAATAATTCCGGACAACGCTTGCCACCTACGTATTACCGCGGCTGCTGGCCAACC
+
CCCCC5CCCCCCCCCCCCCCCCCCCCCCCCCCC5CCCCCCCCCCCCCCCCCCCCCCCCCCCCCCCCCCCCC*C5CCCC*CC5CCCCCCCCCCCCCCCCC5CCCCCCCCCC5CCCCCCCCCCCCCCCCCCCCCCCCCCCCCCCCCCC*CCCCCCC*CCC5CCCCCCCCCCCCCCCCCCC*CCCCCCCCCCCCCCCCCCCCCCC*CCCCCC5CCCCCC*CCCCCCCCCCCCC**CCC55*5CC*CCCCCCCCC5CC5C5CCCCCC5*CCC5CCCCC5C*5CC*5CCC*CC*C55CC5*#####
@VH01349:24:AACVJTHM5:1:1105:63373:41287 2:N:0:AGGTGAGA+CGCATAGA
GTCATGGGACTACAAGGGTTTCTAATCCCGTTCGCTCCCCTAGCTTTCGCAGTTCAGCGTCAGTGTCGGCCCAGCAACCCGCCTTCGCCGCAGGTGTTCCTCTCGATATCTACGCATTTCACCGCTACACCGAGAATTCCTGTTGCCCCTTCCGCACTCTAGCCCTGCAGTATCGGCTGACCTTTCCGGGTTAAGCCCGGAGATTTCACAACCGACTTACAGTGGCCGCCTACCCGCCCTTTACCGCCTGTCAATCCGAACAACGCTTGTTGCCGCCGTATTACCGGGGCTGCTGGTGCTC
+
CCCCCCCCCCCCCCCCCCCCCCCCCCCCCCCCCCCCCCCCCCC5CCCC*CCCCCCCC5CCCCCCCCCCCCCCCCCCC5CCCCCCCCCCCCCCCCCCCC*C5CCCCCCCCCC5CCCCCCCCCCCC*CCCCCCC5C5C5CCC*5CC***5CCC5CC**CCCCCCCCC**CCCCCC*CCC5**5555555*5*555C5*55555555555555555*5555*5555555555555*555*55*55C**555*55*5555555*5555555*555555*555*55555*5*555C5555*#####
@VH01349:24:AACVJTHM5:1:1105:28722:42612 2:N:0:AGGTGAGA+CGCATAGA
GTCATGGGACTACTGGGGTATCTAATCCTGTTCGCTCCCCCAGCTTTCGCTCATCAGCGTCAGGTCCGGCCCAGGATCCCGCCTTCGGCACCGGTGTTCCTCCTGATATCTGCGCATTTCACGGCTACACGAGGAATTCCAGATCCCCCTACCGGGCTCTAGTCTGACAGTATCGAACGCATCCCAGGGTTGAGCGCTGGACTTTTACGTCCGACTTCCCAAACCACCTACGAGCCCTTTACGCCCAATAAATCCGGACAACGGTCGCCCCCTACGTATTACCGCGGCTGCTGGGAATCGG
+
CCCCCCCCC*CCCCCCCCCCCCCCCCCCCCCCCC*CCCC5CCC*CCCCCCCCCCCC*CCCCCCCCCCCCCCCCCC5C*CC5CCCCC5*CCCCCCC5CCCCCCC5CCCCC*CCC5*CCCCCCC*C5CCCCC*CCCCCCCCCCCCC*CC55CCCC*C*C*CCCCCCC5CCCCC5CC5CCCCCCCC5CCCCCCCCC5C*CCCC5C*CCCC55CCCCCCCC**CCCC55C*5*55555C**5*55**55*555**55**55555**5555**5555**55*555**5555*555555555#####
@VH01349:24:AACVJTHM5:1:1105:33550:44335 2:N:0:AGGTGAGA+CGCATAGA
GTCATGGGACTACACGGGTTTCTAATCCCGTTCGCTACCCACGCTTTCGCACCTCAGCGTCAGAACAGTGCCAGGAGGCCGCTTTCGCCACTGGTGTTCTTCCCGATCTCTACGCATTCCACCACTACACCGGGAATTCCGCCTCCCTCTCACCGTCTCAAGCATGAAAGTTTCCTACGTCCTCTCCCAGTTAAGCCGGGAGCTTTCACGTACGACTTCCCATGCCGCCTGCGTGCCCTTTACGCGCAGTAATTCCGGATAACGCTCGACACCTACGTATTACCGCGGCTGCTGGCAAGCC
+
CCCCCCCCCCCCCCCCCCCCCCCCCCCCCCCCCCCCCCCCCCCCCCCCCCCCCCCCCCCC5CCCCCCCCC5CCCCCCC*CCCCCCCCC5CCCCCCCCCCCCCCCCCCCCCCCCCCCCCCCCCCCCCC*CCCCC5CCCCCCCCCC*CCCCCCCCCCCCC5CCCCCC5CCCCCCCCCCCCCCCCCCCCC5CCCCCCCCCCCCCCCCCCCCCCCCCCC*CCCCCCCC5CCCCCCCCCCCCCCCCCCCC*CCCCCCCCCC*CCCCCCCCCCCC*CCCCCC5CCCCCCCC5CCCCCCCCCC#####
@VH01349:24:AACVJTHM5:1:1105:46805:44865 2:N:0:AGGTGAGA+CGCATAGA
GTCATGGGACTACTAGGGTTTCTAATCCTGTTTGCTCCCCACGCTTTCGCGTCTCAGCGTCAGTATCCAACCAGGGGGCCGCCTTCGCCACGGGTGTTCCTCCCGATATCTACGCATTTCACCGCTACACCCGGAATTCCACCCCCCTCTTTGGTACTCTAGCTTGTCAGTTTCATGCGTCTTTCCTCGGTTGAGGCGAGGGCTTTCACACATGACTTAACAAACCGCCTACACGCCCTTTACGCCCAATGATTCCGAACAACGCTTGCACCCTCTGTATTACCGCGGCTGCTGGGGGGAG
+
CCCCCCCC5*CCCC5CCCCCCC5CCCCCCCCCCC*CCCCCCCCCCCCCC*CCCCCCCCCCCCCCCCCCCCCCCCCCCCCCCCCCCCCCCCCCCCCCCC*CCCCCCCCCCCCCC5CCCCCCCCCCCCCCC5C*C5CCCCCCCC5CCCCCCCCCCCCCCCCCCC5CCCCCCCCCCCCCCCCCCCCCC*CCCCCCCCCCCCCCCCCCCCCCCCC*CC5CCCC55CC55CC*CCC5CCCC5C5CCCCCCCCC5C5CCCCCCC55CC55*CCCCCCC5CC55CCCC55*555*CCCC5C5*#####
@VH01349:24:AACVJTHM5:1:1105:18231:44998 2:N:0:AGGTGAGA+CGCATAGA
GTCATGGGACTACAAGGGTTTCTAATCCCGTTTGCTCCCCTAGCTTTCGCGCCTCAGCGTCAGTACCGGTCCAGAGAGCCGCCTTCGCCACCGGTCTTCCTCCCAATATCTACGCATTTCACCGCTACACTGGGAATTCCACCCTCCTCTCCCGGACTCAAGACAGACAGTATCTCCCGCAGTTCCACGGTTGAGGCGTGGGATTTCACGAGAGACTTGTCCGCCCGCCTACGCGCCCTTTACGCCCAGTAATACCGAACAACGCTTGCCCCCCCCGTATTACCCCGGCTGCTGGCAAAAC
+
CCCCCCCCCCCCCCCCCCCCC5CCCCCCCCCCCCCCCCCCCCCCCCCCCCCCCCCCCCCCCCCCCCCCCCC*CCCCCCCCCCCCCCCCCCCCCCC*CCCCCCC*CCCC5CCCCC5CCCCCCCCCCCCCCCCCC*CCCCCCCCCCCCCCCCC*CCCCCCCCCCCCC*CCCC*CCCCCCCCCCCCCC5C5*CCCC5C*CCCCCCCCCCCCCCC5CCC5CCCCC5CC*CCCCCCC*C55*CCCCC*CCCCC55*CC*C5CCCCC55*55CC5CCCCC555C*C55C5**55C5C5CCCC#####
@VH01349:24:AACVJTHM5:1:1105:43927:45584 2:N:0:AGGTGAGA+CGCATAGA
GTCATGGGACTACAAGGGTTTCTAATCCCGTTTGCTCCCCTGGCTTTCGCTCCTCAGCGTCAGTGCCGGTCCAGGATGCCGCCTTCGCCACCGGTATTCCTCCAGATATCTACGCATTTCACCGCTACACCTGGAATTCTGCATCCCTCTCCCGCATTCAAGCCATCCAGTATCGGATGCAGTTCCCAGGTTGAGCCTGGGGATTTCACATCGGACTTAGTTGGCCGCCTACGAGCCCTTTACGCCCAGTAATTCCGAACAACCGTTGCCCCCCCCGTATTACCCCCCCTGGTCGCCACTC
+
CCCCCCCCCCCCCCCCCCCCCCCCCCCCC*CCCCCCCCCCCCCCCCCC*CCCCCCCCCCCCCCCC*CCCCCCCCCCCCCCCCCCCC*CCCCCCCCCCCCCCC*CC5CCCCCCCCCCCCCCCC*CCCC5CCCCCCCCCCC5CCCCCCCCCCCCCC*CCCCCCCCCCCCCCCCCCCCCCCCCCCCCCCCC*CCC*CCCCCCC*CCCCCCCCCCC*CCCCCCCCC55CCCCCCCC5CC*5CCCC5CCCCCC5C5CCCC5CCC5CC5**C5C5C5555C55555555**5*5C5**C5*5#####
@VH01349:24:AACVJTHM5:1:1105:55686:46020 2:N:0:AGGTGAGA+CGCATAGA
GTCATGGGACTACTCGGGTTTCTAATCCCGTTTGCTCCCCACGCTTTCGCGCCTCAGCGTCAGGAGATGCCCAGAGACCCGCCTTCGCCACCGGTGTTCCTCCCGATCTCTACACATTTCACCGCTACACGGAGAATTCGAGTCTCCTCTGCATCCCTCAAGAACAGCAGTCTCGGCCGACCCCCCTCAGTTGAGCCAAGGGATTTCACGACCGACTTGCCATCCCGGCTACCCGCCCTTTACGCCCCGTGATTCCGAGCAACGGTTGCCCCCGCTGTCTTACCGCGGCTGCTGGCAGCAT
+
CCCCCCCCCCCCCCCC5CCCCCCCCCCCCCCCC55CCCCCCCCCCCCCCCCCCCCCCCCCCCCCCCCCCCCCC5CCCCCCCCCCCCC*CCCCCCCCCC5CCCC5CCCCCCCCCCCCCCCCCCC5CCCC5C*CCC*CCCC5*CC5C*CCCCC5*CC5C5C*5C5CCCC5CC5CCC*CCCCCC*55*C55C*555*5*5*55555*5555**5555555C5*55C555555555*55555C5C5555***5555555**55*5555*555*555**55*55*55**55555**5555C#####
@VH01349:24:AACVJTHM5:1:1105:54853:47004 2:N:0:AGGTGAGA+AGCATAGA
GTCATGGGACTACTCCTGTTTCTAATCCCGTTTGCTCCCCACGCTTTCGCGCCTCAGCGTCAGGAGATCCCCAGAGACCCCCCTTCCCCACCGGTGTTCCTCCCGATCTCTACACATTTCAGCGGTACACCGAGAATTGCCGTCTCCTCTGCATCCCTGATGACCTGCAGTCTCCGGCGACCGCCTTGAGCGCTGCCTAGGGAATTCTGTACGGACTTGCCATGCAGACTACCCGGCATGTACGCCCACTGATCGCGTGCACCCCTGGCGCCCTCTGTCTTCCTCCGGCCGCAGGCAGCAT
+
5C5**C*CCCCCCCC5**C5*5555C5555555C5555CCC555CCC555C5CCCCC5C55CC5CCCC555*CCC*C5C**5C5CC*5C555C5CC5CCCC*CC*5CC*CC*555CCCCCC*555*5*55555*555C5**5C*55*55*55*5*****5*5**5555*555****5*55*555*****5**555****5555**55*5*5*555*55555***555555**5*55***5*5*5**5*5555**555*5*5*5*5**5*5*55555*5**555**555**5*55**#####
@VH01349:24:AACVJTHM5:1:1105:23704:48121 2:N:0:AGGTGAGA+CGCATAGA
GTCATGGGACTACCAGGGTATCTAATCCTGTTTGCTCCCCACGCTTTCGCGCCTCAGCGTCAGAAATCGGCGAGCAAGGCGCCTTCGCCACAGGTGTTCCTCCACATCTCTACGCATTTCACCGCTACACGTGGAATTCCCCTTGCCTCTCCGATCCTCAAGGCACCGCGTATCCACGGCAGTCCCACAGTTTAGCTCTGGGCTTTCACCCCGGACGGAGATGGCCGCCTGGGCGCGGTTTAGGCCCAGTGATTCCGGACAACCCTTGCCCCCTACGTATTACGCCCGCTGCTGCCACACA
+
CCCCCCCCCCCCCCCCCCCCCCCCCCCCCCCCCC*CC5CCCC**CCCCCCC5CCCCC*CCCCCCCCC5CCC5CCCCCC*CC**CCCCCCC5C5CCCCCCCCC5CCCCCC5CCCC5CCCC*CCCC5C5CC*CCC*CC5CCCCCCC55CC5CCCC*C5C5*CC5*CCCC5C55CCC5C*C5555C555*55555*5*5555*555555*55*5555555*555555*55C55555*5***C55C*C5*5C5C5*CC*C55C5555*5C555**5C5*55C55555**555**5**555#####
@VH01349:24:AACVJTHM5:1:1105:57674:48311 2:N:0:AGGTGAGA+CGCATAGA
GTCATGGGACTACTAGGGTATCTAATCCTGTTCGCTCCCCACGCTTTCGTACCTCAGCGTCAGTTACAGACCAGACAGTCGCCTTCGCCACTGGTGTTCCTCCACATCTCTACGCATTTCACCGCTACACGTGGAATTCCACTCTCCTCTTCTGTACTCAAGTTCCCCACTTTCCAATGACCCTCCACGGTTGAGCCGTGGGCTTTCACATCAGACTTAAGAAACCGCCTGCGTACGCTTTACGCCCAATAATTCCCGACAACGCTTGCCACCTACGTATTACCCGGGCTGGTGGGTGCTC
+
CCCCCCCCCCCCCCCC5CCCCCCCCCCCCCCCCCCCCCC5CCCCCCCC**CCCCCCCCCCCCCCCCCCCC5C*C**CCCCC*CCCC5CC5C55C5CCC*CC55CC5CC5CCC5C*55CC5C5CCCC5CC*CCC5CC55CCC5CCC*5C5CCCC*C5CCCC55CC*C555*CC5C5CC5CC5*CC5CC*5CCCCC**C*CC5CCCCCCC5CCCCCCCCC555CCCC5CC55**5CC5**5CCCCCC*CCC*55CC5C*555CC555CC5*5C5CCCCC*555*555*5*555*555*#####
@VH01349:24:AACVJTHM5:1:1105:52239:49579 2:N:0:AGGTGAGA+CGCATAGA
GTCATGGCACTACTAGGGTTTCTAATCCCTTTCGGTACCCTGGCCTTCGAGCCTCAGCGTCAGGAGTTGTCCACTAGCTCGCTTTCGCCACGAGTGTTCCTCACGATATCTACGCATTTCACTGGTACACCGTGAATTCCAGCTACCTCTCCAATCCTCTAGGACGGCAGTATCGGATGCAGTTCCGGGGTTGAGGCCCGGGATTTCACATCTGACTTACCACGCCGCCTACGGTCCGTTTAGGGCCAGTGATTCCGAACAACGCTCGGGACCTTCGTATTACGGCCGCTGGTGGGCCTAT
+
CC55CCC*CCCCCCC5CC*CCC*C5CCCCCC*CC5C5CCC555CCC5C5CCCCCCCCCCCCC5CCCCCCCCC5*C5C5CCCCCC5*CCCCCC*5*CCCCCC5*CCCCC55CC5C5CCCCCCCCC*C*CCCCCCCCCCCC5CC*CCC*CCCCCCCC5CC5CCC*55CCC5CCCCCCC*C*CCCCC*CCCCC5C**C*C55555CCCCCCCC*CC5*CCC5C*CC5CCC5C5*555**55555C55*55*55*55555*55*55**555*555*5555*55555*5***55*5*555*#####
@VH01349:24:AACVJTHM5:1:1105:56632:50109 2:N:0:AGGTGAGA+CGCATAGA
GTCATGGGACTACTAGGGTTTCTAATCCTGTTTGCTCCCCACGCTTTCGCGCCTCAGCGTCAGTGCCGGTCCAGATGGCCGCCTTCGCCACCGGTGTTCTTCCCAATATCTACGAATTTCACCTCTACACTGGGAATTCCGCCATCCTCTCCCGGACTCGAGCACCCCAGTCTCAAGCGCCGTCCCCGGGTTGAGCCCGGCACTTTCACGCCTGACTTGGAGCGCCGCCTACGCGCCCTTTACGCCCAGTAATTCCGAACAACCCTATCCCCCTCCGTATTACCGCCGCTGGTGGGTGGAG
+
CCCCCCCCCCCCCCCCCCCCCCCCCCCCCCCCCCCCCCCCCCCCCCCCCCCCCCCCCCCCCCCCC*CC*CCCCCCCCCCCCCCCCC*CCCCCCCCCCCCCCCCCCCCCCCCCCCCCCCCCCCCC*CCCCCCCCCCCCCCCCCCCCCCCCCCCCC5CCCCCCC*CCCCCCCCCC*CCCCCCC5CC5CCCCC5CCCC5CC*C*CCCC*CCCCCCCCCCCCCCCCCCC*CCCC*CCCCCC**CCC*CCC*CCCCCCC*5CCC5*5C**55*555555555*5CCCC*55**CC5*CCC*#####
@VH01349:24:AACVJTHM5:1:1105:53224:55524 2:N:0:AGGTGAGA+CGGATAGA
GTCATGGGACTACAAGGGTATCTAATCCTGTTTGCTCCCCACGCTTTCGCGCCTCAGCGTCAGTTACAGACCAGAGTGTCGCCTTCGGCACTGGTGTTCCTCCACATCTCTACGCATTTCACCGCTACACGTGGAATTCGACTCTCCTCTTTTGCACTGAAGTCCCCACGTTTCCAATGACCCTGCACCGTTGACGCGTGGGCTTTCACACTACACTTAAACGACCGCCTGCCCGGGCTTTACGTGCAATAATTCCGGGCAAGCCTTGCCACGTACGTATTACCGGGGGTGGTGGCTAACC
+
CCCCCCCCCCC5CCCC*CCC55CCCCCCC5CCCCCCCC5CCCCCCCCC5CCCCCCC5CCCCCCCCCCCCCCCCCC***CCCCCCCCC**CCCCC55CCCC*CCCCC5CC*CC5*C5CCC*CCC5CC*CCC**5555555*555555C5555*55C5*5*55*5*555**55555555555*555555**5*555***5C55555555555**5*555*555*5555*55**5*55555*555*5**5555*55**555*5555**55**5555**5*555*55*5*5555*555*5#####
@VH01349:24:AACVJTHM5:1:1106:39666:1530 2:N:0:AGGTGAGA+CGCATAGA
GTCATGGGACTACAAGGGTATCTAATCCCGTTTGCTCCCCTGGCTTTCGCGCCTCAGCGTCAGTGTCAGCCTAGCAACCCGCCTTCGCCTCAGGTGTTCCTCTTGATATCTACGCATTTCACCGCTACACCAAGAATTCCGATTGCCCTTTCTGCACTCTAGCACTGCAGTATCAGCTGGCCGTTCCGAGTTAAGCTCGGAGATTTCACAGCTGACTTACCGCGCCGCCTACGCGCCCTTTACGCCCAGTAAATCCGAACAACCCTTGCGCCCTACGTATTACCGCGGCTGCTGGCCTAAA
+
5CCCCCCCCCCCCCCCCCCCCCCCCCCCCCCCCCCCCCCCCCCCCCCCC5CCCCCCCCCCCCCCCCCCCCCCCCCCCCC*CCCCCCC*CC*5CCCCCC*CCCCCCCCCCCCCCCCCCCCCCCCCCCCCCCCCCC5CCCC5CCCCCC5CCCCCCCCCCCCCCCCC*CC*CCCCCCCCCCC5C5CCCCCCCCCCCCCCCC*CCC5CCCCCCCC5CCCCCCCC*CCCCCCC5CC*5CCC*5CC5*CC5C*CC5C5CC5CCCC5C55*CCC5CCC*5C*5555555555555555*CCC5#####
@VH01349:24:AACVJTHM5:1:1106:22132:2022 2:N:0:AGGTGAGA+GGCATAGA
GTCATGGGACTACCCGGGTTTCTAATCCTGTTTGCTCCCCACGCTTTCGTGCCTGATCGTCAGTTCTGGTCCAGGAAGCCGCTTTCGCCACTGATGTTCCTTCCGATATCTACGCATTTCACCGCTACACCGGAAATTCCGCTTCCCTCTGCCGAACTCTAGCCAAACAGTATCGAATGCAATTCCCAGGTTGAGCCCGGGGCTTTCACACCCGACTTGAATGACCGACTACGCACGCTTTACGCCCAGTAATTCCGATTAACGCTTGCACCCTCTGTATTACCGCGGCTGCTGGCTCTCT
+
CCCCCCCCC*CCCCCCCCCCCCCCCCCCCCCCC5CCCCCCCC5CCCCCCCC5CCCCCCCCC5CCCCCCCCCCCCCCCCCCCCCCCCCCCCCCCCCCCCCCCCCCCCC*CCCCCC5CCCCCCCCC5CCCCCCCCCCCCCCCCC5CCCCCCCC5C5CCCCCC5C*CCCCCCCCCCC5CCC5CC*CCC*CCCCCCCCCCCCCCCCCCCCCC*C5CCCC5CCCC5CCC5CCCCCC*C5CCC5CCCC*C*5C5CC*CC5CC5C5CCC*C5CCCCC55CCC55CCCC*55*55**55CC5C5#####
@VH01349:24:AACVJTHM5:1:1106:28135:3442 2:N:0:AGGTGAGA+CGCATAGA
GTCATGGGACTACACGGGTTTCTAATCCTGTTTGCTCCCCACGCTTTCGAGCCTCAGCGTCAGAAATGTTCCAGAGCGCCGCCTTCGCCACCGGCCTTCCTCCCGATCTCTACGCATTTCACCGCTACACCGGGAATTCCGCGCTCCTCTCCCATCCTCTAGCCAAGCAGTCCCCTCCGCCCTTTCCGGGTTAGGCCCGGAGATTTCACCGAGGGCTTACCTAACCGCCTACGCTCCCTGTACCCCCAGTAAATCCGAACAACCCTTGGCACCTTCGTATTACCGCGGCTGCTGGCCCGGA
+
CCCCCC5CC*CCCC*CCCCCCCC5CCCCCCCCCCCCCCCCCCC5CCCCCCCCCCCCCCCCCCC5CCCCCCCCCC*CCCCCCCCCCCC*CCCCCCCCCCCCCCCCCCCCCCCCCC5CCCCCCCCC*CCCCCCCCCCCCCCCC*CCCCCCCCCCCCCCCCCCCCCCCCCCCCCCCCCC5CCCC5CCCCCCCCC55C*5C*CCCCCC*CCCC*CCCC5CCCCCCCCCCC*CCCC5C5CC*CCCCCC*C*CCCCCCC*5CCCC5CC5*CCCCCCCCC5CCCCCCCCC*5CC5CC5CC*CC#####
@VH01349:24:AACVJTHM5:1:1106:19405:6793 2:N:0:AGGTGAGA+CGCATAGA
GTCATGGGACTACTCGGGTTTCTAATCCTGTTCGCTCCCCACGCTTTCGCTCCTCAGCGTCAGTTACAGACCAGAGAGTCGCCTTCGCCACTGGTGTTCCTCCACATCTCTACGCATTTCACCGCTACACCTGGAATTCCACTCTCCTCTTCTGTACTCAAGTCTCCCAGTTTCCAATGACCGCTCGTAGTTAACCCACGAGATTTCACATCAGACTTAGAAGACCGGCTGCGAGCGCTTTACCCCGAATATTTGCCGACAACCCTGCCCCCCTACGTATTACCGCGGCTGGTGGGCCATA
+
CCCCCCCCCCCCCCCCCCCCCCCCCCC5CCCCCCCCCCCCCCCCCCCCCCCCCCCC5CCCCCCCCCCCCCCCCCC*CCCCCCCCCCCCCCCC5CCCCCCCC*CCCCC*CCCCC5*CCCC5CC5C*C*5CC*CCCCCCC5C*CC*C5CCCCC*C5CCCC*CCCCCCC55CCCCCCCC5CCCCC5*CCCCCCCC5C5C5CC*5*C55**5555555C5555555*5555*5CC5555**5**55***55*555*555*55**555**55*5*5*5555555555**55555*5*5*55#####
@VH01349:24:AACVJTHM5:1:1106:16111:8156 2:N:0:AGGTGAGA+CGCATAGA
GTCATGGGACTACAAGGGTATCTAATCCTGTTTGCTCCCCACGCTTTCGCACCTCAGCGTCAGAATCGAGCCAGTGAGCCGCCTTCGCCACTGGTGTTCTTCCTAATATCTACGAATTTCACCTCTACACTAGGAATTCCACTCACCTCTCTCGACCTCAAGGTCAGCAGTCTCAAAGGCAGTTCCGAGGTTGAGCCTCGGGATTTCACCCCTGACTTACTGACCCGCCTACGTGCGCTTTACGCCGAGTCATTCCGAACAACGCTAGCCCCCTCCGTATTACCGCGGCTGCTGGCGATTG
+
CCCCCCCCCCC5CCCCCCCCCCCCCC5CCCCCCCCCCCCCCCCCCCCCCCCCCCCCCCCCCCCCCCC5CCCCCCCCCCCCCCCCCCCCC*CCC5*CCCCCCC5CCCCCCCCC*CCCCCCCCCCCCCCCCCC*CCCCCCCC5CCCCC5C5CCCCCCCCCCCCCCCCCCCCCC*CCCCCCC*CCCCCCCCCCCC5CCCCCCCCC5CCCCCCCCCCCCCCCC5CCCCCC5C5CCCCCCCCCCCCCCCCC*C*C*CCCCCCCCCCCCC*CCC*CCCCCC5CC5CCCCC5CC**C5CC*C5#####
@VH01349:24:AACVJTHM5:1:1106:52088:8611 2:N:0:AGGTGAGA+CGCATAGA
GTCATGGGACTACCAGGGTTTCTAATCCCATTCGCTCCCCTAGCTTTCGTCCCTCAGTGTCAGTTGCAGCCTAGCAGGCCGCTTTCGCCACCGGTGTTCTTCCTGATCTCTACGCATTTCACCGCTACACCAGGAATTCCCCCTCCCCCGAATGCACTCTAGTTACACAGTTTCCACTGCCTTTATGGGGTTGAGCCGCACGCTTTGACAATAGACTTGCATCACCACCTACGGACGCTTTACGCCCAATCATTCCGGATAACGCTTGCATCCTCCGTATTACCGCGGCTCCTGGCCCTCC
+
5CCCCCC5CCCCCCCCCCCCCCCCCCCC5CCCCCCCCCCCCCCCCCCCCCCCCCCC5CCCC5CCCCCCCCCCCCCC*C*CCCCCCCCCCCCCCCCCCCCCCCCCCCCCCCCC*5CCCCC5CCC5CCCCCC5CCCCCCC555C5C*CCCC5CCCCCCCCCCCCCCCCCCCCCCCC5C*CCCCCCCCCC*CCCCCCCCCCCCCC5CCCCC5CC5CCCCCCC5CCCCC5CCCCCCCCCC55CCCCCC*C5CC*CC5*CCC5CCC5C5CCC5*CCC*CCCCCCCC*C55CC*5C*555CC#####
@VH01349:24:AACVJTHM5:1:1106:14823:9330 2:N:0:AGGTGAGA+GGCATAGA
GTCATGGGACTACACGGGTATCTAATCCTGTTTGCTCCCCACGCTTTCGCGCCTCAGCGTCAGTTACAGCCCAGAAAGTCGCCTTCGCCACTGGTGTTCCTCCACATCTCTACGCATTTCACCGCTACACGTGGAATTCCACTTTCCTCTTCTGCACTCAAGCCTTGCAGTTTCCCGTGCGACCCGAGGTTGAGCCCCGGGTTTAAACACCAGACTTACAAAGCCGCCTGCGCGCGCTTTACGCCCAATAATTGCGAACAACGCTTGCCCCCCCCGTATTACCGCGGCTGCTGGCACACTA
+
CCCCCCCCCCCCCCCCCCCCCCCCCCCCCCCCC*CCCCCCCCCCCCCCCCCCCCCCCCCCCCCCCCCCCCC*CCCCCCCCCCCCCCCCCC5CCCCCCCCCCCCCCCCCCCCCCCCCCCCCCCC*CCCCCCCCCCC55CCCCCCCCCCCCCCCCC*CCCCCCCCCCCC5CCCCCCCCCCCCCCC5CCCCCCCCCCCC5CCCCCCCCCCCCCCCCCCCCCCCCCCCCC5CCCCC*CCCCCCCC5C*5CC555CCC*CCCCCCCC5CCCCC*CCCCC*CCCCCCCC5CCC5C**CCCCC#####
@VH01349:24:AACVJTHM5:1:1106:67823:9387 2:N:0:AGGTGAGA+CGCATAGA
GTCATGGGACTACCGGGGTTTCTAATCCCGTTTGCTCCCCTGGCTTTCGCGCCTCAGCGTCAGTTTCGGTCCAGGATGCCGCCTTCGCCACCGGTGTTCCTCCAGATATCTACGCATTTCACCGCTACACCTGGAATTCCACATCCCTCTCCCGAACTCCAGCCTTCCAGTATCGGACGCAGCTCCCGAGTTGACCCCGGGGATTTCACGTCCGACTGAGAAGGCCCCCTACGCGCCCCTTACGCCCAGTAATTCCGAACAACCCTTGCCACCTCTGTATTACCGCGGCTGCTGGCCTTGT
+
CCCCCCC5CCCCC*CCCCCCCCCCCCC5*55CCCCCCCCCCCCCCCCCCCCCCCCCCCCCCCCCCCCCCCCCCCC*CCCCCCCCCCC*CCCCCCCCCCCCCCCCCC5CCCCCCCCCCCCCCCCC*CCCCCCCCCCCCCC5CCCCCCCCCCCCCCCCCCCCCCCCCCCCCCCCCC*C*CCCCCCCCCCCCCCCCC*CCCCCCCC5CCCCCCCCCCCCCCCC*CCCCC**55CCC*C5C5CCCCCCCCCCCCCCC5CCCC5CCCC**CC5CCC5CCCC5CCCCCC*555CCCCCCCCC#####
@VH01349:24:AACVJTHM5:1:1106:32130:9557 2:N:0:AGGTGAGA+CGCATAGA
GTCATGGGACTACAAGGGTTTCTAATCCCGTTCGCTCCCCATGCTTTCGCCTCTCAGCGTCAGGTCAGGCCCAGCGTGTCGCCTTCGCCACTGGTGTTCCTCCGGATCTCTACGCATTTCACCACTACACCCGGAATTCCACACGCCTCTACCTGCCTCTAGCCCCGGAGTTCGGTCACGTCCTCGCTCGGTTGAGCCGGGCGCTTTCACGGGCCACTTGCAGGACCGGCTACACCCGCTTTACACCCAGTAAAACCGCATAACCCTCCCCTCCAACGTTTTACCCCGGGTGCTGGGGTAT
+
CCCCCCCCCCCCCCCCCCCCCCCCCCC5CCCCCCCCCCC*CCCCCCCCCCCCCCCCCCCCCCCCCCCCCCCCCCCCCCCCCCCCCCCCCCCCCCCCCCCCC*CCCCCCC5C5CCCCCCCCCCCCCC*CCCCCCCCCCCCCCCCCCCCCCCCC5CCCCCCCCCCCCCC*CCCC55CCCCCCCC*CCCCCCCCCCCCC5CCCC*C5CCC5C5C*CC5CCCCC*CCCCC*55CCCCCC**CCC55*CCCCCCCCCCC*55C5CC**5*5C*55555555555555555555C*55C55*#####
@VH01349:24:AACVJTHM5:1:1106:47922:13268 2:N:0:AGGTGAGA+CGCATAGA
GTCATGGGACTACAAGGGTATCTAATCCTGTTCGCTCCCCACGCTTTCGCGCCTCAGTGTCAGTTACAGGCCAGGAAGCCGCCTTCGCCACTGGTGTTCCTCCTAATATCTACGCATTTCACCGCTACACTAGGAATTCCGCTTCCCTCTCCTGCACTCAAGTTTGCCAGTTTCAGCAGCAATCTCCGGGTTGAGCCCGGAGTTTTCACTTCTGACTTGGCATACCACCTACTCGCCCTTTACGCGCAGTCATTCCGGACAACGTTCGCCCCCTACGTGTTACCGCGGCTGGTGGCAGGAG
+
CCCCC**CCCCCCCCCCCCCCCCCCCC5CCCCCCCCCCCCCCCCCCCCCCCCCCCCCCCCCCCCCCCCC5CCCCCCC5CCCCCCCCCCCCCCCCCCCCCCCCCCCCC5*CCCCCCCCCCCCCCC5CC*CCCCC5CCCCCCCCCCCC*CCCCCCC5CCCCCCCCC5C5CCCCCCCCCCCCCCCCCCCCCC5CCCC5CCC*5CCCCCC*CCCCCCCCCCCCC5CCCCCCCCCCCCCCC*5CCC5CC*5CCCCC5C*C*CCC*5CCCCCC5CCC5C5CC5C5CCC5CCCCCCC55CC5C#####
@VH01349:24:AACVJTHM5:1:1106:52561:13968 2:N:0:AGGTGAGA+CGCATAGA
GTCATGGGACTACCCGGGTTTCTAATCCGGTTCGCTCCCCACGCTTTCGCGTCTCAGCGTCAGGTAAGGCCCAGAAAGCCGCCTTCGCCACTGGTGTTCCTCCCGATATCTACGCATATCACCACTACACCGGGAATTCCACTTTCCTCTGCCTCCCTCAAGTCCGCCAGTATCCAAGGACCTCTCCCAGTTGAGCCGGGAGCTTTCACCCTAGACTTAACAGACCGCCTGCACGCCCTTTACGCCCAGTATATCCGGACAACCCTTGCCACCTATGTATTACCGGGGCTGGTGGCCATGT
+
CCCCC*CCC*CCCCCCC5CCCCCCCCCC*CCCCCCCCCCCCCCCCCCCCCC*CC*CCCCCCCCCC*CCC55CCCCCCC5CCCCCCCCCCCCCCCCCCC*CCCCCCCCCCCCCCCCCCCCCCCCCCCCCCCCCCCCCCCC5CCCCCCCCCCC5CCCCCCC5CCCCCCCCCCCCCCCCCCCCCCCC5CCCCCCCCCCCCCC*CCCCCCCCCCCCCCCCCCCCC5*CCC5CCCCCCCCCCC5CCC5C*CCC5*5*5555CCC5CCC*C5C5CCC5CCC**CC5C555C*55CCC*CCC*#####
@VH01349:24:AACVJTHM5:1:1106:39780:14139 2:N:0:AGGTGAGA+CGCATAGA
GTCATGGGACTACTCGGGTATCTAATCCCGTTTGCTCCCCACGCTTTCGCGCCTCAGCGTCAGGAGATGCCCAGAGACCCGCCTTCGCCACCGGTGTTCCTCCCGATCTCTACACATTTCACCGCTACACCGGGAATTCCAGTCTCCTCTGCATCCCTCAAGAACGGCAGTATCAGCCGACGTTTCTCGGTTGAGCCGAGAGATTTCACGACTGACTTGCCATCCCGGCTACGCGCCCTTTTCGCCCAGTCATTCCGAGCAACGGTTGCCCCGTCTGTCTTACCGCGGCTGCTGGCATTGC
+
CCCCCCCCCCCCCCCCCCCCCCCCCCCCCCCCCCCCCC*CCCCCCCCCCCC5CCCCCCCCCCCCCCCCCCCCCC5CCCCCCCCCCCCCCCCCCCCCCC5CCCCCCCCCCCCCCCCCCCCCCCCCCCCCCCCCCCCCCCCCCCCCC*CCCCC*CCCCCCCCCCCCC5CCCCCCCCCCCCCCC*CCCCCCCCC*CCC*C5*5C**CCC5C5CC*CCC5CC**5CCCCCC5CC*C5CC*CC*C5*CC*5CC55**55C55C5CCCCCCC5C*555*C5C*C5C5C555*5555*555C5#####
@VH01349:24:AACVJTHM5:1:1106:61575:15786 2:N:0:AGGTGAGA+CGCATAGA
GTCATGGGACTACCGGGGTATCTAATCCTGTTTGCTCCCCACGCTTTCGCTCCTCAGCGTCAGAGCCGGCCCAGAGAACCGCCTTCGCTACTGGTGTTCCTCTCGATATCTGCGCATTTCACCGCTACACCGAGAATTCCATTCTCCTCTACCCGACTCGAGTCACAGCAGTATCGACTCCAATTCCGAGGTTCAGCCTCGGACTTTCACAGCCGACTTGCTGAACCTCCTACGAGCTCTTTACGCCGAATGATTCCGGATAACGCTAGGACCCTACGAATTACCGCGGCTGCTGGTTCCA
+
CCCCCCCCCCCCCCCCC*CCCCCCCCCCCCCCCCCCCCCCCC*CCCCCC5CCCCCCC*CCCCC*CCCCCCC5CCCC5CCCCCCCCCC*C5CCCCCCCC*CC5CCCCCCCCC*CCCCCCCCCC*CCCCCCCCCCCC*CC5CC55CCCCCCCCC***5C55C555*55CCCCCC55C55CC**CCCCCC*55*55*55C55CC*CCCCCCC5CC5*555CC55555555*55555*5555555555C***55C55*55555C55C55555555*55C55**C*5555*5*5*555555#####
@VH01349:24:AACVJTHM5:1:1106:36750:16600 2:N:0:AGGTGAGA+CGCATAGA
GTCATGGGACTACTCGGGTATCTAATCCTGTTTGCTCCCCACGCTTTCGTGCCTCAGCGTCAGAACTAGCCCAGGCGCCTTCGCCACTGGTGTTCCTTCCGATCTCTACGCATTTCACCGCTACACCGGAAATTCCACTACCCTCTCCTATACTCAAGTCCAACAGTATTATCTGACCTGCCGAGGTTAAGCCCGGGGATTTCACAGATAACTTATTAAACCACCTACGCACCCTTTACGCCCAGTAATTCCGATTAACGCTTGCACCCTCCGTATATCCCGGGCTGCTGGCACGGTTATG
+
CCCCCCCCCCCCCCCCCCCCC5CCCCCCCCCCCCCCC5CCCCCCCCCCCCC5CCCCCCCCCCCCCCCCCCCCCC*CCCCCCCCCCCCCCC*CCCCCCCCCCCCCCCCCCCCCCCCCCCCCCCC5CCCCCCCCCCCCCCCCCCCCCCCCCCCCCC5CCCCCCCCCCCCCCCCC*CCCC*C**C*5CCCCCCC*C55CCCCCCC*CCCCCC5CC*5CC5CC5*5CC5CC555C5CC5CCC5C*5CCCC**CCC5CC*C5555*C55555***5555555555**5555*5C5CCCCC5#####
@VH01349:24:AACVJTHM5:1:1106:58905:16713 2:N:0:AGGTGAGA+CGCATAGA
GTCATGGGACTACTAGGGTTTCTAATCCTGTTCGCTCCCCATGCTTTCGCTCCTCAGCGTCAGTTAATGCCCAGAGACCTGCCTTCGCCATCGGTGTTCCTCCTGATATCTGCGCATTTCACCGCTACACCAGGAATTCCAGTCTCCCCTACATCACTCTAGTCTGCCCGTACCCACCGCAGATCCGGAGTTGAGCCCCGGACTTTCACGGCAGACGCGACAAACCGCCTACGAGGTCTTTACGCCGAATAATTCCGGATAACGCTTGCGCCCTACGTATTACCGCGGCTGCTGGCACGTC
+
CCCC**C5CCCCCCCCCCCCCCCCCCCCCCCCCCCCCCCCCCC5CCCCCCCC5CCCC5CCCCCCCCCCC5CCCCCCCCCCCCCCCCCCCCCCCCCCCCCCCCCCCC5CCCCC*CCCCCCCCCCCC5CCCCCCCCCCCCCCCCCCCCCCC5CCCCCCCCCCCCCCC5CCCCCCCC*CCCC5CCCCCCCCCCCCCCC5CCCC*C5CCCCCC55CCC5CC*5CCCCCCCCCCC5C5CC*C*C5CC5*CCCCCC**C5*5555CCCC5*55CCC*5CC*55*5C555555555555C555#####
@VH01349:24:AACVJTHM5:1:1106:12096:17206 2:N:0:AGGTGAGA+CGCATTGA
GTCATGGGACTACAGGGGTTTCTAATCCTCTTTGCTCCCCACGCTTTCGCACCTCAGGGTCAGAAATGGGCCAGCGAGCCGCCTTCGCCACTGGTGTTCCTCCGAATATCTACGAATTTCACCTCTACACTCGGAATTCCACTCGCCTCTCCCATGCTCCAGACGCCCAGTATCGGAGGCAGTTCCGGGGTTGAGGCCCCGGATTTCACCCCCGACTTGAGCATCCGCCTACGTGCGCTTTACCCCCAGTAATTCCGATCAACGGTACGCCCGTCCGTATTTCCGCGCCTCGTGGCCGTTA
+
CCCCCCCCCCCC5C5C*CCCCCCCCCCCC*CC*5CCCCCCCCCCCC*5CCCC5CC5C*5CCC5CCC555CC5CC5*CCCCCC5CCCCCCC*CCCCCCCCCCCCCCC*5C5CC5CCC*CCCCC*CCCC55*555CC*CCCC5*C5C5*CCCCCC5C5CCC5C*CC*C*CCCCCCC55C5CC*5CC5CC55C*55C5*5C55*CC55CCCCCCCC5CC5CCC*CCC555C55C5CCC*5*C55***555*55CCCC5*CC*55CC55C5*55*5***55C*5C*55CC**55**5*5C#####
@VH01349:24:AACVJTHM5:1:1106:58469:18739 2:N:0:AGGTGAGA+CGCATAGA
GTCATGGGACTACTGGGGTTTCTAATCCTGTTTGCTACCCACGCTTTCGCGCATCAGCGTCAGAACCGGTCCAGGGGGCCGCCTTCGCCACTGGTGTTCCTCCCAATCTCTACGCATTTCACCGCTACACTGGGAATTCCACCGCCCCCTCCCGGCCTCAACCCACGCAGTTTCAAGGGCAATTCCTCGGTTGAGCCGAGCGATTTCACCTTTGACTTGCGAAGGCGGCTACGCGCCCTTTACGCCCAATATTTGCGTATAACGCTAGCCCCCTGCGTATTACCCCGGCTGCTGGCTAATC
+
CCCCCCCCCCCC5CCCCCCCCCCCCC5CCCCCC5CCCCC*CCCCCCCCCCC5CCCCCCCCCCCCCC5C5CC5CCC*CCCCCCCCCCC5C*CCCCCCCC**CCCCCCC5CCCC5*CCC5CCC5CCCCC*CCCCCCCCCCCCCC5*5CC5CCCCCCC5*CCC5*C555C5CCCC*CCC5CC5CCC*CCCCCCCCCCCC*CCC*5CCCC5CC5C*CCC5CC5*CC5C*C5*CCCCC*5CCCCCCC5CC5CC*CC*CCCC5*CC*55*55C5**55*5555555555**55555*555*5#####
@VH01349:24:AACVJTHM5:1:1106:29441:18909 2:N:0:AGGTGAGA+GGCATAGA
GTCATGGGACTACTGGGGTTTCTAATCCTGTTTGCTACCCACGCTTTCGCGCATCAGCGTCAGATCCGGTCCAGGTACCCGCCTTCGCCACTGGTGTTCCTCCCAGTATCTACGCATTTCACCGCTACACTGGGAATTCCGCTACCCCCTCCCGGCCTCAAGCTAAGCAGTTTCAAACGCAGTTCCTCAGTTGAGCGGAGGGATTTCACCTTTGACTTGCCAAGCCGCCTACGCGCCCTTTACGCCCAATAATTCCGAATAACGCTCGCCCCCTCCGTATTACCGCGGCTGGTGGGACAAT
+
CCCCCCCCCCCCCC*C5CCCCCCCCCCCCCCC5CCCC*CCCCC*CCCCC*C5CCCCCCCCCCCCC*CCCCCCCCCCC5CC*CCCCCCC5CCC5CCCCCCC5CC*CCCCCCCCC5CCCCCCC5CCC5C*C5CC*CCCCCC55CCCCCC5CC5CC55CCCCCCCCCCCC5C5CCCCCCC*CCCCCCCCCC55CCCCCC**CCC55CCCCC5555CCC5CCCCC*C5CC5CCCCCC55*CC*CCCCC555CCCCCCCC55CCCCC55CCCCCC5CCCC5CCCCCCC5*C555C**CCC*#####
@VH01349:24:AACVJTHM5:1:1106:76590:20121 2:N:0:AGGTGAGA+GGCATAGA
GTCATGGGACTACAAGGGTATCTAATCCTGTTTGCTCCCCACGCTTTCGCCCCTCAGCGTCAGTTACAGACCAGAAAGTCGCCTTCGCCACTGGTGTTCCTCCACATCTCTACGCATTTCACCGCTACACGTGGAATTCCACTTTCCTCATCTCCACTCAAGTCCCCCAGTTTCCAATGACCCTCCACGGTTGAGGGGTGGGCTTTCACATCAGACTTAAAGGACCGGCTGCGCGCGCTTTACGCCCAATAATTCCGGACAACCCTTGCCACCTACGTATTACCGCGGCTGCTGGCAGTTG
+
CCCCCC*CCCCCCCCCC5CCCCCCCC5CCC55CCCCCC*5CCCCC5CC5CC*CCCCCC*5CCCCCCCC5CCCC*CCC*CCC*CCCCC5C5CCCCC55CC*CCCCCCCCCCCC5C*CC5CCCCCCCCCCC*5CCCCCCCC5C5CCCC*CC*CC5*5CCCCCCC*CCCCCCCCC5CCCCC*CC5*CCCCCCCCCCCC5*CC5CCCCCC5**CCCC5CC5CCCC*CCCCC*CC*CC*C5CCCCCCC5C5C*CCCCCC*5**C**55*555**55555555*555*55555*55555555#####
@VH01349:24:AACVJTHM5:1:1106:16148:20197 2:N:0:AGGTGAGA+GGCATAGA
GTCATGGGACTACTGGGGTTTCTAATCCTGTTTGCTCCCCGAGCTTTCGAACCTCAGCGTCAGGAATGTCCCAGAAAGTCGCTTTCGCCACTGGTGTTCCTCCAAATATCTACGCATTTCACCGCTACACTTGGAATTCCACTTTCCTCTGACATCCTCTAGTCACCCAGTATTCGATCCATTCCGGGAGTTGAGCCCCGGTCTTTAAGACCAAACTTAAGTAACCCCCTACGTTCTCTTTAGGCCCAATAATTCCGGACAACGCTTGCATCCTACGTATTACCGCGGCTGCTGGCGAATA
+
CCCCCCCCCCCCCCC*CCCCCCCCCCCCCCCCCCCCCCC5CCCCCCC**CCCCCCCCCCCCCCCCCCCCC5CCCCCCCC5CCCCCCCCCCCCCCC5CCCCCCCCCCC*CCCC5CCCCCCCCCCCCCCCC5CCC*CCCCCCCCCCC5CCCCCCCCCCCCCCCCCCCCCCCCCCCCCCCCC*CCCCC*CCC5CC*CCCCCCCCCCCCCCCCCCCCC5CC5C5CCCCC5*CCCCCCCCCCCCCCC55*C*C5CCCCCCCC55CC5*5*5C55CCCCCCC5CCCCCC55CCC**CC5CC5#####
@VH01349:24:AACVJTHM5:1:1106:64150:21920 2:N:0:AGGTGAGA+GGCATAGA
GTCATGGGACTACACGGGTTTCTAATCCGGTTTGCTACCCACGCTTTCGCGCCTCAGCGTCAGGAAAGGCCCAGAAGGCCGCCTTCGCCACTGGTGTTCCTCCCGATATCTACGCATTTCACCACTACACCGGGAATTCCACCTTCCTCTGCCTCCCTCAAGTCTGAAAGTATCCAAGGACCTCTTGCAGTTGAGCCGCAAGATTTCACCCCGGACTTTTCAAACCACGTACACGCGCTTTTCGGCCAGTAAATCCGGACAACGGTTGCCACCTACGTATTACCGCGGCTGGTGGCCTATT
+
CCCCC*CCCCCCCCCCCC5CCCCCCCCCCCCCCCCCCCCCCCC*CCCCCCCCCCCCCCCCCC*CCCC*CCCCCCCCCC5CCCCCCCCCCCCCCCCCCCC5CCCCCCCCCCCCCCCCCCCCCCCCCCCCCCC55CCCCCCCCCCCCCCCCCCCCC5CCCCCC5C5CCC55*5*CC5CC*55C55CCCC55CC5CC5CCCCCC5CCCCCCCC*CCCCCCCCCCCCCC5C5*C*55555C5CCC*C55CC**C*5C5CCCCCCCCC5*C55*CCC*5555CCCCC**CCCCCCCCCCCC#####
@VH01349:24:AACVJTHM5:1:1106:14425:22866 2:N:0:AGGTGAGA+CGCATAGA
GTCATGGGACTACACGGGTTTCTAATCCGTTTTGCTCCCCACGCTTTCGAGCCTTAGCGTCAGTACATATCCAAAGAGGTGCCTTCGCCTTTGGTATTCCTCCTAATATCAACGCATTTAACCGCTCCACTAGGAATTCCCCTCTTCTCTATATGACTCAATCTCAAAAGTTTTCCGCGCGATTTTCCCGTTGAGCGAGAAGATTTAACACGAAACTTTTTGAGACGCCTACGCATCTCTTTACGCCCAGTAAATCCGGATTACGCTTGTGCCCGACGTATTACCGATGCTTCTGGGCCAT
+
CCCCCCCCCCCCC5CCCCCCCCCCCCCCCCCCCCCCCCCCC5CCCCCCCC5CCCCCCCCCCCCCCCCCCCCCCCCCCCCCCCCCCCCCCCCCCCCCCCCCCCCCCCCCCC55CC5CCCCCCCCCC5CCCCC5CCCCCCCCCCCCCCCCCCCCCCCCCCCCCCCCCCCCCCCCCCCCCCCCCC5CCCCCCCCC5CC5CCCCCCCCCCCCCCCCCCCCCCCCCCCC5CCCCCCCCCCC5CCCCCCCC5CCCCCC*CC5CCCC5*CCC*CCCCC*CC*CC555CC55C55C*5CC55C5#####
@VH01349:24:AACVJTHM5:1:1106:47240:25081 2:N:0:AGGTGAGA+CGCATAGA
GTCATGGGACTACTAGGGTATCTAATCCTGTTTGCTCCCCACGCTTTCGCACCTCAGCGTCAACAATCGTCCAGTAAGTCGCCTTCGCCACTGGTGTTCTTCCGAATATCTACGAATTTCACCTCTACACTCGGAATTCCACTTACCTCTCCGATGTTCAAGCGATGCAGTCTTAAAGGCAGTTCCGAGGTTGAGCCTCGGGATTTCACCCCCAACTTACAGATCCGCCTACGCCCGCTTTACGCCCAGTAATTCCGAACAACGCTAGCCCCCTCCGTATTACCGCGGCTGGTGGCGTTAC
+
CCCCCCCCC5CCCC5CCCCCCCCCCCCCCCCCCCCCCCCCCCCCCCCCCCCCCCCCCCCCCCCCCCCC*CCCCCCCCCCCCCCCCCCCCCCCCCCCCCCCCCCCCCCCCCCCCCCCCCCCCC*CCCCCCCCC5CCCCCC5CCCCCCCCCCCCCCCCCCCCCCCCCCCCCCCCCCCC5C5CCCCCCC*CCCCCCCC5CCCCCCCCCCCCCCCCCCCCCCC*CCCCCCCCCCCCC**CCCC*CC*5CCCCCCCCCCC5CCCCCCCCCCC5CC*55C555CCCCCCC5**5C55*55C5#####
@VH01349:24:AACVJTHM5:1:1106:38833:25952 2:N:0:AGGTGAGA+CGCATAGA
GTCATGGGACTACTAGGGTATCTATTCCTGTTTGCTCCCCACGCTTTCGCGCCTCAGTGTCAGTTACAGACCAGAAAGTCGCCTTCGCCACTGGTGTTCCTCCAAATCTCTACGCATTTCACCGCTACACTTGGAATTCCACTTTCCTCTTCTGCACTCAAGTTCCCCAGTTTCCAATGACCCTCCACGGTTGAGCCGTGGGCTTTCACATCAGACTTAAGGAACCACCTGCGCGCGCTTTACGCCCAATAATTCCGGACAACGCTTGCCACCTACGTATTACCGCGGCTGCTGGCTTGTT
+
CCCCCCCCCCCCCCCCCCCCCCCC*CCCCCCCCCCCCCCCCCCCCCCCCCC5CCCCCCCCCCCCCCCCCCC*CCCCCCC5CCCCCCC5CCCC5CCCCC*CCC*CC5CCCCCCCC5CCCCCCC5CCCCCCCCCCCCCCCCCCCCCCCCCCCCCCC*CCCCCCCC5CCC*CCCCCCCCCCCCCC5CCCCCCCCCCC5CCCCC5CCCCCCCCCC5CC*CCCCCC5CCC*CC5CCC5CCC55CCCCCCC*CCCCCCC5C5C5CCCCCC5CC5CCCCCCCCCCCCCCC5CC55CCC5CC**#####
@VH01349:24:AACVJTHM5:1:1106:63373:27315 2:N:0:AGGTGAGA+GGCATAGA
GTCATGGGACTACCCGGGTATCTAATCCTGTTCGCTCCCCACGCTTTCGCTCCTCAGCGTCAGTTACTGCCCAGAGACCCGCCTTCGCCACCGGTGTTCCTCCTGATATCTGCGCATTCCACCCCTACACCAGGAATTCCAGTCTCCCCTGCAGTACTCTAGTCTGCCCGTATCGCCCGCACGCCCACAGTTGAGCTGTGAGTTTTCACGAACAACGCGACAAACCACCTACGAGCTCTTTACGCCCAGTAATTCCGGACAACGCTCGGACCCTACGTATTACCGGGGCTGCTGGCTTTAA
+
CCCCCCCCCCCCCCCCC*CCCCCCCCCC5CCCC5CCCCCCCC5CCCCCCCC*CCCCCCCCCCCCCCCCCCCCCCCCCCCCCCCCCCC5CCCCCCC*CCCCCCCCCCCCCCC5C5CCCCCCCCC*CCC5C5CCCCCCCCCCCCCCCCCC*C5CCC*CCC5CCCCCCCCCCCCCCC5CCC5CCCCC5CCCCCCCCC5C5CCC5CCCCCCC5CCCCCCC*C5CCCC5CCCC*CCCCCCCCCCCC*CCC5C*CC5C5CCCCCCCCCCCCCC55CCCCCCCCCCCC*CC5****C5C*CCC#####
@VH01349:24:AACVJTHM5:1:1106:35273:28678 2:N:0:AGGTGAGA+CGCATAGA
GTCATGGGACTACAGGGGTATCTAATCCCGTTCGCTCCCCACGCCTCCGCGCCTCAGCGTCAGGTCAGGTCCAGTCGGCCGCCTTCGCCACTGGTGTTCCTCCCGATATCTACGCATTTCACCACTACACCGGGAATTCCACCGACCTCTCCCTGCCTCCAGTTGGCCCGTTTCGGACGACCCTCCCCCGTTAAGCGGGGGGCTTTCACGCCCGACGCGACCAACCGCCTGCGCGCCCTTTACGCCCAGTAACTCCGGACAACGGTCGGTCCCTACGTGTTACCGCCGCTGCTGGCCGTCT
+
CCCCCCC5CCCCC5CCCCCCCCCCCCCCCCCCCCCCCCCCCCCCCCCCCCCCCCCCCCCCCCC5CCCC5CCCCCCC5CCCC*CC5CCCCCCCCCCCCCCCCCC5CCC*CCCCC55CCCCCCCCCCCCCCCCCCCCCC*5CCCCCCCCCCCC*CCCCC5CCCCCCCCCC*CCCCCC5*CCCCCCCCCCCCCC*5CC5*CCC555CCCCCCC5*C5C*CCCCCCCCCCCCCCC*C5CCCCCCCCCCCCCC*C5CCC*C55CC55555CC5CCC555C*555CCC5**5*C5CCCC5**#####
@VH01349:24:AACVJTHM5:1:1106:78465:29492 2:N:0:AGGTGAGA+CGCATAGA
GTCATGGCACTACTAGGGTATCTAATCCTGTTTGCTCCCCACGCTTTCGCACGTCAGCGACACTTCCGGACCAGTGAGCCGCCTTCGCCACTGGTGTTCCTCCGAATATCTACGAATTTCACCTCTACACTCGGAATTCCACTGACCTCTTCCGGACTCCAGACAGCCAGTATCAAAGGGAGTTGCGGGGTTGAGCGCGGGGATTTCACCCCTGACTTAAATGTCCGCCTACGTGCGCGTTACGCCCAGTAATTCCGACCAACGCTATCCGGCTTCGTATTACTGGGGGTGGTGGGTGGTA
+
CCCCC*CCCC*CCCCC*CCCC*C*CCC5CC*C5*CCCCCCC*C5CCCC5*CC*CCCCCC55C5CCCC55CCCC5CCC*CC*CC55C55CC*CCCCCCC5CCCCC5C5CCCCC55CC55C*C*CC5555C5C5CCCCCCC5CCC*CCC5CCC5CC55CCC*C*CCCCC*C*5CC5C5*C****5555*5555555555C*C555555*5C555555**55555*5555*5555*555CC*555*CC*555C55***5555**5*5*5**5*55*555*555555*55*55*5*555*#####
@VH01349:24:AACVJTHM5:1:1106:27907:31083 2:N:0:AGGTGAGA+CGCATAGA
GTCATGGCACTACTGGGGTTTCTAATCCGGTTTGCTCCCCACGCTTTCGCGCCTCAGTGTCAGGTGGAGCCCAGTGACCCGCCTTCGCCGCTGGTGTTCCTCTCGATATCTACGCATTTCACCACTACACCGAGAATTCCGCTCACCTCTGCTCTCCTCAAGTCCGCCAGTATCCGAAGAGCCCTCCGAGTTGAGCCGGGAGATTTCACCTCGGACTTAACGAACCACCTGCGCGCCCTTTACGCCCAATAAATCCGGACAACGCTTGCCACCTACGTATTACCGCGCCTGCTGGCATCGC
+
5CCCCCC*CCCCCCCCCCCCCCCCCCCCCCCCCCCCCC5CCCCCCCCCCC*CC5CCCCCCCCCCCCCCCCCCCCCC5*CCCCCCCCCCCCCCCCCCCC*CC*CCCCCCCCCCC5CCCCCCCC*CCC5CCCCCCC5CCCCC5*C5CCCCC5C*5CCCCC5CCCC5CCC*CCC5CCCCCC5C*CCCCCC*CCCCCCCC5C55C*5CCCC5CC5CCCC5CC55C555*555555*55**55555555**5CCCC*555*5C5C*555555*C*555555C55C55*5**5**555C555#####
@VH01349:24:AACVJTHM5:1:1106:38701:31537 2:N:0:AGGTGAGA+GGCATAGA
GTCATGGGACTACAGGGGTTTCTAATCCTGTTTGCTCCCCACGCTTTCGCACATGAGCGTCAGTATTGGTCCAGGAAGTCGCTTTCGCCACTGATGTTCCTTCAGATATCTACGCATTTCACCGCTACACCTGAAATTCCACTTCCCTCTCCCATACTCTAGCAATGCAGTCTCGAATGCAGTTCCCAGGTTAAGCCTGGGGATTTCACACCCGACTTGGAAAGCCGCCTACGCGCGCTTTACGCCCAGTAATTCCGATTAACGCTCGCACCCTCTGTATTACCGCGGCTGCTGGCCCTTG
+
CCCCCCCCCCCCCCCCC5C5CCCCCCCCCCCCCCCCCCCCCC5CCCCCCCCCCCCCCCC55CC5CCCCCCCCCCCCCCCCCCCCCCCCCCCCCCCCCCCCCCCCCCCCCCCCCCCCCCCCCCCCCCCCCCCCCCCCCCCCCC5CCCCCCCC**CCCCCCCCCCCCCC5CCCCC*CCCCC*CCCCCCCCC*CCCCCCCCCCCCCCCCCCCC*CCCCCCCC*CCC*CCCCCCCCC*CCCCCCCCCCCCCC*CCC5CCCCCCCCCCCCCCCC5**C5CCCCCCCCC5**5*CCC5CCC*#####
@VH01349:24:AACVJTHM5:1:1106:42658:32768 2:N:0:AGGTGAGA+CGCATAGA
GTCATGGGACTACTGGGGTTTCTAATCCTGTTCGCTCCCCATGCTTTCGCTCCTCAGCGTCAGTTAATGCCCAGAGACCTGCCTTCGCCATCGGTGTTCCTCCTGATATCTGCGCATTTCACCGCTACACCAGGAATTCCAGTCTCCCCTACATCACTCTAGTCTGCCCGTACCCACCGCAGATCCGAGGTTGAGCCTCGGACTTTCACGATAGACGGGACAAACCCCCTGCGAGCTCTTTACGCCCAATAATTCGCGATAACGCTTGCGCCCTACGTATTACCGCGGCTGCTGGCTAGAG
+
CC5CCCCCCCCC5CCCCCCCCCCCCCC5CCCCCCCCCCCCCCCCCCCCCCCCCCCCCCCCCCCCCCCCCCCCCC*C5CCC5CCCCCCCCCCCCCCCCCC5CCCC*5*5CCCCCC5CCCCCCCCCCCCCCC*CCCCCCCCCCCCCCCCC*CCCCCCC5*CC5CCCCCC5CCCCCCCCC*5CCC55C5**CCC5CCCCCCCCCC5CCCCCC5CCCC55C*5CCCCCCC*CC555C5CCCCCCCC*CCC5C*5CC5*C**C5CCCC5*CCCCCCCCCC*CCCCCCCCC*55CC55C555#####
@VH01349:24:AACVJTHM5:1:1106:48793:36062 2:N:0:AGGTGAGA+CGCATAGA
GTCATGGGACTACCAGGGTTTCTAATCCTGTTTCCTCCCCACGCTCTCGCGCCTCAGCGTCAGTTACAGACCAGAAAGCCGCCTTCGCCACTGGTGTTCCTCCACATCTCTACGCATTTCACCGCTACACGTGGAATTCCGCTTTCCTCTTCTGTACTCAAGTTCTCCAGTTTCCAATGACCCTCCACCGTTGAGCCGTGGGGTTTCACATCAGACTTAAAGAACCGCCTGCGCGCGCTTTACGCCCAATAATTCCGGACAACGGTTGCCACCTACGTATTACCGCGGCTGCTGGCGGCTA
+
CCCCCC*CCCCCCCCCCCCCCCCCCCCCCCCCC*5CCCCCCCC*CCCCC*CC*CCCCCCCCCCCCC*CCCCCC5CCCCCCCCCCCCCCCCCCCCCCCCCCC*CCCCCCCCCCCC5CCCCCCCCC*CCCCCCCCCCCCC*CCCCCC5CC*CCCCCCCCCCCCCCC5CCCCCC5CCCCCC5C5CCCCC5C*CCCCC**CC5C555*555C*CCCC5C*CC5CC5CC55C*5C*5CC5C5*CCCC5C*CCCC5555C5**5555C55*5555555*5CC*C*5C*5CC55C*5**C555#####
@VH01349:24:AACVJTHM5:1:1106:41920:36421 2:N:0:AGGTGAGA+CGCATAGA
GTCATGGGACTACCCGGGTTTCTAATCCTGTTCGCTCCCCATGCTTTCGCTCCTCAGCGTCAGTTAATGCCCAGAGACCTGCCTTCGCCATCGGTGTTCCTCCTGATATCTGCGCATTTCACCGCTACACCAGGAATTCCAGTCTCCCCTACATCACTCTAGTCTGCCCGTACCCACCGCAGATCCGGAGTTGAGCCCCGGACTTTCACGGCAGACGCGACAAACCCCCTACGAGCTCTTTACGCCCAATAATTCCGGATAACGCTTGCGCCCTACGTATTACCGCGGCTGGTGGGTTTGC
+
CCCCCCCCCCC*CCCCCC5CCCCCCCCCCCCCCCCCCCCCCCCCCCC555CCCCCC*CCCCCCCCCCC**CCC*CCCCCCCC5CCCCCCCC5C*CCCCCCCCCCCCCCCCCCCCCCCCCCCC*CC*CCCCCCCCCCCCCCCCCCCCCCCCCCCCCCCCC555C5CCCCCCCCCCCCCCCCCCCC5C*5CCCCCCCCCCCCCCC5*CCCCCC*CCC55C5C5CCC5**CCCCCCC5CCC55CCC55*CCCCCCCCCCCCCC5CCCCCCC55C*C55CC55C55CCC55CCCC*5C5C#####
@VH01349:24:AACVJTHM5:1:1106:64017:36668 2:N:0:AGGTGAGA+CGCATAGA
GTCATGGGACTACCAGGGTATCTAATCCTGTTTGCTCCCCACGCTTTCGCGCCTCAGCGTTAGATACGGGCCAGGAAGCCGCCTTCGCCACCGGTGTTCCTCTCGATATCTACAGATTTCACGCCTACACCGAGAGTTCCACTTCCCTCTGGCGTGCTGTAGCGAGGTAGTTTCGAGCGCCATTCGTTAGTTAAGCCAAGGGATTTCACACTCGACTTGCCAAGCCGCCTGCGCGCCCTTTACCCCCAGTAATTCCGAACAACACTAGCCCCCTCCGTATTACCGCGCCTGCTGGCTCTGC
+
CCCCCCCCCCCCCCCCCCCCC*CCCCCCCCCCCCCCCCCCCCCCCCCCCC5CCC5CCCCCCCCCC5CC5CCCCCCCCCCC5CCCCCCCCC*CCCCCCCCCCCCCCCCCCCCCCCCCCCC*CC*CCC5CCCC*CCCCCCCCCCCCC*CC5C**CCC5CC*CCC*CCCC5C5*CC*5CC5C5C5CCC*CCC5CCCC5CCCCC5CCCCCCCCCCCC5C5C5CC*CCCCCCC5CCCC*C*CCCCC5C5*CCCC5CC*CC*C5*55C*C5*5*55*5555*555555555555*555C555#####
@VH01349:24:AACVJTHM5:1:1106:59814:38106 2:N:0:AGGTGAGA+GGCATAGA
GTCATGGGACTACTGGGGTATCTAATCCTGTTTGCTCCCCACGCTTTCGCGCCTCAGGGTCGGATCCGGGCCACCCGCGCCCCTTCGCCACCGGTGTTCTTCCCGTTCTCTACGCATTCCACCGCTACACCGGGAATTCCACCCGCCTCTACCGGTCCCCAGGGCCGCAGTCTCGGTACCACCCCCGGAGTTCACGCCCGGGATTTCACTTCTGACATGCTGGTCCCGGCTGGCGGCGCTTTACGGCCATTGATTCCCAACAACCCTCCGGCCCTCGGTCTTATCGCGGGTGGTGGTTTTG
+
CCCCCC5CCCCCCCCC*CCCCCCCCCCCCCCCCCCCCCCCCCC*C5CCCCC5CCCCC*CCCCC5C5**C5CCC*CC5**5**C**5CC55C*C5CCCC*555C5**55*55555555C55555**5555*555555*555**5*55*5555*5**5**5C555*C555**555555*5**5*555*555555555*55**55555555*5*5**555555*555555**5*55*55*55**55*5555**55*5*55*55*55**55*555555****5555555555**555555#####
@VH01349:24:AACVJTHM5:1:1106:20087:38485 2:N:0:AGGTGAGA+CGCATAGA
GTCATGGGACTACAAGGGTTTCTATTCCTGTTTGCTCCCCACGCTTTCGCGTCTCAGTGTCAAGAATGGCCCAGAAGGCCGCCTTCGCCGGCGGTATTCCTCCAAATATCTACGAATTTCACCTCTACACTTGGAATTCCACCTTCCTCTACCATCTTCTAGCCAACTAGTTTCGAATGCACTTCCTGGGTTGAGCCCAGGGCTTTCACACCCGACTTAATTAGCCACCTACACGCGCTTTAGGCCCAATGATTCCGAACAACGCTAGCACCCTACGTATTACCGCGGCTGGTGGCTAATG
+
CCCCCCC5CCCC5CCCCCCCCCCC*CCCCCCCCCCCCCCCCC*CC5CCCCCCCCCC5CCCCCCCCCCCCC5CCCCCC55*CCCCCCCCCC*CCCCCCC5CCCCC*CCCCCCCCCCCCCCCCCCCCCCCC5C5CCCCCCCCCCCCCCCCCCC5CCCCCCCCCCCCC5CCCCCCC5CCCCCCCCCCCCCC5CCCC5CCCCCCC5CCC5*CCCCCC*CCCCCC5CCC*CCCCCCC5CCC*CC5CC**CC*CCC5CCCC555C5CC55*555555*5C555C555555*555555*555*#####
@VH01349:24:AACVJTHM5:1:1106:29914:38542 2:N:0:AGGTGAGA+CGCATAGA
GTCATGGGACTACTCGGGTTTCTAATCCGGTTCGCTCCCCACGCTTTCGTGCCTCAGTGTCAGAAATAGGCCAGCATCCTGCCTACGCCATTGGTGTTCCTTCTAGTATCTACGGATTTTACCCCTACACTAAAAATTCCAGATGCCTCTCCTACTCTCGAGTAATCCAGTTCGAATAATAGCCTTATGGTTGAGCCACAAGATTTCACTAATCGCTTAAACTACCACCTACGCAACTCTTTACGCCCAGTCAATCCGGATAACGCTTGGGTCCTACGTATGACCGCGGCTGCTGGTACCG
+
CCCCCCCCCCCCCCCCCCCCCCCCCCCCCCCCCCCCCCC5CCCCCCCCCCCC*CCCCCCCCCCCCCCCC5CCCC5CCCCCCCCCCCCCCCCC5CCCCC*CCCCCCCCCC*CCC5CCCCCCCCC5CCCCCCCCCC5C5CCCCC*CCC5CCCC5CCCCCCCCCCCCCCCCCCCCCCC5C5CCCCCCCCCCCCCCCCCCCCCCCCCCCCCCCCCCCCCCCCCCCC5CC*CCCCC55CCCCCCCC5CCCCCC5CC5CCCC5CCCCCCC*CCCCCCC5CCCCCCCCCCC**5C*CC5CC*5#####
@VH01349:24:AACVJTHM5:1:1106:55023:38807 2:N:0:AGGTGAGA+CGCATAGA
GTCATGGGACTACACGGGTTTCTAATCCTGTTTGCTCCCCACGCTTTCGCGCCTCAGTGTCAGTTACAGGCCAAAGAGTCGCCTTCGCCACTGGTGTTCCTCCACATCTCTACGCATTTCACCGCTACACGTGGAATTCCACTGTTCTCTCCTGCACTCAAGTCTCCCAGTTTCCAATGACCCTCCCCGGTTGAGCCCGGGGCTTTCACATCAGACTTAAGTGACCACCTGCGCGCGGTTTACGCCCAATAATTCCGGACAACGGTTGCCACCTACGTGTTACCGCGGCTGCTGGCAACGC
+
CCCCCC*CCCCCCCCCCCCCCCCCCCCCCCCCCCCC5CCCCCCCCCCCCCCCCCCCCCCCCC55CCCCCCCCCCCCCCCCCCCCCCC5C5CCCCCCCC*CCCCCCCCCCCCC*C*5CCCCCCCC*C5CCCCCCCCCCCCCCC55CCCCCCC5CC*CCC5CC5C*CCCCCCCCCCCCC5*CCC55*CCCC5CCCCCC**CC55CCCCC*CCCCCCCCCCCCC**5*CCC5C55C*5CC5*CC*CC*5CCCCC555*555C5555555C*5*5*5555*555C55***555C555CC5#####
@VH01349:24:AACVJTHM5:1:1106:50516:41419 2:N:0:AGGTGAGA+CGCATAGA
GTCATGGGACTACACGGGTTTCTAATCCTGTTTGCTCCCCACGCTTTCGCGCCTCAGTGTCAGTTACAGGCCAAAGAGTCGCCTACCCCACTGGTGTTCCTCCACATCTCTACGCATTTCACCGCTACACGTGGAATTCCACTCTTCTCTCCTGCACTCAAGTCTCCCAGTTTCCAATGACCCTCCCGGGTTGAGGCGGGGGGTTTCACATCAGACTTAAGAGACCACCTGCGCGGGCTTTACGCCCAATAATTCCGGACAACGCTTGCCACCAACGTGTTACCGCGGCTCCAGGCAACGC
+
CCCCCCCCCCCCCCCCC5CCCCCCCCCCC5CCCCCCCCCCCCCCCCCC*CCCCCCCCCCCCCCCC*CC*CCCCCCCCCCCC5CC****CC*C*CC5CC5CCCCCCCC*C*5C5*5CCCC55*55**55*5*55555*C*5555*5555555*55555555C*C555*5C5CCCC5CCC*5C5*CC5C*55C5**55555CCC*5C**5*55555C*55*5555*5*55555555**5*5555*555C55555555*5C**55***55555555*555555555555555*5**55*#####
@VH01349:24:AACVJTHM5:1:1106:74432:42347 2:N:0:AGGTGAGA+CGCATAGA
GTCATGGGACTACCAGGGTATCTAATCCTGTTTGCTCCCCACGCTTTCGCTCCTCAGCGTCAGTGCCGGCCCAGAGAACCGCCTTCGCTACTGGTGTTCCTCCCGATATCTGCGCATTTCACCGCTACACCGGGAATTCCGTTCTCCTCTACCCGACTCGAGTCACAGCAGTATCGACTGCAATTCTGAGGTTGAGCCTCAGACTTTCACAGCCGACTTGCTGAACCGCCTACGAGCTCTTTACGCCCAATGATTCCGGATAACGCTCGCACCCTACGTATTACCGCGGCTGGTGGGAAGG
+
5C*CCC5CC*CCCCCCCCCCCCCCCCCCCCCCCCCCCCCCCCC*CCCCCCC5CCCC5CCCCCCCCCCCCCCCCC5CCCCCC5CCCCCCCCCCCCCCCCC5CCCCCC5CCCCCC**CCCCCCCCCCCCCCCCCCC*CCCCCCCCCCCCCCCCC5*CCCCCCCCCCCCCCCCCCCCCCCC5CCC55CCCCCCCCCCCC5CCCC*CCC5CCCCCC*C55CCCC5CCCCCCCC*CC5*C5*5*CCC55*CC*C55*5*55555CC5C55*C*C*C*55CC5CCC55CC5C5**55**55*#####
@VH01349:24:AACVJTHM5:1:1106:67180:43048 2:N:0:AGGTGAGA+CGCATAGA
GTCATGGGACTACACGGGTATCTAATCCCGTTTGCTCCCCTGGCTTTCGCGCCTCAGCGTCAGTATCGGCCCAGCAACCCGCCTTCGCCTCAGGTGTTCTTCCCAATATCTACGCATTTCACCGCTACACTGGGAATTCCGGTTGCCCCTTCCGTACTCTAGCTCAGCAGTTTCGAAAGACATTCCGGGGTTGAGCCCCGGGCTTTCACTCCCGACTTGCTGTGCCGCCTACGCGCCCTTTACGCCCAGTAATTCCGAACAACGGTTGCCCCCTACGTATTACCCCGGCTGCTGGCTTGTG
+
*CCCCCCCCCCCCCCCCCCCCCCCCCCCCCCCCCCCCC5CC*CCCCCCCCCCCCCCCCCCCCCCCCCCC5CCCCCCCCCCCCCCCCCCCC5CCCCCCCCCCCCCCCCCCCCCCCCCCCCCCCCCCCCCCCCCCCCCCCCCCCCCCCC*CCCCCC5CCCCCC*5CCCCCCC5CCCCCCCC*CCCC5CCCCC55CC*5CCCCCCCCCC*CCCCCCCCCCCCCCCCCCCCCCCCC5CCCCCCCCC*5*C5CCCCCCC*C5C5C*C5C*5C5CCCCCCC55CCCC*5C5*5CCCCCC**C#####
@VH01349:24:AACVJTHM5:1:1106:55004:43256 2:N:0:AGGTGAGA+CGCATAGA
GTCATGGGACTACCCGGGTTTCTAATCCTGTTTGCTCCCCACGCTTTCGTGCCTCAGTGTCAGTGCTGGTCCAGGTAGTCGCCTTCGCCACGGATGTTCCTCCCGATATCTACGCATTTCACTGCTACACCGGGAATTCCACTACCCTCTACCGCACTCTAGACTGCCAGTATCCAATGCCATTCCCAGGTTGAGCCCAGGGCTTTCACATCAGACTTAACAAACCACCTACGCACGCTTTACGCCCAGTAATTCCGAGTAACGCTTGCACCCTTCGTATTACCGCGGCTGCTGGCTAATG
+
5CCCCCCCCCC*CCCCCCCCCCCCCCCCCCCCCC5CCCC*CCCCCCCCCCCC*CCCCCCCCCCCCCC5CCCCCC5CCCC5CCCCCCCCCCCCCCCCCCCCCCCCCCCCCCCCCCCCCCCCCCCCCCC5CCCCCCCCCCCCCCC*CCCCCCC55CCCCCCCCCCCCCCCCCCCCCCCCCC**CCCC*CCCCCCCCCCCCCCCCCCCCCCCCCCC5CCCCCCCCCCCCCCCCCCCCCC*CCCC5CC*CCCCC*CC*5C5C5C5CCCCC**5C55C*CCCCCC5C5C*C5C5CCCCCC*#####
@VH01349:24:AACVJTHM5:1:1106:62995:47762 2:N:0:AGGTGAGA+CGCATAGA
GTCATGGGACTACTCGGGTATCTAATCCTGTTTCATCCCCACGCTTTCGCGTCTCAGCGTCAGTTACAGTCCAGAGAACCGCTTTCGCCGCCGGTGTTCCTCCCAATATCTACGAATTTCACCTCTTCACTGGGAATTCCGTCCTCCTCTCCTGCACTCGAGCCAAAAAGTTTCCGGCGCACTTCCTCGGTTAAGCCGAGGGCTTTCACACCGCACGCGTTTGGGCGCCTACACGCTCTTTACGCCGAGTAATTCCGAACAACCCTTGCACCGCACGTATTACCGCGGCTGCTGGCTCTTG
+
CCCCCCCCCCCCCCCCC*CCCCCCCC5CC5CCC5C5CCCCCCC5CCCCCCCCCCCCC5CCCCCCCCCC5CCCCC*CCCCCCCCCCC*CCCCC5CCCCCCCCC55C5CCCCCCCCC5CCCCCCCC5C*CCCCCCCC5CCC*5CC5C5CCCCCCCCCCCCCCCCC*CCCCCCCCCCCC5CC*CCCC55CCCCCCC55*C5C55CCCC55CC5C*CCCC*CCCCC5C*CCCC55*5555*5555C55**555C55C55*5555555**555**55555555*555555**5555*5**5#####
@VH01349:24:AACVJTHM5:1:1106:61897:48216 2:N:0:AGGTGAGA+CGCATAGA
GTCATGGGACTACTCGGGTTTCTAATCCTGTTTGCTCCCCACGCTTTCGCGCCTCAGCGTCAGTTACAGGCCAGACAGTCGCCTTCGCCACTGGTGTTCCTCCCGATCTCTACGCATTCCACCGCTACACCGGGAATTCCACTATCCTCTCCTGCACTCAAGTTCTCCAGTTTTGGGTGGGTACAGCGGTTGAGCCGCTGCCTTTGACACCCAACTTAAAGAACCGCCTGCGCGCGCTTTACGCCCAATAATTCCGGACAACGCTTGGAACCTACGTATTACCGCGGCTGCTGGCACTGTC
+
CCCCCCCCC5CCCCCCCCCCCCCCCCCCCCCCCCCCC5CCCCCCCCCCCCCCCCCCCCCCCCCCCC5CCCCCCCCCCCCCCCCCCC*5CCC5C5CCCCCCCCCC5CC5CCCCCCCCCC*CCCCCCCCCCCCC5CCCCCCCCCCCCC*C*CCCCCCCCCCCC*CCCCCCCCCCCCCCCCC5CCCCCC*5CCCCCCC5*CC5CCCCC*CCCCCCCCC5CCCCCCCCCC*C5CC*C55C***C5*5*C5*555C55*555*55555*555***5555*5*555**5*555**5555*55#####
@VH01349:24:AACVJTHM5:1:1106:35917:49238 2:N:0:AGGTGAGA+CGCATAGA
GTCATGGGACTACCAGGGTATCTAATCCTGTTTGCTACCCATACTTTCGAGCCTCAGCGTCAGTAACAGACCAGAGAGCCGCCTTCGCCACTGGTGTTCTTCCATATATCTACGCATTCCACCGCTACACATGGAGTTCCACTGTCCTCTTCTGCACTCAAGTTAACCAGTTTCCCATGCACTTCCTCGGTTGAGGCGAGGGCTTTCACATCAGACTTAATAAACCCCCTGCACTCGCTTTACGCCCAATAAATCCGGATAACGCTTGCCACCTACGTATTACCGCGGCTGCTGGCTTTGA
+
CCCCCCCCCCCCCCCCCCCCCCC5CCCCCCCCCC*CCCCCCCCCCCCCCC5CCCCCC5CCCCCCCCCCCCC5CCCC5C*CCCCCCCCCCC5CCCCC***CCCCC5C5CCC5CCCCCCC5CC*5CCCCC*C*CCCCCCCC5C*C5*5CCCCCCCCCCCC5C5CCCCCC5CCCCCCC*5CC5CCCCCCCCC5CCCCC*CCC*CC5C5CC5CCC55C*CCCCCC5CC*C*C555CC*C5CC5CCC5CCC5*5**5555555CC55*5**55C55555555555*555*555555*5555#####
@VH01349:24:AACVJTHM5:1:1106:26355:49749 2:N:0:AGGTGAGA+CGCATAGA
GTCATGGGACTACTCGGGTTTCTAATCCTGTTTGCTCCCCACGCTTTCGCGCCTCAGCGTCAGTTACAGACCAGAAAGCCGCCTTCGCCACTGGTGTTCCTCCACATCTCTACGCATTTCACCGCTACACGTGGAATTCCGCTTTCCTCTTCTGTACTCAAGTTCTCCAGTTTCCAATGACCGTCCACGGTTGACGCGTGGGCTTTCACATCAGACTTAAAGAACCGCCTCCGGGCGCTTTAGGCCCAATAATTCCGGACAACGCTTGCCACCTACGTATTACCGCGGCTGCTGGCTACGC
+
CC5CC5CCCC*CCCCCCCCCCCCCCCCCCCCCCCCCCCCCCCC5CCCC5CCCCCCCCCCCCCCCCCCCCCCCCCCCCCCCCCCCCCCCCCCC5CCCCCCCCCCCCCCCCCCCCCCCCCCCCCCCCCCCCCCCCCCCCC5CCCCCCCCCCCCCCC5CCCCCCCCCCCCCCCCCC5CCC*5C55*CCCC*55CCCC55C5C5CC*CCCCCC*CCC55CCCCCC55C5C55C**5C5*55C5*CC*CC*CCCC5C*C*C5CC5CC55*55C*5C55CC555CC5C555CCCCC5*CC5C#####
@VH01349:24:AACVJTHM5:1:1106:57485:49939 2:N:0:AGGTGAGA+CGCATAGA
GTCATGGGACTACACGGGTTTCTAATCCTGTTCGCTCCCCACGCTTTCGCGCCTCAGCGTCAGTTACAGACCAAAGAGCCGCCTTCGCCACTGGTGTTCCTCCACATCTCTACGCATTTCACCGCTACACGTGGAATTCCGCTCTTCTCTTCTGCACTCAAGTTTCGCAGTTTCCAATGACCCTCCCGGGTTGAGCCGGGGGCTTTCACATCAGACTTAAGAAACCGCCTGCGCGCGCTTTACGCCCAATAATTCCGGACAACCGTTGCCACCTACGTATTACCGCGGGTGCTGGCCAACT
+
*CCCCCCCCCCCCCCCCCCCCCCCCCCCCCCCCCCCCCCCCCCCCCCCCCCCCCCCCCCCCC5CCCCCCCCCCCCCCCCC5CCCCCCCCCCC*CCCCCCCCCCCCCCCCCCCCCCCCCCCCCCC5CCCCCCCCCCCCCCCC5C*CC*CCCCCCCCCCCCCCCC*CC*CCCCCCC5CCCCCC*CCCCC*CCCCCCC5CC*C*CCCCCCCCCCCCCCCCCCCCCCCC55CCCC5CCCCCCC5CCCC*CC5CC5*555**5CC55C**555**55555*5CCC55555*5**55C5*55#####
@VH01349:24:AACVJTHM5:1:1106:45290:50052 2:N:0:AGGTGAGA+CGGATAGA
GTCATGGGACTACTGGGGTATCTAATCCTGTTTGCTCCCCACGCTTTCGCTCCTCAGCGTCAGTATTGGCCCAGAGAACCGCCTTCGCTACGGGTGTTCCTCCCGATATCTGCGCATTCCACCGCTACACCGGGAATTCCGTTCTCCTCTACCAAACTCTAGCCATAGCAGTATCGACGGCAGTGCCGAGGTTGAGCCTCGGTATTTCACCGCCGACTTACTAAGCCGCCTACGAGCTCTTTACGCCCAATAATTCCGGACAACGCTCGCCCCCTTCGTATTACCGCGCCTGGTGGTGATA
+
CCCCCC5CCCCCCCCCCCCCC*CCCCCCCCCCCC5CCCCCCCCCCCCCCCCCCCCCCCCCCCCCCCC5CCCCCCCCCCCCCCCCCCCCCCCCCCCCCCCCC55CCCCCC*C*CCCCCCC5CCC5CCCCCC*CCCCCCCCCCCCCCCCCCCCCCCC5CCCCCCCC555*5CCCCCCCC5CC*CCCCCCCC5CC5***CC*55CCCCCCCCC55CCCCCCC*CCCCC*CCCC5CCCCC5CCCCCC5CCC**55CCCCCCCCC5CCCC*C5C*CCC*5*CC5C5C5CCC55*CCC*555#####
@VH01349:24:AACVJTHM5:1:1106:59870:50582 2:N:0:AGGTGAGA+CGCATAGA
GTCATGGGACTACCCGGGTATCTAATCCTGTTTGCTCCCCACGCTTTCGCTCCTCAGCGTCAGTACCGGCCCAGAGAACCGCCTTCGCTACTGGTGTTCCTCCCGATATCTGCGCATTTCACCGCTACACCGGGAATTCCATTCTCCTCTACCGGACTCGAGTCACAATAGTTTCGACTGCAGTTCCGAGGTTGAGCCTCGGAATTTCACAGCCGACTTACTGAAGCGCCTACGAGCTCTTTACGCCCAATGATTCCGGACAACGCTCCCCCCCTAGGTATTACCGCGGCTGCTGGACCCG
+
CCCCCCCCC*CCCCCCCCCCCCCCCCCCCCCCCCCCCC*CCCCCCCCC*C*CCCCCCCCCCCCCCCCC5CCCCCC*CCCCCCCCCCCCCCCCCCCCCCCC*5CCCCCCCCCCCCCCCCCCC*CC5CCCCC5CCCCCCC*CCCCCCCCCCCCCCCCC5CCCCCCCCCCCCCC5CCCCCCCCCC**5C5*CCCCCCC5CCCCC5CCCCC5CCCCC5*CCCCCCCCCC*CCCCCCCC5*C555CCCCCCCC555CC*CCC55CCCCC*55C*C55CCCC*5CCCC55*5*55C5C5C55#####
@VH01349:24:AACVJTHM5:1:1106:44211:50677 2:N:0:AGGTGAGA+CGCATAGA
GTCATGGGACTACAAGGGTTTCTAATCCTGTTTGCTCCCCACGCTTTCGTAGTTGAGTGTCAGTGCCTGTCCAGGTCGCCGCTTTCGCCTCTGGTGTTCCTCCCGATCTCTACGCATTTCACCGCTACACCGGGAATTCCACGACCCTCTCCAGGACTCCAGTCTCACCGTTTCTGAGGCACTTCTTGAGTTAAGCTCAAGGCTTTCACCCCAGACAAATCAGACCACCTACCTACCCTTTACGCCCAATAATTCCGAGCAACCCTTGCACCCACCGAATTACCGCGGCTCGTGGCATCAG
+
CCCCCCCCCCCCCCCCCCCCCCCCCCCCCCCCCCCCC*C*CCCCCCC5CCCCCCCC5C5C5CCCCCCCCCCCCCCCCCCCC5CCC5CCCCCCC5CC5CC*CCCCCCCCCCCCCCCCCCCCCCCCCCCCCCCC*CCCCCC*CCCCCCCCCCCCCCCCCCCCCCCCCCCCCCCCCCCCCCCCCCCCCCC5CCCCCC5*CCCC5CCCCC*CC55*CCCCCCCC*CCCC*CCCCCC5CCCCC5C*CCCCCCCCC5CC*C5*C5*CCC**C55CC***55C5*CCC5555C55CC**5C5C#####
@VH01349:24:AACVJTHM5:1:1106:70380:51586 2:N:0:AGGTGAGA+CGCATAGA
GTCATGGCACAACCCGGGTTTCTAATCCTGTTCGCTCCCCACGCTTTCGCTCCTCAGCGTCAGTTACAGACCAGAGAGTCGCCTTCGCCACTGGTGTTCCTCCACATCTCTACGCATTTCACCGCTAGACGTGGAATTCCACTCTCGTCTTGTGCACTCAAGTTTCCCAGTTTGCAATGACCCTCCCCGGGTGAGGCGGGGGGTTTCACATTAGACTTAAGAAACCGCCTGCGCGCGCTTTACGCCCAATAATTCCGGACAACCCTTGGCACCTACGTATTACCGCGGGGGCTGGCACTGT
+
*CC5CCCCCC*CCCCCCCCCCCCCCCCCCC5CCCCCCCCCCCCCCCCCCCCCCCCCCCCCCC5CCCCCCCC5CCCCCCCCCCCCCCCC*CC*CCCCCC*CCCCC5CCCC*CCCC5CCCC5**C**CC*CC5C5C*CCC*55CC*555*55C*555555555*5555555CC55*555***55*5555555*5*5555**5*5*5555*55**555*5*5555555555555*5*555***5**5****55*5*5***5*5*5***5**555555*5555555*5*5****555*55#####
@VH01349:24:AACVJTHM5:1:1106:67426:53328 2:N:0:AGGTGAGA+GGCATAGA
GTCATGGGACTACTGGGGTATCTAATCCTGTTTGCTCCCCACCCTTTCGCGCCTCAGCGTCAGTTACAGACCAGAAAGTCGCCTTCGCCACTGGTGTTCCTCCAAATCTCTACGCATTTCACCGCTACACTTGGAATTCCACTTTCCTCTTCTGCACTCGAGTCCCCCAGTTTCCAATGACCCTCCACGGTTGAGCCGTGGGCTTACACATCAGACTTAAACGACGCCCTGCGCGCGCTTTACCCCCAATAATTCCGGACAACGCTTGCCACCTACGTATTAGCGCGGGTGGTGGCTTATC
+
5CCCC*CCCCC5CCCCCCCCCCCCCC*C*CCCC5CCCCCCCC**CCCCC5**CCCCC5C*CCCCCCCCCCCC5CCCC*CCCCCCCC5CCCCCCCCCC55*5*CC5CCCCC5C*5CCCCCCCC**CCCCCCCCC5C5CCCCC5CCC5CCCCC55C*C*C5CC*CCC*C5CCCC*CC55*5C*CCCCCCC*5CC5C555CCC5CCC5*CC55CCCCC*CCCCC5*C5**55*555*5C5CC*5C5*55*55555CC55**55555*55C55*5*CCCC55555555555**5**5555#####
@VH01349:24:AACVJTHM5:1:1106:36674:56092 2:N:0:AGGTGAGA+CGCATAGA
GTCATGGGACTACCGGGGTTTCTAATCCCGTTCGCTCCCCATGCTTTCGCGTCTGAGTGTCAGAACAGAGCCAGCAAGCCGCCTTCGCCACTGGTGTTCCTCCGGATATCTACGCATTTCACCACTACACCCGGAATTCCACTTGCCTCTCTCTGTCTCCAGCCCGTCAGTATCGCACGACCTCTCCCGGTTGAGCCAGGGAGCTTTCACGCACGACTTAACAGGCCACCTGCACGTGGTTTACGCCCAGTAAATCCGGATAACGTTTGCCTCCTACGTTTTACCGCGGCTGCTGGTGTAC
+
CCCCCC5CCCCCCCCCCCCCCCCCCCCCCCCCCCCCCCCCCCCCCCCCCCCCCCCCCCCCCCC5CCCC5CCCCCCCCC*CCCCCCCCCCCCCCCCCCCCCCCCCCCCCCCCC*CCCCCCCCC*CCCCCC**5C*CCCCCCCCCCCCCCCCCCCCCCCCCCCCC5CCC5**CCCCCCCC*CC5CCC*CCCCCCCC5CCCCCCCCCCCCCCCC*CC5555CCCCC5CCCCCC55CCCCC5**55C*55C5C5C55C555555CC55C5C555CCCCCC*CCC5CC5C5C5CCC*CCCC#####
@VH01349:24:AACVJTHM5:1:1107:63108:1492 2:N:0:AGGTGAGA+CGCATAGA
GTCATGGGACTACCAGGGTTTCTAATCCTGTTTGCTACCCACGCTTTCGTGCCTCAGCGTCAGTGGGGGTCGAGTAAGCCGTCTACACCGCAGGTCTTCCTCCCGATATCTACGCATTTCACCGCTACACCCGGAATTCCGCTTACCTCTCCCCCACTCCAGCAGCCCTGTTTCCGGGGCACGCTCCCAGTTAAGCCGGGAGATTTCACACCAGACTTGCACTACCGCCTACGCACGCTTTAGGCCCAGTAACTCCGAACAACGGTCGGTGGCTACGTTTTACCGCGGCTGCTGGGCTTCG
+
CCCCCCCCCCCCCCCCCCCCCCCCCCCCC5CCCCCCCCCCCCCCCCCCCCCCCCCCCCCC*CCC5C5*CCCCCCCCCC*55C55C*CCCCCCC5CCCCC5CC*CCC5CCCCC5CCCCCC5C5*CCCCCCCC*5CC5CCCCCCCCCCCCCCC***5C*C5CCCC55CCC*CCC5*CC5*C*C5*C*C5CCCCC*555555555*555555555C5555555CCCCCC5*5CC*C5C*55*55555C5*55C*C55C5CCC*555*55555C5555*5C5*555555555555**55*#####
@VH01349:24:AACVJTHM5:1:1107:64320:3045 2:N:0:AGGTGAGA+GGCATAGA
GTCATGGGACTACACGGGTTTCTAATCCGGTTCGCTCCCCACGCTTTCGCGTCTCAGCGTCAGGTAAGGCCCAGAAAGCCGCCTTCGCCACTGGTGTTCCTCCCGATATCTACGCATATCACCACTACACCGGGAATTCCACTTTCCTCTGCCTCCCTCAAGTGCGCCAGTATCCAAGGACCTCTCCCAGTTGAGCCGGGAGCTTTCACCCTAGACTTAACACACCGCCTGGAGGCCCTTTAGGCCCAGTAAATCCGGACAACGCTCGCCACCTACGTATTACCGGGGCTGCTGGGTGGCA
+
CCCCCCCCCCCCCCCCCCCCCCCCCCCCC*CCCC*CCCCCCCCCCCCCCCCCCCCCCCCCCC*CCCCCC5CCCC5CCCCCCCCCCCCCCCCCCCC*CCCCCCCCCCCCCCCCCCCCCCCCCCCCCCC*CCC5CCC5CCCCCCCCCCCC5CCCCC*CCCCCCCC*CCCCC5CCCCCCC*CCCCCCC555CCCCCCCCCCCC5CCCC55C*5CCCC**CCCCCC*5*555C5**555555CC5C5555C55CCC5CCCC*5CCCC5C*5C5*5555*55555CC55*C*CC555C55C#####
@VH01349:24:AACVJTHM5:1:1107:20560:4654 2:N:0:AGGTGAGA+GGCATAGA
GTCATGGGACTACCAGGGTTTCTAATCCTGTTCGCTCCCCATGCTTTCGCTCCTCAGCGTCAGTAAATGCCCAGAGACCTGCCTTCGCCATCGGTGTTCCTCCTGATATCTGCGCATTTCACCGCTACACCAGGAATTCCAGTCTCCCCTACATCACTCTAGTCTGCCCGTACCCACCGCAGATCCGAGGTTGAGCCTCGGACTTTCACGGCAGACGCGACAAACCGCCTACGAGCTCTTTACGCCCAATAAATCCGGATAACGCTTGCGGCCTACGTATTACCGCGGCTGCTGGGGGTTG
+
CCCCCCCCCCCCCCCCCCC5CC5CCC*5CCCC5CCCCCCCCCCCCCCCCCCCCCCCCCCCCCCCCCCCCCCCCCCCCCCCCCCCCCCCCCCCCCCCCCCCCCCCCCCCCCCCC*5CCCCCCCCCCC5CCCCCCCCCCCCCCCCCCCCCCCC5CCCCCCCCCC5CCCCC5CCC**CCCCCCCC5CC*CCCC*CCC5*CCCCCCCCCCCCCCCCCCCCCC5CCCCC5*5CCCCCC*C*CCCCCC5C**5555555C*555555555CC555C*5*5CCCCCC5C*C*CC**5C5C5C*#####
@VH01349:24:AACVJTHM5:1:1107:29763:5714 2:N:0:AGGTGAGA+GGCATAGA
GTCATGGGACTACTCGGGTTTCTAATCCGGATCGCTCCCCACGCTTTCGCGCCTTAGCGTCAGCCGAGGTCCAGGTCGCCGCCTTCGCCACGGGTGTTCCTCCCGATCTCTACGCATTCCACCACTACACCGGGAATTCCACGACCCCCTACCTCGCTCGAGCCGCGCCGTATCACAGGACCCCTCCCAGTTGAGGCGGGAGATTTCACCCGTGACGGACGTGGCCGCCTACGCGCCCTTTACGCCCAATAAAACCGGGCAACGCTCGCCCCCTACCTATTACCGCCGGTGGTGGCGTGGA
+
CCCCCCCCCCCCCCCCCCCCCCCCCCCCCCCCCCCCCCCCCCCCCCCCCCCCCCCCCCCCCCCCCCC**CCC55CCC*CCCCCCCCCCCCCCCCCCCC*CCCCCCCCCCCCCCCCCCCCCCC5CCCCCCC5CCCCCCCCC5CCCCCCCCCCCCC*CCCCCCCC5CCCC*CCCCCCCC*C5C5CCCC*5C*5CCCC*CCCCC5CCCC*C5CCCCCCCC**5CCC5CC5*C5CCCCCCCCCCCC*5C5CC5C*C5**55CC*5555555C5C5C5C*5*C555C5555*5*CC*55*5#####
@VH01349:24:AACVJTHM5:1:1107:67899:5790 2:N:0:AGGTGAGA+CGCATAGA
GTCATGGGACTACCCGGGTATCTAATCCTGTTCGCTCCCCACGCTTTCGCGCCTCAGCGTCAGTGTGAGTCCAGGTAGCCGCCTTCGCCACCGATGTTCTTTCCGATATCTACGCATTTCACCGCTACACCGGAAATTCCACTACCCTCTACTCCACTCTAGATAAATAGTATTAGATGACACACCCAGGTTAAGCCCAGGCCTTTCACATCTAACTCATCCATCCGCCTACACGCCCTTTACCCCCAGTAACTCCGATTAACGCTCGCACCCTCTGTATTACCGCGGCTGCTGGCCCGTC
+
CCC*CCC*CCCCC5*CCCCCCCCCCCCCCCCCCCCCC*CCCCCCCCCCC*C*CCCCC5CCCC*CCCCCCCCCCCCCCCCCCCCCCCCCCCCCCCCCCC5CCCCCCCCCCCCCCCCCCCCCCCCCCCCCCCCCCCCCCCCCC5CCCCCCCCCCCCCC5CCCCCCC5C5CCC5CCCCCCCCCCC*CCCCCC*CC*5CCCCC*CCCCCCC55C55*CCC5C5C5CCC5C5*5CC5CC*C5*5CCCC*CCCC5C5CCCCC5C5C5CC55CCC5CCCC5CC*CCCC55CCCCCCCCC5CC5#####
@VH01349:24:AACVJTHM5:1:1107:16167:11924 2:N:0:AGGTGAGA+GGCATAGA
GTCATGGGACTACTCGGGTATCTAATCCTGTTCGCTCCCCACGCTTTCGTGCCTCAGCGTCAGTTGCAGTCCAGAGAGTCGCCTTCGCCACTGGTGTTGCTCCTAATATCTACGCATTTGACCGCTACACTAGGAATTCCACTCTCCTCTCCTGCACTCAACCCCTACAGTTTCAAAGGCTTACTACGGTTGAGCCGTAGCCTTTGACCTCTGTCCTATAGGGCCGGCTACGGACCCTTTACGCCCAATGATTGCGGATAACGCTTGCCCCCTACGTATTACCGCGGCTGCTGGGATTGGA
+
CCCCCCCCC5CCCC5CCCCCCCCCCCCCCCCC5CCCCCCC5C5CCCCCCCC5CCCCCCCCCCCCCC*CCCCCCCCC*5CC5CC5C*CCC*5C*55CCC*CCCCCCC5CCCCCC*5*CC5*CCCCC5CCCCCC*C*CCC5CCCCCCCCCC55CCCCCCCCCC**C5CC5CCCCC*CC5C*C*CCCCCC5**5*55C555C5CC5CC5C55C5C5*CC5C5C555**5555CCC555CC*5555CC*55*C5*55*5*5555555**5555555*55*5555555555*5555C55*5#####
@VH01349:24:AACVJTHM5:1:1107:59662:12965 2:N:0:AGGTGAGA+GGCATAGA
GTCATGGGACTACCAGGGTATCTAATCCTGTTCGCTCCCCACGCTTTCGCGCCTCAGTGTCAGTTACAGACCAGAAAGTCGCCTTCGCCACTGGTGTTCCTCCAAATCTCTACGCATTTCACCGCTACACTTGGAATTCCACTTTCCTCTTCTGCACTCAAGTTCCCCAGTTTCCAATGACCCTCCACGGTTCAGCCGTGGGCTTTCACATCAGACTTAAGAAACCACCTGCGCGCGCTTTACGCCCAATAATTCCGGACAACGCTTGCCACCTACGTATTACCGCGGCAGCTGGGAGCGA
+
CCCCCCCCCCCCCCCCCCCCCCCCCCCCC5CCCCCCC5CCCCCCCCCCCCCCCC*C5CCCCCCCCCCCCCCCCCCCCCCC5*CCC*5CCCCC5CCCCCCCCCCCCCCCCCCCCC*CCCC5CCCC*C*5*5CCCCCCC*CCCCCCCC5CCCC*CC*C5CCCC5CC5CCCC*CCCCCC5C*CCC*CC*CCCCCC*C5*CCCC*C5CCC5CCCCCCCCC55CC*5CCCCCC5CCC555555CCCCCC**CCC55CCC*555*5CCC55CC55CCCCC5*555*5555*5*55*55555*#####
@VH01349:24:AACVJTHM5:1:1107:54796:14271 2:N:0:AGGTGAGA+GGCATAGA
GTCATGGGACTACCAGGGTATCTAATCCTGTTTGCTCCCCACGCTTTCGCTCCTCAGCGTCAGTTCCGGCCCAGAGCGCCGCCTTCGCCGCTGGTGTTCCTCCTAATATCTGCGCATTTCACCGCTACACTAGGAATTCCACGCTTCCCTACCGGACTCTAGCCACGGCAGTATCAGGTGGGGTTCCAGGGTTGAGCCCTGGAATTTCACACCTGACTTACCGAGCCGCCTACCAGCTGTTTACGCCCAATAATTCCGGACAACGCTTGCCCCCTACGTGTTACCGCGGCTGCTGGAGCAG
+
5CCCCCCCCCCCCCCCCCCCCCCCCCC5CCCCCC*CCCCCC*5CCCCC*CCCCCCC55CCCCCC5CCCCCCCCCCCCCCCC5CCCCCCC**CCCCCCCCCCCCCCCCCC5CC*C*CCCCCCCCCCC5*CCCCCCCCCCCCCCCCCCCCCCCCCCCCCCCCCCCCCCCCCCCCCCCCCCCCC*C5CCCCCCCCCC*CCCCCCCCCCCCCCCCCCCCCCCCCCCCC5C*CCCCC5*CCCC*CCCCCCCC*C55CC5C5CCCCCCCCCC*CCCC*CCC5C5CCC5CC*555*CCC5C5*#####
@VH01349:24:AACVJTHM5:1:1107:72178:15028 2:N:0:AGGTGAGA+CGCATAGA
GTCATGGGACTACACGGGTATCTAATCCTGTTTGCTCCCCACGCTTTCGCGCCTCAGCGTCAGTATTATGCCAGGTGGCTGCCTTCGCCATCGACGTTCCTTCCGATCTCTACGCATTTCACCGCTACACCGGAAATTCCGCCACCCTCTCATATACTCTAGCCAAATCGTTTGCGATGCACTTCCCAGGTTAAGCCGGGGGCTTTCACATCACACTCATTTGACCGCCTACGGGCCCTTTTCGCCCAGTAAATCCGATTAACGCTTGCACCCTCTGTATTACCGCGCCTGCTGGCTGACG
+
CCCCCCCCCCCCCCCCCCCCCCCCCCCCCCCCCCCCCCCCCCCCCCCCCCCCCCCCCCCCCCCCCCCCCC*CCCCCCCCC5CCCCCCCCCCCCCCCCCCCCCCCCCCCC5CCCCCCCCCCCCCC*CCCCCC*CCCCCCCCCCCCCCCCCCCCCCC5CCCCCCCCCCCCCCCCCC*CCCC*C5*5CCCCCC*5CCC5C**5CC*CCCCC5CC5CC*C5CC*CC5C5C55CCCC5C55C**5**55**555C55555*55555555*555*5555*5555C5C*55555*55*5555C#####
@VH01349:24:AACVJTHM5:1:1107:21545:15256 2:N:0:AGGTGAGA+GGCATAGA
GTCATGGGACTACCAGGGTATCTAATCCTGTTTGCTCCCCACGCTTTCGTGCCTCAGTGTCAGTGCTGGTCCAGGTAGCCGCCTTCGCCACGGATGTTCCTCCCGATATCTACGCATTTCACTGCTACACCGGGAATTCCGCTACCCTCTACCGCACTCTAGACTGCCAGTATCCAATGCAATTCCCAGGTTGAGCCCAGGGCTTTCACATCAGACTTAACAAACCACCTACGCACCCTTTACGCCCAGTAATTCCGAGTAACGCTTGCACCCTTCGTATTACCGCGGCTGCTGGCTGACT
+
CCCCCCCCCCCCC5CCCCCCC5CCCCCCCCCCCCCCCCCCCCCCCCCCCCCCCCCCCC5CCCCCC*CCCCCCCCCCCCCCCCCCCCCCCCCCCCCCCCCCCCC5CC5CCCCCC5CCCCCCCCCC5CCCCCCC*CCCCCCCCCCCCCCCCCCCCC*CCCCCC5CCCCCCC5CCCCCCCC5CCCCCCCCCCCCCCC*CCCCCCC*CCC5CCCC5C*CCCCCCCCCCCCCCC5CC*C5C*CCC5CCCCC*5CC*CCCCCCCCCCC5C*CCCCCCCC5C*55CC*CCC*CC5C*5*C*C*#####
@VH01349:24:AACVJTHM5:1:1107:62351:16410 2:N:0:AGGTGAGA+GGCATAGA
GTCATGGGACTACAAGGGTATCTAATCCTGTTCGCTCCCCACGCTTTCGTACCTCAGCGTCAGTCACAGACCAGAGAGTCGCCTTCGCCACTGGTGTTCCTCCACATCTCTACGCATTTCACCGCTACACGTGGAATTCCACTCTCCTCTTCTGTACTCAAGTTCCCCAGTTTCCAATGACCCTCCACGGTTGAGCCGTGGGCTTTCACATCAGACTTAAGAAACCGCCTGCGTACGCTTTACGCCCAATAATTCCGGACAACCGTTGCCACCCACGTATTACCGCGGCTGCTGGCATACA
+
CCCCCCCCCCCCCCCCCCCCCCCCCCCCC5CCCCCCCCCCCCCCCCCCCCCCCCCCCCCCCCCCCCCCCCC5CCCCCCCCCC5CCCC*5CCCCCCCCC*CC*CCCCCCC5C5CC*CCCCCCCCCCC*CCC5CCCCCCC5CCCCCCCCCCCC5CCCCCCCCC5CCCCCCCCCCCCCCC55CCC*CCC*C5C555C5CCCCCCC5C5CCCCC5*CCCCCCCCCCCC55C5CCC*5CCCCC*CC5*C*C55C555C5CCCC55555*5C55**5*5*55**5*555555555555555*#####
@VH01349:24:AACVJTHM5:1:1107:39231:16467 2:N:0:AGGTGAGA+GGCATAGA
GTCATGGGACTACCAGGGTTTCTAATCCCGTTCGCTCCCCACGCCTTCGCGCCTCAGCGTCAGGTCAGGTCCAGTCGGCCGCCTTCGCCACTGGTGTTCCTCCCGATATCTACCCATTTCACCACTACACCGGGAATTCCACCGACCTCTCCCTGCCTCCAGTTGGCCCGTTTCGGACGACCCTCCCCCGTTAAGCGGGGGGCTTTCACGCCCGACGCGACCAACCGCCTGCGCGCCCTTTACGCCCAGTAACTGCGGACAACGCTCGGTCCCTACCTGTTACCGCGGCTGCTGGCTCGGG
+
CCCCCCCCCCCCCCCCC55CCCCC5CCCCCCCC5CCCCCCCCCCCCCCC5CCCCCCCCCCCCCCCCCCCCCCCCCCC*C55*CCCCC*CCCCCCCCCCCCCCCCCCCCCCCCC*CCCCCCCC5CCCCCCCCCC5CCCCC5CCCCCCCC*CCCCCCCCCCCCCCCCCC5*CCCC5CCCC*CCC*5CCCCCCC5CCC5CCCCCCCCCCCC5C*CCCCCCC5CCCC5*C5CCCCCCCCC*CC*CC**5C5CCCCCCC*C5CC*CCCC5C*55CCCC55C5CC5C*5***C555C*55C*#####
@VH01349:24:AACVJTHM5:1:1107:8006:16903 2:N:0:AGGTGAGA+CGCATAGA
GTCATGGGACTACAGGGGTATCTAATCCTGTTTGCTCCCCACGCTTTCGCGCCTCAGCGTCAGGTCCGGACCAGAGAGCCGCTTTCGCCACCGGTGTTCCACCCAATATCTACGAATTTCACCTCTACACTGGGTATTCCACCCTCCTCTTCCCGCCTCCAGCCTCAGACTCTCGGATGCACCTCCGGAGTTCAGCCCCGGCCTTTCACAATCCGACTTCCAAGGCCGCCTACGGCCCCTTTAGGCCGAGTGATTGCGAACAACCCAACGACCCATCTTCTTACCGCGGCGGCTGGTCGTC
+
CCCCCCCCCCC5CCCCCCC5CCCCCCCCCCCCCCCCCCCCCCC*CCCCCCCCCCCCC*CC*CCCCCCCCCCCCCCCC5CCCCCCCCC5CC55C5CCCCCCCC5CCCCCCCCCCCCCCCCCCCCC5CCCCCCCCCCCCC*CCCCCCCCCCCCCC*C*CCCCCCCCCCCCC*CCCCC5CC*C*CCCCC*5CCC*5C*CCC55C*CC*55C5CCC5*5*555*5*C5*5555*5555***55555C5555555CC*55*55*5*55****5*55*55**5*5555*5*55*55*5*5*5#####
@VH01349:24:AACVJTHM5:1:1107:51804:20140 2:N:0:AGGTGAGA+GGCATAGA
GTCATGGGACTACAGGGGTTTCTAATCCTGTTTGCTCCCCACGCTTTCGCTCCTCAGCGTCAGTATTGGCCCAGAGAACCGCCTTCGCTACGGGTGTTCCTCCCGATATCTGCGCATTCCACCGCTACACCGGGAATTCCGTTCTCCTCTACCAAACTCTACCCATAGCAGTATCGACGGCAGTGCCGAGGTTGAGCCTCGGTATTTCACCGCCGACTTACTAAGCCGCCTACGAGCTCTTTACGCCCAATAATTCCCGACAACGCTTGCCGCCTACGTATTACCGCGGGTGGTGGACACT
+
CCCC5CCCCCCCCCCCCCCCCCCCCCCCCCCCCCCC5CCCCCCCCCCCCCCCCCCCCCCCCCCCCCCCCCCCCCCCCCC*CCCCCCCCCCCCCCC5CCCCCCCCCC5CCCCCCCCCCCCCCCC*CCCCCCCCCCCCCCCCC*CCCCCCCCCCCCC5CCCCC*CCCCCCCCCCCCCCCCCCCCCCCCCCCCCCCCCCCCCCCCCC5CCC5CC**CCC*CCCCCCCC55CCCCCCCCC5CC*5CCC5CC5C*CC55*5C*5C55C555555*5555C555**55*555555*55*555#####
@VH01349:24:AACVJTHM5:1:1107:22927:20689 2:N:0:AGGTGAGA+CGCATAGA
GTCATGGGACTACTCGGGTATCTAATCCTGTTTGCTCCCCACGCTTTCGCGCCTCAGCGTCAGTTACAGACCAGAAAGCCGCCTTCGCCACTGGTGTTCCTCCACATCTCTACGGATTTCACCGCTACACGTGGAATTCCGCTTTCCTCTTCTGTACTCAAGTTCTCCAGTTTCCAATGACCCTCCACGGTTGAGCCGTGGGCTTTCACATCAGACTTAAAGAACCGCCTGCGCGCGCTTTACGCCCAATAATTCCGGACAACGCTTGCCACCTACGTATTACCGCGGCTGGTGGCCCAGC
+
CCCCCCCCCCCCCCCCCCCCCCCCCCCCCCCCCCCCCCCCCCCCCCCCCCCCCCCCC5CCCCCCCCCCCCC*CCCCCCCC5CCCCC*CCCCCCCCCCCCCCCCCCC5CCCCCCC*CCCCCCCCCCCCCCCCCCCCCCCCCCCCCCCCCCCCCCCCCCCCCCCCCCCCC5CCCCC*CCCCCC5CCCC5C5*CCCCCCCCCC5CC5CCCC*CCCCCCCCCCCCCCCCC5*CCCC*CCCC*CCCC5**CCCC55CCCC5CCCCCCCC*CCCCCCCCC55CCCCCC*5CCC5CCCCCCC5#####
@VH01349:24:AACVJTHM5:1:1107:53167:23321 2:N:0:AGGTGAGA+GGCATAGA
GTCATGGGACTACTAGGGTATCTAATCCTGTTTGCTCCCCACGCTTTCGCACCTCAGCGTCAGAAATGAGCCAGCGAGCCGCCTTCCCCACTGGTGTTCCTCCGAATATCTACGAATTTCACCACTACACTCGGAATTCCACTCGCCTCTCTCATCCTCCAGACCAACAGTTTCGGAGGCAGTTCCGGGGTTGAGCCCCGGGATTTCACCCCCGACTTTATGGTCCGCCTACGTGCGCTTTACGCCCAGTAATTCCGAACAACGCTACCCCCCTCGGTATTACCGCCGCTGCTGGCCAGGT
+
CC5CCCCCCC*CCCCCCCCCCCCCCCCCCCCCCC5CC5CCCCCCCCCCCCC5CCCCCCCCCCCCCCCCCC5CCC*CCCC*CCCCCC**CCCC5CCCCCCCCCCCCCCCCCCCCCCCCCCCCCC*CCCCCCCC*CCCCCCCCCCCCCCCCCCC5CCCCCCCCCCC5CCCCCCCCCCC5CCC*5CCCCCC5CCCCCCCC55*CCCCCCCCCCCCCCCCC**CCC5CCC5CC5C*5C*5C*C5CCC5CCCC55CCC5C*CCC55C5CCCC**CCC5555**55555**5*5CC*CCCCC#####
@VH01349:24:AACVJTHM5:1:1107:24934:23680 2:N:0:AGGTGAGA+GGCATAGA
GTCATGGGACTACTGGGGTTTCTAATCCCGTTCGCTCCCCACGCTTTCGCCTCTCAGCGTCAGTTAAGGCCCAGAGCACCGCTTTCGCCACTGGTATTCCTCCTGATCTCTACGCATTCCACCACTACACCAGGAATTCTGTGCTCCTCTACCTCACTCAAGTCTACCAGTCTTGGATGACCTCTCCCGGTTAAGCCGGGAGCTTTCACACGCAACTTGATAGACGGCCTACACGCGCTTTACGCCCAGTAATTCCGGATAACGCTCCGCCCCTACGTCTTACCGCGGCTGCTGGCCTATA
+
CCCCC5*CCCCCCC5CCCCCCC*CCCCCCCCCC5CCCC*CCCCCCCCCCCCCCCCCCCCC5C5CCCC*C5CCCCC*5CCCCCCCCCCCCCCCCCCCCCCCCCCCCCCCCCCCCCCCCC*CCCCC5CCCCC5CCCCCCC*CCCC*5CCC*CCC*CCCC5CCCCCCCCCCCCCCCCCCCC5CCCCCCCC5*CCCCC*CCCCCCC*CCC5C*CC5*CCC5C*CC55CC*CCCCCCC5CCCCC55C*CCCCC555CCCC5CCCCCCC*CCCC5CC5C5C5*C55CC*CC*555CC*CC5C#####
@VH01349:24:AACVJTHM5:1:1107:40499:23908 2:N:0:AGGTGAGA+CGCATAGA
GTCATGGGACTACCAGGGTATCTAATCCTGTTTGATCCCCACACTTTCGTGCATCAGCGTCAGTTACAGGCTAGTAAGCTGCCTTCGCTATCGGTGTTCTTGACGATATCTATGCATTTCACCGCTACACCGTCAATTCCGCCTACCTCATCTGTACTCAATCCCTGCAGTTTTTCAGGCAGCTCCCAAGTTGAGCTTGGGCATTTCACCTAAAACTTGAAGGGACGCCTACGCACCCTTTAAACCCAATAAATCCGGACAACGCTCGCCACCTACGTATTACCGGGGCTGGTGGCTGAAA
+
CCCCCCCCCCCCCCCCCCCCCCCCCCCCCCCCCCCCCCCCCCCCCCCCCCCCCCCCCCCCCCCCCCCCC*5CC5CCC*CCCCCCCCCCCCCCCCCCCCCCCCCCCCC5CCCCCCCCCCCCCCCCCCCCC**CCCCCC5CC5CCCCC5CCC5CCCCCCC*CCCCCCCCCCCCCCCCCCCCCCCCCCCCCCCCCCCCCCCCCCCCCCCCCCCCCCCCCCCCCCCCCC5CCCCCCC*CC55CCCCCCCC55CCCCCCCC*CCCCCCCCC*C*CCCCCCCC5CCCCCC5**CCC55CCC*#####
@VH01349:24:AACVJTHM5:1:1107:10070:26009 2:N:0:AGGTGAGA+GGCATAGA
GTCATGGGACTACAAGGGTATCTAATCCTGTTCGCTCCCCACGCTTTCGCGCCTCAGTGTCTGTTACAGACGAGTAAGTCGGCTTCGCCACTGGTGTTCCTCCACATCTCTACGCATTTCACCGCTACACGTGGAATTCCACTTTCCTCTTCTGTACTCAACTCCCCCACTTTCCAATGACCCTGCACGGTTGAGCCGTGGGCTTTCACATCAGACTTAAAGGACCACCTGCGCGCGCTTTACCCCCAATAAATCCGGACAACGCTTGCCACCTACGTATTACCGCCGGTGCTGGGGTTAA
+
CC5CCC*CCCCCCCCCC5CCCCCCCCC5CCC*C5CC*CCCCCC*CCCCC5CCCCCCCCCC5*C5C*CC5*55CC*5CC5CC5CCCCCCCC55CCCCCC5CC*CC5CCCCCCCCC5CCCCCCCC5CCCCCCCC5CCCCCCCCC5CC*5C5CC5CCCCCC**C*CC5CCCC*CCC*5*CCCCCCC5*C5CCC5*CC5*CCC5*5CC5CCCCC*5C*C**55555555555CC555CC5C*CC5C**5C5C5C55*55C5CC**555**55*5C55555*5555*55***5*5**555*#####
@VH01349:24:AACVJTHM5:1:1107:23571:26104 2:N:0:AGGTGAGA+CGCATAGA
GTCATGGGACTACTGGGGTTTCTAATCCTGTTCGCTCCCCATGCTTTCGCTCCTCAGCGTCAGTAACAGCCCAGAGACCTGCCTTCGCCATCGGTGTTCCTCCTGATATCTGCGCATTTCACCGCTACACCAGGAATTCCACTCTCCCCTACTGCACTCCAGTCTGCCCGTACCCACGGCAGATCCGGGGTTAAGCCCCGGACTTTCACTGCAGACGCGACAAACCCCCTACGAGCTCTTTACGCGCAATAATTCCGGATAACGCTCGCGCCCTACGTATTACCCCGGCTGGTGGCCTCAT
+
CCCCCCCCCCCCCCCCCCC5CCCCCCCCCCCCCCCCCCCCCCC*CCCCCCCCCCCC5CCCCCCC*CCCCCCCCCCCCCCCCCCCC*CCCCCCCCCCCCCCCCCCCCCCCCCCCCCCCCC*CCCCCCCC5CCCC5CCCCCCC*CCCCC5CCCCCCCCCCCCCCC5**5CCCCCCCCCC5CC5C*C5*CCCC5CCC55CCCCCCCCCCCCC*CCCCCCC5CCCCC5CC*CCCCCC*5*5CCCCCC55**5555555*5555C5555*55555CC55C5CCC*55*5*555555*5C55#####
@VH01349:24:AACVJTHM5:1:1107:47922:27694 2:N:0:AGGTGAGA+CGCATAGA
GTCATGGGACTACCAGGGTTTCTAATCCTGTTTGCTCCCCCAGCTTTCGAGCCTCAGCGTCAGTATTGGGCCAGGTGACCGCCTTCGCTACTGGTGTTCTTCCAGATATCTACGCATTCCACCGCTACACCTGGAATTCCATCACCCTCTCCCATACTCAACAACCGCAGTATTAAAAGCATATCACGGGTTGAGCCCATGTATTAAACTCCTAACTTACGATCCCGCCTACGCTCCCTTTACGGCCAGTGATTCCGAACAACGCTCGCACCCTACGTATTACCGGGGCTGCTGGGGGGTG
+
CCCCCCCCCCCCCCC***CCCCCCCCCCCCCCCC5CCCCCCCCCCCCCCCCCCCCCCCCCCCCCCCCCCCCCCCCCCCCCC*CCCCC5CCCCCCCCCCCCC*CCCCC*CCCCCCCCCC5CCCCCCCCCCCCCCCC*CCCCCCCCCCCCCCC*CCCCCCCCC*CCCC5CC*5C55CCCC*5CCCCCCC*5CCCCCCC*5CCCCCCC5C5CC5CCCCCCCC*5CC5*55555CC55C*5*5CCCCC**5C5C5C5C*C5C5C*55**5*5*5*55C555*C55555C*55CC**5*55#####
@VH01349:24:AACVJTHM5:1:1107:43397:28394 2:N:0:AGGTGAGA+GGCATAGA
GTCATGGGACTACAGGGGTATCTAATCCTGTTTGCTCCCCACGCTTTCGTGCATGAGCGTCAGTGTTATCCCAGGAGGCTGCCTTCGCCATCGGTGTTCCTCCGCATATCTACGCATTTCACTGCTACACGCGGAATTCCACCTCCCTCTGACACACTCTAGCTCGGTAGTTAAAAATGCAGTTCCAAAGTTAAGCTCTGGCTTTTACCTCCTTGGTTCCGTACCCGCTGCGGAACGTTTACGCCCATGAATTGCGCTTTACGGGTGGTCCCGTCGGATTTCCGGGGGCTGTTGCCATGGT
+
CCCCC*CCCCCCCC5CCCCCC5CCCCCCCCCCCCCCCCCCCCCCCCC5CCC*CCCCCCCCCCCC5CC5CCCCCCCC5CCCCCCCCCCCCCCCCCCCCCCCC5CCCC5CCCCCCCCCCCC5CCCCCCCCCCCCCCCCCCC5C*CCCCCCCCCCCCCCCCCC5C*CCCCCCCCCCCCCCC*CCCCC*CCCCCC*CCC5CCCCC*5CC*5**55*55**555*5*555*555*5*5*5*5*555**555****5*555*5*5*5*5**5***5*5**5555*55*5*555***55*5*5#####
@VH01349:24:AACVJTHM5:1:1107:43056:29076 2:N:0:AGGTGAGA+CGCATAGA
GTCATGGGACTACACGGGTATCTAATCCCGTTCGCTACCCATGCTTTCGCGCCTCAGCGTCAGTTGTGCCCCAGGATGCCGCCTTCGCCACTGGTGTTCCTCCGCATCTCTACGCATTTCACCACTACACGCGGAATTCCACATCCCTCTGACACACTCGAGACCACGAGTCTCATCCGACCTCTCCCAGTTTAGCCAGGAGCTTTCACGCATGACTTGCTGACCCGCCTGCGCGCGCTTTACCCCCACTAATTCCGGATATCGCTTGCGTCCTACGTTTTACCCCGGCTGCTGGCGACTT
+
CCCCC5CCCCCCCCCCCCCCCCCCCCC*CCCCCCCCCCCCCC55CCCCCCCCCC*CCCCCCCCCCCCCCC5CC*CC5C5CCCCCCCCC5CCCCCCC*CCCCCCCCCC*CCCCCC5CCC*5CCCCCCCCCCCCCCCCCCC5CCCCCCCCCCCCC55CCCC5CC5C*C**C5C5CCCCCCCC5CCCC5CCCCCCCCCCCC5CCCCCCCCCCC5CCCCCCCC*CCC5CCCCCC5*C5C5CC*C5CC55CCC**5CCCC5C*C55*555C5CCCC5CCCCCC555C5**C5*555555**#####
@VH01349:24:AACVJTHM5:1:1107:51444:29208 2:N:0:AGGTGAGA+GGCATAGA
GTCATGGGACTACTCGGGTATCTAATCCTGTTTGCTCCCCACGCTTTCGCGCCTCAGGGTCAGGAGATGCCCAGAGACCCGCCTTCCCCACCGGTGTTCCTCCGGATCTCTACACATTTCACCGCTACACCGGGAATTCCAGTGTCCTCTGCATCCCTCAAGAACGGCAGTCTCGGCCGACTCTCCTCGGTTGAGCCGAGGGCTTTCACGACCGACTTGCCGTCCGGCCTACGCGCCCTTTACGCCCAGTGATTCCGAGCAACCCTTGCCCCCTCTGTGTTACCGCCGCTGCTGGCGGTGA
+
CCCCCCC5C5CCCCCCC5CCCCCCCC5CCCCCCCCCCCCCCCC5CCCCCCCCCCCCC*5CCCCCCC5CC5CCCCC*CCC*CCCCCC*CCCCCCCCCCC*C5CC*CC5CCCCCCC5CCCCCCCCC*CCCCC5CCCCCCCCC*CCC5*CCCCC*CCCCCC5CCCCCC5C*CC5CCCCCCCCCCCCC5CCCCCCC*C5C5555CCCCCCCCCCC5CCCC5C5CCCCCCCCCCCCCCCCCCCCCCCCCCCCC*CCCCCCCC5*CCC**5CCCCC*CC5C55C55*C5C55*CCCC5555*#####
@VH01349:24:AACVJTHM5:1:1107:72046:29246 2:N:0:AGGTGAGA+GGCATAGA
GTCATGGGACTACTAGGGTTTCTAATCCTGTTTGCTCCCCACGCTTTCGCGCCTCAGCGTCAGTTACAGACCAGAAAGCCGCCTTCGCCACTGGTGTTCCTCCACATCTCTACGCATTTCACCGCTACACGTGGAATTCCGCTTTCCTCTTCTGTACTCAAGTTCTGCAGTTTCCAATGACCCTCCACGGTTGAGCCGTGGGCTTTCACATCAGACTTAAAGAACCGCCTGCGCGCCCTTTACGCCCAATAATTCCGGACAACGCTTGCCACCTACGTATTACCGCGGCTGGTGGGGGACT
+
CCCCCCCCCCCCCCCCCCCCCCCC5CC5CCCCCCCCCCCCCCCCCCCCCCCCCCCCCCCCCCCCCCCCCCCCCC5CCCCCCCCCCCCCC5CC5CCCCCCCCCCCC*C5CCCCCCCCCCCCCCCCCCCCCCCCCCCCCCCCCCCCCCCCCCCCCCCCCCCCCCCCCC*C5*C5CCCCCCCCCCCCCCCCCCCCCC5CCCCCCC*CC*CCC*55C5C*C5555555C55*5C5*CCC***5CC5CC*C*5C5555C5*5*5*55555555555555C55555555C5555*C*5C555#####
@VH01349:24:AACVJTHM5:1:1107:72122:30382 2:N:0:AGGTGAGA+GGCATAGA
GTCATGGGACTACAAGGGTTTCTAATCCTGTTTGCTCCCCACGCTTTCGTGGCTCAGTGTCAGTGCTGGTCCAGGTGGCCGCCTTCGCCACAGATGTTCCTCCCGATCTCTACGCATTTCACTGCTACACCGGGAATTCCACCACCCTCTACCGCACTCTAGTCCGCCAGTATCCACCGCCATTCCCAGGTTGAGCCCGGGGCTTTCACGGCAGACTTAACGAACCACCTACGCACGCTTTACGCCCAGTAATTCGGAGTAACGCTTGCACCCTTCGTATTACCGCGGCTGCTGGGGTCGG
+
CCCCCCCCCCCCCCCCCCCCCCCCCCCCCCCCCCCCCCCCCCC*CCCCCCC*CCCCCCCCCC*CCCC5CCC5CCCCCCCCCCCCCCCCCCCCCCCCCCC*CCCCCCC*CCCCCCCCCCC5CCC5CCCCCCC*CCCCCCCCCCCCCCCCCCCCCCCCCCCCCCCCCCCC*CCCC5CC5CCCCCCCCCCCCCCCCC*CC5CCCC*CCCCCC5CCCCCCCCCCCCCCCCCCCCCCCCCC5CCCCCC*CCC55CC*CCC*CC5CCCCC*CC*55555555CC55555*555C5C55CC5C#####
@VH01349:24:AACVJTHM5:1:1107:62786:32105 2:N:0:AGGTGAGA+CGCATAGA
GTCATGGGACTACGGGGGTATCTAATCCTGTTTGCTCCCCACGCTTTCGTACCTCAGCGTCAGGAACGGCCCAGAAAGTCGCTTTCGCCACTGGTCTTCCTCCCAATATCTACGCATTTCACCGCTACACTGGGAATTCCACTTTCCTCTGCCGTCCTCCAGCCTGCCAGTATCAAGGGCACTCCTGAGGTTGAGCCTCAGTCTTTAACCCCTGACTTAACAAACCGCCTACGTACGTTTTACGCGCAATAATTCCGGACAACCCTTGCATCCTACGTATTACGCGGGGTGCTGGCAAAGA
+
CCCCCCC*CCC5C5CCCCCCCCC*CC5CCCCCCCCCC*CC5CCCCCCCCCCCCCCCC5CCCCCCCCCCCCC5CCCCC*CC*CCCCC5CCCC*CCC*CCCCC5CCCC5CC5C5*C5CCCC5CCCCC5CCCCCCCCCCCCCCC5CCCCCCCCCCCCCCCCCCCCCCC5CC5CCCCCCCC*CC5CCCCC*CCCCCC*5CCCCCCCC5CCCCCCCC5CC5CCC5C*CC5CCCCCC*CCCCC*CC5CCCC***55555*5C5555555*5555*555555*5555555*555555555555#####
@VH01349:24:AACVJTHM5:1:1107:67672:32787 2:N:0:AGGTGAGA+CGCATAGA
GTCATGGGACTACAAGGGTTTCTAATCCTGTTTGCTCCCCACGCTTTCGTGCCTCAGTGTCAGTGCTGGTCCAGGTGGCCGCCTTCGCCACAGATGTTCCTCCCGATCTCTACGCATTTCACTGCTACACGGGGAATTCCACCACCCTCTACCGCACTCTAGTCCGCCAGTATCCACCGCCATTCCCAGGTTGAGCCCGGGGCTTTCACGGCAGACTTAACGAACCACCTACGCACGCTTTACGCCCAGTAATTCCGAGTAACGCTTGCACCCTTCGTATTACCGCGCGTGCTGGCGTCGC
+
CCCCCCCCCCCCCCCCCCCCCCCCCCCCCC5C5CCCCCCCCCC*CCCCCCCCCCCCCCCCCCCCC*C5CCCCCCCCCCCCCCCCCCCCCCCCCCCCCC5CCCC*CCC*CCCCCCCCCCCCCCCCCCC*C**CC*CCCCCCCCCCCCCCCCCC*CCCCCCCCCCCCCCCCCCCC*CCCCCCCCCCCC*CC*CCCCCCCCCC5C*CCC5C*CCCCCCCCCCC*C5CCCCCCCC5CCCCCCCCCCCCCC*5C*CC*CCCCCCCC5C5CCCC*CC*CCCCCCCC5*5C5C5C*CCCCCCC#####
@VH01349:24:AACVJTHM5:1:1107:68846:37633 2:N:0:AGGTGAGA+CGCATAGA
GTCATGGGACTACTCGGGTATCTAATCCTGTTTGCTCCCCACGCTTTCGAGCCTCAGCGTCAGAAATGTTCCAGAGCGCCGCCTTCGCCACCGGCCTTCCTCCCGATCTCTACGCATTTCACCGCTACACCGGGAATTCCGCGCTCCTCTCCCATCCTCTAGCTAAGCAGTCCCCTCTGCACTTTCCAGGTTAAGCCTGGAGATTTCACGGAGGGCTTACCCAACCGCCTACGCTCCCTGTACGCCCAGTAAAACCCAACAACGCTTGCCACCTTCGTATTACCGCGGCTGCTGGCCTGGT
+
CCCCCCCCC5CCCCCCCCCCCCCCCCCCCCCCCCCCCCCCCCCCCCCCCCCCCCCCCCCCCCCCCCCCCCCCCCCC*CCCCCCCCCCCCCCCCCCCCCCCCCCCCCC*CCCCCCCCCCCCCCCCCCCCCC5*CCCCCCCCCCCC5CCCCCCCCCCCCCC5C5CCCCC*CCCCCCCCCCC5CCCCCCC5CCCCCCCCCCCCCC5CCC*5C*5CCCCCC5CCCCCCCCCCC5*CC*CCC5CCCC5**CCCCCCCC**555C5555*5555*55C*55C*5555C*55C5*5CC5CCCC#####
@VH01349:24:AACVJTHM5:1:1107:7343:39148 2:N:0:AGGTGAGA+GGCATAGA
GTCATGGCACTACTGGGGTATCTAATCCGCTTCGCTCCCCACGCTTTCGCGCCTCAGCGTCAGGTGGACCCGAGTGAGCCGCCTTCGCCGCTGGTGTTCCTCTCGATATCTACGCATTTCACCACTACACCCAGAAATCCGCTCACCTCTGCTCTCCTGTAGGCCGCCAGTATCCGAAGACCCCTCCCCGTTGAGGCGGGACATTTGACGTGGGACTATGCCAACCGCCTGCGGGCTCTTTACGCGCAAGATATCCGGCCTACCCTTGCCACCTAAGTATTACCGCCGCTGGTGGCTCAAA
+
*5C*CC5*CCCCCCCCCCCCCCCCCCCC**CCCCCCC5*CCCCCCCCC5CCCCCCCCCCCCCCCCCCC*CC*CCCCCCCCCCCCCC5*CC*CCCCCCCCCCCCCCCCCCCCCC*CCCCCCCCCCC*CCCC5*555CCC**CCCC*CC55CCC*555*5**55*555555*55C*55C*5CC55555CC5*5555*C55*5**5555555*55*5555555**55*555C55**555*5555*55**5*55*5*5*555*5*555*555*5555*5*55555*55*55*55*5*5**#####
@VH01349:24:AACVJTHM5:1:1107:27566:40776 2:N:0:AGGTGAGA+GGCATAGA
GTCATGGGACTACTGGGGTTTCTAATCCTGTTTGATCCCCACGCTTTCGTGCCTCAGTGTCAATATTCGTGTAGCCAGCTGGCTTCGCAATTGGTGTTCTATGTCATATCTAAGCATTTCACCGCTACATGACATATTCCGCTAACCTCCACGATATTCAAGACCGATAGTATCAATGGCAGTTCCCAAGTTAAGGTCGGGGATTTCACCACTGACTTACCAACCCACCTACGCACCCTTTAAACCCAGTGAATCCGGATAACGCTTGCACCCTCCGTATTACCGCGGCTGCTGGCTAATA
+
CCCCCCC5CCCCCCCCCCCCCCCCCCC*C*CCCCCCCCCCCCCCCCCCCCCCCCCCCCCCCCCCCCCCCC5CCCCCCCCCC*CCCCCCCCCCC*CCCCCCCC5CCCCCCCCCCC*CCCC5CCCCCCCC5CCCCCCCCCC*CCCCCCCCCCCCCCCCC5CCCCCCCCCC5CCCCCC5C*CCCCCC5CCCCCCCCC5CCCC5CCC5*5CCC5CCCCCCCCC*CC55CCCC5CCCC5C*CCCCCCCCC*CC5C55CCC*CCCCCCCC5C**C*C5C5C**CCC555C55C5CC5CC5CC#####
@VH01349:24:AACVJTHM5:1:1107:53338:42158 2:N:0:AGGTGAGA+GGCATAGA
GTCATGGGACTACAAGGGTATCTAATCCGGTTTGCTACCCACGCTTTCGCCCCTGAGGGTCAGGACAGGGCCAGGAAGCCGCCTTCGCCACTGGTATTCCTCCAGATATCTACGCATTTCACCGCTACACCTGGAATTCTGCTTCCCTCTCCCTGCCTCAAGCCCGATAGTTTTTCGAGACCCCTCCCAGTTGAGCCGGGAGATTTCACCCGAAACTTGCCGAGCCGCCTGCGGGCGCTTTACGCCCAATAAATCCGGACAACGCTTGACACCTACGTATTACCCCGGCTGCTGGCCGTAA
+
CCCCCCCCC*CCCCCCCCCCCCCCCCCCCCCCCCCCCCCCCCCCCCCCCCCCCCCCC*CCCCCCCCCCCC55CCCCCCCCCCCCCCCCCCCCCCCCCCCCCCCCC*CCCCCCCCCCCCCCCCCCCCCCCCC*CCCCCCCCCCCCCCCCCCCCCCCC5CCCCCCCCCCCCCCCCCCCCCCCCCCCCCCCCCCCCCCCCCC5CCCCCCCCC5CCCCCCCCCC5CCCCCCCCCCCCCCCC*CCCCCCCCCCCCCCCCCCCCCCCC5CCCCCCCCCCCC**C5CCCC*5C55CCCCCCCC#####
@VH01349:24:AACVJTHM5:1:1107:12020:42536 2:N:0:AGGTGAGA+CGCATAGA
GTCATGGGACTACTCGGGTATCTAATCCCGTTCGCTCCCCACGCCTTCGCGCCTCAGCGTCAGGGTCGGCCCAGCCGGCCGCCTTCGCCACTGGTGTTCCTCCCGATCTGTACGCATTTCACCACTACACCGGGAATTCCACCGGCCCCTACCGCCCTCAAGCCAATCAGTCCCCGACGACCCTCCCCGGTTGAGCCGGGGGCTTTCACGTCAGGCTTGATCAGCCGCCTGCGCGCCCTTTACGCCCAGTAATTCCGGACAACCCTCGCCCCCTACGTATTACCGCGGCTGCTGGCCGGAT
+
CCCCCCCCCCCCCCCCCCCCCCCCCCCCCCCCCCCC5CCCCCCCCCCCCCCCCCCCCCCCCCCCCCCCCCCCCC5CCC5CCCCCCCCCCCCCCCCCCC5CCCCCCCCCC*CCCCCCCCCCCC5CCCCCCCCCCCCCCCCCCCCCCCCCCCCCCCCCCCCC*CCCC5CCCCCCC*C5CC**C5CCCCCCCCC55C5C5CCCCCCCCC*C*C5CCCCCC*C5C*CCC*55CCC5CCCC*5C*C55C5CC5555*C5*C55C5CC5C*55C**555555**5C555*5*55555*CC5*#####
@VH01349:24:AACVJTHM5:1:1107:32982:43918 2:N:0:AGGTGAGA+CGCATAGA
GTCATGGGACTACAGGGGTTTCTAATCCCGTTTGCTCCCCTAGCTTTCGCGCCTCAGCGTCAAGAACAGGCCAGGAAGCCGCCTTCGCCACTGGTGTTCCTCCCGATATCTACGCATTTCACCACTACACCGGGAATTCCGCTTCCCTCTCCTGCCTTCGAGTCGAACAGTATCGAGTGACCCTCCCCAGTTGAGCCGGGGGCTTTCACACTCGACTTGTACGACCGCCTGCGCGCTCTTTACGCCCAGTAAATCCGGACAACGCTTGTCACCTACGTATTACCGGGGCTGCTGGCACGAG
+
CCCCCCCCCCCCCCCCCCCCCCCCCCCCCCCCCCCCCCCCCCCCCCCCCCCCCCCCCCCCCCCC5CCCCCCCCC5CCCCCCCCCCCCCCCCCCCCCCCC5CCCCCCCC5CCCC5CCCCCCC*CCCCCCC5CCCCCCCCCCCCCCCCCCCCCCCCCCCCC*CCCCCCCCCCCCC*CCCCC*C5CCCCCCCCCC*CCCCCC5CC5CCCCC*C5CCCCCCC5CC5CCCCCCCCC5CCCCCCCCCCC5CC5CCCCCC*5CC*CCCC55CCCCC5CC5CCCCCCCCCC5**555CC*C5C5#####
@VH01349:24:AACVJTHM5:1:1107:16470:44449 2:N:0:ACGTGAGA+CGCATAGA
GTCATGGGACTACTCGGGTTTCTAATCCTGTTTGCTCCCCACGCTTTCGCACATGAGCGTCAGTATTGGTCCAGGAAGTCGCTTTCGCCACTGATGTTCCTTCAGATATCTACGCATTTCACCGCTACACCTGAAATTCCACTTCCCTCTCCCATACTCTAGCGATGCAGTCTCGGAAGCAGTTCCCAGGTTAAGCCTGGGGATTTCACATCCGACTTGCAAAGCCGCCTACGCGCGCTTTACGCCCAGTAATTCCGATTAACGCTCGCACCCTCTCTATTACCCCGGCTGCTGCCCGTAT
+
CCCCCCCCC5CCCCCCCCCCCCCCCCCCCCCCCCCCCCCCCCCCCCCCCCCCCCCCCCCCC5CCCCCC5CCCCCCCCCCCCCCCC*CCCCCCCCCCCCC*CCCCCCCCCCCCCCCCCCCCC*CCCC5CCCCCCCCCCCCCCCCCCCCCCCCCCCC5CCCCCCC*CCC5CCCCCCCCCCCCCCCCCCCCCCCCCC*CCCCCC*CCCCCCCCCCCCCCCCCCC5CCCCC*CCCCCCCCCCCCCCCC*C5CCCCCCCCCCCCCCC*5*C*CCC5CC5C5*CC5CCC**C*CCCCCCC5C#####
@VH01349:24:AACVJTHM5:1:1107:59511:44543 2:N:0:AGGTGAGA+CGCATAGA
GTCATGGGACTACAGGGGTATCTAATCCTGTTTGCTCCCCACGCTTTCGCGCCTCAGCGTCAGGTCCGGACCAGAGAGCCGCTTTCGCCACCGCTGTTCCACCCAATATCTACGAATTTCACCTCTACACTGGGTATTCCACCCTCCTCTTCCGGCCTCCAGCCAAAGAGTCTCGGATGCACCTCCGAGGTTGAGCCCCGGGCTTTCACATCCGACTTCCTTGGCCGCCTACGCCGCCTTTACGCCCAGGGATTCCGAACAACGCTAGCACCCTCCGTCTTACCGCCGCTGCTGGCTGATG
+
CCCCCCCCCC*CCCCCCCCCCCCCCCCCCCCCCCCCCCCCCCCCCCCC**CCCCCCC*CCCCCCCCCCCCCCCCCCCCCCCCCCCCC5CCCCC*CCCCCCCCCCCCCCCCCCCCCCCCCCCCCCCCCCCCCCCCCCCCCCCCCCCCCCCCCCCCCCCCCCCCCCCCCCCCCCCCCC5CC*5CCCCC*CCC*C*C**CCCCC5CCCCCC55CC55CCC5CCCCCC5CCCCC*5C**5C*CCC*55**CCC*5*5555555555**5555*555*55555555CC5C5*5CC**555C#####
@VH01349:24:AACVJTHM5:1:1107:55477:45774 2:N:0:AGGTGAGA+CGCATAGA
GTCATGGGACTACCCGGGTATCTAATCCTGTTTGCTCCCCACGCTTTCGCGCCTCAGCGTCAGTAACGAACCAGAGAGCCGCTTTCGCTGCTGGTGTTCCTCCCAATATCTACGAATTTCACCTCTACACTGGGAATTCCGCTCTCCTCTCTCGCACTCTAGCCAGGCAGTTTCGCATGCCATTCCTGGGTTGAGCCCAGGGATTTCACATGTGACTTACCTAGCAGCCTACGCGCCCTTTACGCCCAATATTTTGGAACAACGCTTGCACCCACTGTATTACCGCGGCTGCTGGCTTTCC
+
5CCCCCC5C*CCCCCCC5CCCCCCCCCCCCCCCCCCCCCCC5CCCCCCC5**5CCCC5*CCCCCCCC55C5CCC5CCCCCCCCCCCCCC*CCCCCCCC*CCCCCCCCCCCCCC5CCCCCCCC*CCCCCCCCCCCCCCCCC5CCCCCCCCCCCCC5CCCCCCCCCCCC5CCCCCCCCCCCCCCCCCCCCCCCC5C**C**CCCC*CC5CCCCCCCCCCCCC*C5CCCCCCCCCC5CCCCCCCCCCCCCC5CCCCCC*CC55CC5CCCCCCCCC5*CCCCCCCC5C*C5**CCCC*CC#####
@VH01349:24:AACVJTHM5:1:1107:20390:46701 2:N:0:AGGTGAGA+CGCATAGA
GTCATGGGACTACACGGGTTTCTAATCCTGTTTGCTCCCCACGCTTTCGCGCCTCAGCGTCAGAAATTGGCCAGCAAGCCGCCTTCGCCACAGGTGTTCCTCCACATATCTACGCATTTCACGGCTACACGTGGAATTCCCCTTGCCTCTCCAATCCTCAAGCGATCCCGTATCCAAGGCAGTCCCGGAGTTGAGCTCCGCGCTTTCACCCCAGACGTAGATCGCCCCCTGCGGCCGCTTTACGCCCAGTGATTCCGGACAACGCTTCCCACCTACGTATTACCGCGGCTGCTGGCATCAA
+
C5CCCCCCCCCCCCCCCCCCCCC5CCC*CCCCCC*CCC*CCCCCCCCC5CCCCCCCCCCCC5CCCCCCCCCCCCCCCC*5C*CCCC5CCCCCCCCCCCCCCCCCCCCCCCCCCCCCCCCCCC5CCCCCCCCCCCCCCCCCCCCCCCCCCCCCCCC5CCCCCC5CCCCCCCCCCCCCCC5CCCCC5CCCCCCCCC**CCCC*CCCCCCCCCCCCCCCCCCCCC*CCC*CCC*CC5*C5*5CC*CCCCCCCCC*5*5*5*555C5C5CC**5C55*555**555555555*CC55*5*#####
@VH01349:24:AACVJTHM5:1:1107:30615:53252 2:N:0:AGGTGAGA+CGCATAGA
GTCATGGGACTACCAGGGTATCTAATCCGGTTTGCTCCCCACGCTTTCGCCCCTCAGCGTCAGGACAGGGCCAGGATGCCGCCTTCGCCACTGGTGTTCCTCCAGATATCTACGCATTCCACCGCTTCACCTGGAATTCCACATCCCTCTCCCTGCCTCAAGCCCTCCAGTTTTCCAAGACCCCTGCCAGTTGAGCCGGGAGATTTTACTTGGAACTTACAGAGGCGGCTGCGGGCGGTTTAAGCCCAATAAATCCGCACAACGTTTGACACCTACGTTTTACCGCGGCTGCTGGCCATTG
+
C*CCCCCCCCCCCCCCCCCCCCCCCCCCCCCCCCCCC5C5CC5*CCC**CCC5C*CCCCCC5CCCCC55CC*C*CCCCCC5CCCCCCCCCCCC*CCCCCCC5CC*C*CCCCCCC5CCCC*C5CC*5*5CCC5CC5CCCC55CCC5*C5CCC5C*55C5C*5C**CC5*C5CC5CCCCC5CC*C5C*55C*55555CCC55**55C5**55555555555*55*5*55555*5555**5555**5*5*555555*555*555555*555555555555**5*5555*5555555555#####
@VH01349:24:AACVJTHM5:1:1107:20958:54198 2:N:0:AGGTGAGA+CGCATAGA
GTCATGGGACTACTGGGGTTTCTAATCCCGTTCGCTCCCCTAGCTTTCGCGCATCAGCGTCAGTGTCAGCCCAGCAACCCGCCTTCGCCGCAGGTGTTCCTCTCGATATCTACGCATTTCACCGCTACACCGAGAATTCCAGTTGCCCCTTCTGCACTCTAGCCCCGCAGTATCGGCTGACCTTTCCGGGTTAAGCCCGGAGATTTCACAGTCGACTTGCGGTGGGCGCCTACGCGCCGTTTACGCCCAGTAAATCCGAGCAACGCTTGCTCCCCCCGTTTTACCCCGGCTGCTGGTGCTA
+
CCCCCCCCCCCC*CCCCCCCCCCCCCC*CCCCCC*CCCCCCCCCCCCC*CCCCCCCCCCCCCCCCCCCCCC5CCCCCCCCCCCCCCCC5*CCCCC5CCCCCCCCCCCCC5CCCC*CCCCCCCCCCCCCCCCCCCCCCCCCC*CCC*CCCCCCCCCC*CC555*CCC*5*CCCCC5CCCC5CCCCCCCCC*5C*CCC55CCC5*CCC*CCCC*C*C5CC*555CCC*555C5C5C5CCCCCCCC5*CC5**5*555C*5C5*55555*555555*555*5*55555*55C5C55555#####
@VH01349:24:AACVJTHM5:1:1107:28362:55278 2:N:0:AGGTGAGA+CGCATAGA
GTCATGGGACTACCCGGGTATCTAATCCCGTTTGCTACCCTAGCTTTCGCGCCTCAGCGTCAGTGTCAGCCCAGCGACCCGTCTTCACCTCAGGTGTTCCTCTTGATATCTACGCATTTCACCGCTACACCAAGAATCCCGATTGCCCCTTCTGCACTCTAGCAAAGCAGTATCAGCTGACCGTTCCGAGTTAAGCCCGGAGATTTCACAGCTGACTTGAATTGCGGCCTACGCGCCCTTTACGCCCAGTAAATCCGAACAACGCTTGGTCCCTACGTATTACCGCGGCTGCTGCCCAATA
+
CCCCCCCCCCCCC*CCCCCCCCCCCCCCCCCCCCCCCCCCCCC5CCCCCCCCCCCCCCCCCCCCCCCCCCCCCCCCCCC5CC5CCCCCCCCCCCCCCCCCCCCCCCCCCCCCCCCCCCCCCCCCCCCCCCCCCCCCCCCC5CCC*CCCCCCCCC*CCCCCCCCCC5CCCCC*CCC**CCC555C*CCCCCCCCC*CCC5CC**CCCCCCC5CC5CC5CC5CCCCC*5CCCCC**555*555C*C*C5C5CCC55C5CCCCC555CCCC5CC*5C55C5*55555*5C**5C*5C*5#####
@VH01349:24:AACVJTHM5:1:1108:31884:1019 2:N:0:AGGTGAGA+GGCATAGA
GTCATGGGACTACACGGGTATCTAATCCTGTTTGCCCCCCACGCTTTCGCACCTCAGTGTCAGTACCGGGCCAGTCAGCCGCCTTCGCCACTGGTGTTCTTGCGAATATCTACGAATTTCACCTCTACACTCGCAGTTCCACCCACCTCTCCCGGACTCGAACTTTCCCAGGATCAAAGGCAGTTCTGGAGTTGAGCTCCAGGATTTCACCCCTGACTTAAGAACCCACCTACGTGCGGTTTACCCCCACTGAGTCCGAGCAACGCTAGCCCCCTGCGTATTACCGCGGCTCCTGGTCTAG
+
CCCCCCCCCCCCCCCCCCC5C5CCCCCCCCCCCCCC5CCCCCCCCCCCCCCC*CCCCCCC55CC5CC5CCCCCCC*CCCCCCCCCCCCCCCCCCCCCCC5CCCCC*CCCCCCCC5CCCCCCCCC*CCCCCCCCCCCCCCCCCC**CCCC*CC5CCC55CCCC5*CC555CC*CC555C5555C5CCC55CCCCCCCCCCCC5CC**C5CCCC*CCCCC5C5C*5*5CCC*555CC5*555*5***55*5*555*555*555C5555555*55555**55*555*5*5555*55555#####
@VH01349:24:AACVJTHM5:1:1108:56879:4427 2:N:0:AGGTGAGA+GGCATAGA
GTCATGGGACTACAAGGGTATCTAATCCTGTTCGATAGCCACGCTCTCGCGCCTCAGCGTCAGTATGATGCCAGGTGACTGCCTTCGCCATTGACGTTCCTTCCGATATCTACGCATTTCACCGCTACACCGGAAATTCCTTCACCCTCTCATCTACTCCAGTTATGGCGTTTGCGATGCACTTCCCAGGTTAAGCCCGGGGCTTTCACACCACACTCTCATAACCGCCTACGCGCCGTTTACGCCCAGTAAATCGGAACAACCCTTGTAGCCACTCTATTACCGCGGCTCCTGGCCTTGT
+
CC*CCCCCCCCCCCCCCCCCC5CCCCCCC*CCCCCCCCCCCCCCCCCC5CCCCCCCCCCCC5CCCCCCCC5CCC*CCCCCCCCCCCCCCCCC*CCCCC*CCCCCCCCCC5CCCC5CCCC5CCCC*CCCCCCCCCCCCC*CCCC5C5CCCCCCCCCC*CC*CCCCC5CCCCCCCCCCCCCCCCCCCCCCC*C5C**5CC*CC5CCCC5CCCCCCCCCCCC55CCCC5C*CCC5CCCC5555C55C5CCC5*CCCCC*5CC**55*5C55*5*55*55*55555*555555C**555*#####
@VH01349:24:AACVJTHM5:1:1108:61726:5941 2:N:0:AGGTGAGA+GGCATAGA
GTCATGGGACTACCGGGGTTTCTAATCCTGTTTGCTCCCCACGCTTTCGCACCTCAGCGTCAGTACCGGACCAGTGGCCCGCCTTCGCCACCGGTGTTCTTCCTAATATCTACGAATTTCACCTGTACACTAGGAATACCACCCACCTCTTCCGCACTCAAGATTTCGTGTATCAGAGGCAGTTCGCAAGTTGAGCTCCGGGATTTCACGCCTGACTGACACATCCGCCTACGTGCCGTTTACGCCCAGTGATTCCGAACAACCGTAGCCCCCTACCTCTTACCGCGGCTGCTGGCTGGAA
+
CCCCC*CCCCCCCCCCCCCCCC55CCCCCCCCCC*CC*5CCC*CCCCCCCC*CCCCCCCC*CCCCCCCCCCCCCCCC*55*C*CC5C5CCCCCC*5C5CCCC**CCCC***5*55C5C555C*555555*5C5*555**55555555555*5*5*555555555***5555555**5555555*55555555555555555**55555**55555555*5***55*555*5555*****555555*5555**55*555*55555***5*5555555***5**55*55*55*5555*#####
@VH01349:24:AACVJTHM5:1:1108:37659:5998 2:N:0:AGGTGAGA+GGCATAGA
GTCATGGGACTACAGGGGTTTCTAATCCCGTTTGCTCCCCTAGCTTTCGCGCCTCAGCGTCAAGAACAGGCCAGGTAGTCGCCTTCGCCACTGGTGTTCCTCCCGATATCTACGCATTTCACCACTACACCGGGAATTCCACTACCCTCTCCTGCCTTCGAGTCGATCAGTATCGCGTGACCCTCCCCAGTTGAGCCGGGGGCTTTCACACGCGACTTGAACGACCGCCTGCGCGCTCTTTACGCCCAGTAAATCCGGACAACGCTTCCCACCTACCTATTACCGCGGCTCCTGGCTTACG
+
CCCCCCCCCCCCCCCCCCCCCCCCCCC5CCCCCC*CCCCCCCCCCCCCCCCCCCCCC*CCCCCCCCCCCCCCCCCCCCCCCCCCCCCCCCCCCCCCCCCCCCCCCCC5CCCCCC5CCCCCCCCCCCCCCCCCCCCCCCCCCCCCCC5CCCCCCCC*CCC*CCCCCCCCCCCCCCCCCCCCCCCCCCCCCCCC*CCCCCCCCCC*CCCC5CCCCCCCCC555CCC55CC5C*55**CCCCCCCCC5CCCCCCCCCC55CCC5*5C*CC*CCCCCC*555CCCC5*5C55555*5C5C#####
@VH01349:24:AACVJTHM5:1:1108:42582:8497 2:N:0:AGGTGAGA+GGCATAGA
GTCATGGGACTACAGGGGTTTCTAATCCTGTTTGCTCCCCACGCTTTCGTGCCTGAACGTCGGTACTGGTCCAGGAAGTCGCTTTCGCCACTGATGTTCCTTCCGATATCTACGCATTTCACCGCTACACCGGAAATTCCACTTCCCTCTACCGTACCCTAGCTATTCAGTCTCGAATGCAATTCCCAGGTTGAGCCCGGGGCTTTCACACCCGACTTAAATAACCGTCTGCGCACGCTTTACGCCCAGTAATTCCGATTAACCCACGCACCCTCTCTATTACCCCGGCTGCTGGCAACCA
+
CCCCC*CCCCCC*C*CCCCCCCCCCCCCCCCCC5CCCCCCCCCCCCCCCCCCCCC5CCCCCCCCCCCC5CCCCCCCC55CCCCCCCC*CCCCCCCCCC*CCCCCCCCCCCCCC*CCCCC*CCCCC5CCCC**CCCCCCCCCCCCCCCCCCCCC5CCCCCCCC*CCCCC55CCCCCCCC*5CCCCCC*CCCCCCCCCCCC5CCCCCCCCC5CC5C5CCCCCCC5*CC*C5CCCC5C55CCCCCC5CCCCCCCCCCC5CCCCCCC***C55CCC5CC*555CC555*5*5555*555*#####
@VH01349:24:AACVJTHM5:1:1108:41882:9500 2:N:0:AGGTGAGA+GGCATAGA
GTCATGGGACTACCCGGGTATCTAATCCCGTTCGCTACCCATGCTTTCGCGTCTTAGCGTCAGTTATGGCCCAGCGTGCCGCCTTCGCCACTGGTATTCCTCCGCATCTCTACGCATTTCACCACTACACGCGGAATTCTACACGCCTCTACCATACTCTAGTCTCCCAGTATCAGACGACCTCTCCCGGTTTAGCCGGGAGCTTTCACGCCTAACTTAAAAGACCGCCTGCACGCCCTTTACCCCCAGTAATTCCGGATAACGCTTGCGTCCTACGTTTTACCGCGGCTGCTGGCCCATT
+
CCCCCCCCCCCCCCCCCCCCCCCCCCCCCCCCCCCCCCCCCCCCCCCCCCCCCCCCCCCCCCCCCCCCCCCCCCCCCCCCCCCCCCCCCCCCCCCCCCCCCCCCCCCCCCCC*CCCCCCCCCCCCCCCCCCCCCCCCCCCCCCCCCCCCCCCCCC*CCCCCCCCCCCC*CCCCCCCCCC5CCCCCCCCCCCCCCCCCCCCCC5CCCCCCCCCCCCCCC5CCCCCCCCCCCCCCC55CCC5C5C**C*CCC5CCC5CCCC5C555C5C5*55*CC*5CC5CCC*5*5C*CC55C5CC#####
@VH01349:24:AACVJTHM5:1:1108:15088:10239 2:N:0:AGGTGAGA+GGCATAGA
GTCATGGGACTACTAGGGTATCTAATCCCGTTTGCTCCCCACGCTTTCGCGCCTCAGCGTCAGGAGATGCCCAGAGACCCGCCTTCGCCACCGGTGTTCCTCCCGATCTCTACACATTTCACCGCTACACCGGGAATTCCAGTCTCCTCTGCATCCCTCAACAACGGCAGTCTCGGCCGACTCTCCTCGGTTGAGCCGAGGGCTTTCACCACCGACTTGCCGTCCCGCCTACGCCCCCTTTACGCCCAGTCATTCCGAGGAACGCTTGCCCCCTCTGTCTTACGGCGGCTGCTGGCACCAT
+
CCCCC*CCCCCCCCCC*CCCCCCCCCCCC*CCCCCCCCCCCC5CCCCCCCCCCCCCCCCCCCCCCCCCCCCCCCCCCCCCCCCCC5CCCCCCCCCCCCCCCCCCCCC5CCC5CCCCCCC5CCCCCCCCCCCCCCCCCC*CCCCCCCCC5CC*CCCCCCCCC**C5*5C5CCCCCCCC*CCCCC5CCC55CCCCC5CC*CC*C*CCCCC5*5555555C55C5C*5CCC*CCCCC**C5*CCCCC5C*C5C**C55*5C*5CC5*5555**C5555C5555CC5**5555555C*55#####
@VH01349:24:AACVJTHM5:1:1108:45063:10296 2:N:0:AGGTGAGA+GGCATAGA
GTCATGGGACTACACGGGTATCTAATCCTGTTTGCTCCCCACGCTTTCGCACCTCAGTGTCAGTATCAGTCCAGGTGGTCGCCTTCGCCACTGGTGTTCCTTGCTATATCTACGCATTTCACCGCTACACAGGAAATTCCACCACCCTCTACTGTACTCTAGTCGCCCAGTTTTGGATGCAGTTCCCAGGTTGAGCCCCGGGGTTTCACATCCAACTTAACCAACCACCTAGGCGCGCTTTACGCCCAGTAATTCCGATTAACGGTTGCACCCTCTGTATTACCGCGGCTGCTGGGACGGC
+
*CCCCCCCCCCCCCCCCCCCCCCCCCC5CCCCCCCCCCCCC5C5CCCCCCCCCCCCCCC*CC*CC5CCCCC*5CCCCCCCCCCCCCCCCCCCC*CCCC55CC*CCCCCCCCCCC*CCCC55CCCCCCCCCCCC*CCCC5CCC*CCCCCCC55CCCCCCCCCCCCCCCCCCCCCC5*CCCCCCCCCCCCCCCC*5C55C*CC**5CCCCCC5CCC55CCCC5*CCCCC5CCC5C55C5CCCCCCCCC*CCCCCCCC*5CCCCCC*CCC55CC**CCCCCCC5C5**5CC5555C5C*#####
@VH01349:24:AACVJTHM5:1:1108:58867:11034 2:N:0:AGGTGAGA+GGCATAGA
GTCATGGGACTACTCGGGTATCTAATCCTGTTTGCTCCCCACGCTTTCGCGCCTCAGCGTCAGTTACAGTCCAGGTGGTCGCCTTCGCCACTGGTGTTCCTTCCTATATCTACGCATTTCACGGCTACACAGGAAATTCCACCACCCTCTACCGTACTGTAGGTTGCCAGTTTTGGATGCAGTTCCCAGGTTGAGCCCGGGGGTTTCACATCCAACTTAACAAACCACCTACGCGCGCTTTACGCCCAGTAATTCCGATTAACGCTTGCACCCTCTGTATTACCGCGGCTGGTGGCACTTC
+
CCCCCCCCCCCCCCCCCCCCCCCCCCCCCCCCCCCCCCCCCCCCCCCCCCCCCCCCCCCCCCC5CCCC5C5CC*CCCCCCC5CCCCC*CCCCCCCCCCCC*CCCCCC*CCCC*CCCCCCCCC*C*CCCCCCCCCCCCCCCCCCCCC*CC5C*CCCCCC5CC5*C55CCC5CCCCCCC5CC5CCCCCC5CCC5*CCCC5CCCC5CC5*CCCCCCC55CC5C555CC5C*CCCCCC*5CC5CCCCC*C55*55555555*C55555*555555*555555555555555**5555555#####
@VH01349:24:AACVJTHM5:1:1108:53489:11147 2:N:0:AGGTGAGA+GGCATAGA
GTCATGGGACTACTGGGGTTTCTAATCCCGTTCGCTCCCCATGCTTTCGCCTCTCAGCGTCAGGTCCGGCCCAGCGTGTCGCCTTCGCCACTGGTGTTCCTCCGGATCTCTACGCATTTCACCACTACACCCGGAATTCCACACGCCTCTACCTGCCTCTAGCCCCGCAGTTCGGTCACGTCCTCGCCCGGTTGAGCCGGGCGCTTTCACGCGCCACTTGCAGGACCGCCTACACGCGCTTTACACCCAGTAAATGCGGATAACGCTCGGCTCCTACGTTTTACCCCGGCTGCTGGCCCAG
+
CCCCCCCCCCCCCCCCCCCCCCCCCCCCCCCCCCCCCCCCCCCCCCCCCCCCCCCCCCCCCCCCCC*CCCCCCC*5CCCCCCCCCCCCCCCCCCCCCCCCCCCCCCCCCCCCCCCCCCCCCCCCCCCCCC5CCCCCCCCCCCCCCCCCCCCCCC*CCCCCCCCCCCCCCCCCCC5C*CCCCCCCCCCCC5CCCCCCCCC*CCCCCCC5CCCCCCCCCCCCCCC5CCCC5CCC*C5*CCCCCC5*C5CCCCCCCCC*CCCCCC5CCC5CC55C*CC5CCC5CCC5CCC5CCCC5CCC#####
@VH01349:24:AACVJTHM5:1:1108:66346:11204 2:N:0:AGGTGAGA+GGCATAGA
GTCATGGGACTACTAGGGTTTCTAATCCTGTTTGCTCCCCACGCTTTCGCACCTCAGCGTCAGTACCGGACCAGTGAGCCGCCTTCGCCACTGGTGTTCTTCCTAATATCTACGAATCTCACCTCTACACTAGGAATTCCACTCACCTCTTCCGGACTCGAGATTCGCAGTATCAAAGGCAGTTCCGAGGTTGAGCCTCGGGATTTCACCCCTGACTTACGAATCCGCCTACGTGCGCTTTACCCCCAGTAATTCCGAACAACGCTAGTCCCCTCCGTATTACCGCGGCTGCTGGCGAGAT
+
CCCCCC*CCCCCCCCCCCCCCCCCCCCCCCCCCCCCCCCCCCCCCCCCCCCCCCCCCC5CCCCCC5CCCCCCCCCCCCCCCCCCCC**CCCCCCCCCC5CCCCCCCCCCCCCCCCCCCCCCCCCCCCCCCCCC**CCCCCCCCCCCCCCCCCCCCC5CCCCCC5CCCCCCCCCC*CC5CCCCC55CCCCC5CCCCCCCCCCCCCCCCCCCCCCCCCCCCCCCCCCCCCCCCCCCC*CCCCCCC*CCCCCCCCCCCCCCCCCCCCC5CCC5C5CCCCCCCCCC5C5CC5CCCCCCCC#####
@VH01349:24:AACVJTHM5:1:1108:56727:15672 2:N:0:AGGTGAGA+GGCATAGA
GTCATGGGACTACAAGGGTATCTAATCCTGTTCGCTCCCCATGCTTTCGCTCCTCAGCGTCAGTTAATGCCCAGAGACCTGCCTTCGCCATCGGTGTTCCTCCTGATATCTGCGCATTTCACCGCTACACCAGGAATTCCAGTCTCCCCTACATCACTCTAGTCTGCCCGTACCCACCGCAGATCCGAGGTTGAGCCTCGGACTTTCACGATAGACCCGACAAACCGCCTACGAGCTCTTTACGCCCAATAATTCCGGATAACGCTTGCGGCCTACGTATTACCGCGGCTGGTGGCTGTTG
+
CCCCCCCCCCCCCCCCCCCCCCCCCCCCCCCCCCCCCCCCCCC5CCCCCCCCCCCCCCCCCCCCCCCCCCCCC5CCCCCCCC*CCCCCCCCCCCCCCCCCCCCCCCCCCCCCCCCCCCCCCCCCCCCCCCCCCCCCCCC*CCCCCCC5CCCCCCCCCCCCCCCCCCCC5CCCCCCCCCCCCCCCCCCCCCCCCCCCCCCCCCCCCCCCC5CCCCCC*CCCCCC5CC*CCCCC5CCCC*C5CC5CCC*5C5*5CCCCCCCCC5CC55CC5CCCCCCCC*CCCCC5C5CCCC**CCC*#####
@VH01349:24:AACVJTHM5:1:1108:12039:15861 2:N:0:AGGTGAGA+GGCATAGA
GTCATGGGACTACTAGGGTATCTAATCCTGTTTGCTCCCCACGCTTTCGCACCTCAGCGTCAGTACCGGACCAGTGAGCCGCCTTCGCCACTGGTGTTCTTCCTAATATCTACGAATTTCACCTCTACACTAGGAATTCCACTCACCTCTTCCGGACTCGAGATTTGCAGTATCAAAGGCAGTTCCGAGGTTGAGCCTCGGGATTTCACCCCTGACTTACAAATCCGCCTACGTGCGCTTTACGCCCAGTAATTCGGAACAACGCTAGTCCTCTCCCTATTACGGCGGGTGGTGGGTTCAC
+
CCCCC5CCC*CCCCCCCCCCCCCCCC*CCCCCCCCCCCCCCCCCC5CCCCCCCCCCCCCCCCCCCCCCCCCCCCC*CCCCCCCCCCCCCCCCCCCCCCCCCCCCCCCCCCCCCCCCCCCCCCCCCCCCCC5*CCCCCCCCCCCCCCCCCCCCCCCCCCCCCC*CCC*5CCCCCC*5CCCCCC5CC*5CC5CCCCC5C5CCC*CCCCCC5*CCC5CCC5*CCCC5CC*CCCCCCCC*C*CCCC5CCCC5CCCC5*C55*C5C**5C55*555*555C**C5C55*55*5*C5*C5C*#####
@VH01349:24:AACVJTHM5:1:1108:59208:16486 2:N:0:AGGTGAGA+GGCATAGA
GTCATGGGACTACAAGGGTTTCTAATCCTGTTTGCTCCCCACGCTTTCGCGTATCAGCGTCAGTATCCAACCAGGGGGCCGCCTTCGCCACAGGTGTTCCTCCCGATATCTACGCATTTCACCGCTACACCGGGAATTCCACCCCCCTCTTTGGTACTCTAGCTTGTCAGTTTCATGCGTCGTTCCCCGGTTGAGCCGAGGGATTTCACACATGACTTAACAAACCGCCTACACGCCCTTTACGCCCAATGATTCCGAACAACGCTTGCACCCTCTGTATTACCGCCGCTGCTGGGCTATC
+
CCCCCCCCCCC5CCCCCCCCCCCCCCCCCCCCCCCCC*CCCCCCCCCCCCCCCCCCCCCCCCCCCCCCCCC*CCCCCCCCCCCCCCCCCCCCCCC5CCCCCCCCCCCCCCCCCCCCCCCCCCCCCCCCCCCCCCCCCCCCCCCCCCCCCCCCCCCCCCCCCCCCCCCCCCCCCCCCCCCCCCCC5CCCCCCCCCCCCCCCCCCCCCCCCCCCCCCC*CCCCCCCCCC5CCCCCCCCC*CCCCCC55CCCCCCCCCC*CCC5CC55CCC*CCCCCCCCCC555C****55C55CCC*#####
@VH01349:24:AACVJTHM5:1:1108:30577:17243 2:N:0:AGGTGAGA+GGCATAGA
GTCATGGGACTACTAGGGTTTCTAATCCGGTTCCCTCCCCACGCTTTCGCACCTCAGCGTCAGTAACACCCCAGAGAGCCGCCTTCGCCACTGGTATTCCTCCCGATATCTACGCATTTCACCACTACACCGGGAATTCTACTCTCCTCTGATGCACTCAAGTCCGCCAGTATCTGAAGACCCCTCCCAGTTGAGGCAGGAGATTTCACCTCAGACTTAACGGACCGCCTGCGCGCCCTTTACGCCCAATAAATCCGGACAACGCTTGCCACCTACGTATTACCGCGCCTGCTGGCCTCCT
+
5CC*CCC5CCCCCCCCCCCCCCCCCCCC5CCCC*CCCCCCCC*CCCCCCCCCCCCCCCCCCCCCCCCCCCCCCCCCCCCCC5CCCCCCCCCCCCCCCCCC5CCCCCC*CCCCCCCCCCCCC5CCCCCCCCCCCCCCCCC**CCCCCCCCCCCCCCCCCCCC*CCCCCCCCCCCCC*CCCCC*CCCCCCCCCCCCC*CC555*CCCC5C5CCCC5CCCCCCCC5CC55*CC5CC55*CCC5*C*CCC*CCC5CCCC5*5*55*5555C5*5C*555C555555C555*55555555C#####
@VH01349:24:AACVJTHM5:1:1108:71705:17471 2:N:0:AGGTGAGA+GGCATAGA
GTCATGGGACTACCAGGGTATCTAATCCGGTTTGCTCCCCACGCTTTCGCCCCTCAGCGTCAGGACAGGGCCAGGATGCCGCCTTCGCCACTGGTGTTCCTCCAGATATCTACGCATTCCACCGCTACACCTGGAATTCCACATCCCTCTCCCTGCCTCAAGCCTTGGAGTTTTCCAAGACCCCTCCCAGTTGAGCCGGGAGATTTCACTTAGAACTTACAAAGCCCCCTGCCCGCGCTTTACCCCCAATAAATCCGGACAACGTTTGACACCTACGTATTACCGCGGCTGCTGGCGTTCA
+
CCCCCCCCCCCCCCCCCCCCCCCCCCCCCCCCCCCCCC*CCCC5CCCC5CCCCCCC*CCCCCCCCCCCCCC55CCCCCCC5CCCCC5CCC*5CC5CCCCCCCCCC5CCCCCCC5CCCCC5CCCC*CCCCCCCCCCCCCCCCCCCCCCCCCCCCCCCCC5CCC5CCCC*CCCC5CCCCCCCCCCCCC55CC**CCCCCC5C5CC5CC*C5CCCCCC5CCCCCCCCC5*CCC5C**5CCCC*CC5CCCC5CCCC*55555555555555*55555*5555C*55**5CC5CC5CC*5C#####
@VH01349:24:AACVJTHM5:1:1108:74526:18626 2:N:0:AGGTGAGA+GGCATAGA
GTCATGGGACTTCCCGGGTATCTAATCCTGTTTGCTCCCCACGCTTTCGCGCCTCAGCGTCAGTTACAGACCAGAAAGTCGCCTTCGCCACTGGTGTTCCTCCAAATCTCTACGCATTTCACCGCTACACTTGGAATTCCACTTTCCTCTTCTGCACTCAAGTTTCCCAGTTTCCAATGACCCTCCCCGGTTGAGCCGGGGGGTTTGACATCAGACTTAAGAAACCGCCTCCGCCCGCTTTACCGCCAATAATTCCGGACAACGGTTGCCACCTACGTATTACCGCGGCTGCTGGCTGTCC
+
CCCCCCCCCCC*CCCC5CCCCCCCCCCCCCCCCCCCCCCCCC5CCCCCC*CCCCCCCCCCCCCCCCCCCCC*C5*CCCCCCCCCCCC5CCCCCCCCCCCCC*CCCCCCCCCC55*CC5CCCCCCCC5CC5CCCCCCC5CCC5CCC*CCCCCCCCCCCC5C5CCCCCCC*CCCC55C5CCCCCCCCCC5C*5CCCC55*CCCC*CCCC5C5CC**5CCCCCC55555**5C*555*5555*555**55555555**5*555555C55555*C555555C5*555555555555555*#####
@VH01349:24:AACVJTHM5:1:1108:53092:19761 2:N:0:AGGTGAGA+GGCATAGA
GTCATGGGACTACCCGGGTATCTAATCCGGTTTGCTCCCCACGCTTTCGTGCCTCAGCGTCAGGTACAGTCCACAGAGCCGCTTTCGCCACGGGTGTTCCTCCGGGTATCTACGCATTTCACCACTACTCGCGGAATTCCGCTCTCCTCTACTGCCCTCAAGCTTGGCAGTTTCCCATGACCCCTCCCAGTTGAGCCGGGAGATTTCACATGAGACTTACCATCGCGCCTACGCACCCTTTACGCCCAGTAAATCCGGACAACGCTCGGATCCTACGTATTACCCCCGCTGCTGGCCTTTG
+
CCCCCCCCCCCCCCCCCCCCCCCCCCCCCCCCCCCCCCCCCCCCCCCCCCC5CCCCCCCCCCCCCC5CCC*C5*C5CCCCCCCCCCCCCC5*5CCCCC*CCCCCCCCCCCCCCCCCCCCCCCCCCCCCC5*5*C*CCCCCCCCCCCCCCCCCCC*CCCCCCCCCCC5CCCCCC5CCCCC5CCCCCCC*C55CCCC5CCCC5C5CCC5CC*CCCCC5CCCC5CC*5CC5C*CCCCCCCC*CCCCC5C5C5CCCC5C5CC*5CCC5CCCCCCCC5*CC5CC5*C555**CCC5*C5CC#####
@VH01349:24:AACVJTHM5:1:1108:7665:21333 2:N:0:AGGTGAGA+GGCATAGA
GTCATGGCACTACAGGGGTATCTAATCCTGTTTGCTCCCCACGCTTTCGCGCCTCAGCGTCAGTTACAGACGAGAGAGTCGCCTTCGCCACTGGTGTTGCTCCACATATCTACGCATTTCACCGGTACACGTGGAATTCCACTCTCGTCTTGTGTACTCAAGTTCCCCAGTTTCCAATGACCCTCCACCGTTTAGCCGTGCGCTTTCACATCACACTTAATGAACCGCCTGGCGGCGCTTTACCGCCAATAATTCGGGAATACGCTTGCCCCCTACCTATTACCCCGGCTGCTGGCCATGA
+
CCCCCCC*CCCCCCCCCCCCCCCCCCCCCCCCCCCCCCCC5CCCCCCCCCCCCCCCCCCCCCCCCCCCCCC*CCCC*CCCC5CCCCCCCCC5CCC5CC*C*C5C5CC*55*5*5*555C55555*555555C55CCCC**5CCCC5CCCCC5C5C5*C5CC*CCCCCC**C*C55*55***C***555*55**55*5555*55555555555**555555*5555*555555*55****5555*5555*55*555*55**55555*55*5**5555*55*555*55*5555555**#####
@VH01349:24:AACVJTHM5:1:1108:71591:21408 2:N:0:AGGTGAGA+GGCATAGA
GTCATGGGACTACTCGGGTATCTAATCCTGTTCGCTACCCACGCTTTCGCGCCTCAGCGTCAGTTGCAGACCAGAGAGTCGCCTTCGCCACTGGTGTTCCTCCATATCTCTACGCATTTCACCGCTACACATGGAATTCCACTCTCCTCTTCTGCACTCAAGTCCTCCAGTTTCCAATGACCTTCCACGGTTAAGCCGTGGGCTTTCACATCAGACTTAGAAGACCGCCTGGCGGCCCGTTACGCCCAATTATTCCCGACAACGCTTGGCCCCTACGTATTACCGGGGGTGCTGGGCAGGG
+
CCCCCCCCCCCCCCCCCCCCCCCCCCCCC5CCCCCCCCCCCCCCCCCCCCCC5CCCCCCCCCCCCC5CCCCCCCCCCCCCCCC5CC*CCCCCCCCCCCCCC*5*CC55CCCCCC*5CCC5CCCC*CCCCCCC55C5CC5CCCC5CCCCCCCCCC5CCCCC5CC*55CCC**CCCCCCCCCC5CCCCCCC5CCCC*CC55CC5*C5CCC*C5*55*55555*55*5555*55******5*555*5*5555****55**5*55555*555555555*5*55555**5*555*555555#####
@VH01349:24:AACVJTHM5:1:1108:29649:21503 2:N:0:AGGTGAGA+GGCATAGA
GTCATGGGACTACCCGGGTATCTAATCCTGTTTGCTCCCCACGCTTTCGCGCCTCAGCGTCAGTTGCGGTCCAGATGGCCGCCTTCGCCACCGGTGTTCTTCCCAATATCTACGAATTTCACCTCTACTCTGGGAATTCCACCATCCTCTCCCGCACTCAAGCCAGCCCAGTCTCAAGCGCAATTCCCGGGTTGAGGCCAGGGCTTTCACGGCTGACTTGAGCAGCCGCCTGCGCGCCCTTTACGCCGAGTAATTCCGAACAACGCTACCCCCCTCCCTATTACCGGCGCTGCTGGATCCA
+
CCCCC*CCCCCCCCCCCCCCCCCCCCCCC5CCC*CCCCC5CCCCCCCCCCC5CCCCCCCCCCCC5CCCCCCC*C5CCCCCCCCCCC5CCCCCCCCCCCCCCCCCCCCCCCCCCCCCCCCCCCCCCCCC*CCCCCCCC*CCC5CCC5CCCCCC*5CCCCCCCCCCCCCCCCCCCC5CC5CC*CCCCCCCCCCCC5CC*CCC*C5CCCC*CCC*CCC*55C5***C5*55C*C5CC5C*CCCCC5CCCC*CCCC*C5CCCCC5C5*5C55***555555*555C*55***55555555#####
@VH01349:24:AACVJTHM5:1:1108:49664:21825 2:N:0:AGGTGAGA+GGCATAGA
GTCATGGGACTACTGGGGTATCTAATCCTGTTTGCTCCCCACGCTTTCGTGCATGAGCGTCAGTGTTGGCCCAGGAGCCTGCCTTCGCCATTGGTGTTCCTCCACATCTCTACGCATTTCACCGCTACACGTGGAATTCCACCTCCCTCTGCCACACTCGAGCCCCGTAGTTTCGAGCGCAATTCCCAAGTTAAGCCCGGGGATTTCACACTCGACTTGCGAGGCCACCTGCGCACACTTTACGCCCAGTAATTCCGATTAACGCTTGCACCCTACGTATTACCGCGGCTGCTGGCCTAAG
+
CCCCCCCCCCCCCCCCCCCCCCCCCCCCCCCCCCCCCC5CCCCCCCCCCC**CCCCCCCCCCCCCCC5CCCCCCCCC*CC5CCCCCCCCCCCCCCCCCCCCCCCCCCCCCCCCC5CCCCCCCCCCCCCC5CCCCCCCCC*CCC55CCCCCCCCCCC*CCCCC*CCCCCCCCCCCCCCCCCCC5CC5CCCCCCCCCCCCCCCCCCCCCCCCCC*CC5CCC*C5CC**CCCCCC5*CCCCCC55C5C5CCCC5*CC555CC5CCCC*5CC*5CCC5CCC5CCCC55*CCCCCCC5CCC#####
@VH01349:24:AACVJTHM5:1:1108:31846:23889 2:N:0:AGGTGAGA+GGCATAGA
GTCATGGGACTACCGGGGTTTCTAATCCTGTTTGCTCCCCACGCTTTCGCGCCTCAGCGTCAGTTATAGGCCAGAAACTCGCCTTCGCCACTGGTGTTCCTCCACATATCTACGCATTTCACCGCTACACGTGGAATTCCACTTTCCTCTCCTACACTCAAGCCACCCAGTTTCCCATGCGATCCAAGGTTGAGCCTTGGGGTTATACATGAGACTTAAATAGCCGCCTGCGCGCCGTTTACGCCCAATAATTCCGGACAACCCTTGCCCCCTACGTATTACCGCCGCTGCTGCCAGCTCG
+
CCCCCCCCCCCCCCCCCCCCCCCCCCCCCCCCCCCCCCCCCCCCCCCCCCCCCCCCC*CCCCCCCC*CCCCCCC5CC*CCCCCCCCCCCCCCCCCCCCCCCCCCCCCC5CCCCC5CC*C*CCCC*C55CCCCCCC*CCCCCCCCC5*CCCCCCCCCCC*5CCCCCCCCCCCCC*C*C5C**CC5CCCCCCCCC55CCCC5CCCCC5C5CC*CCCCCCCCCC5C5*CC*CCCCCC***CCCCCC555CCCCCCCCCCC5C*C***CCC555*CCC55CC5*C*5*5*555555C*55#####
@VH01349:24:AACVJTHM5:1:1108:14009:24494 2:N:0:AGGTGAGA+GGCATAGA
GTCATGGGACTACAAGGGTATCTAATCCTGTTTGCTCCCCACGCTTTCGAGTCTCAGCGTCAGTAGCGGTCCAGAGAGCCGTCTTCACCACCGGTGTTCCTCCTGATATCTACGCATTTCACCGCTACACCAGGAATTCCACTCTCCCATTCCGCACTCTAGCCTGCCAGTTTCCGCCGCACCCTCCCAGTTGAGCCGGGAGATTTCACAACGGACTTGGGAAACCGCCTACACTCGCTTTACGCCCAGTAATTCCGAACAACGCTAGCTGCCTACGTATTACCGCGGGTGCTGGCTAAGC
+
CCCCCCCCCCCCCCCCCCCCCCCCCCCCCCCCCCCCCCCCCCCCCCCCCCCCCCCCCCCCCCCCCCCCCCCCCCCCCCCCCCCCCCCCCCCCCCCCCCCCCC5CCCCCCCCCCCCCCCCCCCCCCCCCCC5C*CCCC5CCCCCCC55CCCC5CCCCCCCCCCCCCCCCCCCCCCCCCCCCC5CCCCCCCCCC*CCCCCCCCCC5CC*CCCCCC*CCCCC**CCCCCC*CC55CCC5CC*CCCCCC5CCC5CCCC55CC55CCCCCCC5*555CCCCC5CCCC5CCCC**C**CCCC#####
@VH01349:24:AACVJTHM5:1:1108:46123:25517 2:N:0:AGGTGAGA+GGCATAGA
GTCATGGGACTACACGGGTATCTAATCCTGTTTGCTCCCCACGCTTTCGCACCTCAGTGTCAGTATCAGTCCAGGTGGTCGCCTTCGCCACTGGTGTTCCTTCCTATATCTACGCATTTCACCGCTACACAGGAAATTCCACCACCCTCTACCGTACTCTAGCCGGCCAGTTTTGGATGCAGTTCCCAGGTTGAGCCCGGGGCTTTCACATCCAACTTAACCAACCACCTACGCGCGCTTTACGCCCAGTAATTCCGATTAACGCTTGCACCCTCTGTATTACCGCGGCTGCTGGGGTGGA
+
CC*CCCCCCCCCCCCCCCCCCCCCCCCCCCCCCCCCCCCCCCC*CCCCCCCCCCCCCCCCCCCCCCCCCCC*CCCCCCCCC*CCCCCCCCCCC5CCCCC*CCCCCCC*CCCCCCCCCCCCCCCCCCCCCCC5CCCCCCCCCCC5CCCCCCC5CCCC*CCCCC5CCCC5CCCCCCCCCCCCCCCCCCCCCCCCCCCCCCCCCCCCCCCCCCCCCCCCCCCCC5CCCCCCCCCCCCCCCCCCCCCCCCCCCCCCCCCCCC*CCCC5CCCCCC5CCC5C5C55CCCCCCCC*C5CCC**#####
@VH01349:24:AACVJTHM5:1:1108:29271:26123 2:N:0:AGGTGAGA+GGCATAGA
GTCATGGGACTACCGGGGTATCTAATCCTGTTTGCTCCCCACGCTTTCGTGCCTCAGTGTCAGTGCTGGTCCAGGTAGCCGCCTTCGCCACGGATGTTCCTCCCGATATCTACGCATTTCACTGCTACACCGGGAATTCCGCTACCCTCTACCGCACTCTAGACTGCCAGTATCCAATGCAATTCCCAGGTTGAGCCCAGGGCTTTCACATCAGACTTAACAAACCACCTACGCACGCTTTACGCCCAGTAATTCCGAGTAACGCTTGCACCCTTCGTATTACTGCGGCTGCTGGCTGTGA
+
5CCCCCCCCCCCCCCCCCCCCCCCCCCCCCCCCCCCCCCCCCCCCCCCCCCCCCCCCCCCCCCCCCCCCCCCCCCCCCCCCCCCCCCCCCCCC5CCCCCCCCCCCCC5CCCCCCCCCCCCCCCC5CCCC5CCCCCCCCCCCCCCC5CCCCC5*CCCCCCCCCCCCCCCCCC*C*CCCCCCCCCCCC5CCCCC5CCCCCCCCCCCCCCC5CCCCCCCCCCCCCCCCCC5CCCCCCCCCCCCCCCCCCCCCCCCCC5CCCCCCCC5*CCCCCCC*CCCCCCCCCCC*CCCCCCCCCC*#####
@VH01349:24:AACVJTHM5:1:1108:65532:27505 2:N:0:AGGTGAGA+GGCATAGA
GTCATGGGACTACATGGGTATCTAATCCCGTTCGCTCCCCCAGCTTTCGTACATGAGCGTCAGTTTTAGGCCAGAGAGCCGCCTTCGCCACTGGTGTTCTTCCTGATATCAACGCATTCCACCCCTACACCAGGAATTCCGCTCTCCTCTCCTATACTCAAGATATACAGTTTCAAATGCAGCTTATCGGTTGAGCCGATAGATTTCACACTTGACTTGTATTTCCGCCTGCGTACCCTTTACGCCCAGTGATTCCGGTCAAGCCTTGCCCCCTACGTAGTTCGGCGGCTGCTGGCCCATT
+
5CC5C5C*CCCCCC*CCCC*55CCCCC5CCCCCCC5CCCCCC5CCCCCCCCCCCC***CCCCCCCC5CCCCC*5*CCCCCC*CCCCC5C5CC5**CC5CCCCCCCCCCCC*CCCCCCCCC*CC5CCC5C*CCC5CC5CCCCC5CC5CC*C**C5CCCC5CCCC*CCC*C5CC5CC5C555CCC5CCC*CCC5CCC5C5CC5C*555*5555555555555C5CC5C5C5CCC55C5*C5CC5CC555C55CC5C555*5CCC**5C5555C*5555555*****555555**5*55#####
@VH01349:24:AACVJTHM5:1:1108:54909:28016 2:N:0:AGGTGAGA+GGCATAGA
GTCATGGGACTACTCGGGTATCTAATCCTCTTTGCTCCCCACGCTTTCGCACCTCAGCGTCAATACATGTCCAGTGAGTCGCCTTCGCCACTGGTGTTCTTCCGAATATCTACGAATTTCACCTCTACACTCGGAATTCCACTCACCTCTCCATGATTCAAGCGATGCAGTCTTAAAGGCAATTCCAGGGTTGAGGCCTGGGGTTTCACCTCTAACTTACAAAGCCGCCTACGTGCGCTTTACGCCCAGTAATTCCGAACAACGCTAGCCCCCTCCGTATTACCGCGCCTGGTGGCTCCTT
+
CCCCCC*CCCCCC5CCCCCCCCCCCCCCC*CCCCCCCCCCCCCCCCCCCCCCCCCCCCCCCCCCCCCCCCCCCCCCCCCCCCCCCCCC5CCCC*CCCCCCCC5CCCCCCCCCC5CCCCCCCC5CCCC5CCC5CCCCCCCC*CCC5CCCCCCCCCCCC5C5C*CCC5CCCCCCCCCCC5CCCCCCC5CCCCCC*CC*C*CCC5*CCCCCCC5*CCC5CCCC5CCCCCCCCCCC5CCCCC5C5CCCCCC*CC*5555CCCCCCCCC55C55C*C55C55CCCCCC*CCC*CC**CC55#####
@VH01349:24:AACVJTHM5:1:1108:54417:28394 2:N:0:AGGTGAGA+GGCATAGA
GTCATGGGACTACTAGGGTTTCTAATCCCGTTTGCTCCCCACGCTTTCGCGCCTCAGCGTCAGGAGATGCCCAGAGACCCGCCTTCGCCACCGGTGTTCCTCCCGATCTCTACACATTTCACCGCTACACCGGGAATTCCAGTCTCCTCTGCATCCCTCAAGAACGGCAGTCTCGGCCGACTCTCCTCGGTTGAGCCGAGGGCTTTCACGACCGACTTGCCGTCCCGCCTACGCGCCCTTTACGCCCAGTGATTCCGAGCAACGCCTCCCCCCTCTGTCTTACCGCGGCTGCTGGCCCTTA
+
CCCCCCCCCCCCCCCCCCC*CCCCCCCCCCCCCCCCC*CCCC5CCCCCCCCCCCCCCCCCCCCCCCCCCCC5CCCCCCCCCCCCCCCCCCCCCCCCCCC5CCCCCCCCC5CC5CCCCCCCCCCCCCCCCCCCCCCCCCCCCCCCCCCCCCCCCC5CCCCCCCCCC*C*CCCCCCC*5CCCC5C5CCCCC*CCCCCCCCC*CC5C5CCCCC5CCCCCCC5*CCCC*CCCCCCC5CCCCC*CCCC*CCCCCCCCCCCCCCCCCC*5CCC*CCCCC5CC5CCCCCC*CC5*55C5CCC5#####
@VH01349:24:AACVJTHM5:1:1108:24461:28659 2:N:0:AGGTGAGA+GGCATAGA
GTCATGGGACTACAGGGGTATCTAATCCTGTTTGCTCCCCACGCTTTCGCACATGAGCGTCAGTATTGGTCGAGGAAGTCGCTTTCGCCACTGATGTTCCTTCAGATATCTACGCATTTCACCGCTACACCTGAAATTCCACTTCCCTCTCCCATACTCTAGCAATGCAGTCTCGGGTGCAGTTCCCAGGTTAAGCCTGGGGATTTCACACCCGACTTGCAAAGCCGCCTACGCGCGCTTTACGCCCAGTTATTCCGATTAACGCTCGCACCCTCTGTTTTACCGCGGGTGGTGGGACGCG
+
CCCCCC5CCCCCCCCCCCC5CCCCCCCCCCCCCCCCC*CCCCC5CCCCCCCC5CCCCCCCCCCCCCCCCCC*CCCCCCCCCCCCCC5*CCCC*CCCCCCCCCCCCCCCCCCCCC5CCCCCCCCCCCCCCCCC*CCCCC5CCCCCCCCCCC*C5CC*5CCCCC*CCCCCC5CCCC5CCCCCCCCCCCCCC5CCCCCC5CCCCCCCCCCCCCCCCCC5CCCCCCCCCCCC*C5CC5CCC*CCCC***CCC55*55555CCCCC5**5555C555555*55*55C5*55***5CC5555#####
@VH01349:24:AACVJTHM5:1:1108:26222:29322 2:N:0:AGGTGAGA+GGCATAGA
GTCATGGGACTACAGGGGTATCTAATCCTGTTTGCTCCCCACGCTTTCGCACATGAGCGTCAGTATTGGTCCAGGAAGTCGCTTTCGCCACTGATGTTCCTTCAGATATCTACGCATTTCACCGCTACACCTGAAATTCCACTTCCCTCTCCCATACTCTAGCAATGCAGTCTCGGGTGCAGTTCCCAGGTTAAGCCTGGGGATTTCACACCCGACTTGCAAAGCCCCCTACGCGCGCTTTACGCCCAGTAATTCCGATTAACGCTCGCACCCTCTCTATTACCGCGGCTGCTGGCACCCG
+
CC5C5*C*CC5CCCC*CCC5CCCCCC*C5CCCC*CCCC5C5CCCCCCC5CCCCCC55CCCC*CCC*CCCCCCC55*CCCCCCC5CCCCCCCCCCCCCC*CCCCCCCCCC*5CC5CCCCC5CCCCCCCCC5CCCCC5CC5CCCCC555C5CC5CCC*CCCCCC5CCCC*C55CC*CCCCCC*CCC5C*CCC5CCCCCC*CC*CCCCCCC5CC****55555C555*5555*555**C5CCC5C*5*55CC55*555555*555555555*55C5555*5*55555555**555555*#####
@VH01349:24:AACVJTHM5:1:1108:40462:30306 2:N:0:AGGTGAGA+GGCATAGA
GTCATGGGACTACTGGGGTTTCTAATCCTGTTCGCTCCCCACGCTTTCGCGCCTCAGCGTCAGTTACAGACCAAAGAGCCGCCTTCGCCACTGGTGTTCCTCCACATCTCTACGCATTTCACCGCTACACGTGGAATTCCGCTCTTCTCTTCTGCACTCAAGTTCCCCAGTTTCCAATGACCCTCCACGGTTGAGCCGTGGGCTTTCACATCAGACTTAAAGAACCGCCTGCGCGCGCTTTACGCCCAATAATTCCGGACAACGCTTGGCACCTACGTATTACGGCGGCTGCTGGCAGTGT
+
CCCCCCCCCCCCCCCCCCCCCCCCCCCCCCCCCCCCCCCCCCCCCCCCCCCCCCC5CCCCCCCCCCCCCCCCCCCCCC5CCCCCCCCCCCCCCCCCCCCCCCCCCCCCCCCCCCCCCCCCCC*CCCCCCCCC5CCCCCCCCCCCCCCCCCCCCCCCCCCCCCCCCCCCCCCCCCCCCCCCCC5CCCCCCCCC*CCCCCCCCC*C5CCCCCCCCCCCCCCCCC5CCCC5*CCCC*CCC*CC*C5C5CCCC5*CC5CC*5*5555555*5555555555*555C5*5*55555*55C5#####
@VH01349:24:AACVJTHM5:1:1108:58962:32446 2:N:0:AGGTGAGA+GGCATAGA
GTCATGGGACTACACGGGTTTCTAATCCTGTTTGCTCCCCACGCTTTCGTGCATGAGCGTCAGTGTCGGCCCAGGAGGCTGCCTTCGCCATCGGTGTTCCTCCAGATCTCTACGCATTTCACTGCTACACGTGGAATTCCACCTCCCTCTGCCGCACTCTAGCTCCACAGACCTCAATGCAATTCCCAGGTTAAGCCCGGGGCTTTCACATCGAGCTTGTGAAACCGCCTGCGCACGCTTTACGCCCACTAATTCCGATTAACGCTCGCACCCTACGTATTACCCCGGCTGCTGGCATACG
+
CCCCCCCCC5CCCCCCCCCCCCCCCCCCCCCCCCCCCCCCCC5CCCCC*CCCCC5CCCCCCC5CCCCCCCCCCCC5C5CC5C5CCC5CCCCCCCCCCC*CCCCC*CCCCCCCCCCCCCCCCCCCCCCCCCCCCC*CCCCCCCCCCCCCCC5CCCCCCCCCCCCCCCCCCCCC5C*CCCC*CCCCC5CCC*CCCCCC5CCCCCCCCC*CCCCCCCCCCCCCCC5CCCCCC*5**CCCCCCCCCCCC5CC*CCCCCC*5CCCCCCCCCCC5CCCCCCC*C*5C*C5***CC5CCC55C#####
@VH01349:24:AACVJTHM5:1:1108:9313:34339 2:N:0:AGGTGAGA+GGCATAGA
GTCATGGGACTACCCGGGTTTCTAATCCTGTTTGCTACCGACGCTTTCGCACCTCAGTGTCAGTATTGGCCCGGGAAGTCGCCTTCGCCACTGGTGTTCCTTCCGATATCTACGCATTTCACCGCTACACCGGAAATTCCACTTCCCTCTACGATACTCTAGTCAAGCAGTATCGAATGCAATTCCCAGGTTAAGCCCAGGGCTTTCACATCCGACTTAGCAAACCACCTACGTGCGCTTTACGCCCAGTAATTCCGATTAACGCTTGCACCCTCCGTATTACCGCGGCTGGTGGGGTAAC
+
CCCCCCCCCCCCCCCCCCCCC5CCCCCCCCCCCC5CCC5*CCCCCCCCCCCCCCCCCCCCCCCCCCCCCCCCCCCCCCCCCCCCCCCCCC5CCCCCCC5*CCCCCCC5CCCCCC5CCCCCCCCC5CCCC*CCCCCCCCC5C*CCCC*CCCCC**CCCC*CC5C5CCCCCCCCCCCC5C55CCCCCC*CC*CCCCCCC*C55C*5C5CC*CCCCCCCC5C*CCC5CC55*5555C5*5*5555CCC5*55C55555*55555CC5*55C*5555555555*55C555C5555*CC5*#####
@VH01349:24:AACVJTHM5:1:1108:40178:34831 2:N:0:AGGTGAGA+GGCATAGA
GTCATGGGACTACCAGGGTTTCTAATCCCGTTCGCTCCCCGTGCTGTCGCGTCTCAGCGTCTGATGTCGTCCAGAATGCCGCCTTCGCCTCTGGTGTTCCTCCGGATCTCTACGCATTTCACCACTACACGCGGAATTCCACATTCCTCTACGACCCACTAGGGCTGCAGTCTCATCCGACCTCTCCGAGTTTAGCCGGGAGCTTTCACGGTTGACTTACAGCACCGCCTACACGCTCTTTAGGCGCAGTAATTCCGGATAACCCTTGCGTCCTACGTGTTACCCCGGCTGCTGGCATAGA
+
CCCCC5CCCCCCCCCCCCCCCCCCCCCCCCCCCCCCCCCCCCCCCCCCCCCCCC*CC*CCCCCCCCCCCCCCCCCCCCCCCCCCCCCC*CCCCCCCCC5CCCCCCCCCCCCC**CCCCC*CCCCCCC5CC*CCCCCCCCCCCCCC*CCCCCCCCCC*C5CCC5C5CCCCCCCCCCC55CCCCCCCCC*CCCCCCCCCCCCCC*CCCCCCCCCCCC5CCCCCCCC*C5CC5CCCC5C5CCCCC*CC*C*CCCCCCC5C5CCC55*CCCCCCC55CC5C*CCC5*5C*555C*CCCC5#####
@VH01349:24:AACVJTHM5:1:1108:56576:35399 2:N:0:AGGTGAGA+GGCATAGA
GTCATGGGACTACACGGGTATCTAATCCTGTTTGCTCCCCACGCTTTCGTGCATCAGCGTCAGTGTTAGCCCAGGGGGCTGCCTTCGCCATCGGTGTTCCTCCAGATATCTACGCATTTCACTGCTACACCTGGAATTCGACCCCCCTCTGCCACACTCAAGTCTGGCAGTAGCAAGCGCAGTTCCCAGGTTAAGCCGGGGGATTTCACACCTCTCTTAACAAACCGCCTACGCACGGTTTACGGCCAGTAATTGCGATTAACGCCTGCACCCTACGTATTACCGCGCCTGCTGGCCGCCG
+
CCCCCCCCCCCCCC*CCCCCCCCCCCCCCCCCCCCCCCCCCCCCC5CCCCCCCCCCCCCCCCCCCCCCCCCCCC5CCCC5CCCCCCCCCCCCCCCCCCCCC*5CCCC*CCCCCCCC5CCCC5CC5CCCC*CCCCCCCCC*CCCCCCCCCC5*CCCCCCCCC5CC5C*CCCCC*C5555C5CCCC5CCCCCCCCCCCC55CCCC5CC5CCC55C5CCCCCCCCC5C5*5C55*55**5*5555*5**5555C555*5*5C5555*CCC5CC5*CCC5C*555C555555555*5555#####
@VH01349:24:AACVJTHM5:1:1108:63695:35626 2:N:0:AGGTGAGA+GGCATAGA
GTCATGCGACTACCCGGGTTTCTAATCCTGTTTGCTCCCCACGCTTTCGTCCATGAGCGTCAGTGTCGGCCCAGGTGGCTGCCCTCGCCATCGGTGTTCCTCCACATCTCTACGCATTTCACTGCTACACGTGGAATTCCACCTCCGTCTGCCGCACTCTAGCTCCACAGTCCTCAATGCAATTCCCAGGTTAAGCCCGGGGGTTTCACATCCAGGTTGTGAAACCGCCTGCGCACGCTTTACGCCCAATGATTCCGGATAACGCTCGCACCCTACGTATTACCGCGGCTGGTGGCTGACG
+
CCCCCC*C**C5CC*55CCCCCCCCCCCCCCCC5C5CC5CCC5C5CCC5C*CCC*CCC5*CCC*CCCCC5C5C*C*5C**5CCCC5CCCCC*5CCCCCCCC*CC5C5CC*C*CCCC5CCCCCCCCC*CCCC5CC*CCCC5C55C5C5CCCCCCCCCCCCC*C*CC5*C*55C*5C5CC5CC5C5555CC*CC5C555555C5*55C5C5CC5*5**55*5*5C55555*55C5*CC5555C55CC5CC55C5C55C555CCCCCCCCC*CCCCCC55CCCC*C**5*CCC**C55C#####
@VH01349:24:AACVJTHM5:1:1108:39628:35759 2:N:0:AGGTGAGA+GGCATAGA
GTCATGGGACTACTCGGGTTTCTAATCCTGTTTGATCCCCACACTTTCGTGCATCAGCGTCAGTTACAGCCTAGTAAGCTGCCTTCCGTATCGGTGTTCTTTACGATATCTATGCATTTCATCGCTACACCGTCAATTCCGCCTACCTCATCTGTACTCAATCCCGGCACTTCTTCCGGCAGCTGGGAAGTTGAGCTTGGGCATTTCACCTAAAACTTGCAGGGACGCCTACGCACCCTTTAAAACCAATTAATCCGGATAACGGTTGCCACCTACGTATTACTGCGGCTCCTGCGAGTCG
+
*5*C5C5*C5555C5C*CCCCC55*C5555C5C5CCC5CC*CC*C555*C*C555C*CC5*C55CC5*5*555*5555*5**55*5**55555*5C5C*55*555555555555CC*5CCC*5*5555CCC5C5C5*5**555C55*555*5555555C555555*555C5**5C**55555*55**55*5555*55555*5555555*5*5*555555555*55*5555555*5555555555***555**55*555*5*5*5*5555*5*5555*555*55**5**5**555**#####
@VH01349:24:AACVJTHM5:1:1108:41787:36933 2:N:0:AGGTGAGA+GGCATAGA
GTCATGGGACTACTCGGGTTTCTAATCCTGTTTGATCCCCACACTTTCGTGCATCAGCGTCAGTTACAGCCTAGTAAGCTGCCTTCGCTATCGGTGTTCTTGACGATATCTATGCATTTCACCGCTACACCCTCAATTCCGCCTACCTCATCTGTACTCAATCCCGGCAGTTCTTCAGGCAGCTCCCAAGTTGAGCTTGGGCATTTCACCTAAAACTTGCAGGGACGCCTACGCACCCTTTAAACCCAATAAATCCGGATAACGCTTGCCACCTACGTATTAGCGGGGGTGGTGGCAGTCG
+
CCCCC5CCCCCCCCCCCCCCCCCCCCC*CCCCCCCCCCCCCCCCCCCCCCC5CCCCCCCCCCCCCCCCCCCCCCCCCCCCCCCCCCC*CCCCCCCCCCCCCCCCCCCCCCCCCC*CCCCCCCCCCCCCCCC*CCCCC5CCCCCCCCCCCCCCCCCCCCCCCCCCCCCCCCCCCCCCCCCCCCCCCCCCCCCCCCCCCCCCCCCCCCCC*CCCCCCCCCCCCC*CCC5CCCC*CCCCCCCCCCC55C5C5CCCCC*CC55CCCC5*CCC*CC5CCC*5*55CCCC5*5C**C*55C*#####
@VH01349:24:AACVJTHM5:1:1108:47335:37292 2:N:0:AGGTGAGA+GGCATAGA
GTCATGGGACTACCGGGGTATCTAATCCCGTTTGCTCCCCTGGCTTTCGTTCCTCAGTGTCAGTTGCAGTCCAGAACGCCGCCTTCGCCACCGGTGTTCCTCCAGATATCTACGCATTTCACCGCTACACCTGGAATTCCGCGTTCCTCTCCTGCACTCAAGCCAACCAGTATCAGACGCAGTTCCCCAGTTAAGCTGAGGGATTTCACGTCTGACTTAGTTGGCCACCTACGAACCCTTTACGCCCAGTAATTCCGAACAACGCTTGCCCCCCCCGTATTACCGCGGCTGGTGGCGGCTG
+
CCCCCCCCCCCCCCCCCCCCCCCCCCCCCCCCCCCCCCCCCCCCCCCCCCCCCCCCCCCCCCCCCCCCCCCCCCCCCCCCCCCCCCCCCCCCCCCCCCCCCCCCC55CCCCCCCCCCCCCCCCCCCCCCCCCCCCCCCCCCCCCCCCCCCCCCC*CCCCCCCCCCCCCCCCCCCCCCCCCCCCCCCCCCCCC5CCCCC5CCC*CCCCCCCCCCCCCCCCCCCCCC*CCCCCC5CCC*CCCCCC5CC*CCCCCCCCCCCCCCCCCCCCCCCCCC5CC*55CCCC*55CCC5*CC5CC#####
@VH01349:24:AACVJTHM5:1:1108:46956:38466 2:N:0:AGGTGAGA+GGCATAGA
GTCATGGGACTACAAGGGTATCTAATCCTGTTTGATCCCCACACTTTCGTGCATCAGCGTCAGTTACAACTTAGTAAGCTGCCTTCGCTATCGGTGTTCTTGACGATATCTATGCATTTCACCGCTACACCGTCAATTCCGCCTACCTCATCTGTACTCAAGCCCCGCAGTATCAATGCCACCCTCCCGGTTAAGCCGGGATATTTCAGCACTGACTTACAGGGCCGCCTACGCACCCTTTAAACCCAATAAATCCGGACAACGCTTGCCACCTACGTATTACCGCGGCTGCTGGCATAGA
+
CC5CCCCCCCCCCCCCCCCCCCCCCCCCC*CCCCCCCCCCCCCCCCCCCCCCCCCCC*CC5CCCCCCCCCCCCCC5CCCCCCCCCCC*CCCCCCCCCCCCCCCCCCCCCCCCCCCCCCCCCCCCCCCCCC5CCCCCCCCCCCCCCCCCCCCCC5CCCCCCC5CCCCCCCCCCCCCCCCC5CC**CCCCCC5CCCCCCCCCCCCCCCCCCCCCCCCCCCCC5C*C*CC*CCCCCCC5*CCCCCCC55C5CCCCCCCCCCC*CCC5CCC5C5C*CCCCCCCCCCCC*5CCCCCCCCC*#####
@VH01349:24:AACVJTHM5:1:1108:48206:39716 2:N:0:AGGTGAGA+GGCATAGA
GTCATGGGACTACTGGGGTATCTAATCCTGTTTGCTCCCCACGCTTTCGTGGCTCAGTGTCAGTGCTGGTCCAGGTAGTCGCCTTCGCCACGGATGTTCCTCCCGATCTCTACGCATTTCACTGCTACACCGGGAATTCCACTACCCTCTACCGCACTCTAGCTCGCCAGTATCCAATGCAATTCCCAGGTTGAGCCCAGGGCTTTCACATCAGACTTAACCAACCACCTACGCACGCTTTACGCCCAGTAATTCCGAGTAACCCTTGCACCCTTCGTATTACCGCGGCTGCTGGCTACTT
+
CCCCCCCCCCCCCCCCCCCCCCCCCCCCC5CCCCCCCCCCCCCCCCCCCCC*CCCCCCCCCCCCC*CCCCCCCCCCCCCCCCCCCCCCCCCCCCCCCCCCCCCCCCCCCCCCCCCCCCCCCCCCCCCCCCCCCCCCCC5CCCCCC*CCCCCCCCCC*CCC5C5CCCCCCC5CCCCCCC*CCCCCCCCCC5CC**CCCCCCCC*C5CCCCCCCCCCCCCCCC**C55*55CCC555CC*CCCC***5C5CCC5*CCCCC5CC*5*5CCCCC*5C*55*CC5*5C**5C**C5*CCC5#####
@VH01349:24:AACVJTHM5:1:1108:36864:39772 2:N:0:AGGTGAGA+GGCATAGA
GTCATGGGACTACCAGGGTATCTAATCCTGTTTGCTCCCCACGCTTTCGCGCCTCAGCGTCAGTTACAGACCAGAAAGCCGCCTTCGCCACTGGTGTTCCTCCACATCTCTACGCATTTCACCGCTACACGTGGAATTCCGCTTTCCTCTTCTGTACTCAAGTTGTCCAGTTTCCAATGACCCTCCACGGTTGGGCCGTGGGCTTTCACATCAGACTTAAAGAACCGCCTGCGCGCGCTTTACGCCCAATAATTCCGGACAACGCTTGCCACCTACGTATTACCGCGGCTGGTGGCAAGTA
+
5CCCCCCCCCCCCCCCCC5CCCCCCCCCCCCCCCCCCCCCC55CCCCCCCCCCCCCCCCCCCCCCCCCCCCCCCCCCCCCCCCCCCCCCCCCCCCCCCCCCCCCC5CCCCCCCCCCCCCCCCCCCCCCCCCCCCCCCCCCCCCCC*CC5CCCCCCCCCCCCCCC*CCCCCCCC*CC5C5CCCCCCCCCCCCCCCCC5CCCCC*CCCCCCCCCCCC*CCCCCCCC5C55CC****CCCCCCC5*5CCCCCCCCC*CCCCCCCCC*CC55CCCCC5CC*CCC*5555CCCCC5*CCC*#####
@VH01349:24:AACVJTHM5:1:1108:60931:40624 2:N:0:AGGTGAGA+GGCATAGA
GTCATGGGACTACAAGGGTTTCTAATCCCGTTTGCTCCCCACACTTTCGCATCTCAGCGTCAGTCGCAACCCAGCACGTCGCCTTCGCCACTGGTGTTCTTCCCGATCTCTACGCATTCCACCGCTACACCGGGAGTTCCACGTCCCTCTGTTGCCCTCAAGTCGAGTAGTCTCCACTGACCTCCCCCAGTTGAGCCAGGGGCTTTAACACCGGACTTACACAACCGCCTACATGCGCTTTACGCCCAGTGAATCCGGATAACGCTCGCCTCCTACGTCTTACCGGGGCTGGTGGCGAGTT
+
CCCCCCCCCCCCCC*CCCCCCCCCCCCCC5CCCC5C*CCCCCCCCCCCCCCCCCCCC55CCCCCCCC5C5CCCC*CCCCCCCCCCCCCCCCCCCCCCCCCCC*CCCCCC5CCCCCCCC*CCCCCCCCCCC5CCC5CCCCCCCCC*CCCCCCCCCCC5CCCC*CCCCCCCC5CCCCCCC5CCCCCC*CCCCC5CCCCC5CCCC5CCCCCCC*CCCCCCC*CC*CCCC5CCCCCCCCCCCCCCC*C5C*C5CCCC55CCCCC*CCCCCCCCCCCC*CCCCCCCCCC*C5CCC**C*5*#####
@VH01349:24:AACVJTHM5:1:1108:51387:40851 2:N:0:AGGTGAGA+GGCATAGA
GTCATGGGACTACCGGGGTTTCTAATCCTGTTCGCTCCCCACGCTTTCGCGCCTCAGCCTCAGTATCAGGCCAGGTGGCTGCCTTCGCCATTGACGTTCCTTCCGATCTCTACGCATTTCACCGCTACACCGGAAATTCCGCCACCCTCTCCTGTACTCCAGTCAGACAGTTTGCGATGCACTTCCCAGGTTAAGCCCCGGGCTTTCACATCACACACATCTCACCCCCTACGCCCCCTTTACGCCCAGTAACTCCGAGTAACGCTCCCACCCTCTGTATTACCCCGGCTGCTGGGGTCCA
+
CCCCCCCCC*C5CCCCCC5CCCCCCCCCCCCCCCCCCCCCCCCCCCCCC*CCCCCCC5*CCCCCCCCCCCCCCCCCCCCCC*CCCCC*CCCCCCCCCCCCCCCCCCCCCCCCCCCCCCCCC*CCCCCC*CCC5CCCCCCCCCCCCCCCCC5CC5CCCC5CCCCCCCCC5CCCCCCCCCC*C5CCC*CCCCCCCCCCC**CCCCCC5CCCCCCCCC5CC*CCC5CC**CCCCCC*5*C*C*CC555C*5CCCC**5555*5555555C555CCC55CC5CCC55*5555C5C5CC55#####
@VH01349:24:AACVJTHM5:1:1108:17076:42366 2:N:0:AGGTGAGA+GGCATAGA
GTCATGGGACTACAAGGGTTTCTAATCCTGTTTGCTCCCCACGCTTTCGCGTCTCAGCGTCAGTATCCAACCAGGGGGCCGCCTTCGCCACGGGTGTTCCTCCCGATTTCTACGCATTTCACCGCTACACCGGGAATTCCACCCCCCTCTTTGGTACTCTAGCTTGCCAGTTTCATGCGTCTTTCCTCGGTTGAGCCGAGGGCTTTCACACATGACTTAACAAACCGCCTACACGCCCTTTACGCCCAATGATTCCGAACAACGCTTGCACCCTCTGTATTACCGCGGCTGCTGGCCGATG
+
CCCCC*C*55CCCCCC*C5CCCCCCCCCCCCCCCCCCCCC5CCCCCCCCCCCCCCCCCCCC*CCCCCCCCC*CCCCCCCCC5CCCCCC*CCCC5CCCCCCCCCCCCC*C5CCCCCCCCCCCCCCCCC5C*5CCCC55C5CC*CCCCCCCC5CCCC*CCCCCC5CC*CCC5CCCCC55*CCCCCCC55CCCCCCCCC*CC*55*CCC555C5CC55C5C5C55CCCC55C5CC5*555555CC55*C*CCC555C55*C55555555**555*55*5*555555555555555555*#####
@VH01349:24:AACVJTHM5:1:1108:59908:42631 2:N:0:AGGTGAGA+GGCATAGA
GTCATGGGACTACCAGGGTATCTAATCCCGTTTGCTCCCCACGCTTTCGTGCCTTAGTGTCAGAAACGAGGCAGTAGACTGCTTACGCCATCGGTGTTCCTCCCAATATCTACGGATTTCACTCCTACACTGGGAATTCCATCTACCTCTCTCGTTCTCTAGCTTTGCAGTGTTAGTAATGTGTATATGGTTGAGCCACACGCTTTCACTACCAACTTACAATGCCACCTACCCAACTCTTTACGCCCAGTAATTCCGGATAACGGTTCTAACCTCCGTATCACCGCGGCTGGTGGTACTA
+
CCCCCCCCCCCCCCCCCCCCCCC5CCC*C5CCCC*CCCCCCCCCCCCCCCC*CCC*CCCCCCCCCCCCCC*CCCCCCCCC*CCCCC55CCCCCCCCCCCCCCCC5CCC55CCCCCC5CC5CCC*CCC*55C5CCCCCCCCCCCCCCCCCCCCCC55CCCCCCCCCCC5CCC5CCC5C5CCCCCC55CC5CCCCCC5CCCCCC5CCC5CCCCCCCC5CC*CCC55C*C5CCCC55CCCCCCCC5C55CCCC5C5CC55C5CCCC5C*CC**5*5*5555555*555555*555*555#####
@VH01349:24:AACVJTHM5:1:1108:31884:43388 2:N:0:AGGTGAGA+GGCATAGA
GTCATGGGACTACTAGGGTATCTAATCCCGTTTGCTCCCCTGGCTTTCGCGCCTCAGCGTCAATGCCGGTCCAGGATGCCGCCTTCGCCACCGGTGTTCCTCCAGATATCTACGCATTTCACCGCTACACCTGGAATTCCACATCCCTCTCCCGGATTCAAGCCACCCAGTATCACACGCAGTTCCCCGGTTGAGCCGAGGCATTTCACCTCTGACTTAGGCGGCCGGCTACGCGCCCTTTACGCCCAGTAATTCCGAACAACGCTTGCCCCCTCTTTATTACCGCGGCTGCTGGCTGGAG
+
CCCCC*CCCCCCCCCCCCCCCCCCCCCCCCCCCCCCC*C*CCC5CCC5C*5CCCCCCCCCCCCCCCCCCCCCCCCCC*CCCCCCCCC*5CCCCCCCCCCC**CCCCCCCCCCCCCCCCC5CC5CC5C*CCCCCCCCCCC*C5CC5CCCCCCC5CCCCCCC*CCCC5C*CC5CCCC*5CC5**CC555CCC*C55C5C5CCC*C5*555C*55C55C*5555555*55555555*5*555555C5*5*55555CC5C5CCC555**5555*5*5*55**5555*55***55555555#####
@VH01349:24:AACVJTHM5:1:1108:13384:43672 2:N:0:AGGTGAGA+GGCATAGA
GTCATGGGACTACTCGGGTATCTAATCCTGTTTGCTCCCCACGCTTTCGAGCCTCAGCGTCAGTCTTGACCCAGGAAGCCGCCTTCGCCACTGGTGTTCCTCCGGATATCTACGCATTTCACCGCTACACCCGGAATTCCACTTCCCTCTGTCAGACTCGAGCCGCGCAGTCTCGGGTGCCATTCCCAGGTTGAGCCCAGGGCTTTCACATCCGACTTACGCAGCCGCCTACACTCGCTTTACGCCCAGTAATTCCGATTAACGCTTGCACCCTCCATATTACCGCGGCTGGTGGCATCGC
+
CCCCCCCCCCCCCCCCCCCCCCCCCCCCCCCCCCCCCCCCCCCCCCCCCCCCCCCCCCCCCCCCCCCCCCCCCCCCCCCCCCCCCCCCCCCCCCCCCCCCCCCCCCCCCCCCCCCCCCCCCCCCCCCCC5CCCCCCCCCCCCCCCCCCCCCCCCCCCC*CCCCCCCC5CCCCCCCC5CCCC5CCCCCC5CCCCCCCCCCCCCCCCCCCCCCCCCCCCCCCCCCCCC5CCCCC5CCCCCCCCCCCCC5CC5C5CC*CCC*CCCC5*CCC5C*55CCCCCCCCCCCCCCCCCC*CCC5#####
@VH01349:24:AACVJTHM5:1:1108:28608:44127 2:N:0:AGGTGAGA+GGCATAGA
GTCATGGGACTACTCGGGTTTCTAATCCTGTTTGCTCCCCACGCTTTCGTACCTCAGCGTCAGTATCAGTCCAGCGAGTCGCCTTCGCCACTGGTGTTCCTCCGAATATCTACGAATTTCACCTCTACACTCGGAATTCCACTCGCCTCTCCTGATCTCGAGACTTGCAGTCTAGAAGCCAGTTCCCAGGTTGAGCCTGGGGATTTCACCCCCTACTTACAAATCCGCCTACGTACGCTTTACGCCCAGTAATTCCGAACAACGCTAGCCCCCTTCGTATTACCGCGGCTGCTGGCTCACA
+
CCCCCCCCC5CCCCCCCCCCCCC5CCCCCCCCCCCCC5CCCC*CCCCCCCCCCCCCC*CCCCCCCCCCCC*CCCC5CCCC*CCC**CCCCCCC*CCCC**CCC*CC*CC5CCC5CCCCCCCCCCCCCCCCCCCCCCCCCCCCCCCCCCCCCCCCCC5CCCCCCCCCCCCCCCCCCCCC*CCCCCC55CCCCCCCC*CCCCCC*CCCCCC*CCC5CCCCC*CCC5C**CC*CC55CC*5*55C5*55*5C55C5C*C5CCCCC55C5*C5*5555*555*5C5555555555555C*#####
@VH01349:24:AACVJTHM5:1:1108:22359:44998 2:N:0:AGGTGAGA+GGCATAGA
GTCATGGGACTACTAGGGTTTCTAATCCTGTTTGCTCCCCACGCTTTCGCGCCTCAGCGTCGGTTCCGGCCCACCCGGCCGCCTTCGCCACGGGTGTTCTTCCCGATCTCTACGCATTCTACCGCTACACCGGGAATTCGACCGGCGCCTACCGGTCCCTAGACAGGGAGTATCAAGAGCAGCTCCGGGGTTGAGCCCCACAATTTCACCCCTGACTTGGACCGTCCGCCTCCGGCCGCTTTACGCCCACGAATTCCGAACAACGCTGGCGGCCTCCGTCTTACCGGGGGTGGTGGTTGGA
+
CC*CCCCCCCCCCCCCCCC*CCCCCCCCCCCCCCCCCCCCCCCCCCCCCC*CCCCCC5CCCCC*C*CCCC5CC*CC*C5C5CCCC5*CCC**C5CCCC**CCCCC55CCC*C55CC5C*CC55C55C5CC5CCC*C5C5*CCC5C5CC*CCCCCCCCC5CCCC*CCC*CC55CC55**55*555*55555555C**555555555**5*5*5*55*55*55***5555*55*5*5**5*555*55*5*5**55*555*5555555*5*5**55**555*555555***5555555*#####
@VH01349:24:AACVJTHM5:1:1108:72216:48879 2:N:0:AGGTGAGA+GGCATAGA
GTCATGGGACTACTCGGGTATCTAATCCTGTTCGCTCCCCACGCTTTCGCTCCTCAGCGTCAGTTACAGACCAGAGAGTCGCCTTCGCCACTGGTGTTCCTCCACATCTCTACGCATTTCACCGCTACACGGGGAATTCCACTCTCGTCTTCTGTACTCAAGTCCTCCACTTTCCAATGACCCTCCACGGTTGAGGCGTGGGGTTTCACATCACACTTAAAAGACCGCCTGGGTGCCGTTTACGCCCAATAAATCCGGACAACGCTTCCCCCCTACGTATTACCCCGCCTGCTGGCGTCCT
+
CCCCCCCCCCCCCCCCCCCCCC5CCCCCCCCCCCCCCCCCCC55CCCCCCCCCCCCC55CCCCCCC5C*CCCCCCCCCCCCCCCC5CCC*5C5CCCCC*5C*CCCCC55*CCCCC*CCCCC5***C5C*55*55555C5CCC*5C**5*C**55555555555C5C5C5*5*55555C55555555C5*55CCCC*C5C55C**C55*5*55*5*5555555**555*5*555*5**55555*5*5555**555*555555555555**55555*5*55555**555*55555555#####
@VH01349:24:AACVJTHM5:1:1108:61063:49844 2:N:0:AGGTGAGA+GGCATAGA
GTCATGGGACTACTAGGGTTTCTAATCCTCTTTGCTCCCCACGCTTTCGCGTCTCAGCGTCAGTCACCGTCCAGATGGCCGCCTTCGCCACTGGTGTTCCTCCCGATATCTACGGATTTCACCCCTACACCGGGAATTCCGCCATCCTCTCCGGGACTCGAGCCGAGCAGTTTCGAATCCAGTTCCGAGGTTGAGCCTCGGGATTTCACATCCGACTTGCCCGGCCGCCTACACGCGCTTTACGCCCAGTGATTCCGAACAACGCTTGCGCCCTCCGTATTACCGCGGCTGCTGGCTATGG
+
CCCCCCCCCCCCCCCCCCCCCCCCCCCCC*CCCCCCCCCCCCC5CCCCCCCCCCCCCCCCCCCCCCCCCCCCCC5CCCCCCCCCCCCCCCCCCCCCCCCCCCCCCCCCCC5CCCCCCCCCCCCCCCCCCCCCCCCCCCCCCCCCCC5CCCCCC5CCCCCCCCCCCCCCCCCCCCCCCC*CCCCC5C5CCCCC5CCCCC5CCCC*CCCCCCCCCCCCCCC*C*C5CCCC5CCCCCC*5CCCC55CCCCCCC**C5C5C5C*CC55*CC*55C5CCCCCCCCCCC5*CC5CCCCCCC5#####
@VH01349:24:AACVJTHM5:1:1108:46635:50374 2:N:0:AGGTGAGA+GGCATAGA
GTCATGGGACTACTAGGGTATCTAATCCCGTTCGCTCCCCATGCTTTCGCGTCTTAGCGTCAGGTCAGGCCCAGCGTGTCGCCTTCGCCACTGGTGTTCCTCCGGATCTCTACGCATTTCGCCACTACACCCGGAATTCCACACGCCTCTACCTACCTCCAGCTCCGCAGTATCGCACGACCTCTCCCGGTTGAGCCAGGAGCTTTCACGCACGACTCACGAAGCCGCCTGGACGCGCTTTACACCCAGTAAATCCGGATAACCCTCGCCTCCTACGTTTTACCGCCGCTGCTGGCTAAGT
+
CCCCCCCCCCCCCCCCCCCCCCCCCCCCCCCCCCCCCCCCCC*CCCCCCCCCCCCCCCCCCCCCC5CCCC5CCC*5CCCCCCCCCCCCCCCCCCCCCCC*CCCCCCCCCCCCCC*CCCCCCCCC5CCCCCCCCCCCCC*CCCCCCCCCCCCCCC5CCC*CCCCCCCCC*CCCCCCCCC5CC5CCCC5CC5CCCCCCCC5CCCCCCC5C*5CCCCCCCCCCCCC5CC5CCCC5C*C*CC5CCCCC5*CCCCCCCCCC5CC*CCC*CC55CCCCCCCC*C5C5CCC*C*CC55555C5#####
@VH01349:24:AACVJTHM5:1:1108:15088:51018 2:N:0:AGGTGAGA+GGCATAGA
GTCATGGGACTACACGGGTTTCTAATCCTGTTCGCTCCCCACGCTTTCGCGCCTCAGCGTCAGTATTATGCCAGCTGGCTGCCTTCCCCATCGACGTTCCTTCCGATCTCTACGCATTTCACCGCTACACCGGAAATTCCGCCACCCTCTCATATACTCTAGCAAAACAGTTTGCGATGCACTTCCTAGGTTAAGCCCAGGGCTTTCACACCACACATGTTCTACCGCCTACGCGCCGTTTACGCCCAGTATTTCCGATTAACGCTCGCACCATCTGTATTACCCGGGCTGGTGGCTACCA
+
CCCCCCCC5CCCCCCCCCCCCC5CCCCCCCCC*CCCCCCCCCCCCCCCCCCCCCCCCCCCCCCCCCC5C5CCCC*CCC*CCCCCCC**CCCCCCCCCCCCCCCCCCCCCCCCCCCCCCC5CC*C*CCCCCCCCCCCCCCCCCCC*CC5CC5CCCCCCC55CCCCCCCCCCCCCC*CCC55C*CCCCCCCCCCC5*5CC5CCCCCCCCCCC**C5C5CC5CC5CCCCC5CCC*C55CC5CCC5*C5CC5C5C*C5*55555*55*555C5555*555*C***55*5*5555*55555#####
@VH01349:24:AACVJTHM5:1:1108:46313:51605 2:N:0:AGGTGAGA+GGCATAGA
GTCATGGGACTACCCGGGTTTCTAATCCTGTTCGCTCCCCACGCTTTCGCGCCTCAGCGTCAGTTACAGTCCAGAAAGTCGCCTTCGCCACTGGTGTTCCTCCACATCTCTACGCATTTCACCGCTACACGTGGAATTCCACTTTCCTCTCCTGTCCTCAACACATACAGTTTCCAATCCTTTACGCAGTTAACCTCCGCACTTTCACATCAGACTTATATGCCCGCCTACGCGCCGTTTACGCGCAATGATTCCGGACAACGCTTGCCCCCTACGTATTACGCGGGCTGCTGGCACGGGT
+
CCCCCCCCCCC5CCCCCCCCCCCCCC5CCCCCCCCCCCCCCCCCCCCCCCCCCCCCCCCCCCCCCCCCCCC*CC*CCCCCCCCCCCCCCCCCCCCCCCCC5CCCCCCCCCCC5**CCCCCCCCC*C*CCCCCC5C*CCCCCCCCCCCCCCC*CCCC5CCCCCCCC*CCC5CCC5CCCC5*5C5555*CCC555CCCC5CCCCC55CC5CC555C5CCCC555C5*CCCCCCC*CC5CCC5C5CC*CCC5C*5C*5C*C55C55*CCC5CC555C55CCCCC5**55*5C5CCCC5C#####
@VH01349:24:AACVJTHM5:1:1108:28740:53006 2:N:0:AGGTGAGA+GGCATAGA
GTCATGGGACTACAAGGGTTTCTAATCCTGTTTGCTCCCCACGCTTTCGTGCCTCAGTGTCAGTTATGGTCCAGGAAGCCGCCTTCGCCACTGGTGTTCCTTCCGATATCTACCCATTTCACCGCAACACCGGAAATTCCACTTCCCTCTACCATACTCTAGTCCGCTAGTATCAAATGCAGTTCCCAGGTTGAGCCCAGGGCTTTCACATCTGACTTGGCAAACCACCTACGCACCCTTTACGCCCAGTAATTCCGATTAACGCTTGCACCGTCTGTATTACCGGCGCTGCTGGCGTCTC
+
CCCCCCCCCCCCCCCCCCC*CCCCCCCCCCCCCCCC*CCCCCC*CCC5CCCCCCCCCCCCC55CCCCCCCCCCC5CCC*CCCCCCCC5CCCCCCCCCCCCCCCCCCCCCCCCC*CCCCCCCC55CCCCCCCC5CCCCCCCCCCCCCCCCCCCCCCCCCC*CCC5CC*CC*CCC5C5*C5CCCCCCCC*CC5CCC5*CCCCC5*CCCC5C5C*CCC55CCCC5CCCCCC*5CC*CC5**C5CC*C**555CC55C*5**5555*555555555**5*555555555**555555555#####
@VH01349:24:AACVJTHM5:1:1108:51633:53252 2:N:0:AGGTGAGA+GGCATAGA
GTCATGGGACTACTGGGGTATCTAATCCTGTTCGCTACCCACGCTTTCGTGCATCAGCGTCAGTTACAGTCCAGAGACTCGCCTTCGCCACTGGTGTTCCTCCTAATATCTACGCATTTCACCGCTACACTAGGAATTCCACTCTCCTCTCCTGTACTCAAGCCACTAAGTTTCAAAGGCTTACCACGGTTAAGCCGTGGGCTTTAACCTCTGACTTTAATGGCCGCCTACGCACCCTTTAGGGCCAATAATTCCGGATTACCCTTTGCCCCTACTTATTACCCCGGGTACAGGTAAAGGA
+
CCCCCCCCCCCCCCCCCCCCCCCCCCCCCCCCCCCCCCCCCCCCCCCCCCCCCCCCCCCCCCCCCCCCCCCCCCCC5*CCCCCCC5C*C5CCCCCCCC5CCCCCCCCCC55CC*CCCCC5CCCCCCCCC5CCCCCC5CCCCCC*CCCC*5CCC5CC5C55C**C5*5555555**55*5*5555555**555555555555555C5C5*55555555*55555*5C55C*5C*5***5555**555555*5555*55*5*55***5**55*5555*55***55555***5**5**5#####
@VH01349:24:AACVJTHM5:1:1108:29687:53422 2:N:0:AGGTGAGA+GGCATAGA
GTCATGGGACTACTAGGGTATCTAATCCCGTTTGCTCCCCACGCTTTCGTGCCTTAGTGTCAGTAATATGGCAGTAGCCTGCCTACGCCATCGGTGTTCCTCCTAATATCTACGGATTTCACTCGTACACTAGGAATTCCAGCTACCTCTCATATACTCTAGCTTTGCAGTTTTGGTAATGGGTGTATGGTTGACCCACACAATTTCAGTATCAACTTACTATGCCACCTACGCAACTCTTTACGCCCAGTAATTCCGGATAACGCTTGCATCTTCCGTATGACCGCGGGTGCTGGGTTTG
+
5CCCCC5CCCCCCCCCCCCCCCCCCCC5CCCCCCCCCCCCCCC5CC5*CCCC5CCCCCCCCCCCCCCCCC*CCCCCC5CCCC5CCCCCCCCCCCCCCCCCCCCCCCCCCCCCCCCCCCC*CCCC*CCCCCC*5CCCCCC*CC5CCCCCCCCCC5C5CCCCCCC*C*C*5C5CCC55CCCCCCC5CC5CCCCCC5*CCCCCCCCCCC5C*CC55CC55555C5CC5555C*CCCC5C5C5CC55*C5CCC5*C*5555CC55555*5C55555C555555555*55*55**5555*5#####
@VH01349:24:AACVJTHM5:1:1108:56935:55296 2:N:0:AGGTGAGA+GGCATAGA
GTCATGGGACTACAAGGGTTTCTAATCCGGTTCGCTCCCCACGCTTTCGCGCCTCAGCGTCAGGTGGAGCCCAGTGAGCCGCCTTCGCCGGTGGTGTTCCTCTCGATATCAACGCATTTCACCACTACACCGAGAATTCCGCTCACCTGTGCTCTCCTCAAGCCCGCCAGTATCCGAAGACCCCTCCCAGTTGAGCCCCGAGTTGTCACCTCGGACTATTCGAACCCCCTCCGCGCTCGTGACGCCGACTAAATTCGGATATCCCTTGGTGCCTACGATTTACCGCCGCTGCTGGCGCGTT
+
CCCCCCCCCCCCCCC*C5CCCCCCCCCC5CCCCCCCCCCCCCCCCCCCCCCCCCCCCCCCCCCCCCCCCCCCCCC*CC5CCCCCCC*CCC*CCC5CCC*CCCC*CCC5CC*C*CCCCCCCCCCCCC5CCCCCCCCCCC5CC*5CCCCC5CCCCC55*C**CC*5C**5C5C5C*CCCCC*555*555**5555*555**5**55*5555*5555C*5*5***5*55*555*55***55*5*5*5*555555555*555555***555*55555555***55**55**5555555*5#####
@VH01349:24:AACVJTHM5:1:1109:62408:1966 2:N:0:AGGTGAGA+GGCATAGA
GTCATGGGACTACAGGGGTTTCTAATCCCGTTCGCTCCCCTAGCTTTCGCGCCTCAGCGTCAGTGTCAGCCGAGCAACCCGCCTTCGCCGCAGGTGTTCCTCTCGATATCTACGCATTTCACCCCTACACCGAGAATTCCAGTTGCCCCTTCTGCACTCTAGCCCCCCTGTATCAGTTGACCTTTCCGAGTTAAGCCCGGAGATTTCACAATTGACTTGGGGTGGCCGCCTACGCGCCCTTTACCCGCAGTAAATCCGAACAACCCTTGCTCCCCCCGTATTACGGCCCCTGCTGGCTATG
+
CCCCCCC5CCCCCCCCCCCCCCCCCCCCCCCCCC5CCCCCCCC*CCCCCCCCCCCCC*CCCCCCCCCCCCC*CCCCCCCCCCCCCCCCCCCCCCCCCCCCCCCC*CC5CCCCCCCCCCCCCCC*55CCCCCCCC5CCCCCCCCCCCCCCCCCCC*CCCCCCC*5*C*C*5CCCC5CCCCCCCCCCCCCCCCC*C*C5CC5C5C5CC5C*CC5C55CCC*5C*C55*C5*C5C5C55CC55CCCC*C**555555555C5555*55*C55*5*5***C5555*55*55**5C55555#####
@VH01349:24:AACVJTHM5:1:1109:35538:2249 2:N:0:AGGTGAGA+GGCATAGA
GTCATGGGACTACTAGGGTTTCTAATCCTGTTCGCTCCCCACGCTTTCGCGCCTCAGTGTCAGTTACAGACCAGAAAGTCGCCTTCGGCACTGGTGTTCCTCCAAATCTCTACGCATTTCACCGCTACACTTGGAATTCCACTTTCCTCTTCTCCACTCAAGTTCGCCAGTTTCCAATGACCCTCCACGGTTGAGCCGTGGGCTTTCACATCAGACTTAAGAAACCACCTGCGCGCGCTTTACCCCCAATAATTCCGGACAACCCTTGCCACCTACGTATCACCGCGGCTGCTGGCAGCCA
+
CCCCCCCC5CCC5CCCCCCCCCCCCCCCCCCCCCCCCC5*CCCCCCCCCCCCCCCCCCCC5CC55CCCCCC5CCCCC5CCCCCCCC**CCCCCCCCCC5CCCCCCCCCCCCCCCC*CCCCCC5CCCCCCCCCCCC5CCCCCCCCCCCCCCCCC*5CCCCCCCC*5*CCCCC*CC5C5C5CC5*C5*CC*CC5CC5*CCC5C5CCC5CC5CCCC5C5*CCCCCCC5*CCCC*CC55CCCC5CCC*C5CCCC5CC*CC5CCCCCC**C55*5CC5*CC55*5*5555**55555555*#####
@VH01349:24:AACVJTHM5:1:1109:64245:2742 2:N:0:AGGTGAGA+GGCATAGA
GTCATGGGACTACACGGGTATCTAATCCCGTTCGCTCCCCTAGCTTTCGCGCCTCAGCGTCAGTGTCAGCCCAGCAACCCGCCTTCGCCGCAGGTGTTCCTCTCGATATCTACGCATTTCACCGCTACACCGAGAATTCCTGTTGCCCCTTCTGCACTGTAGCCCCGCAGTATGGGCTGACCGTTCTGGGTTAAGCCCAGAGTTTTCACAGTCGACTTGCGGTGGCCGCCTACGCGGCCTTTACGGCCAGTAAATCCCAACAACGCTTGCTCCCGCCGTATTACCCCCCCTGCTGGGTTTC
+
CCCCCCCCCCCCCCCCCCCCCCCCCCCCCCCCC55C5CCCC5C5CCCCCCCCCC5CC5CC5CCC5CCCC5CCCCCCCCCCCCCCCCCCCCCCCCCCCCCCCCCCCCCCC5CCCCCCCCCCCCC*CCCCCCCCCC5CCC5C*CCCCCCCC*C*C5CCC5*CC5*CCCCCCCC5C**CC5*C55C*C*55C*5C55555555*555*55555555555555*55555*55*5*55555*C555555C*5C5C*CC5**5*55*55****5555*55*5**5*555*5****555555*#####
@VH01349:24:AACVJTHM5:1:1109:43946:3953 2:N:0:AGGTGAGA+GGCATAGA
GTCATGGGACTACCGGGGTTTCTAATCCTGTTTGCTCCCCACGCTTTCGCACATGAGCGTCGGTATTGGTCCAGGAAGTCGCTTTCGCCACTGATGTTCCTTCAGATATCTACGCATTTCACCGCTACACCTGAAATTCCACTTCCCTCTCCCATACTCTAGCAATGCAGTCTCGGGTGCAGTTCCCAGGTTAAGCCTGGGGATTTCACACCCGACTTGCAAAGCCGCCTACGCGCGCTTTACGCCCAGTAATTCCGATTAACGGTCGCACCCTCTGTATTACCGGGGCTGCTGCCGAAGT
+
CCCCC*CCCCCCCCCCCCCCCCCCCCCCC*CCCCCC5CCCCCCCCCCCCCCCCCCCC*CCCCCCCCCCCCCC*CCCCCCCCCCCCC5CCCCCCCCCCCCCCCCCCCCCCCCCCCC5CCCCCCCCCCCC5CC5CCCCCCCCCCCCCCCCCCCCCCCCCCCCCCCCCCC5CCCCCC5CCC*CCCCC*CCCC5CC*CC**CCCCCCCC5*C55CC5CCCCC5CCC5CCCCCCCCC*CCCC55CCC*55C555CCCCC55CC5CCCCC*5*C55C55555*5555CC5**CC55CC55*5#####
@VH01349:24:AACVJTHM5:1:1109:29555:4673 2:N:0:AGGTGAGA+GGCATAGA
GTCATGGGACTACCCGGGTTTCTAATCCCGTTCGCTCCCCACGCTTTCGTGCCTCAGCGTCAGGACAAGCCCAGCGGCCTGATTTCTCCTTCGGCGTTCCGATAGATATCAACGCATTTCACCACTCCACCTATCGTTCCGACCGCCCCTACTTGCCTCAAGGCATGCGGTTCGCCAAGCAATTCCTCGATTGAGTCGAGGGATTTCACAAAGCGCCTGCATGCCCGCCTGCGCACGCTTTAAGCCCAGTAATTCCGGCCAACGCTCGGGCCCTTCGTATTACCGCGGCTGCTGGCTCTGT
+
CCCCCCCCCCCCCCCCCCCCCCCCCCCCCCCCCCCCCCCCCCCCCCCCCCCCCCCCCC*CCCC5CCCC*CC5CCCCC5CCCCCCCCCCCC5CCCCCCCCCCCCCCCCCCCCC5CCCCCCCCCCCCC*CCCCCCC**CCCCCCCCCCCCCCCCCCCCCCCCCCC5CCCCCCCC*CCCCCCCCCCCCCCCC5CCCCCCCC5C5CCCCCCCC5CCCCCCCC5CCCC*5CCCCC5CC5CCCCCCCCCCCCCCC*CCCCCCCC**CC5**CCC5CCCCCCCC5CCCCC5*CCCCCCCCCCC#####
@VH01349:24:AACVJTHM5:1:1109:64093:7513 2:N:0:AGGTGAGA+GGCATAGA
GTCATGGGACTACTGGGGTATCTAATCCTGTTTGCTCCCCACGCTTTCGCGCCTCAGCGTCAGTTACAGACCAAAGAGTCGCCTTCGCCACTGGTGTTCCTCCACATCTCTACGCATTTCACCGCTACACGTGGAATTCCACTCTTCTCTTCTGCACTCAAGTTCCCCAGTTTCCAATGACCCTCCACGGTTGAGCCGTGGGCTTTCACATCAGACTTAAGAAACCGCCTGCGCGCGCTTTACGCCCAATAATTCCGGACAACGCTTGGCACCTACGTATTACCGCGGCTGCTGGGAGGGG
+
CCCCCCCCCCCCCCCC5CCCC5*CCCCCCCCCCCCCCCCCCCCCCCCCCCCCCC5CCCCCCCCCCCCCCCCCCCCCCCCCCC5*C5CCCCCCC5CCCC55C*CCCCCCCCCCCC5CCCCCCCC**C*5CCCCCCCCCC*CCCCCC5CCC*CCCC5CCCC5CCCC*CCCCCCCCC5C5*C5CCCC*CCCCCCCCCCCCCC*CCC5CCCCCCC5CCCCCCCCC5CCCCC*CC5C5CCCC*5CCCC5*5C*CC5CCCCCC5555C**555555*55555**55C5*5555555555555#####
@VH01349:24:AACVJTHM5:1:1109:64415:8781 2:N:0:AGGTGAGA+GGCATAGA
GTCATGGGACTACCCGGGTTTCTAATCCTGTTTGCTCCCCACGCTTTCGCACCTCAGTGTCAGTACCGGGCCAGTGAGCCGCCTTCGCCACTGGTGTTCTTGCGAATATCTACGAATTTCACCTCTACACTCGCAGTTCCACCCACCTCTCCCGGACTCGAAGATCGCCAGTATCGAAGGCAGTTCTGGAGTAGAGCTGCAGGATTTCACCCCCGACTAAGCGACCGACCTAAGTGCGCTTTACGCCCAGTGATTCCGAGCAACGCTAGCCCCCTTCGTATTACCGCCGCTGCTGGGATGG
+
CCCCC5*CCCCCCCCCCCCCCCCCCCCCCCCCCCCCCCCCCCCCCCCCCCCCCCCCCCCCCCCCC*CCCCCC*CCCCCCCC5CCCCC*CCCC5CC5CCCCCCCCCCC*CCCCCCCCCCCCCCCCCCCCCC5CCCCCCCC*CC*CCC*CCCCCCCCCCCCCCCC5CCCCCCCCCCCCCCCCC*CCCCCCCCCC*CC*5C*CCC5CCCCCCC*CCC5CCCCC5CCCCC5CCCCC***5555555*5*5555*55555C555555C5**5555555CCCC5CCC555CC5CC5CC*5CC#####
@VH01349:24:AACVJTHM5:1:1109:71591:10655 2:N:0:AGGTGAGA+GGCATAGA
GTCATGGGACTACTGGGGTTTCTAATCCTGTTTGCTCCCCACGCTTTCGCGCCTCAGCGTCAGAAATTGGCCAGCAAGGCGCCTTCGCCACAGGTGTTCCTCCACATATCTACGCATTTCACCGCTACACGTGGAATTCCCCTTGCCTCTCCAATCCTCAAGCGATCCCGTATCCAAGGCAGTCCCGGAGTTGAGCTCCGGGCTTTCACCCCAGACGTAGATCGCCGCCTGCGCGCGCTTTACGCCCAGTGATTCCGGACAACGCTTGCCACCTACGTATTACCGCGGCTGCTGGCTTACC
+
CCCCCCCCCCCCCCCCCCCCC5CCCC5CC5CCC*CCC*CCCCCCCCCCCCCC*C5CC*CCCCCCCCCC*CCCCC*CC*5CC5CCCCCCCCCCCCCCCCCCCCCCCC*CCCCCCCCCCCCCC55C5CCCCC5C5CCCCCCCCC5CCCCCCCC*CCCCCCCCCCCCCC5C5CCCCCCCCC**C5CC5C555CCCCC5CCC*CCC*CCC5C5C*CCCC5CC*C5CC5CCCCC**CCCC5**CCCCCC*5*5555*5555C5CC55C5555CCCC5C5C*5CC5CCCCC5CC5C**C5CC#####
@VH01349:24:AACVJTHM5:1:1109:68619:10750 2:N:0:AGGTGAGA+GGCATAGA
GTCATGGGACTACTCGGGTTTCTAATCCTGTTTGCTCCCCACGCTTTCGCGCCTCAGCGTCAGTTACAGACCAGAAAGCCGCCTTCGCCACTGGTGTTCCTCCACATCTCTACGCATTTCACCGCTACACCTGGAATTCCGCTTTCCTCTTCTGTACTCAAGTTCTCCAGTTTCCAATGACCCTCCACGGTTGAGCCGTGGGCTTTCACATCAGACTTAAAGAACCGCCTGCGCGCGCTTTACGCCCAATAATTCCGGACAACGCTTGCCACCTACGTATTACCGCGGCTGCTGGCGCCGT
+
CCCCCCC*CCCCCC5CCCCCCCCCCCCCCCCCCCCCCCCCCCCCCCCCC5CCCCCCCCCCCCCCCCCC*CCCCCCCCCCCCCCCCCCCCCCCCCCCCCCCCCCCCCCCCCCC5CCCCCCCCCCCCCC*CC*CC5CC5CCCCCCCCCCCCCCC55CCCCCCCCC*CCCCCCCC5C5CCCCCCCCCCCCC5CC*CC5CCCCC*CCCCC5CCCCCCCCCCC*CC*CCC*C*CCCCCCCC5C*5C*55*5*555555C5555CC55555C5C55C555555CCCC5CC5CCCCCC5CCCC#####
@VH01349:24:AACVJTHM5:1:1109:44608:12643 2:N:0:AGGTGAGA+GGCATAGA
GTCATGGGACTACCCGGGTTTCTAATCCTGTTTGCTCCCCTAGCTTTCGGGCCTGAGCGTCAGGAATAAGCTAGAAAACCGCTTTCGCCACCGGTGTTCTTCCACATATCTACGCATTTCACCGCTACATGTGGAGTTCCGTTTTCTCCGCCTACGCTCTAGAAAAGGAGTTTCAAACCCAATTCCGGGGTTGAGCCCCGGGCTTTCACGTCTGACTTACTCTTCCGCCTGCGCCCCCTTTACGCCCAATAATTCCGATTAATTCTTGCACGCTACCTATTACCGCACCAGCTGCCGTATT
+
CCCCCCCCCCCCCCC*CCCCCCCCCCCCCCCCCCCCCCCCCCCCCCCCCCCCCC*CCCCCCCCCCCCC5CCCC5CCCCCCCCCCCCCCCCCC*CCCCCCCCCCCCCCCCCCCCCCCCCCC5CCCCCCCCCCCCCCC5C5CCCCCCCCCCCCCCCC**CCCCCCCCCCC5CCC5C5C5C*555C5CCC55*CC5C5CC5C*C55CCC5CC5CCC*C*CCC55*CCC*C*5CC*CC*55CCC555C5C*5*C*555*55CCCC5C**55**55*5555*555C55555C*555555*5#####
@VH01349:24:AACVJTHM5:1:1109:67331:13514 2:N:0:AGGTGAGA+GGCATAGA
GTCATGGGACTACAAGGGTATCTAATCCTCTTTGCTCCCCACGCTTTCGCTCCTCAGCGTCAGTACCGGCCCAGAGAACCGCCTTCGCTACTGGTGTTCCTCCCGATATCTGCGCATTTCACCGCTACACTGGGAATTCCACCATCCTCTCCCGCACTCAAGCCAGCCCAGTCTCAAGCGCAATTCCCGGGTTGAGCCCAGGCCTTTCACGCCTGACTTGAGCAGCCGCCTGCGTGCCCTTTACGCCCACTAATTCCGAACAACGCTACCCGCCTCCGTATTACCGCGGCTGCTGGTTGGG
+
CCCCC5CCCCCCCCCCCCCCCCCCCCCCC*CCCCCCCCCCCCCCCCCCCCCCCCCCCCCCCCCCCCCCCCCCCCC5*CCCCCCCCC5CCCCCCCCCCCCCCCCCCCCCCCC*CCCCCCCCCCCCCCCCCCC*CCCCCCCCCCCCCCCCCCCCC*CCCC*CCCC55CC*C5CCCC*CCCC*CCCCCCCCCC5CCCCCCCCCCC*CCCC*C*5CCCCCCCCCCC5CCCCCCCCC5CCCC*5CCCCCCCCCC*CC*CCCCCC5CCCCCC****C*55C55CCCCCC5C*C**CC5CCC5#####
@VH01349:24:AACVJTHM5:1:1109:17966:13646 2:N:0:AGGTGAGA+GGCATAGA
GTCATGGGACTACTAGGGTTTCTAATCCTGTTTGCTCCCCACGCTTTCGTGCCTCAGCGTCAGTGGTGGTCCAGTAAGCCGTCTACACCGCAGGTGTTCCTCCTGATATCTACGCATTTCACCGGTACACCAGGAATTCCGCTTACCTCTCCCACACTCCAGCATCCCAGTTTCCGGCGCACCCTCCCAGTTGAGCCGGGAGATTTCACACCAGACTTGGAACACCGCCTACGGACGCTTTACGCCCAGTAACTCCGAACAACGCTCGCTGCCTACGTATTACCGCGGCTGCTGGCATGGT
+
CCCCCCCCCCCCCCCCCCCCCCCCCCCCCCCCCCCCCCCCCCCCCCCCCCC*CCCCCCCCCCCCCCCCCCCCCCCCCCC5CCCCCCCCCCCCCCCCCCCCCCCCCCCCCCCCCCCCCCCCCCCC*CCCCCCCCCCCCCCCCCCCCCCCCC5CCCCC5CCCCCCCCCCCCCCCCCCCCCC*CCCCCCC5CCCCCCCCCC*CCCCCCC5CCCCCCCCCCCCCCCCCCCCC5CCC5CCCCCCCCCCCCCCCCCCCCCCCCCCCCCC55CCCCCCCCCCC5CCCCCCCCCCC*C5C5CCC#####
@VH01349:24:AACVJTHM5:1:1109:34573:14044 2:N:0:AGGTGAGA+GGCATAGA
GTCATGGGACTACACGGGTATCTAATCCTGTTCGCTACCCATGCTTTCGCTCCTCAGCGTCAGTTCCGGCCCAGAGCGCCGCCTTCGCCGCTGGTGTTCCTCCTGATATCTGCGCATTTCACCGCTACACCAGGAATTCCACGCTCCCCTACCGGACTCTAGCCACAGCAGTATCGGGTGGCGTTTCAGGGTTGAGCCCTGAAATTTCACACCCGACTTACTGAGCCGCCTACGAGCTCTTTACGCCCAATAAATCCGGACAACGCTCGCCCCCTACGTGTTACCGCGGCTGGTGGACCTA
+
CC5CCCCCCCCCCCCCCCCCCCCCCCCCCCCCCCCCCCCCCCCCCCCCCCCCCCCCCCCCCCCCCCCCCCCCCCCCCCCCCCCCCCCCCCCCCCCCCC5CCCCCCCCCCCCCCC*CCCCCCCC*CCCCCCCC*CCCCCCCCCC5CCCCCCCCCCCCCCCCCC5CCCCCCCCCCCCCCCCCC*CCCCCCCCCCCC5CCCCC5CCCCCCCCCCCCCCCCCCCCCCCCCCCCCCCCCCCCCCCCCC*CCCCC555CCC5CCCCCCCCCCC*CCCC5CCCCCCCCCC5*CCCC5CC*CC5#####
@VH01349:24:AACVJTHM5:1:1109:46369:15010 2:N:0:AGGTGAGA+GGCATAGA
GTCATGGGACTACACGGGTTTCTAATCCTGTTCGCTCCCCACGCTTTCGCGCCTCAGTGTCAGTTACAGACCACAAAGTCCCCTTCGCCACTGGTGTTCCTCCAAATCTCTACGCATTTCACCGGTACACTTGGAATTCCACTTTCCTCTTCTGCACTGAAGTTCCCGAGTTTCCAATGACCCTCCACGGTTGAGCCGTGGGCTTTCACATCAGACTTAAGAAACCACCTGCGCGCGCTTTACGCGCATTAATTCCGGACAACGCTTCCCACCTAGGTATTACCGCGGCTGCTGGCGCATG
+
CC*CC*CCCCCC5CCC*CC*CCCCCCC5CCCCC*5CCC*CCCCCCCCCCCCCCCC5*C5C55CCCCCC5CCCC*5CC*C5**CCCC*CCCCCCCCC*555CC5C55C55CCCC55CC5*C5*55*5555*5555555CC55CCCC*CC5CCCCC5CCCCCC*CCCC555CC5CCC*5CCC5CC55C55555CC*55CC5*CCC5CC5*5555*CC5*55C*55555C5555*5*5C5**C55C55*5C555*555C55**5555555*5555555**555555*555*55555555#####
@VH01349:24:AACVJTHM5:1:1109:15012:15691 2:N:0:AGGTGAGA+GGCATAGA
GTCATGGGACTACAAGGGTATCTAATCCTGTTTGCTCCCCACGCTTTCGTGCCTCAGCGTCAGTACCTGTCCAGTCATCCGTCTACACCTCTGGTGTTCCTCGTGATATCTACGCATTTCACCGCTACACGACGAATTCCAATGACCTCTCCAGGACTCAAGAACAGCAGTATCAAAGGCAATTCTACGGTTAAGCCGCAGGATTTCACCTCTGACTAACTGTGCCGCCTACACACCCTTTACACCCAGTGATTCCGGACAACCCTTGCACCCTCCGTATTACCGCGGCTGCTGGCGGTAA
+
CCCCCCCCCCCCCCCCCCCCCCCCCCCCCCCCCCCCC5CCCCCCCCCCCCCCCCCCC*CCCCCCCC*CC5**CCCCCCCCCCCCCCCCCCCCCCCCCCCCCCCCCCCCCCCCCCCCCCCCCCCCCCCCCC*CCCCCCCCCCCC5CCCCCCCCCCCCCCCCCCCCCCC*CCC5CCCCCCCC5C5*CCCC5CCCCC55CCCCCCCCCCCCCCCCCCCCCC55CC5*C*CC5CCCCCC5C5CCCC5CC55CCCCCCCCCCCC5CCC**CCCCC5CC*5CCCCCCCCCC5C*CCC5CC55#####
@VH01349:24:AACVJTHM5:1:1109:75170:16429 2:N:0:AGGTGAGA+GGCATAGA
GTCATGGGACTACCCGGGTTTCTAATCCCGTTTGCTCCCCTGGCTTTCGCTCCTCAGCGTCAGTGTTGGTCCAGGATGCCGCCTTCGCCACCGGTGTTCCTCCAGATATCTACGCATTTCACTGCTACACCTGGAATTCCGCATCCCTCTCCCAAACTCAAGCCGGCCAGTCTCAGACGCAGTTCCCCAGTTGAGCTGAGGGATTTCACGTCTGACTTAGTCGGCCACCTACGAACCCTTTACGCCCAGTAATTCCGAACAACGCTTGCCGCCCCCGTATTACCGCGGGTGGTGGGTCAGG
+
CCCCC5CCCCCCCCCC*CCC*CCCCCCCCCCCCC*CCCCCCCC*CCCCC*CCCC5CCCCCC*CCCCCCCCC*CCCCCCCCCCCCC5CCCCCCCCCCCCCCC5CCCC5CCCCCCCCCCCCCCCCCC5CCCCCCCCCCCC*CCCCC*C5C5CCCCCCCCCCCCCCC55CCCCCCCCC**CCCC5C5CCCCCCCCCCCCCCC55CCCCC*C5CC5CCCCCCC*CCC*CCCCCCCCCC5CCCCCCCCCCCC5CCCC5CCCC5CCCC55*CCC5*55C*CCC*55555CC555*55*C55*#####
@VH01349:24:AACVJTHM5:1:1109:48263:17774 2:N:0:AGGTGAGA+GGCATAGA
GTCATGGGACTACCGGGGTTTCTAATCCCGTTTGCTCCCCTGGCTTTCGCTCCTCAGTGTCAGTAATGGTCCAGGATGCCGCCTTCGCCACCGGTGTTCCTCGAGATATCTACGCATTTCACCGCTACACCTGGAATTCCGCATCCCTCTCCCACACTCCAGCCATCCAGTATCGCACGCAGTTCCCCGGTTAAGCCGAGGGATTTCACGTCCCACTTAGTTGGCCACCTACGAGCCCTTTACGCCCAGTAATTCCGAACAACGCTTGCCCGCCCCGAATTACCCCGGCTGCTGGCGATTT
+
CCCCCCCCCCCCCCCCCCCCCCCCCCCCCCCCCCCCCCCC5*CCCCCCCCCCCCCCCCCC5CCCCCCCCCCCCC**CCCC**CCC*CCCCCCCCCCCCCCC**CCCCCCCCCC5CCCCCCCCCCCCCCCCCCCCC*CCCC*5CCC5CCCCCCCCC5CCCCCCCCCCCCCCCCC***C5CCC5CC5C5C5*CC*CC55CCC5*55CC5CCCC5**CCCCC5C*C5C**55555C5*555C5CC5*5CC*5CC55CCC55C5CC5*C*555C5C55555*5C55*5**55C555555C#####
@VH01349:24:AACVJTHM5:1:1109:49020:18039 2:N:0:AGGTGAGA+GGCATAGA
GTCATGGGACTACAAGGGTTTCTAATCCTGTTTGCTACCCACGCTTTCGCGCATCAGCGTCAGTTCCGGTCCAGGTAGCCGCCTTCGGCACCGGTGTTCCTCCCAGTATCTACGCATTTCACCGCTACACTGGGAATTCCGCTACCCCCTCCCGGACTCAAGCTCGACAGTTTCAAAGGCAGTTCCTCAGTTGAGCCGAGGGATTTCACCTTTGACTTATCGAACCGGCTACGCGCCCTTTACCCCCAATAATTCCGAATAACGCTCGCCCCCACCGTATTACCGCGGCTGCTGGCGTTAT
+
CCCCCCCCC5CCCCCCCCCCCCCCCCCCCCCCCCCCCCCCCCCCCCCCCCCCCCCCCCCCCCCCCCCCCCCCCCCCCC5CCCCCCCC*5CCCCCCCCCCCCCCCCCCCCCCCCCCCCCCCCCC**CC**5C5CCC*CCCCC*C5C*CCCCCCC5CCCCCCCCCCC*CCCC5CCCCCC55CC5CCC*CCCCCC*CCC*CC5CC*CCCCCCCCCCCC*CCCCCCCCC*C5CCCCC*CCCCCC5C**C*CC*CCCCCC555CCC5*5*55CCC555*CC55C*5*C5555555C*C*5C#####
@VH01349:24:AACVJTHM5:1:1109:34705:21711 2:N:0:AGGTGAGA+GGCATAGA
GTCATGGGACTACACGGGTTTCTAATCCCGTTCGCTCCCCACGCCTTCGCGCCTCAGCGTCAGGACAGGTCCAGTCGGCCGCCTTCGCCACTGGTGTTCCTCCCGATCTCTACGCATATCACCACTACACCGGGAATTCCACCGACCTCTCCCTGGCTCCAGCCGACGCGTTTCGAGCGACTCTCCTCCGTTGAGCGGAGGGCTTTCACACCCGACCCGGTCGGCCGCCTGCGCGCGCTTTACGCCGAATAATTCCGGACAACGCTTGCCACCTACGTATTACCGCGCCTGCTGGCCTTCG
+
5CCCCCCCCCCCCCCCCCCCCCCCCCCCCCCCC*CCC*CCCCCCCCCCCCCCCCCCCCCCCCCCCCCCCCCCCCCCC*CCCCCCCCCCCCCCCCCCCC*CCCC5CCCCCCCCCCCCCCCCCCCCCCCCCCCCCCCCCCCCCCCCCCCCCCCC*CC55CCCCCC*CCC*CCCCCC*CC5CCCCCCCCCC5CCCCC*C5CCCCCCCCCCCC5C5CCC**CCCCCCCCCC55CC*CCCCCCCCCC*CCCCCCC5CC5*CCCC*CC5*555C*5CC5CC55CCCCCCCCCC55C5CCCC5#####
@VH01349:24:AACVJTHM5:1:1109:63866:22166 2:N:0:AGGTGAGA+GGCATAGA
GTCATGGGACTACACGGGTATCTAATCCCGTTTGCTCCCCTGGCTTTCGCGCCTCAGCGTCAGTGTCAGCCTAGCAACCCGCCTTCGCCTCAGGTGTTCCTCTTGATATCTACGCATTTCACCGCTACACCAAGAATTCCGATTGCCCTTTCTGCACTCTAGCACATCAGTATCAGCTGGCCGTTCCAAGTTAAGCTTGGAGATTTCACAGCTGACTTAACACGCCGCCTACGCGCCCTTTACGCCCAGTAAATCCGAACAACCCTTGCTCCCTACGTATTACCGCGGCTGCTGGCATAGA
+
CCCCCCCCCCCCCCCCCCC*CCCCCCC5CCCCCCCCCCCCCCCCCCCCCCCCCCCCCCCC5CCCCCCCC*CCCCCCCCC*C**CCCCCCCCCCCCCCCCCCCCCCCCCCCCCCCCCCCCCCCCCCCCCCCCCC5CCCCCCCCCCCCCCCCCCCCCCCCC5CCCCCCCCCCCCCCCC*CCCCCCCCCCCCCCCCCC*CCCCCC5CCCCCCCCCC*CC5CCC5CCC*CCCCCC5CCC5CC*5CCC5CCCCCCC5CCCCCCCC5CC**CCC5C5CCCC5C*CCCC5C5*CC*C5CCC*C#####
@VH01349:24:AACVJTHM5:1:1109:20295:22260 2:N:0:AGGTGAGA+GGCATAGA
GTCATGGGACTACCGGGGTTTCTAATCCCGTTTGCTCCCCTAGCTTTCGCGCCTCAGCGTCAGTTATGGTCCAGGATGCCGCCTTCGCCACCGGTATTCCTCCAGATATCTACGCATTTCACCGCAACACCTGGAATTCTACATCCCTCTCCCACACTCGAGCCTCCCAGTATCAGACCCAGTTCCCAGGTTAAGCCGGGGGATTTCACGTCTGACTTGAAAGGCCCCCTACGCGCCCTTTACGCCCAGTAATTCCGAACAACGCTTGCCACCTCTGTATTACCGCGGCTGCTGGCCACGA
+
C5CCC5CCCC5CCCCCCCCCCCCCCCC5C5CCC5CCCCCCCC55C5CCCCCCCCCCCCCCC5C5CCCCCCCCCCCCC5*CCC5CCC*CCCCCCCCCCCCC55CCCCCCCCCCCCCCCCCCC5CCC*CCCCCCCCCCCCCCCCCCCCCCCC5C5CCCCCCCCCCCCCC*CCC5CCCC5C*5C55CC55CC5CCCCCC*C5CCC55*C5CC5CCCCCCCC5CCCCC*C**C**CCC555C555CCCCCCCCCC5CC55CCC5CC5C5CC*5*5C5CC*C*5*55555555555*5555#####
@VH01349:24:AACVJTHM5:1:1109:74451:22904 2:N:0:AGGTGAGA+GGCATAGA
GTCATGGGACTACAAGGGTTTCTAACCCTGTTTGCTCCCCACGCTTTCGCACCTCAGCGTCAGTACCGGACCAGTGAGCCGCCTTCGCCACTGGTGTTCTTCCTAATATCTACGAATTCCACCTCTACACTAGGAGTTCCACTCACCTCTTCCGGACTCAAGATCGCCAGTATCGAACGCAGTTCTGGAGTTGAGCTCCAGGATTTCACCCCCGACTTAACGATCCGCCTACGTGCGCTTTACGCCGAGTAAATCCGAACAACGCTAGCCCCCTTCGTATTACCGCGGCTGGTGGCTGACT
+
CCCCCCCCCCCCCCCCCCCCCCCCCCCCCCCCCCCC5CCCCCCCCCCCCCCCCCCCCCCCCC5CCC5CCCCCCCCCCC5CCCCCCCCCCC5CCCCCCCCCCCC5CCCCCCCCCCCCCCCCCCCCCCCCCCCCC*CCCCC5CCCCCCCCCCCCCCCCCCCCCC*CCCCCCCCCCCCCC5CCCCCCCCCCCCCCCCCCCCCCCCCCCCCCC*CCCCCCCCCCCCCCCC**CCCCC*CCC5*CCCCCCC*CCCC5CCC*CCC*5CCC*CC5*5C5CCC5CC5*CCC*5C*55C5*C55C#####
@VH01349:24:AACVJTHM5:1:1109:68107:24627 2:N:0:AGGTGAGA+GGCATAGA
GTCATGGGACTACTAGGGTTTCTAATCCTGTTTGCTCCCCACGCTTTCGCGTCTCTGCGTCAGTCACTGTCCAGAAGGGCGCCTTCGCCACGGGTGTTCCACTGGATATCTACCAATTTCACCTGTACACCGAGTATTCCACCTTCCTCTCCAGGACTCTAGCGAAGCAGTTTCGAGTGCACTTCCACGGTTGAGCCGTGGGCTTTCACACCCGACTTGTCTGGCCGCCTACACGCGGTTTACGCCCAGTGATTCCGAACAACGTTTGCACCCTCTGTCTTACCGCGGCTGCTGGCGTAGA
+
CCCCC5CCCCCCC5CC*CCCCCCCCCCCCCCCCCCC*C5CCCCCCCCCCCCCCCC*CCCCC55C*C5CCCCCCCCCCCCCCCC5CCC*C*C*CCCCCC5CCC5*CCC*CCCCC*CCCCCCCCCC*CCCCCCC*CC*5C5C55C5C55CCCCCCC5C*CCCC5C*5C55*5CCC55CCC5*555C5CC5C*CCCC*5CCCC5CCCCC5CCCC5CC*C*C5C5C5*CC555CC*C55C5CCCC5CC*CCC5CCC55C5*C**5555*555555C5C5C5C555**5C5*C*5*5555*#####
@VH01349:24:AACVJTHM5:1:1109:49304:24911 2:N:0:AGGTGAGA+GGCATAGA
GTCATGGGACTACTAGGGTATCTAATCCTGTTTGCTCCCCACGCTTTCGCGCCTCAGCGTCAGTTACAGACCAGAAAGCCGCCTTCGCCACTGGTGTTCCTCCACATCTCTACGCATTTCACCGCTACACCTGGAATTCCGCTTTCCTCTTCTGTACTCAAGTTCTCCAGTTTCCAATGACCCTCCACGGTTGAGCCGTGGGCTTTCACATCAGACTTAAAGAACCCCCTGCGCGCGCTTTACGCCCAATAATTCCGGACAACGCTTGCCACCTACGTATAACCGCGGCTGCTGGCTAAAA
+
CCCCCCCCCCCCCCCCCCCCCCCCCCCCCC5CCCCCCCCCCCCCCCCCCCCCCCCCCCCCCCCCCC*CCCCCC5CCCCC5CCCCCCCCCCCCCCCCCCCCCCCCCCCCCCCCCCCCCCCCCCCCCCCCCC*CCCCCCCC5CCCCCCCCCCCCC5CCCCCCCCCC*C**CCCCCCCCCC*C*C5CCCCCCCCCCC5CCCC*CCCCCCCC5CCCCCC*CCCCCC5CCC5555CCCC*555*CC5CCC5CCCCCCCC*CCCC5CC5CCCCC*C5C*5C55C5C*555555555CCC5*5#####
@VH01349:24:AACVJTHM5:1:1109:23798:25574 2:N:0:AGGTGAGA+GGCATAGA
GTCATGGGACTACCAGGGTATCTAATCCTGTTTCCTCCCCACGCTTTCGCACCTCAGCGTCAATATGTGTCCAGTGAGTCGCCTTCGCCACTGGTGTTCTTCCGAATATCTACGAATTTCACCTCTACACTCGGAATTCCACTCACCTCTCCACAATTCTAGCGATGCAGTCTTAAAGGCAGTTCCGGAGTTAAGCTCCGGGCTCTCACCTCTAACTTACAAAGCCGCCTACGCGCGCTTTACGCCCAGTAATTCCGAACAACGCTAGCCCCCTCCGTATTACCGCGGCTCCTGGCAGAGG
+
CCCCCCCCCCCCC*CCCCCCCCCCCCCCCCCCCCCCCCCCCCCCCC*CCCCCCCCCC5CC5CCCCCCCCCCCCCCCCCCCCCCCCCCCCCCCCCCCCCCCCCCCCCCCCCCCCCCCCCCCCCCCCCCCCCCCCCCCCCCCCCCCCCCCCCCCCCCCCCCCC5*CCCCCCCCCCCCCCCC*55CCCCCCCCCC*C5CCCC5CC5C*CC5C*5CC55*CCCC5CCC5CCCCCCCCCCCCCCCCCCC*CCCCC*CC5CCCCCCCC5CCCCCCC*C5CCCC5CCCCCCCC5*CC**CC*5#####
@VH01349:24:AACVJTHM5:1:1109:20144:25744 2:N:0:AGGTGAGA+GGCATAGA
GTCATGGGACTACACGGGTTTCTAATCCTGTTCGCTCCCCACGCTTTCGCGCCTCAGTGTCAGTTACAGACCAGAAAGTCGCCTTCGCCACTGGTGTTCCTCCAAATCTCTACGCATTTCACCGCTACACTTGGAATTCCACTTTCCTCTTCTGCACTCAAGTTCCCCAGTTTCCAATGACCCTCCACGGTTGAGCCGTGGGCTTTCACATCAGACTTAAGAAACCACCTGCGCGCGCTTTACGCCCAATAATTCCGGACAACGCTTGCCACCTACGTATTACCGCGGCTGCTGGCCAGCC
+
CCCCC5CCCCCCCCCCCCCCCCCCCCCCCCCCCCCCCCCCCCCCCCCCCCCCCCCCCCCCCCCCCCCCCCCCCCCCC55CCCCCCC5CCCCCC*CCCCCCCCCCCCCCCCCCCCCCCCCCC*CC*C5CCCCCCCCC*CCC55CCCC*C5CCCC5CCCC5CCCC*CC5C55CCCC5CCCCCCCCCCC*CCCCCCCC5*CCCC5CCCCCC*CC5CC55CCCCC5*5555C5CC5C5CCCCCCCCCC*CC5C*5555*5*55*55*5*5555*5555555**55*55555*5555555*#####
@VH01349:24:AACVJTHM5:1:1109:78351:26350 2:N:0:AGGTGAGA+GGCATAGA
GTCATGGGACTACTGGGGTATCTAATCCTGTTTGCTCCCCACGCTTTCGCGCCTCAGCGTCAGTTACAGACCAGAAAGTCGCCTTCGCCACTGGTGTTCCTCCAAATCTCTACGCATTTCACCGCTACACTTGGAATTCCACTTTCCTCTTGTGCAGTCAAGTCCCCCAGTTTCCAATGACCCTCCACGGTTGAGCCGTGGGCTTTCACATCAGACTTAAAGGACCGCCTGCGCGCGCTTTACGCCCAATAATTCCGGACAACGCTTGCCACCTACGTATTACCGCGCCTGCTGGCTGGTG
+
CCC*CCCCCCCCCCCC*5CCCCCCC*CCCCCCCCCCCCCCCCCCCCCCC*5CCCCCCCCCCCCCCCCC5CCCCC*CC*CCCCCCCCC*CCCCCCCCCCCCCCCCCC5CCCCC5CC5CCCC*CCCCCC*5CCC5CCCCCCCC*CCCCCC*CC*CCCC*CCC55CC*5CCCCCCCCCCCCCCC*CCC*CCCCCCCCC*CCCCCC*C*C*C*5CCC*CCCCCCCC*CCCCCCCC*CC5CCC5CCC55C5CC5C5CCC5CC5C5*C*5*CC5*C555*C55**55555555555**5*55#####
@VH01349:24:AACVJTHM5:1:1109:15145:30818 2:N:0:AGGTGAGA+GGCATAGA
GTCATGGGACTACTAGGGTTTCTAATCCTGTTCGCTCCCCACGCTTTCGCTCCTCAGCGTCAGTATCGGCCCAGAGACCCGCCTTCGCCACCGGTGTTCCTCCTGATATCTGCGCATTTCACCGCTACACCAGGAATTCCAGTCTCCCCTACCCAACTCTAGCCTGCCCGTATCGACTGCAGGCCCGCAGTTGAGGCACGGGTTTTCACAGTCGACGCGACAAGCCGCCTACGAGCTCTTTACGCCCAATAAATCCGGACAACGCTCGCGCGCTACGTCTTACCGCGGCTGCTGGCTGAAA
+
CCC*CCCCCCCCCCCCCCCCCCCCCCCCCCCCCCCCCCCCCCC*CCC*CCCCCCCC5*CCCC5CCCCCCCCCCCC*CC*C5CCCCC5CCCCC*5C5CCCCCCCCCCCCC5C*CCCCCCCCCCCC5CCCCCCCCCCCCCCCCCCCCCCCCCC5C*CCCCCCCC*CCCCCCCCCCCCCCCCCCCCCCCCCC*CCCCC*CCCC5*CCCC*CCCCC5CCC55CCCC5CCCC*CC5*C5CCCCCC55C5CCC5C55CCCCC*CCCCC5CCCCC*555C5C5CC*5C55CC5C5CCCC*C5*#####
@VH01349:24:AACVJTHM5:1:1109:52353:31177 2:N:0:AGGTGAGA+GGCATAGA
GTCATGGGACTACTAGGGTATCTAATCCTGTTTGCTCGCCACGCTTTCGAGCCTCAGCGTCAGAAATGTTCCAGACCGCCGCCTTCGCCACCGGCCTTCCTCCCGATCTCTACGCATTTCACGGCTACACCGGGAATTCCGCGCTCCTCTCCCATCCTCTAGCCAAGCAGTCCCCTCCGGCGTTTCCGGGTTAGGCGCGGAGATTTCACGGAGGCCATACCCAACCGCCTACCCTCCCTGTACGCCCAGTAAATCCGAACAACGCTTGCCACCTTCGTTTTACCGCGGCTGGTGGCTCTTC
+
CCC5CCCCCCCCCCCCC*C5CCCCCCCCCCCCCCCCC*CCCCCCCC*CCCCCCCC5CCCCCCCCCCCCCCCCCCC*CC*CCCCCCC*CCCCCCCCCCCCCCCC*CCCCCCCCCCCCCCCC5C*CCCC*CCCC*C5C*CCCC5CCCC5CCCCC5C5*5CCCCC*CCCCCC5CC5C5CC5*5C*CCC5C5CCCC*5CC*C5CC5*CC5555555*5**55555555*55*555C***5555555C55***55*55555*555555555555*55555555**555**555*55*5555#####
@VH01349:24:AACVJTHM5:1:1109:7419:31310 2:N:0:AGGTGAGA+GGCATAGA
GTCATGGGACTACCAGGGTATCTAATCCTGTTCGCTCCCCACGCTTTCGCGCCTCAGCGTCAGTATTATGCCAGGTGGCTCCCTTCGCCATCGACGTTCCTTCCGATCTCTACGCATTTCACCGCTACACCGGAAATTCCGCCACCCTCTCATATACTCTAGCAAAACAGTTTGCGATGCACTTCCTAGGTTAAGCCCAGGGGTTTCACACCACACATGTTCTACCGGCTACGCGCCCTTTACGCCCAGTAATTCCGATTAACGCTCGCACCCTCTGTATTACCGCGGCTGCTGGGGTCTT
+
CCCCCCCCCCCCCCC5CCCCCCCC5CCCCCCCCCCCCCCCCCCCCCC5C*CCCCCCC5CCCCCCCCC5CCCCCCCCC5CC*CCCCCCCCC55CCCCCCCCCCCC55CCCCCC5CCCCCCCCCCC*C*CCCCCCCCCC5CCCCCC*CCCCCCCCCC*CCCCCC5CCCC55CCC55C*CC5CC*CCC5CCCCCCCCCCCCC*CC*CCCCC*C*CC555CCCCC5CCCCC*C5CC5CC5CCCCC55C5CC5C*5CCCCCC5*CC5CC5C5C5C5C5CC*C555CCC55CCCCCC*5CC*#####
@VH01349:24:AACVJTHM5:1:1109:24537:31348 2:N:0:AGGTGAGA+GGCATAGA
GTCATGGGACTACCCGGGTATCTAATCCTGTTTGCTCCCCACGCTTTCGCGCCTCAGTGTCAGTTTCAGCCCAGGTTGTCGCCTTCGCCACTGGTGTTCCTTCCGATCTCTACGCATTTCACCGCTACACCGGAAATTCCACAACCCTCTACTGTACTCTAGTCTACCCGTCTGAGTTGACAGCCACAGGTTAAGCCCATGGATTTCACAACTCACTCAGTAAACCACCTACGCGCCCTTTACCCCCAATCAATCCGATTAACGCTTGCACCCTCCGTATTACCGCGGCTGCTGGCTGCGG
+
CCCCCCCCCCC*CCCCCCCCCCCCCCC5CCCCCCCCCCCCCCCCCCCCCCCCCCCCCC*CCCCCCCCCCCCCCCCCCCCCCCCCCCCCCCCCCCCCCCCCCCCCCCCCCCCCCCCCCCCCCCCCCCCCCCCCCCCCCCCCCCCCCCCCCCCCCCCCC5CCCCC5CCCCCCCCCCCCCCCCCCCCCCCCCCCCCCCCCCCCCCCCCCCCCCCCCCC5CCCCCC5CCCCCCCCCCCCCCCCCCCC**CCCCCCCC5C5C5*CCC5C5CCC*CC5CCCC55**55555*555CC*CC55#####
@VH01349:24:AACVJTHM5:1:1109:49001:34642 2:N:0:AGGTGAGA+GGCATAGA
GTCATGGGACTACTAGGGTATCTAATCCTGTTTGCTCCCCACGCTTTCGTGCATGAGCGTCAGTGTTAGCCCAGGGGGCTGCCTTCGCCATCGGTGTTCCTCCAGATCTCTACGCATTTCACTGGTACACGTGGAATTCCACCCCCCTCTTCCACACTCTAGCTCCCCAGTTTCAAACGCAGTTCCCAGGTTAACCCCGGGGCTTTCACATCTGAGTTAAGGAGCCGCCTGCGCACGCTTTACGCCCAGTAATTCCGATTAACCCCTGCACCCTACGTATTACCGCGGCTGCTGGCTTGAA
+
CCCCCCCCCCCC*C5CCC5CC*CCCCCCC5CCC*CCCCCCC55CCCCCCC5*CCCCC*CCCC*CC5CCC5CCCC*CCC*C**CCCCCCCCCCCCC5CCCCCCCCCCCCCCC5CCCCCCCCC5CC5CCCCC*CCCCCCCCCCCC*CCCCCCC5CC*CCCCCC5CCCCCCCCCCCCC*C5C5CCCCCCCCC55CCC5CCCCCCC5CCC5C5CCCCC5*CCCC*CCC*C**CC**C*5CC*5C5C*CCCCC5C*CCCCCC5C*CCC**5C5*C55CCCC5CCC*CC55CC5C55CCC*C#####
@VH01349:24:AACVJTHM5:1:1109:56462:37557 2:N:0:AGGTGAGA+TGCATAGA
GTCATGGGACTACTCGGGTTTCTAATCCCGTTTGCTCCCCTGGCTTTCGCGCCTCAGCGTCAGTTTCGGTCCAGAATGCCGCCTTCGCCACCGGTGTTCCTCCAGATATCTACGCATTTCACCGCTACACCTGGAATTCCACATTCCTCTCCCGAACTCAAGTCACCCAGTATCGGACGCTGTTCCCAAGTTAAGCTTGGGGATTTCACGTCCGACTTAGGCAACCGCCTACGCCCCCTTTACGCCCAGTAATTCCGAACAACCCTTGCCACCTCTGTATTACCGCGGCTGCTGGGACGAC
+
CCCCCCCCCCC5CCCCCCCCCCC**C5C*CCCCCCCCC*CCCCCCCCCCCCCCCCCCC5CCCCCCCCCCCCCCCCC5CCCCCCCCCCCCCCCCCCCCC*CCC*C*CCCCCCC5C5CCCC5CCCCCCCCCCCCCCCCCCCCCC5CCCCCCCCCCCCCCCCCCCCCCCCCCCCCC5CCCCCCCCCCC5CC55CC5CC55CCCCCCCCCCCC5CC5CC55CCC5CCC5CCC5CCCCC5C5CCCCC5C*C5C*5CCCCCCCC55CCCC*CC*C555C**55C5CC555*555555*555*#####
@VH01349:24:AACVJTHM5:1:1109:44892:39545 2:N:0:AGGTGAGA+GGCATAGA
GTCATGGGACTACCGGGGTTTCTAATCCTGTTTGCTCCCCACGCTTTCGCACCTCAGCGTCAGTATCGAGCCAGTGAGCCGCCTTCGCCACTGGTGTTCCTCCGAATATCTACGAATTTCACCTCTACACTCGGAATTCCACTCACCTCTCTCGAACTCAAGACACCCAGTATCAGAGGCAGTTCCGGGGTTGAGCCCCGGGATTTCACCCCTGACTTAAATGTCCGCCTACGTGCGCTTTACGCCCAGTAATTCCGAACAACGCTAGCCCCCTTCGTATTACCGCGGCTGCTGGCTAATG
+
CCCCCCCCC5CCCCCC5CCCCCCCCCCCCCCCCCCC5CCCCCCCCCCCCCCC5CCC55CCCCCCCCCCCCCCCCCCCCCCCCCCCCCCCCCCCCCCCC*CCCCC5CCCCCCCC*CCCCCCCC*C*CCCCCCCCCCCCCC5CCCCCCCC5C*CCCCCCCCCC*CCCCCCCCCCCCCCCCCCCCCCC5CCCCCCCCCCCCCCC*CCCCCC*CC5CCCCCCCCCCCCCCCCC5CCCCCCCCCCC5CCC*CCCCC5CCCCCCC*CC*55CC5*CCCCCCCCCCCC5CCCC**CC55C5C5#####
@VH01349:24:AACVJTHM5:1:1109:52637:39716 2:N:0:AGGTGAGA+GGCATAGA
GTCATGGGACTACAGGGGTTTCTAATCCTGTTCGCTCCCCACGCTTTCGCGTCCCAGCGTCAGTACCGTCCCAGAGAGCTGCCTTCGCCATAGGTGTTCTTCCCGATATCTGCGCATTTCACCGCTACACCGGGAATTCCACTCTCCTCTTCCGGACTCTAGCCAAGCGGTTTCCGATGACCTCTCGAGGTTGAGCCTCGAGTTTTCACACCAGACCTGCCTGGCCGCCTACACGCGCTTTACGCCCAATAAATCCGGACAACGCTAGCCCCCAACGTATTACCGCGGCTGCTGGCAAAAG
+
CC5CCCCCCCCCCCCCC*CCCCCC5C5CCCCCCCCCCCC*CCC5CCCCCCCCCCCCC55CCCCCC*CCCCCCCCCC*CCC5CCCCCCCCCC5CCCCCC5CCCC*CC5CCCCCCCCCC5CCCC5CCCCCCC*5CCC5CCCCCCCCCCCCCCCCCCCCCCCCCC*CCC5CCC*CC*555CCCC5CCCCCC5CCCCCCCCCCCCCCCCCCC*CCCCCCC*CC55CC5CCCCCCCCCCCCCCC5CC55CCC*CCCC*CC*CCCCCCCCCCCCCCCC5*CCCCCCCCCCC5*C*CCC555C#####
@VH01349:24:AACVJTHM5:1:1109:28229:40530 2:N:0:AGGTGAGA+GGCATAGA
GTCATGGGACTACAGGGGTTTCTAATCCTGTTTGCTCCCCACGCTTTCGCACCTCAGCGTCAACAATCGTCCAGTAAGTCGCCTTCGCCACTGGTGTTCTTCCGAATATCTACGAATTTCACCTCTACAGTCGGAATTCCACTTACCTCTCCGATGTTCAAGCGATGCAGTCTTAAAGACAATTCCGGAGTTCAGCCCCCGCCTTTCACCTCTAACTTACAAACCCGCCTACGTGCGCTTTACGCCCAGTAATTCCGAACAACGCTAGCCCCCTCCGTATTACCGCGGCTGGTGGCTCCCG
+
CCCCCC5CCCCCCCCCC5CCCCCCCCCCCCCCCCCCCCCCCCCCCCCCC**CCCCCC5CCCC5CCC5CCCCCCC5CCCCCCCCCCCCCCCCCCC5CCCCCCCCCCCCCCCCCCCCCCCCCCCCCCCC*C*CCCCCCCCCC*CCCCCCCCCCCC5CCCCCCCCCCCCCCCCCCCCCCCCCC*CCCCCCCCCCC*CCCCCC55*CCCCCCC*CCCCCCC5CCCCC*CCCCCCCCCC**CCCCC*CCCC*C5CCCCC5C5CCCCCCCCC*CCC*CCCCCCCCCCC*C5CC5CCC*CC5*#####
@VH01349:24:AACVJTHM5:1:1109:23590:40889 2:N:0:AGGTGAGA+GGCATAGA
GTCATGGGACTACAAGGGTTTCTAATCCTGTTTGCTCCCCACGCTTTCGTGCATGAGCGTCAGTGCAGGCCCAGGGGGCTGCCTTCGCCATCGGTGTTCCTCCGCATATCTACGCATTTCACTGCTACACGCGGAATTCCATCCCCCTCTGCCGCACTCCAGCCGTGCAGTCACAAATGCAGTTCCCAGGTTAAGCCCGGGGATTTCACATCTGTCTTGCACAACCGCCTGCGCACGCTTTACGCGCAGTAATTCCGATTAACGGTCGCACCGTACGTATTACCGCGGCTGGTGGCCTCGT
+
5CCCCCCCCCCCCCCCCCCCCCCCCCCCCCCCCC*CCCCCCC55CCCCCCC5CCCCC5CCCCCCCCCC5CCCCC*CCCCCC5CCCCCCCCCCCCCCCCCCCCCCCC*CCCCCCCCCCCCCCCC55CCCCCC5C*CCCCCCCCCCCCCCCCC5CCCCCCCCCCCCCCC5CCCCCC5CCCCCCCCCCC55C5CCCCCCC*CCCCCCCCCCCCCC*CCCCC5CCCCCCCCC5CCCC*CCC*CCCC*CC*CCCCCCCCCCCCCCCCCC*CCCCC*C5*5CCCCC*C5CCC5C5C5*CC55#####
@VH01349:24:AACVJTHM5:1:1109:47543:41438 2:N:0:AGGTGAGA+GGCATAGA
GTCATGGGACTACTGGGGTTTCTAATCCCGTTCGCTCCCCTAGCTTTCGCGCCTCAGCGTCAGTGTCAGCCCAGCAACCCGCCTTCGCCGCAGGTGTTCCTCTCGATATCTACGCATTTCACCGCTACACCGAGAATTCCAGTTGCCCCTTCTGCACTCTAGCCCCGCAGTATCGGCTGACCTTTCCGAGTTAAGCCCGGAGATTTCACAGTCGACTAGCAGTCCCGCCTACGCGCCCTTTACGCCCAGTAAATCCGAACAACCCTTGCTCCCCGCGTATTACCGCGGCTGGTGGCGTCGG
+
CCCCCCCCCCCC5CCCCCCCCCCCCCCCCCCCCCCC*CCCCCCCCCCCCCCCCCCCCCCCCCCCCCCC5CCCCCCCCCCCCCCCCCCCCCCC5CCCCCCCCCCCCCCCC5CCCCCCCCCCCCCCCCCCCC*CCCCCCCC5CCCCC*CCC5CCCC***CCCC55CCC*5C5C5CCCC*C5C*CC5CCCC5*C5*C5CC5C5C555CCC5CCCC55CCC*5*5C5**555*C555555*5*5555C55*555555*55555555*555CC*5*5**5555555555*555555*5***#####
@VH01349:24:AACVJTHM5:1:1109:41825:45225 2:N:0:AGGTGAGA+GGCATAGA
GTCATGGGACTACTAGGGTTTCTAATCCTGTTTGCTCCCCACGCTCTCGCGCCTCAGCGTCAGGTACAGCCCAGAAAGCCGCTTTCGCCACTGGTGTTCCTCCCGATTTCTACGCATTTCACCGCTACACCCGGAATTCCGCTTTCCTCTACTGCCCTCAAGCCAGGTAGTTTCTCCTCACCTCTCCCACTAAAGCCGGGAGGTTTCAAAACAGACTTTCCAAGCCGCCTACGCGCACTTTACGCCCAGTAATTGCGATTAACGCTGGCACCCGCTTTATTACCGCGGCTGGTGCCGACAT
+
CCCCCCCCCCCCCCCCCCC5CCCCCCCCCCCCC*CCCCCCCCCCCCCCCCCCCCCCCCCCCCC*C*CC*CCC**5CCCCCC*CCC*CCCCCC*CCCCC*CCC5C55C*CCCC5CC*CCC5CCCC5C*CCC5*5CC5C5CC55CCCC*C*CCC5C55CCCCCC5C5*CCCCCCCC5CCCC55C5C5CCCC5C*55*55555555CCCCCC55*555*5CC55555CC*5*55555C5555555*5555*5555555555555*5*5555*5555**5555555*5*5*55**555**#####
@VH01349:24:AACVJTHM5:1:1109:67047:46020 2:N:0:AGGTGAGA+GGCATAGA
GTCATGGGACTACCGGGGTTTCTAATCCTGTTTGCTCCCCACGCTTTCGCGCCTCAGCGTCAGGTCCGGACCAGAGAGCCGCTTTCGCCACCGGTGTTCCACCCAATATCTACGAATTTCACCTCTACACTGGGTATTCCACCCTCCTCTTCCGGCCTCCAGCACAGGAGTTTCGGCCGCACCTCCGGGGTTGAGCCCCGGGCTTTCACAACCCGACACGCCATGCCGCCTACGCGCCCTTTACGCCGAGTGATTCCGAACAACGCTAGCACCCTCCGTCTTACCGCGGGTGGTGGCTGTA
+
CCCCCCC5CCCCCCCCCCCCCCCCCCCCCCCCC5CCCCCC5C5CCCCCCCCCCCCCC*CCC5C5CCCCCCC5CCCC5CCCCCCCCCC5CC*CCCCCCCCCCCCCCCCCCCCCCCCCCCC5CCCCCCCCCCCCCCCCCC5CCCCCCCCCCCC5CCCCCC*CC*CCC***5CCCC*CCCC*CC5*5CCCCCC5C5C*55CC5*C5CCC5555C5C55CCC5CCC5C5*5555555555*55555*5*C5**5***555555*555555555*5C5*555*555555C*C55*C5*555#####
@VH01349:24:AACVJTHM5:1:1109:18440:48614 2:N:0:AGGTGAGA+GGCATAGA
GTCATGGGACTACAGGGGTATCTAATCCTGTTCGCTCCCCACGCTTTCGCTCCTCAGCGTCAGGTAAGGCCCAGCAAGCCGCCTTCGCCACCGGTCTTCCTCCTGATATCTGCGCATTTCACCGCTACACCAGGAATTCCACTTGCCCCTACCTACCTCTAGCCGGCCCGTATCCACCGCAGACCCGCAGTTAAGCTGCGGGCTTTCACGGCAGACGCGACCAGCCACCTACGAGCTCTTTACGCCCAATAATTCCGGACAACGCTTGCGCCCTACGTATTACCGCCGCTGCTGGCGGATT
+
CCCCCCCCCCCCCCCCCCCCCCCCCCCCCCCCCC*CCCCCCCCCCCCCCCCCCCCCCCCCCCCCCCCC*CCCC5CC*CCCCCCCCC*C*CCCCCC*CCCCCCCCCCCCCCCCCCCCC5CCCCCC5CCCCC*5CC5CCCC5CCC5CCCCCCCCCCCCCCCC5CCCCCCCCCCCC5CCCCC***CCC5CCCCCC5CC5CCC5C55C5CCC5CC5CCCCC*CCCCCCCCCCCCCC5CCC5C*CCCCC*CC5CCCCCCCC**CCCCC*CCCC*CCC*CCCCC5CC5*5C5*55C*55C5*#####
@VH01349:24:AACVJTHM5:1:1109:19102:48784 2:N:0:AGGTGAGA+GGCATAGA
GTCATGGGACTACAAGGGTATCTAATCCTGTTTGCTCCCCACGCTTTCGCGCCTCAGCGTCAGTTACAGGCCAGAAAGCCGCCTTCGCCACTGGCGTTCCTCCATATCTCTACGCATTTCACCGCTACACATGGAATTCCGCTTTCCTCTCGTGCACTCAAGTCCCCCAGTTTCCAATGACCGCTTACGGTTGAGCCGCAAGATTTCACATGAGACTTAAAGGACCGCCTGCGCGCGCTTTACGCCCAATGATTCCGGACAACGCTTGCCACCTACGTATTACCGCGGCTGGTGGCTGTTC
+
CCCCCCCCCCCCCCCCCCCCCCCCCC*CCCCCCCCCCCCCCCCCCCCCCCCCCCCCCCCCCCCCCCCCCCCCCCCCCCCCCCCCCCCCCCCCCCCCCCCCCCCCCCCCCCCCCCCCCCCCCC5CCCCCCCCCCCCCCC5CCCCCCCCCCCC*CC*CCCCCCCCCCCCCCCCCCCCCCCCCCCCCCCCCCCCCCCCCCC5CCC*CCCCCCC5*C55*CCCCCC*CCCCC5555CCCC55C5CC5C*CCCCCC*5CC55CCCCCCCCCCCCCCCC55C5CC5CC*55C5*5CC*CC*5#####
@VH01349:24:AACVJTHM5:1:1109:20882:49125 2:N:0:AGGTGAGA+GGCATAGA
GTCATGGGACTACTGGGGTATCTAATCCTGTTTGCTCCCCACGCTTTCGCGCCTCAGCGTCAGTTACGGTCCAGATGGCCGCCTTCGCCACCGGTGTTCTTCCCAATATCTACGAATTTCACCTCTACACTGGGAATTCCACCATCCTCTCCCGTACTCTAGCCTTGCAGTCTCAAGCGCCATTCCCGGGTTAAGCCCAGGCCTTTCACGCCCAACTTACAAAGCCCCCTGCGCGCCCTTTACGCCCAGTAATTCCGAACAACGCTAGCCCCCTTCGTATTACCGCGGCTGGTGGCTTAAG
+
CCCCC5CCCCCCCCCCCCCCCCCC5CCCCCCCCCCCCCCCCCCCCCCCCC*CCCCCCCCCCCCCCCCCCCCCC*CCC5C*C*CCCCC5CCCCCCCCCCCCCCCCCCCCCCCCCCCCCCCC5C5CCCCCCCCCCCCCCCC5CCCCCCCCCCC*CCCCCCCCCCCCCCCCCCCCCCCCCC**CCCCCC55C5CCCCCCCCCCCC5CCCCCCC*C*CCCCCCCCCCCCC*C5CC*5CCCCCCCCC5CCCCCCCCCCCCCCCC5CC5CCCCCCCCCCCCCC5*CCCC5CCCCCCC5CCC5#####
@VH01349:24:AACVJTHM5:1:1109:58545:49333 2:N:0:AGGTGAGA+GGCATAGA
GTCATGCGACTACTAGGGTTTCTAATCCCGTTTGCTCCCCTGGCTTTCGCGCCTCAGCGTCAATACCGGTCCAGGTTGCCGCCTTCGCCACGGGTGTTCCTCCAGATATCTACGCATTTCACCGCTACACGTGGAATTCCACATCCCTCTCCCGGATTCGAGCCTGCCAGTATCGCACGCAGTTCCCGGGTTGAGGCCGGGGATTTCACGTTCGACTTAACAGGCCGCCTACGCGCCCTTTACGCCCAGTAATTCCGAACAACCCTACTCCCCTCCGTATTACCGCGGCTGCTGGCACCGC
+
*CC5C**C55CCCCC5CCCCCCCCCC*C5CC5C5CCCCC*CCCCCCCC5C5CCC5CCC5CCCCCCC555CC5C5C5CCCCCCCCCC*CC*C5*CCCC55C5C*CCCCCC5C5CC5CCCCC5CCC5C5CCC*CCCCC55C5C*CCCC5C5CC*CCCC5CC5CCCC55CC*CC5CC5CCC*5**CCCCCCCCCCC5C*5CC5C5CC5CCCC5CCC*CCCC5C5C55CCC55C5CCCC5CCCCCCCCC5*55*C5CC555CC5555**C**55**555**55555555C55555*5555#####
@VH01349:24:AACVJTHM5:1:1109:30937:51075 2:N:0:AGGTGAGA+GGCATAGA
GTCATGGCACTACTGGGGTATCTAATCCTGTTTGCTCCCCACGCTTTCGCGCCTCAGGGTCAGTTACTGACCAGAAAGCCGCCTTCGCCACTGGTGTTCCTCCACATCTCTACGCATTTCACCGGTACACGTGGAATTCCGCTTTCCTCTTCAGTACTCAAGTTCCCCAGTTTCCAATGACCCTCCCCGGTTGAGCCGGGGGGTTTCACATCAGACTTAACGAACCGCCTGGGCGCGCTTTACGCCCAAAAATTCCGGACAACGGTTGCCACCTACGTATTACCGCGGCTGCTGGCTCTGG
+
CCCCC5C5CCCCCCCCCCCCCCCCCCCCCCCCC5CCCCCCCCCCCC*CCCCCCCCCCCCCCCCCCCCCCCCCCCCCCCC*CCCCCCCCC5CCCCCCCCCCCCCCCCCCC*CCCCCCC*CCCCCC*CCCCC5CCCCCC5*CC*CCC5*CCCCCCCC5CCCCC*CCC*CCCCCC*CCCCCC*CC*C*5555CCCC55*55CC5*5CC5*55CCC5CC55CCC*5CCCCC5CCC*555**55C*C5*C5C55*5555555**5555555555555**5555**5555*55*555*55*5#####
@VH01349:24:AACVJTHM5:1:1109:35368:51150 2:N:0:AGGTGAGA+GGCATAGA
GTCATGGGACTACAGGGGTATCTAATCCTGTTTGCTCCCCACGCTTTCGCACCTCAGGGTCAGATGTGGACCAGTAAGCCGCCTTCGCCACTGGTGTTCTTCCCAATATCTACGAATTTCACCTCTACACTGGGAATTCCACTAACCTCTTCCTGCCTCTAGAAAGCCAGTAGCGAAGGCAATTCTGGAGTTGAGCTCCTGGATTTCCGCGGCGACTTAACAATCGGCCTACGTGCGCTTTTCGCCGAGTATATCCGAACAACGCTAGCCCCCATCCGAGTACCGCGGCTGCTGGGTAATA
+
C5CC*CCCCCCCCCC*CCCCC*CCCCC55CCC5C**CCC5CCCCCCCCCC**5CCCC*CCC*C*5*555C5C55C*5555555CC5C5*55CC*C555*C55555555555CCC5C*5C5CC5C5C5CC5CCCC55CCCCCCCCCCCCCCC*C*5*5CCCCC*C55*C*55**555C555C5*55CC*55C5C55*55***555*55*55**5555C555*5555**555555555555555C**55*55**55*55555555**55*5**5*5555*5*55555*5*55555555#####
@VH01349:24:AACVJTHM5:1:1109:28494:52154 2:N:0:AGGTGAGA+GGCATAGA
GTCATGGGACTACAGGGGTATCTAATCCGGTTCGCTCCCCACGCTCTCGCACCTCAGCGTCAGCACTTGCCCAGTCGGCTGGTTTCCCGCTGGGTGTTCCTGCCGATCTCTACGCATTTCACCACTACACCGGCAATTCCACCGACCTCTGCAAGGCTCCAGACGCGCCGTATGGGATGGCGCCTGGCCGTTAAGCGGCCAGATTTCACACCCCACGCCCGCATCCGCCTGCGTGCGCTTTACGCCCAGTCAATCCGGACAACGCTTGGCTCCTCTGTATTACCGCGGCTGCTGGCCTTTT
+
CCC5C*CCC5CCCCCCCCCCCCCCCC5CCCCCCCCCC*CCCCCCCCCCCCCCCCCCCCCCCCC5CCCCCCCCCCCCCCCCCC5CCCCC*CCCCCCCCCCCCC5CCCCCC*5CCCCCCCCCCCCCCCCCCCC*CCCCCCCCCCC*CCCCCC*CCCCCCCCCCCC5CC55CCCCCCC5CCCCCCCCCCCCCCCCC*C5CC*CCCCCCCCCCCC5CCCCCC*C*5CCC5C55CCCCC*5C55C5CCCCCC55CCCCCCCC5C5CCCCCCCCC5CC*CCCCC55C5555C5C55555C55#####
@VH01349:24:AACVJTHM5:1:1109:16148:52570 2:N:0:AGGTGAGA+GGCATAGA
GTCATGGGACTACAGGGGTATCTAACCCCGTTCGCTACCCATGCTGTCGCGTCATAGCGTCAGGTACAGCCCAGCGTGTCGCCTTCGCCACTGGTGTTCCTCCGCATATCTACGCATTTCACCACTACACCCGGAATTCCACACGCCTCTACTGTCCTCTACTGTGCCTGTATCCCTCGACCTCTCCCGGTTTAGGCGGGAAATTTTACAAAACACTTAACAGACCGCCTCCACGCCCTTTACGCCTATTAACTCCGGATTAACGTTGTTTGCTACGTTTTACCGCGGGTGGTGCCTGAAG
+
CCCCCCCCCCCCCCCCCCCCCCCCC5CCCCCCCCCCCCCCCCCCCCCCCCCCCCC*5C5CCCCC5C5C**5C**C5C5C*C5CCCC*5CCC5C5C55CC5**5**5CCCC*5**5*55C55*5***5*55*5555555*555555555555*555555*****55555****5****5**555*5555555555**5*5555*555*5555*5555555555*55*5555**55*555*555*55****55555*5555**555*5555**5555555555555***5*55*55**#####
@VH01349:24:AACVJTHM5:1:1109:60268:55107 2:N:0:AGGTGAGA+GGCATAGA
GTCATGGGACTACTAGGGTTTCTAATCCTGTTTGATCCCCACACTTTCGTGCATCAGCGTCAGTTACAGCCTAGTAAGCTGCCTTCGCTATCGGTGTTCTTGACGATTTCTATGCATTTCACCGCTACACGGTCAATTCCGGCTACCTCATCTGTACTCAATCCCGGCAGTTTTTCAGGCAGGTCCCAAGTTGAGCTTGGGCATTTCACCTAAAACTTGCAGGGACGCCTACGCACCCTTTAAACCCAATAAATCGGGACAACGCTCGCCACCTCCGTATTACCGCGGCTGCTGGCCGCTT
+
CCCCCCCCCCCCCCCCCCCCCCCCCCCCCCCCCCCCC*CCCCCCCCCCCCCCCCCCCCCCCCCCCCCCCCCCCCCCCC*5C5*CCCCCCCCCCCC*CCCCCCCCCCC*C5CC5CC5CCCC5CCC*CCC5C*CCCCCCCCCC*CCCC5C55C*C5CCCC*CCC*C5CCCC*CCCCCCCC5*CC5CCCC*CCCC5CCCCCCCC*CC5CCCC*C5CCC5CC5CC5CC5CC55CCCC*CCC*CCCCCCCC*CCCCCCCC**5CCCCC55CC5CCCC5C*CCC55*C55CC5555C5C55*#####
@VH01349:24:AACVJTHM5:1:1109:54701:55637 2:N:0:AGGTGAGA+GGCATAGA
GTCATGGGACTACACGGGTATCTAATCCTGTTTGCTCCCCCAGCTGTCGTGCCTCAGCGTCAGTTACTGTCCAGGTTGCCGCCTTCGCCACTGGTGTTCCTCCCGATATCTACGCATTTCACCGCTTCACCGGGAATTCCGCAACCCTCTCCAGCACTCAAGCCACCCAGTTTCCCATGGCCATCCCCGGTTGACCCGGGGCCTTTCACACAGGACTTAAGTAGCCGCCTACGCACCCTTTACGCCCAGTGATTCCGGACAACGCTCCCCCCCTACGTTTTACGCCGGCTGCTCGCGCACC
+
CCC*CCCCCCCCCCCC5CCCC*CCC5C5C555C55C555CCCCCCCC55CCCC5CC*CCCCCCCCCCCCCCCCCCCCCCCCCCCCCCCCCCCCCCC5CCC5CCC*CCCCCCCCCCCCCCCCCCCCC*CCCCCCCCCCCCCCCCCCC*CCC*CCCCCCC5CCCCCCCCCCCCCC*5*CC5C*CCCCC5CCCCCCC*CCC55C*5C5CCCCCCCC*C*C*CCCC5CCCC*CCCCC*CCC5CCCC*CCCCC5C5C5C*C5CC55555*55*5*CC55C55C5C55C*555C5C**C**5#####
@VH01349:24:AACVJTHM5:1:1109:25787:55921 2:N:0:AGGTGAGA+GGCATAGA
GTCATGGGACTACACGGGTATCTAATCCCGTTTGCTCCCCTAGCTTTCGCTCCTCAGCGTCAATGTCGGTCCAGGATGCCGCCTTCGCCACCGGTATTCCTCCAGATATCTACGCATTTCACCGCTACACCTGGAATTCTGCATCCCTCTCGCGAATTCAAGCCATCCAGTATCGGATGCAGTTCCCAGGTTGAGCCTGGGGATTTCACATCCGACTTAGTTGGCCGCCTACGAGCCCTTTACGCCCAGTAATTCCGAACAACGCTTGCCCCCCCCGTATTACCGCGCCTGCTGGCAAGTT
+
CC*CCCCCCCC5CCCCCCCCCCCCCCCCCCCCCCCCCCCCCCC*CCCCCCCCCCCC*CCCCCCCCCC5CCC*CCCCCC5CCCCCCCCCCCCCCCCCCCCCCCCCCCCCCCCCC5CCCCC*C*CCCCCCCCCCCCCCCCCC5CCCCCCCCCC*CCCC5CCCCC*5CCCCCCCCCCCCCCC*5CCCCCCCCCCCCCCCCC*CC*CCCCCCCCCC*CC*CCCCCCCCC*CCCCCC*CC5C*CCCC*5CCC5C5CCCCCCCCC5CC5CCCCC*5**CCCCC5CCC5C5CC55*C5CCC5*#####
@VH01349:24:AACVJTHM5:1:1110:49948:1549 2:N:0:AGGTGAGA+GGCATAGA
GTCATGGGACTACTCGGGTATCTAATCCTGTTCGCTCCCCACACTTTCGCGCCTCAGCGTCAGTTACAGACCAGAGAGCCGCCTTCGCCACTGGTGTTCCTCCACATCTCTACGCATTTCACCCCTACACGTGGAATTCCACTCTCCTCTTCTGTACTCAAGCTACCCAGTTTCCAATGACCGCTTGTGGTTAAGCCACAAGATTTCACATCAGACTTAGATAGCCGCCTGCATGCCCTTTACGCCCAATAATTCCGGACAACGCTTGCCCCCTACGTATTACCGCGGCTGCTGGCAGTCT
+
CCCCCCCCCCCCCCCCCCC5CCCCCCCCCCCCCCCCCCCCCCCCCCCCCCCCCCCCC5CCCCCCC5CCCCCCCCCCC*CCC*CCCCC*CCCCCCCCCCCCCCCC*5CCCCCCCCC5CCC*CCC*CCCCCCCCCCCCCCCCCCCCCCCCCCCCCC*CCCCCC*CCCCCCCCCCCCCCCCCC*CCCCCCCCCCCCCCCCCCCCCCCCCCCCCCCCCCCCCCCCC**CC*CCCCCCCC55CCCCCCCCCCC*CCCCCCCCCCCCCCC*CCC5CCCC555CC5CCC55CC5*CC55CCC5#####
@VH01349:24:AACVJTHM5:1:1110:45858:3669 2:N:0:AGGTGAGA+GGCATAGA
GTCATGGGACTACCGGGGTTTCTAATCCTGTTTGCTACCCATACTTTCGAGCCTCAGCGTCAGTAACAGACCAGAGAGCCGCCTTCGCCACTGGTGTTCTTCCATATATCTACGCATTCCACGGCTACACATGGAGTTCCACTCTCCTCTTCTGCACTCAAGTTAACCAGTTTCCGATGCACTTCCTCGGTTGAGCCGAGGGCTTTCACATCTGACTTAATAAACCGCCTGCACTCGCTTTACGCCCAATAAATCCGGATAACGCTTGCCACCTACCTATTACCGCGGCTGCTGGGTCAAA
+
CCCCCCCCCCCCCCCCCCCCCCCC5CCCCCCCCC*CCC*CCC*CCCCCCCC55CCCCCCCCCCCCCCCCCCCCCCC5C*C*CCCC*CCCCCC5CCCCCCCCCCCCCCCCCCCCCCCCCCCCC*CCCCCC5C5*CCCCCCCCCCCCC*CCCCCCC*C5CCCCCCCC*CCCCCC5C*CCC5CCCCCC*5CCCCCCCCCCC55CC*CCCCCCCCC*CCCCC5CCCCC5CCC55C5CCCCCCCCCC5CCCCCC*5CCC5C*CC5CCC*5C*CCCCCCC*5*5C*55*5**5*5555555*#####
@VH01349:24:AACVJTHM5:1:1110:54152:5941 2:N:0:AGGTGAGA+GGCATAGA
GTCATGGGACTACACGGGTTTCTAATCCTGTTTGCTCCCCACGCTTTCGTGTCTCAGCGTCAGTATTCGTCCAGTTGGCCGCCTTCGCCACCGGTGTTCCTCTCGATATCTACGAATTTCACCTCTACACCGAGAATTCCACCAACCTCTCCGATACTGTAGCCCGGCAGTTTCGAGTGCACTTCCTGGGTTGAGCCCAGGGCTTTCACACCGGACTTTTCGGACCGCCTAGACACGCTTTACGCCCAGTAATTCCGAACAACGTTTCCACCCTGTGTCTTACCGCGGGTGCTGGCTTAGC
+
CCCCCCCCCCCCCCCCCCCCCCCCCC5CCCCCCCCC5CCCCCCCCCCCCCCCCCCCCCCCCCC*CCCCCCCC5CCCC*CCCCCCCCC5CCCCCCCCCCCCCCCCCCC*CCCCCCCCCCC5CCCCCCCCC*5CCCCCCCC5CCCC*CCCCC*CCCCC*C*CCCC**CCCCCCCCCCC*CC*CCC5CCC5C5*C5C5*CCCC5CCC*CCCCCC5*CCCC5*555CCC5C5C5C*CC5CC5CCC55C*5*5CC*5C5*5*5C5C555555**55*55*5555555*5555*5C555*55#####
@VH01349:24:AACVJTHM5:1:1110:15183:6358 2:N:0:AGGTGAGA+GGCATAGA
GTCATGGGACTACTGGGGTTTCTAATCCTGTTTGCTCCCCCAGCTTTCGCGCCTCAGCGTCAGTTGCTCCCCAGGCAGCCGCCTTCGCCACTGGTGTTCCTCCCGATCTCTACGCATTTCACCGGTACACCGGGAATTCCACTGCCCTCTGGAGCACTCAAGCCCATCAGTCTCAAGGGCACACCCGCAGTTGAGCCCCGGGCTTTCACCCCTGACTTGACAGGGCGCCTACACGCCCTTTACGCCCAGTAATTCCGGACAACGCTCGCCCCCTACGTATTACCGCGACTGGTGGGATGCA
+
CCC5CCCCCCC**CCCCCCCCCCCCCCCCCCCCCCCCC5CCCCCCCCCCCCCCCCCCCCCCCCCCCCCCCCCCCCCCCCCCCCCCCCCCCCCCCCCCCCCCCCCCCC*CCC5C*C*CCCCCC5C5CCCCCCCCCCCCCCCCCCCCCCCCCCCC5*CCCC5C*CCCCCCCCC55C5CC5CCCCCCCCCCCCCCCCC*CCCCCCCCCCCCCCCCCC*CCC5555CCC55CCC5CCC*5CCCCCC5**C5C*5C5CCCC5CCCCC5CCC5CC*CC5*C5*CCC*C5CCC5CCCC*5CC*#####
@VH01349:24:AACVJTHM5:1:1110:49342:7077 2:N:0:AGGTGAGA+GGCATAGA
GTCATGGGACTACAAGGGTATCTAATCCTGTTCGCTCCCCATGCTTTCGCTCCTCAGCGTCAGTTAATGCCCAGAGACCTGCCTTCGCCATCGGTGTTCCTCCTGATATCTGCGCATTTCACCGCTACACCAGGAATTCCAGTCTCCCCTACATCACTCTAGTCTGCCCGTACCCACCGCAGATCCGAGGTTGAGCCTCGGACTTTCACGATAGACGCGACAAACCCCCTACGAGCTCTTTACGCCCAATAATTCCGGATAACGCTTGCGCCCTACGTATTACCGCGCCTGCTGGCTCTCG
+
CC5CCCCCCCCC*CCCCCCCCCCCCCCCCC5CCCCC*CC5CCCCCCCCCCCCCCCCCCCCCCC5CCCCCCCCCCCCCCCCCCCCCCCCCCC*CCCCCCC*CCCCCCC5CCCCCCCCC5CCCCCCC55CC5CCCC*CCCCCCCCCCCC5CCCCCCC555CCCCCCCCCC5CC5CCCCCC55CC5C5*CCCCCCCCCCCCCCCCCCCC5CCC5CCCCCCCCCCCCCCC*CCCCCCCCCCCCCCCCCCCCCCCCCCC5C5CCCC5CC5CCCCCCCCC5*CC5C5CC5CCC55CCCC5CC#####
@VH01349:24:AACVJTHM5:1:1110:71610:7531 2:N:0:AGGTGAGA+GGCATAGA
GTCATGGGACTACTAGGGTTTCTAATCCTGTTTGCTCCCCACGCTTTCGCACCTCAGTGTCAGTACCGGGCCAGTGAGCCGCCTTCGCCACTGGTGTTCTTGCGAATATCTACGAATTTCACCTCTACACTCGCAGTTCCACCCACCTCTCCCGGACTCGAAGATTTCCAGTATCAAAGGCAGTTCTGGAGTTGAGCTCCAGGATTTCACCCCTGACTTAAAAACCCACCTACGTGCGGTTTACGCCCAGTGATTCCGAGCAACGCTAGCCCCCTTCGTATTACGGCGCCTGCTGGGCGGC
+
CCCCCCC5CCCCCCCCCCCCCCCCCCC5CCCCCCCCCCC5CCCCCCC5CCCCCCCCCCCCCCCCCCCCCCCC5CC*CCCCCCCCCCCC*CCCCCCCCCCCCCCCCCCCCCCCCCCCCCCCCCCCCCCCCCCCCCCCCCCCC*C*CCCCCCCCC5CCCCCCCCC55C*CCCCCCCC5CCCCCCCCCCCCCCCCCCCCC*CCCC55CCCCC*5CCCCCCCCCCCCCCCCCCCCCC5CC*C*CCC*CC*CCC5***5C*555555555CCCCC55C5CC**C5C*55**555*555555#####
@VH01349:24:AACVJTHM5:1:1110:25162:7702 2:N:0:AGGTGAGA+GGCATAGA
GTCATGGGACTACCGGGGTATCTAATCCTGTTCGCTCCCCACGCTTTCGCACCTCAGCGTCAGATCAGGCCCAGCTGGCCGCCTTCGCCTCCGGTATTCCTTCGGATCTCTACGCATTCCACCGCTACACCCGAAATTCTACCAGCCTCTGCCTGTCTCCAGCCCAGCAGTATCCCCTGGCCTCCCGGGGTTGAGCCCCGGGCTTTCACAGTGAGACTTACCGAGCCGCCTACGTGCGCTTTACGCCCAATAATTCCGAACAACGCTCGCACCCTCCGTATTACCGCGGCTGGTGGTGTGG
+
CCCCCCCCCCCCC*CCCCCCCCCCCCCCCCCCCCCCC5CCCCCCCCCCCCCCCCCCC*CCCCCCCCCCCC5CCCCCCCCCCCCCCCCCCCCCCCCCCCCCCCCCCCCCCCCCCCCCCCCCCCCCCCCCC*CCCCCCCCCCCCCCCCCCCCC5CCCCCCCCCCCC*CCCCCCCCCCC5C5CCCCCC5C5CCCCCCCCCCC5CCCCCCCCCC5CC*CC5CCCCCCCC5*55CCCC55CCCC5CC*C5CCC5CC5CC*CCCCCCCC*CC5555C55*C5555C55555*5555C55555#####
@VH01349:24:AACVJTHM5:1:1110:52751:8062 2:N:0:AGGTGAGA+GGCATAGA
GTCATGGGACTACCCGGGTATCTAATCCCGTTTGCTCCCCTGGCTTTCGTTCCTCAGTGTCAGTAGCAGTCCAGAACGCCGCCTTCGCCACCGGTGTTCCTCCAGATATCTACGCATTTCACCGCTACACCTGGAATTCCGCGTTCCTCTCCTGCACTCAAGCCGGCCAGTCTCAGACGCAGTTCCCCAGTTGAGCTGAGGGATTTCACGTCTGACTTAGTCGGCCACCTACGAACCCTTTACCCCCAGTAATTCCGAACAACGCTTGCCCCCCCCGTATTACCGCGGCTGGTGGCTTCGG
+
CCCCCC5CCCCCCCCCCCC5CCCCCCCCCCCCCCCCCCCCCCCCCCCCCCC5CCCCCCCCCCCCCCCCCCCCCCCCCCCCCCCCCCCCCCCCCCCCCCCCCC*CCCC5CCCCCCCCCCCCCC5CCCC*CCCCCCCCCCCCCC5CCCCCCCCCCCCCCCCCCCCC*CCCCCCCCCCC*CCCCCCCCCCCCCCC*CCCCCCCCCCCCCCCC5CCCCCCCCCCCCC5CCCCCCCCCCCCCCCCCCC*5CC5CCCCCCCCCCC5CCCCCCCCCC*CCCCCCCCC5CCCCC*CCCC*CCC*#####
@VH01349:24:AACVJTHM5:1:1110:56329:9406 2:N:0:AGGTGAGA+GGCATAGA
GTCATGGGACTACAAGGGTTTCTAATCCCGTTCGCTCCCCAAGCCTTCGCGCCTCAGCGTCAGGTCAGCGCCAGCTGGCCGCCTTCGCCTCCGGTGTTCCTCCGGATATCTACGCATTTCACCACTACTCCGGGAATTCCACCACGCTCTCGCTGCCTCCAGCGAAGCCGTCTGGCACGACCCTCCCCGGTTAAGCCGGGGGCTTTCACGTGCGACGCGCTCCGCCGCCTACGCGCGCTTTACGCCCAGTAACTCCGGACAACGCTCGCACCCTACGTCTTACGGCGGCTGCTGGGTGGAA
+
CCCCCCCCCCCCCCCCCCCCCCCCCCCCCCCCCCCCCCCCCCCCCCCCCCCCCCCCCCCCCCCCCCCCCCCCC5CCC*5CCCCCCC5CC*CCC*CCCCCCCCC*CCCCCCCCCC5CCCCCCCCCCC55C*CC5CC5CCCCCCCC**CCCCCCCCCCCCCC5*CCCCCCCCCCC*CCCCCCC*CCCCCC5*CCCC5**5C*CC*C5CC5CC5CCCCCCCCC5CCCC5C55CCCCCC5C*CCCCC5*C*5*C5**C5CC5CC5C*5CCCCCCCC5CCCC*CCC5C*5CCC5CCCCCCC#####
@VH01349:24:AACVJTHM5:1:1110:57201:9709 2:N:0:AGGTGAGA+GGCATAGA
GTCATGGGACTACCAGGGTTTCTAATCCTGTTTGCTCCCCACGCTTTCGCACCTCAGTGTCAGTGTTGGTCCAGGAAGCCGCCTTCGCCACTGGTGTTCCTCCCCATATCTACGCATTTCACCGCTACACCGGGAATTCCACTTCCCTCTACCACACTCTAGCCTGCCAGTATCGAATGCAATTCCCAGGTTAAGCCCAGGGCTTTCACATCCGACTTAACAAGCCACCTACGCGCGCTTTACGCCCAGTAATTCCGATTAACGCTCGCACCCTCTGTATTACCGCCGCTCCTGGCACGGG
+
5CCCCC*CCCCCC5CCCCCCCCCCCCCCC5CCCCCCCCC5CCCCCCCCCCCCCCCCCCCCCCCCCCC*CCC5CC5CCCCCCCCCCCCC5CCCCCCCCCC5CCCC*CCCCCCCCCCCCCCCCCCCCCCCCCCCCCCCCCC*CCCCCCCCCCCCCCCCCCCCCCCCC5*CCC5CC*CCCCCC*CCCCC55*CC*5C55CCCCCCCCCCCCCCC5CC*C5CC*CC5C*5CCCCC5CCC*55CCCC5*5CCC*CCC5CCCCCCC5CC5CC5C5C5C*5CCCCCCC5*5C5**5CC55CC5#####
@VH01349:24:AACVJTHM5:1:1110:22605:11734 2:N:0:AGGTGAGA+GGCATAGA
GTCATGGGACTACAGGGGTATCTAATCCTGTTTGCTCCCCACGCTTTCGCGCCTCAGCGTCAGTTACAGACCAGAAAGCCGCCTTCGCCACTGGTGTTCCTCCACATCTCTACGCATTTCACCGCTACACGTGGAATTCCGCTTTCCTCTTCTGTACTCAAGTTCTCCAGTTTCCAATGACCCTCCACGGTTGAGCCGTGGGCTTTCACATCAGACTTAAACAACCGCCTGCGCGCGCTTTACGCCGAATAATTCCGGACAACGCTTGCCACCTACGTATTACCGCGGCTGGTGGGTGAGT
+
CCC*CCCCCCCCCCCCCCCCCCCCCC*CCCCCCCCCC*C*CCC*CCCCC*CCCCCCCCCCCCCCCCCCCCCCCCCC5*CCCCCCCCC5CCCCCCC*CCCC5CCCCCCCCCCC555CCCCCCCC*CCCC5C5CCCCCCCCC5CCCCCCCCCC5C5CCCCCCC*CC5C*CC55CCC5CCC5CC*CCCCCCCCCCCC5C*CCCC5CCCCCCCCCCCCCCCCCCC*CCCCCCC5CCCC**C**C5C*C55*55*555555555*5555**5555C555555*5555555555*55*C55*#####
@VH01349:24:AACVJTHM5:1:1110:36258:12018 2:N:0:AGGTGAGA+GGCATAGA
GTCATGGGACTACAGGGGTTTCTAATCCTGTTTGCTCCCCACGCTTTCGCGCCTCAGCGTCAGTTACAGACCAGAAAGCCGCCTTCGCCACTGGTGTTCCTCCACATCTCTACGCATTTCACCGCTACACGTGGAATTCCGCTTTCCTCTTCTGTACTCAAGTTCTCCAGTTTCCAATGACCCTCCACGGTTGAGGCGTGGGCTTTCACATCAGACTTAAAGAACCGCCTGCGCGCGCTTTACGCCCAATAATTCCGGACAACGCTTGCCACCTACGTATTACCGCGGCTGCTGGCGTATA
+
CCCCCCCCCCCCCCCCCCCCCCCCCCCCCCCCCCCCCCCCCC5CCCCCCCCCCCCCCCCCCCCCCCCCCCCCCCCCCCCCCCCCCCCCCCCCCCCCCCCCCCCCCCCCCCCCCCCCC*CCCCCCCCCCCCCCCCCCCCCCCCCCCCCCCCCCCCCCCCCCCCCCCCCCCCCCCCCCCCCCCCCC5CCCC*CCCCC*CCCCCC*CCCCCC5CCCCCCCCCCCCCCCCC5CCC*CCC5CC*C5**C5C5*CC5CCC*CCCCC*CC**CCC*C*CCCCC5CCCC5C55**C5C55CCC*#####
@VH01349:24:AACVJTHM5:1:1110:49872:13173 2:N:0:AGGTGAGA+GGCATAGA
GTCATGGGACTACTAGGGTATCTAATCCTGTTTGCTACCCACGCTTTCGCTCCTCAGCGTCAGTTACGGCCCAGAGTGGCGCCTTCGCCACTGCTGTTCCTCCTGATATCTGCGCATTTCACCGCTACACCAGGAATTCCCCACTCCCCTACCGTACTCAAGTCATAGCAGTATCGAGAGGCGTCTCTGGGTTAAGCCCAGAGTTTTCACACCCCACTTACTAAACCGCCTACGAGCTCTTTACGGCCAATAAATCCGGACAACGCTTGGACCCTACGTGTCACCGCGGCTGGTGGGGACT
+
CCCCCCCCCCCCCCCCCCC*CCCCCCCCCCCCCCCCCCCCCCC5CCCC5CCCCCCCCCCCCCCCCCCCC*CCCCCCC*C*C*CCCCCCCCCCC*CCCCCCCCC5CC5CCCCCCCCCCCCCCCCCCCCCCC*CCCCCCCCCCCC5CCCCCCCCC5CCCCCCCCCCCCCCCC*CCCCCCC*CCCCCCCCC*CCCCCC*CCC5C*CC*CCCCCCC***CCCC5CCCCCCCCCCCCC55*C555CC5C5C5*55555555555C555555*C*55*C555*55**5555555*5555555#####
@VH01349:24:AACVJTHM5:1:1110:25048:13495 2:N:0:AGGTGAGA+GGCATAGA
GTCATGGGACTACTGGGGTTTCTAATCCCGTTCGCTCCCCCAGCTTTCGTACATGAGCGTCAGTTTTAGGCCAGAGAGCCGCCTTCGCCACTGGTGTTCTTCCTGATATCTACGCATTCCACCGCTACACCAGGAATTCCGCTCTCCTCTCCTATACTCAAGATATACAGTTTCAAATGCAGCTTATCGGTTGAGCCGATAGATTTCACACTTGACTTGTATTTCCGCCTGCGTACCCTTTACCCCCAGTGATTCCGCACAACGCTTGCCCTCTACGTATTACCGCGGCTGGTGGCCCTCG
+
CCCCCCCCCCCCCCCCCCCCCCCCCCCC*CCCCCCC5CCCCCCCCCCCCCCCCCCCCCCCCCCCCCCCC5CCCCCC5CCCCCCCCCCCCCCCCCCCCCCCCCCCCCCCCCCCCCCCCCCCCCCCCCCCCC*CCCCCCCCCCCCCC5CCCCCCCCCCCCCC5CCCCCC5CCCCCCCCCCC5CCCCCCCCCCCC5CCCC5CCCCCCCCCCCC*CCCC5CC5CCCCCC5CCCCCCC5CC*CCCCC5*CC*5CC5CCCCCC*C5CCCCCCCC555CCCC*5CCCCCCC5C*55C55CCCC#####
@VH01349:24:AACVJTHM5:1:1110:13819:13703 2:N:0:AGGTGAGA+GGCATAGA
GTCATGGGACTACAAGGGTATCTAATCCCGTTCGCTCCCCACGCTTTCGCCCCTCAGCGTCAGTTTAGGACCAGAGAGCCGCTTTCGCCACTGGTATTCCTCCCGATCTCTACGCATTCCACCACTACACCGGGAATTCTGCTCTCCTCTTCCTCACTCTAGCCAAGCAGTTTTGAACGGCCTCTCCCAGTTAAGCCGGGAGCTTTCACGTCCAACTTTCTTAGCCGCCTACCGGCGCTTTACGCCCAGTAAATCCGGATAACGCTTGTCCCCTACGTTTTACCGCGGCTGCTGGCTTGGC
+
CCCCCCCCCCCCCCCCC*CCCCCCCCCCCCCCCCCCCCCCCCC5CCCCCCCCCCCCC5CCCCCCCCCCCCCCCCCCCCCCCCCCCCCCCC*CCCCCCCCCCCCCCCCCCCCCCCCCCCCCCCCCCC5CCCCCCCCCCCCC5CCCCCCCCCCCCCCCCCCCCCCCCCCCCCCCCCCC5CCCCCCCCCCCC5CCCCCCC*CCCCCCCCCCCCCCCCCCC5CCCCCC*CC5C5CC*CCC5*CCCCCCC*CC5CC5C5C5CCCCCC5CC5CCCC*C5CCCCC5CCCCCCCC*CC555CCC#####
@VH01349:24:AACVJTHM5:1:1110:48755:14555 2:N:0:AGGTGAGA+GGCATAGA
GTCATGGGACTACACGGGTATCTAATCCCGTTTGCTCCCCTAGCTTTCGCGCCTCAGCGTCAATGCCGGTCCAGGATGCCGCCTTCGCCACCGGTGTTCCTCCAGATATCTACGCATTTCACCGCTACACCTGGAATTCCACATCCCTCTCCCGGATTCAAGCCTGCCAGTATCGGACGCAGTTCCTCGGTTGAGCCGAGGGATTTCACGTCCGACTTAGTAGGCCGCCTACGCGCCCTTTACGCCCAGTAATTCCGAACAACGCTTGCCCCCCCCGTATTACCGCGGCTGCTGGCATGGT
+
CCCCCCCCCCCCCCCCCCCCCCCCCCCCCCCCCCCCCCC5CCCCCCCCC5CCCCCCCCCCCCCCCCCCCCCCCCCCCCCCCCCCCCCCCCCCCCCCCCCCCCCCCCCCCCCCCCCCCCCCCCCCCCCCCCCCCCCCCCC*CCCCCCCCCCCCCCCCCCCCCCCCC*5CCCCCCCC5CC5CCCCCCCCCCCCCCCCCCCCCCC55CCCCCCCCCCCCCCCCCCCCCCCCCCCCCCCCCCCCCCC5CC5CCCCCCCCC5CCCCCCC*5CCCCCC5C55CCCC5CCCCCCCCCC*CCC5#####
@VH01349:24:AACVJTHM5:1:1110:60476:14688 2:N:0:AGGTGAGA+GGCATAGA
GTCATGGGACTACTGCGGTATCTAATCCCGTTCGCTCCCCCAGCTTTCGTACATGAGCGTCAGTTTTAGGCCAGTGAGCCGCCTTCGCCACTGGTGTTCTTCCTGATATCTACGCATTCCTCCGCTACACCAGCAATTCCGCTCTCCTCTCCTATACTCAAGATATACAGTTTCAAATCCAGGTAATCGGTTGAGCCGATTCATTTCACACTTGACTTGTATTTCCGCCTGCGTAGGCTTTACGCCCAGTGATTCCGGACAACGCGTGCCGTCTACGTATTTCCGCGCCTGGTGGGGGGTC
+
5CC55*C5*5C55C**C5C5*55555*55*55*555*5*5*5*5555555555555555555555555555555555C5**555C555555CCC5*5C*5555CCC*555CC5555CC*5*55555*555**55555555555*555C555*5555*55C*555555555*5555C55*555*5*55*5555*C555*55**555*5555*55*5*555*55555555*55C555555*55*55C555***555*55555**555*55*555*5555*555*5555*5555*5***#####
@VH01349:24:AACVJTHM5:1:1110:70171:15369 2:N:0:AGGTGAGA+GGCATAGA
GTCATGGGACTACTAGGGTTTCTAATCCTGTTCGCTCCCCACGCTTTCGCTCCTCAGCGTCAGTTACAGACCAGAGAGTCGCCTTCGCCACTGGTGTTCCTCCACATCTCTACGCATTTCACCGCTACACGTGGAATTCCACTCTCCTCTTCTGTACTCAAGTCTCCCAGTTTCCAATGACCCCTCGTAGTTAAGCCACGAGATTTCACATCAGACTTAGAAGACCGCCTGCGAGCCCTTTACGCGCAATAATTCCGGACAACCCTCGCCGCCTACGTATTACCGCGGGTGCTGGCGCGTA
+
CCCCCCCCCCCCCCCCCCCCCCCCCC*CCCCCCCCCCCCCCCCCCCCCCCCCCC*CCCCCCCCCC5CCCCCCCCCCCCCCCCCCCCCCCCCC*CCCCC*C5CCCCCCCCCC5CC5**CCCCCCCC55CCCCCCC*CCCCCCCCCC5CCCCCCCCCCCCCCC*CCCCCCCCCCC*CCCC5CC*55CCCC5CCCCC5CCCCCCCCCCCCCCCC*CC555CCC5C5CC5CC*CC*CC5*5*5C55*5**5555C5555C5C55555**5*555*555CC*55C55555C5**555C5**#####
@VH01349:24:AACVJTHM5:1:1110:58621:15559 2:N:0:AGGTGAGA+GGCATAGA
GTCATGGGACTACTCGGGTATCTAATCCCGTTTGCTCCCCTGGCTTTCGTTCCTCAGTGTCAGTTGGAGTCGAGAACGCCGCCTTCGCCACCGGTGTTCCTCCAGATTTCTACGCATTTCACCCCTACACCTGGAATTCCGCGTTCCTCTCCTGCACTCAAGCCAACCAGTATCAGACGCAGTTCCGCGGTTGAGCCGAGGGATTTCACGTCTGAGTTAGTTGGCCACCTACGAACCCTTTACGCCCAGTAATTCCGAACAACGCTTGCCCCCCCCCTATTACCGCGCCTGCTGGCACCCG
+
CCCCCCCCCCCCCCCCCCCCCCCCCCCCCCCCCCCC*CCCCCCCCCCCCCC5CCCCCCCCCCCCCC*CCCC*CCCCCCCCCCCCCCCCCCCCCCCCCCCCCCCCCCC*CCCCCCCCCCCCCCC*CCCC*C*CCCC5C*CCCCCCC*CCCCCCCCCCCCCC*CCCCCCCCCCCCC*5C5C5CC*CC5*CC5C5CC5CC*C*CCCCCCCCCCCC55C*CCC5C55C*5C*C55CCCCCCCCCCCC5CCC*CCC5C5*CCCCCCCCCCC5CCCCCCCCC**CCCCCCCCC5CC*CCC5C#####
@VH01349:24:AACVJTHM5:1:1110:69471:17168 2:N:0:AGGTGAGA+GGCATAGA
GTCATGGGACTACACGGGTATCTAATCCTGTTTGCTCCCCTAGCTTTCGAGCATCAGCGTCAGTATTGGGCCAGGCGACCGCCTTCGCTACTGGTGTTCTTCCAGATATCTACGCATTCCACCGCTACACCTGGAATTCCATCACCCTCTCCCATACTCAAGAACTGCAGTATTAAAAGCCGACCATGGGTTAAGCCGATGCATTAAACTTCTAACTTACAATCCCGCCTACGCTCCCTTTACGCCCAGTAATTCCGAACAACGCTCGCACCCTACGTATTACCCCGGCTGCTGGCGTGTA
+
CCCCCCCCCCCCCCCCCCCCCCCCCCCCCCCCCCCC5*5CCCCCCCCCCCC5CCCCCCCCCCCC*CCCCCC*CC5CCCCCCC5CCCCCCCCCCCCCCCCCCCCCC5CC5*CCCCCCCCCCCCCCCCCC*CCCC*CCCCCCCCC5CCCCCCCCCCCCCCC5CCC5CC5CCCC5CC*CC5CCC*CCCCC**5CC5C*55*CCC5CC55C55*5555*55555555555555555**5*5555CCC5*C*5CCCCCCC5CC**5C55CCCC*CC5CCC5C*C5*C55*55555*5C5C*#####
@VH01349:24:AACVJTHM5:1:1110:52997:17736 2:N:0:AGGTGAGA+GGCATAGA
GTCATGGGACTACCAGGGTATCTAATCCTGTTTGCTCCCCACGCTTTCGCACCTCAGCGTCAGTACCGGACCAGTGAGCCGCCTTCGCCACTGGTGTTCTTCCTAATATCTACGAATTCCACCTCTACACTAGGAGTTCCACTCACCTCTTCCGGACTCAAGATCGCCAGTATCGAAGGCAGTTCTGGAGTTGAGCTCCAGGATTTCACCCCCGACTTAACGATCCGCCTACGTGCCCTTTACGCCCAGTAAATCCGAACAACGCTAGCCCCCTTCGTATTACCGCGGCTGCTGGCGTCTT
+
*CCCCCCCCCCCCCCCCCCCCCCCCCC*C5CCCCCCCCCCCC*CCCCCCCCCCCCCC5CCC*5CCCCCCCCCCCC5CC5CCC5CCC*CCCC5CCCCCCCCCCCCCCC5CCCCC5CCCCCCCCCC5CCCCC*5CCCCCCCCCCCCCCCCCC5CCCCCCCCCCCC5*CCCCCCCC5*5****5C5C*5CC55CC*CCCCCCCC5CCCCCC55CC*5C5C5CCC5CCCC55CCCC55CCCC5CCCCC5CCCCCCCCCC5CCC5CC*55555555CCCC*5C*5CC**555555CC55**#####
@VH01349:24:AACVJTHM5:1:1110:26449:18266 2:N:0:AGGTGAGA+GGCATAGA
GTCATGGGACTACAGGGGTATCTAATCCTGTTTGCTCCCCACGCTTTCGCGCCTCAGGGTCAGTTACAGACGAGAAAGGCGCCTTCGCCACTGGTGTTCCTCCACATCTCTACGGATTTCACCGCTACACGTGGAATTCCGCTTTCCTCTTCTGTACTCAAGTTCTCCAGTTTCCAATGACCCTCCACGGTTGAGCCGTGGGCTTTCACATCAGACTTAAAGAACCGCCTGCGCGCGCTTTACGCCCAATTATTCCGGACAACGCTTGCCACCTAAGTATTACCGCGGCTGCTGGCTGAGT
+
CCCCCCCCCCCCCCCCCCCCC5CCCCCCCCCCCC*CCC5CCCCCCCCCC*C*CCCCC*5CCCCCCCCCCCC*5CCCCC5CCCCCC*CCCCCCCCCCCCCCCCCCCCC5C5CCCCCCCCCCCCCC*CCCCCCCC5CC5CCCCCCCCCCC5CC5C*CCCCCCC*C5CC5CCCCCCCCCCCCCCCCCCCCC*CCCC555*5CC5C*CCCCCCCC5CCCCCCCCCC*CCCCCCCCC*CC*CCCCCC*5C*C5*C*C555CCC*55555*5555**555*5555555*555*55***5555#####
@VH01349:24:AACVJTHM5:1:1110:24272:19913 2:N:0:AGGTGAGA+GGCATAGA
GTCATGGGACTACAGGGGTATCTAATCCTGTTTGCTCCCCACGCTTTCGCGCCTCAGCGTCAGTTACAGACCAGAAAGCCGCCTTCGCCACTGGTGTTCCTCCACATCTCTACGCATTTCACCGCTACACGTGGAATTCCGCTTTCCTCTTCTGTACTCAACTTCTCCAGTTTGCAATGACCCTCCACGGTTGAGCCGTGGGCTTTCACATCAGACTTAAAGAACCGGCTGGGCGCGCTTTACGGCCCATAATTCCGGACAACGCTTCCCACCTACGTATTACCGCGCCTGCTGGCTGAGT
+
*CCCCCCCCCCCCC*C5CC5CCCCCC*CCCCCCCCCCCCCCCCCCCC5CCCCCCCCC5CCCCCCC5CCCCCCC*CCCC5CCCCCCC*CCCCCCCC5CCC*CCCCCCCCCCCC5CC*CCCCCCC55CCC*CC5CCCCCC*CCCCCCCC5CCCCCCCCCCCC5*CCCC*C5C5CC*CCCC5CC*CCC*5CCCCCCCC5C*C5CCCCC5C*C55CC*CC55C5C5CC5555CC5*CC5C***C5*55555*555555555555**555555*5555**55555555*5*555*5**5**#####
@VH01349:24:AACVJTHM5:1:1110:15486:20708 2:N:0:AGGTGAGA+GGCATAGA
GTCATGGGACTACTCGGGTATCTAATCCTGTTTGCTCCCCACGCTTTCGCGTCTCAGTGTCAGGAACGGCCCAGAAGGCCGCCTTCGCCACAGGTATTCCTCCAAATATCTACGAATTTCACCTCTACACTTGGAATTCCACCTTCCTCTACCGTCCTCTAGCTACCTAGTTTTGGATGCACTTCCTCGGTTAAGCCCAGGGATTTCACATCCAACTTGTGTAACCACCTACACGCGCTTTACGCCCAATGATTCCGAACAACGTTAGCACCCTACGTATTACCGGGGCTGCTGGCTCCGG
+
CCCCCCCCCCCCCCCCCCCCCCCCCCCCCCCCCCCCCCCCCCCCCCCC5CCCCCCCCCCCCCCCCCCCCCCCCCCCCCCCCCCCCCCCCCCCCCCCCC*CCCCCCCCCCCCCCCCCCCCCCC5CCCCCCCCCCCCCCCCCCCCCCCCCCCCCCCCC5CCCCCCCCCCCCCCCCCCCCCC5CCCCCCCCCCCCCCCCCCCC*CCCCCCC5CCCCC5CCCCCCCC5CCCCCCCCC*CCCCCCCC*C*5C5CCC5C*CC5CCCCCC555C**555555CC5C55*555*555C5*C555#####
@VH01349:24:AACVJTHM5:1:1110:51028:21371 2:N:0:AGGTGAGA+GGCATAGA
GTCATGGGACTACAGGGGTTTCTAATCCCGTTTGCTCCCCTGGCTTTCCTTCCTCAGTGTCAGTAACAGTCCAGAACGCCGCCTTCGCCACCGGTGTTCCTCCAGATATCTACGCATTTCACCGCTACACCTGGAATTCCGCGTTCCTCTCCTGCACTCAAGCCCGCCAGTCTCAGACGCAGTTCCCCAGTTGAGCTGAGGGATTTCACGTCTGACTTAGCGGGCCACCTACGAACCCTTTACGCCCAGTAATTCCGAACAACGCTTGCCCCCCCCGTATTACCGCGGCTGGTGGCCCCTC
+
CCCCCCCCCCCCCCCCC*C5CCCCCCCCCCCCCCCCCCCCCCCCCCCC*CCCCCCCCCCCC55CCCCCCCC*CC5CC5CCCCCCCCC5CCCCCCCCCCCCCCCCCCCCCCCCCCCCCCCCCCCCCCCCCCCCCCCCCCCCC*CCCCCCCCCCCC*CCC5CCCCCCCCCCCCCCCCCCCCCCCCCCCCCC*CCC5CCCCCCCCCCCC55CCCCC*CC55C*C55CC5C5CCCCCCCCCCC55CCC*CCCCCCC5CC*C5555555*5CC555C55CCCCCCC5*55555CCC*C55*#####
@VH01349:24:AACVJTHM5:1:1110:77310:21825 2:N:0:AGGTGAGA+GGCATAGA
GTCATGGGACTACACGGGTTTCTAATCCTGTTCGCTCCCCACGCTTTCGCGCCTCAGTGTCAGTTACAGACCAGAAAGTCGCCTTCGCCACTGGTGTTCCTCCAAATCTCTACGCATTTCACCGCTACACTTGGAATTCCACTTTCCTCTTCTGCACTCAAGTTCCCCAGTTTCCAATGACCCTCCACGGTTGAGCGGTGGGCTTTCACATGAGACTTAAGAAACCACCTGCGCGCGCTTTACGCCGAATAATTCCGGTCAAGGCTTGCCACCTACGTATTACCGCGGCTGCTGGGCAGCC
+
CCCCCCCCCCCCCCCCCCCCCCC55CCCCCCCCCCCCCCCCCCCCCCCCCC5CCCCCCCCCCCCCCCCCCCCC*CCCCCCCCCCCCCCCCCCCCCCCCCCCCCCCCCCCCCCCCC*CCCCCCCC*CCC*CCCC*CCCCCCCCCCCCCCCCCCCCCCCCCCC*CCC*CCCCCCCC5CCC5CCCCC55CCC5CC*CCC*CCCCC*CCC*CCCC*C*CCCCCCCC55C5C5CCC*C**CCCCCCCCCCC*5CC*55CCCCC*C55C55CCC**5CCC55C*5C5C***5*55C55CCC*#####
@VH01349:24:AACVJTHM5:1:1110:76515:21939 2:N:0:AGGTGAGA+GGCATAGA
GTCATGGGACTACTAGGGTATCTAATCCCGTTTGGTCCCCTGGCTTTCGCGCCTCAGCGTCAGTCTTGGCCCAGCAACCCGTCTTCACCTCAGGTGTTCCTCTTGATATCTACGGATTTCACCGCTACACCAAGAATTCCGATTGCCCCTTCCACACTCTAGCACTGCAGTATGACTTGGCCCTTCTGAGTTAAGCTCAGAGATTTCACAAGTGACTTAGCGCGCCGCCTACGCGCCCTTTACGCCCAGTAAATCCGAACAACGGTTGGTCCCTACGTATTACCGCGGCTGCTCGCAATGA
+
CC*CC5CCCCCCCCC5CCCCCCCCCCCCCCCCC**C5C5CCCCCCCCCCCCCCCCCCC*5C5CC*CCCCCC*CCCCCCCC5CCCCCCCCCCCCCC*CCCCCCCC5CC*CC*CCC**CCC5CC*C*C5CCCCCCCCCCCC5CC*CCCCCCC*CCCCCCCCCC5CCCCC55CCCC5CCCCCC5**CCCCCC5CCCC*5CC5CCCCCCCCCCCCCC555CCC*C55CCCC5CCCC**5C**55CCCCCCCC5*5CCCCC5C55555*C555CC5CCCC555CC*C*CCCCC55C55CC*#####
@VH01349:24:AACVJTHM5:1:1110:16376:22166 2:N:0:AGGTGAGA+GGCATAGA
GTCATGGGACTACAAGGGTTTCTAATCCTGTTTGCTCCCCACGCTTTCGCGCCTCAGCGTCAGTATTGGCCCAGGAAGTCGCCTTCGCCACTGGTGTTCCTTCCGATATCTACGCATTTCACCGCTACACGGGAAATTCCACTTCCCTCTACCATACTCTAGTGAGGGAGTATCGAATGCAATTCCCAGGTTGAGCCCAGGGCTTTCACATCCGACTTACCAAACCGCCTACGCGCGCTTTACGCCCAGTAATTCCGATTAACGCTTGCACCCTCCGAATTACCGCGGCTGCTGGCATTGG
+
CC5*C*5CCCCCCCC5C*C*5C5CCCCCCC5CCCCCCCCCCCCCCCCC*C5CCCCCCCCCCCCCCCCCCCC*CC*CCCCCCCCCCCC5CCCC5CCC5CCCCCC5CCCCCCCCCCCCCCCCCCCC5*CCCC*CCCC5CCC5CCCCCCCC5CCC5CC5CCCC5CC*C5C*CC55C5CCCCCCCC5CCCCC5C5C*CCCCCCCCCC5CCCCCCC5C*5CCCC55CCCCCCC5CCC5*CCCCCCCC5CC55CCC*5CCCCCC5C55C5CCCC*55*5C5*5555*55555*C5555555C#####
@VH01349:24:AACVJTHM5:1:1110:8423:23794 2:N:0:AGGTGAGA+GGCATAGA
GTCATGGGACTACTAGGGTTTCTAATCCCGTTCGCTCCCCTAGCTTTCGCGCCTCAGCGTCAGTGTCAGCCCAGCAACCCGCCTTCGCCGCAGGTGTTCCTCTCGATATCTACGCATTTCACCGCTACACCGAGAATTCCAGTTGCCCCTTCTGCACTCTAGCCCCGCAGTATCGGGTGACCTTTCCGGGTTAAGCCCGGAGATTTCACAGTCGACTTGGGGTGGGCGCCTACCCGCCCTTTACGGCCCTTATATCCGAACACCGGTTGCTCGCCGCGTTTTACCGCGGGTGGTGGTGAAT
+
CCCCCCCCCCCCCCCCCCCCCCCCCCCCCCCCCCCCCCCCC5CCCCCCCCCCC*CCCCCC5CCCC*CCCCCCC*CCCCCCCCCCCCCCCCCCC*CC5C*CCCCCCCCCCCCCC*CCCCCCCCCCCCCCCCCCCCCCCCCC5CCC5*CCC*C*5CCC*55CCC*5CCCC*CCC5C***CCC555CCCCCC5C5CC*555*5C5C55C55555555C5C*5*5*5*555**5*555*55*5555555*55**5**555***555*555*55*555555555*5555*5*55*55*555#####
@VH01349:24:AACVJTHM5:1:1110:8139:24040 2:N:0:AGGTGAGA+GGCATAGA
GTCATGGGACTACTAGGGTTTCTAATCCCGTTCGCTCCCCTAGCTTTCGCGCCTCAGCGTCAGTGTCAGCCCAGCAACCCGCCTTCGCCGCAGGTGTTCCTCTCGATATCTACGCATTTCACCGCTACACCGAGAATTCCAGTTGCCCCTTCTGCACTCTAGCCCCGCAGTATCGGCTGACCTTTCCGGGTTAAGGCCGGACATTTCACAGTCGACTTGCGGTGTCCGCCTAAGCGCCCTTTACGCCCAGTAAATCCGAACAACCCTTGCTCCCCCCGTATTACCGCGGCTCCTGGTCAAT
+
CCCCCCC*CCCCCCCCCC5CC5CCCCCCCCCCCCCCCCCCCCCCCCCCCCCCCCCCC**CCCCCCCCCC*C5CCCCCCCCCCCCCCCCCCCCCCCCCCCCCCCC*CCCCCCCCCCCCCCC5C5CCCCCCC*CCC*CCC*C55*CCCCCC5CC*CCC*C5CCC*CCCCCCCC5CC55*CCCCCC5CCCCCCC5CCC**55*5*555555C55CC5C5*CC*CCCC*CCCCC*C**5555*55*5555555555555*55555*55****5555555*555555555555*55*5555#####
@VH01349:24:AACVJTHM5:1:1110:27945:26123 2:N:0:AGGTGAGA+GGCATAGA
GTCATGGGACTACTGGGGTATCTAATCCTGTTTGCTCCCCACGCTTTCGCACCTCAGTGTCAGTATTGGTGCAGGAAGTCGCCTTCGCCACTGGTGTTCTTTCCGATATTTACGCATTTCACCGCTACACCGGAAATTCCACTTCCCTCTACCATACTCTAGATACCCAGTATCGGGTGCAATTCCCAGGTTAAGCCCAGGGCTTTCACATCCGACTTAAATATCCACCTACGCGCGCTTTACGCCCAGTAATTCTGATTAACGCTTGCACTCTCTGTATTACCGCGGCTGCTGGCTGCTG
+
CCCCCCC5CCCCCCCCCCCCCCCCCCCCCCCCCCCCCCCCCCCCCCCCCCCCCCCCCCCCCCCCCCCCCC*CCCCCCCCCCCCCCCCC*CCCCCCCCCCCCCCCCCCCCCCCCCCCCCCCCCCCCCCCCCCCC5CCCCCCCCCCCCCCCCCC*CCCCCCCCCCC5CCCCCCCCCCCCCCCCC*CCCCCCCCCCCCCCCCCCCCCCCCCC*CCCCCCCC5CCCCCCCCCCCC*55C*55CCCC5CCC*55CC*CCCC5CCCCC55CCCCCCCCC5C5*CCCCCCCCCC*5CC*C55C#####
@VH01349:24:AACVJTHM5:1:1110:45782:28811 2:N:0:AGGTGAGA+GGCATAGA
GTCATGGGACTACTAGGGTATCTAATCCCGTTCGCTACCCATGCTTTCGCGTCTTAGCGTCAGTTATGGCCCAGCGTGCCGCCTTCGCCACTGGTATTCCTCCGCATCTCTACGGATTTCACCACTACACGCGGAATTCTACACGGCTCTACCATACTCTAGTCTCCCAGTATCGGACGACCTCTCCCGGTTTAGCCGGGAGCTTTCACGCCTAACTTAAATTCCGCCTGCAGGCCCTTTACGCCCTGTAATTCTGGAATACGCTTTCGTCCTACGTTTTACCCCGGCTGCTGGCCTACTT
+
CCCCCC*CCCCCCCCCCCCCCCCCCCCCCCCCCCCCCCCCCCC*CCCCCCCCCCCCC5CCCCCCCCC*CCC5CC5CC*CC*5CCC5CCCCCCCCCCCC5CCCCCCCC*C55C5C*5CCCCCCCCCCCCCC5CCCC*CC55C5C*555CCC5CCCC5*C5C55C5CCCCCC5CCCCCCC*CC5CCCCCCCC*CCC55C*C5CC5CCCCC5CCCCCC5CCCCC***55*5*555*5*5**55555*5***5*5555555***5**555**5555555*5555555*555*5555555*#####
@VH01349:24:AACVJTHM5:1:1110:60817:32824 2:N:0:AGGTGAGA+GGCATAGA
GTCATGGGACTACCCGGGTTTCTAATCCTGTTCGCTCCCCACGCTTTCGCTCCTCAGCGTCAGTATCGGCCCAGAGACCCGCCTTCGCCACCGGTGTTCCTCCTGATATCTGCGCATTTCACCGCTACACCAGGAATTCCAGTCTCCCCTACCGAACTCTAGCCTGCCCGTATCGACTGCAGGCCCGCAGTTGAGCCGCGGGTTTTGACAGTCGACGTTACAAGCCGCCTACGAGCTCTTTACGCCGATTAAATCCCGACAACGCTCGCGGCCTACGTCTTACCCCGGCTGCTGGGCAGAA
+
CCCCCC*CCCCC5CCCCCCC5CCCCCCCCCCCCCCCC5CCCCC*CCCCCCCCCCCCC*CCC55CCCC*CCC5CC5CC5CCCCCCCC5CCCCC5C55CCCCCCCCCCCCCCC5CC*C5CCCC*CCCCC5CC*C5*CCCC*5CCCCC5C5CCCCC5CCCC5CCCCC*CCCCCCCCCCCCCCCCCCCCCCCC*5CCCCCCCCC55CCC5C5CC5*CC5C5C*C55555*555555CC5*CCC5C55CCC55*555555**55555555555*555*5**5555CC5*55555C*C5555#####
@VH01349:24:AACVJTHM5:1:1110:67748:33165 2:N:0:AGGTGAGA+GGCATAGA
GTCATGGGACTACTGGGGTATCTAATCCCGTTTGCTCCCCTAGCTTTCGCGCCTCAGCGTCAAGAACAGGCCAGGTAGTCGCCTTCGCCACTGGTGTTCCTCCCGATATCTACGCATTTCACCACTACACCGGGAATTCCACTACCCTCTCCTGCCTTCAAGTCGATCAGTATCGCGTGACCCTCCCCAGTTCAGCCGGGGGCTTTCACACGCGACTTGGACGACCGCCTGCGCGCTCTTTACGCCCAGTAAATCCGGACAACGCTCGCCACCTTCGTATTACCGCGGCTGGTGGGTCGTA
+
CCCCCCCCCCCCCCCC*CCCCCCCCCCCCCCCCCCCCCCCCCC5CCCCCCCCCCCCCCCCCCCCCCCCCC5CCC5CC5CCCCCCCCCCCCCCCCCCCCCCCCCCCCCCCCCCCC5CCCCCCC*CCCCCCCCCCCCCCCCCCCCCC*CCCCC5CCCCCCCCCCCCCCCCCCCCCCCCCCCCCCCCCCCCCCCC*CC*CCCCCCC*CCCCCCCC*CCCCCCCCCCCCCCCC5C5***C*CCCCCCCCCCCCC5CCC5CCCC5CCCC*C*CCCCCC**CCCCCCCCCC5C5CCCCCC5*#####
@VH01349:24:AACVJTHM5:1:1110:32073:34036 2:N:0:AGGTGAGA+GGCATAGA
GTCATGGGACTACTAGGGTTTCTAATCCTGTTTGCTCCCCACGCTTTCGCTCCTCAGCGTCAGAATCGAGCCAGTGAGCCGCCTTCGCCACTGGTGTTCCTCCGAATATCTACGAATTTCACCTCTACACTCGGAATTCCACTCACCTCTCTCGACCTCCAGACGCCCAGTATCAAAGGGAGTTCCGGGGTTGAGCCCCGGGATTTCACCCCTGACTTAAGCGTCCGCCTACGTGCGGTTTACGCCCAGTAATTCCGAACAACCCTAGCCCCCTCCGTTTTACCGCGGCTGCTGGCCACCT
+
CCCCCCCCCCCCCCCCCCCCCCCCCCCCCCCCCCCCCCCCCCCCCCCCCC5CCCCCCCCCCCCCCCCCC5CC5CCCCCCCCCCCCCCCCCCCCCCCCCCCCCCCCCCCCCC5C*CC5CCCCCCCCCCCCCCCCCCCCCCCCCC*CCCCCC5CCCCCCCCCCC*CCCCCCCCCCC5CCC5*CCCCCCCCCCC**CCCCC55CCCCCCCCCC*C5CCCCCCC*C5CCCCCCCCCCCC5C*CCCCCCC5555555CC555CCCC5C*C*555555C555C**C5C55555**55555C5#####
@VH01349:24:AACVJTHM5:1:1110:68600:35115 2:N:0:AGGTGAGA+GGCATAGA
GTCATGGGACTACCCGGGTATCTAATCCCGTTTGCTCCCCCAGCTTTCGCGCCTCAGCGTCAGTTGCTCCCCAGACAGTCGCCTTCGCCACTGGTGTTCCTGCCGATCTCTACGCATTTCACTGCTACACCGGCAATTCCACTATGCTCTAGAGCACTCAAGCTCCCCAGTTTCAGAGGCAGGCCCGGGGTTGAGCCCCGGGGTTTCACCCCTGACTTAAGAAGCCGCCTACACGCCCTTTACGCCCAATAAATCCGGACATCGCTCGCCCCCTACGTATTACCGGGGCTGCTGGCACTCT
+
CCCCCC5CCCCCCCCCCCCCCCCCCCCCCCCCCCCCCCCCCCCCCCCCCCCCCCCCCCCCCCCCCCCCCC5C5CCCCCCCCCCCCC*CCCC*CCC5CCC5CCC*CC5CC*CCCCCCCCCC5CCC5CC5CCC5CC5CCCCCCCCCC*CCCCCCCC*CCCC*CCCCCC5CCCCCCCCCCC*CCCCCCC***C5CCCCCCCCCCCC5CC5CC**CC5CC*C5C5C5*CC5*CCC55*55C5CCCCCCCCC*55**55*C*5555**5555555**555*555555555**5C*5*5C5*#####
@VH01349:24:AACVJTHM5:1:1110:49929:35304 2:N:0:AGGTGAGA+GGCATAGA
GTCATGGGACTACTAGGGTTTCTAATCCTGTTCGCTCCCCACGCTTTCGCTCCTCAGCGTCAGTTACGGCCCAGAGATCTGCCTTCGCCATCGGTGTTCCTCCTGATATCTGCGCATTCCACCGCTACACCAGGAATTCCAATCTCCCCTACCGCACTCTAGTCTGCCCGTACCCACTCCGGGCCCGAGGTTGAGCCTCGGGTTTTCACAGCAGACGCGGCAGACCGCCTACGAGCTCTTTACGCCCAATAATTCCGGATAACGCTTGCACCCTACGTATTACCGCGGCTGCTGGCTACCC
+
CCCCCCCCCCCCCCC5C5CCCCCCCCCCCCCCCCCCCCCCCCCCCCCCCCCCCCCCC*CCCCCCCCCC5CCCCCCCCCCC*CCCCCCC5CCCCCCCCCCCCCCCCCCCCCCCCCCCCC5CCCCC5CC5CC*CCCCCCCCCCCCCCCCCCCCCCCCCCCCC*CCC5CCCCCCCCCCCCC*CCCCCCCCCCCCCCCC5CCCCCCCCCCCCCCCCCCCCCCCC*CCCC*CCCCCCCCCCCCCCCCC5CCCC5CC5CCCC*CCCC5C55CCCCCC5CCCCCCCCCCCCCC5C5C*CCC**#####
@VH01349:24:AACVJTHM5:1:1110:14501:35664 2:N:0:AGGTGAGA+GGCATAGA
GTCATGGGACTACTGGGGTATCTAATCCCGTTTGCTCCCCTGGCTTTCGCGCCTCAGCGTCAATACCGGTCCAGGATGCCGCCTTCGCCACCGGTGTTCCTCCAGATATCTACGCATTTCACCGCTACACCTGGAATTCCACATCCCTCTCCCGGATTCGAGCCTCCGAGTCTCGGACGCAGTTCCCGGGTTGAGCCCGGGGATTTCACGTTCGACTTAACAGGGCACCTACGCGCCCTTTACGCCCAGTAATTCCGAACAACGCTAGCCCCCTCTCTATTACCGCGGCTGGTGGCTCTTC
+
CCCCCCCCCCCCCCCCCCC*CCCCCCCCCCCCCCCCCCC55CCCCCCCCCCCCCCCCCCCCCCCCCCCCCCCCCCCC5CCCCCCCCC*CCCCC*CCCCCCCCCCCCCCC5CC5CCCC5CCCCC*CCC*CCCCCCCCCCCC*CC*C5CCCCCCCCCCCCCCCCCCC*C*CCCCCCCCCC5*5CCCCCCCCCC555**5CCC5CCCCCC5CC5C5CC55C5C5CCC*CCC5CCCCCC*CC5C5CCC5CCCCCCCC*55CCCCC55*555555555555555555C5555C5C**55*C#####
@VH01349:24:AACVJTHM5:1:1110:57276:36440 2:N:0:AGGTGAGA+GGCATAGA
GTCATGGGACTACACGGGTATCTAATCCTGTTTGCTCCCCACGCTTTCGCACCTCAGCGTCAGTATCGAGCCAGTGAGCCGCCTTCGCCACTGGTGTTCCTCCGAATATCTACGAATTTCACCTCTACACTCGGAATTCCACTCACCTCTCTCGACCTCAAGACCAGGAGTTTCAAAGGCAGTTCCAAGGTTGAGCCCTGGGATTTCACCTCTGACTTTCCGGTCCGCCTACGTGCGCTTTACGCCCAGTAATTCCGAACAACCCTAGCCCCCTCCGTATTACCGCGGCTGCTGGCCGGTA
+
CCCCCC**CCCCCCC*CCCCCCCCCCCCCCCCCCCCCCCCCCCCCCCCC*CCCCCCCCCCCCC*CCCCCCCCCCC5C5*CCCCCCCCCCCCCCCCCCCCCC5CCCCCCCCCCCCCCCCCCCCCCCCCCCCCCCCCCCCCCCCCCCCCC*CCCCCCCCCCC*C5CCC5CCCCCC5CCCCC5CCCCCCCCCCCCCCC5CCCCCCCCCCCCCCCCCCC*CCCCCCCC5CCCCCCCCCCC55CCCCCCC5CCCCCCCCCCCCCCCC5*5C55*C*CCCCCCCCCCCCCCCC55C*5CCC*#####
@VH01349:24:AACVJTHM5:1:1110:30691:39204 2:N:0:AGGTGAGA+GGCATAGA
GTCATGGGACTACCCGGGTTTCTAATCCCGTTCGCTCCCCACGCTTTCGTCCATCAGCGTCAGTCCATGGTTAGTGACCTGCCTTCGCAATCGGTGTTCTATGTAATATCTATGGATTTCACCGCTACACTACATATTCCGGCCACTTCACCATAACTCAAGCCAACCAGTATCAAAGGCAGTGCTACGGTTGAGCCGCACCATTTCACCCCTGACTTAATTGCCCCCCTGCGCACCCTTTAAACCCAATGATTCCGGATAACGCTTGGACCCTCCGTATTACCGCGGCTGCTGGCATACC
+
CCCCCCCCCCC*CCCCCCCCCCCCCCCCCCCCCCCC5CCCCCC5CCCCCCCCCCCCCCCCCCCCCCCCCCCCCCCCCCCCCCCCCCCCCCCCCCCCCCCCCCCCC*CCCCCCCC*CCCCCCCCCCC5CCCCCCCCCCCCC*CCCCCCC5CCCCCCCCCC5CC*5CCCCCCCCCCCCCCCCC*C55CCCCCCCCCC*C5*CC5CCCCCCC*C5C5C5CCCCCCC5CC*C5CCC5*CC*CCCCCCC*CC5CC5CCCC55CCCCCC*C5C5CCCCCCCC*CCCC5CCCC*CCCC*C5*5#####
@VH01349:24:AACVJTHM5:1:1110:43718:39356 2:N:0:AGGTGAGA+GGCATAGA
GTCATGGGACTACACGGGTTTCTAATCCGGTTCGCTCCCCACGGTTTCGCTCCTCAGCGTCAGGATAGGCCCAGAAAGCCGCCTTCGCCACTGGTGTTCCTCCCGATATCTACGCATTTCACCGCTACACCGGGAATTCCGCTTTCCTCTGCCCACCTCCAGTCTGCCAGTATCCGATGACCCCTCCCAGTTGGGCCGGGAGATTTCACACGACACTTAACAGACCGCCTACAAGCCCTTTACGCCCAGTAAATCCGGACAACGCTCGCCACCTACGTATTACCGCGGCTCCTGGCCAATC
+
CCCCCCCCC5CC*CCCCCCCCCCCCCCCCCCC5C*CC*C5CCC5CCC*C*CCCCCCCCC5CCCCCCCCCCCCCCCCC*5CCCCCCCCCCCCCCCCCCCCCCCCCCCC5CCCCCCCCCCCCCCCCCCCCCCC5CCCCCCCCCCCCCCCCCCCCCCCCCCCCCCCCCC5CCCCCC*CCCCCCCCCCCCCCCCCCCCCCCCCCCCCCCCCCCCC*C*CCC*CCCCCC*C5CCCCCCC5C*CCCCC5C*C55CCCCCCCCCCC*CCC**5C55C555CCCCCCC55C55CC55C**5C5*#####
@VH01349:24:AACVJTHM5:1:1110:38132:39640 2:N:0:AGGTGAGA+GGCATAGA
GTCATGGGACTACAAGGGTTTCTAATCCTGTTTGCTCCCCACGCTTTCGCGCCTCAGCGTCAGTACCCGTCCAGGTAGCCGCCTTCGCCACCGGTGTTCCTCCCAATATCTACGCATTTCACCGCTACACTGGGAATTCCACTACCCTCTCCGGGACTCGAGCCAAGCAGTATCGGGGGCAGTTCCCCGGTTGAGCCGAGGGATTTCACCTCCGACTTGCTGGGCCGCCTACGCGGCCTTTACGCCCAATGATTCCGAACAACGGTGGCCCCCTCCGTATTACCGCCGCTGGTGGGGAAGT
+
CCCCCCCCCCCCCCCCCCCCCCCCCC*CCCCCCCCC5CC*CCCCCCCCC*CC5CCCCCCCCCCCCCCCCCCCCCCCCCCCCCCCCCCCCCCC5CC*CCCCCCCCCCCCCCCCCCCCC5CCCCCCCCCC*CCCCCCCCCCCCCC5CCCCCCCCCCCCCCCCCCCCCCCC*CCCC*CCCCC*CC5CCC5C*CCC5C5CCCCCC5CC5CCCCCCCCCC5CCCCC5C5*CCC5CCCC*C55C5C5C5CCCC5C5C*CCCC5CC5CC55*55CC55C5CCCC*CCCC*CCC*C5CC*CCCC#####
@VH01349:24:AACVJTHM5:1:1110:74564:40662 2:N:0:AGGTGAGA+GGCATAGA
GTCATGGGACTACACGGGTTTCTAATCCTGTTTGCTCCCCACGCTTTCGCGCCTCAGCGTCAGGACCGGTCCAGGTGGCCGCCTTCGCCACTGGTGTTCCTCCCAATATCTGCGCATTTCACCGCTACAGTGGGAATTCCACCACCCTCTCCCGGCCTCGAGCCGAGCAGTTTCCAAGGCAGTTCCTCGGTTGAGCCGAGGGATTTCACCCAAGACTTGCTCGGCCGCCTACGCGGCCTTTACGCCCAATAATTCCGAATAACGCTCGCCCCCTCTGTATTACCGCCGCTGCTGGCGCTGT
+
CCCCCCCCCCCCCCCCCCCCCCCCCCCCCCCCCCCCCCCCC5CCCCCCCCCCCC5CCCCCCCCCCCCCCCCCCCCCCCCCC*CCCCCCCCCCCCCCCCCCCCCCCCCCCCCCC*CCCCCCCCCCCCCCC*CCCCCCCCCCCCCCCCCCCCCCCCCCCCCCCCCC5CCCCCCCCCCCCCC5CCCCCCCCCCCCCCC*CCCCCCCCCCCCC*CCCC*CCCCCCCCC*CCCCCCCC5C*CCCCCCCCCCCCCCC5CCCCCCCCCC*CCC5CCC55CCCCCCCCCCCCCC5CCC5CC5CC#####
@VH01349:24:AACVJTHM5:1:1110:61915:45168 2:N:0:AGGTGAGA+GGCATAGA
GTCATGGGACTACCAGGGTTTCTAATCCCGTTTGCTCCCGTGGCTTTCGCGCCTCAGCGTCAGTGTCAGCCCAGCAACCCGTCTTCACCTCAGGTGTTCCTCTTGATATCTACCCATTTCACCGCTACACCAAGAATTCCGATTGCCCCTTCTGCACTCTAGCACATCAGTATCAGCTGACCGTTCCGAGTTATGGTCGGAGATTTCACACCTGACTTAATATGCCGCCTACGCGCCCTTTACGCCCAGTAAATGCGCACAACCGTTGGTCCCTACGTATTACCGCGGCTGCTGGCAGGGG
+
CCCCC5CCCCCCCCCCCCCCCCCCCCCCCCCCCCCCC*C**CCCCCCC55C*CCCCCCCCCCCCCCCCCCCCCCCCCC***5CC5CCCCC555C*CCC*CCCCCCCCCCCCCC*CCCCC*CCCCCC5CCCCCC**CCC*CCCCCC5C5CCCC55CC5C5CCC*CCCCCCCCCCC**CCC5CC*CCC5CCC555C**5**55C*55C*5*C**55*55CC555555555555*555*55*55**5*555555555*55*5555*5*555555*5*55*555****55*555555555#####
@VH01349:24:AACVJTHM5:1:1110:51103:46285 2:N:0:AGGTGAGA+GGCATAGA
GTCATGGGACTACTAGGGTTTCTAATCCGGTTTGCTACCCACGCTTTCGTCCCTCAGCGTCAGAACTGTCCCAGCAGGCCGCTTTCGCCACTGGTGTTCCTCCCGATATCTACGCATTTCACCACTACACCGGGAATTCCACCTGCCTCTGACAGTCTCAAGTCTGCCAGTATCCCCCGACATTTCAGAGTTGAGCCCTGAACTTTCACAGGAGACCTAACAGACCGCCTACGGACCCTTTACGCCCAATGATTCCGGACAACGCTAGCATCCTACGTATTACCGCGGCTGCTGGCCGGAC
+
CCCCCCCCC*CC5CCCCCCCCCCCCCCCCCCCCCCCCCCCCCCCCCCCCCCCCCCCCCCCCCCCCCCCCC5CCCCCCCC5C5CCCCCCCCCCCCCCCCCCC*CCCCCCCCCCCCCCCCCCCCCCCCC5CCCCCCCCCCCCCCCCC*CCCC55CCCCCCCCCCCCCCCCCCCCC**CC5CCCCCCCCCCCCCCCCC5CCCCC*CCCCCCCCCC**5CCCCCCCCCC5C55CCCC5CC*CCCCCCC*C5CCC55CCCCCCCC*55C*5C5*5555CC55555C55*5555CCCC5C5*#####
@VH01349:24:AACVJTHM5:1:1110:46085:47705 2:N:0:AGGTGAGA+GGCATAGA
GTCATGGGACTACCAGGGTTTCTAATCCCGTTCGCTCCCCACGCTTTCGCCCCTCAGCGTCAGGTCTGATCCAGAGGGTCGCTTTCGCCACTGGTGTTCCTCCCGATATCTACGCATTCCACCACTACACCGGGAATTCCACGCTCCTTTACCAGCCTCAAGCCAGCCAGTTTTGCACGCCGTCTCCCAGTTAAGCCGGGAGCTTTCACGTCCAACTTACCTCGCCGCCTACGGGCGCTTTACGCCCAATAAATCCGGATAACGCTTGTCCGCTACGTTTTACCGCGGCTGCTGGCTCTTG
+
CCCCCCCCCCCCCCCCCCCCC5CCCCCCCCCCCCCCCCCCCCCCCCCC5CCCCCCCCCCCCCCC5CC5CCCCCCCC**C5CCCCCCCCCCCCCCCCCC*CC*C5CCCCCCCCCCCCCCCCCCCCCCCCCCC*CCCCCC5CC5C*CCCCCCC*5CCCCCCCCCCCCC*C5CCCCCCCCCC5C*CCCCCCC*5CCCC*C5CC**5CCCCCC5CCC*5CCC5C5C*C55C5555CC*C*CCCCCC*CC*C5CC5CCCCCC*CCC5C5*CCCCCC*C*CCC**5CC555C**5C**C55C#####
@VH01349:24:AACVJTHM5:1:1110:20731:48065 2:N:0:AGGTGAGA+GGCATAGA
GTCATGGGACTACAAGGGTATCTAATCCTGTTTGCTCCCCACGCTTTCGTGCATGAGCGTCAGTGTTATCCCAGGGGGCTGCCTTCGCCATCGGTGTTCCTCCACATCTCTACGCATTTCACTGCTACACGTGGAATTCCACCGCCCTCTGACACACTCTAGCCTTGCAGTCACCAATGCAGTTCCCAGGTTAAGCCCGGGGATTTCACATCGGTCTTACAAAACCGCCTCCGCACGCTTTACGCCCAGTAATTCCGATTAACGCTTGCACCCTAGGTATTACCGCCGCTGCTGGCCGATA
+
CCCCCCCCCCCCCCCCCCC5CCCCCCCCCCCCCCCCCCCCCCCCCCCCCCCCCCCCC*CCCCCCCCCCCCCCCC5CCCCCCCCCCCCCCCCCCCCCCCCCCCCCCCCCCCCCCCCCCCCCCCCCCCCCCCCC5CCCCCCCCCC*CCCCCCCCCC*CCCCCCCCCCC*CCCCC5CCCCCCCCCCCCCCCCCCCCC5CCCCC5CCCCCCCC*5CC5CCCC5CCCCC55CCC**CCCCCCC5CCCCCCCCC5CC*CCCCCC**CCC*55CCCCCCCC**C5CC5CC55*C5C*5CCCCC#####
@VH01349:24:AACVJTHM5:1:1110:46919:48651 2:N:0:AGGTGAGA+GGCATAGA
GTCATGGGACTACTAGGGTTTCTAATCCTGTTCGCTCCCCATGCTTTCGCTCCTCAGCGTCAGTTACAGCCCAGAGACCTGCCTTCGCCATCGGTGTTCCTCCTGATATCTGCGCATTTCACCGCTACACCAGGAATTCCAGTCTCCCCTACTGCACTCTAGTCTGCGCGTACCCACTGCAGAACCGGAGTTGAGCCCCGGTCTTTCACAGCAGACGCGACAAACCGCCTACGAGCTCCTTACGGCCAATAATTCCGGATAACGCTTGCGCCCTACCTATTACCCGGGCTGGTGGGCAAGA
+
CCCCCCCC5CCCCCCCCCC5CCCCCCCCCCCCCCCCCCCCCCCCCCCCCCCCCCCCCCCCCC*CCCCCCCCCCC5*5C5CCCCCCCCCCCCCCCCCCCCCCCCC5CCCCCCCCCCCCCCCCCC*CCCCCC*CCCCCCCCCCCC*CCCCC5CCCCCCCCCC*CC*CCC*5CCC5*CCCC5*C5CCCCCCCCC55CC*CCC5CCCCCCCCCCCCCCC5*CCC5CCC5C5*CCC*C5*C5CCCCC5CCCC*CCC55C5C55**55**555555*5C5C5*555C5555**555C*CC**#####
@VH01349:24:AACVJTHM5:1:1110:29119:49560 2:N:0:AGGTGAGA+GGCATAGA
GTCATGGGACTACACGGGTTTCTAATCCTGTTTGCTCCCCACGCTTTCGCGCCTCAGCGTCAGAACCGGACCAGAGAGCCGCTTTCGCCACCGGTGTTCCACCCAATATCTACCAATTTCACCTCTACACTGGGTATTCCACCCTCCTCTTGCGGCCTCCAGCACATCTGTTTCGGCCGCACCTCCGGGGTTGAGCCCCGGGCTTTCACGAGCCCACATAATGCGCCGCCTACCCGCCGTTTACGCCCAGTGATTCCGAACAACGCTAGCACCCTCCGTCTTACGGCGGGTGGTGCCGTTG
+
CCC5C*5CC*CCCCC5CC5CCCCCCC5*CCCCCCCCCC5CC5CCCCCCCCCCCCCCCCCCCCCCCCC5CCCCCCC5CCCCC55CC5CCCCC5*CC*CCCCCCCCC*CCC*5CC*CCC5CCCC5*CCCCCC55CCCCCC**CC5CCCCCCC555C5C5CCCCCCCCCCC*CCCC5CCCC5CCC*CC555C5CC5C5C55CC***CCCCCCCCCC5*CCCC5CC*CC*5CC55C*5*C55*55*5555555C5C*555*55*55*5555555*55CC**55555*5*555**55555*#####
@VH01349:24:AACVJTHM5:1:1110:56557:50071 2:N:0:AGGTGAGA+GGCATAGA
GTCATGGGACTACCGGGGTATCTAATCCTGTTTGCTCCCCACGCTTTCGCGTCTCAGCGTCAGTATCTGACCAGGGGGCCGCCTTCGCCACCGGTGTTCCTCCCGATATCTACGCATTTCACCGCTACACCGGGAATTCCACCCCCCTCTTCAGTACTCTAGCTTGCCAGTTTCATGCGTCGTTCCCCGGTTGAGCCGGGGGATTTCACACATGACTTAACAAACCGCCTACACCCCCTTTACGCCCAATGATTGCGAACAACGCTTGGACCCTCTGTATTACCGCGGCTGCTGGCTTAAG
+
CCCCCCCCCCCCCCCCCCCCCCCCCCCCCCCCCCCCC5CC5CCC5CCCCCCCCCCCC5*CCCCCCC5C5CCCCC*CCC*CCCCCCCC*CCCCCCCCCCCCCCCCCCCCCCCCCCCCCCCCCCCCCCCCCCCC*CCCCCCCCC*CCCCCCCCCC5CCCCCCCCCCCCCCCCC5CC5CCCCCCCCC5CCCCCCCCCC*CCCCCCCCCCCCCCCCCCCCCCC5CCC*CCC5CCCCC**C*CCCC5*5CCC*CC55*5*55555C5555CC55C55555555C5*C55555C555*C555#####
@VH01349:24:AACVJTHM5:1:1110:29081:51567 2:N:0:AGGTGAGA+GGCATAGA
GTCATGGGACTACACGGGTATCTAATCCTGTTTGCTCCCCACGCTTTCGAGCCTCAGCGTCAGAAATGTTCCAGAGCGCCGCCTTCGCCACCGGCCTTCCTCCCGATCTCTACGCATTTCACCGCTACACCGGGAATTCCGCCCTCCTCTCCCATCCTCTAGCTAAGCAGTCCCCTCTGCACTTTCCAGGTTAAGCCTGGAGATTTCACGGAGGGCTTACCCAACCGCCTACGCTCCCTCTAGGGCGAGTAAATCCGAACAACGCTTGCCACCTTCGTATTACCCCGGCTGCTGGCTTCAA
+
CCCCCCCCCCCCCC*CCCCCCCCC5CCCCCCC5CCCCC5CCCCCCCCCCCCCCC*CCCCCCCC5CCC*CCCCC5CC*CCCCC*CCCCCCCCCCCC*CCCCC5*CCCCCCCCCC5CCCCCCC5CC5CCCC55CCCCCCCC5C***CCCCCCCCCCCCCCCCCC*CCC5*CC5CC5CCCC5*CCCCCCC5CCCCCCC55CCCCC*5CCCCCCCCCCC*CCCCCCCCCCCCCCCCC5CC5C5CCC**5C*5CCC5C5*5C5C5C5*555C5**55*5555555555C5555*55555*5#####
@VH01349:24:AACVJTHM5:1:1110:54114:52248 2:N:0:AGGTGAGA+GGCATAGA
GTCATGGGACTACTGGGGTATCTAATCCTGTTTGCTCCCCACGCTTTCGCCCCTCAGCGTCAGAACTGGTCCAGCTGGCCGCCTTCGCCACGAGTGTTCTCCCCCATCTCTACGCATTTCACCGCTACATGGGGAATTCCACCAGCCCCTCCCAGCCTCAAGTCCCGCAGTTTCCACCGACCCAACACGGTTGAGCCGTGTGATTTCACAGCGGACATACCGCACCGCCTACGCGCCCTTTACCCCCAATGATTCCGAACAACGCTTGCCCCTTCCGAATTACCGCGGCTGGTGGCAGTAT
+
CCC*CCCCCC*CCCCCCCCCCCCCCCCCCCCC55CCCCCCCCCCCCCCCC*CCC5CCCCCCCCCCCCCCCCCCCCCCC5CCCCCCCCCCCCCCCCCCC5CCCCCCCCCCCCCC5CCCCC5CCC*CCCCCCCCCCCCCCCCC5CC5CC5CCCCC5CCCCCCCCCCC5*5C5CC5CCCCC*CC5CCC5CC*CCC*CCC5CCCCC*CCCC*C**5C55CCCC5***555CC5CCC5*CCCC*CC5C*CCC5C*C5C5CC5C*55C5C5C55C*CC55*55*55555*55*5555*C55*#####
@VH01349:24:AACVJTHM5:1:1110:45347:53479 2:N:0:AGGTGAGA+GGCATAGA
GTCATGGGACTTCCCGGGTTTCTAATCCTGTTTGCTCCCCACCCTTTCGCTCCTCAGCGTCAGTATTGGCCCAGAGAACCGCCTTCGCTACAGGTGTTCCTCCCGATTTCTGCGCATTCCACCGCTACACCGGGAATTCCGTTCTCCTCTACCAAACTCTAGCTATAGCAGTATCGACCGCAGTCCCGAAGTTGAGCCTCGGGGTTTCACGACCGACTTACTAAGCCGCCTACGAGCTCTTTACGCCGAATGATTCCGGACAACGCTCGCCCCCTACCTATCACCGCGGGTGGTGGTGCAA
+
CCC5CCCCCCC*CCCCCCCCCCCCCCCCCCCCC5CC*CCCC***CCCCCCCCCCCCCCCCCCCCCCCCCCCCCCCCCCCCCCCCCCCCCCCCCCCCCCCCCCCCCCCCCCCCCCCCCCCCCCCCCCCCCCCCCCCCCCCCCCCCCCCCCCC5*CCCCCCCCC5CCCCCCCCCC5CCCCC5CCCCC*CCCCCCCCCCCCCCCCC*CC5CCCCCCC5CCCCCCCCCCCCCCCCC5C*5CCCCCCC5CCC*C5CC*CCCCCCCC*5CC*555C*55C5C5C5C5CC5C5C55*C5*555#####
@VH01349:24:AACVJTHM5:1:1110:57390:54123 2:N:0:AGGTGAGA+GGCATAGA
GTCATGGGACTACCCGGGTATCTAATCCCGTTTGCTCCCCACACTTTCGTGCCTCAGTGTCAGTGCTGGTCCAGGTAGCCGCCTTCGCCACGGATGTTCCTCCCGATATCTACGCATTTCACTGCTACACCGGGAATTCCGCTACCCTCTACCGCACTCTAGACTGCCAGTATCCAATGCAATTCCCAGGTTGAGCCCAGGGCTTTCACATCAGACTTAACAAACCACCTACGCACGCTTTACGCCCAGTAATTCCGAGTAACGCTTGCACCCTTCGTATTACCGCGGCTGCTGGCACTAA
+
CCCCCCCCCCC*5CCCC5CCCCCCCCCCCCCCCCCCCCCCCCCCCCCCCCCCCCCCCCCCCCCCCCCCCCC5CCC5C5CCCCCCCCCCCCC*C5CCCC5CCCCCCCC*CCCC5*CC5CCCCCCCCCCCCC*CCCCCCCC*CCCCCCCCCCCCC*CC*CCC5CCCCCCCCCC*CCC5CCCCCCCCCCC5CCCC5CC*CCCC*CCCCCCCCCCCCCCCCCCC55CCCCCCCCCCCCCC5CC5CCCCC5CCCCC*CCCCCC5C5C*5CCC5CC5CCCC55CC5CCCCCCC5CCC5CC*C#####
@VH01349:24:AACVJTHM5:1:1110:66403:54388 2:N:0:AGGTGAGA+GGCATAGA
GTCATGGGACTACCAGGGTTTCTAATCCTGTTCGCTCCCCACGCTTTCGCGCCTCAGTGTCAGTTACAGACGAGAAAGTCGCCTTCGCCACTGGTGTTCCTCCAAATCTCTACGCATTTCACCGCTACACTTGGAATTCCACTTTCCTCTTCTGCACTCAAGTTCCCCAGTTTCCAATGACCCTCCACGGTTGAGCCGTGGGCTTTCACATCAGACTTAAGAAACCACCTCCGCGCGCTTTACGCCCAATAATTCCGGACAACGCTTGCCACCTACGTATTACCGCGGCTGGTGGCGTCTG
+
CCCCCCCC5CCCCCCCCCCCCCCC*CCCCCCCCCCCC5CCCCCCCCCCCCCCCCCCCCCCCCCCCCCCCCC*CCCCCCCCCCCCCCCCC5CCCCCCCCCCCCCCCCCCCCCCC5CCCCCCCCCC5CCCCCCCCCCCCCCCCCCCCC*CCCCCCC5CCC*CC*C5*5C5C5CCCC5C5C*5CC5CCCCC5CCCC5CC5*C5*5*CCCCCCCCCCCC5CC*5C*5C555555*5555C55C*5C55CC55CCCCCCC5CCC**555*5*5*55555*55555C55C55555CC*CCCC#####
@VH01349:24:AACVJTHM5:1:1110:62427:54994 2:N:0:AGGTGAGA+GGCATAGA
GTCATGGGACTACAAGGGTTTCTAATCCCGTTTGCTCCCCTGGCTTTCGCGCCTCAGCGTCAATGCCGGTCCAGGATGCCGCCTTCGCCACTGGTGTTCCTCCAGATATCTACGCATTTCACCGCTACACCTGGAATTCCACATCCCTCTCCCGGATTCGAGCCCGCCAGTATCGGACGCAGTTCCTCGGTTGACCCGAGGGATTTCACGTCCGACTAAGCGGGCCGCCTACGCGCCCTTTACGCCCAGTAATTCCGAACAACGCTTGCCCCCCCCGTATTACCGCGGCTGGTGGGGCTAC
+
CC5CCCCCCCCCCCCCCCCCCCCCCCCC5CCCCC*CCC5CCCCCCCC5CCCCCCCCCCCCCCCC55CCCCCCCCCCCCC5C5CCCCCCCCCCCCCCCCCCCCCCCCC5CCCCCCCCCCCCCCCCCCCCCCCCCCCCCCCCCCC5CCCCCCCCCC*CCCCCCC5C*CCCCCCCCCCCCCCCCCCCCCCCCCCCCC*5CCCCCCCCCCCCCCCC5CCCCCC55CCCC*CCCCCCC*CCC*C5C*5C5C55CCCCCCCCCC5CCCCCCCCCC*CCCCC**CC*5C*5*C555C**555*#####
@VH01349:24:AACVJTHM5:1:1111:57352:4786 2:N:0:AGGTGAGA+GGCATAGA
GTCATGGGACTACAAGGGTATCTAATCCCGTTCGCTCCCCTAGCTTTCGCGCATCAGCGTCAGTGTCAGCCCAGCAACCCGCCTTCGCCGCAGGTGTTCCTCTCGATATCTACGCATTTCACCGCTACACCGAGGATTCCAGTTGCCCCTTCTGCACTCTAGCCCCGCAGTATCGGCTGACCTTTCCGGGTTAACCCCGGAGATTTCACAGTCGACTTGCGGTGGCCGCCTACGCGCCCTTTACCCCCAGTAAATCCGAACAACGCTTGCTCCCCCCGTATTACCGCGGCTGCTGGTGTTC
+
CCCCCCCCCCCCCCCCCCCCCCCCCC5CCCCCCCCCCCCCCCCCCCCCCCCCCCCCCCCCCCCCCCCCCCC*CCCCCCC*CCCCCCC*CCCCCCCCCC*CCCCCCCC5CCCCCCCCCCCCCCCCCCCCCCCCCCCC5CCCCCCCCCC5*CCCCC*CCCCCCCCCCCCCCCCCCCCCCCCCCCCCC55CCC5CCCC*C55CC*55C55555555555555*55C5CCCC*CCCC*CC*C*CCCCC*5C5*5CCCC5CCCCCCCC*C5CC55CC5CC5CCCCC*CC5CC**CCC5C*5#####
@VH01349:24:AACVJTHM5:1:1111:54398:5241 2:N:0:AGGTGAGA+GGCATAGA
GTCATGGGACTACCCGGGTTTCTAATCCTGTTTGCTCCCCACGCTTTCGCTCCTCAGCGTCAGTGCCGGCCCAGAGAACCGCCTTCGCTACTGGTGTTCCTCCCGATATCTGCGCATTTCACCGCTACACCGGGAATTCCATTCTCCTCTACCGGACTCGAGTCACAGCAGTATCGACTGCAATTCCGAGGTTGAGCCTCGGACTTTCACAGCCGACTTGCTGAACCGCCTACGAGCTCTTTACGCCCAATGATTCCGGATAACGCTCGGACCCTACGTATTACCGCGGCTCCTGGCAAAT
+
CCCCCCCCC*C55CCCCCCCCCCCCCCCCCCCCCCCCCCCCCCCCCC*CCCCCCCCCCCCCCCCCCCCCCCCCC5CCCC*CCCCCCCCCCCCCCCCCCCCCCCCCCCCCCCCCCCCCCC5CCCC*CCCCCC*CCCCCCCCCC5CCCCCCCCC*5CCCCCCCCCCCCCC5CCCCCC*CCCCCCCCCCCCCCCCCCCC*CCCCCCCCCCCCCCC*CCCCCCCCCCCCC*CCCCC5CCCCC*CCCCCCCCCCCC*C5CCC*CCCCCC5CCCCCCCCCC5CC5C5CCC5555C5C*CC55#####
@VH01349:24:AACVJTHM5:1:1111:29668:6452 2:N:0:AGGTGAGA+GGCATAGA
GTCATGGGACTACAGGGGTATCTAATCCTGTTTGCTCCCCACGCTTTCGCGCCTCAGCGTCAGTTACAGACCAAAGAGTCGCCTTCGCCACTGGTGTTCCTCCACATCTCTACGCATTTCACCGCTTCACGTGGAATTCCACTCTTCTCTTCTGCACTCAACTCCCCCAGTTTCCAAAGACCCTCCACGGTTGAGCCGTGGGCTTTCACATCAGACTTAAAGCACCCCCTGCGCGCGCTTTACGCCCAATAATTCCGGACAACGCTTGGCACCAACGTATTACCCCGGCTGGTGGGTCCAG
+
CC*CCCCCCC*CCCC*CCCCCCCCCCCCCCCCCCCCCCCCCCCCCC5CCCCC*C*CCCCCCC5CCCCCCCC55CCC*CCCCCCCCC5CCCCCCCCCCC5CCCCCCC55CCC*5**C*CCCC5C555*CCCCC5CCCCCCCCCC*CCCC*5CCCCCCCCCCCCCCCCCCCCC5C5CCC*5C55555C55*5C55555555CC5*CCCC555*5555C5CC555*555*5*55C55CC55*55C*5C555*5*55555*555555*55555C5*C*55*55555*5**55*55*55**#####
@VH01349:24:AACVJTHM5:1:1111:16887:7077 2:N:0:AGGTGAGA+GGCATAGA
GTCATGGGACTACTAGGGTATCTAATCCCGTTTGCTCCCCTAGCTTTCGCGCCTCAGCGTCAAGAAACAGGCCAGGTAGTCGCCTTCGCCACTGGTGTTCCTCCCGATATCTACGCATTTCACCACTACACCGGGAATTCCACTACCCTCTCCTGCCTTCGAGTCGATCAGTATCGCGTGACCCTCCCCAGTTGAGCCGGGGGGTTTCACACGCGACTTGAACGACCGCCTGCGCGCTCTTTACGCCCAGTAAATCCGGACAACGCTTGCCACCTACGTATTACCGCGGCTGGTGGAAACT
+
CCCCCCCCCCCCCCCCC5CCCCCCCCCCCCCCC*CCCCCCCCCCCCCCC5CCCCCCCCCCCCCCCCCC5CCCCCCCCCCCCCCCCCCCCCC5CCCCCCC*CC5CCCC*CCCCCCC*5C5CCC*5CCC*CCC5CCCCCCC5CCCCCCCCCCCCCCCCCCCCCCCCCCCCCCCC5C*C5CCCCC*5C5C5CCC5CCCCC5CCCC5*CCCCCC55CCCC*CC5C*CCCC5C5C5555CC5CCCCCCCCCCCCCCCCCCCCCCCCCCCCCCCCCCCCC*5*CC*C*C555*555C5*555#####
@VH01349:24:AACVJTHM5:1:1111:21147:8308 2:N:0:AGGTGAGA+GGCATAGA
GTCATGGGACTACAGGGGTTTCTAATCCTGTTTGCTACCCACGCTTTCGCGCCTCAGTGTCAGTATCAGTCCAGAAAGTCGCCTTCGCCACTGGTGTTCCTTCCGATATCTACGCATTTCACCGCTACACCGGATATTCCACTTCCCTCTACTGTACTCTAGACTCCCAGTATTAAATGCCATTCCAAGGTTGAGCCCTGGGATTTCACATCTAACTTAAGTGCCCACCTACGCGCCCTGTACGCCCAGTAATTCGCATTAACGCTGGCACCCTCTGTATTACCTCGGCTGCTGGCAAGGC
+
5CC5CC*CCCCCCC*CCCCCCCCCCCCCCCCCCC*CCCCCCCCCCCCCC5CCCCCCCCCCCCCCCCCCCCCCCCCCCCCCCCCCCCCCCCCC*5CCCCCC*C5CCCC5CCCCCCCCCCCCCCCCCCCC5CCCCC*C5C*5C5CCCC5CCCCCCCCCCC55C*CCCCCC5CC5CC5CC5C*555CC*CC**5C555C55C5555C*5C5C*555CC*CCCCCC55*CCCCC*55*5*555*5555*555*5***55***55555555*5*55*555555555******55*5*5555#####
@VH01349:24:AACVJTHM5:1:1111:15334:9311 2:N:0:AGGTGAGA+GGCATAGA
GTCATGGGACTACAGGGGTATCTAATCCTGTTTGCTCCCCACGCTTTCGCACCTCAGCGTCAGTACCGGGCCAGTGAGTCGCCTTCGCCACTGGTGTTCTTGCGAATATCTACGAATTTCACCTCTACACTCGCAGTTCCACTCACCTCTCCCGGACTCAAGCTCGTCAGTATCAAAGCCAGTTCTGGAGTTGAGCTCCAGGATTTCACCCCTGACTTAACAACCCGCCTACGTGCGCTTTACGCCCAGTGATTCCGAGCAACGCTAGCCCCCTTCGTATTACCGCGGCTGCTGGCTCATC
+
CCCCCCCCCCCCCCCCCCCCCCCCCCCCCCCCCCCCCCC5CCCCCCCCCCCCCCCCCCCCCCCCCCC5CCCC*CCCCCCCCCCCCCCCCCCCCCCCCCCCCCCCCCCCCCCCCCCCCCCCCCCCCCCCCCCCCCCCCCCCCCCCCCCCCCCCCCCCCCCCCCCCCCCCCCC5CCCCCC*CCCCCCCCCCCCCCCCCCCCCCCCCCCCCCCCCCCCCCCCCC*C*CC5CCCCCCCCCCCCCCCCCC5CC5C5CCCCCCCCCCCCC*CCCCCCCCCCCCCCCCCCCC5CC5CCCCCCC#####
@VH01349:24:AACVJTHM5:1:1111:52845:9633 2:N:0:AGGTGAGA+GGCATAGA
GTCATGGGACTACTGGGGTTTCTAATCCTGTTCGCTCCCCACGCTTTCGCGCCTCAGCGTCAGTTACAGACCAGAGAGGCGCCTTCGCCACTGGTGTTCCTCCACATCTCTACCCATTTCACCGCTACAGGTGGAATTCCGCTCTCCTCTTCTGCACTGAAGTTCCCGAGTTTCCAATGACCCACCCCGGTTGAGCCGGGGGCTTTCACATGAGACTTAAGGAACCGCCTGGGCGCGCTTTACGCCCAATAATTGCGGACAACGCTTCCCACCTACGTATTACGGCGGCAGCTGGCTGACG
+
CCCCCCCCC*CCCCCCCCCCCCCCCCCCCCCCCCCCCCCCCCCCCCCCC5CCCCCCCCCCCCCCCC5C5CCC5CC*C5CCC*CCCCCCCCCCCCCCCCCCCCCCCCCCCCCCC*CCCCCCCCCCCCCCC*CC5CCC5CCCCCC*CCCC5C5CCCC*CC*CCCCC55CC5CC*C5CCC55CC5**555CC5CCCC555CCCCCCCCCCC5CC*C5CC*CCC5CCCC*555CCC5CCCC*CC5C*5*C*5*55**55555C5CC5*5*5***55555555C**55*55555*5C5555#####
@VH01349:24:AACVJTHM5:1:1111:43737:10371 2:N:0:AGGTGAGA+GGCATAGA
GTCATGGGACTACACGGGTATCTAATCCTGTTTGCTCCCCACGCTTTCGCACCTCAGCGTCAGTATCGAGCCAGTGGGCCGCCTTCGCCACCGGTGTTCTTCCTAATATCTACGAATTTCACCTCTACACTAGGAATTCCACCCACCTCTCTCGAACTCAAGACGTGCTGTATCAGAGGCAGTTCCGGAGTTGAGCTCGGGGATTTCACCCCTGACTGGCACATCCGCCTACGTGCGCTTTACGCCCAGTGATTCCGAACAACGCTAGCCCCCTTCGTATTACCGCGCCTGCTGGCTGCAT
+
CCCCCCCCCCCCCCCCCCCCCCCCCCCCC5CCCCCCCCCCCCCCCCCC*CCCCCCCCCCCCCCCCC5CCCCCCCCCCCC5CCCCCCCCCCCCCCCCCCCCCCCCCCCCCCCCCC*CCCCCCCCCCCCCCCCCCCCCCCCCCCCCCCCCCCCCCCCCCCCCCCCCCCCCC5CCCC**5CCCCCCC55CC55C5CC**5C*CCC55CCCC5CCCC5CCCCCCCC5CCCCCCCCCCC5C5*55CCC5CC5CCCCC*CCCCCC5CCC5CCCCC5CCCCCC55C5CC55CCC5CCC5CC*5#####
@VH01349:24:AACVJTHM5:1:1111:15808:10958 2:N:0:AGGTGAGA+GGCATAGA
GTCATGGGACTACCGGGGTATCTAATCCTGTTTGCTCCCCACGCTTTCGCGCCTCAGCGTCAGTATTGGCCCAGGAAGTCGCCTTCGCCACTGGTGTTCCTTCCGATATCTACGCATTTCACCGCTACACCGGAAATTCCACTTCCCTCTACCATACTCTAGTCAGGCAGTATCGAATGCAATTCCCAGGTTGAGCGCAGGGGTTTCACATCCGACTTACCAAACCCCCTACGCCCGCTTTACGCCCAGTAATTCCGATTAACGGTAGCACCCTCCGTATTACCGCGGCTGCAGGCGTTCT
+
CCCCCCCCCCCCCCCCCCCCCCCCCCCCCCCCCC5CCCCCCCCCC*CCCCCCCCCCCCCCCCCCCCCCCCCCCCC5CCCCC5CCCCC5CCCCCCCCCC*CCC5CCC5CCCCCCCCCCCCCCCCCCCCC5CC*CCCCCCCCCCCCCCCCCCCC5C5CCC*CC*CCCCCCCCCCCCCCCCC*CCCC5CC**5CC**55*CC5CCCC*C*CC5C5*5*55555*5C55**5555555**CC5C55CC5CC5CC5C5CCCCCCC5CCC*C5C5CCC*5555C5CC5C5555*5555*555#####
@VH01349:24:AACVJTHM5:1:1111:59340:11886 2:N:0:AGGTGAGA+GGCATAGA
GTCATGGGACTACAGGGGTTTCTAATCCCGTTCGCTCCCCACGCTTTCGCCCCTCAGCGTCAGGTCTGATCCAGAGCGTCGCTTTCGCCACTGGTGTTCCTCCCGATATCTACGCATTCCACCACTACACCGGGAATTCCACGCTCCTTTACCAGCCTCAAGCCAGCCAGTTTTGCACGCCCTCTCCCAGTTAAGCCGGGACGTTTCACGTCCAACTTACCTCGCCCCCTACGGGGGCTTTAACCCCAAAAAATCCGGATAACGCTTGTCCCCTACGTTTTACCGCGGCTGCTGGCATCAG
+
CCCCCCCCCCCCCCCCCCCCCCCCCCCCCCCCCCCCCCCCCCCCCCCC*CCCCCCCCCCCCCCCCCCCCCCCCCC**5CCCCCCCCCCCCCCCCCCCCCCC5CCCCCCC5CCCC*CCC5CCCCCCCCCCCCC5CCCCCCCCCC5CCCCCCC*CCCCCCCCCCC5CC*CC5CCCCC5CC5*CCCCCC55C5CCCC*CCCCC5**CCCCCC*CC*5C5CCCCCCCCCC**5CC5C*C*C5CCC***C5C55*5555*5*5555C*5*C5555555555*5C55555C5CCCCCCCCC5#####
@VH01349:24:AACVJTHM5:1:1111:15372:13287 2:N:0:AGGTGAGA+GGCATAGA
GTCATGGGACTACCGGGGTATCTAATCCTGTTTGCTCCCCACGCTTTCGCGCCTCAGCGTCAGTACCGAGCCAGTGAGCCGCCTTCGCCACTGGTGTTCTTCCTAATATCTACGAATTTCACCTCTACACTAGGAATTCCACTCACCTCTCTCGGACTCGAGATCCGCAGTATCAAAGGCAGTTCCGAGGTTGAGCCTCGGGATTTCACCCCTGACTTGCAGATCCGCCTACGCGCCCTTTACGCCCAGTAATTCCGAACAACCCTAGCCCCCTCCGTATTACCGCCGCTGCCGCCGCTAT
+
CCCCCCCCCCCCCCCCCCCCCCCCCCCCCCCCCCCCCCCCCCC*CCCCCCCCCCCCC*CCCCCCCCCCCCCCCCCCCCCCCCCCCCCCCCCCCCCCCCCCCCC5CCCCCCCCCCCCCCCCCCCCCCCCCCCCCCCCCCCCCCCCCCCCCCCCCCCCC5CCC5CC5CCCCCCCCCCCCCC*CCCCCCC5CC5CCC5C5CCCCCCCCCCC5CC5CCC5CCC5CC*CCCCCCCCC5*5**CCC5CCCC*C5CCC5CCC55CCCC5C*5CCC5C5CCCCC55C5CCC5*C55C*5CCC*C#####
@VH01349:24:AACVJTHM5:1:1111:15372:13438 2:N:0:AGGTGAGA+GGCATAGA
GTCATGGGACTACTCGGGTATCTAATCCTGTTTGCTCCCCACGCTTTCGCGCCTCAGCGTCAGTTACGAGCCAGAAAGCCGCCTTCGCCACTGGTGTTCTTCCTAATATCTACGAATTTCACCTCTACACTAGGAATTCCGCTTTCCTCTCTCGTACTCAAGTCTTCCAGTATGAAACGCACCTCCTGGGTTAAGCCCAGGGCTTTCACGCCTCACTTAAAAAACCGCCTACGCGCCCTTTACGCCCAGTCATTCCGAACAACGCTAGCCCCCTCCGTCTTACCCGGGCTGCTGGCCATGA
+
CCCCCCCCCCCCCCCCCCCCCCCCCCCCCCCCCCCCCCCCCCCCCCCCCCCCCCCCCCCCCCCCCCCCCCCCCCCCCCCCCCCCCC5CCCCCCCC*CCCCCCCCCCCCC5CCCCCCCCCCCCCCCCCCCCCCCCCCCCCCCCCCCCCCCCCCCCCCCCCCCCCCCCCCCCCCCC5CCC5*CCC*CCCCCCCC*C5CC5CCCC5CCCCCCCCCCCCCCCCC5CCC5*C*CCCCCC5CCCCCCCCCCCCCCCC*CCCCCC5CCC*5C*CCCC5CCC*CCCC55CC*5*55CCC*CC*C#####
@VH01349:24:AACVJTHM5:1:1111:13800:14896 2:N:0:AGGTGAGA+GGCATAGA
GTCATGGGACTACAGGGGTATCTAATCCTGTTTGCTCCCCACGCTTTCGCGCCTCAGTGTCAGTTACAGACCAGAAAGTCGCCTTCGCCACTGGTGTTCCTCCAAATCTCTACGCATTTCACCGCTACACTTGGAATTCCACTTTCCTCTTCTGCACTCAAGTCCCCCAGTTTCCAATGACCCACCACGGTTGAGCCGTGGGCTTTCACATCAGACTTAAGAAACCGCCTGCGCGCGCTTTACGCCCAATAATTCCGGATTACCCTTGCCACCTACGTCTTACCGCGGGTGGTGCCTGGTC
+
CCCCCCCCCCCCCCCCCCCCCCCCCCCCCCCCCCCCCCCCCCCCCCCCCCCCCCCCCCCCCCCCCCCC*CCCC5CCCCCCCCCCCCCCCCCCCCCCCCCCCCCCCCC5CCCCC**CCCCCCCCCCCCCC**CCCCCCCCCCC5CCCCC*CCCCC*CCCC5CCC5CCCCCCC5CCCCCCCCCC5*CCCC5CCC*CCC5CCC5CC*CCCCC5C*C*CCCCCC*C5CC555CCCC*CC*C5*CCCCC*555C555*555*555*55*5*555*55555555*5*55*55*5*5555555#####
@VH01349:24:AACVJTHM5:1:1111:75757:15010 2:N:0:AGGTGAGA+GGCATAGA
GTCATGGGACTACCGGGGTTTCTAATCCTGTTTGCTCCCCACGCTTTCGCGTCTCAGCGTCAGTTGTATGCCAGGCAGTCGCCTTCGCCACTGGTGTTCCTCCTAATATCTACGCATTTCACCGCTACACTAGGAATTCCACTGCCCTCTCATACTCTCAAGATATCCAGTATCAGATGCAGTCTATCGGTTGAGCCGATAGTTTTCACATCTGACTTAAATATCCGCCTACACGCTCTTTACGCCCAGTAATTCCGGACAACGCTCGCCCCCTACGTATTACCTCGGCTGCTGGCGTTTG
+
CCCCCCCCC5CCCCCCCCCCCCCC*CCCCCCCCC*CCC*CCCCCCCCCCCCCCCCCC*CCCCCCC5CCCCCCCCCCCCC5CCCCCCCC*CCCCCC5CC*CCCC*CCCCCCCCCCCCCCCCCCCC*CCCCCC*CCCCCCCCC5C*5CCCCCC5CCCCCCCCC55CCCCC5CC5CCC55C*CCCCCCCCCCC*CCCCC55CCCCC*CCCCCCCCC55CCC*CC55C5C*C5CCCC5CCC5CCC5CCCCCCCCC*CC5CC*C5CCCC*C*CCCC5CCCCCCCC5CCC*C*C5CCC5CC*#####
@VH01349:24:AACVJTHM5:1:1111:34232:17982 2:N:0:AGGTGAGA+GGCATAGA
GTCATGGGACTACTCGGGTTTCTAATCCCTTTCGCTACCCTAGCCTTCGAGCCTCAGCGTCAGGAATTGTCCAGTAGCTCGCTTTCGCCACGAGTGTTCCTCTTGATCTCTACGCATTTCACTGCTACACCAAGAATTCCAGCTACCTCTCCAATCCTCTAGCATGGCAGTATCGGATGCAGTTCCGGGGTTGAGGCCCGGGATTTCACATCTGACTTACCACGCCGCCTACCCTCCCTTTACGCCCAGTGATTCCGAACAACCCTTGGGACCTTCGTATTACCGCGGCTGCTCGCGCTAT
+
CCCCCCCCCCCCCCCCCCCCCCCCCCCCCCCCCCCCCCCCCCCC5C5CCCC5CCCCCCCCCCCCCCCCCCCCCCCCCCCCCCCCCCCCCCCCCCCCCCCCCCCCCCCCCCCCCCCCCCCCCCCCCC*CCC5CCC*CCCCCCCCCCCCCCCC*CCCCCCCC***CCCCCCCC55CC*5C5*CCC5CCCCCCCCCCC*CCCC5CCCCCCCCCCCCCC*CCC5CCCCCCCCCCC**CCCCCCCC5*CCCC*C5C55CCCCCC*5CC*CC5CC5C*5C55CC5CC5C5C5C5C555C*C*#####
@VH01349:24:AACVJTHM5:1:1111:47203:20954 2:N:0:AGGTGAGA+GGCATAGA
GTCATGGGACTACTCGGGTATCTAATCCCGTTTGCTCCCCACGCTTTCGCGCCTCAGCGTCAGGAGATGCCCAGAGACCCGCCTTCGCCACCGGTGTTCCTCCCGATCTCTACACATTTCACCGCTACACCGGGAATTCCAGTCTCCTCTGCATCCCTCAAGAACGGCAGTCTCGGCCGACTCTCCTCGGTTGAGCCGAGGGCTTTCACGACGGACTTGCCGTCCCGCCTACGCGCCCTTTACGCCCAGTGATTCCGAGCAACCCTTGCCCCCTCTGTCTTACCGCGGCTGCTGGCAGGTA
+
CCCCCCCCCCCCCCCCCCCCCCCCCCCCCCCCCCCCCCCCCCCCCCCCCCCCCCCCCCCCCCCCCC5C5CCCCCCCCCCCCCCCCCCCCCCCCCCCCCCCCC5CCCCCCCCCCCCCCCCCCCCCCCCCC5CCCC5CCCCCCCCCCCCCCCC*CCCCCCCCC**5CCCCCCC*CCCCCCCCCC5CCCCC*5CCCCCCCCC5CCCCCCCCCCCC*CCCCCCC*CCCCCCCCCCCCCCCCCCCCCCCCCCCCC5CCCCCCCC*CCC*CCCCCCCCCCCC*C5CCC*C5CCCCCC*C*5C#####
@VH01349:24:AACVJTHM5:1:1111:14406:22204 2:N:0:AGGTGAGA+GGCATAGA
GTCATGGGACTACAAGGGTATCTAATCCTGTTTGCTCCCCCAGCTTTCGCGCCTCAGCGTCAGGAATCGTCCAGAGAGCCGCCTTCGCCGCCGGTGTTCTTCCTGATATCTACGCATTCCACCGCTACACCAGGAATTCCGCTCTCCTCTCCGATCCTCAAGACCCGCAGTTTCGGAAGCAGGCTCGGAGTTGAGCCCCGAGTTTTCACTCCCGACTTACAGGTCCGCCTACGGGCCCTTTACGCCCAGTGATTCCGGACAACGCTCGCACCCTCCGTATTACCGCGGCTGGTGCCTATGT
+
CCCCCCCCCCCCCCCCCCCCCCCC5CCCCCCCCCCCCCCCCCC*CC*CCCCCCCCCCC*CCCCCCCCCCCCCCC5CCCCCCCCCCCC*CC5CCCCCCCCCCCCCCCC5CCCCCCCCCCCCCCC5CCCCCCCC*CC5CC55C5CCC5CCCC5CCCC*5C5C55CC55CCC5CCC5CCCCC5CC*5CCC5CCCCCC**CCC5CCCCCCCCCCCCCCCCCCCCC*CC*CCCCCCC*CCC*55CCC5C5CCCCCCCCCCCCCCCCCCC*CCC*CCCCCC5*5C5C5*555CCCC**CC*5#####
@VH01349:24:AACVJTHM5:1:1111:41427:22601 2:N:0:AGGTGAGA+GGCATAGA
GTCATGGGACTACTGGGGTTTCTAATCCCGTTTGCTCCCCTGGCTTTCGCTCATCAGCGTCAATGCCGGTCCAGGATGCCGCCTTCGCCACCGGTATTCCTCCAGATATCTACGCATTTCACCGCTACACCTGGAATTCTGCATCCCTCTCCCGGATTCAAGCCAACCAGTATCGGATGCAGTTCCCAAGTTGAGCCTGGGGATTTCACATCCGACTGAGTTGGCCGCCTACGAGCCCTTTACGCCCAGTAATTCCGAACAACGCTTGCCCCCCCCGTATTACCGCCGCTGCTGGGTCGCT
+
CCCCCCCCCCCCCCCCC5CCCCCCCCCCCCCCCCCCCCCCCC*CCCCCC5CCCCCCCCCCCCCCCCCCCCCCCCCCCCCCCCCCCCC*CCCCCCCCCC*CCCCCCCCCCCCCCC5CCCCCCCCCCCCCCCCCCCCCCC5CCCCCC5CCCCCCCCCCCCCCC5CCCCCCCCCCCCCCCC5CCCCCCCCCCCCC*CCCCCCC*CCC*55CCCCCCCCC5CCCCCC5C5CCCCCC5CCCCCCCCC5*C5C*CCCCCCCCCCC5C5C**C*55*C5555C555C**5*55*555*55C55#####
@VH01349:24:AACVJTHM5:1:1111:55080:23415 2:N:0:AGGTGAGA+GGCATAGA
GTCATGGGACTACCAGGGTTTCTAATCCCGTTCGCTACCCATGCTTTCGCGCCCCAGCGTCAGTTACGTCCCAGGGTGCCGCCTTCGCCTCTGGTATTCCTCCGCATCTCTACGCATTTCACCACTACACGCGGAATTCTACACCCCTCTAACGTACTCCAGTGATCCAGTATCAGACAGCCTCTCCCGGTTTAGCCTGGGAGCTTTCATCCCTCACTTAAACCACCCCCTGCGCGCCCTTTACGCGCAGTAATTCCGGATAACGTTTGCGTCCTACGTTTTAGCGCGGCTGCTGGATATG
+
CCCCCCCCCCCCCCCCCCCCCCCCCCCCCCCCCCCCCC*CCCCCCCCCCCCCC5CCCCCCCCCCCCC*CCCCCCCCCCCC*CCCCCCCCCCCC5CCCC5CCCCCCCCCC5CCCCCCCCCCCCCCC5*CCC*5CCCCCCCC5*CCC5CCCC5CCCCCCCCCCCCCCC*CC*CCCCCCCC5C5CCCCCCC5CC*C5C5CC*CCCCCCCCCCC*C*CCC55CCCC*5555**5C5*5555C5CCCC5555*CCCC*5*5*555555555*C5C5555C5*5C5555*5*5*55555555#####
@VH01349:24:AACVJTHM5:1:1111:71175:23529 2:N:0:AGGTGAGA+GGCATAGA
GTCATGGGACTACTGGGGTATCTAATCCTGTTTGCTCCCCACGCTTTCGCGTCTCAGCGTCACTACAAGCCCAGCAAGTCGCCTTCGCCACTGGTGTTCCTGCGAATATCTACGAATTTCACCTCTACACTCGCAATTCCACTTGCCTCTGCTTGAGTCCAGGTCGCCAGTTTTGAAGGGAGTTCCGAGGTTGAGCCTCGGGATTTCACCCCCAACTTAACGACCCGCCTACACGCGCTTTACGCCCAGTAAATCCGAACAACGCTAGCCCCCTTCGTATTACCGCGGCTGGTGGCTATGG
+
CCCCC5CCCCCCCCCCCCCCCCC5CCCCCCCCCCCCCCC5CCCCCCCCCCC5CCCCCCCCCCCCCCCC5CCCCCCCCCCCCCCCCCCC5CCCCCC5CCCCCC*CCCC5CCCCCCCCCCCCCC5CCCC5CCCCCCCCCCCCCCCCCCCCCCCCCCCCCCCC5*CCCCCCCCC5CCCCCC**CCCC*5CCCCCC5CCC*CCCCCCCCCCCCCCCCCCCCCCCCCCCC*5*CCC55C5CCCCCCCCCCCCCCCCCCC5C5CC5CCC555CCCCCCCCCCC**55C**5*55C55*555C#####
@VH01349:24:AACVJTHM5:1:1111:54436:23605 2:N:0:AGGTGAGA+GGCATAGA
GTCATGGGACTACTAGGGTTTCTAATCCTGTTTGCTCCCCACGCTTTCGCACCTCAGCGTCAATACATGTCCAGTGAGTCGCCTTCGCCACTGGTGTTCTTCCGAATATCTACGAATTTCACCTCTACACTCGGAATTCCACTCACCTCTCCATGATTCAAGCGATGCAGTCTTAAAGGCAATTCCAGGGTTGAGCCCTGGGCTTTCACCTCTAACTTACAAAGCCGCCTACGTGCGCTTTACGCCCAGTAATTCCGAACAACGCTAGCCCCCTCCCTATTACCGCGGCTGGTGGCACTAC
+
CCCCCCCCCCCCCCCCCCCCCCCCCCCCCCCCCCCCCCCCCCCCCCCCC*CC*CCCC5CCCCCCCCCCCCC*CCCCCCCCC5CCCCCCCCCCCCCCCCCCCCC5CCCCCCCCCCCCCCCCCC5CCC5CCCCCC5CCCCCCCCCCCCCCCCCCCC*5CC5CCCCCCCCCCCCCCC*CCC5CCCCCCC*5CCCCCCCCCCCCCC*CCCCCCCCCCCCCCCCCC*C*C5C*CCCCCC*5CC*C5CCCCCCCCCCCCC5CCC55CC55**5**C5CCC5C*C55555*5**55555555*#####
@VH01349:24:AACVJTHM5:1:1111:29422:25820 2:N:0:AGGTGAGA+GGCATAGA
GTCATGGGACTACCGGGGTATCTAATCCTGTTTGCTCCCCACGCTTTCGCGCCTCAGCGTCAGTTACAGCCCAGAAAGTCGCCTTCGCCACTGGTGTTCCTCCACATCTCTACGCATTTCACCGCTACACGTGGAATTCCACTTTCCTCTTCTGCACTCAAGCGAACCAGTTTCCAGTGCGACCAGGAGTTGAGCTGCTGGGTTAAACACCGAACTTAATTAGCCGCCTGGGCGCGCTTTACGGCCAATAATTCCGGACAACGCTTGCCCGCTAGGTATTACCGCGGCTGGTGGCCGTATT
+
CCCCCCCCCCCCCCCCCCCCCCCCCCCCCCCCCC*CCCCCCCC5CCCCCCCCCCCCC5CCCCCCCCCCC5CCC55CCCCCCCCCCCC*CCCCCCCCCCC*CCCCCCCCCCCCCC5CCCCCCCCCCC*CCCCCCCCCCCCCCCCCCCCC5CCC5CCCCC*CC5C*CCC5CCCCCCCCC555CCCC5C5CCCCCCCCC*CC5CCCC*CCCCCCC*CCCCCCCCCC*CC555C*C*CCCC*CCC5C*CC5C5CC5C55C*5555*55C555C5CCCC*C5C5CC5555555*5C5CC*5#####
@VH01349:24:AACVJTHM5:1:1111:64756:28394 2:N:0:AGGTGAGA+GGCATAGA
GTCATGGGACTACTGGGGTTTCTAATCCTGTTTGCTCCCCACGCTTTCGTGCCTGAACGTCGGTACTGGTCCAGGAAGTCGCTTTCGCCACTGATGTTCCTTCCGATATCTACGCATTTCACCGCTACACCGGAAATTCCACTTCCCTCTACCGTACCCTAGCTATTCAGTCTCGAATGCAATTCCCAGGTTGAGCCCGGGGCTTTCACACCCGACTTAAATAACCGTCTGCGCACCCTTTACCCCCAGTAATTCCGATTAACCCTCGCACCCACTGTATTACCGCGGCTGGTGGCTAACG
+
CCCCCCCCCCC5CCCCCCCCCCCCCCCCCCCCCCCCCCCCCCC*CC*CCCCCCCCCCCCCCCCCC5CCCCC5CCCCCCCCCCCCC5CCC5CCCCCCCCC5CCCCCC5CCCCCCC5CCCCCCCC5CCCCCCCCCCCCCCCCC*CCCC5CCC*CCCCCCCCCCCC5CCCCCCCCCCCCCCCCCCCCCCC5C*CCCCCC55C*C5CCCCCC5CCCCCCCC5*CCCCC5CCCCC5CC*C*5CCCCC**55CC5*55555C5*55555*555555555C5*55555C5*5555555*555*#####
@VH01349:24:AACVJTHM5:1:1111:42715:28508 2:N:0:AGGTGAGA+GGCATAGA
GTCATGGGACTACCGGGGTATCTAATCCTGTTTGCTCCCCACGCTTTCGCGCCTCAGCGTCAGTTACAGACCAAAGAGTCGCCTTCGCCACTGGTGTTGCTCCACATCTCTACGCATTTCACCGCTACACGTGGAATTCCACTCTTCTCTTCTGGACTGAACTTTCCCAGTTTCCAATGACCCTCCCCGGTTGAGCCGGGGGGTTTCACATCAGACTTAAGAAACCGCCTGCGGGCGCTTTACCCCCAATAATTCCGGATAACGCTTCCCACCTACGTATTACCGCGGCTGCTGGGATATG
+
CCCCCCCCCC5CC5CCCCCCCCCCCCCCCCCCCCCCCCC5CCCCCCCCC*CCCCCCCCCC5CCCCCCCCCCC5CCCCCCCCCCCCCC5C*CCCCCCCC*CC*C55CC555CC5C*CCCCCCCC5CCCCCCCCCC*CCC*5CCCCCC5CCCCCC5*C5C*CC*CCCCCCCC5CC5CCCCC55CC55C5C*5CCCC55CC5C5C*CCCCC5CCCC*C5CCCC**5CC5C5*CCC5*555**C555*555*5**55555555**55*555**5555*55555555*5*5*55C5*5555#####
@VH01349:24:AACVJTHM5:1:1111:15296:29871 2:N:0:AGGTGAGA+GGCATAGA
GTCATGGGACTACTAGGGTATCTAATCCTGTTTGCTCCCCACGCTTTCGCACCTCAGCGTCAGTATCAGTCCAGCGAGTCGCCTTCGCCACTGGTGTTCCTCCGAATATCTACGAATTTCACCTCTACACTCGGAATTCCACTCGCCTCTCCTGACCTCCAGCCTTGCAGTCTATAAGGCAGTTCCCGGGTTGAGCCCGGGGATTTCACCCCATACTTACAAACCCGCCTACGTGCGCTTTACGCCCAGTAATTCCGAACAACGCTAGCCCCCTTCGGATTACCGCGGCTGGTGGCTGGTA
+
*CCCCCCCCCCCCCCCCCCCCCCCCCCCCCCCCCCCCCCCCCCCCCCCCCCCCCCCCCCCCCC5CCCCCCCCCCCCCCCCCCCCCCCCCCCCC5CCCCCCCCCCCCCCCCCCCCCCC5CCC*CCCCCCCCCCCCCCCCCCC5CCCCCCCCCCCCCCCCCCCC*CCCCCC5CCCCCCCCCCCCCCCC5CCCCCCCCCCCCCCCCCCCCCCCC*CCCCCCCCCCCCCCCCCCCCCC**C5CCCCCCCCCCCCCCCCCCC5CCCCC**CCC*CCCC*C5C*CCC**CCC5C55C55C55#####
@VH01349:24:AACVJTHM5:1:1111:77670:31045 2:N:0:AGGTGAGA+GGCATAGA
GTCATGGGACTACTAGGGTATCTAATCCTGTTTGCTCCCCACGCTTTCGCGTCTCAGCGTCAGTATCCGTCCAGAGGGCCGCCTTCGCCACCGGTGTTCTTCCTGATATCTACGCATTTCACCGCTACACCAGGAATTCCACCCTCCTCTCCGGTACTCTAGCCTTCCAGTTTCCAGTGCACTTCGGGGGGTGAGGCCCGGGCTTTCACACCAGACTTAGAGGGCCGCCTACACGCGCTTTACGCCCAGTGATTCCGAACAACGGTTGCACCCTCCGTATTACCGCGGCTGCTGCGACTAT
+
CCCCCCCCCCCCCCC5CCCCCCCCCCCCCCCCCCCCCCCCCCCCCCCCCCCCCCCC5C5CCCC*CCCCCCCC5CCCCCCCCCCCC5CCCCCCCCCCCC5CCCCCCCCCCCCCCCCCCCCCCCCCCCCCCCC**CCCCCC5CCCCCCCCCCCCCCC5CC5CCCCCCCC5C*CCCCCCCC5*CCCCC*CC*CCC55C*C5C5CCCCCC5CCC5CCCCC5CCCCC*C5CCCCCCCCC5C*CCCCCC*5CCCCC5CCCC55CCCCCC**CC5*C5C*CCCC5C**CC55C5555C*5C**#####
@VH01349:24:AACVJTHM5:1:1111:22435:31821 2:N:0:AGGTGAGA+GGCATAGA
GTCATGGGACTACTGGGGTTTCTAATCCCGTTCGCTCCCCTAGCTTTCGCGCCTCAGCGTCAAGAATAGGCCAGAAAGCCGCCTTCGCCACTGGTGTTCCTTCAGATATCTACGCATTTCACCACTACACCTGAAATTCCGCTTCCCTCTCCTATCTTCGAGCCGAACAGTATCGAATGACCTTCCCCAGTTGAGCCGGGGGCTTTCACATTCGACTTACTCCGCCCCCTGCGCGCTCTTTACGCCCAGTAAATCCGGACAACGCTTGCCACCTACGTATTTCCGCGGCTGGTGGCTATAG
+
CCCCCCCCCCCCC*55CCCCCCCCCCCCCCCCCCCCCCCCCCCCCCCCCCCCCCCCCCCCCCCCCCCCCCCCCCCCCCCCCCCCCCCCCCCCCCCCCCCCCCCCCCCCCCCCCCCCCCCCCC5CCCCCC*CCCCC5CCCCCCCCCC*CCCCCCCCCCCCCCCCC*CCCCCCCCCCCCC*C5CCC5*CCCCCCCCC*CCCCCCC5CCCCCCCCCC5CCCCCCC*5CC*CCCCCCCC*CCC*CCCCCCCCCCCCCC*CCCCCCCCCCCCCC*CCCCC5CCCCC*C*55*5555*C5C5#####
@VH01349:24:AACVJTHM5:1:1111:6491:34812 2:N:0:AGGTGAGA+GGCATAGA
GTCATGGGACTACCGGGGTTTCTAATCCTGTTTGCTCCCCACGCTTTCGCGCCTCAGCGTCAGTTACAGACCAGAAAGCCGCCTTCGCCACTGGTGTTCCTCCACATATCTACGCATTTCACCGCTACACCTGGAATTCCGCTTTCCTCTTCTGCACTCAAGTCCCCCAGTTTCCAATGACCCTCCACGGGTGAGCCGTGGGCTTTCACATCAGACTTTAAGGACCGCCTGCGCGCGCTTTACGCCCAATAATTCCGGACAACCCTTGCCACCTACGTATTACCGGGGCTGCTGGCCCTTA
+
CCCCC*CCC*CCCC*CCCCCCCCCCCCCCCCCCC5CCCC*CCCCCCCCCCCCCCCCCCCCCCC5*CCC5CCC5*CCCCCCCCCCCCCCCCCCC55CCCCCCCC*CCCCC5CCC5*CCCCCCCC*5CCCC5*C555C5CCC55CCCCCCCCCCCC*CCCCCC55CCC5555C5CCCCCCCCC555CCCCC**5CC55C5C5*CCCCCCCCCCC5CCCC**CC5C5C*5*5*C555**55*C5555*5*5555555555555*55*5*55**555555*5*5**555*55555*55C5#####
@VH01349:24:AACVJTHM5:1:1111:48680:35077 2:N:0:AGGTGAGA+GGCATAGA
GTCATGGGACTACCGGGGTATCTAATCCTGTTCGCTCCCCACGCTTTCGTGCCTCAGTGTCAGAAATAGCCCAGTAACCTGCCTACGCCATTGGTGTTCCTTCTTATATCTACGGATTTCACTCCTACACAAGAAATTCCAGTTACCTCTGCTTCTCTCGAGTTAGTGAGTTCGAATAATAGTCTGTATGGTTGAGCCACCAGGTTTCACTATTCGCTTTACTAACCACCTACGCAACTCTTTACGCCCAGTCGGTGCGGATAACGCTCGGATCCTACGTATGACCGCGGGTGCTGGTTAC
+
CCCCCC5CCCCCC5CCCCCCCCCCCCCCC5CCCCCCCCCCCCCCCCCCCCC*CCCCCCCCCCCCCCCCCCCCCCCCCCCC*CCCCC*CCCCCCC5CCCCCCCCCCCC5CCCCCCCC5C5CCCC5CCCCCCCCC*CC5CCCC5CCCCCC5CCCC*C55CCCCC*C*CCCCCCC*5CCCCCCCCCCCCCCCC5CCCCC5CCCCCCCCCCCC5CC5CCC*CCCCCC*CCCC5CC5C5CCCCCCCCCC5CCCCCCCC5*C*5CC5C5CC55CCC5CC*CCC55CCC*CCCC55C5CCCCC#####
@VH01349:24:AACVJTHM5:1:1111:35766:36970 2:N:0:AGGTGAGA+GGCATAGA
GTCATGGGACTACAGGGGTATCTAATCCTGTTTGCTCCCCACGCTTTCGCGCCTCAGCGTCAGTTACTGTCCAGGAAGCCGCCTTCGCCACTGGTGTTCCTCCTAATATCTACGCATTTCACCGCTACACTTGGAATTCCGCTTTCCTCTCCAGCACTCAAGAACCACAGTTTCAGATGCGGCGCCAGGGTTGAGCCCTGGAATTTCACATCTGACTTGCAGTCCCGCCTACACGCCCTTTACACCCAGTAATTCGGGACAACGCTCGCCACCTACGTATTACCGCCGCTGCTGGCACCTT
+
CCCCCCCCCCCCCCCCCCCCCCCCCCC5CCCCCCCCCCCCCCCCCCC5CCCCCCCCCC*CCCCCCCCCCCCCCCCCCC5C5C*CC5CCCCCCCCCCCCCCCC5CCCCCCCCCCCCCCCCCCCCCCCCCCCC*CCCCCCCCC*CCCCCCCCCCCCCC*C5CCCC5CC5CCCCCCCCC*CC5CCCCCCCCCCCC*CC5CCC5*CCCCCCCCCC*5CCCCCC5CCCCCCCCCC5CC*CCCCCCCCCCCCC5C5C5C5C*C*C5CCCC5CCCCCC5C5*CCCC*555**55555*C55CC#####
@VH01349:24:AACVJTHM5:1:1111:42014:37349 2:N:0:AGGTGAGA+GGCATAGA
GTCATGGGACTACCAGGGTATCTAATCCTGTTTGCTCCCCACGCTTTCGTACCTCAGCGTCAGTAATAGACCAAAGAGTCGCCTTCGCCACTGGTGTTCCTCCAAATATCTACGCATTTCACCGCTACACTTGGAATTCCACTCTTCTCTTCTATACTCAAGTTCCCCAGTTTCCAATGACCGCTCACAGTTTAGGTATGAGATTTCACATCAGACTTAAAAAAACCCCTGCGTACGCTTTACGCCCAATAATTCCGGACAACCGTTGCCCCCTACGTATTACCGGGGGTGCTGGCTTGGC
+
CCCCCCCCCCCCCCCCCCCCCCCCCCCCCCCCCCCCCCC5CCCCCCCCCCCCCCCCC*CCCCCCCCCCCCCCCCCCCCCCCCCCCCCCCCC55CCCCC5CCCCCCCC5CCCCC55CCCCCCCCCCCC**CCCCCCCCCCC*CCCCCCCCCCCCCC5CC5CC*CCCCC*CCCCC55CCCCCCCCCCCCCC*CC*CC*CCCCCC*CCC*5C5C5CC5CCCC5CCCC*C*CCCCC5CC55CCCCC*C*5CC5C5CC55C*5C5CC5**C5C55*555*55555555*5*55*5C*5*55#####
@VH01349:24:AACVJTHM5:1:1111:29801:37519 2:N:0:AGGTGAGA+GGCATAGA
GTCATGGGACTACTAGGGTTTCTAATCCTGTTCGCTCCCCACGCTTTCGTGCCTCAGCGTCTGTTACACTCTAGTAAGCTGCCTTCGCTATTGGTGTTCTTTATGGTATCTATGCATTTCACCGCTACACCATAAATTCCACTTACCTCTAGTGCACTCAAGACTGGCAGTATCAATGGCAACTCAACGGTTGAGCCGCTGCCTTTCACCACTGACTTATCAATCCGCCTACGCACCCTTTAAACCCAATGAATCCGGACAACGCTTGCACCCTCGGTATTACCGCGGCTGCTGGCAGTCG
+
CCCCC5CCCCCCCCCC5CCCCCCCCCCCC5CCCCCCCCCCCC*CCCCCCCC*CCCCC*CCC*CCCCC5CCCCCCCCCCCCC*CCCCCCCCCCCCCCCCCCCCCC55CCCCCCC*CCCCCCCCCC*CCCCCCCC5CCCCCCCCCCCCCCCCCCC5CCCCCCCCCCCCCCCCCCCCCCC555CCCCCCCC*CCCCCCCCC5CC5CCCCCCC5CCCCCCCC*5*CCCCCCC*CCCCCCCCC5CCCCCCCCCCCC5CCCCCCC*5CC5CCCCCCCCCCC*CCCCCCC55C5CCCCCCCCC#####
@VH01349:24:AACVJTHM5:1:1111:14577:37898 2:N:0:AGGTGAGA+GGCATAGA
GTCATGGGACTACAAGGGTATCTAATCCTGTTTGCTCCCCACGCTTTCGCGCCTCAGCGTCAGATCCACCCCAGTTGGCCGCCTTCGCCACGGGTGTTCTTCCCGATATCTACGCATTCCACCGCTACACCGGGAATTCCACCAACCCCTACTGGTCTCCAGGTCCGCAGTCTCGAAAGCAGGTCCGGGGTTGAGCCCCGGCCTTTCACTCCCGACTTGCAGGTCCGCCCTGCGCGCGCTTTACGCCCAGTGATTCGGAACAACCGTCGCACCCTCTGTATTACGGCCGCTGCTGGAAATA
+
CC*CCCCCCCCCCCCCCCCCCCCCCCCCCCCCCCCCCCCCCCCCCCCCCCCCCCCCCCCCCCC5CC5C**CCC*CCCC*CCCCC5CC5CCCCCC5CC5*CC5C*CCC5CCCCCCCCC55CCCC*C*CCCCCCCCCCCCCCCCCCC5CCC5CCC5C5CC*CCCCC**5**CC*C5CCCCCCCCCC*5CCCC5C5CCCC*5CCCCCC5CCCC*CC5C5CCCCCCCC5C5*C*CC5CC5C55CCC*C5*5555*55555*5*55555*5*555555555*555555***555555*555#####
@VH01349:24:AACVJTHM5:1:1111:62427:38864 2:N:0:AGGTGAGA+GGCATAGA
GTCATGGGACTACACGGGTTTCTAATCCTGTTTGCTCCGCACGCTGTCGCACCTGAGTGTCAGTATTGGGCCAGGCAGCCGCCTTCGCCACTGATGTTCCTCCGGATATCTACGCATTTCACCGCTACACCGGGAATTCCACTGCCGTCTCCCATACTCTAGCTAAGTAGTTTCGACCGCATTTCCCAGGTTAAGCCCAGGGCTTTCACAATCGACTTTCTCAGCCACCTCCGTGCGCTTTACCCCCAGTAATTCCGAATAACGCTTGCACCCTCCGTATTACCCCGGCTGCTGCCTTACG
+
CCCCCCCCCCCCCCCCCCCCCCCCCCCCCCCCCCCC5C*CC*C5CCC*5C*5*C55*C*CC*5C5555CC5*55CCC555555CC*5C5C5C5CCCCC5CC*C*CC**C5CC*C*5CC5C5*5555CCC5555*C5CCCCCCCCCC55*5CC55C5CCCC55CC5*CCC55CCCCC*C55C*CCC55CC55C5CC55C*5C5*55CCC55CCC5CCCCCCCCC5CCC*CC*CC**C555C*C**C555CC5*5555C5*555555C5**5*5**555*5555**555**55*5555#####
@VH01349:24:AACVJTHM5:1:1111:15845:41779 2:N:0:AGGTGAGA+GGCATAGA
GTCATGGGACTACCAGGGTATCTAATCCTGTTTGCTCCCCTAGCTTTCGCTCCTCAGCGTCGGTATCGGCCCAGAGAGCCGCCTTCGCTACTGGTGTTCCTCCCGATATCTGCGCATTTCACCGCTACACCGGGAATTCCACTCTCCTCTACCGAACCCTAGCCACAACAGTTTCGACCGGCGTCCCGGGGTTGACCCCCGGGTTTTCACGGCCGACTTGTTGAGCCGCCTACGAGCTCTTTACGCCCAATAAATCCGGACAACGTTCGCCCCCTACGTATTACCGCGGCTGGTGGGTTTC
+
C*5CCCCCCCCCCCCCCCC55CCCCCCCCCCCCCCCCC5CCCCCCCCCCCC5CCCCC*CCC5CCCCCCCCCCCCCC5C*CCCCCCCCCCCCCC5CCCCCCC5CCCC*CCCCC5C5CCCCCCCCC*5C5CC5C*CCC5CCCCCCC5CCCCC5C5CCCC55CC5*CCCCCC5C5CCCCCC5CC55CCCC5CCC*CCC*C5CC5*CCCC5CCCCCCCC*C**55CCC55*5555C5*C*CC5CCC5C5C55555C555555C*C555C5555C555C5555CC*55*5555*5555*55#####
@VH01349:24:AACVJTHM5:1:1111:15732:42347 2:N:0:AGGTGAGA+GGCATAGA
GTCATGGGACTACTGGGGTTTCTAATCCCGTTTGCTCCCCTGGCTTTCGCCCCTCAGCGTCAATGCCGGTCCAGCATGTCGCCTTCGCCACCGGTGTTCCCCCAGATATCTACGCATTTCACCGCTACACCTGGAATTCCACATCCCTCTCCCGGATTCAAGCCAACCAGTATCGGACGCAGTTCCTGGGTTGAGCCCAGGGATTTCACGTTCGACTTAGCAGGCCGCCTACGCGCCCTTTACGCCCAGTAATTCCGAACAACGCTCGCCCCCTCTGTATTACCGCGGCTGCTGGCATGAC
+
CCCCC*CCCCCCCCC5CCCCCCCCCCCCCCCCCCCC*CCCCCC5CCCCCC*5CCCCCCCCCC*CCCCCCC5*CC*CC5CCCCCCCCCCCCCC*CCCCCCCCCCCCCCCCCCCCCCCCCCCC5CCCCCCCCCCCCCCCCCCCCCC5CCCCCCC5CCCCC5CCCCCCCCCCCCCCCCCCCC*CC*CCCCCCCCCCCCCCCCCC5CC5CCCCCCCCCCCCCCC*C5C5CC5CCC5CCCC*CCCCCCCCC*C5CCCCCCC5CCCCC5CCCC5CCCC*CCC*5CC*CC5CCCC*C**CC*C#####
@VH01349:24:AACVJTHM5:1:1111:51406:42801 2:N:0:AGGTGAGA+GGCATAGA
GTCATGGGACTACCGGGGTTTCTAATCCCGTTTGCTCCCCTGGCTTTCGCGCCTCAGCGTCAGAAGACGTCCAGCACGCCGCTTTCGCCACCGGAGTTCCTTCCGATATCAACGCATTTCACCGCTCCACCGGAAGTTCCGCATGCCCCTACCTCCCTCCAGACCCGCAGTATCCCAGGCAATGGTCCGGTTAAGCCGGACGATTTCACCCCAGACTGGCGGGTCCGCCTACGCGCCCTTTAAGCCCAGTGAATCCGAACAACGTTCGCACGGTTCGTCTTACCGCGGCTGGTCGCATTAC
+
CCCCCCCCCCCCCCCCCCCCCCCCCCCCCCCCCCCCCCCCCCCCCCCCCCCCCCCCCCCCCCCCCCC*CCCCCCCCC5CCCCCCCCCCCCCCCCCCCCCCCCCCCC*CCCCCCCCCCCCCCCCCCCCCCCCCCC*CCCCCCCCCCCCC*CCC*CCCCCCCCCCCCC5CCCCCCCCCCCC5CCCCCCCCCCCCCC5CCCCCCCCCCCCCCCC5CCCCCC*CCCCCC5CCCCCCCCCC55CCCCC**5C55C5CCC5C5*C5C55*555555C555C5CC*CCCC5*5CCCC*55***#####
@VH01349:24:AACVJTHM5:1:1111:20106:44865 2:N:0:AGGTGAGA+GGCATAGA
GTCATGGGACTACAGGGGTTTCTAATCCTGTTTGCTCCCCACGCTTTCGCTCCTCAGCGTCAGTGGCGGCCCAGAGAACCGCCTTCGCTACTGCAGTTCCTCCCGATATCTGCGCATTTCACCGCTACACCGGGAATTCCCTTCTCCTCTACCGGACTCGAGTCACAGCAGTATCGACTGCAATTCCGGGCTTGAGCCCCGGACTTTCACAGCCGACTTGGTGAACCGCCTACCAGCTCTTTACCCCCAATCTTTCGGGATAACCCTCGGACCCTACCGATTACCGCGCCTGCTGGCTAAG
+
CCCCC5CCCCCC5CCCC5CCCCCCCCCCCCCCCCCCCCCCCCC*CCCCCCC*CCCCC5CCCCCCC5*CCC5CCC5CCCCCCC*CCCCCCCCC5**C5CCCCC5CCCCCCCCCCC*5C5CCC*CCCCC*CCCC5CCC5C*C*CC5C5CCC5C*C*CCCCCCCC5*CCCCC5CCCC5*55*5CCCCCCCC5C*CCCC5CC*CCCC**5CCCCCCCCC5CC5C*55C555555C5**555*5555*5*5*5**55*555*5555555*5555555*5555**555*5*555555**5*5#####
@VH01349:24:AACVJTHM5:1:1111:54777:46285 2:N:0:AGGTGAGA+GGCATAGA
GTCATGGGACTACAGGGGTATCTAATCCCGTTTGCTCCCCTGGCTTTCGCTCATCAGCGTCACTGCCGGTCCAGGATGCCGCCTTCGCCACCGGTATTCCTCCAGATATCTACGCATTTCACCGCTACACCTGGAATTCTGCATCCCTCTCCCGGATTCAAGCCAACCAGTATCGGATGCAGTTCCCAAGTTGAGCCTGGGGATTTCACATCCGACTGAGTTGGCCGCCTACGAGCCCTTTACGCCGAGTAATTCCGAACAACGCTTGCCGCCCCCGTATTACGCCGGCTGGTGGCCATGA
+
CCCCCCCCCCCCCCCCCCCCCCCCCCCCCCCCCCCCCCCCCCCCCCCCCCCCCCCC**CCCCCCCCCCCCCCCCCCCCCCCCCCCCCC*CCCCCCCCCCCCCCCC5CCCCCCCC5CCCCCCC5CCCCCCCCCCCCCC5CC5CCCCC*CCCCCCCCCCCCCCCCCC5CCCCCCCCC*CCCCCCCCCCCC55C*CCCC*CC5C5CCCC5CCCCCCCC5CCC5CCCCC55CCCCC5C55CCC5C5C55C*CCCCCCCCCCC5CCCC**CCCC55*555C*CCC55C*CC5*CCC*CCCC#####
@VH01349:24:AACVJTHM5:1:1111:72936:47591 2:N:0:AGGTGAGA+GGCATAGA
GTCATGGGACTACCCGGGTTTCTAATCCTGTTTGCTCCCCACGCTTTCGTGCCTGAACGTCGGTACTGGTCCAGGAAGTCGCTTTCGCCACTGATGTTCCTTCCGATATCTACGCATTTCACCGCTACACCGGAAATTCCACTTCCCTCTACCGTACCCTAGGTATTCAGTCTCGAATCCAATTCCCAGGTTGATCCCGGGGCTTTCACACCCGACTTAAATAACCGTCTACGCACGGTTTACGCCCAGTAATTCCGATTAACGCTCGCACCCTCTGTATTACCGCGGCTGCTGGCTCGCT
+
CCC5C*C*CCCCCCCCCCCCCCCC*CCCC*C5CC5CC5CCCCC*CCC5CCCCCCCCCCCCCCCCC*CC*CC5CCCCCCCCC5CCCCCCCCCCCCCCCCCCCCCCCCC5CCCC5CCCCCC5CC5CCCCCCCCCCCCCCCCCC*CC5C5CCC5CCCCCC5CCC5CCCCCCCCCCC*5CCC*CCCCCCCCCCC5C5C*CCC5C55CCCCCCCCCC5*C55CCCC5*5CCCCCCCC5CCCC*CCCC5CC**5CC*5555CC5CCC555C5*5CC5CC55*5CC5C*5*5C5**5555*5*#####
@VH01349:24:AACVJTHM5:1:1111:43756:47837 2:N:0:AGGTGAGA+GGCATAGA
GTCATGGGACTACTAGGGTTTCTAATCCTGTTCGCTCCCCACGCTTTCGCTCCTCAGCGTCAGGCAAGGCCCAGAGAACCGCCTTCGCCACCGGTGTTCCTCCTGATATCTGCGCATTTCACCGCTACACCAGGAATTCCGTTCTCCCCTACCTGCCTCCAGCCAGCCCGTATCCACCGCAGACCCACAGTTAAGCCATGGGCTTTCACGGCAGACGCGACAAGCCAGCTACGAGCTCTTTACGGCCAATAATTCCGGACAACGCTTGCGCCCTACGTATTACCGCGCCTGCTGGCCGCAC
+
CCC5C5CCCCCCCCCCCCCCCCCCCCCCCCCCC5CCCCCCCCC*CCCCCCCCCCCCCCCCCCCCCCCCCCCCCCC*CCCC*CCCCCCCCCCCCCCCCCCCCCCCCCCCCCCCCCCCCCCCC5CC55CCCCCCCCCC*C*CCCCCCCCCCCCC5CC55CCCCCCCCCCCCCCCCCCC*CCCC*CCC*CC5C*CCC5C*CCCCC5CCCC5*CC*CC*55C5C*55C*CC*C5555C55CCC555***55555*55555C555C5555555C5*555C5C*5555**555*555555C5#####
@VH01349:24:AACVJTHM5:1:1111:43813:48916 2:N:0:AGGTGAGA+GGCATAGA
GTCATGGGACTACTAGGGTTTCTAATCCTGTTCGCTCCCCACGCTTTCGCTCCTCAGCGTCAGGCAAGGCCCAGAGAACCGCCTTCGCCACCGGTGTTCCTCCTGATATCTGCGCATTTCACCGCTACACCAGGAATTCCGTTCTCCCCTACCTGCCTCCAGCCAGCCCGTATCCACCGCAGACCCACAGTTAAGCCATGGGCTTTCACGGCAGACGCGACAAGCCACCTACGTGGTCTTTAGGCCCAATAATTCCGGACAACCCTTCCGCCCTACGTATTACCGCGGCTGCTGGCCGCAC
+
CCCCCCCCCCCCCCCCCCCCCCCCCCCCCCCCCCCCCCCCCCC*C55CCCCCCC5CCCCC5CCCCCCCCCC*CCCCCCCCCCCCCCCCCCCCC*CCCC5CCCCCCCC*CCCCCC*CCCCCCCCC*C5CCCCCC*CCCCCCCCCCCC5CCCCCCCCCCC5CCCCCCCCCCCCCC5CCCCCCCCCCCC5CCCCCC*CC55CCC5*C55CC5CCCCCC5CC**CCCC*CCCCCCC**5C*C*55CC55*C*C5**55555555*C**55C*5555*555C555555*55555C55555C#####
@VH01349:24:AACVJTHM5:1:1111:55231:50336 2:N:0:AGGTGAGA+GGCATAGA
GTCATGGGACTACAAGGGTATCTAATCCCGTTCGCTCCCCACGCCTTCGCGCCTCAGCGTCAGGTCAGGTCCAGGCGGCCGCCTTCGCCACTGGTGTTCCTCCGGATCTCTACGCATTTCACCACTACACCCGGAATTCCACCGCCCTCTCCCTGCCTCCAGCCCAGCCGTCTCACCGGACCCTCCCCCGTTGAGCGGGGGGCTTTGACCGGTGACTGACTGGGCCGCCTGCGCGCCCTTTACCCCCAGTAAATCCGCACAACCCTCGCACCCAACGTGTTACCCCGCCTGCTGGCCCGTT
+
CCCCCCCCCCCCCCCC*CCCCCCCCCC5CCCCCCCCCCCCCCCCCCCCCCCCCCCCCCCCCCCCCCCCCCCCCCCCCCCCCCCCCCCCCCCCCCCC5CCCCCCCCCCCCCCCC5CCCCCCCCCCC*CCCCCCC5CCCCC*CC5CCCCCCCCCCCCC*CCCCC5C5CC*CCCCCCCCCCCCCCC*CCCCC*CCCCCCCCCCCC5CCCCCCC5*CCCCCCCCC5CC5CCCCC5CC5C5CCCCCC**5*C5CCCCCCCCC*CCCCC*CCC**CCCC*55C*5C555C5CC*C5555CCC#####
@VH01349:24:AACVJTHM5:1:1111:40954:50412 2:N:0:AGGTGAGA+GGCATAGA
GTCATGGGACTACCGGGGTTTCTAATCCCGTTTGCTCCCCTGGCTTTCGCTCCTCAGCGTCAGTGCCGGTCCAGGATGCCGCCTTCGCCACCGGTGTTCCTCCAGATATCTACGCATTTCACCGCTACACCTGGAATTCCGCATCCCTCTCCCGGACTCAAGCCATCCAGTATCAGACGCAGTTCCCCGGTTAAGCCGAGGGATTTCACGTCTGACTTAGTTGGCCGCCTACGAGCCCTTTACGCCCAGTAATTCCGAACAACGCTTGCCCCCCCCGTATTACGGCGGCTGCTGGCCTTAC
+
CCCCCCCCCCCCCCCCCCCCCCCCCCC5CCCCCCCCCCCCCCCCCCCC5CCCCCCCC5CCCCCCC*CCCCCCCCCCCCCCCC5CCCC*CCCCCCCCCCCCCCCCCCCCCCCCCCCCCCCCCCCCCCCCCCCCCCCCCCCCCCCCCC5CCCCCCCCCCCC5CCCCCCCCCCCCCCCCCCCCCCCCCCCCCCCCCCCCCCCCCCCCCCCCCCCCCCCCCCCCCCCC*CCCCCCCCCCCCCCCCCCCCCC5CCC5*CCC5*5CCCCCC5CC*5CCCCC5C5*CCCC*5C555CC5CCCC#####
@VH01349:24:AACVJTHM5:1:1111:49285:51737 2:N:0:AGGTGAGA+GGCATAGA
GTCATGGGACTACTAGGGTTTCTAATCCTGTTCGCTCCCCACGCTTTCGCGCCTCAGTGTCAGTTACAGACCAGAAAGTCGCCTTCGCCACTGGTGTTCCTCCAAATCTCTACGCATTTCACCGCTACACTTGGAATTCCACTTTCCTCTTCTGCAGTCAAGTTCCCCAGTTTCCAATGACCCTCCACGGTTCAGCCGTGGGCTTTCACATCAGACTTAAGAAACCACCTGCGCGCGGTTTACGCCCAATAATTCCGGACAACGGTTGCCACCTACGTATTACCGCGGCTGCTGGCAATGA
+
C5CCCCCCC*CCCCCCCCCCCCCCCCCCCCCCCCCC5CCCCCCCCCCC5CCCCCCCCCCCCCCCC5CCCCCCCCCCCCCCCCCCCCC*CCCCCCCCCCCCCCCCCCCCCCCCCCCCCCCCCCCCCCCCCCCCCCCCCCCCCCCCCCCCCCCCCCCC55CCCCCCC*CCCCC*5CCCC5CCCCCCCCCCCCC5*CC5CCCCCCC5CC5CCC55**C55CC55C55*5CC5C5CC5C5*55CCCC5C5CCCC5C*C5*CCC5CCCC*CCC5CCC5CCCCCCCC*55C*55*C55CCC5#####
@VH01349:24:AACVJTHM5:1:1111:22283:53214 2:N:0:AGGTGAGA+GGCATAGA
GTCATGGGACTACAGGGGTATCTAATCCTGTTTGCTCCCCACGCTTTCGCGCCTCAGCGTCAGGTCCGGACCAGAGAGCCGCTTTCGCCACCGGTGTTCCACCCAATATCTACGAATTTCACCTCTACACTGGGTATTCCACCCTCCTCTTCCGGCCTCCAGCACAGCAGTTTCGCCCGCACCTCCGGGGTTGAGCCCCGGGCTTTCACAAGCCGACACGCCATGCCGCCTACGCGCCCTTTACGCCCAGTGATTCCGAACAACCCTAGCACCCTCCGTCTAACCGCCGCTGGTGGTCACT
+
CCCCCCCCCCCCCCCCCCCCCCCCCCCCCCCCCCCCCC*C5CCCCCC5CCCCCCCCCCCCCCCCCCCCCC5CCCCCCC5CCCCCCCC5CCCCCCCCCC*CCCCCCCCCCCCCCCCCCCCCC5CC*CCCCCCC5CCCCC*CCC5CCC*CCCCCCC5CCC5CCC*CCCCCCCCCCCC**CCCCCCCCC*CC5CCCCCCC55CCC*C5CCCCCCCCCCC*CC5C*CCCCCCCCCCCCC5C*CCCCCCC55**CCCCCC**CC*5555*55555555555**555*55*5555**5***5#####
@VH01349:24:AACVJTHM5:1:1111:56424:53612 2:N:0:AGGTGAGA+GGCATAGA
GTCATGGGACTACAAGGGTTTCTAATCCTGTTTGCTCCCCACGCTGTCGCGCCTCAGTGTCAGAAACTGCCCAGCAGACCGCCTTCGCCACCGGTATTCTTCCGGATCTCTACGCATTCCACCGCTACACCCGGAATTCTATCTGCCTCTACAGTCCTCTAGCCACAGCAGTTTGCACGGCAGATCCGGAGTTAAGCTCCGGACTTTCACCACACACTTGCTGAGCCACCTACGCGCCGTTTACGCCCAGTGTTTCCGAACAACGCTTGCCCCCTCTGTATTACCGCGGCTGCTGGCTTCT
+
CC5CCCCCCCCCCCCCCCCCCCCCCCCCCCCCCCCCCCCCCC*5CCCCCCCCCCCCCCC*CCCCCCCCCCCCCCC*CC5CCCCCCCC*CCC5CCCCCCCCCCCCCC55C5CCCCCCCC5CCC*CC*5CCCCCCCCCCCCCCCCCCCCCCCCCCCCCCCCCCCCCCCCC5CCCCCCCCCCCCCC*5CC5CCCCCCCC*CCCCCCCCCCCCCCCCCCCCCCCCC*CCCCCCCCCC5CCC**CCCCCC*CCCC5C*CCCCCCCCCCCC*CCC55CCCC*CCCCCCC*C5C555CC*CC5#####
@VH01349:24:AACVJTHM5:1:1111:22965:54729 2:N:0:AGGTGAGA+GGCATAGA
GTCATGGGACTACTCGGGTATCTAATCCTGTTCGCTCCCCACGCTTTCGCTCCTCAGCGTCAGTAATGGCCCAGAGATCCCCCTTCGCCACCGGTGTTCCTCCTGATATCTGCGCATTTCACCGCTAGACCAGGAATTCCGATCTCCCCTACCACACTCTAGCCTGCCCGTATCGGATGCAGACCCGGGGTTAAGCCCCGGGCTTTCACACCCGACGTGTCAAGCCGCCTACGAGCTCTTTACGCCCAATAATTCCGGACAACGCTTGCGCCCTACGTATTACCGCCGCTGGTGGCTCACA
+
CCCCCC*CCCCCCCCCC5CCCCCCCCCCCCCCCCCCCCCCCC*C5CCCC5CCCCCCCCC5CCCC5*CCCCCCC55C*CCC*CCCCCCCCCC**CCCCCC55CC5CCCCC5CC*C5CCCCCCCCCCCC*CCCC5C5CCCCC5CCC*C5*CCCCCCCCCC*CC**5C*CCCCC5CCCCCCCCC**CCCCCCCCCCCC*CCCCC5CCCC*C*C*C5CCC55**CCC*55555555CC5555C555CC*CCCCCCCCC55CCCC5C*C*555*555*5555C*C55**5*5*55*5C555#####
@VH01349:24:AACVJTHM5:1:1111:51993:55543 2:N:0:AGGTGAGA+GGCATAGA
GTCATGGGACTACACGGGTATCTAATCCTGTTTGCTCCCCACGGTTTCGCGTCTCAGCGTCAGTCACGTCCCAGCGAGCTGGCTTCGCCATTGGTGTTCCTCCTGATATCTGCGCATTTCACCGCTACACCAGGAATTCCACTCGCCTCTTCCGGACTCGAGCTCGACAGTATCCAGCGGCATCCCAGGGTTGAGCCCTGCACTTTCACACCAGACTTACCGACCCGCCTACACGCCCTTTACGCCCAACGAATCAGGACAACCCTTGCCCCCTACGTATTTCCGCGGGTGGTGGGTCCCA
+
5C5CC5CCCCCCCCCCCCCCC5CCCCCCC5CCCCCCCCCCCCC5C55CCCCC5CCC5CCCCCCCCCCC5CC*CCCCCCCCC*CCCCCCCCCCC5CCCCCC*CC5CCC*C5CCCC*CC5CCCCCCCCC*CCCCC*CCCC5CCCCCC5CCCCC5CCCC5CCCCC*CC5CC*CC*C5CC*5CC5CCC*CCC555CCCCCC*C5*CCCCCCCCC*CCCCCCCC**CC**CC55CC5CC5*CCC*C*5C55555*5*55**55555555555**55*5***55555*55555*5*5*5555#####
@VH01349:24:AACVJTHM5:1:1111:52277:55751 2:N:0:AGGTGAGA+GGCATAGA
GTCATGGGACTACTGGGGTTTCTAATCCTGTTTGATCCCCACGCTTTCGTGCCTCAGCGTCAATGACCGCGTAGTGAGCTGCCTTCGCAATCGGTGTTCTATGTCATATCTAAGCATTTCACCGCTACATGACATATTCCCCTCACCTCCACGGTATTCAACATAAATAGTATCAACGGCAGTTTCCGAGTTAAGCTCGGACATTTCACCACTGACTTACCTATCCGCCTACGCACCCTTTAAACCCAGTAAATCCGGATAACGCTTGCACCCTCCGTATTACGGCGGCTGCTGGCCATTG
+
CCCCC*CCCCCCCCCCCCC*55CCCCCCCCCCC5CCC*CCCCC*CCC5CC*CCCCCCCCCCCCCCCCCCC5CCCCCCC5CCCCCCCCCCCCCCCCCCCCCCC*CCCCCCCCCCCCCCCCC5CCCCCCCCCCCCCCCCC5C*CC5CC5CCCC*CCCCCCCC55CCCCCC5CCCC*CCCC*CCCCCCC*C5CCCCCC*CCCCC**CCCCCCCCCCCCC*CC5CC5CCCC5CCCCCCCCCC*5CCCCC*5*CCCCCCC5C5C*C5CC55C*5C55CCC5555*CC**C5*5CC*CCC55#####
@VH01349:24:AACVJTHM5:1:1112:55951:2174 2:N:0:AGGTGAGA+GGCATAGA
GTCATGCGACTACTAGGGTATCTAATCCTGTTTGCTCCCCACGCTTTCGCACCTCAACGTCAATTCTTGTCCAGCGAGTCGCCTTCGCCAGTGGTGTTCTTCCGAATATCTACGAATTTCACCTCTACACTCGCAATTCCACTCGCCTCTCCAAGATTCTAGCCACCTAGTTTCAAAGGCTATTCCGGGGTTGAGCCGCGGGCTTTCACGTCTGACTTGAGCAGCCGCCTACGGGCGCTTTACGCCCAGTAATTCCGAACAACCCTAGCTCCCTCCGTATTACGGGCGGTACTGGCAAATG
+
CCCCCC*CCC5CCCC*CCCCCCC5CCCCCCCCCCCCCCCCCCCCCCCC*CCCC*CCCC**CCCCCCCCCCCCCCCCC5CCCCCCCCCCCC*CCCC5CCCCC5CC5CCCC*CC55C5C5C*CCCC*CCCC5CC5*5CC5CCCCC***CCCC5CC55*5C55CCCCCCCCCCC5CCCCCCCCCCCCCCCC5CCCCCC5C*CCCCC5CCCCC*C5CCCCCC*CCC***C55CCC5CC5C5CCCCC5C5CCC555C5C*C5*55*55**5*5*5*5*5555555555**5*55*555*55#####
@VH01349:24:AACVJTHM5:1:1112:35065:5979 2:N:0:AGGTGAGA+GGCATAGA
GTCATGGGACTACTAGGGTTTCTAATCCTGTTTGATCCCCACGCTTTCGTGCCTCAGTGTCAATAATTGTGTAGCAAGCTGCCTTCGCTATCGGTGTTCTATGTCATATCTAAGCATTTCACCGCTACATGACATATTCCGCTTACCTCCACAATATTCAAGATTGATAGTATCAACGGCAGTTTCCGAGTTAAGCCCGGAGATTTCACCACTGACTTACCAACCCACCTACGCACCCTTTAAACCCAATGAATCCGGATAACGCTTGCACCCTCCGTATTACCGCGGCTGCTGGCTGAAG
+
CCCCCCCCCCCCCCCCCCCCCCCC5CCCCCCCCCCCCCCCCCCCCCCCCCC5CCCCCCC5CCCCCCCCCCCCCCCCCCCCCCC5CCCCCCCCCCCCCCCCCCCCCCCCC5CCC*C*CCCCCC5CCCCCCC5CCCCCCCCCCCCCCCCCCCCCCCCCCCCCCCC*CCCCCCCCCC55C5C*CCCCCCC5CCCCCCCC5CCCCC*CCCCCCCCCCCCCCCCCCCCCCCCCCCCCCCCCCCCCCCCCCCCCCCCCCCCCCCCCCCC5CCCCCC*C*55CCCCCCC5CCC55CCCCC555#####
@VH01349:24:AACVJTHM5:1:1112:30085:6490 2:N:0:AGGTGAGA+GGCATAGA
GTCATGGGACTACAAGGGTATCTAATCCTGTTTGCTCCCCACGCTTTCGCGCCTCAGCGTCAGTTACAGACCAGAAAGCCGCCTTCGCCACTGGTGTTCCTTCACATCTCTACGCATTTCACCGCTACACGTGGAATTCCGCTTTCCTCTTCTGTACTCAAGTTCTCCAGTTTCCAATGACCGTCCACGGTTGAGGCGTGGGCTTTCACATCAGACTTAAAGAACCGCCTGCGCGCGCTTTACCGCCAATAATTCCGGACAACGCTTGCCACCTACGTATTACCGCGGCTGCTGGCAATAA
+
CCCCCCCCCCCCCCCCCCCCC*CCCCCCCCCCC*CCCCCCCCCCCCCCCCC5CCCCCCCCCCCCCCC*CCCCCCCCC*CCCCCCCCCCCCCCCCCCCCCCCCCCCCCCCCCCCCCC5CCCCCCC*CCCCCCCC5CCCCC*CCCCCCCCCCCCC5CCCC*CCCCCCC*CC5C*CCCCCCCCCC*CCCCCC5CCCC**CCCC5C*CCCCCCCC5C*CCCC**C55C5CC*5*5***C5*CC55C5*5C55CCCCCCCC5CCCCC5CCCCCCC55CC555*5*5555*5*55C5*555*#####
@VH01349:24:AACVJTHM5:1:1112:20560:10106 2:N:0:AGGTGAGA+GGCATAGA
GTCATGGGACTACAAGGGTTTCTAATCCTGTTTGCTCCCCACGCTTTCGCTCCTCAGCGTCAGTGCCGGCCCAGAGAACCGCCTTCGCTACTGGTGTTCCTCTCGATATCTGCGCATTTCACCGCTACACCGAGAATTCCATTCTCCTCTACCGGACTCGAGTCACAGCAGTATCGACTGCGATTCCCAGGTTGAGCCTCGGACTTTCACAGCCGACTTGCTGAACCGCCTACCAGCTCTTTACGCCCATTGATTCCGGATAACCCTCGGACCCTACCTATTACCGCGGCTGGTGGAAGTA
+
CCCCCCC5CCCCCCCCCCC5CCCCCCCCCCCCCCCCCCCCCCCCCCCCC5CCCCC5CCCCCCCCCCCCCCCCC5CC5CCC5CCCCCCCCCCC5CCCCC*CCCCCCCC5CCCCC5CCCCCCC*C*CCCCC5CCCC*CCC5*5*C5CC*C*CCCC55CCC*CCC*CC5C**5*5555*55C5C5C5C5C5CC5CCCC5*CC5CCC5CCCCCCC5CC5C5CCC*C555*5555CC5*CCC5CC*C5CC5555*55*55*55555555**55555555*55*555555555*5555*555#####
@VH01349:24:AACVJTHM5:1:1112:11945:10542 2:N:0:AGGTGAGA+GGCATAGA
GTCATGGGACTACCCGGGTTTCTAATCCTGTTTGCTCCCCACGCTTTCGCACCTCAGCGTCAGTATCGACCCAGATCGCCGCCTTCGCCACTGGTGTTCCTCCCGATATCTACGAATTTCACCTCTACACCGGGAATTCCGCGATCCTCTTTCGTACTCAAGCTCAGCAGTTTCGAAAGCACTTCCTTGGTTGAGCCGAGGGATTTCACTTCCGACTTGCTAAGCCGCCTACGTGCGCTTTACGCCCAATAATTCCGAGCAACGTTGGCACCCTTCGTATTACCGCGGCTGCTGGCTACGG
+
CCCC5CCCCCCCCCC*CCCCCCCCCCCCCC*5CCCCCC*CCCCCCCCCCCCCCCCCCCCCCCC*CCCCCCCCCCCC*CCCCCCCCCCCCCCC5CCCCCCCCCCCCCC*C5CCCCCCCCCCCCCC5CCCC*CCCCCCCCC5CCCCCCCCCCCC*CCC*CCCC5CCCCCCCCCCC5CCCCC5CCCC5CCC5CCCCCCCCCCCCC5CCCCCCCCCCCC5CCCCCCCCCCCCCCCCCCCCCCC*C*5C5CCCC5CCC5C55C**CCCCCCCC*CC5CCCC5CCC5CC5C5CCCCC5CCC5#####
@VH01349:24:AACVJTHM5:1:1112:59473:13609 2:N:0:AGGTGAGA+GGCATAGA
GTCATGGGACTACTAGGGTTTCTAATCCCGTTCGCTCCCCACGCTTTCGCACATGTGCGTCAGGCCGATGCCAGGGCGCCGCTTTCGCCACTGGTATTCCTCCAGATATCTACGCATTCCACCACTACACCTGGAATTCTGCACCCCTCTCATCGCCTCTAGTCTCTCAGTTTCCAACGACCGCTCCTGGTTAAGCCAGAAGATTTCACGTCAGACTTGACAAACCGCTTGCGTGCGCTTTACGCCCAGTAATTCCGGATAACGCTTGTCACCTACGTATTACCGCGGCTGCTGGCCTCCA
+
CCCCCCCCCCCC5CCC5CCCCCCCCCC5C5CCCCCCCCCCCCCCCCC*CCCCCCCCCCCCCCCCC*CCCC*CCCC5CCCCCCCCCCCCCCCCCCC5CCCCCCCCCCCCCCCCCCCCCCCCCCCC5C5CCCCCCCCCCCCCC5CCCCCC5CCCCCCCCCCC5CCC5CCC5CCCCC*CCC5CCCC5CCCCCCCCC5CCCC*CCC5CC5CCCC5CCCC5CCCCCCCCCCCCCCCC*CC*CCCCCCCC*5CC5CC5*CC5CC*CC*CCCCCCCC5CCCC5CCCCCCCC*5CC*5CC5C55#####
@VH01349:24:AACVJTHM5:1:1112:22776:14063 2:N:0:AGGTGAGA+GGCATAGA
GTCATGGGACTACTAGGGTTTCTAATCCTGTTCGCTCCCCATGCTTTCGTGCCTCAGCGTCAGTTGTTGGCCAGTACAATGCCTTCGCTATCGGTGTTCCTGATGGTATCTATGCATTTCACCGCTACACCATCAATTCCATGTACCCCTCCAACACTCAAGCTATCCAGTATCAATGGCACTGCTCCGGTTGAGCCGGAGTCTTTCACCGCTGACTTAAATAGCCGCCTACGCACCCTTTAAACCCAATAAATCCGCACAACGGTTGTACCCTCCGTATTACCGCGGCTGGTGGCGCCTG
+
CCCCCCCCCCCCCCCCCCCCCCCCCCCCCCCCC5CCCCCCCCCCCCCCCCCCCCCCCCCCCCCCCCCC5CCCCCCCCCCCCCCCCCCCCCCCCCCCCCCCC5C5CCCCCCCCC5CCC*CCCCCCCCCCCCCC5CCCCC5CCCCCCCCCCCCCCCCCCCCCCCCCCCCCCCCCCCCCCCC5CCCC*CCCCCCCCCCCCCCCCC5CCCCCCCCCCCCCCCCCCC*CCCCCCCCC5CCC5C5CCCCCCCCCC*CCCC5C**CCC555*C55*55*55*555555C5*5555*55*555*#####
@VH01349:24:AACVJTHM5:1:1112:51936:14139 2:N:0:AGGTGAGA+GGCATAGA
GTCATGGGACTACTCGGGTTTCTAATCCCGTTTGCTCCCCTGGCTTTCGCGCCTCAGCGTCAGTTTCGGTCCAGAATGCCGCCTTCGCCACCGGTGTTCCTCCAGATATCTACGCATTTCACCGCTACACCTGGAATTCCACATTCCTCTCCCGAACTCAAGTCACCCAGTATCGGACGCAGTTCCCAAGTTAAGCTTGGGGATTTCACGTCCGACTTAGGCGACCGCCTACGCGCCCTTTACGCCCAGTAATTCCGAACAACGCTTGCCACCTCTGTATTACCGGGGCTGCTGGCGAAAT
+
CCCCCCCCC5CCCCCCCCCCCCC5CCCCCCCCCCCCCCCCCCCCCCC5CCCCCCCCCCCCCCCCCCCCCCCCCCCCCC*C5CCCCCCCCCCCCCCCCCCCCCCCC5CCCCCCCCCCCCCCCCC5CCCCCCCCCCCCCCCCCCCCCCCCCCCCC5CCCCCCC5CC5CCC5CCCCCCCCCCCCCC5CCCCC*CCCCC*CC*CCCC*CCCCCCCCCCCCCC*CCCCCCCCCCCCCCCCC*CCCCCCCC*C5CCCCCC5C*CCCCCCC*CCC5C5CCC5CCCCCCC55*5C55CC*CCC*#####
@VH01349:24:AACVJTHM5:1:1112:45574:14631 2:N:0:AGGTGAGA+GGCATAGA
GTCATGGGACTACAAGGGTTTCTAATCCTGTTTGCTACCCACGCTTTCGTGCCTCAGCGTCAGTTATGGTCCAGAGAGCCGTCTACACCGCCGGTGTTCCTCCTGATATCTACGCATTTCACCGCTACACCAGGAATTCCACTCTCCTCTCCCACACTCGAGGCGGTCAGTATTCGCCGCACCCTCCCAGTTAAGCCGGGAGATTTCACGACAAACTTAATCGGCCGCCTACGCACCCTTTACGCCCAGTAACTCCGAACAACGCTCGGTGCCTACGTTTTACCGGGGCTGCTGGCTATGC
+
CCCCCCCCCCCCCCCCCCCCCCCCCCCCCCCCCCCCCCCCCCCCCCCCCCCCCCCCCCCCCC5CCCCCCC*CCCCCC5CCCCCCCCC55CCCCCCCCCCCCCCCCCCCCCCCCCCCCCCCCCCCCCCCCCCCCCCCCCCCCCCCCCCCCCCCCCCCCCC*CC*CCCCCCCCCCCCCCCCCCCCCCCCCCCCCCCCCCCCCCC5CCCCCCCCCCCCCCCCC*CCCCCCCCCCCCCCCCCCCCC*5*5CCCCCCCCCC5CC5CCCCCCCCCC55C5C5CC**CCCCC*C55CC555CC#####
@VH01349:24:AACVJTHM5:1:1112:65532:15918 2:N:0:AGGTGAGA+GGCATAGA
GTCATGGGACTACTAGGGTTTCTAATCCTGTTTGCTCCCCACGCTTTCGCGCCTCAGCGTCAGTTACAGACCAGAAAGCCGCCTTCGCCACTGGTGTTCCTCCACATATCTACGCATTTCACCGCTACACGTGGAATTCCGCTTTCCTCTTCTGCACTCAAGTCCCCCAGTTTCCAATGACCCTCCACGGTTGAGGCGTGGGCTTTCACATCAGACTTAAAGGACGCCCTGCGCGCGGTTTACGCCCAATAATTCCGGAGAACGCTTGCCACCTACGTATTACCGCGGCTGCTGGCAGACT
+
CCCCCCCCCCCCCC5CCCCCCCCCCCCCCCCCCCCCCCCCCCCCCCCCCCCCCCCCCCCCCCCCC*CC5CCCCCCCC5CCCCCCCCCCCCCCCCC5CCCCCCCCCCCCC5CCC55CCCC5CCCCCC*C5*CCCCCCCCCC5CCCC5*CCCCC5C55CC*CC5CCCCCCCCCCCCCCCC*C5C5C5CCCCCC5CCC*C55C5C*CC5CC*CCCCCCCCC555*CC*C55C5**CCCCC*55C*5CC5**55CC5C5CC5C5CC5*5CCC*5CC5C*55C*CC55C555**5C*55*5#####
@VH01349:24:AACVJTHM5:1:1112:66952:16543 2:N:0:AGGTGAGA+GGCATAGA
[truncated: 30,079,475 more chars]
