# Supplementary material for: Interactive effects between soil properties and bacterial communities in tomato rhizosphere under the application of microbial agents
Source: PeerJ. 2025 Jun 30;13:e19564. doi: 10.7717/peerj.19564 (PMC12225625; doi:10.7717/peerj.19564)
Supplement: Supplemental Information 16 — Sequencing data of bacteria treated with FQ-T3-R2 [file peerj-13-19564-s016.gz › MJ20221018170--MJ230814P_31--64df553c83aaf73e084d275a--FQ_T3.R2.raw.fastq]

@VH01349:24:AACVJTHM5:1:1101:22757:1322 2:N:0:AGGTGAGA+CGCATAGA
TGCAAGGGACTACTAGGGTTTCTAATCCTGTTTGCTCCCCACGCTTTCGCACTTGAGTGTCAGTACTGGACCAGAGGGCCGCCTTCGCCACTGATGTTCCTCCCGATATCTACGCATTTCACCGCTACACCGGGAATTCCGCCCTCCTCTTCCGTACTCCAGCAATGCAGTCTCGAATGCAATTCCCAGGGTCAGCCCGGGGCTTTCACACCGGACTTACGTGGCCACCTACGTGCGCTTTACGCCCAGTAATTCCGATTAACGCTCGCACCCTCTGTATTACCGCGCCTGCTGGCACTAT
+
C5CCCCC*C5C5CC5CCCCC*CCCCC5CCCCCCCCCCC*CCCCCCCCC5CCCCCCCC5C*5CCCCCCCCCCCCC*CCC*CCCCCCCCCC5CCCCCCCCCCCC*5C5CC5CCCCCCCCCC5CCC5CC5C5C555CC5C*5C5C5*5CCCCCCCCCCCCCCC*5*CCC5CCCCCCCCCCCCCC55CCC*C5**C*C5CC5CCC5C55CC*C5*C*5C*555C5C*C*5C5*C555***5*5555555*55555*555**555555*5555*555*555555*55555555*55555555####
@VH01349:24:AACVJTHM5:1:1101:57087:1492 2:N:0:AGGTGAGA+GGCATAGA
TGCAAGGGACTACTCGGGTTTCTAATCCTGTTTGCTCCCCACGCTGTCGCACCTGAGTGTCAGTATTGGGCCAGGTAGCCGCCTTCGCCACTGATGTTCCTCCCGATATCTACGCATTTCACCGCTACACCGGGAATTCCACTACGCTCTCCCATACTCTAGCTGAGTAGTATCGACTGCAATTCCCAGGTTAAGCCCAGGGCTTTCACAATCGACTGACTCAGCCACCTGCGTGCGCTTTACGCGCAGTAATTCCGATTAACGCTTGCACCCTCCGTATTACCGCGGCTCCTGGGAGAAA
+
CCCCCCCCCCCC*CCCCCCCCCCCCCC5C5CCCCCC*C5CCCCCCCCCC*CCCCCCCCCCCCCCCCCCCCC5CCCCCCCCCCCCCCCCCCCCCCCC*CCCCCC5CCC5C5CCCC*CCCCCCCCCCCCCC*CC5CCCCCCCCCCCC*CCCC5*CCCC5CCCCCCCCCCCCCC55CCC*CCCCCCCCCCCCCC*C5CC5C*CC55CCCCCCCCCC5CCC5CCC**5*555CCC**CC*C**CC555C5C*55C5555*55555555*5*5*5*555555555555**55555**5C5*5####
@VH01349:24:AACVJTHM5:1:1101:37318:3802 2:N:0:AGGTGAGA+GGCATAGA
TGCAAGGGACTACAAGGGTTTCTAATCCCGTTCGCTCCCCACGCTTTCGCCCCTCAGCGTCAGTTTAGGACGAGAGAGCCGCTTTCGCCACTGGTATTCCTCCCGATCTCTACGCATTCCACCACTACACCGGGAATTCTGCTCTCCTCTTCCTCACTCTAGCTTGACAGTTTTGAACGGCCTCTCCCAGTTAAGCCGGGAGCTTTCACGTCCAACTTATCGAGCCCCCTACGGGCGCTTTAGGGCCAGTAAATCCGGATAACGCTTGTCCCCTACGTTTTACCGCGGCTGCTGGCATCCC
+
CCCCCCCCCCCCCCCCCCC5CCCCCCCCC5CCC*CCCCCCCCCCCCCC*CCC*CCCC*CCCCCCCCCCCCC5CCCCCCCCCCCCCCCCCC5CCCCCC5CC5C*C5CCCCCCCCCCCCCCCCCCCCCCCCCCCC*CCCCCC5CCCCCCCCCCCCCCCCCCCCC*CC5CCCCCCCCCCCCCCC5CCCCCCCCCC*CCC5CCCCC5CCCCCCCCC5CCCC*CCCCCCCC*C5CCCCCCCCCCCCC*5*5C5CCC5*C*5*5555*55*5C55555555555CCCCC5C55*55CCC5555####
@VH01349:24:AACVJTHM5:1:1101:23344:4181 2:N:0:AGGTGAGA+GGCATAGA
TGCAAGGGACTACCAGGGTATCTAATCCCGTTTGCTCCCCTCGCTTTCGCTCCTCAGCGTCAGTGTTGGTCCAGGATGCCGCCTTCGCCACCGGTGTTCCTCCAGATATCTACGCATTTCACCGCTACACCTGGAATTCCGCATCCCTCTCCCAAACTCAAGCCATCCAGTATCGGACGCCGTTCCCCGGTTAAGCCGAGGGATTTCACGTCCGACTTAGTTGGCCGCCTACGAGCCCTTTACGCCCAGTATTTCTGAACAACGCTTGCCCCCCCCGTATTACCGCGGCTGCTGGGAGGTT
+
CCCCCCCCCCCCCCCCCCCCCCCCCCCCCCCCCCCCCCCCC*CCCCCCCCCCCCCCCCCCCC*CCCCCCCCCCC5*CCCCCCCCCCCCCCCCCCCCCCCCCCCCC5CCCCCCCCCCCCCCCCCCCCCCCCCCCCCCCCCCCCCCCC5CCCCCCCCCCCCCCCCCCCCCCCCCCCCCCCCCCCCCCCCCCCCCCCCCCCCCCCCCCC*CCCCCCCCCCCCCCCCC*CCCCCCCCCC5*C5CCCCCC*CCCCC*CC5CCCCCC55C5CCCC*5*5*CCCCCCCC5*CC*5CC5CCC5*5####
@VH01349:24:AACVJTHM5:1:1101:67767:4673 2:N:0:AGGTGAGA+CGCATAGA
TGCAAGGGACTACCCGGGTATCTAATCCTGTTTGCTCCCCACGCTGTCGCGCCTCAGCGTCAGCAATGGCCCAGCTGGCCGCCTTCGCCACCGATGTTCTTCCCGATCTCTACGCATTCCGCCGCTACACCGGGAATTCCGCCAGCCTCTACCATGCTCAAGCCAGGCAGTCTCGAAGGCAGTCCAGCGGTTGAGCCGCTGACTTTCACCCCCGACTTACCCGCCCGCCTACGCGCCCTTTACGCCCAGTAATTCCGGACAACGCTCGCACCCTCTCTATTACCGCGGCTGCTGGGACTCA
+
CC*CCCCCCCCCCCCCCCCCCCCCCC*CCCCCCCCCCCCCCCCCCCCCCCCCCCCCCCCCCCCCCCCCCCC5C5CCCCC5CCCCCCC5CCCCCCCCCC5CC5C*CCCCCCCCCCCCCCCCCCCCCCCCCCC*CCCCCCC*5CCCCCCCCCCC5CC55CCCC5CCCCC5CCCCCCCCCC*CCCCCCCCCCCCCCC5CCCCC5CCCC5CCCCCCCCCCC5CCCCC*5CCC5CCC5C*5CCCCCCCC5*CC*5CCCCC5***CCC5*555*CCC5C5CC55CCC*5555*C5555CC5*5####
@VH01349:24:AACVJTHM5:1:1101:22094:4862 2:N:0:AGGTGAGA+CGCATAGA
TGCAAGGGACTACCAGGGTTTCTAATCCTGTTTGCTCCCCACGCTTTCGCGTCTCAGCGTCAGTATCCGGCCAGAGGGACGCCTTCGCCACCGGTGTTCCTCCTGATATCTACGCATTTCACCGCTACACCAGGAATTCCACCCTCCTCTCCGGTACTCCAGCCACCCAGTATCCAGTGCACTTCCTGGGTTAAGCCCAGGGCTTTCACACCAGACTTAGGTGGCCGCCTACACGCGCTTTACGCCCAGTGATTCCGAACAACGCTTGCACCCTCCGTATTACCGCGGCTGCTGGGAGTTA
+
CCCCCCCCCCCCCCC*CCCCCCCCCCCCCCCCCCCC*CCCCCCCCCCCCCCCCCCCCCCCCCCCCCCCCCCCCCCC*CC5CCCCCCCCCCCCCCC5CCCCC5CCCCCCC5CCCCCCCCCCCC5CCCCCCCCCCCCCCCCCCCCCCCCC*CCCC5CC5C5CCC5CCCCCCCCCCCCC*CCCCCCCCCCCCCCC*C55C*CCCC*CCCCCCC*CCCCCC*CCCC*C*CCCCCCCCC*CC5CCCC5C5CCCCCCCCC*CCC5CCCCCCCCC5C55CCCC5CCCCCC*555CCCCCCC*5C####
@VH01349:24:AACVJTHM5:1:1101:42715:6396 2:N:0:AGGTGAGA+CGCATAGA
TGCAAGGGACTACCAGGGTATCTAATCCTGTTTGCTATCCACGCTTTCGCGCCTCAGCGTCAGTTGCAGACGACAGAGCCGCCTTCGCCACTGGTGTTCCTCCACATATCTACGCATTTCACCGCTACACGTGGAATTCCACTCTCCTCTTCTGGACTCAACCCAAACAGTTTCCAATGACCTTCCACGGTTAAGGCGTGGGATTTCACATCAGACTTAATCGGCGGGCTGGGGGCCCTTTACGCCCAATAATTCGGGACAACCCTTGCCACCTACGTATTACCGGGGCTGCCGGCAAGCT
+
CCCCCCCCCCCCCCCCCCCCCCCCCCCCCCCCCCCCCC5*CCCCCCCCC5CCCC5CCCCCCCCCCCCCCCC*C*CC5CCCCCCCCCCCCCCC*CCCCCCCCCCCCCCCCCCCCCC5CCCCCCCC*CCCCC5CCCCCCCCCCCCCCCCCCCCCC5*CCCCCCCCCCC*CCCCCCCCCCCC5C*5CCCCC5CCC5***CC*CCCC*CCCCCCCC55**555C55555*C55CCC555C55CCCCCC5*5CC5CCC**5CCCCCC555CC5*5CCC5*55555C5555*55*C*55*555####
@VH01349:24:AACVJTHM5:1:1101:20390:6793 2:N:0:AGGTGAGA+GGCATAGA
TGCAAGGGACTACACGGGTTTCTAATCCTGTTTGCTCCCCACGCTTTCGCGCCTCAGTGTCAGTGTCGGACCAGGTAGCCGCCTTCGCCACTGGTGTTCTTCCCAATATCTACGAATTTCACCTCTACACTGGGAATTCCGCTACCCTCTTCCGAACTCCAGATGCCCCGTTTCAAAGGCAATTCCCAGGTTGAGCCCGGGGCTTTCACCTCTGACATGAACATCCACCTACGCGCCCTTTACGCCCAGTAAATCCGAACAACGCTTGCCCCCTCGGTATTACGGCGGCTGCTGGGAAAGA
+
CCCCC*CCCCCCCCCCCCCCCCCCCCCCCCCCCCCCCCCCCCCCCCCCCCCCCCCCCCCCCC5CCCCCCCCCC*CCCC*C5CCCCCCCCCCCCCC*CC5CCCC*CCCCCCCCCCCCCCCCCCCCCCC*CCC*CCCCCCCCC5CCCCCCCCCCCCCCC*5CCCCCC*CCCCCCCCCCC5CCCCCCCCCCCCCC*CC*CCCCCC*C5CCCC*C55CCCCC5CC5CCCC*CCC5C5CC*55CCCCCCCCC5CCCCC*CC*CC55C555C5C5*5C*55*5555CC5*5*555C55CC5*5####
@VH01349:24:AACVJTHM5:1:1101:39458:6926 2:N:0:AGGTGAGA+CGCATAGA
TGCAAGGGACTACAGGGGTATCTAATCCCGTTCGCTCCCCTAGCTTTCGTGCCTCAGCGTCAGTCTAAACCCAGAGCGCCGTTTGCACCACTGGTGTTCCTCGGGATCTCTACACATTTCACCGCTACACCCCGAATTCCGCGCTCCTCTGTTTCACTCTAGCTGGGCAGTCTGAGATGTCCTCCGCTAGTTTAGCCAGGGGCTTTCACGGCTCACCTGCCCTGCCGCCTACGCACCCTTTACGCCCAGTAACTCCGGATAACGCTCCCCTCCTACGTTTTACCGCGCCTCCTGGCCTATA
+
CCCCCCCCCCCCCCCCCCCCCCCCCCCCCCCCC*CCCCCCCCC5CCCCCCCC*CCCCCCCCCCCCCCCCCCCCCCC5CC5CCCCCCCCCCCCCCCCCCCCCCCCCCCCCCCCCCCCCCCCC*CCCCCCCCC*CCC5CCCCCCCCCCCCCCCCCCCC*CCCCCCCCCCCCCCCCCCC*CCCC*CCC*CCCCCCCCCCCCC55**C*5CCC**C5CCC5C5C55C*5CCCCCC5**CCC55*555C*55CCCC55CC***5C*555555*55555555*555*555555555555C*5*####
@VH01349:24:AACVJTHM5:1:1101:39875:8932 2:N:0:AGGTGAGA+GGCATAGA
TGCAAGGGACTACCAGGGTTTCTAATCCTGTTCGCTCCCCACGCTTTCGCTCCTCAGCGTCAGTATCGGCCCAGAGACCCGCCTTCGCCACCGGTGTTCCTCCTGATATCTGCGCATTTCACCGCTTCACCACGAATTCCAGTCTCCCCTACCGAACTCTAGCCTCCCCGCATCGACTGCAGTCCCGCGGTTAAGCCGCGGGTTTTCACAGTCGTCCCGACAGCCCCCCTACCAGCTCTTTACGCCCAATAAATCCGGACAACCGTTGCGCCCTACGTCTTACCCCGGCTGCTCGGAACTA
+
CCCCCCCC5CCCC*CCCCCCCCCCCCCCCCCCCCCCCCCCCCCCCCCCCCCCCCCCCCCCCCCCCCC**CC*CCCCCCCCCCCCCCCCCCCC555CCCCCCCCC5CCCCCC*C*CCCCCCCC5CCC*CCCCC5CCCCCCCCCCCCCCCCCCCCCC*CCCC**CC5*5CC5CCC55CCC5*C5CCC5C5CCCCC5C*5**5CCCCCC*C*5*5C5CC**5CC55*C5*555C**5*5C**C***55*555*555*55555*555*5555555C5555*5555555**C55C5C**C**####
@VH01349:24:AACVJTHM5:1:1101:49229:9690 2:N:0:AGGTGAGA+CGCATAGA
TGCAAGGGACTACTGGGGTATCTAATCCTGTTTGCTCCCCACGCTTTCGCACTTGAGTGTCAGTATTGGTCCAGGAGGTCGCCTTCGCCACTGATGTTCCTTCCGATATCTACGCATTTCACCGCTACACCGGAAATTCCACCTCCCTCTCCCATACTCAAGCAAAGCAGTCTCGACTGCACTTCCCAGGTTAAGCCGGGGGATTTCACAATCGACTTGGAAAGCCACCTACGCGCGCTTTACCCCCACTAATTCCGATTAACGCTCGCACCCTCGGTATTACCGCGGGTGCTGGGAGTGG
+
5CC*CCCCCCCCCCCCCCCCCCCCCCCCCCCCCCCCCCCCCC5CC55CCCCCCCCCCCCCCCCC*CCCCCCCCC*CCCCCCCCCCCCCC*CCCCCCCCCCCCC5C5CCCCCCCCCCC*CCCCCC*CCCC*CCCCCCCCCCC5CCCCCCC55CCC**CC55CCCCC5**CCCCCC*CCCCC55C5*5CCCCC5CC5C5**CCCCCCC5C5CCC*CC*5CC**CCCC5CCCCCCCCCCC5*CCC***CCCCCCCCCCC*CCCCC555CCCC*C**CC*CC55C55555***55*555**####
@VH01349:24:AACVJTHM5:1:1101:54531:10409 2:N:0:AGGTGAGA+CGCATAGA
TGCAAGGGACTACTAGGGTTTCTAATCCTGTTTGCTCCCCACGCCTTCGCGCCTCAGCGTCAGTTGTGCTCCAGATGGCCGCCTTCGCCACCGGTCTTCTTCCCAATATCTACGAATTTCACCTCTACACTGGGAATTCCACCATCCTCTCCCACACTCGAGTCCCGCCGTATCGAATGCCGTTCCCAGGTTGAGCCCAGCCCTTTCACATCCGACGATCGGGACCGCCTACGCGCCCTTTACGCGCAGTAATTCCGAACAACGGTAGCCCCCTTCGTATTACCGCGGCTGCTGGCAACAC
+
CCCCCC5CCCCCCCCCCCCCCCCC5CCCCCCCCCCCCCCCCCCCCCCCCCCCCCCCCCCCCCCCC5CC*CCCCCCCCCCCCCCCCCCCCC5CCCC*CCCCCCCCCCCCCCCCCCCCCCCCCCC5CCCCCCCCCCC*CCCCCC*CCCCCCCCCCCCCCCCCCCCC5CCCC*CC5*5CC5C5CCC555CCCCCC*CCCCCCC5CCCCCCC5CCCCCCCCCCCCCCCC*C5CCCCCCC*CCCCCCCC*5C5*CCC*CC5CC*CCC*5CCC5CCCCC*CCCCC5C*5C5C5C5CCCCCC5C####
@VH01349:24:AACVJTHM5:1:1101:41011:13400 2:N:0:AGGTGAGA+CGCATAGA
TGCAAGGGACTACACGGGTTTCTAATCCCGTTTGCTCCCCTGGCTTTCGCTCGTCAGCGTCAATGCCGGTCCAGGATGCCGCCTTCGCCACCGGTATTCCTCCAGATATCTACGCATTTCACCGCTACACCTGGAATTCTGCATCCCTCTCCCGGATTCAAGCCATCCAGTATCGGATGCAGTTCCCAGGTTAAGCCTGGGGATTTCACATCCGACTTAGTTGGCCGCCTACGAGCCCTTTACGCCCAGTAATTCCGAACAACGCTTGCCCCCCCCGTATTACCGCGGCTGCAGGCATAGG
+
CCCCCCCCCCCCCCCCCCCCCCCCCCCCCCCCCCCCCCCCCCCCCCCCCCCC*CCCCCCCCCCCCCCCCCC*CCC5CCCCCCCCC5CCCCCCCCCCCCCCCCCCC5CCCCCCCCCCCCCCCC5CCCCCCCCCCCCCCCCCCCCCCCCCCCCCCCCCCCCCC*CCCCCCCCCCCCCCCCC5CCCCCCCC5CCCCCC5CCCCCC5CCCCC*CCCCCCC5CCCCCCCCCCCCCCCCCCCCCCCCCCC5**CCCCCCCCCCCCCCCC5CCCC5C*5CC*C**5CC555CCC5CC*C*5CC5####
@VH01349:24:AACVJTHM5:1:1101:34232:13893 2:N:0:AGGTGAGA+GGCATAGA
TGCAAGGGACTACACGGGTTTCTAATCCTGTTTGCTCCCCACGCTTTCGCGTCTCAGCGTCAGTTGTAAGCCAGGCAGTCGCCTTCGCCACTGGTGTTCCTCCTAATATCTACGCATTTCACCGCTACACTAGGAATTCCACTGCCCTCTCTTACCCTCAAGATATCCAGTATCAGATGCACTCTCACGGTTGAGCCGCCAGTTTTCACATCTCACTTAAATATCCGCCTACACGCTCTTTACGCCCAATAATTCCGGACAACGCTTGCCCCCTACGTATTAGCGCGGGTGCTGGCAGTCG
+
CCCCCCCCCCCCCCCCCCCCCCCCCCCCCCCCCCCCCCCCCCCCCCCCCCCCCCCCCCCCCCCCCCCCCCCCCCCCCCCCCCCCCCCCCCCCCCCCCCCCCCCCCCC5CCCCCCCCCCCCCCCCCCCCCCC*CCCCCCCCCCCCCCCCCCCCCCCCCCCCCCCC*CCCCCCCCCC*5CCCC*CCCCCCCCCCCC55C5*C5*CCCC5C5CC*C*CCCCC*CC5CC55CCCCC5C5C**CCCCCC**CCC555CC*C55C*C*55*5C5CCCC55CCCCCCCC*C*C5**CC*CCC*C####
@VH01349:24:AACVJTHM5:1:1101:36845:13930 2:N:0:AGGTGAGA+CGGATAGA
TGCAAGGGACTACAGGGGTATCTAATCCCGTTCGCTCCCCACGCTTTCGTACCTCAGCGTCAGAACAAGCCCAGCGGCCTGTCTTCACCTTCGGCGTTCCGATAGATATCAACGCATTTCACCACTCCACCTATCGTTCCGACCGCCCCTACTTGTCTCAAGACGTGGGGTTCGCCGTGCAATTCCTCGGTTGAGCCGAGGGCTTTCACACGACGCCTGCACATCCGCCTACGTACGCTTTAAGCCCAGTGATTCCGACTAACGCTCGAGACCTCTGTATTACCGCGACTGCTGGCAGTAG
+
CCCCCCCCCCCCCCCCCCCCCCCCCCCC5CCCCCCCCC5CCC5CCCCCCCCCCCCCCCCCCCC*CCCCCCC5CCCCCCCCCC5CCCCCCCCCCCCCCCCC*C5*CCCCCCCCCC*CCCCCCCCCCCCCCCCCCCCCCCCCCCCCCCCCCCCCCCCCCCCCCCCCCCC5CCCCCCC5*CCCC5CCCCCCCCCCCCCCCCCCCC5CCCCCCCC*CCC5CCC5CCCCCCCCCCCCCCCCCCC*CCCCCCCCCCCCCCCCCCCCC5C5*CCCCC5CC5CCCCCCC5*CCC*CCC5CCCCC5####
@VH01349:24:AACVJTHM5:1:1101:67994:14063 2:N:0:AGGTGAGA+CGCATAGA
TGCAAGGGACTACACGGGTATCTAATCCCGTTCGCTCCCCACGCTGTCGCGTCTCAGCGTCAATCATCGTCCAGGACGCCCCTTTCGGCGGTGGTGTTCCTCCGGATCTCTGCACATTTCACCGCTACACCCGGAATTCCCCGTCCCTCTCCGACATTCCAGCCGAGCAGTCTGACGGGCACTCCCCTGGTTGAGCCAGGGGCTTTCACCCGCCACTTACCCGACCGCCTGCACGCGCTTTACGCCCAGTAACTCCGGATAACCCTCGCCTCCTACGTTTTACCGCGGCTCGTGGGAGGTT
+
C5CCCCCCCCCCCCCCCC55CCCCCCCCCCCCCCCCCC*CCCC*CCCCC*CCCCCCCCCCCCCCCCCCCCC5CC*CCCC**C5CCCCC5CCCCCCCCCCCCCCCCCCCCCCCCCC5C*CCCC5CCCCC*CCCC5CCCCCC**5CCCCCCC5*CC*CCC*5C5CC5C*CCCCCCCCC*CCCC5CCCCCCCC*CCCCCCCCCCC5CCC*CC*CCCCCCCCC*CC*CCC5C5CCCCCCC55C5C5C55C*CC5CC*C5CC5C5CC*CCC55*CCCCCCCC*CCCC5C*C*CCCCCC5C*5####
@VH01349:24:AACVJTHM5:1:1101:43188:19099 2:N:0:AGGTGAGA+CGCATAGA
TGCAAGGGACTACCCGGGTTTCTAATCCTGTTTGCTCCCCACGCTTTCGCACCTCAGCGTCAATATGTGTCCAGTGAGTCGCCTTCGCCACTGGTGTTCTTCCGAATATCTACGAATTTCACCTCTACACTCAGAATTCCACTCACCTCTCCACAATTCTAGCGATGCAGTTTTAAAGGCAATTCCGGAGTTGAGCTCCGGGCTTTCACCTCTAACTTGCAAAGCCCCCTACGTCCGCTTTACGCCCAGTAATTCCGAACAACCCTAGCCCCCTCCGTATTACCGCGGCTGCTGGCACAGG
+
CCCCCCCCCCCCCCCCCCCCCCCCCCC*CCCCC*CCCCCCCCCCCCCCCCCCCCCCCCCCCCCCCCCC5CCCCCC5*CC5C5CCC5CCCC5CC*CCCCCCCCCCCCCCCCCCCCCCCCCCCCCCCCC*CC5CCCCCCCCCCCCCCCCCCC*CCCCCCCCCCCCCCCC*CCCCC5CCCCC5CCCCCCCCCC5CCCCCCCCCCCCCCC*CCCCCCCCCCCC*CCCCC55CCCCC*C**C*CCC5CC**CCCCCCCCCCCCC5CCC*CCCCCC*CCC5CC*CCCC5**C5C5CCCCCCC*####
@VH01349:24:AACVJTHM5:1:1101:39609:22223 2:N:0:AGGTGAGA+CGCATAGA
TGCAAGGGACTACCGGGGTTTCTAATCCTGTTTGCTCCCCACGCTTTCGCGTCTCAGGGTCAGTCACCGTCCAGTTGGCCGCCTTCGCCACCGGTGTTGCTCTCGATATCTACGAATTTCACCTCTACACCGAGAATTCCCCCTTCCTCCCCGGGACTCCAGCTCGGCAGGTTCAAATGGACTTCCGCGGTTGAGGCGAGGTCTTTGACACGTGACTTACCATGCCCTCTACTCCCGCTTTACCCCCCGTATTTCCGAACAACCTGGGCACCCGCTGTCTTACCGCCGGTGCTGGCCCCGG
+
CCCCCCCCCCCCCCC5CCCCCCC5*CCCCCCCCCCC5CCCCC**CCCCCCCCCC*CC5C5CCCCCCCCC5CCCC*CCC*CC**CCC5CCCCCC5CCCCC5C*C5CC5CCC5C5CCCCCCCC*CC*CCCCCCCCC5CC5C******C*55***55C*5*55*5555555*5**5555*55**55555**5555555*5*555**55*55555*5**55555*555*55*5*******555555*5****555555***5*55**555**5*555*55555555*555****5555555####
@VH01349:24:AACVJTHM5:1:1101:24480:22393 2:N:0:AGGTGAGA+CGCATAGA
TGCAAGGGACTACCCGGGTTTCTAATCCTGTTTGCTCCCCACGCTTTCGCGCCTCAGTGTCAGTATTGGTCCAGAAAGCCGCCTTCGCCACTGGTGTTCTTTCCGATATCTACGCATTTCACCGCTACACCGGAAATTCCGCTTTCCTCTACCATACTCTAGATACCGAGTATCGGGTGCAGTTCCTAGGTTAAGCCCAGGGCTTTCACATCCGACTTAAATACCCACCTACGCGCGCTTTACGCCCAGTAATTCCGATTAACGCTTGCACTCTCTGTATTACCGCGGCTGCTGGCATCAC
+
CCCCC5CCCCCCCCCCCCCCCCCCCCCCCCCCCCCCCCCCCCCCCCCCCCCCCCCCCCCCCCCCCCCCCCCCCCCCCCCCCCCCCCC5C*CCCCCCCCCCCCCCCCC55CCCCCCCCCCCCCCCCCCCCCC*CCCCCCCCCCCCCCCCCCC5CCCCCCCCCCCCCCC*CCCCCCCCCCC55CCCCCCCCCCCCCC*5CCCCC*CCCCC5CCCCCCCCCCCCC5C5CCC*CC555CCCCCCCCCCCC*5C5CCCCCCCCCCC5CC*CCCCC*C5CCC*CCCCCCCCCCC5C5CCCCC5####
@VH01349:24:AACVJTHM5:1:1101:33702:24002 2:N:0:AGGTGAGA+CGCATAGA
TGCAAGGGACTACAGGGGTTTCTAATCCTGTTTGCTCCCCACGCTTTCGCACCTCAGCGTCAGTTCCGGGCCAGTGAGCCGCCTTCGCCACTGGTGTTCTTGCGAATATCTACGAATTTCACCTCTACACTCGCAGTTCCACTGACCTCTCCCGGACTCGAGCTCCTCAGTATCAAGGGCACTTCTGGAGTTGAGGTCCAGGATTTCACCCCTGACTTAGCAAGCCGCCTACGTGCGCTTTACGCCCAGTGATTCCAAGCAACGCTACCCCCCTTCGTATTACCCCGGCTGGTGGCAGCAT
+
CCCCCCCCCCCCCCCCCCCCCCCCCCCCCCCCCC5CCCCCCCCCCCCCC5C*CCCCC5CCCCCCCCCCCCCCCCC**CCCCCCCCCCCCCCCCCCCCCCCCCCCCCCCCCC5CCCCCCCCCC5CCCCCCCC*CCC5CC5CCCC*CCCCCCCCCC5CCCCCCC5CCCCCC*CCCCCC**C*C*C5CC5CC5CCCCC5C5*CCCCCCCCCCCC*CC5CCCC5*CCCC5C5C555CC5CC5CCCC55CCCCC5CC*CCCCC**CC*C5CC*555CCC555555555*5*55555**5*55####
@VH01349:24:AACVJTHM5:1:1101:57125:25801 2:N:0:AGGTGAGA+CGGATAGA
TGCAAGGGACTACTAGGGTTTCTAATCCTGTTTGCTCCCCACGCTTTCGCGCCTCAGCGTCAGGTCCGGACCAGAGAGCCGCTTTCGCCACCGGTGTTCCACCCAATATCTACGAATTTCACCTCTACACTGGGTATTCCACCCTCCTCTTCCGGCCTCCAGCCAAAGAGTCTCGGATGGACCTCCCAGGTTGAGCCCCGGGCTTTCACATCCGACTTCCTTGGTCGCCTACCCGCCCTTTACGCCCAGTGTTTCCGAACAACGCTAGCACCCTCCGTCTTACCGCCGCTGGTGGGATTGA
+
CCCCCCCCCCCCCCCCCCCCCCCCCCC*CCCCCCCCC5CCCCCCCCCCCCCCCCCCC*CCCCC*CCCCCCCCC*5CCCC**CCCCCCCCCCC55CCCC*CCCCCCCCCCCCCCCCCCCCCCC5CCCCC*CCC5CCCCCCCCCC*CCCCCCC*5*555CCCC*5CCCCC5*CCCC5C5CC*CCCCC55CCCC5C*5*CCCCC5*CCC*CCC*CC*CCC55555CC*55C*5C5**55555*5555555**55*55555C55C555*5555555C555CC55CC5C5C5C*CC*CC5*5####
@VH01349:24:AACVJTHM5:1:1101:72500:26747 2:N:0:AGGTGAGA+CGCATAGA
TGCAAGGGACTACAGGGGTTTCTAATCCTGTTTGCTCCCCACGCTTTCGTGCTTTAGCGTCAGTGATAGGCCAGGCAACTGCCTTCGCCATTGGTGTTCTATCTGATATCTACGCATTTCACTGCTACACCAGATATTCCATTGCCCTCTCCTACACTCAAGATTAATAGTATCAAACGCAACTCCGGGGTTGAGCCCCGGGCTTTCACCTCTGACTTAAAAATCCGCCTGAGCACCCTTTACACCCAGTAAATCCGGACAACGGTTGCCCCCTACGTATTACCGCGGCTGGTGGCAAAAC
+
CC5CCCCCCCCCCCCCCCCCCCCCCCCCCCCCCCCCCCCCCCC5CCCCCCC5CCCCC*CCCCCCC*C5CCCCCCCCCCCCCCCCCCCCCCCC5CCCCC5CCCCCCCCCCCCCCCCCCCCCCCCCCCCCCCCCCCCCCCCCCCC5CC*CCCCCCCCCCCCCCCC5C5CCCCCCCCCCC*CCCCCC5CCCC*CC**C*CCCC5CCC5C*CCCCCCCC5CCCCCC5C55CCCCCC5CC5CCCCCCC*CC55C5CCCCCCCC**5CCC5*C5*5C*C5C55*5CC555CCCCCC**55C5*####
@VH01349:24:AACVJTHM5:1:1101:55875:28186 2:N:0:AGGTGAGA+CGGATAGA
TGCAAGGGACTACCGGGGTATCTAATCCTGTTCGCTCCCCATGCTTTCGCTCCTCAGCGTCAGTTAATGCCCAGAGACCTGCCTTCGCCATCGGTGTTCCTCCTGATATCTGCGCATTTCACCGCTACACCAGGAATTCCAGTCTCCCCTACATCACTCTAGTCTGCCCGTACCCACCGCAGATCCGCAGTTGAGCCCCGGACTTTCACGGCAGACGCGACAAACCGCCTACGAGCTCTTTACGCCCAATAATTCCGGATAACGCTTGCGCCCTACGTATTACCGCGGCTGGTGGCATGAG
+
C*CCCCCCCCCCCCCC5CCCCC5CCCCCCCCCCCCCCCCCCCCCCCCCC5CCCC5CCCCCCCCCCCCCCCCCCCCCCC*CC*CCCCCCCCC5CCCCCCCCCCCCCCCCCCCCCC5CCCCCCCCCCCCCCC5CC55CC*CCCCCCCCCCCCCCCCCC*CCCCCCCCCCCCCCCC5CCCCCCCCCCCCC*CCCCCCC**5CC*CCCCC5CC*5CCC5CC55CCCCC5C5*CCCC*C55555CCCCC**CC555C5CC**5555C*5*55555CCCCC5CCCCCCC5CCCC*C**C5CCC####
@VH01349:24:AACVJTHM5:1:1101:45290:30780 2:N:0:AGGTGAGA+CGCATAGA
TGCAAGGGACTACCAGGGTTTCTATTCCCTTTTGCTCCCCTGGCCTTCGAGCCTCAGCGTCAGATGTTCTCCAGTAGCTCGGCTTCGCCACGAGTGTTCCTCTCGATATCGACGCATTTCACTGCTACACCGATAATTCCTGCTCCCTCTCGAACCCTCACGCCTGCCAGTAGCGGAGGGGGTTCGGGCGTTGCGGCCCGGGATTTGCCATCTGTCTTTCGCGGCCGGCTACGGTTGTATTAGCGCCACTTATTGAGCTCTACTCGAGGTCCTTATGACTAAGGCAGCGAGGTGTTAAGTC
+
55CC5555CC*CCCC5C*CC*555*55*5C55C5C5**55C555CCCCC55CC5C***55CC*C5C55*5555**555*55*5C5555C*555*55**55*55555*555**5*555**5*555*5555555*55555*5*555*55***5**555*5*5*55*5*55*5***555*5*55*55***5***555555*5555*5555*55*555**5*555555*5555555555*5**5*55*55*5*5*5****5****5*****5*5***5*55****55*55*5*****55*5####
@VH01349:24:AACVJTHM5:1:1101:39231:32219 2:N:0:AGGTGAGA+GGCATAGA
TGCAAGGGACTACCGGGGTATCTAATCCCGTTCGCTCCCCTAGCTTTCGCGCCTCAGCGTCAAGAATGCGCCAGGTAGTCGCCTTCGCCACTGGTGTTCCTCCCGATATCTACGCATTTCACCACTACACCGGGAATTCCACTACCCTCTCCCACCTTCAAGCCGATCAGTTTCCGATGCAGTTTCCCAGTTGAGCCGGGAGATTTCACATCGGACTTGACCAGCCGCCTGCGCGCTCTTTACGCCCAGTAAATCCGGACAACGGTTGCCACCTACGTATTACCCCGGCTGCTGGCAGAAG
+
CCCCCCCCCCCCC5CCCCCCCCCC5CCCCCCCCCCCCCCCCCCCCCCCCC5CCCCCCCCCCCCCCCCC*5CCCCCCCCCCCCCCCCCCCCCCCCCCCCCCCCC*CCCCCCCCCCCCCCCCCCCC5CCCCCCCCCCCCC5CCCCCCCCCCCCCCCC*CCCCCCCCCC5CC5CCCC5CCCC5CCCCCCCCCCCCCCCCCC5CC5*CC*CCCCCCC5C5CCCC55CCC5CCCC*CCCC5C55C5CC5CC*C5CCCCCCCCC5*C*5C*5555*555555555555*5*55*5555555**####
@VH01349:24:AACVJTHM5:1:1101:23760:32616 2:N:0:AGGTGAGA+CGCATAGA
TGCAAGGGACTACACGGGTTTCTAATCCTGTTTGCTCCCCACGCTTTCGCGCATCAGCGTCAGTATCCAACCAGGGGGCCGCCTTCGCCACAGGTGTTCCTCCCGATATCTACGCATTTCACCGCTACACCGGGAATTCCACCCCCCTCTTTGGTACTCTAGCTTGTCAGTTTCATGCCTCGTTCCCCGGTTGAGCCGAGGGATTTCACACATGACTTAACAAACCGCCTACACGCCCTTTACGCCCAATCATTCCGAACAACGCTTCCACCCTCTGTATTACCCGGGCTGCTCGCAAAAC
+
CCCCCCC5CCCCCCCCCCCCCCCCCCCCCCCCCCCCCCCCCCC5C5CCCCCCCCCCCC*CCCCCCCCCCCC5CCCCC5C5CCCCCCCCCCCCCC5CCC*CCCCCC5CC55CCCCCCCCCCCCCCCCCCC*CCC*CCCC*CCCCCCCCCC5CC5CCC5CCCC5CCCCCCCCCCCCCCC**CC5CCCCCCCC5C*CC*5CCCCCCCCCCCCC5CCCCCCCCCCCCCC5CCCCC*C5C*CC5CC*CCCCC5*C*555*CC5*C555555C*5555*55555555555555555555***5####
@VH01349:24:AACVJTHM5:1:1101:61726:32862 2:N:0:AGGTGAGA+CGCATAGA
TGCAAGGGACTACAAGGGTTTCTAATCCTGTTTGCTCCCCACGCTCTCGCACTTGAGTGTCAGTACTGGACCAGAGGGCCGCCTTCGCCACTGATGTTCCTCCCGATATCTACGCATTTCACCGCTACACCGGGAATTCCGCCCTCCTCTTCCGTACTGCAGCAACACACTCTCGAATGCAATTCCCAGGTTGAGCCCGGGGCTTTCACACCCGACTTACGTCGCCACCTACGTCGGCTTTACCCCCAGTAATTCCGATTAACGCTCGCACCCTCTGTATTACGGCGGGTGCTGGCCGGAA
+
CC*CCCC*CCCCCCC*CCC5CCCCCC55CCCCCCCCC*CCCCCCCCCC*CCCCCCCCCCC5CCCCCCC5CCC5CC*C*CCCCCCCCCCCCCCCCCCCCCCCCC*CCCCCCCC*CCCCCC5CC*CCCCCC*5CCCC*CCC*CCC*C5CC5CCC5CCC55*5CCCCCCCC5*CCCCC55CCCC5CCC5CCC*CCCCC5CCCCCCCCCCCCCCCCCC*555*CC5CCCCC5CCCCCC*5C*C5*C*55***5555*5*55555555*555**55555555555555*555**5555555*####
@VH01349:24:AACVJTHM5:1:1101:10865:33582 2:N:0:AGGTGAGA+CGCATAGA
TGCAAGGGACTACAGGGGTTTCTAATCCTGTTTGCTCCCCACGCTTTCGCGCCTCAGCGTCAGTTGCAGTCCAGACAGTCGCCTTCGGCACTGGTGTTCCTGCTAATATCTACCCATTTCACCGGTACACTAGGAATTCCACTGTCCTCTTCTGGCCTCAATTCTGCCAGTTTGCCAGGCAATCCCCGGCGTTGAGGTGCGGGGTTTCACCCAAGACTTAAGAAACCCCGTACGGCCTGTTTACGGCCAGTAATTCCGGTAAACGCTGGCCGCCTTCGTATTTCCGGGGGTGCTGGCTCTT
+
C*CCCC5CCCCCCCCCCCCCCCC*CC5CC*CCCC*CCCCCCCCCCCCCCCCCCC*CC5CCCCCCC*CC5CCCCCCCCCCCCCCCC***CCCCCC*C*C*CC*CCCC*CC5C5C*555C5CC5*555CCC*5C**C5C*555555555C55*55**55*555*555**55**5555*555555555***5***555*5*5*55**5*5*555*55*5*5555*555***5*55555*****5555555**555**5*555**555555555*5**55555*55**55555*5**555*####
@VH01349:24:AACVJTHM5:1:1101:57087:33752 2:N:0:AGGTGAGA+CGCATAGA
TGCAAGGGACTACTAGGGTTTCTAATCCCGTTTGCTCCCCTGGCTTTCGTTCCTCAGTGTCAGTTGCAGTCCAGAACGCCGCCTTCGCCACCGGTGTTCCTCCAGATATCTACGCATTTCACCGCTACACCTGGAATTCCGCATTCCTCTCCTGCACTCAAGCCCTCCAGTCTCAGATGCAGTTCCTCAGTTGAGCCGAGGGATTTCACATCTGACTTAGCGGGCCACCTACGAACCCTTTACGCCCAGTAATTCCGAACAACCCTCCCCCCCCCCGTATTACCGCGGCTGCTGGGATCTC
+
CCCCCCCCCCCCCCCCCCCCCCCCCCCCCCCCCCCCCCCCCCCCCCCCCCCCCCCCCCCCCCCCCC*CCCC*CC5CCCCCCCCCCCC*CCCCCCCCCCCCCCCCCC5CCCCCCCCCCCCCCCCCCCCCCC5CCCCCCCCCC*CCCC5CCCCCC*CCCCCCCCCCCCCCC5CCCCCC*CCCCCC5*CCCCCCCCCCC5CCCCCCCCCCCCCCCC5CCCCCCCCCCCCCCCCCCCCC5*CCCCCCC*CC5C*CC5CCCCCCCCCC*CCC**CC5555555*5555*55*5555555555####
@VH01349:24:AACVJTHM5:1:1101:57598:34604 2:N:0:AGGTGAGA+CGCATAGA
TGCAAGGGACTACACGGGTTTCTAATCCCGTTCGCTCCCCATGCTTTCGCGTCTCAGCGTCAGGTGCGCCCCAGAACACCGCCTGCGCCACTGGTGTTCCTCCGGATCTCTACGCATTTCACCACTACACCCGGAATTCCGTGTCCCTCTAGCGCCCTCTAGACATGGTGTTTCACGCGACCTCCCCCGGTTGAGCCGAAGGCTTTCACGCATGACTGGCATCGCCGCCTGCACGCCCTTTACCCCCAGTAACTCCGGATAACGCTCGCGTCCTACGTTTTACCGCGGGTGCTGGCACGAA
+
CCCCCCCCCCCCCCCCCCCCCCCCCCCCCCCCCC5CCCCCCCC5CCCCCCCCCCCCCCCCCCCCCCCCCCCCCCCCCCCCCCCCC5C*CCCCCCCCCCCCCCC55CCCCCCCCCCCCCCCCCCCCCCCCC*CCCCCCCCC5C5CCCCCCCC**CCCCC*CCCCC55*CC*CCC5CCCCCCCC5CCCCCCCCC5CCCCCCCCCCCCC*CC5C*CCCCCCCCCC5C5C5CCCCCCCCCCCCCCC**C5CCCCC55CCC55CC5C5555*55C55*55*555C555555C5*555C55C*####
@VH01349:24:AACVJTHM5:1:1101:76893:35153 2:N:0:AGGTGAGA+CGCATAGA
TGCAAGGGACTACTGGGGTTTCTAATCCTGTTTGCTCCCCACGCTGTCGCGCCTCAGTGTCAGAAGTGGTCTAGCTGGCCGCCTTCGCCACGAGTGTTCTCCCCCATCTCTACGCATTTCACGGCTACACAGGGAATTCCACCAGCCCCTCCCAGCCTCAAGTCCTGCAGTTTCTACCGACCGGGTTCAGTTGAGCTGTACCCTTTCACGGTAGACATACAGAACCACCTACGCGCCCTTTACGCCCAATAATTCCGAACAACGCTCGCCCCTTCCGTATTACCGGGGCTGGTGGGCTATG
+
CCCCCCCCCCCC*CC*CCCCCCCCCCCCCCCCCCCCCC**CC55CCCCC5CCCCCCCC*CC*CCC*CC5C*CCCCCCCCCCC5CCCCCCCCCCCCCCCCCCCCCC**CCCCC5C5CCCCCCC**CCCCC5CCCC5*CCCCC5CCCCCCCC55C*CCCC*CC*CCCCC*CCC*CCCCCCCCC**C*C*CCCCCCCC*C55C*55CC5CC55CCC**5CCCCC*CCCCC5CCCCCCC*5CC5**CCCC5*C55555*5555555555*55*5555555*555555*5*5***5**5*55####
@VH01349:24:AACVJTHM5:1:1101:12891:37955 2:N:0:AGGTGAGA+CGCATAGA
TGCAAGGGACTACCAGGGTATCTAATCCTGTTTGCTCCCCACGCTTTCGCACCTCAGTGTCAGTATCAGTCCAGAAAGCCGCCTTCGCCACTGGTGTTCCTTCCGATATCTACGCATTTCACCGCTACACCGGAAATTCCACTTCCCTCTACTGTACTCTAGTTCATCAGTATCACGTGCAGTTCCCAGGTTTAGCCCGGGGATTTCACACTTGACTTAATAAACCACCTACATGGCCTTTACGCCCACTAATTCCGTTTAACCCTCGCACCCTCTGTCTTACCGGGCCTGCTGGCAGTTA
+
CCCCCCCCCCCCCCCCCCC*CCCCCCCCCCCCCCCC*CCCCCCCCCCCCCCCCCCCCCCCCCCCCCCCCCCCCCCCCCC5CCCCCCCCCCCCCCCCCCC*CCCCCCCCCCCCCCCCCC*CCC5*CCCCCCCC*CCCCCCCCCCCCCCCCCCCCCCC*CCCCCCCCCCCCCCCC5CCC5CC5CCCCCCCC5CC*CCCC*C*C5C5CCCCCCC5CCC*CCCCCCCCCCC5CC555C5*CCCCCCCC*CC5*CCCCC5C5*555*5*5555555555**55*555555**5*5*5555*5####
@VH01349:24:AACVJTHM5:1:1101:22889:38258 2:N:0:AGGTGAGA+CGCATAGA
TGCAAGGGACTACTAGGGTTTCTAATCCTGTTTGCTCCCCACGCTTTCGTGTTTCAACGTCAGGTGTGAACCAAGGAGCTGCTTTCGCCATCGGTGTTCCTCTCGAGTTCTACGCATTTTACCGCTACTCCGAGTATTCCACTCCTCTCTTTCACCCTCTAGTCTATCAGTTTTCACCGCAAGCTTCCGGTTAGGCCGGAAAATTTAACAACGAACTTAATAAACCGTCTAGACACCCTTTAGACCCAATAAATCCGAATAACGTTTGCACCCCTCGTATTACCGCGGCTCCTGGCAGTGA
+
CC5CCC5CCCCC*C*C5C5CCCCC5CCCCCCCCCCCCCCCCC5CCCCCCCCCCCCCCCCCCCCCCCCCCCCCCCCCCCCC5*5CCCCCCCCCCCCCCC*CCCCCCCC*CCCCCCCCCCCCCCCCCCCCC55CC5*CCC*CCCCCCCCC5C5C5CC5C5C5CCCCC*CCC5CCCCCCCC*CC55CCCCC*CCCCCC*5CCCCCCC5C5CCCC5*CC5C5C5C55555*C55**5*555555555C555**5555555*55555555555*5**55**5*555555555555*55555*####
@VH01349:24:AACVJTHM5:1:1101:8442:39564 2:N:0:AGGTGAGA+CGCATAGA
TGCAAGGGACTACTCGGGTATCTAATCCTGTTTGATCCCCACACTTTCGTGCCTCAGCGTCAGTTACAGCCCAGTAACCTGCCTTCGCTATCGGTGTTCTTGACGATATCTAAGCATTTCACCGCTACACCGTCAATTCCGCCTACCTCATCTGTACTCAAGCTCCGCACTATCAATGCGACCCTGACAGTTGAGCTGCCATTTTACACCACTGACTTACGAAGCCGCCTACGCACCCTTAAAACCCAATAAATCCGGACAACCCTTGGCACCTACCTATTACCGCCGCTGCTGCCAATTG
+
CC5CCC*CCCCCCCCCCCCCCCCCCCCCCCCCCCCCCCCCCCCCCCCCCCCCCC5CC*CCC5CCCCCCCCCCCCCC***C5CCCCCCCC55CCCC5CCCCCCC5CC5CC*CCCC*CCCCCCC5CCC*5CC5*C5CCCCCCC*CCCCCCCCCCCCC5CCCCC5CCC*C*C*CC*CCCCCC*CCCCCCCCC*5CCC5*CCC*CC*C**5C5CCCCCC*CCCCCCCCCCCC*5CCCCCCCC*55CCC5555555555555*5*555*5C555*5555C55555C5C*555555**55*55####
@VH01349:24:AACVJTHM5:1:1101:49020:43218 2:N:0:AGGTGAGA+CGCATAGA
TGCAAGGGACTACAGGGGTTTCTAATCCTGTTTGCCCCCCACGCTGTCGCGCCTCAGTGTCAGCAACTGCCCAGCAGGCCGCCTTCGCCACCGGTATTCTTCCGGATCTCTACGCATTCCACCGCTACACCCGGAATTCTACCTGCCTCTACAGTGGTCGAGCTATAGCCGTTGGCACGGCAGACCCGGGGTTGAGCCCCCGGCTTTCACCGCACGCGTGCCAAGCCACCTACGCGCCCTTTACGCCCAGTGATTCCGCACAACGCTCCCACCCTCCGTATTACCGCCGCTGCTGGCAACA
+
CC5CCCCCCCCCCCCCCCCCCCCCCCCCCCCCCCCCCCC*CCCCCCCCCCCCCCCCCCCCCCCCCCC*CCCCCCCCCCCCCCCCCC5CCCCCCCCCCCCCC5CCCCCCCCCCCCCCCCCCCC*5CCCCC*CCC*CCCCCCCCCCCCCCCCCCC5CCCCCCCCCCCC5CCCCCC*C*CCCCCCCCCC*CCC*CCCCCC5CC*CCCC5CCCCC*CCC*CCCCCCCCC5CCCCCCC55CCC55CCCCCCCCCCCCCC5*CC*CCCCC5*CC*CC**55555555555**C55*55*55**####
@VH01349:24:AACVJTHM5:1:1101:34932:45149 2:N:0:AGGTGAGA+CGCATAGA
TGCAAGGGACTACAAGGGTATCTAATCCTGTTTGCTCCCCACGCTTTCGCACCTCAGCGTCAGATCTGGACCAGTTAGCCGCCTTCGCCACTGGTGTTCTTCCCAATATCTACGAATTTCGCCTCTACACTGGGAATTCCACTAACCTCTTCCAGCCTCTAGAAAGCCAGTATCGAAGGCAATTGTGGAGTTGAGCTCCAGGATTTCACCCCCGACTTAACAATCCGCCTACGTGCGCTTTACGCCCAGTAAATCCGAACAACGCTAGCCCCCTTCGTATTACCCGGGCTGGTGGGAGGAC
+
CCCCCCCCCCCCCCCCCCCCCCCCCCCCCCCCCCCCCCCCCCCCCCCCCCCCCCCCCCCCCCCCC*CCCCCCC*CC5CCCCCCCC5CCCC*CCCCCCCCCCCCCCCCCCCCCCCCCCCCCCCCCCCCCCCCCCCCCCCCCCCCCCCCCCCCC*C5CCCC*5CCCC*C5CCCCC55CCC*CCCCC*CCCCCCCCCC*C*C**5CCCCC5CCC55*5CC55CCCC*CCC*55555C5*5*555555555**5*555*55*555555*55*5555555*55555555**5555**55*55####
@VH01349:24:AACVJTHM5:1:1101:68164:45319 2:N:0:AGGTGAGA+CGCATAGA
TGCAAGGGACTACTCGGGTATCTAATCCTGTTCGCTCCCCACGCTTTCGCGTCTCAGCGTCAGTACCGTCCCAGAGAGCTGCCTTCGCCATTGGTGTTCTTCCTGATATCTGCGCATTTCACCGCTACACCAGGAATTCCACTCTCCTCTTCCGGACTCTAGCCACACGGTTTCCGTCGACGTCTGGAGGTTAACCCTCCAGTTTTCACAACGGACCTGCGTGGCCGCCTACACGCTCTTTACGCCCACTAAATCCGGACAACGCTTGCCCCCTACGTATTACCGCGGGTGCTGGCATCCT
+
CCCCC*CCCCCCCCCCCCCC*CCCCCCCCCCCCCCCCCCCCCC*CCCCCCCCCCCCCCCCCCCCCCC*CCCCCC5CCC*CC*CCCCC*5*C5CCCCCCCCCCCCC5*CCCCCCCCC5CCCC5C*CCCCCCCCC*CCC*55CCCCCCCCCCCC*CCCCCC5*CCCCCCC*CCCCCCCCCCCCCCCCCCCC5CCC5*CCC*CCCCCC*5CCCCCC*CCCCCCCC5**CCCCC*5CC5CC*CCCCCCCC*55CCC5*555555*C*5555555*5*55*55*55555*555*5*5555**####
@VH01349:24:AACVJTHM5:1:1101:29763:46455 2:N:0:AGGTGAGA+CGCATAGA
TGCAAGGGACTACTAGGGTTTCTAATCCTGTTTGCTCCCCACGCTTTCGCGCCTCAGGGTCAGTATTGGCCCAGGAAGTCGCCTTCGCCACTGGTGTTCCTTCCGATATCTACGCATTTCACCGCTACACCGGAAATTCCACTTCCCTCTAGCATACTCTAGTCAGGCAGTATCGAATGCAATTCCCAGGTTGAGCCCAGGGGTTTCACATCCGACTTACCAAACCGCCTACGCGCGGTTTACGCCCAGTAATTCCGATTAACGCTTGCACCCTCCGTATTACGCCGGCTGCTGGCACAGG
+
CCCCCCCCC5CCCC5CCCCCCCCCCCCCCCCCCCCCCCCCCCCCCCCCCCCCCCCC5*CCCCCCCCCCCCCCCCCCCC*CCCCCCCCCCCCCCCCCCCCCCCCCCCCCCCCCCCCCCCCCCCC*CCC5CCCCCCCCCC*CCCCCCCCCCCC*CCC*CCCC5CC*CCCCCCCCCCCCCC5*CCCCCCCC*CCCCC*CCCCCCC*CCC*CCCCCCCCCCCCCCCCCCC5C5CC5CCCCC*CCCC55555C5CCCCC*5C5CCCCCCCCCCC55*5CCCCCCC55C55CCC5555CCCCC####
@VH01349:24:AACVJTHM5:1:1101:57201:47004 2:N:0:AGGTGAGA+CGCATAGA
TGCAAGGGACTACCAGGGTTTCTAATCCTGTTTGCTCCCCCAGCTTTCGTGCCTCAGCGTCAGTAACCGTCCAGGCTGCCGCCTTCGCCACTGGTGTTCCTCCCGATCTCTACGCATTTCACCGCTACACCGGGAATTCCGCAGCCCTCTCCGGCACTCAAGCCGTCCAGTTTCCCATGGCCTTCTCCGGTTGAGCCGGAGCCTTTCACACAGGACTTAAACGGCCGCCTAGCCACCCTTTAGCCCCAGTAATTCCGGACAACGCTCGCCGCCTACGTTTTACCGCCGCTGCTGGCATCTG
+
CCCCCCCCCCCCC*CCCCCCCCC5CCCCCCCCCCCC*5CCCCCCCCCCC5CC5CCCCCCCCCCCCCCCCCCCCCCCC5CCCCCCCCC5CCCCCCCCCC*CC5CCCCCCCCCCC5CCCCCCCCCCCCCCCCCC5CCCCCCCCCCC5CCCCCCCCCCC555CCCCCCCCCCCCCCCCCCC*CCC5CCCCCCCCCCCCCCCC*CCCCCCCC5CCC*CCCCCCCCC5CC5CC5C5**5C**5C5C55*5C5555*555555555*5C*5C55*CC*55*55C55C5C555CC5CC55C5C5####
@VH01349:24:AACVJTHM5:1:1101:64585:47080 2:N:0:AGGTGAGA+CGCATAGA
TGCAAGGGACTACTCGGGTTTCTAATCCTGTTCGCTCCCCATGCTTTCGCTCCTCAGCGTCAGTTAATGCCCAGAGACCTGCCTTCGCCATCGGTGTTCCTCCTGATATCTGCGCATTTCACCGCTACACCAGGAATTCCAGTCTCCCCTACATCACTCTAGTCTGCCCGTACCCACCGCAGATCCGGAGTTGAGCCCCGGACTTTCACGGCAGACGCGACAAACCGCCTACGAGCTCTTTACGCCCAATAATTCCGGATAACGCTTGCGCCCTACGTATTACCGCGGCTGCTGGCAGTGC
+
CCCCCCCCCCCCCC*CCCCCCCCCCCCCCCCCCCCCCCCCCCCCCCCCCCCCCCCCCCCCCCCCCCCCCCCCCCCCCCCCCCCCCC5CCCCCCCCCCCCCCCCCCCCCCCCCCCCCCCCCCCCC*CCCCCCCCCCCCCCCCCCCCCCCCCCCCCCCCCCCCCCCCCCCCCCCCCCCCCCCCC5CCCCCCCCCCCC*CCCC5CCCC5CCCCCCC5CC*5CCCCCCCCCCCCCCCCCCC*CCCCCCC*C5*CCCC*5CC*C*5CC55C55*C*55*5555555CCC*5555C5CCCC55####
@VH01349:24:AACVJTHM5:1:1101:31675:47534 2:N:0:AGGTGAGA+CGCATAGA
TGCAAGGGACTACTCGGGTATCTAATCCTGTTTGCTCCCCACGCTTTCGCATCTCAGCGTCAGTCATCGTCCAGAGGGCCGCCTTCGCCACTGGTGTTCCTCCCGATATCTACGAATTTCACCTCTACACCGGGAATTCCGCCCTCCTCTCCGAGACTCGAGCCAGGCAGTTTCGAATGCAATTCCGGGGTTGAGCCCCGGGCTTTCACATCCGACTTCGCCAGCCGCCTACACGCGCTTTACGCCCAATGATTCCGAACAACCCTCCCGCCCTCCGTTTTACCGCGGCTGGTGGCAAACT
+
C55CCCCCCCCCCCCCCCCCCCCCCCCCC*CC5CCCCCCCCCCCCCCCCCCCCCCCCCCC*CCCCCCCCCC*CCC5CCC*CCCCCCCCCCCCCCCCCCCCCCCCCCC*CCCCCCCCCCCCC*CCCCCCCCCCCCCCCCCCCCCCCCC5CCCC5CC5CC*CCCC*CCCCCCCCCCCC*CCCCCCCCCC*CCCCCCCCC5C*CCCCCC5C5C5CCCCCCCC*C5CCCC5*CCCCCCC*CCCCCC*55CCCCCCC*CCCCC*CCCC*5CC*C555CC5C5**55*5*55*5555*555C5####
@VH01349:24:AACVJTHM5:1:1101:40367:47743 2:N:0:AGGTGAGA+CGCATAGA
TGCAAGGGACTACACGGGTTTCTAATCCTGTTTGCTCCCCACGCTTTCGCGCCTCAGCGTCAGTGCCGGACCCGAGAGCCGCTTTCGCCACCGGTGTTCCACCCAATATCTACGAATTTCACCTCTACACTGGGTATTCCACCCTCCTCTTCCGGACTCGAGCACCGCAGTCTCGGCTGCACCTCCGGAGTTGAGCCCCGGGCTTTCACAGCCGACTTGCGACGGCGCCTACGCGCCCTTTACGCCCAGTGATTCCGAACAACGCTAGGACCCTCCGTCTTACCGCGGCTGCTGGCAGAGG
+
CCCCCCCCCCCCCCCCCCCCCCCCCCCCCCCCCCCCCCCCCCCCCCC55CCCCCCCCCCCCCCCCCCCCCCCCCCCCC*CCCCCCCCCCCCCCCCCCCCCCC5CCCCCCCCCCCCCCCCCCCCCCCCCCCCCCCCCCCCCCCC*CCCCCCCCCCCCCCC*CCCCCCCCCCCCCCCCCCCCCCCCCC5CCCCCCCCCCCC5CCCCCCC5CCCC5CCCCCC*CC55555CCCC5CC5C*CCCC*5CCCCCCC55CC5*5CC5CC*5*5C5*CC55CC5CC5CCCCC5CCCCC*CCC5CC####
@VH01349:24:AACVJTHM5:1:1101:65665:48273 2:N:0:AGGTGAGA+CGCATAGA
TGCAAGGGACTACTAGGGTTTCTAATCCCGTTTGCTCCCCACGCTTTCGTCCCTGACCGTCAGTACACCGCCAGCAACCTGCTTTCGCTTTTGGCGTTCTACCATGGATCAACGGATTTTACCCCTACACATGGCATTCCAGTTGCCTCTGGGTGACTCAATCCTCGCAGTTTCCGGCACGTACACGGAGTTGAGCTCCGTGCTTTTACACCAGACTTACGAGAACCGCTGCGGACGCTTTACCCCCAGTAATTCCGAGTAACGCTTGCACCTCCCGTCTTACCCCGGCTGCTGGCATATC
+
CCCCCCCCCCCCCCCCCCCCCCCCCCCCCCCCCCCCCCCCCCCCCCCCCCCCCCCC*CCCCCCCCCCCC5CC5CCCCCCCCCCCCCC5CCCCCCCCCCCCCCCCCCCCC*CCC*CCCCCCCC5*CCCCCCCCCCCCCCCCCCCCCCCCCCCCCCCCCCCCCCCCCCCCCCCCCCCC5CCCCCCCCCCCCCCCCCCCCCC5CCCCCCCCCCC5C*CCCCCCCCC5C5*CCCCCCCCCCCCCCCC*5C5CC5CCC*CC5C55CC5CCCCC5C5C*CCCCCCCCC5C5CCCC5C*C5CC*####
@VH01349:24:AACVJTHM5:1:1101:46294:48367 2:N:0:AGGTGAGA+CGCATAGA
TGCAAGGGACTACTCGGGTTTCTAATCCTGTTTGCTACCCACGCTTTCGCACCTCAGTGTCAGTATTGGCCCAGGAAGTCGCCTTCGCCACTGGTGTTCCTTCCGATATCTACGCATTTCACCGCTACACCGGAAATTCCACTTCCCTCTACCATACTCTAGTCAAGCAGTATCGAATGCAATTCCCAGGTTAAGCCCAGGGCTTTCATATCCGACTTACCAAACCACCTACGTGCGCTTTACGCCCACTAATTCCGATTAACGCTTCCACCCACCGTATTACCGCGGCTGCTGGCAAAAA
+
CC*CCCCCC5CCCCCCCCC5CCCCCCCCCCCCCCCCCC*CCCCCCCCCCCCCCCCCCCCCCCCCCCCCCCC5CCCCCCC5CCCCCC5*CCCCCCCCCCCCCCCCCCCCCCCCCC*CCCCCCCCCCCCCCCCCCCCCCCCCC5CC*CCCCCCCC5CCCC5CCCC*CCC5CCCCCCCCCCCCCCCCCCCCCCCCCCCCCCC*CCCCCCCCC5CCCCCC5CCC5CCCCCCC5CCCCCCCCCCCCC*CCCCC*CCC5CCCCCCCCC**5CC*CCCC**5CCCC5*C5C*C5**C*C5C5C5####
@VH01349:24:AACVJTHM5:1:1101:34251:48443 2:N:0:AGGTGAGA+CGCATAGA
TGCAAGGGACTACTCGGGTATCTAATCCTGTTTGCTCCCCACGCTTTCGCGTATCAGCGTCAGTATCCAACGAGGGGGCCGCCTTCGCCACAGGTGTTCCTCCCGATATCTACGCATTTCACCGCTACACCGGGAATTCCACCCCCCTCTTTGGTACTCTAGGTTGTCAGTTTCATGCGTCGTTCCCCGGTTGAGCCGAGGGATTTCACACATGACTTAGCAAACCGCCTACACGCCCTTTACCCCCAATGATTCCGAACAACGCTTGCACGCTCTGTATTACCCGGGCTGCTGGCAGGAT
+
CCCCC*CCCCCCCCCCCCCCCCCCCCCCCCCCCC5CCCCCCCCCCCC5CC5CCCC5CCCCCCCCCCCCCCC*C*CC*CCCC*CCCCCCCCC*CCCCCCC5CC*CCC5*CCCCCCCCCCCCCC*5CCC*CC5C5CCCCCCCCCC5CCCCCCCCCCCCCCCC*C*CCCCCCCCCC**CC5CCC5CC5CCC5CCCCCCCCCCCCCCCCCCCCCCCC5CCCCCCCCCC5CCCC5C5555CCCC5CC5**C*5CC5C5C5C5C55C5C5*55CCCCCCCC*5CCC5C*C*555CCC5CC5C5####
@VH01349:24:AACVJTHM5:1:1101:22435:48860 2:N:0:AGGTGAGA+CGCATAGA
TGCAAGGGACTACTAGGGTTTCTAATCCCGTTTGCTACCCTAGCTTTCGAGCCTCAGCGTCAGTGTCAGCCCAGCAACCCGTCTTCACCTCAGGTGTTCCTCTTGATATCTACGCATTTCACCGCTACACCAAGAATTCCGATTGCCCCTTCTGCACTCTAGCATGACAGTATCAGTTGACCGTTCCGAGTTAAGCTCGGAGATTTCACAACTGACTTGACGGGCCGCCTACGCTCCCTTTACGCCCAGTAAATCCGAACAACGCTTGGTCCCTACGTATTACGCGGGCTGCGGGCAGACA
+
CCCCCCCCC*CCCCCCCCCCCCCCCCC5*5CCCCCCCCCCCCCCCCCCCCCCCCCC5CCCCCCCCCCCC5CCCCCCCCCCCCCCC5CCCCCCCCCCCCCCCCCCCCCCCCCCC*CCCCCCCCCC*CCCCC*CCC*CCCCC*CCCCCCCCCCCCCCCCCCCCCCCCCCCC*CCCCCC*CCCC5CCCCCCCCCC*CC5CCCCC5*CCCCCCCCCCCCCCCCCC**5*5CCCCCCCCCC5CC5CC*5CCCCCCCCCC5CCCCCCC5C5*CC555CCC5CC*5C5CC***55CC55*55*5####
@VH01349:24:AACVJTHM5:1:1101:30483:48954 2:N:0:AGGTGAGA+CGCATAGA
TGCAAGGGACTACACGGGTTTCTAATCCTGTTCGCTCCCCACGCTTTCGCGCCTCAGTGTCAGTTACAGACCAGAAAGTCGCCTTCGCCACTGGTGTTCCTCCAAATCTCTACGCATTTCACCGCTACACTTGGAATTCCACTTTCCTCTTCTGCACTCAACTTCCCCAGTTTCCAATGACCCTCCACGGTTGAGCCGTGGGGTTTCACATCAGACTTAAGAAACCACCTGCGCGCCCTTTACGCCCAATAATTCCGGACAACGCTTGCCACCTACGTATTACCGGGGCTGCTGGGATGGC
+
CCCCCCCCCCCCCCCCCCCCCCCCCCCCCCCCCCCCCC*CCCCCCCCCCC5CC*CC*CCCCCCCCCCCCCCCCCCCC*CC*CCCCCCC5CCCCCCCCC5CCCCCCCCCCCC5*CCCCCC5CCCC*CCCCC5CCCCCCCCCCCCCCCCCCCCCCC*CCCCCC*CC*CCCCCCCCCCCCCCCCCCCCCCCCC5CCCC**C5CCC*CCCCC**C5CCC*CC5C5CCCCCCCCC*CC5CC*5CCCCC5C5C5C5*CCC5555*C*55555C555C5CC55555*55555*5C**5**5555####
@VH01349:24:AACVJTHM5:1:1101:24291:50866 2:N:0:AGGTGAGA+CGGATAGA
TGCAAGGGACTACAAGGGTTTCTAATCCTGTTTGCTCGCCACGCTTTCGCGCCTCAGCGTCAGTACCGAGCCAGTGAGCCGCCTTCGCCACTGGTGTTCTTCCTAATATCTACGAATTTCACCTCTACACTAGGAATTCCACTCACCTCTCTCGGACTCAAGACTTACAGTATCAAAGGCAGTTCCCAGGTTGAGCGTGGGGATTTCACCCCTGACTTGAAAGTCCGCCTACGCGCGCTTTACGGCGAGTAATTCCGAACAACGCTAGCCCCCTCCGTATTACCGCGGCTGCTGGCAGGGT
+
CCCCCCCCCCCCCCCCCCCCCCCCCCCCCCCCCC5CC5CCCCCCCCCCCCCCCCCCCCCCCCCCCCCCCCCCCCCCCCCC5CCCCCCCCCCCCCCCCCCCCCCCCCCCC*5CCCCCCCC*CCCCCCCCCCCCC*CCCCCCCCCCCCCCCCCCCC*CCCCCC*CCCCCCCCCCCCCCCCCCCC5CCC*CC*CCCCCC***CCCCCCCCC55C5C5CC5C5CCC*CCC*5CCC5CCC*C*CCC*CC5C*CCCC*CC5CC5C5C55**55C55*555555C55*C*5555C*CCCCCCCC####
@VH01349:24:AACVJTHM5:1:1101:20333:51150 2:N:0:AGGTGAGA+GGCATAGA
TGCAAGGGACTACAGGGGTTTCTAATCCTGTTTGCTCCCCACGCTTTCGCGCCTCAGCGTCAGGTCCGGACCAGAGAGCCGCTTTCGCCACCGGTGTTCCACCCAATATCTACGAATTTCACCTCTACACTGGGTATTCCACCCTCCTCTTCCGGCCTCGAGCCAAGGAGTATCGGCCGCACCTCCGGGGTTGAGCCCCGGGCTTTCACAAAGCCGACTGCCATGGCCGGCTACGCGGCCTTTACGCCCACTGATTTCCAACAACGCTACCAACCTGCGTGTTACGCCCGCTGCTGGTGGG
+
CCCCCCCCCCCCCC*CCCCCCCCCCCCCCCCCCCCCCCCCCCC*CCCCCCCCCCCC55CCC*CCCCCCCCCCCC5C5C55CCCCC55C*CCCC5CCCCCCCCCCC*5CC5CCCCCCCCC5C55CCCCC5CC5CCCCCC5CCCC*5CCCCCC*5CC5CC5CCCCC*CC5CCC5555C5*C*CC5C5CCCCCCCC**C5*CCC5**CCCCCCC5*CCC55*55**555*5555*55*55555555*5*55*5*5555***555555555***55*555*5555555**5*5555*55*5####
@VH01349:24:AACVJTHM5:1:1101:63317:51946 2:N:0:AGGTGAGA+CGCATAGA
TGCAAGGGACTACAAGGGTATCTAATCCTGTTTGCTCCCCTTGCTCTCGCGCCTCAACGTCAGGAATAAGCTAGAAAGCCGCTTTCGCCACAGGTGTTCTTCCACATATCTACGCATTCCACCGCTACACGTGGAATTCCGCTTTCTCCGCCTATCCTCCAGAGAGATAGTTTCAAATGCAGGTCCGATGTTAAGCATCGGAATTTCACATCTGACTTATCTCCCCGTCTACGCGCCCTTTACGCCCAATAAATCCGATTAATGCTTGCACCCACCCTATTACCGCAGCTGCTCACAAACA
+
C55CCCCCCCCCCCCCCCCCCCCCCCCCCCCCC*CCCCCCCCCCCCCCCCCCCCCCCCCCCCCCCCCCCC*CCCCCCCC*C5CCCC55CCCCCCC5CCCCC*CCCCCCCCCCCCCCCCCCCCC5CCCCCCCC5CCCCCCCCCCCCCCCCC5CCCC5CCCCCCCCCC*C*CCCCCCCCC*CCC*CCC5CCCCCCCC5CCCCCCCCCCCCCCCCCCC5CCCCCCCCCCCCCCCCC*C*CCCCCC*CCCC*C5*CCCCC*C5C55C55CC5CC55**55*5555555555555C5C*555####
@VH01349:24:AACVJTHM5:1:1101:64926:55864 2:N:0:AGGTGAGA+CGCATAGA
TGCAAGGGACTACCGGGGTATCTAATCCCGTTTGCTCCCCTGGCTTTCGTTCCTCAGTGTCAGTAGCAGTCCAGAACGCCGCCTTCGCCACCGGTGTTCCTCCAGATATCTACGCATTTCACCGCTACACCTGGAATTCCGCGTTCCTCTCCTGCACTCGAGCCCACCAGTCTCAGAGGCAGTTCGCCAGTTAAGGTGAGGGATTTCACGTCTGACTTAGGAGGCCACCTACCAACCCTTTACGCCCAGTAATTCCGAACAACCCTTGCCCCCCCCGTATTACCGCGGGTGCTGGCAAGTT
+
C*CCCCCCCCCCCCCCCCCCCCCCCCCCCCCCCCCCCCCCCCCCCCCCCCC*CCCCCCCCCCCCCCCCCCCCCCCCCCCCCCCCCCCCCCCCCCCCCCC5CCCCCCCCCCCCCCCCCCCCCCCCCC*CCC5C5*CCCCCCCCCCCC*CCCCCCCCC*CCCCCCCC*5CCCCCCCCCC*CCCCCCC*CC5CCCCC5*5*CC5CCCCC55CCCCC*CC55C5*CCC*CC**CCCCCCCC5CC5CCCCC55CCCCCC*5CCCCCC55*C5CCC55CCC5C5C5555*5555*CCC5CCC*####
@VH01349:24:AACVJTHM5:1:1102:34876:2458 2:N:0:AGGTGAGA+GGCATAGA
TGCAAGGGACTACCCGGGTATCTAATCCTGTTTGATCCCCACGCTTTCGCGCCTCAGCGTCAGTACTCGTCCAGAGGGCCGCCTTCGCCACCGGTGTTCCTCCTGATATCTACGCATTTCACCGCTACACCAGGAATTCCACCCTCCTCTCCGGTACTCTAGCCTGGCAGTATCCGGCGCACTTCCTCGGTTGAGCCGACGGCTTTCACACCCAACTTAGCACGCCCCCTACGCGCCCTTTACGCCCAGTAATTCCGAACAACGCTCGCACCCTCTGTCTTACCGCGGCTGCTGGCACATC
+
C55CCC5C5CCCCCC55CCCCCCCCCCCCCCCCCCCC*CCCCCCCCCCCCCCCCCCC**CCCCCC*CCCCCCCC5*CCC5*5CCC*CCCCCCCCCCC5*CCCCCCCC*CCCCCCCCCCCCCC*CCCCCC*CC5C5CCC*5CCCCCCCCCC*CCCCCCCCCC5*CCC*CCCCCCCCC*C5*CCCCCCCCCCCCCCCCCCC*CC5C5CCCCCCC*CCCCCC5***55C*CCCC555CCC5C*CC5555C5CC*C*C5CCC5*CC*55*55555*555555**5555*555*55*5555*####
@VH01349:24:AACVJTHM5:1:1102:21621:3404 2:N:0:AGGTGAGA+CGGATAGA
TGCAAGGGACTACTAGGGTTTCTAATCCCGTTTGCTCCCCTGGCCTTCGTGCCTCAGTGTCAGTAACTGTCCAGAGATTCGCCTTCGCCACTGGTCTTCCTTACGATATCTACGCATTTCACTGCTACACCGTAAATTCCAATCTCCTTTCCAGTACTCAAGCAAAGTAGTATCAAGTGCAGTTCCAGGGTTGAGCCCTGGGATTTCACACCTGACTTGCCTCGCCACCTACGCACCCTTTACGCCCAATGAATCCGAACAACGCTTGAGGCCTCTGTATTACCGCGGCTGCTGGCACGTC
+
CCCCCCCCCCCCCCCCCCCCCCCCCCCCCCCCCCCCCCCCCCCCCCCCCCCCCCCCCCCCCCCCCCCCCCC5CCCCCCCCCCCCCCCCCCCCCCCCCCCCCCC*CCCCCCCCCCCCCCCCCCCCCCCCCCCCCC*5C5CCCCCCCCCCCCC*CCCC*CCCCCCCCCCCCCCCCCCCCCC5CCCCCCC*CC*CCCCCCCCCCCCCCCCC*CCCCCCCCCCC*CCC*CC*CCCCC5*CCCCCCC5C5CCCC5CC5C*CCCC5C*55CC*5C5CC5C55CCC5CC5C*CCCCC*C5CCC5####
@VH01349:24:AACVJTHM5:1:1102:44930:4824 2:N:0:AGGTGAGA+CGCATAGA
TGCAAGGGACTACAGGGGTTTCTAATCCTGTTTGCTCCCCACGCTTTCGCACCTCAGCGTCAGATCTGGACGAGTTAGCCGCCTTCGCCACTGGTGTTCTTCCCAATATCTACCAATTTCACCTCTACACTGGGAATTCCACTAACCTCTTCCAGCCTCAAGATTGCCAGTATCAAAGGCAGTTCCGGAGTTGAGCTCCGGGATTTCACCCCTGACTTAACAATCCGCCTACGTGCGCTTTACGCCCAGTAAATCCGAACAACGCTAGCCCCCTTCGTATTACCGCGGCTGGTGGCAATGC
+
CCCCCCCCCCCCCCCCCCCCCCCCCCCCCCCCCCCCCCCCCCCCCCCCCCCCCCCCCCCCCCC5CCCCCCC*CCCCCCCCCCCCCCC5CCCCCCCCCCCCC5CCCCCCC5CCC*CCCCCCCCCCCCCCCCCCCCCCCCCCCCCCCCCCCCCCCCCCCC5CCCCCCCCCCCCCCCCCC5CCCCC5CCCCCCCCCCCCC*CC*CCCCC5CCCCCCCCCCCCCCCCCCCCCCCCCCCCCCCCCCCCC*55CCCC55CCCCCCCCC*5CCC*CCCCCCCCC5C*CC5CCCC55CC*5*CCC####
@VH01349:24:AACVJTHM5:1:1102:21109:6149 2:N:0:AGGTGAGA+CGCATAGA
TGCAAGGGACTACAGGGGTATCTAATCCTGTTTGCTCCCCACGCTTTCGCACCTCAGTGTCAGTATCAGTCCAGGTGGTCGCCTTCGCCACTGCTGTTCCTTCCTATATCTACGCATTTCACCCCTACACAGGAAATTCCACCACCCTCTACTGTACTCTAGTCGCCCAGTTTTGGATGCAGTTCCCAGGTTGAGCCCGGGGCTTTCACCTCTGACGCGAACTTCCGCCTACGCGCCCTTTAGGGCGAGTAAATCCGAACAACGCTAGCCCCCTCCGTATTACCGCGGCTGCTGGGATGAT
+
CCCCCCCCCCCCCCCCCCC5CCCCCCCCCCCCC*CCCCCCCCCCCCCCCCCC*CCCCCCCCCCCCCCC*5C*CCCCCCCCCCCCCCCCCC*C5*CCC55C5*CCCCCCCCCCCCCCCCC*CCC*5CCCCCCCCCCCCCCCC5C*C*CC5CCCCCCCCC5CC*CCCCCCCC***CC5CCCC*C5CCC*CCCCC55C5CCCCC5CCCC5C*CCCC*CC55CC5C*55555CCC55CCCCCCCCCCC*5*C*CC**C5CC55*555*55555*555CC55C5C5C555C*5*5C55555C####
@VH01349:24:AACVJTHM5:1:1102:51217:8497 2:N:0:AGGTGAGA+CGCATAGA
TGCAAGGGACTACAGGGGTTTCTAATCCTGTTTGCTCCCCACGCTTTCGCACCTCAGCGTCAACAGTCGTCCAGTAAGTCGCCTTCGCCACTGGTGTTCTTCCGAATATCTACGAATTTCACCTCTACACTCGGAATTCCACTTACCTCTCCGACGTTCTAGCGATGCAGTCTTAAAGGCAGTTCCGGAGTTGAGCTCCGGGCTTTCACCTCTAACTTACAAAGCCGCCTACGCGCGCTTTACCCCCAGTAATTCCGAACAACGCTAGCCCCCTCCGTATTACCGCGGCTGCTGGCACGAG
+
CCCCC5CCCCCCCCCCCCCCCCCCCCCCC5CCCCCCCCCCCC5CC5CCCCCCCCCCCCCCCCCCCCCCCCC*CCCCCCCCCCCCCCCCCC5CCCCCCCCCCC5CCCC*CCCC**CCCCCCCCCCCCCCCCCCC5C*CCCCCCCCCCCCCCCCCCC*CCCCCC*CC5C5CCCCCCCCCC*CCCCCCCCCCCCCCCCCCCC5C55CCCCCCCCCCCCCCCCCCCC5CCCCCCCC5CCCCCCCCCC*CCCCCCCCC*CC5C55CCC5*CC*5*5CCCCCCCCC*CC**C*5CC*C555C*####
@VH01349:24:AACVJTHM5:1:1102:60041:8611 2:N:0:AGGTGAGA+CGCATAGA
TGCAAGGGACTACCAGGGTTTCTAATCCTGTTTGCTCCCCACGCTTTCGCGCCTCAGCGTCAGTTGCGGTCCAGATGGCCGCCTTCGCCACCGGTGTTCTTCCCAATATCTACGAATTTCACCTCTACACTGGGAATTCCACCATCCTCTCCCGCACTCAAGCCAGCCCAGTCTCAAGCGCAATTCCCGGGTTGAGCCCAGGCCTTTCACGCCTGACTTGAGCAGCCGCCTGCGCGCCCTTTACGCCCAGTAATTCCGAACAACGCTAGCCCCCTCCGTATTACCGCGGCTGCTGCCACCC
+
CCCCCCCCCCCCCCCCC*C*CCCCCCCCCCCCCCCCCCCCCCCCCCCCC5*5CCCC*CCCCCCCCCC*CCCCCCCCCCCCCCCCCCCCCCCCCCCCCCCCCC5CCCCCC*CCCCCCCCCCCC*C*CCCCCC*CCCCCCC5C5C*CCCCCCCCCCCCCCCCC5CCCCCCCCCC*CCC*55CCCCC*CC5*CCC55CCCCC55C*CCC*5C5CCCCCCCCCC*C*555*5555*55*55*55555C55CC*C555CCC55CC55C5*5555*C5*55C5CCCC5*C5C555CC5*5C*C####
@VH01349:24:AACVJTHM5:1:1102:43737:13590 2:N:0:AGGTGAGA+CGCATAGA
TGCAAGGGACTACAAGGGTATCTAATCCTGTTTGCTCCCCACGCTTTCGTGCATGAACGTCAGAAATGGACCAAGAAGGTGCCTTCGCCATTGGTGTTCCTCTCGAGATCTACGCATTTTACCGCTACTCCGAGAATTCCACTTCTCTCTTCCATCCTCTAGTTTGTCAGTTTCACCCGCTTGCCTCTAGTTAGGCCAGAGAATTTAACAGGTGACTTAACAAACCGTCTGTGCACCCTTTACACCCAATAAATCCGAATAACGCTTGCACCACTCGTATTACCGCGGCTCCTGGCAGGCA
+
CCCCCCCCCCCCCCCCCCCCCCCCCCCCCCCCCCCCCCCCCCCCCCCCCCCCCCCCCC5CCCCCCCCCCCC*CCCCCC*CCCCCCCCCC**CCCCCCCCCCCCCCCCCCCCCCCCCCCCCCCC**5CCCCCCCC*CCCCCCCCC*CCCCCCC5CCC*C5CCCCCC*C**CCCCCCCCCC5CCCCCC*5*CCCCC555C*5*5C5555555555CCCCC5CCC*55*5555C5CCCC5CC55CCC5*CCCCCCCCC5CC555555*55555*5*5555555555*555**5*55*555####
@VH01349:24:AACVJTHM5:1:1102:16735:13741 2:N:0:AGGTGAGA+CGCATAGA
TGCAAGGGACTACTGGGGTATCTAATCCTGTTTGCTCCCCACGCTTTCGCGCCTCAGCGTCAGATCACGCCCAGGAAGCCGCCTTCGCCTCCGGTGTTCTTCCGGATCTCTACGCATTCCACCGCTACACCCGGAATTCCGCTTGCCTCTACGTGTCTCCAGCCTCCCAGTATCTCGGGCAGGCACGGGGTTGAGCCCCGGCATTTCACCCGTAGACTTAAGAAGCCGCCTGCGCGCGCTTTACGCCCAGTAATTCCGAACAACGCTCGCACCCTCTCTATTACCGCGGCTGCTGCCGTCT
+
CC5CCCCCCCCCCCCCCCCCCCCCCCCCCCCCCCCCCCC5CCCCCCCCCCCCCCCCCCCCCCCCCCCC5CCCCC5CC5CCCCCCCCCCCCCCCCCCCCCCCCCCC5CCCCC*5CCCCCCCCCCCCCCCCCCCCCCCCCCCCCCCC*C*CCCCCCCCCCCC*CCCCCCC5CCCC5C5C5CCC5CCCCCCCCCCCCC5CCCC*CCCCCCCCCCCCCC5CCCCCCCC5*5CCC*CCC*CCCC*C5CCCCCC55CCCCC55C5C*C*55*5**5555C555*C5CCC5CC*C555*555**####
@VH01349:24:AACVJTHM5:1:1102:56557:14366 2:N:0:AGGTGAGA+CGCATAGA
TGCAAGGGACTACTAGGGTTTCTAATCCTGTTTGCTCCCCACGCTTTCGCCCCTCAGCGTCAGTTTAGGCCCAGAGCGCCGCTTTCGCCACTGGTGTTCCTCCCGATATCTACGCATTCCACCACTACACCGGGAATTCCCCGCTCCTCTGCCTCACTCTAGCTCCACAGTTTTGAACGGCCTCTCCCAGTTAAGCCGGGAGCTTTCACGTCCAACTTACAAAGCCGCCTACGGGCGCTTTACGCCCAGTAAATCCGGATACCGCTTGTCCCCCACGTTTTACCGCGGCTGCTGGCACTCA
+
CCCCCCCCCCCCCCC5CCCCCCCCCCCCCCCCCCCCCCCCCCCCCCCCCCCCCCCCC*CCCC*CCCCCCCCCCCCC5C5CCCCCC5CCCCCCCCCCCCCCCCC5CCCCCCCCCCCCCC*CCCCCC5CCCCCCC*CCCCCC*CCCCCCCCCCCCCCCCCCC5***CC5CC5CCCC5CCCC5CCCCCCCC55CCCCCCCCCCCC5CCC5CCCCC5CCCCCCCCC55CCCCCCCCCCCCCCCCCC*5C*CCCCCCCCCC*55CC*5*CCCC555C55C5CCCCCC555555C5C5CCCC5####
@VH01349:24:AACVJTHM5:1:1102:24726:16732 2:N:0:AGGTGAGA+CGCATAGA
TGCAAGGGACTACAAGGGTATCTAATCCCGTTCGCTCCCCATGCTTTCGCGTCTCAGCGTCAGGTATGTCCCAGAATGCCGCCTTCGCCTCTGGTGTTCCTCCGGATCTCTACGCATTTCACCACTACACCCGGAATTCCGCATCCCTCTAACACCCTCTAGGTCAGCAGTCTTATCCGACCTCTCCCAGTTTAGCCGCGAGCTTTCACGGACAACTTACTCACCCGCCTACACGCTCTTTACGCCCAGTAATTCCGGATAACGTTTGCGTCCTACGTTTTACCGCGGGTGGTGGCAATTA
+
CCCCCCCCCCCCCCCCCCCCCCCCCCCCCCCCCCCCCCCCCCCCCCCCCCCCCCCCCCCCCCCCCCCCCCCCCCCCCC5CCCCCCCCCCCCCCCCCCCC*CCCC*5C5CCCC5C*C*CC5CC5*CC*C55CCC5CCCCC5CCCCCC*C*CCCCCCCCCCCCCCCCCC5CCCCCCCCC**CCCCCC*CCC5CCCCCCCC*CCC5CCC*CC55CCCCCCCCCC*5CCCC5CC5CCC**CCCC5C*C*55CC*C*55*555CC55555555*555C555*5C55*55**5*5C555555*####
@VH01349:24:AACVJTHM5:1:1102:61840:18020 2:N:0:AGGTGAGA+CGCATAGA
TGCAAGGGACTACTCGGGTTTCTAATCCGGTTCGCTCCCCACGCTGTCGCACCTGAGCGTCAGCGCATGCCCAGTCCGCTGGTTTCCCCCTGGGTGTTCCTGCCGATCTCTACGCATTTCACCACTACACCGGCAATTCCGCGGACCTCTGCATGGCTCGAGGTTAGCCGTATGGGATGGCCTCTCTTAGTTAAGCCAAGAGCTTTCACACCCCACGCGCCAAGCCGCCTGCGTGCGCTTTACGCCCAGTCAATCCGGACAACGCTTGGCTCCTCTGTCTTACGGCGGCTGCTGGCATCTG
+
CCCCCCCCCCCCCCCCCCCCCCCCCCCCCCCC*CCCCCCCCCCCCCCCCCCC*5CCCCCCCCCCCCCCCCCCCCC5CC5CCCCCCCCCCCCCCCCCCCCCCC*CCCCCCCCCC5*CCCCCCCCCCCCCCCCCCCC5CCCCCCCCCCCCCCCCCCCCCCCCCCCCCCCCCCCCCCCCCC5CCCC5**CCCCC*CCCCCC5CC5CCCC5C5CC5CC55CCCCCCCC5CCCCCC5CCCCCCCCCC*CCCCCCC5*CC5*CCC55CC55CCCCCCCCC*C5C5CC55*5CCCCC**CCCC5####
@VH01349:24:AACVJTHM5:1:1102:66611:18058 2:N:0:AGGTGAGA+CGCATAGA
TGCAAGGGACTACTAGGGTATCTAATCCCGTTTGCTCCCCTGGCTTTCGCGCCTCAGCGTCAGAAGAGGTCCAGCGCGCCGCTTTCGCCACCGGTGTTCCTTCCGATATCTACGCATTTCACCGCTCCACCGGAAGTTCCGCACGCCCCTACCTCCCTCGAGATCAGCAGTATCAAAGGCACTTCCCCAGTTGACCTGGGGGCTTTCACCCCTGACTTGCGGACCCGCCTACGCGCCCTTTAAGCCCAGTGATTCCGAATAACGTTCCCTCGGTTCGTCTTACCGCGGCTGCTGGCAAATG
+
CCCCCCCCCCCCCC*CCCCCCCCCCCCCCCCCCCCCCCCCCCCCCCCCCCCCCCCCCC*CCCC5CCCCCCC*CCCCCCCCC*CCCCCCCC5C5CCCCCCCCCCC*CC5CCCC5CC55CC5CC*CCCC5CCCCCCCCCCC*CCCCCCCCCCCC*CCC5CCCCC5C*CCC*5CCCCCCC55CCCCCCCC5C*5CCC*C5**C55*CCCCC55*5CCCCCCCC*C55C5CCCCCCCC5CCC*CCCCC5CCCCCC*C*C*5C555C5*555**55555555CCC5C5*555**55C5555*####
@VH01349:24:AACVJTHM5:1:1102:19784:19288 2:N:0:AGGTGAGA+CGCATAGA
TGCAAGGGACTACAGGGGTTTCTAATCCTGTTTGCTCCCCTTGCTCTCGCGTCTCAGCGTCAGGTATAAACTAGAAAGCCGCTTTCGCCACAGGTGTTCTTCCACATATCCACGCATTTCACCGCTACACGTGGAATTCCGCTTTCTCCGTCTATCCTCAAGGTTCGTAGTTTCAAATGCAGCACCGAAGTTAAGCCTCGGTATTTCACATCTGACTTACCAATCCGCCTACACGCCCTTTACGCCCAATAATTCCGATTAATGCTTCCACCCTCCGTATTACCGCACCTGCTGGCATTGG
+
CCCCCC5CCCCCCCCCCCCCCCCCCCCCCCCCCCCCCCCCCCCCCCCCCCCCCCCCC*CCCCCCCCCCCCC5CCCCCCCCC*CCCCC5CCCCCCCCCCCCCCCCCCCCCCCCCCCCCCCCCCCC*CCCCCCCCCC5CCCCCCCCCCCCCCCCCCCCCCCCCCCCCCCCCCCCCCCCCCCCCC5CC5CCCCCCCCCCCCCCCC5CCCCCCCCCC*C555CC*CCC5CCCCCCCC5C*C*CCCCC5C*C5CCC55C55CCC5CCCCCCC*CCC5CCCCCCC5C5CCCC5C5C5CCC55C####
@VH01349:24:AACVJTHM5:1:1102:25029:20329 2:N:0:AGGTGAGA+CGCATAGA
TGCAAGGGACTACCAGGGTTTCTAATCCTGTTCGCTCCCCACGCTTTCGCGCCTCAGCGTCAGTATGATCCCAGGTGGGTGCCTTCGCCATTGACGTTCCTTCCGATCTCAACGCATTTCACCCCTACACCGGAAATTCCGCGACCGTCTCATCTACTCCACTCATATCGTTTCGGATCCACTTCCGAGGTTAAGCCCGGGGCTTTCACATCGCACTCATATCACCGCCTAGGCGCCCTTTACGGCCTGTAACTGCGTTTTACGCTCGGACGCTCTGTATAAGCGCGGCTGCTGGCAACAA
+
C5CCCCC55CC55C*5C5CCCC5CCC55CCCCCC*CCC**CCC5CCCCCCCC*5CCCC55CC5CCCC5555C5**5***555*C555*5C555555C555CC5C55**55**555555*55*5**C55555*5555555555*55*5555*5555555**555*555555555**555*5555555*5555*5*55555555C55*55555555**5555555****555*5555555**5*55555****55*555****5*555*55555555*5555*5555*55*55*55555####
@VH01349:24:AACVJTHM5:1:1102:29346:20708 2:N:0:AGGTGAGA+CGCATAGA
TGCAAGGGACTACTAGGGTTTCTAATCCTGTTCGCTCCCCACGCTTTCGCGCCTCAGCGTCAGTTACAGACCAAAGAGCCGCCTTCGCCACTGGTGTTCCTCCACATCTCTACGCATTTCACCGCTACACGTGGAATTCCGCTCTTCTCTTCTGCACTCAAGTCTCCGAGTTTCCAATGACCCTCCCCGGTTGAGCCCGGGGGTTTCACTTCAGACTTAAGAGACCGCCTGCGCGCGCTTTACGCCCAATAATTCCGCACAACGCTTGCCACCTACGGATTACCGCGGCTGCTGGCACTAA
+
CCCCCCCCCCCCCCCC5CCCCCCCCCCCCCCCCCCCCCCCCCCCCCCCCCCC5CCC5CCCCCC5C5C5C*5*CCC*CCCC55CCCCCCCC5CC5CCCCCCCCCCCCC5CCCCCCCCCCCCCCC5*CCC*CCC555CCCCCCCCCCCCCCCCCC5CC*CCCC5CCCCC*CCCCCC5CCC5C5CCCCC55CCCCCC5CCCCCCC*CCCCCC*5*CCCCCC5C555CC5CCCC5CC5C*CC*CCCCC55C5C5CCC5C5C555*C5**5*55*55555***555555*5*555555*5**####
@VH01349:24:AACVJTHM5:1:1102:20977:20935 2:N:0:AGGTGAGA+CGCATAGA
TGCAAGGGACTACCCGGGTTTCTAATCCTGTTTGCTCCCCACGCTTTCGCGCCTCAGCGTCAGTATCGGTCCAGAAAGCCGCCTTCGCCTCTGGTGTTCTTCCTAATATCTACGAATTTCACCTCTACACTAGGAATTCCGCTTTCCTCTACCGAACTCTAGCCAACCAGTATTAAACGCTATTCCTAGGTTAAGCCTAGGGCTTTCACGTCTAACTTAATTGGCCGCCTACGCGCCCTTTACGCCCAGTAATTCCCAACAACGCTAGGCCCATCCGTCTTACCGCGCCTGCTGGCAACTT
+
CCCCCCCCCCCCCCCCCCCCCCCCCCCCCCCCCCCC*CCCCCCCCCCCCC5CCCCCCCCCCCCCCCCCCCC5C5CCCC5CC5CCCCCCCCCCCCCCCCCCCCCCCCCCCCCCCCCC*CCCCCCCCCC*CCCCC5CCCCCCCCCCCCCCCCCCCCCCCCCCCC*CCCCC5CCCCC5CCCC5CCCCCCCC55C5CCCCCCCCCCC5CCC5CCCCCCCCCCCCCC5CCC5*CCCCCCCCCC5CCCCCCCC*CCC5C5C5*CC5CC5*5CCC5C55CCCCCCCCCCCCCC5*5C*CCCCC5####
@VH01349:24:AACVJTHM5:1:1102:6719:21636 2:N:0:AGGTGAGA+GGCATAGA
TGCAAGGGACTACCCGGGTTTCTAATCCTGTTCGCTCCCCACGCTTTCGCGCCTCAGTGTCAGTAGTGGTCCAGGAAGTCGCCTTCGCCACTGGTGTTCCTTCCAATATCTAGGCATTTCACCGCTACACTGGAAATTCCACTTCCCTCTCCCACACTCTAGCTGACCAGTATCAAATGCAATTCCTAGGTTAAGCCCAGGGATTTCACATCTGACTTAATCAACCACCTACGCCCCCTTTACGCCCAGTAATTCCGATTAACGCTTGCACCCTCTGTATTACCGCGCCTGCTGGCATTTC
+
CCCCCCCCCCCCC5CCCCCCCCCCCCCCC5CCCCCCCCCCC5CCCCC5CCC*CCCCCCCCCCCCCCCCCC5CC*C5CCCCCC*CCCCC5CCC5CCCCCCCCCC5CCCCCCCC*5CCCCCCCC*CCCCCCC5CCCCCCCCC*CCCC*CCCCCCCCC5CCC55C*CCCC*CCCCCCCCCCCCC5CCCCCCCCC5CCC5CCC5CCCCCCCCCC5CCCCCCC5CC*CC*CCCCCCC55*CC5CCCC*CC5CC5CC5CCCC55CCC5CCCCCCCCCCCCC*CCC55CCCCC5*5C5CC5CC*####
@VH01349:24:AACVJTHM5:1:1102:22605:22639 2:N:0:AGGTGAGA+CGCATAGA
TGCAAGGCACTACAGGGGTTTCTAATCCCGTTCGCTACCCATGCTTTCCCGCCTCACCGTCAGTTACGTCCCAGGGTCCCCCCTTCGCCTCTGGTATTCCTCCGCATCTCTAAGCATTTCACCACTACACGCGGAATTCTTCACCCCTCTAACGTACTCCACTGATCCATTATCAGACAGCCTCTCCCGGTTTAGGCTGGGTGCTTTCCTGGCTGACTTAAACCACCGCCTGGGCGCGCTGTCGGCCCAGTAATTCCGGAGATGGTTTGCGTCGTAGGTTTTACCGCGCGTGGTGGGTGAA
+
*CCC*C**CCCCCCC*CCCCCCCC5CCCCCCCCC*CCCC*CCC55CCC*CCCCCC5*55CCCCCCC*CCCC5C5*CC*5C5CCCCC5CCCCCCCCCCCC*CCC5CCCCC*5C*C**555555555555555*555555**555*5*5555555555555C5C5C55C***555*5555*5*55555**5*55555*5*555*5*555**5*5555*5*55555*5555555*5555***5*5*555*5*5***555*555*55**5555*55*555*55*55555555**55*5*5*####
@VH01349:24:AACVJTHM5:1:1102:22359:22847 2:N:0:AGGTGAGA+CGCATAGA
TGCAAGGGACTACAGGGGTTTCTAATCCCGTTCGCTACCCATGCTTTCGCGCCTCAGCGTCAGTTACGTCCCAGGGTGCCGCCTTCGCCTCTGGTATTCCTCCGCATCTCTACGCATTTCACCACTTCACCCGGAATTCTACACCCCTCTAACGTACTCCAGTGATCCAGTATCAGACAGCCTCTCCCGGTTTAGCCTGGCAGCTTTCATGCCTCACTTAAACCACCGCCTGCGCGCCCTTTACGCCCAGTAATACGGGATAACGTTTGCGTCCTACCTTTTACCGCGGCTGCTGGGTGAA
+
CCCCC5CCCCCCCCCCCCCCCCCCCC5C*CCCCCCC5CCCCCCCCCC55*CCCCCC*CCCCCCCCCCCCC*CCCCCCCCCCCCCCCCCCCCCC*CCCC5CC*CCCCCCCC5CC**CCCCCCCCCCC*C*C*CC5CCCCCC5CCCCC5C*CCCCC5CCCCCC5CCCC5CCCCCCC5555CCC5CCCC5*5CCCCCC5CCCC*5*CCC5C*CC*CCCCCCCCCCC5CCCCCC5CC55555C*CCC*5C*CC*5C*5*5*555C55555555555*5555*C55CC555555*55*55**####
@VH01349:24:AACVJTHM5:1:1102:68770:23510 2:N:0:AGGTGAGA+CGCATAGA
TGCAAGGGACTACAAGGGTTTCTAATCCTGTTCGCTACCCACGCTTTCGCTCCTCAGTGTCAGTCTGAAGCCAGGAAGCCGCCTTCGCCACTGGTGTTCCTTCCGATATCTACGCATTTCACCGCTACACCGGAAATTCCGCTTCCCTCTCTTCGACTCTAGTCTCGCAGTCTTAATTGCAGTTCCCAGGTTAAGCGCAGGGATTTCACAACTAACTTACGTAACCACCTACGTGCGCTTTACGCCCAGTACGTCCGATTAACGCTTGCACCCTCTGTATTACCGCGGCTGCTGCCAGCAT
+
CCCCCCC*CCCCCCCCCCCCCCCCCCCCCCCCCCCCCCCCCCCCCCCCCCCCCCCCCCCCCCCCCCCCCCCCCCCCCCCCCCCCCCCCCCCC5CCCCCCCC*CCCCCCCCCCCCCCCCCCCCCCCCCCCCCCCCCCCCCCCCCCCCCCCC*CCCCCCCCCCCCCCCCCCCCCCCCCCCCCCCC*C*CCC**CCC55*CCCC5CCCC5CCCC*CC*CC5CC55C555CCC5CC55*CCCCCCC*C5C*C5CC*CC*C5C555555555555555555C555C5*5*5*555**5C*C*####
@VH01349:24:AACVJTHM5:1:1102:18951:24968 2:N:0:AGGTGAGA+CGCATAGT
TGCAAGGGACTACAAGGGTTTCTAATCCTGTTTGCTCCCCACGCTTTCGCGCCTCAGCGTCAGTTACAGACCAGAAAGCCGCCTTCGCCACTGGTGTTCCTCCACATCTCTACGCATTTCACCGCTACACGTGGAATTCCGCTTTCCTCTTCTGCACTCAAGTTTCCCAGTTTCCAATGACCCTCCACGGTTGAGCCGTGGGCTTTCACATCAGACTTAAGAAACCGCCTCCGCGCGCTTTACGCCCAATAATTCCCGATAACGCTCGCCACCTACGTATTACCGCGGCTGGTGGCAACCT
+
CCCCC5CCCCCCCCCCCCCCCCCCCCCCCCCCCCCC5C5CCCCCCCCCCCCCCC5CCCCCCCCCCC*CCCCCCCCCC**CCCCCCCC5CCCCCCCCCC*CC*CCCCCC5CCCC**C5C5CCCCCC5CCCCCCCCCCCCCCC*CCCCCCCCCCCC5C*C*CCCCCC*CCCCCCCC5CCCCCCCCCCCCCCCCCCCCCCCCCCCCCCCCCCCCCCC5CCCCCCCCCCCCC5C*CCCCCCCCCCCCCCCCC5C5CCCCC*5CCCCCCCC5C**CCCCCC*5C5C5CCCC5CCCC*C5C**####
@VH01349:24:AACVJTHM5:1:1102:41276:24987 2:N:0:AGGTGAGA+CGCATAGA
TGCAAGGGACTACTCGGGTTTCTAATCCCGTTCGCTCCCCTGGCTTTCGCGGCTCAGCGTCAGGTGTAGCCCAGTAGGCCGCCTTCGCCTCTGGTGTTCCTCCGGATCTCTACGCATTTCACCACTCCACCCGGAATTCCGCCTACCTCTACTGCCCTCCAGCCTGTCAGTTTCCAATGGCCTCGGCCGGTTGAGCCGGGAGATTTCACATCACACTTCTCAGACCGCCTGCCCGGGCTTTACGCCCAGTAACTCCGGATAACGCTCGCGTCCTACGTTTTACCCCGGCTGCTGGCCGAAA
+
CCCCCCCCCCCCCCCCCCCCCCCCCCCCCCCCCCCCCCCCCCCCCCCCCCCCCC*CCCCCCCCCCCCC55CCC*C5CCCCCCCCCCCCCCCC5CCCCC*CCCC*5CCCC*CCC5CCCCC*CC5CC**5CCCCCCCCCCCCCCC5*55CCCCCC5*C5CC55**CCCC***CCCCC5CC5C**CCC55*5*C55C*5CC55CC5CCCCCCCCCCCCCCC*C5CCC5CCCCC*C*C*5C*CCCCCCCC*CC*CC*CC*CCCCC5**CC5555C55CCCC*5CC555*5555CCCC55C*####
@VH01349:24:AACVJTHM5:1:1102:76496:25138 2:N:0:AGGTGAGA+GGCATAGA
TGCAAGGGACTACTAGGCTATCTAATCCTCTTCGCTCCCCACGCTTTCCGGCCTCAGTGTCAGTTACAGACGAGAAAGTCGCCTTCGCCACTGGTGTTCCTCCAAATCTCTACGCATTTCACCGCTACACTTGGAATTCCACTTTCCTCTTCTGCACTCAAGTTCCCCAGTTTCCAATGACCGTCCACGGTTGAGGCGAGGGCTTTCACATCAGACTTAACAAACCACCTGCGCGCGCTTTACGCCCAATAATTGCGGAGAACGCTTGCGACCTTCGGATTACCGCGCCTGCTGGCAGCTT
+
CCC5*CCCCCCCCCCCC*CCCCC5CC*CC**CCCCCCCC5CC5C5CCC**CCCCCC5CCCCCCCCCCCCCCCC5CCC*CC5*CCCC5CCCCCCCCCCC*CCCCCCCC5CCCCC55CCCC55CCCCCCC5C5CC555*CCC5555C5*C5CC5CC*C5CCCC55CCCCCC555CCC**5*555*55555*55C*55555*555555555555555555*C5*55*55*555*555C**C555555*5*5C5*555***5555555*5555555**555*555555555555**555*5####
@VH01349:24:AACVJTHM5:1:1102:16205:25820 2:N:0:AGGTGAGA+CGCATAGA
TGCAAGGGACTACCGGGGTTTCTAATCCTGTTTGCTCCCCACGCTTTCGCACCTGAGCGTCAGTATTGGTCCAGGAAGTCGCTTTCGCCACTGGTGTTCCTTCGGATATCTACGCATTTCACCGCTACACCGGAAATTCCACTTCCCTCTCCCATACTCTAGCAATGCAGTATCGAATGCAGTTCCCAGGTTGAGCCCGGGGATTTCACACCCCACTTGGAGAGCCGCCTACGTGGGCTTTACGCCCAGTATTTCCGATTAACGCTCGCACCCTCTGTATTACCGCGGCTGCTGGCAAACA
+
CCCCCCCCCCCCCCCCCC5C5CCCCCCCCCC*CCC5CCCCCCCCCCCCCCCCCCCCCCCCCCCC5CCCCCCCCCCCCCCCCCCCCCCCCCCCCCCCCCCCCCC5CCC5CCCCCCCCCCCCCCC5*CCCCCCC*CCCCCC5CCCCCCCCCCC5CCCCCCCCCCCCC5*CCCC5CC5C5CCCCCC5CCCCCCCC**C5CC5CCCC5CCCC*C5CC*CC*CC*CC***C555555555CCCCC5CC5C5CC5CC*CCC55C*CCC*C5CCCCC*CCCC*5555CC5*55CC*C*C5C55C####
@VH01349:24:AACVJTHM5:1:1102:54436:27126 2:N:0:AGGTGAGA+CGCATAGA
TGCAAGGGACTACTAGGGTTTCTAATCCCGTTCGCTCCCCTAGCTTTCGCGCCTCAGCGTCAGAAAAGATCCAGCATGTCGCTTTCGCCACCGGCGTTCCTTCCAATCTCAACACATTTCACCGCTCCACTGGAAGTTCCACATGCCCCTATCTCACTCAAGCATCGCAGTATTGGGGGCAATTCTGCGGTTGAGCCGTCAGGATTTCACCTCCAACTTACGATCCCGCCTACGCGCTCTTTAAGCCCAGTGATTCCGAATAACGTTCGCACGCTTCGTCTTACCGCGGCTCCTGGCGGAA
+
CCCCCCCCCCCCCCCCCCCCCCCCCCC5CCCCCCCCCCCCCCCCCCCCCCCCCC5CCCCCCCC5CCCC5CCC*CCCC*CCCCCCCCCCCCCCCCCCCCCCCCC*C*CCCCCCC5CCCCCCCCCC5CCCCCCCCCCCCCC*CCCCCCCCCCCCCCCCCCCCCCCCCC*CCC5CCCC*CCCCCCC*CCCCCCCCCCCCCCCCCCCCCCCCCCCCC5CCCCCCCCCC**CCCCCCCC*CCCCCCCCCCCC*CCCCCCCCC5CCCCCCCCCCCCC5C*CCCCCCCCCCCCCCCCC55C55*####
@VH01349:24:AACVJTHM5:1:1102:62730:27883 2:N:0:AGGTGAGA+CGCATAGA
TGCAAGGGACTACAGGGGTATCTAATCCTGTTTGCTCCCCACGCTTTCGCACCTCAGCGTCAGTACCGAGCCAGTGAGCCGCCTTCGCCACTGGTGTTCCTCCGAATATCTACGAATTTCACCTCTACACTCGGAATTCCACTCACCTCTCTCGGACTCGAGACTACCAGTATCAAAGGCAGTTCCGGGGTTGAGCCCCGGGATTTCACCCCTGACTTAATAGTCGGCCTACGTGCGCTTTACGCCCAGTAATTCCGAACAACCCTAGCCCCCTTCGTATTACCGCGGCTGCTGGCAGATT
+
CCCCCCCCCCCCCCCCCCCCCCCCCCC5CCCCCCCCCCC5CCCCCCCCCCCCCCCCCCCCCCCCCCCCCCCCCCCCCCCCCCCCCCCCCCCCCCCCCCCCCCCCCCCCCCCCCCCCCCCCCCCCCCCCCCCCCCCCCCCCCCCCCCCCCCCCCCCCCCCCCC*CCCCCCCCCCC*CCC*CCC5CCCCCCCCC5CCCCCCCCCCCCCCCCCCCCCCCCCCCCCCC55CCCCC55CCCCC5CCCCCC5CC*CCCCCCC5CC5CC5*CCC5CC5C5CCCCCCCCCC5*C**CCCCCC5C5####
@VH01349:24:AACVJTHM5:1:1102:70342:29398 2:N:0:AGGTGAGA+CGCATAGA
TGCAAGGGACTACACGGGTATCTAATCCTGTTTGCTCCCCACGCTTTCGCGTCTCAGCGTCAGTCACCGTCCAGAGGGACGCCTTCGCCACCGGTGTTCCTCCTGATATCTACGCATTTCACCGCTACACCAGGAATTCCACCCTCCTCTCCGGGACTCGAGCCTCCCAGTATCCAATCCCCTTCCGGGGGTGAGCCCCGGGCTTTCACATCAGACTTAGTCGCCCCCCTACACCCCCTTTACGCCCAGTGATTCCGAACAACGCTTGGACCCTCCGTATTACCGCGGCTGCTGGCAATTC
+
CC5CCC5CCCCCCCCCCCCCCCCCCC*CCCCCCCCCC55CCCCCCCCCCCCCCCCCCC5CCCC*CCCCCCCCC5CC*CCCC*CCCCCCCCCCC5CCCC*CCCCCCCCCCCCCC*CCCCCCCCCCCCC5*CCCCCCCCCCCCC*CCCCCCCCCCCCCCCCCCCCC*C55CCCCCC5CCC*5CCCCCCCCCCCC5CCCCCC*C*CCCCCC*CC5CCCCCCCCCCC*C**C*5C*555555C*C55555C5555555555555*55*555555555555555555*555*5*555*5555####
@VH01349:24:AACVJTHM5:1:1102:76799:29568 2:N:0:AGGTGAGA+CGCATAGA
TGCAAGGGACTACTGGGGTTTCTAATCCTGTTTGCTCCCCACGCTTTCGCTCCTCAGCGTCACTGCCGGCCCAGAGAACCGCCTTCGCTACTGGTGTTCCTCCCGATATCTGCGCATTCCACCGCTACACCGGGAATTCCATTCTCCTCTACCGGACTCAAGTCACAACAGTATCGACTGGAATTCCGGGGTTGAGCCCCGGACTTTCACAGCCGACTTGTTGAACCCCCTACGAGCTCTTTACGCCCAATCATTCGGGATAACCCTCGCACCCTACGTATTACCCGGGCAGCTGGCCATT
+
CCCCCCCCCCCCCCCCCCCCCCCCCCC5CCCCCCCCCCCCCC*CCCC5CCCCCCCCCC*CCC*CC*CCCCC5C*CC*CCCC5CCCCCCCCCCC5CCCC*CCCCC5CCCCCCCCC5CCCCCCCCCCC*CCCCCCCCC5CCCCCC*CCCC*CC5C55CCC*CCCCCCCCCCC5CCC*5CCCC*CCCCCCCC5CCCCCCCCCCCCC*CCCCCCCC5CC5CCCC5CCCC*5*CCC55C55*CCCCCCCCCCC5CC*CCCC*CCCCCCC**CCCCCCCCCCC5CCC55C***5*55CCCCCC####
@VH01349:24:AACVJTHM5:1:1102:43643:30041 2:N:0:AGGTGAGA+CGCATAGA
TGCAAGGGACTACCAGGGTTTCTAATCCCGTTCGCTCCCCACGCCTTCGCGCCTCAGCGTCAGGTCAGGTCCAGCCAGCCGCCTTCGCCACTGGTGTTCCTCCGGATCTCTACGCATTTCACCACTACACCCGGAATTCCACTGGCCTCTCCCTGCCTCCAGACACGCCATCTCCACGGACCCTCCCCCGTTGAGCGGGGGGCTTTCACCGCCGATGCGCGTGTCCGCGTGCGCGCGCTTTACGCCCAGTAACTCCGGACAACGCTCGGATCCTACGTCTTACCGCGGCTGCTGGCATAAA
+
CCCCC**CCCCCCCCCC5CCCCCCCCCCCCCCCCCCCCCCCCCCCCCCCCC*CCCCC5CCCCCCCCCCCCCCCCCCCCCCCCCCCCCCCC5CCCCCCCCCCCCC5CCCCCCCC5CCCCCCCCCCCCCCCCCCCCCCCCCCCCCCCC*CCCCC*CC55CCCCCCCCCCCCCCCCC*CCCCC5*CCCCCCCCCCCCCCC5CCCCCCCCCCCC5CC*CCC*C*CCCCCCC5*CCCC5C*CCCCC55CC5CCC*CCCCCCC5CCC55*CCCCCCCCC5C*5CCCCC*5CC5*CCCCC5CC*####
@VH01349:24:AACVJTHM5:1:1102:23893:31651 2:N:0:AGGTGAGA+GGCATAGA
TGCAAGGGACTACCGGGGTATCTAATCCTGTTTGCTCCCCCAGCTGTCGTGCCTCAGCGTCAGTCATCGTCCAGGTTGCCGCCTTCGCCACTGGTGTTCCTCCCGATCTCTACGCATTTCACCGCTACACCGGGAATTCCGCAACCCTCTCCGACACTCAAGTCGCCCAGTTTCCCATGGCTCTCCCCGGTTAAGCCGGGGCCTTTCACACAGGACTTAAACCACCGCCTACGCACCCTTTACGCGCAGTAATTCCGGACAACGCTCGCCCCCTACGTTTTACGCCGGCTGCTGGCATACT
+
CCCCCCCCCCCCCCCCCCCCCCCCCCCCCCCCCCC5CCCCCCCCCCC5CCCCCCCCCCCCCCCCCCCCCCCCCCCCCCCCCCCCCCCCCCCCCCCCCCCC*CCCCCCCCCCCCCCCCCCCCCCCCCCCCC5*CCCCCCCCCCCCCCCCCCCCCCC5CCCCCC5CCCCCCCCCCCCCCC*CCCCCCCCCCCCCC5CCCCCCCCCCCC*CC*CCC*CCCCCCC5*CC5CCCCCC5CCCCCCCCCCCCCCCCCCCCCC*C5CCCCCC5CCC*CCCCCC5CC5CCCC*CC55CC5CCC5CC####
@VH01349:24:AACVJTHM5:1:1102:27604:32787 2:N:0:AGGTGAGA+CGCATAGA
TGCAAGGGACTACTAGGGTTTCTAATCCTGTTTGCTACCCACGCTTTCGCGCATCAGCGTCAGTTCCGGTCCAGGTAGCCGCCTTCGGCACCGGTGTTCCTCCCAGTATCTACGCATTTCACCGCTACACTGGGAATTCCGCTACCCCCTCCCGGACTCAAGCTCGACAGTTTCAAAGGCAGTTCCTCAGTTGAGCCGAGGGATTTCACCTTTGACTTATCCAACCGCCTACGCGCCCTTTACGCCCTATAATTACGAATAACGCTCGCCCCCTCCGTATTACCCGGGCTGCTGGGAAGAT
+
CCCCC5CCCCCCCCCCCCCCCCCCCCCCCCCCCC5CC5C*CCCCCC5CCCCCCCCCCCCCCCCCC**CCCCCCCCCCCCCCCCCCCC*CCCCCCCCCCCCCCCCCCCCCCCC5C*CCCCCCCCC5CC*CCCCCCCCCCCC*CCCCCCCCCCC*CCCCCCCC*CC5CCCC5C5C5CCC55CCCCCCCCCCCCCCCCCCCC*CCCCCC*CCCCCCCCCCC5CC*C5*5CCCC5*5*55*C555*55*555555*55*55*5555**5555555555*5*55555*55555*55**55*5####
@VH01349:24:AACVJTHM5:1:1102:62559:34453 2:N:0:AGGTGAGA+CGCATAGA
TGCAAGGGACTACTAGGGTATCTAATCCGTTTTGCGCCCCTAGCCTTCATCCCTCACTGTCAGATCCGTTCTCGTAAAGTGCCTTCGCTGTTGTTAGTCCGGAAAGGATCAACGCATTTTACCGCTACCCTAACCGTACTCTTTACGTCTCCCGGTCTCTAGGTATGTAGTATCTCTTGCAATTCGACCCTTAAGAGGCCGGCTTTCACAAGAGACTGGCATAGCGAGCTACGCATGTTTTAGACCCAATAAATGTGGTTGCGACTTGGACTGCTGGTATTACCGCGGCGGCTGGCAAATA
+
CCCCCCCCCCCC5CCCCCCCCCCCCCCCCCCCCCCCCCCCC5CCCCCCCCCCCCCCCCCCCCC5CCCCCCCCCCCCCCCCCCCCCCCC5CCCCCCC*CC5CCCCCCCCCCCCCCCCCCCCCC*CCCCC5CCCC5CCCCCCC5CCCCCCCCCCCCCCCCCCCC*C5CCCC5CCCCCCCCC5CCCCCCCC*CCCCCC*55*CCCC*CC5CCCC*CC5CCCCCCCCCCCC55CCCC*CCCCCCCCC55CCCCCCC5CCC555CC*5C5CCC5CCCCC5*5CCCCCCCCCC5C5CCCC5CC####
@VH01349:24:AACVJTHM5:1:1102:27832:35778 2:N:0:AGGTGAGA+CGCATAGA
TGCAAGGGACTACTGGGGTATCTAATCCTGTTTGCTCCCCACGCTTTCGCGCCTCAGCGTCAGTTACAGACCAAAGAGCCGCCTTCGCCACTGGTGTTCCTCCACATCTCTACGCATTTCACCGCTACACGTGGAATTCCGCTCTTCTGTTCTGCACTCAAGTTTCCCAGTTTCCAATGACCCTCCCCGGTTGAGCCGGGGGCTTTCACATCAGACTTAAGAAACCGCCTGCGCGCGCTTTACCCCCAATAATTCCGGACAACGCTTGCCACCTACGTATTACCGCGGCTGCTGGCACGTA
+
CCCCCCCCCCCCCCCCC*CCCCCCCCCCCCCCCCCCCCCCCCCCCCCCCCCCCC5CCCCCCCCC5CCCCCCCCCCCCC5CCCCCCCC5CCCCCCCCCCCCCCCCCCCCC*CCCC5CCCCCCCCCCCC*CCCCCCC*CCCCCCC*CCC**CCCCCCC5CCCC*CCCCCCCCCCCC*CCC55C*5CCCCCCCCCCCCCCCCCCCCC*CCCCC5*CC5CC5CCCCCCCC5CCCC5*5CC55CCCC**CC5CC5555C5C5**5555C55555*5555555555555*5555555C55555####
@VH01349:24:AACVJTHM5:1:1102:12683:35967 2:N:0:AGGTGAGA+CGCATAGA
TGCAAGGGACTACTCGGGTTTCTAATCCTGTTTGCTCCCCACGCTGTCGCGCCTCAGCGTCAGCCACTGCCCAGCAGGCCGCCTTCGCCACCGGTGTTCTTCCGGATCTCTACGCATTCCACCGCTACACCCGGAATTCCACCTGCCTCTACAGTGGTCGAGCCGCTCAGTCCGCAAGGCCGATCCGCAGTTGACCCCCGGACTTTCACCCCACGCTTGAGTCGGCCGCCTACGCGCCCTTTACGCCCAGTGATTCCGGACAACCCTCGCACCCTCCGTATTACCCCGGCTGCTGGCCGCT
+
**CCCCCCCCCCCCCCCCCCCCCCCCCCCCCCCCCCCCCCCCCCCCCCCCCCCCCCCCCCCCCCCCCCCCCCCCCCCCC5CCCCCCCCCCCCCCCCCCCCCCCCCCC5C*CCC*CCCCCCCCCCCCCCCCCCCCCCCCCCCCCCCCCCCCC5CCCCCCCCCCCCCCCCCCCCCCCCCCCCCCCCCCC*CCCCCC*CCCCCCCCCCCCCCCCCCCCCC5CCCCCCCCCC5C5CC5CC*CCCCCC*CC5CC*CCC5C5CCC5C5C**CCC5C555CCC*55C55555555*CC55CC*C####
@VH01349:24:AACVJTHM5:1:1102:42279:36100 2:N:0:AGGTGAGA+CGCATAGA
TGCAAGGGACTACCCGGGTATCTAATCCTGTTCGCTCCCCATGCTTTCGCTCCTCAGCGTCAGTTAATGCCCAGAGACCTGCCTTCGCCATCGGTGTTCCTCCTGATATCTGCGCATTTCACCGCTACACCAGGAATTCCAGTCTCCCCTACATCACTCTAGTCTGCCCGTACCCACCGCAGATCCGAGGTTGAGCCTCGGACTTTCACGATAGACGCGACAAACCGCCTACCAGCTCTTTACGCCCAATAATTCCGGATAACCCTTGCGCCCTACGTATTACCCCGCCTGGTGGCAGTGA
+
CCCCCCCCCCCCCCCCCCCCCCCCCCCCCCCCCCCCCCCCCCCCCCCCCCCCCCCCCCCCCCCCCCCCCCCCCCCCCC*5CCCC5CCCCCC5CCC*CCCCCCCCCCCCCCCCCCCCCCCCCCCCCCCCCCCCCCCCCCCCCCCCCC*CCCCCCCCCCC*CCCCCCCCCCCCCCCCCCCCCCCCCCC5CCCCCCCC*CCCC*CCCCCCCCCCCCCCCC*CCCCCC5CCCC5C5C*C*CCCCCC55C*CCCC*55C5*C*C5555*C5C5*55C*5C55C5C555*555555***5*55####
@VH01349:24:AACVJTHM5:1:1102:46805:36649 2:N:0:AGGTGAGA+CGCATAGA
TGCAAGGGACTACTAGGGTTTCTAATCCTGTTTGCTCCCCTAGCTTTCGCGCCTCAGCGTCAGATGCAGCCCAGAAACGCGCCTTCGCCACTGGTGTTCCTCCCGATATCTACCCATTTCACCGCTACACCCGGAATTCCCGTTTCCTCTGCTGCCCTCAAGCCCTGCAGTCTGGGATGCAGTTCCCCGGTTGAGCCGCGGGATTTCACACCCCCCTTACAAGCGCGCCTACGGGCTCTTTACGCCCAGTGATTCCGAACAACCTTCGCACCCCCCCTATTACCGCGGCTGCTGGCAGTGT
+
CCCCCCCCCCCCCC*CCCCCCCCCCCCCCCCCCCCCCCCCCCCCCCCCCCCCCCCCCCCCCCCCCCCCCCCCCCCCC5CCC*CCCCCCCCCCCCCCCCCCCCCCCCCCCCCCC*CCCCCCC*CCCCCCC5C*55CCCCCCCCCCCCCCC5C*CCCCCCCCC5CC*C55CCCCCCCC5C5CCCCCCCCC5CCCCC*CCC*C5CC5*CCCCCCC55*CCCCCCCC55CC55CCCCC5***CC5C5CC55CCCC*CC*C*CCCCCC*CCCC*CC5555555555555*5555C*5C5555####
@VH01349:24:AACVJTHM5:1:1102:30426:36857 2:N:0:AGGTGAGA+CGCATAGA
TGCAAGGGACTACCAGGGTATCTAATCCCGTTTGCTCCCCTAGCTTTCGCGCCTCAGCGTCAGAAGAGATCCAGCAACTCGCTTTCGCCACCGGCGTTCCTTCCGATATCAACGCATTTCACCGCTCCACCGGAAGTTCCAGTTGCCCCTATCTCGCTCGAGTCGACTAGTATCAGAGGCCCTTTTCCGGTTGAGCCGAAAGATTTCACCCCTGACTATGCCGACCGCCTACGCGCCCTTTAAGCCCACTGATTCCGAACAACGTTAGGACGCTTCGTCTTACCGCGGCTGCTGGCAAATT
+
C*CCCC5CCCCCCCCCCCCCCCCCCCCCCCCCCCCCCCCCCCCCCCCCCCC5CCCCC5CCCCCCCCCC*CCCCCCCCCCCCCCCCCCCCCCCCCCCCCCCCCCCCCCCCCCCCCCCCCCCC5CCCCCCCCCCCCCCCC5CCCCCCCCCCC*CCCCCCC*CC5CCC*CC*5C*CC5CCC5C5*CCCCC*CCCCC5CC5CCCCC*5CC*CCCCCCCCC5CCC*5CCC*C55CC5CCCCC5CCCCC5CCC5*CCCCC5CCCCCCC55CCCC*CCC*CCC5CCCCC5C*C*5C55CC55CC####
@VH01349:24:AACVJTHM5:1:1102:24650:38618 2:N:0:AGGTGAGA+CGCATAGA
TGCAAGGGACTACTCGGGTTTCTAATCCTGTTCGCTCCCGACGCTTTCGTGCCTCAGCGTCAGTTACAGTCCAGAGAGCCGCCTTCGCAACTGGTGTTCCTCCCAATATCTACGCATTTCACCGCTACACTGGGAATTCCACTCTCCTCTCCTGGACTCAAGTCCTACAGTTTCAAAGGCTTACTACGGTTGAGCCGTAGCCTTTCACCTCTGACTTGTAGGACCGCCTACGCACCCTTTACGCCGAATAATTCCGCATAACGCAACCCCCCTACCTAATACCCCGGCTGCTGGCACCCGT
+
CCCC*CCCC*CCCCCCCCCCCCCCCCCCCCCC55CCCCC*CCCCCCCCCCCCCCCCC55CCCCCC5C5CCC5C5CC5CC**5CCC*5CCCCCCCCCCCCCCC*CC5C5C*CCC5CCCCCCC*5CCCCCCCCCCCCCC5CCCCCCCCCCC*C5CC*5*CCCC*CCCCCCC5CC*CC5CCCC5C55C555CCC5CC5C*C*5C5*CCCCCCCC5CC5C5C55CC55**55CCCC*CCC5CCC5555C5CCCCCCCCCCC*C5C55C*5**CC555C*C5C*55*5*5*555*55*5555####
@VH01349:24:AACVJTHM5:1:1102:30407:38845 2:N:0:AGGTGAGA+CGCATAGA
TGCAAGGGACTACAGGGGTATCTAATCCTGTTTGCTCCCCACGCTTTCGCGTCTCAGCGTCAGTAACGTCCCAGCGAGCTGCCTTCGCCATAGGTGTTCCACCCGATATCTGCGCATTTCACCGCTACACCGGGAATTCCACTCGCCTCTTCCGAACTCTAGTCCGGCAGTATCGACCGGCATCCCAGGGTTGAGCCCTGGACTTTCACAGCCCACTTACCGGACCGCCTACACCCTCTTTACGCCCAATAATTCCGGACAACCCTTGCCCCCTACGTATTACCGCGCCTGCTGGCAATCA
+
CCCCCCCCCCCCCCCCC5CCCCCCCCCCCCCCCCCCCCCCCCCCCCCCCCCCCCCCCCCCCCCC5CCC5CCCCC5CCCCCCCCCCCCCCCCCCCCCCCCCCCCCCCCCCCCCCCCCCCCCCCCCCCCCC5CCCCCCCCCCCCCC5CCCCCCCCCCCCCCCCCCCCCCCCCCCCCCCCCCCCCCCCCCCC*CCCC5CCCCCCCCCCCCCCCCCC*CCCCCCCC*CC*CCCCCC*C**555CCC5CCCC5CC5CCC55*5C5CCC*5*55CC5*5CC**5555555*555CCCC5C5CC####
@VH01349:24:AACVJTHM5:1:1102:27169:39545 2:N:0:AGGTGAGA+CGCATAGA
TGCAAGGGACTACAGGGGTTTCTAATCCCGTTTGCTCCCCTGGCTTTCGCGCCTCAGCGTCAATGGCGGTCCAGGATGCCGCCTCCGCCACTGGTGTTCCTCCAGATATCTACGCATTTCACCGCTACACCTGGAATTCCACATCCCTCTCCCGGATTCGAGCCCGCCAGTATCGGACGCAGTTCCCCGGTTGAGCCGAGGGATTTCACGTCCGACTAAGCAGGCCGCCTACGCGCCGTTTACGCCCAGTAATTCCCAACAACGCTTGCCCCCCCCGTATTACCCCGGCTGCTGGCACTTA
+
CCCCCCCCCCCCCCCCCCCCCCCC5CCCCCCCCCCCCC5CCCCCCCCCCCCCCCCCCCCCCCCCC*CCCCCCCCCC*CCCCCCCCCCCCCCCCCCCCCCCCCCCCCCCC5CCCC5CCCCCCCCCCCCCCCCC*CCCCCCCCCCCCCCCCCCCCCCC5CCCCCCCCCCCCCCCCCCCCCCCCCCCCCCCCCCCCCCCCCCCCCCCCCCCCCCCCCCCC5CC5CCC*55CCCCCC5CC5*CCCC*CC*CCCC5CCCCC*CCCCCC5CCCCC5CCC*C*5CCCCCCC5CC55555CCC*5####
@VH01349:24:AACVJTHM5:1:1102:15145:39640 2:N:0:AGGTGAGA+CGCATAGA
TGCAAGGGACTACTCGGGTATCTAATCCTGTTTGCTCCCCACGCTTTCGCGCCTCAGCGTCAGGTACGGGCCAGGAAGCCGCCTTCGCCACCGGTGTTCCTCTCGATATCTACAGATTTCACCCCTACACCGAGAGTTCCACTTCCCTCTCCCGTCCTCCAGCGAGGTTGTTTCGAGCGGCATTCCTCACTTAAGCCAAGGGATTTCACACTCGACTTGCCAAGCCGGCTGCGCGCCCTTTACGCCCAGTAATTCCGAACAACCCTTGCCCCCTCCGTATTACCCCGCCTGCTGGCATTAG
+
CCCCCCCCCCCCCCCCCCCCCCCCCCCCCCCCCCCCCCCCCCCCCCCCCCCCCCCCC*CCCCCCCCCCCCCCCC*CC5CCCCCCCCC*CCCC5CCCCCCCCCCC*CCCCCCCCC5CCCCCCCCCCCCCC5C5CC5*CC5CCCCCCC*C5CCCCCCC*CCCC*CCCCCC*CCCCCCCCC**CCCC5CC555CCCCCC5CC5CC5CCCCCCCCCC5C*55CC5CC5CCC*C*C*5*C**CCCC*C*5*C55C5C5CCC5CC55555C5CC5CC5C5C55*CCCC*5**5*5C5**5555####
@VH01349:24:AACVJTHM5:1:1102:43188:40984 2:N:0:AGGTGAGA+CGCATAGA
TGCAAGGGACTACTAGGGTTTCTAATCCTGTTTGCTCCCCACGCTTTCGCGCCTCAGCGTCAGTTACAGACCAGAAAGCCGCCTTCGCCACTGGTGTTCCTCCACATCTCTACGCATTTCACCGCTGCACGTGGAATTCGGCTTTCCTCTTCTGCACTCAAGTTCGCCAGTTTCCAATGACCGTCCACGGTTGAGCGGTGGGCTTTGACATCAGACTTAAGGAACCCGCTGCGCGCGCTTTACGCCCAATAATTCCGGACAACGCTTGCCACCTACGTATTACCCCGCGTGCTGGGCGTCT
+
CCC5CC*CC*CCCC*5CCCC5CCC5C55CCCCCC*CCCCCCCCCCCC*CCCCCCCCCCCCCCCCCCC*CCCCCC5CCCCCCCCCC5C*5C*CCCCCCCCCC5CC*CC5C*5CC55CCCC*CC*C**CC55555CCC55C*C*5CC555*CC*CC*C555CCC5C5*C5CCCCC5C*5C55CC**5C555C55555**CC5C5*CC5C5*C5C5555C**5555C555*5C**C55C5C5*5555*55C555555555555555555*55*55*C55555555555*5*55555****####
@VH01349:24:AACVJTHM5:1:1102:54947:42669 2:N:0:AGGTGAGA+CGCATAGA
TGCAAGGGACTACCCGGGTTTCTAATCCTGTTCGCTCCCCACGCTTTCGCGCCTCAGCGTCAGTTACAGACCAGAGAGCCGCCTTCGCCACTGGTGTTCCTCCACATCTCTACGCATTTCACCGCTACACCTGGAATTCCGCTCTCCTCTTCTGCACTCAAGTTCCCCAGTTTCCAATGACCCTCCGCGGTTGAGGCGGGGGCTTTCACATCAGACTTAAGGAACCGCCTCCGCGCGCTTTACGGCCAATAATTCCGGACAACGGTTGCCACCTACGTATTACCGCGGCTGGTGGGCCAAA
+
C5CCCCC5CC55CCCCCCCCCCCCCCCCCCCCCCCCCCCCCCCCCCCCCCC5CC5*5C5*CCCCCCCCCCC5C5CCCCCC5CCC*CCCCCCCCCC55CCCC5CCCCCCCCC5CCCCCC5CCCC**5CCCC*CC*CCCCCCCCCCCCCCCCCCCC*CCC5CCCCC55*5C5CCCCCCC5*C*5CC5C*5CCCCCC**CCC*CC*CCC*C*CC555C*55C55CC5C5CC5C**C*5*5C5CC*555**5555*5C555*555*5*5555555*55*55*555555*55*5C5*5**5*####
@VH01349:24:AACVJTHM5:1:1102:31827:45452 2:N:0:AGGTGAGA+CGCATAGA
TGCAAGGGACTACTAGGGTATCTAATCCCGTTTGCTCCCCTGGCTTTCGCGCCTCAGCGTCAGAAGAGGTCCAGTCGATCGCTTTCGCCACCGGCGTTCCTTCCGATATCTACGCATTTCACCGCTCCACCGGAAGTTCCAACGACCCCTACCTCCCTCAAGACTACCAGTATCAGGGGCCCTTTTCCGGTTGGGCCGAAAGATTTCACCCCTGACTTGATAACGCGCCTACGCGCCCTTTAAGCCCAGTGATTCCGAACAACCTTTGCACCGTTCGTCTTACCGCGCCTGCTGGCAGCTG
+
CCCCCCCCCCCCCCCCCCCCCCCCCCCCCCCC5CCCCCCCCCCCCCCCCCCCCCCCCCCCCCCCCCCCCCCCCCCCCCC*CCCCCCCCCC*CCCCCCCCCCCCCC5CCCCCCCCCCCCCCCCCCCCCCCCCCCCCC*CC5C*CCCCCCCCCCCCCCCCCCCCCCCCCCCCCCCC5CCCC5*CC*CCCCCCCCCCCCCCCCCC5C*CCCC*CCCCCCCCCCCCCC555*5CCC5CC*55*CCCC5C55C5CC5CCC5CCC*C5C*CCC5CCC5CCCCCC55CC5CCCC*CCC5CCCCC####
@VH01349:24:AACVJTHM5:1:1102:34080:46266 2:N:0:AGGTGAGA+CGCATAGA
TGCAAGGGACTACTAGGGTTTCTAATCCTGTTTGCTCCCCACGCTTTCGCGCCTCAGTCTCAGTTACAGACCAGAAAGTCGCCTTCGCCACTGGTGTTCCTCCATATCTCTACGCATTTCACCGCTACACATGGAATTCCACTTTCCTCTTCTGCACTCAAGTTTCCCAGTTTCCAATGGCCGTCCACGGTTGAGCCGTGGGCTTTCAGATCAGACTTAAGAAACCACCTGGGCGCGCTGTACGGCCAATAATTCCGGATAACGCTTCCCACCTACGTATTACCGCGCCTCCTGGCATGGG
+
CC*CCCCCCCCCCCCCCCCCCCCCCC*CCCCCCCCCCCCCCCCCCCCCCCCCCCC*CC*CCCCCCCCC5CCCCCCCCCCC*CCCCC*5CCCCCCCCCC*CCCCCCCCC5CCCCCCCCCCCCCCCCCCCCC5CCCCCCC*C*CCCCCCCCC55C55CCCCCC5CCCCCCCCCCCCCC5C5CCC*CCC*55*CCCCCC*5CC5CCCCCCC*CC5C**CCCCCCC*C**5555*555555CC*CC5C*C*CC*555C555C55555*5CC*5C*555*555555555555555**555C5####
@VH01349:24:AACVJTHM5:1:1102:69130:46323 2:N:0:AGGTGAGA+CGCATAGA
TGCAAGGGACTACTAGGGTTTCTAATCCTGTTTGCTCCCCACGCTTTCGTGCCTCAACGTCAGATATGGACCAAGAAGCTGGCTTCGCCATCGGTGTTCCTCTTGAGATCTACGCATTTTACCGCTACTCCAAGAATTCCACTTCTCTCTTCCATCCTCAAGGACATTAGTTTTCATCGCGAGCTTCCGGTTGAGCCGAAAGCTTTAACAACGAACTTTATGCGCCGTCTACGCACCCTTTACGCCCAGTAAATCCGAATAACGTTCGCACCTCTCGTATTACCGCGGCTGCTGCACATGT
+
CCCCCCCCCCCCCCCCCCCCCCCCCCCCCCCCCCCCCCCCCCCCCCCCCCCCCCCCCCCCCCCCCCCCCCC5CCC*CC5C5*CCCCCCCCCCCCCCCCCCCCCCCC*CCCCCC**CCCCCCCCC*CCCCCCCCC*CCCCCCCCCCCCC5CCCCCCCCCCCC**CCCCC5CCCCCCCCCC*CCC*CCCCC*CC*CCCCCCCCCCCCCCCCCCCCC*C5C5C5C5C5*5CCCC5C*C5CCCCCC*5CC5C5555CCC5CCCCCC5C55C55C*5C5CCCC5C5*555CC5CC*CC55CC####
@VH01349:24:AACVJTHM5:1:1102:35747:47402 2:N:0:AGGTGAGA+CGCATAGA
TGCAAGGGACTACTAGGGTTTCTAATCCTGTTCGCTCCCCACGCTTTCGCGCCTCAGCGTCAGTTACAGACCAGAGAGTCGCCTTCGCCACTGGTGTTCCTCCACATATCTACGCATTTCACCCCTACACGTGGAATTCCACTCTCCTCTTCTGTACTGAAGTCCTCCAGTTTCCAATGACCCTCCACGGTTTATCCGTGGGCTTTCACATCAGACTTTAAGGAGCGCCTGCGCGCGCTTTAGGGCCAATAATTCCGGACAACCCTCCGCCCCCACGGATTACCGCGGCTCCTGGGCTCTC
+
CCCCCCCCCCC*CCCCCCCCCCCCCCCCCCCCCCCCCCCCCCCCCCCCC5CCCCCCCCCCCCCCCCCC5CCCCCCCCCCCCCCCC**CC5C*C*CC5C*555C*C**55*5555C*C555555*555555555555555555C*555**55*5555*5555*55555555555*555*555555C5*5*55555*5*55*55*555*55555C55555*55555***5*5*5555555*555555C55555*5C5555*555**555**55*5*55*555555555**55**55**5####
@VH01349:24:AACVJTHM5:1:1102:42071:47440 2:N:0:AGGTGAGA+CGCATAGA
TGCAAGGGACTACTCGGGTATCTAATCCCGTTTGCTCCCCTGGCTTTCGCGCCTCAGCGTCAGTGTCGGCCCAGCAACCCGTCTTCGCCTCAGGTGTTCTTCCCAATATCTACGCATTTCACCGCTACACTGGGAATTCCGGTTGCCCCTTCCGCACTCTAGCTCAGCAGTTTCGAAAGCAGTTCCGGGGTTGAGCCCCGGGCTTTCACTCCCGACTTGCTGTGCCGCCTACGCGCCCTTTACGCCCAGTAATTCCGAACAACGGTTGCCCCCTACGTATTAGCGCGGCTGCTGGCATGGC
+
CC5CCCCCCCCCCCCCCCCCCCCCCCCCC5CCCCCCCCCCCCCCCCCCCCCCCCCCC*CCCCCCCCCCCCC*CCCCCCCCCCCCC5CCC5CCCCCCCCCCCCC5CCCCCCCCC*CCCCCCCCCCCCCCCCC5CCCCCCCCCC5CCCC5CCCCC5CCCCCCCCCC*C5C*C5CCC5CCCC5CCCCCCCCCCCCCC5CCCCCCCCCCCCCCCCCCCCCCCCCCCCCCCCC5CC5CC***CC55CCCCCCC55CCCCCC5C55CC5C*CCC**555*555555555*555C5555CC5C5####
@VH01349:24:AACVJTHM5:1:1102:15145:52021 2:N:0:AGGTGAGA+CGCATAGA
TGCAAGGGACTACTGGGGTATCTAATCCCGTTTGCTCCCCTAGCTTTCGCTCCTCAGCGTCAATACCGGCCCAGGATGCCGCCTTCGCCACCGGTGTTCCTCCAGATATCTACGCATTTCACCGCTACACCTGGAATTCCGCATCCCTCTTCCGGATCCAAGCCATCCAGTATCAGACGCAGTTCCCCAGTTAAGCTGAGGGATTTCACGTCTGACTTAGTTGGCCGCCTACGAGCCCTTTACCCCCAGTAATACCGACCCACGCTTACCCCGCCCGAATTACCGCGGCTGGTGGCATATG
+
CC55CCCCCCCC5CCCCCCCCCCCCCCCCCCCCC5CCCCCCCCCCCC5CCCCCCCCC5CCCC*CCCCCCCCC*CCCCCCCCCCCCCCCCCCCCCC5CC*CCCCCCCCCCCCCCC5CCCCC5CCC5CCCCCCCCCCCCCCCCCCCCCCCCCCCCC*CC5CCC5C5CCC*CCCCCCCC5C5C5CCCC5CCCCC*CCCCCCC555C55CCCC*CCCCCCCCC*CCCC**CCCCC*CC5C***CCCC**5C5C55CC*55*5*5*555**555555*55*55555C55****55**55**5####
@VH01349:24:AACVJTHM5:1:1102:15202:52078 2:N:0:AGGTGAGA+CGCATAGA
TGCAAGGGACTACTGGGGTATCTAATCCCGTTTGCTCCCCTAGCTTTCGCTCCTCAGCGTCAATACCGGCCCAGGATGCCGCCTTCGCCACCGGTGTTCCTCCAGATATCTACGCATTTCACCGCTACACCTGGAATTCCGCATCCCTCTTCCGCATCCAAGCCATCCAGTATCAGACGCAGTTCCCCAGTTAAGCTGAGGGATTTCACGTCTGACTTAGTTGGCCGCCTACGAGCCCTTTACGCCCACTAATTCCGAACAACGCTTACCCCCCCCGTATTACCCCGGCTCCTGGCATATG
+
CCCCCC**CCCCCCCCCCCCCCCCCCCCCCCCCCCCCCCCCCC55CC5CCCCCCCCCCCCCCCCCCCCCCCCCCCCC5CCCCCCCCCCCCCCCCCCCCC5CC*CCCCCC5CCC5CCCCC*CCCCCCCCCC55CCCCCCCCCCCCCCCCCCCCCC*CCC5CC*5CCCC555C5C5C*CCCCCCCCCCC5CCCCCCC5C*CCC*5CCCCCCCCC5CCC55C5C5C55CCCCCCCCC*5CCC5C5*555C*5CCC5*555555555*5555C*5*55*5555555***55*55**5**5*####
@VH01349:24:AACVJTHM5:1:1102:46843:53687 2:N:0:AGGTGAGA+CGCATAGA
TGCAAGGGACTACTGGGGTTTCTAATCCTGTTTGCTCCCCACGCTTTCGCACCTCAGTGTCAGTACCGGGCCAGTGAGCCGCCTTCGCCACTGGTGTTCTTGCGAATATCTACGAATTTCACCTCTACACTCGCAGTTCCACCCACCTCTCCCGGACTCGAAGATTTCCAGTATCAAAGGGAGTTCTGGAGTTGAGCTCCAGGATTTCACCCCTGACTTAAAAACCCACCTACGTGCGCTTTACGCCCAGTGATTGCGAGCAACGCTAGCCCCCTTGGTATTAGCGCGGCTGCTCGCCTGG
+
5CCCCCCCCCCCCCCCCCCCCCC*CCCCCCCCC*CCCCCCCCCCCCCCCCCCCCCCC5CCCCC5CCCCCCCCCCCCC*5C*CCCCCCCCC5CCCCCCCCCCCCCCCCCCCCCC5CCCCCCCCCCCCCCCCCCCCCCCCCCCCCCCC5CCC*CCCCCCCC*CCCCCCCCCCCCCCCC55*5*C5CCCCCC55CCCCC*CCCCCCCCCCCC5*CCCC*5CCCCCCCCC*CCCCC55CC*C*C*CC*5*CC*5C*5*55*555*5555555C5555555**55555*55C5555*55555####
@VH01349:24:AACVJTHM5:1:1102:46729:54672 2:N:0:AGGTGAGA+CGCATAGA
TGCAAGGGACTACTGGGGTTTCTAATCCTGTTTGCTCCCCACGCTTTCGCACCTCAGTGTCAGTACCGGGGCAGTGAGCCGCCTTCGCCACTGGTGTTCTTGCGAAAATCTACGAATTTCACCTCTACACTCGCAGTTCCACCCACCTCTCCCGCACTCGAAGATTTCCAGTATCAAAGCCAGTTCTGGAGTTGAGCTCCAGTATTTCACCCCTGACTTAAAAACCCACCTACCTCCGCTTTACGCCCAGTGTTTCGCAGCAACCCTACCCCCCTTCGTTTTACCGCGCCTGCTGGCCTGG
+
CCCCCCCCCCCCCC**CCCCCCCC5CCCCCCCCCCCCCC5CC5CCCCCCCCCCCCCCC5CCCCCC*CCCC*CC5CCCC*CCCCCCCCCCCCCCCCCCC*CCCCCC**C5CCCCCCCCCCCCCCCCCCCCCCCCCCCCCCCCCCCCCCCCCC*CC*CCC*CC*CC5*CCCCCCCCCCCCC55CC5CCC5CC5*C5C*CCCC5*5555*5555555***5555555*5**55555*5***555555555*5555*5555*55*5555*55*5555555**5*555555****5**5555####
@VH01349:24:AACVJTHM5:1:1102:37432:54766 2:N:0:AGGTGAGA+CGCATAGA
TGCAAGGGACTACTGGGGTTTCTAATCCTGTTCGCTCCCCACGCTTTCGCGCCTCAGTGTCAGTAACGTCCCAGCGAGGTGCCTTCGGTATTGGTGTTCCTCCTGATATGTGCGCATTCCACCGCTACACCAGGAATTCCACTCGCCTCTTCCGTACTCTAGGTCCACAGTATCCATCGGCTTTCAAAGGTTGAGCCTTTGACTTTCACAACGGACTTAAGAAGCCACCTACGCGCGCGTTACCCCCAATGATTCCGGACAACGCTTGCTCCCTACGTATTACGGGGGCTGCTGGCACGGT
+
CC*CCCCCCCCCCCC5C5CCCCCCCCCCCCCCCCCC5CCC5*CCCCCC5*C*CCCCCCCCCCCCCCCCCCCCCCC5CC*CCC5CCCC5CCCCCCCCC5CCC*CCCCCCC*CCCCCCCCCCCCCCCC5CCC*CC*CCCCCCCCCC5*CCCCCCCCCC5CC5C5*5CCCCCCCCCCCC**55C5CC5CCCC5C5CCCCC*55CC5CCCCCCCCCC*C*5C5*55555C*55555C*5*C555C***555**55*55*5555*55555555*555*5555555*555**55555555555####
@VH01349:24:AACVJTHM5:1:1103:37716:1473 2:N:0:AGGTGAGA+CGCATAGA
TGCAAGGGACTACTGGGGTATCTAATCCCGTTCGCTCCCCATGCTGTCGCGTCTCAGCGTCAGCAACGGCCCAGGACAGCGCCTTCGCCACTGGTGTTCCTCCGGATCTCTACGCATTTCACCACTACACCGGGAATTCCCTGTCCCTCTACCGTCCTCCAGCGGCGCAGTCTCCCTCGACCTCCCCCGGTTGAGGCGGGGTGTTTCACGACGAACTTGCAGCGCCGCCTACACGCCCTTTACGGCCCGTTTCGGGGGCTAACGCTTGGGTCCTACGGGTTACCGCGGGTGCTGGGCCATT
+
CCCCCCCC5CCC*CCCCC5CCCCCCCCC5CCCCC5CCCC*CCC5CCCCCCCCCCCCC*CCCCCCCCCCCCCC*CCCCCCCC*CCCCCCCCC5CCCCCCCCC5CCCCCCCCCCC**CCCCCCCCCCCCCCCC*5CCCCC*C5CCCC**C55CC*CCCC5CCCC5C*CCCCCCCCCC*555C5*CCCCCC5CCCC5CCCCCCCC**C5CC55*5**55555555*5**555C55555*5*5555*5555**5*55**555*5*****555*555*55*5*5555555*5555555*5**####
@VH01349:24:AACVJTHM5:1:1103:36353:4048 2:N:0:AGGTGAGA+CGCATAGA
TGCAAGGGACTACTAGGGTATCTAATCCCGTTTGCTCCCCACGCTTTCGCGCCTCAGCGTCAGTCACCGTCCAGAAGGCCGCCTTCGCCACCGGTGTTCCTCCCGATCTCTACACATTTCACCGCTACACCGGGAATTCCACCTTCCTCTCCGGGACTCAAGAGAAGCAGTCTCGAGCGCAGTTCCTCGGTTGGGCCGAGGGATTTCACACCCGACTTACCTCCCCGCCTACGCGCCCTTTACGCCCAGTAATTCCGAACAACGCTTGCCACCTCCGTATTACCGCGGCTGCTGGCACGGT
+
CCCCCCCCC*CCCCCC*5CCC5CCCCCCCCCCCCCCCCCCCC*CCCCCCCC**CCCCCCC5CCCCCCCCC**C55CC*CCCCCCCCCC*CCCCCCCCCCCCCCC55CCC*CCCCCCCCC*CCCCCCCCCCCC*5CCCCCCCCCCCCCCCCCCCCC5CCCCC*C*CC5CCCCCC**C5**CC5CCCCCCCCCCCCCCC*CCCC*5CC*C5CCCCC5C5555CC55CC5CCCC*CC55CCCCCC555CCCCCCCCCCCCCCCCCC5*CCCCCCCCC5*C*55C5*5C55555555CCC5####
@VH01349:24:AACVJTHM5:1:1103:54890:5089 2:N:0:AGGTGAGA+CGCATAGA
TGCAAGGGACTACAGGGGTTTCTAATCCTGTTCGCTCCCCACGCTTTCGCTCCTCAGCGTCAGTTACAGACCAGAGAGTCGCCTCCGCCACTGGTGTTCCTCCACAATTCTACGCATTTCACCGCTACACGTGGAATTCCACTCTCCTCTTGTGTACTCAAGTCTTTCAGTTTCCAATGACCGGTTTTGGTTAAGCCACAAGTTTTCACATCAGTCTTAAAAAACCGCCTGCGAGCCCTTTACGCCCAAAAATTCCGGACAACCCTTGGCACCAACGTATTACCGCGGCTGCTGGCAGAGG
+
CCCCCCCCCCCCCCCCCCCCCCCCCCCCCCCCCCCCCCCCCCCCCCCCCCCCCC*C**C*5CCC5C5CCCCCCCCCCCC*CCCC**C*CC5C*CC5CC55CCCCCC*CC5CC*5C**5C5CCC*CC5*555C55C5CCCCC*55C55C*555555*55CCC55*5C5*5555C*55C555*55*55*555555555CC5CC**555*5555555*5*5555555555**55*55**5555C5*5555*5**555*5*5*5555*55*5**55**55*55555****55*55555***####
@VH01349:24:AACVJTHM5:1:1103:32868:5373 2:N:0:AGGTGAGA+CGCATAGA
TGCAAGGGACTACAAGGGTATCTAATCCCGTTCGCTCCCCACGCCTTCGCGCCTCAGCGTCAGGTCCGGCCCAGCTGGCCGCCTTCGCCACGGGTGTTCCTCCCGATCTCTACGCATTTCACCACTACACCGGGAATTCCACCAGCCCCTGCCGACCTCAAGCTCGCCAGTCCCCGACGACCCTCCCCGGTTGAGCCGGGGGCTTTCACGTCACGCTTGACCAGCCGCCTGCGCGCGCTTTACGCCCAGTAACTGCGGACAACGCTCGGCCCCTACGTATTACCGCGGCTGCTGGCATGTT
+
CCCCCCCCCCCCCCCCC*CCCCCCCCCCCCCCCCCCCCCCCCC5CCCCCCC5CCCCC*CCCCC*CCCCCCCCC5*CCCCCCCCCCCC*CCCCCCCCCCCCCCCCCCCCCCCCCCCCCCCCCCCCCCCCCC*CCCC5CCCCCCCCC5CCC5CCCCCC5C*CC5CC5CCCCCCC*CCCCC5CCC*CCCCC*CCC5C5CCCCCC5CCCC*55CC55*55C5CC5*CC*55CCC*55*CCCCCC5CCCC**C5CC*55*55555CC5C55555CCCC**555C55*555*555C5*5C55*####
@VH01349:24:AACVJTHM5:1:1103:72122:8270 2:N:0:AGGTGAGA+CGCATAGA
TGCAAGGGACTACAAGGGTTTCTAATCCCGTTCGCTCCCCTAGCTTTCGCAGTTCAGCGTCAGTGTCGGCCCAGCAACCCCCCTTCGCCGCACGTGTTCGTCTCGATATCTACGCATTTCACCGCTACACCGAGAATTCCAGTTGCCCCTTCCGCACTCTAGCCCTGCAGTATCGGCTGACCTTTCCGGGTTAAGCGGGGAGATTTCACAACCGACTTACAGTCGCCGCCTACCCGCCCTTTACCCCGACTAATTCCCATTAACGCTTCGACCCTACGTATTACCGCGGCGCCTGCTCTTT
+
CCCCCCCCCCCCCC5CC*CCCCCCCC5CCCCC*CC5CCCCCCCCCCCCCCCCCCCCCCCCCCC5CCCC5CCCCCCCCCCC*C5CCCCCCCCC*CCCC5C*CCC**C*CCCCCC5CCCCCCCC*CCCCCC5CCC55*CCC5*55C5*CC55C5*C5CCCC5CCC*5C*5C*55CCC5*55555555CCCCCCC5555**555555C555*555*55C5C5555C**55C*55C555555*5555***5*5**5*55*555555555555****55555555****5*5*55**555**####
@VH01349:24:AACVJTHM5:1:1103:31013:8857 2:N:0:AGGTGAGA+CGGATAGA
TGCAAGGGACTACAAGGGTATCTAATCCTGTTTGCTCCCCACGCTTTCGTGCCTGAACGTCGGTACTGGTCCAGGAAGTCGCTTTCGCCACTGATGTTCCTTCCGATATCTACGCATTTCACCGCTACACCGGAAATTCCACTTCCCTCTACCGTACCCTAGCTATTCAGTCTCGAATGCAATTCCCAGGTTGAGCCCGGGGCTTTCACACCCGACTTAAATAACCGTCTACGCACGCTTTACGCCCAGTAATTCCGATTAACGCTCGCACCCTCTGTATTACCGCGGCTGCTGGCACATC
+
CCCCCCCCCCCCCCCCCCCCCCCCCCCCCCCCCCCCCCCCCCCCCCCCCCCCCCCCCCCCCCCCCCCCCCCCCCCCCCCCCCCCC5CCCCCCCCCCCCCCCCCCCCC*CCCCCCCCCCCCC*CC*CC5CCCCCCCCCCCCCCCCCCCCCCCCCCCC*CCCCCCC*CCCCCCCCCCCCCCCCCC5CCCCC*CCCCCCCCCCCC*CCCCCCCCCCCC5CCCCCCCCCC5CCCCC5CCCCCC*CCC5CCCC5CC*C55CCCCCCC5***C5555*555555*C555555*55555555*5####
@VH01349:24:AACVJTHM5:1:1103:68316:9576 2:N:0:AGGTGAGA+CGCATAGA
TGCAAGGGACTACCCGGGTTTCTAATCCCGTTCGCTACCCATGCTGTCGCGTCTTAGCGTCAGGTACACCCCAGCGTGTCGCCTTCGGCACTGGTGTTTCTCCGCATAACTACGCATTTCACCGCTACACCCCCCATTCCGCTTCCCTCTCCCGATCTCAACTCATGCAGTATACCGTGCACTTCCTCACTTAATCCCAGCGTTTTCACACAGGACTTACAACACCGCCTACGCGCCCTTTACGCCCCGTAATAACGAAAAACCCTTGCCACCTCTGTATTACCGCCGCTGCTGGCCCGTA
+
CC5CCCCCCCC5CCCCC*CCCCCCCCC*CCCCCCCCCCCCCC*CCCC*CCCCCCCCCC*CCCCC*C*C5CCC**C**5C***CCC55*CC*55C*55C555555*555****55*5555*C555*555C555***55**55C55555555*55**C55*5C*5555*5*5555*55*55555*5*5*55*5555**555**5**5555*555*55*555*55*5*555*5*55****5**5555*5555*55*5*5555*55*555*55555555555555**555*5*5555555*####
@VH01349:24:AACVJTHM5:1:1103:56689:12151 2:N:0:AGGTGAGA+CGCATAGA
TGCAAGGGACTACACGGGTATCTAATCCCGTTCGCTCCCCTAGCTTTCGCGCCTCAGCGTCAAGAATAGGCCAGAAAGCCGCCTTCGCCACTGGTGTTCCTTCAGATATCTACGCATTTCACCACTACACCTGAAATTCCGCTTCCCTCTCCTATCTTCGAGCCGAACAGTATCGAATGACCTTCCCCAGTTGAGCCGCGGGCTTTCACATTCGACTTACTCGGCCGCCTGCGCGCTCTTTACGCCCAGTAAATCCGGACAACGCTTGCCACCTACGTATTACCGCGGCTGCTGGCAGTAC
+
CCCCCCC5CCCCCCCCCCCCCCCCCCCCCCCCCCCCCCCCCCCCCCCCCCCCCCCCCCCCCCCCCCCCCCCCCCCCCCCCCCCCCCCCCCCCCCCCCCCCCCCCC55CCCCCCCCCCCCCCCCCCCCCCCCCCCCCCCCCCCCCCCCCCCCCCCCCCCCCC5CCCCCCCCCCCCCC*CC55CCCCCCCCCC5CCCCCC**CC*CCCCCCCCC55CCCCC*CCCCCCC*55C5CCCCC5CCCC55CCCCCCCCCC5CCCC5CCCC5CCCCC**CC5CCC5CCCCCCCC**CC*CCCCC####
@VH01349:24:AACVJTHM5:1:1103:55004:13609 2:N:0:AGGTGAGA+CGCATAGA
TGCAAGGGACTACACGGGTATCTAATCCCGTTCGCTCCCCTAGCTTTCGCGCCTCAGCGTCAAGAATAGGCCAGAAAGCCGCCTTCGCCACTGGTGTTCCTTCAGATATCTACGCATTTCACCACTACACCTGAAATTCCGCTTCCCTCTCCTATCTTCGAGCCGAACAGTATCGAATGACCTTCCGCAGTTGAGCCGGGGGCTTTCACATTCGACTTACTCGGCCGGCTGCGCGCTCTTTACGCCCAGTAAATCCGGACAACGCTTGCCACCTACGTATTACCGCGGCTGCTGGCAGTAC
+
CCCCCC**CCCCCCCCCCCCCCCCCCCCC5CCCCCCCCCCCCCCCCCCCCCCCCCCCCCCCCCCCCCCCCCCCCCCCCCCCCCCCCCCCC*CCCCCCCCCCCCCCCCCCCCCCCCCCCCCCCCCCCCCC*CCCCCCCCCCCCCC*CCCCC5CCCCCCCC*CCCCCCCCCCCCCCCCCCCC5CCCCC*CCCC**CCCCCCCCCCCCCCC5CCCCCCCCCCCCCC5CCC*CCCCC*CCCCCCC**CCCC5CCCCC5CCC5C55CCC*C*C5CC5CCCC5CCCCCCC*5C555CCCCC5*####
@VH01349:24:AACVJTHM5:1:1103:11149:14025 2:N:0:AGGTGAGA+CGCATAGA
TGCAAGGGACTACAGGGGTTTCTAATCCTGTTCGCTCCCCACGCTTTCGTACCTCAGCGTCAGTTACAGACCAGAGAGTCGCCTTCGCCACTGGTGTTGCTCCACATCTCTACGCATTTCACCGCTACACGTGGAATTCCACTCTCCTCTTCTGTACTCAAGTTGCCCAGTTTCCGGTGGGATCCAACCTTTAGCCCTGGAATTAAACACCAGACTTACAAAACCGGCTGCGGGCGCTTTACGCCGAATAATTCCGGACAACCCATGCCCCCTACGTATATACCCGGCTGCTGGCACTGCA
+
CCCCC*CCCCCCCCCCCCCCCCCCCCCCCCCCCCC5CC5CCC*CCCCCCCCC5CCCCCCCCCCCCC*C*CCCCCCCCCCCCCCCC*C**C555CCCCC*C5C555CCCC5C5C*CC5CC*C5C5CC5*5C*55555*55555*55555*55*555555555*5C5555C*5C55555C5*5*55555**55*5*5555*5C55**5555555*55555555555*5*55555*5*5*555*5555555555***55**5555*5*5*5*5*555555555****5555555555*55####
@VH01349:24:AACVJTHM5:1:1103:20466:14782 2:N:0:AGGTGAGA+GGCATAGA
TGCAAGGGACTACTAGGGTTTCTAATCCTGTTTGCTACCCACGCTTTCGCGTCTCAGCGTCAGTGCCCGTCCAGATGGTCGCCTTCGCCACAGGTGTTCCTCCCGATATCTACGAATTTCACCTCTACACCGGGAATTCCACCATCCCCTCCGGGACTCTAGCGCCCCAGTATCGCATGCAGTTCCGAAGTTGAGCTCGGGGATCTCACATCCGACTTACGACGCCCCCTACACGCGCTTTACGCCCAGTGATTCCGAACAACCCTTGCACCCTCTGTATTACCGCGGGTGCTGGGAAATG
+
CCCCCCC*CCCCCCC***CC*CC*CCCCC5CC55CCCC55C5C5CCCCCCCCCCCC*CCCCCCCC*CCC5C5CCCC**CCCCCCCCCCCCCC*CCCCCC5C55CCCCCCCCC*CC5CCCC5C55CCCCC5CC*CCCCC5CCCCCCC*CCCCCCCCCCCCCC5C5*C5CC*CCC5C*CC*CC5CC*C*C5*5C555*CCCCCCCC5CCC*CC5CC5CCCC5CC5CCC55CCCCCCC*5*C*C555**5*5555C5555C55555**5*5555*55*555555555**555C5*C55*C####
@VH01349:24:AACVJTHM5:1:1103:30653:15540 2:N:0:AGGTGAGA+CGCATAGA
TGCAAGGGACTACAAGGGTATCTAATCCTGTTTGCTCCCCACGCTTTCGCGCCTCGGCGTCAATTACGGGCCAGATAGCCGCCTTCGCCACCGGTGTTCTTCCCAATATCTACGAATTTCACCTCTACACTGGGAATTCCACTATCCTCTCCCGCATTCAAGCTCATCAGTATCAAGCGCAGCCCCCAGGTTGAGCCCCGGAATTTCACGCCTGACTTGATAAGCCGCCTACGCGCCCTTTACGCCCAGTAATTCCGAACAACGGTTGCCCCCTTCGTATTACCGCGGGTGCTGGCAGTCG
+
CCCCCCCCCCCCCCCCCCCCCCCCCCCCC*CCCCCCCCC*CCC*CCCCCCCCCC*CC*CCCC5CCCCCCCCCCCCCCC5CCCCCCCCCCCCCCCCCCCCCC5CCCCCCCCCCCCCCCCCCCCCCCCCCCCCCCCCCCCC5CCCCCC*CCCCC5CCC5CCCC5CCCCCCCCCCCCCCC55C5C*CCCCC*CCCCCCCCC*C5CCCCCCCCCCCCCC5CCCCCCC*CCCCCCC5C5CCCCCCCCCCCC***5CCCCCCCCCCCC5C*CCCCCCC*CCCCCCCC5CC*CCC*5CCC**C5####
@VH01349:24:AACVJTHM5:1:1103:15902:15672 2:N:0:AGGTGAGA+CGCATAGA
TGCAAGGGACTACAGGGGTATCTAATCCTGTTTGCTCCCCACGCTTTCGTGCATGAGCGTCAGTGCAGGCCGAGGGGATTGCCTTCGCCATCGGTGTTCGTCCGCATATCTACGCATTTCACTGCTAGACGCGGAATTCCATCCCCCTCTGCCGCACTCCAGCTGTGCAGTCACAAGTGCAGTTCCCAGGTTAAGCCCGGGGATTTCACACCTCTCTTGCACAACCGCCTGCGCACGCTTTAGGCCCAGTAATTCCGATTAACGCTTGCACCCTACGTATTACCGCGGCTGCTGGCATAAC
+
CCC5CCCCCCCCCCCCCCCCCCCCCCCCC5CCCCCCCCCCCCCCCCCCCCC*CCCCC*CCCCCCCCCCCCC*CCCCC5CCCCCCCCCCCCCCC5CCCCC*CCCCCCCCCCCCCC5CCCCCC*CCCCC*CCCC5CCCCCCCCCCCCCCCCC5*C5*CCC5CCCCCC*5CC5CCC*CCCC*C5CCCC5CC**C55CC5CCCCC5C5CC5CCC5*5*CCC55CC55CC*CCCCCCCCC*CCCCCC5CCCCCCCCCCCCCCCCCCCCC*CCCCCC5CC**CCCC5CC**C*5CC*C*55CC####
@VH01349:24:AACVJTHM5:1:1103:53186:16032 2:N:0:AGGTGAGA+CGCATAGA
TGCAAGGGACTACTGGGGTTTCTAATCCTGTTCGCTCCCCACGCTTTCGCGCCTCAGCGTCAGTACCGTCCCACAGAGCTGCTTTCGCCATCGGTGTTCTTCCTGATATCTGCGCATTTCACCGCTACACCAGGAATTCCACTCTCCTCTTCCGGACTCTAGCCGAGTAGTTTCCAACGACCGCTGGAGGTTGAGGCTCCAGTTTTCACGTCGGACTTACTCGGCCGCCTACGCGCTCTTTACGCCCAATAAATCCCGACTACGCTAGCCCCCTACGTATTACCCCGGCTGCTGGCACTAG
+
CCCCC5CCCCCCCCCCCCCCCCCCCCCCC5CCCCCCC5CCCCC5CCCCCCCCCCCCCCCCCCCCCC5CCCC*5*5C*CCCCCCCCCCCCCCCCCCCCCCCCCCCCCCCCCCCCCCCCCCCCCCCCCCCCCCCC*5CCCCCCCCCCCCC5CCCCCCCCC*CC5CCCCCCCCCCCCCCCC5CCCC5C5CC*C5CCCC*CCCCCC*CCC*C5C5C5CC555*5555CC55C5CCC5CC5CCC5CC*C5*55555555C5*5CC*555*555*55CCCCCCCCCCC*C*5*CC***C5CC*####
@VH01349:24:AACVJTHM5:1:1103:46862:20083 2:N:0:AGGTGAGA+CGCATAGA
TGCAAGGGACTACTCGGGTTTCTAATCCTGTTTCCTCCCCACGCTTTCGCGCCTCAGCGTCAGTTACAGGCCAGAAAGTCGCCTTCGCCACTGGTGTTCCTCCACATCTCTACGCATTTCACCGCTACACGTGGAATTCCACTTTCCTCTCCTGCACTCCAGCCCCCCAGTTTCCAGTGCGTCCCGTGGTTGAGCCACGGGCTTATACACCAGACTTAAAGAACCGCCTGCGCGCGCTTTACGCCCAATAATTCCGGACAACGCTTGCCCCCTACGTATTACCGCGGGTGCTGGGAGTAGC
+
CCCCCCCCCCCCCCCCCCCCCCCCCCCCCCCCC*CCCCCCCCCCCCCCCCCCC5CCC*CCCCCCCCCCCC5CC*5CCCCCCCCCCCCCCCCCCCCCCCCCCCCCCCCCCCCCC*5CCCCCCCCC5CCCCCCCCCCCCCCCCCCCCCCCCCCCCCCCCCC5CCCCCCCCCCCCCCCCCC5*CCCC*CCCCCCCC**CCCCCCCCCCCCCCCCCCCCCCCCC*CCCCC*CCC*C**55CCCCC5CCC*CC*5C5C5CCCCC55555CC5CCCCCCCCCCCC*CCCCCCC**55C55***####
@VH01349:24:AACVJTHM5:1:1103:30880:21181 2:N:0:AGGTGAGA+CGCATAGA
TGCAAGGGACTACCGGGGTATCTAATCCTGTTTGCTCCCCACGCTTTCGCGTCTCAGCGTCAGTATCCAACCAGGGGGCCGCCTTCGCCACGGGTGTTCCTCCCGATATCTACGCATTTCACCGCTACACCGGGAATTCCACCCCCCTCTTTGGTACTCTAGCTTGCCAGTTTCATGCGTCTTTCCTCGGTTGAGCCGAGGGCTTTCACACATGACTTAACAAACCGCCTACACGCCCTTTACGCCCAATGATTCCGAACAACGCTTGCACCCTCTGTATTACCGCGGCTGCTCGCATGTA
+
CCCCC5CCCCCCCCCCCCCCCCCCCCCCCCCCC5CCCCCCCCC5CCCCCCCCCCCCCCCCCCCCCCCCCCCCCCCCCCCC*CCCCCCCCCCCCCCCCCCCCCCCCC**C5CCCCCCCCCCCC5CCCCCCCCCCCCCCCCCCCCCCCCCCCCCCCCCCCCCCCCCCCCC5CCCCCCCC5CCCCCCC*CCCCCC*CCCCCCCCCCCCCCCCCC5C*CCCCCCCCCCCC5CCCCCCCCCC5CCCC*CCCCCCC*CCCCCCC*CCCCCCC5C5CC*CCCCC*5CCCC5C**5CC*5C*C5C####
@VH01349:24:AACVJTHM5:1:1103:14974:21295 2:N:0:AGGTGAGA+CGCATAGA
TGCAAGGGACTACCGGGGTATCTAATCCTGTTCGCTCCCCACGCTTTCGCGCCTCAGTGTCAGTTACAGACCAGAAAGTCGCCTTCGCCACTGGTGTTCCTCCAAATCTCTACGCATTTCACCGCTACACTTGGAATTCCACTTTCCTCTTCTGCACTCAAGTTCCCCAGTTTCCAATGACCCTCCACGGTTGAGCCGTGGGCTTTCACATCAGACTTAAGAAACCACCTGCGCGCGCTTTACGCCCAATAATTCCGGACAACGCTTGCCACCTACGTATTACCGCGGCTGGTGGCAAGAT
+
CCCCCCC5CCCCCC*CCCCCCCCCCCCCCCCCC5CCCCCCCCCCCCCC5CCCCCCCCCCCCCCCCCCCCCCCC*CCCCCCCCCCCCC5CCCCCCC5CCCCCCCCCCCCCCCCCCCCCCCCC5CCCCCC5CCCCCCCCCCCCCCCCCCCCCCCCC*C5CCCCCCCCCCCCCCCCCCCCC5CCC5CCCCCCCCCCCCCCC*CCCCCCCCCCCCCCCC*CCCC*C*CC5CCCCC5*55C*5C*C5*C*C55CC5CCCCCC5C5CC55CC555*CCCCCCC*CCCC555C*5*C**CCC5*####
@VH01349:24:AACVJTHM5:1:1103:26828:21408 2:N:0:AGGTGAGA+CGCATAGA
TGCAAGGGACTACAGGGGTTTCTAATCCTGTTTGCTCCCCACGCTTTCGCGCCTCAGCGTCAGTTACAGACCAAAAAGCCGCCTTCGCCACTGGTGTTCCTCCACATCTCTACGCATTTCACCGCTACACGTGGAATTCCGCTTTTCTCTTCTGCACTCAACTTCCCCAGTTTCCAATGACCCTCCACGGTTGAGCCGTGGGCTTTCACATCAGACTTAAGAAACCGCCTGCGCGCGCTTTACCCCCAATTATTCCGGATAACCCTTGCCACCTACGTATTACCCCGGGTGGTGGCAAGAT
+
CCCCCCC5CCCCCCCCCCCCCCCCCCCCCCCCCCCCCCCCCCCCCCCC*CCCCCCCCCCCCCCCCCCC5CCCCCCCCCCCCCCCCCCC*CCCCCCCCC*CCC*CCCCCCCCC5CCCC5C5CCC5*C5CCCCCCCCCCC5CCCCCCCCC*CCCCCCCCCCC5*CC55CCC55C5C5C55CCCCCCCC5CC5CC5C5CCCCCCC*CCC*C55CCC5CCCC5C*55CC*C5*55*5*5CCC*C55****C555*555*555*55C5*555*55555555CC555555*55C*C**5CC*5####
@VH01349:24:AACVJTHM5:1:1103:52807:22166 2:N:0:AGGTGAAA+CGCATAGA
TGCAAGGGACTACCAGGGTATCTAATCCTGTTTGCTCCCCACGCTGTCGCGCCTCAGCGTCACCCACTGCCCAGCAGGCCGCCTTCGCCACCGGTGTTCTTCCGGATCTCTACGCATTCCACCGCTACACCCGGAATTCCACCTGCCTCTACAGTGCTGCAGCCGCTCAGTCCGCAAGGCCGATCCGGAGTTGAGGCCCGGACTTTCACCGCACGGTTGAGTCGGCCGCCTACGCGCCCTTTACGCCCAGTGATTCCGGACAACGCTCGCACCCTCCGTATTACCGGGCCTGCTGGCACTA
+
CCCCCCCCCCCCCCCCCCCCCCCC5CCCCCCCCCCCCCCCCCCCCCCCCCCCCCCCCCCCCC*CCCCCCCCCC*CC*CCCCCCCCCCCC*CCCCCCCCCCC*CCCCCCCCCCCCCCCCCCCCCCC5C*CCCC**CC5C5CCCCCCCCCCCC*C5CCCC**5CC*CCCCCCCCC*CCCC*C5CCCC*C5*CCCCCC5*C5CCCCCCCC**C*C*C55*55*C55C5555*55C5**5*55*CCC555C555C55CCC555C55C5CC**5*5*55555**5555555*****55555*####
@VH01349:24:AACVJTHM5:1:1103:46142:22620 2:N:0:AGGTGAGA+CGCATAGA
TGCAAGGGACTACAAGGGTTTCTAATCCTGTTTGCTCCCCACGCTTTCGCGCCTCAGCGTCAGTTACAGACCAGAAACCCGCCTTCGCCACTGGTGTTCCTCCACATCTCTACGCATTTCACCGCTACACGTGGAATTCCGGTTTCCTCTTCTGTACTCAAGTTCTCCAGTTTCCAATGACCCTCCACGGTTGAGGCGTGCGCTTTCACATCAGACTTAAAGAACCGCCTGCGCGCGCTTTACGCCCAATAATTCCGGACAACGCTTGCCACCTACCTATTACCGCGGCTGCTGGCAGTGT
+
CC5CCCCCCCCCCCCCCCCCC5CCCCC5CCCCCCCCCCCCCCCCCCCCCCC55CCCCCCCCCCCCCCCCC5CCCCCC*CCCCCCCCCCC5CCC5CCCCCCCCCCCCCCCCCCCC*CCCCCCCCC*CCCCCCCCCCCCCC5C*CCCCCC*CCCCCCCCCCCCCCCCC*CCCCCC*CCC5*5CCCC*CCCCCCC5CC*CCCC*CCCCCCC5CCCC*CCCCCCC5*C5CC555C5C5CCCCC*CC55**5C5555555C555C5555*55555C55**5*55555555CC5C5555C5C*####
@VH01349:24:AACVJTHM5:1:1103:24764:23093 2:N:0:AGGTGAGA+CGCATAGA
TGCAAGGGACTACTAGGGTTTCTAATCCTGTTCGCTCCCCACGCTTTCGCGTCTCAGCGTCAGTACCGTCCCAGAGAGCTGCCTTCGCCATTGGTGTTCTTCCTGATATCTGCGCATTTCACCGCTACACCAGGAATTCCACTCTCCTCTTCCGGACTCTAGCCAAGCGGTTTCTGTCGACGTCTGGAGGTTGAGCCTCCAGTTTTCACAACAGACCTGCTTGGCCCCCTACACGCTCTTTACGCCCAGTAAATCCGGACAACCCTTGCCCCCTACGTATTACCGCGGCTGCTGGCACAGA
+
CCCCCCCCCCCCCCCCCCCCCCCCCCCCCCCCCCCCCCCCCCCCCCCCCCCCCCCCCCCCCCCCCCCCCCC55CCCCCCCCCCCCCCCCCCCCCCCCCCCCCCCCCC5CCC*55CCCCCCCCCC*CCCCCCCC*CCCCCCCCCCCCCCCCCCCCCCCCCCCCCCCC*CCCCCCCCCCCCCCCCCCCCCC5CCCCC5CCCCCCCCCCCCCCCCC*CCCCC*CCCC*5*5C5CC5CCCC5C55CCCCCC5CC5C5CC5CCC5C5*5CCCCCC*CC*5C5CCCCC*5*5C5C5C5CCC5*####
@VH01349:24:AACVJTHM5:1:1103:45631:23813 2:N:0:AGGTGAGA+CGCATAGA
TGCAAGGGTCTTCCGGGGTTTCTAATCCTGTTTGCTACCCACGCTTTCGCACCTCAGTGTCAGTCTTAGTCCAGGTGGCCGCCTTCGCCACTGATGTTCCTCCAGATATCTACGCATTTCACCGCTACACCTGGAATTCCACCACCCTCTACCAGACTGTAGCTTGACAGTCTCGAATGCCATTCCCAGGTTGAGCCGGGGGATTTCACATCCGACTTACCAAACCACCTACCTGCGCTTTACGGCCAGTAATTCCGATTAACGGTTGCACCCTCCGTATTACCGCGCCTGCTGGCACGAC
+
5CCCCCCC**C*CC*CCCCCC55C*5**55C5C55555*CCCC5CC*CCCCCCCCCCCCC*C55C5CCC5555C5CCCCCCCCCC5*CCC*CCCCC5CC**CCCC5*CCCC*5CC55CC5C*5CCCC*5C5CCCC55CCCCC5CCCCCCCCCCCCCC5*C5CCCCCCCC*CCCCCCCCC*CCCCCC5**C*CCCC5C**5CC55CC5C*CCCCC5C5C55C*C555*555***5555**55555*5*55555555*5555*5555C5C5C***55555**5*555**5*55555555####
@VH01349:24:AACVJTHM5:1:1103:71402:24400 2:N:0:AGGTGAGA+CGCATAGA
TGCAAGGGACTACCGGGGTTTCTAATCCTGTTTGCTCCCCACGCTTTCGCACCTCAGCGTCAGTACCGAGCCAGTGAGCCGCCTTCGCCACTGGTGTTCCTCCGAATATCTACGAATTTCACCTCTACACTCGGAATTCCACTCACCTCTCTCGGACTCGAGATTGCCAGTATCAAAGGCAGTTCCGGGGTTGAGCCCCGGGATTTCACCTCTGACTTAACAATCCGCCTACGTCCGCTTTACGCCCAGTTATTCTGAACAACGCTAGCCCCCTGCGTATTACCGCGGCTGCTGGCACAAT
+
CCCCCCCCC5CCCCCCCCCCCCCCCCCCCCCCCCCCCCCCCCCCCCCCCCCCCCCCCCCCCCCCCCCCCCCCCCCCCCCCCCCCCCCCCCCCCCCCCCCCCCCCCCCCCCCCCCCCCCCCCCCCCCCCCCCCCCCCCCCCCCCCCCCCCCCCCCCCCC*CCCC5C*CCCCCCCC5CCCCC5CCCCCCCCCCCCCCCC5CCCCCCCCCCCCCCCCCCCCC55CCCC5*CCCCCCC**C5CC5CC5CCCCCCC5CCCC5CCCCCC5CCCCCC*CC**CCCCCC*CCC55C55C*5CCCC####
@VH01349:24:AACVJTHM5:1:1103:74602:26009 2:N:0:AGGTGAGA+CGCATAGA
TGCAAGGGACTACACGGGTTTCTAATCCTGTTTGCTCCCCTTGCTCTCGCGCCTCAACCTCAGGAATAAGGTAGAAAGCCGGTTTCGCCACAGGTGTTCTTCCACATATCTACGCATTCCACCGCTACACCTGGAATTCCGCTTTCTCCGCCTATCCTCCAGAGAGATAGTTTCAAATGCAGCTCCGATGTTAAGCATCGGAATTTCACATCTGACTTATCTCCCCGTCTACCCGCCCTTTACGCCGAATAAATCCGATTAATGGTTGCACGCTCCGTATTACGGCAGCTGCTGGCACCCT
+
C5CCCC*CCCCCCC5CCCCCC5CC5CCC5CCCCCCCCC5CCCC5CCCC*CC55CCCCC*55C5*CCCCCC*C*CCCC5CC5*CC55555C*CC*C5CCCC5CCC5CCCC*CCC*CCCC55CC5CCCC*CCCC5CCCCC*5CC5CC5C*C5C5CC5C*C55C5C55C5C**CC5CC*C*5*C5C5C*5CC555CC*55*5CC5CC555C5C55*55*C5555**555CCCC55*5C*C*5555*555*55*555C**5555555**5555C555C5C5CCCC5C*5CC55CCCCC*5C####
@VH01349:24:AACVJTHM5:1:1103:28892:26956 2:N:0:AGGTGAGA+CGCATAGA
TGCAAGGGACTACCAGGGTTTCTAATCCCATTCGCTACCCACGCTTTCGTGTCTCAGCGTCAGGAGTGCGCCAGTAAAGTGCCTTCGCATTTGGTGTTCCCCAAGATATCAACGGATTTCACCCCTACACCTTGAGTTCCCTTTACCTCTCGCATCCTCTATAGCAGTACCGTTTCCCTTGCATTTCCGGGGTTGAGCCCCAGAGCTTTAACAAAAGACTAATACTACCGCCTACACACCCTTTACGCCCAGTGATTCCGGGTAATCCTTGGGGCCTCTGTATAACCGCTCCTGCTGTTTG
+
CCCCCCCCCCCCCCCCCCCCCCCCCCCCCCCCC5CCCC*CCCCCCCCCCCCCCCCCCCCCCCC5CCCC*CCCCCCCCCCCCCCCCCCCCCCCCCCCCCCCCCCCCCC5C*CCCCCCCCCCCC5CCCCCCCCCCCCCCCCCCCCCCCCCCCCCCCCCCCCCCCC**CCCCC5CCCCCCCCCCCCCCCCCCCCCCCCCC*CCCCCCCCC5CCCCCCCCCCCCCCCCCCCCCCCCCCCC5CCCCCCCCC5CC*CCCC5CC*5CCCCCCC**CC55C5CCCC555CC*5C5*C5CCCCCCC####
@VH01349:24:AACVJTHM5:1:1103:17815:27353 2:N:0:AGGTGAGA+CGCATAGA
TGCAAGGGACTACTCGGGTATCTAATCCCGTTTGCTCCCCACGCTTTCGCGCCTCAGCGTCAGGAGATGCCCAGAGACCCGCCTTCGCCACCGGTGTTCCTCCCGATCTCTACACATTTCACCGCTACACCGGGAATTCCAGTCTCCTCTGCATCCCTCAAGAACGGCAGTATCAGCCGACGTTTCTCGGTTGAGCCGAGAGATTTCACGACTGACTTGGCATCCCGCCTACGCGCCCTTTACGCCCAGTGATTCCGAGCAACCCTTGCCCCCTCTCTCTTACCCCGGCTCCTGGCATGGA
+
CCCCCCCCCCCCCCCCCCCCCCCCCCCCCCCCCCCCCCCCCCC5CCCCCCCCCCCCCCCCCCCCCCCCCCC*CCCCCC5CCCCCCCCCCCCCCCCCCCCCCC5CCCCCCCCCCCCCCCCCCCCCCCCCCCCCC*CCCCCCCCCCCCCCCCCCCCCCCCCCCCCCCCCCCCCCCCCCCCCCCCCCCCCCCCCCC5C5C55CCCCCCC5C**C5CC*CCCC*C*C*C5C*CCCCCC55**C5C55CCC5CCCCCCCCCC55C*CC5**CC*C5*CCCC*CCCC55C***5CC*CCC55C####
@VH01349:24:AACVJTHM5:1:1103:59094:28148 2:N:0:AGGTGAGT+GGCATAGA
TGCAAGGGACTACACGGGTTTCTAATCCTGTTTGCTCCCCACGCTTTCGTGCATGAGCGTCAGTGTTATCCCAGGAGGCTGCCTTCGCCATCGGTGTTCCTCCGCATATCTACGCATTTCACTGCTACACGCGGAATTCCACCTCCCTCTGACACACTCAAGCCTTGCAGTCACCAATGCAGTTCCCAGGTTAAGCCCGGGGATTTCACATCGGTCTTACAAAACCGCCTGCGCACGCTTTACGGCCAGTAATTCCGATTAACGCTTGCACCCTACGTATTACCGCGGCTGCTGGCATCAG
+
CCCCCCCCCCCCCCCCCCCCCCCCCCCCCCCCCCCCCCCCCCCCCCCCCCCCCCCCCCCCCCCCCCCCCCCCC5CCCCCCCCCCCCCCCCCCC*CCCCCCCCCCCCCCCCCCCC5CCCCCCCCCCCCCCCCCCCCCCCCCC*CCCCCCCCC5CCCCCCCCCCCCCCCCCCCCCCCCCCCCCCCCCCCCC5CCCCC5C*CCCCC*CCCCCCCCCCCCCCC*CCCCCCCCCCCCC*5CCC5CCC*C5CCCCCC5CC*CC5CC*C555CC5C5CCCCCC55CCCCC5CCC*CC5C5CCCC####
@VH01349:24:AACVJTHM5:1:1103:11869:28413 2:N:0:AGGTGAGA+CGCATAGA
TGCAAGGGACTACTCGGGTATCTAATCCTGTTTGCTCCCCACGCTTTCGCACCTCAGCGTCAGATCTGGACCAGTTAGCCGCCTTCGCCACTGGTGTTCTTCCCAATATCTACGAATTTCACCTCTACACTGGGAATTCCACTAACCTCTTCCAGCCTCTAGAAAGCCAGTATCGAAGGCAATTCTGGAGTTGAGCTCCAGGATTTCACCCCCGACTTAACAATCGGCCTACGTGCGCTTTACCCCCAGTAAATCCGAACAACGCTAGCCCCCTTCGTATTACCGCGGCTGCTGGCATTGG
+
CCCCCCCCCCCCCCCCCCCCCCCCCCCCCCCCCCCCCCCCCCCCCCCC*CCCCCCCC5CCCC5CCCCCCCCCC5CC*CCC*CCCCCCCCCCCCCCCCCCCCCCCCCCC5CCCCCCCCCCCCCCCCCCCCCC5CCCCCCCCCCCCCCCCCCCCCC5CCCCCCCCCCCC*CCCCC*CCCCCCCCCCCCCCCCCCCCC5CCCC*CCCCCCCCCCCCCCCCCCCCCCCCCC5CCCCCCC*C5CCC5C**5CCCCCC5C5C5CCCCC5CCCCCCCCCCCCCC5CCCCCC5CCCC55CCCCCC####
@VH01349:24:AACVJTHM5:1:1103:24802:28584 2:N:0:AGGTGAGA+CGCATAGA
TGCAAGGGACTACAAGGGTTTCTAATCCTGTTTGCTCCCCACGCTTTCGCGCCTCAGCGTCAGTTACAGACCAGAAAGCCGCCTTCGCCACTGGTGTTCCTCCACATCTCTACGCATTTCACCGCTACACGTGGAATTCCGCTTTCCTCTTCTGTACTCAAGTTCTCCAGTTTCCAATGACCCTCCACGGTTGTGCCGTGGGCTTTCACATCAGACTTAAAGAACCGCCTGGGCGCGCTTTTCGCCCAATAATTCCGGACAACCGTTGCCACCTACGTATTACCGCGGCTGCTGCCCTCGT
+
C*CCCCCCCCCCCCCCCCCC*CCCCCCCCCCC5CC5CCCCCCCCCCCCCCC5CCCCCCCCCCCCCCCCCCC*CCCC5CCCC*CCCCCCCCCCCCC*CCCCCCCCCCCCCCC*CCCC5CCCCCCC*CCCCCCCCC*CCCCC55CCCCCCCCCCCCCCCCCCCCCCCC*CCCCC5*5CCC5*CCCCCCCCC55C5CC5**C5CCCCCCCCCCC5CCC5CCCCCCCCCCCCCCC*CC5*C*CCC*55*CCC**CC*CC5CC5CCCC**5CC*CCCCCC5CC*C55*CCCC5C5CCC5C5*####
@VH01349:24:AACVJTHM5:1:1103:41522:30761 2:N:0:AGGTGAGA+CGCATAGA
TGCAAGGGACTACTAGGGTATCTAATCCTGTTCGCTCCCCACGCTTTCGCGCCTCAGCGTCAGTATCAGGCCAGGTGGCTGCCTTCGCCATTGACGTTCCTTCCGATATCTACGCATTTCACCGCTACACCGGAAATTCCGCCACCCTCTCCTGTACTCGAGCTCAATAGTCTGGGATGCACTTCCTAGGTTAAGCCCAGGGCTTTCACATCACACATATTAAACCGCCTACGCGCCCTTTACGCCCAGTAACTCCGATTAACGCTCGCACCCTCTGTATTACGGCGGCTGCTGGCAGATT
+
C5CCCCCCCCCCCCCCCCCCCCCCCCCCCCCCCCCCCCCCCCCCCCCCCC5CCCCCC*CCCCCCCCCCC5CCCCCCCC5CCCCCCCCCC*CCCCCCCCCCCCCCCCCCCCCCCCCCCCCCCCC5*CCCCCCCCCCCCCCCC5CCCCCCCCCCCCCCCCC*CCCCCCCCCCCCCC*CCCC*CCC5CCC55CCCCCC5CCCCCCCCCCCCCCCCCCC*C*CCCCC5C55C*CCCCCCCCCCCCCCC5CCCCCC*CC5C*CCCCCCCCCC5CCCCCCCCCC5CCC**CC5*5CCC*5C55####
@VH01349:24:AACVJTHM5:1:1103:21318:31878 2:N:0:AGGTGAGA+CGCATAGA
TGCAAGGGACTACTGGGGTTTCTAATCCTGTTTGCTCCCCCGGCTTTCGTGCCTCAGTGTCAGGAATGGTCCAGAGACTCGCCTTCGCCACCGGTGTTCCTCTCGATATCTACGCATTTCACTGCTACACCGAGAATTCCAGTCTCCCCTCCCATCCTCGAGCGGACCAGTTTCGGGCGCACCCTCCGGGTTGAGCCCGGAGATTTCACACCCGACTTAGTGCACCACCTACGCACCCTTTACGCCCAGTGAATCCCAACAACGCTGGGGACCTCTGTATTACCGCCCCTCCTCGCATCTT
+
CCCCCCC*CCCCCCCCCCCCCCCCCCCCCCCCCCCCCCCCCCCCCCCCCCCCCCCCCCCCCC55CCC5CCC*CC5CCCCCCCCCCCC*CCCCCC5CCCCCCCCCCCCCCCCCCCCCCCCCCCCC*CC*CCCCC*5CCCCC*5*C5**CCCCC5CC*CCCCCCCCCC**5CCCCCCCCCC*CCC*C5*CC55CCC5C*5C*CC5*C5**5*555C5555CCC5CC5CC5*5C555C5*CCCCCC5C*C*5*5C5CC**55555*5*5**555*5555*555**5*555*55**C*5*5####
@VH01349:24:AACVJTHM5:1:1103:64434:32200 2:N:0:AGGTGAGA+CGCATAGA
TGCAAGGGACTACTAGGGTATCTAATCCTGTTTGCTCCCCACGCTTTCGCACCTCAGCGTCAGTATCGGGCCAGTGAGCCGCCTTCGCCACTGGTGTTCTTGCGAATATCTACGAATTTCACCTCTACACTCGCAGTTCCACTCACCTCTCCCGAACTCAAGCTCTCCAGTATCAAAGGCAGTTCCGGGGTTGAGCCCCGGGATTTCACCCCTGACTTAGAAACCCGGCTACGTGCGCTTTACCCCCAGTGATTCCGAACAACGCTAGCCCCCTTCGTATTACCGCGGCTGCTGGGATTAG
+
CC5CC5*CCCCCCCCCCCCCCCC*CCCCCCCC5CCCCCCCCCCCCCCCC5CCCCCCCCCCCCCCCCCCCCCCCCCCCC*CCCCCCCC*CCCC5CCCCC*CCCCCCCCCC5CCCCCCCCCCCCCCC5CCCCCCCCCCCCC*CCCCCCC5CCCCCCCCCC*CCCCC*CCCCCCCCCCCC5**C5C5CCCCCCCCCCC5C*C5CC5CCCCCCCCCC5CCCCCCCCC*CCCCC5C5CCC*CCCCCCC*5C5CCCCCCCCC5C*5555CC555CCCCCCCCCCCC*5555C5C*CCCC5**C####
@VH01349:24:AACVJTHM5:1:1103:67539:33298 2:N:0:AGGTGAGA+AGCATAGA
TGCAAGGGACTACCCGGGTTTCTAATCCTGTTTGCTCCCCACGCTTTCGCACCTCAGCGTCAGTACCGGACCAGTGAGCCGCCTTCGCCACTGGTGTTCTTCCTAATATCTACGAATTTCACCTCTACACTAGGAATTCCACTCACCTCTTCCGGACTCGAGATTTGCAGTATCAAAGGCAGTTCCGAGGTTGAGCCCCGGGATTTCACCCCTGACTTACAAATCCGCCTACGTGCGCTTTACGCCCAGTAATTCCGAACAACGCTAGTCCCCTCCGTATTACCGCGGCTGCTGGCACGAA
+
CCCCCCCCCCCCCCCCCCCCCCCCCCCCCCCCCCCCCCCCCCCCCCCCCCCCCCCCCCCCCCCCCC5C5CC*CCCCCCCCCCCCCCCCCCCCCCCCCC5CCCCCCCCCCCCCC5CCCCCCCCCCCCCCCCCCCCCCCCCCCCCCCCCCCCCCCCCCCCCCCCCCCCC*5CCCCCCCCCCCCCCCCCCCCCCCCCCCCCCCCCCCCCCCCCCCCCC*CCCCCCCCCCCCCCCC55CCCCCCCCCCCCC55CCCC5555CCCCC5CCC*55CC*CCCC555C5C5*C555CC*CCCC*C####
@VH01349:24:AACVJTHM5:1:1103:16944:33525 2:N:0:AGGTGAGA+CGCATAGA
TGCAAGGGACTACAAGGGTTTCTAATCCTGTTTGCTCCCCACGCTTTCGCACCTCAGCGTCAATACATGTCCAGTGAGTCGCCTTCGCCACTGGTGTTCTTCCGAATATCTACGAATTTCACCTCTACACTCGGAATTCCACTCACCTCTCCATGATTCAAGCGATGCAGTCTTAAAGGCAATTCCAGGGTTGAGCCCTGGGCTTTCACCTCTAACTTACAAAGCCGCCTACCTCCGGTTTACGCCCAGTAATTCCGAACAACGCTAGCCCCCTCCGTATTACCGCGGCTGCTGGCATCAG
+
CCCCCCCCCCCCCCCCCCCCCCCCCCCCCCCCCCCCC*CCCCCCCCCCCCCCCCCCCCCCCCCCCCCCCCCCCCCCC*CCCCCCCCCCCCCCCCCCCCCCC*CCCCCCCCCCCCCCCCCCCCCCCCCCCCCC5CCCCCCCCCCCCCCCCCCCCCCCCCCCCCCCCCC5CCCCCCCCCCCCCCCCCCCCCC5CCCCCCCCCCCCCCCCC*CCCCCCCC5C5CCCC*CC5CCCC*C*CC*C5CC*CC*5CCCC*CCC5CC55CC5C5CC*C55CCCC55CCCCCC55C55CCCCCCC55####
@VH01349:24:AACVJTHM5:1:1103:34023:33979 2:N:0:AGGTGAGA+CGCATAGA
TGCAAGGGACTACACGGGTTTCTAATCCTGTTTGCTCCCCACGCTTTCGCGCCTCAGCGTCGGATCCGGCCCACCCGGCCGCCTTCGCCACGGGTGTTCTTCCCGATCTCTACCCATTCCACCCCTACACCGGGCATTCCACCGGCCTCTACCGGTCCCCAGGTCCGCAGTCTCGGAAGCAGCCCCGGAGTTGAGGCCGGGGATTTGACTTCCGACTTGCTGGTGCCGGCTGCGGGGGCGTTACGCCCAGTGTTTTGGAACAACCCTCGGGCCCTGCGTGGTAACGCGGCTGCTGGGTAGC
+
CCCCCCCCCCCCCCCCCCCCCCCCCC5CCCCCCCCCCCCCCCCCCCCCCCCCCCCCCC*CCCC5*5CC5*5C**CCCCCC*5C5C*CCC5CCCCC5CC*55*C5*CC**C55**5555**555*5555555555*5555555555*5555555555*5*55*C**55*5*55555555*5***5*555**555*5555**555555*5*555C55555*5*555*5555555*555*5*555**5*55*55**55*55555555*5**5555555*5555*5*555555555**55*####
@VH01349:24:AACVJTHM5:1:1103:55345:34396 2:N:0:AGGTGAGA+CGCATAGA
TGCAAGGGACTACAAGGGTATCTAATCCTGTTTGCTCCCCACGCTTTCGCGTCTCAGCGTCAGTATCCAACCAGGGGGCCGCCTTCGCCACGGGTGTTCCTCCCGATATCTACGCATTTCACCGCTACACCGGGAATTCCACCCCCCTCTTTGGTACTCTAGCTTGCCAGTTTCATGCGTCTTTCCTCGGTTGAGCCGAGGGCTTTCACACATGACTTAACAAACCGCCTACACGCCCTTTACGCCCAATGATTCCGAACAACGCTTGCACCCTCCGTATTACCGCGGCTGCTGGCAACAA
+
CCCCCC*CCCCCCCCCCCCCCCC5CCCCCCCCCCCCCCCCCCCCCCCCCCCCCCCCCCC5CCCCCCCCCCCCCCCC5CCCCCCCCCCCCCCCCCC5CCC5CC5CCCC5CCCCC5CCCCCCCCCCCCCCCCCCCCCCCCCCCCCCCCCCCCCC*CCCCCCCCCCCC5CCCCCCCCCCCCCC5CCCCCCCC5CCCCCCCCCCCCCCCC5CCCCCCCCCCCC5CCCCC*55CCCCCC55C*CCCCCC5C5CCC5CCC*CCCCCCCCC*C*55CC*CCCC5*CCC**CCC*5CCCCCCC5C####
@VH01349:24:AACVJTHM5:1:1103:33418:35380 2:N:0:AGGTGAGA+CGCATAGA
TGCAAGGGACTACACGGGTATCTAATCCTGTTTGCTCCCCACGCTTTCGCACCTCAGCGTCAGTGCCGGACCGGTGAGCCGCCTTCGCCACTGGTGTTCCTCCTAATATCTACGAATTTCACCTCTACACTTGGAATTCCACTCACCTCTTCCGGACTCTAGACTTGCTGTATCAAAGGCAGTTCCGAGGTTGAGCCCCGGGATTTCACCCCTGACTGGCAAATCCGCCTACGTGCGCTTTACGCCCAGTGATTCCGAACAACGCTAGCCCCCTTCGTATTACCGCGGCTGCTGGCATTGC
+
CCCCCCCCCCCCCCCCCCCCCCCCCCCCCCCCCCCCCCCCCCCCCCCCCCCCCCCCCCCCCCCCCCCCCCC5CCCCCCCCCCCCCCCCCC5CCCCCCCCCCCC5CCCCCCCCCCCCCCCCCCCCCCCCCCC*CCCCCCCCCCCCCC*CCCCCCCCCCCCCCCCCCCCCCCC*C*CCCC**CCCCCCCCCCCCCCC*CCCC*C5CCCCCCCCCCCCCCCC*CCCCCCCCCCCCCCC5C5CCCCCC5CCC*5CCCCCCCCCCCC5*CCC555*5C*CCC*CCC555C55555C55555C####
@VH01349:24:AACVJTHM5:1:1103:16432:35475 2:N:0:AGGTGAGA+CGCATAGA
TGCAAGGGACTACACGGGTATCTAATCCTGTTTGCTCCCCACGCTTTCGTATCTCAGCGTCAGTAGCGGGCCAGTGAGCCGCCTTCGCCACTGGTGTTCTTGCGAATATCTACGAATTTCACCTCTACACTCGCAGTTCCACTCACCTCTCCCGGACTCGAAGATCGCCAGTATCGAAGGCAGTTCCGAGTTTGAGCCTCGGGATTTCACCCCCGACTTAACGATCCGCCTGCATACGCTTTACGCCCAGTGATTCCGAACAACGCTAGCCCCCTTCGTATTACCGCGGCTGGTGGCTATG
+
CCCCCC5CCCCCC5CCCCC5CCCCCCCCC5CCCCCCCCCCC5CCCCCCCCCCCCCC55*CCCCCC*CCCCCCC*CCCCCCCCCCCCCC*C5CCCC5CCCCCC*CCCCCC*C5CCCCCCCCCC*CCCCCCCCC5**5CCC**5CCC555555CC5CCCC5CCCC5CCC5CCCCC5C*C5C5*CCCC5*CC5*CCCCCCCCCCC5CCCCCCC*C5C5C5CCCC5**5555C5CC5CC5C55C5CCC**CCCCCCC*CCCC55*CCCC*CCCC**C55C*C5C5*55CCC**C55*5C5C####
@VH01349:24:AACVJTHM5:1:1103:59814:37046 2:N:0:AGGTGAGA+CGCATAGA
TGCAAGGGACTACCGGGGTTTCTAATCCTGTTCGCTCCCCATGCTTTCGCTCCTCAGCGTCAGTTAATGCCCAGAGACCTGCCTTCCCCATCGGTGTTCCTCCAGATATCTCCGCATTTCACCGCTACACCAGGAATTCCAGTCTCCCCTACATCACTCTAGTCTGCCCGTACCCACCGCAGATCCGGAGTTGAGCCCCGGACTTTCAGGGCAGACGGGACAAACCCCCTACCAGCTCTTTACGCCCAATAATTCCGGATAACGGTTGCGCCCTACGTATTACCGCGGCTGCTGGCACTAG
+
CC*CCCCCCCCCCCCC5CCCCCCCCCCCCCCCCCCCCCCCCC5*CCCCCCCCCCCCCCCCCCCCCCCCCCCCCCCCCC*5CCCCCC*C*CCC*CCCCCC5CCC*CCCCC*CCCCCCCCCCCCC55CC*CCCCCCCCCC5CCCCCCCCC5CC*CCCCCCCCCC5*C*CCCCCCCCCCCCCCCCCCC*CCCCCCCCCCCCCCCCCCCCCC*C5*CCCCC*5C*CC5CC*CCCCC*C*CCCCCCCC55CC**CC*CCC55CC*CC5C*5CC*C**55*5C5CCC5555555*5555C5C*####
@VH01349:24:AACVJTHM5:1:1103:12626:37311 2:N:0:AGGTGAGA+CGCATAGA
TGCAAGGGACTACTAGGGTTTCTAATCCTGTTTGCTCCCCACGCTTTCGCGCCTCAGCGTCAGTTACAGTCCAGAAAGCCGCCTTCGCCACTGGTGTTCCTCCACATCTCTACGCATTTCACCGCTACACGTGGAATTCCGCTTTCCTCTTCTGCACTCAAGTTCCCCAGTTTCCAGTGCATCACGGGGTTGAGCCCCGCACTTAGACACCAGACTTAAAGAACCGCCTGCGCGCGCTTTACGCCCAATAATTCCGGACAACGCTTGCCCCCTACGTATTACCGCGGCTGCTGGCACTGCC
+
CCCCCCCCCCCCCCCCCCCCCCCCCCCCCCCCCCCCCCCCCCCCCCCCCCC5CCCCC5CCCCCCCCCC*CCCCCCCCC5CCCCCCCCCCCCCCCCCCCCCCCCCCCCCCCCCCC5CCCCCCCCCCCCCCCC5CCCCCCCCCCCCCCCCCCC*C5CCCCCCCCCCCCCCCCCCCCCCCCCCCCCCCCCCCCCCCC*C*CC5CCCCCC*CC*CCCCCCCCCCCCC5CC5CCC*CCC5CCCCCCCCCCCCCCCCC5CCC*5CCC55CCCC55*CCC*5*5C5CCCC**CC*5CCCCCCC5####
@VH01349:24:AACVJTHM5:1:1103:40897:37974 2:N:0:AGGTGAGA+CGCATAGA
TGCAAGGGACTACAAGGGTATCTAATCCTGTTTGCTCCCCACGCTTTCGCGCCTCAGCGTCAGTTACAGACCAAAGAGCCGCCTTCGCCACTGGTGTTCCTCCACATCTCTACGCATTTCACCGCTACACGTGGAATTCCCCTCTTCTCTTCTGCACTCAAGTCCCCCAGTTTCCAATCACCCTCCCCGGTTAAGCCGGGGGCTTTCACATCTGACTTAAGGGACCGCCTGCGCGGGCTTTACGCCCAATAATTCCGGACAACGCTTGCCACCTACGTTTTACCGCGGCTGCTGGCATACT
+
CCCCCCCCCCCCCCCCC5CCCCCCCCCCC*CCCCCC*CCCCCCCCCCCCCCCCCCCCCCCCCCCCCCCCCCCCCCCCC*CCCCCCCC*CCCCCCCCCCCCC5CC*CCCCCCCCC5CCCCCCCCCCCCCCCCCCCCCCCCCCCCCCCCCCCCCC**C*CCCCCCCCCC*C*5CCCCCCCCCCCCCCC*C5CCCCCCCC*CCC**C5C*CCCCC*5C5CCCCCC5C*5C*CC5*5*C*C55CC5CCCC***55*555555CC555*5555*555C55C55*55*5555*5555*55555####
@VH01349:24:AACVJTHM5:1:1103:44836:38428 2:N:0:AGGTGAGA+CGCATAGA
TGCAAGGGACTACAGGGGTTTCTAATCCTGTTTGCTCCCCACGCTTTCGAGCCTCAGCGTCAGAAATGTTCCAGAGCGCCGCCTTCGCCACCGGCCTTCCTCCCGATCTCTACGCATTTCACCGCTACACCGGGAATTCCGCGCTCCTCTCCCATCCTCTAGCCAAGCAGTCCCCTCCGCCCTTTCCGGGTTAGGCCCGGAGATTTCACGAAGGGCTTACCTAACCGCCTACGCTCCCTGTACGCCCAGTAAATCCGAACAACGCTTGCCACCTTCGTATTTCCGCGGCTGCTGGCAGCAG
+
CC5CCCCCCCCCCCCCC*C*CCCCCCC5CCCC5CCCCC5CCCCCCCCCCCCCCCCCCCCC5CCCCCC5CCCCCCCC*CCCCCCCCCC5CCCCCCCCCCCCCCC*C5CCCCCCCCCCCC5CCCC**CCCC5C5CCCCCCCCCCCCCCCCCCCCCCCCCC5CCCCCCC*CCCCCCCCC5CCCCCCCCCCC*C5CCCCCC*CCCCCC*CCCCCCCCCCCCCCCCCCC5C5CCCCC5*CCCCCCCC*5C*5C5CCCCCC*CC*5CCC**CCC*5CC5CCCC5C**CCC5CC5CC5CCC55C####
@VH01349:24:AACVJTHM5:1:1103:73731:39753 2:N:0:AGGTGAGA+CGCATAGA
TGCAAGGGACTACCAGGGTATCTAATCCTGTTCGCTCCCCATGCTTTCGCTCCTCAGCGTCAGTAACAGCCCAGAGACCTGCCTTCGCCATCGGTGTTCCTCCTGATATCTGCGCATTTCACCGCTACACCAGGAATTCCAGTCTCCCCTACTGCACTCCAGTCTGCCCGTACCCACCGCAGATCCGGGGTTAAGCCCCGGACTTTCACGGCAGACGGGACAAACCGCCTACGAGCTCTTTACGCCCAATAATTCCGGATAACGCTCGCGCCCTACGTATTACCCCGGCTGCTGGCATGCT
+
CC5CCCC*CCCCCCCCCCCCCCCCCCCCCCCCCCCCCCCCCCCCCCC55CCCCCCCC5CCCCCCC*CCCCCC5CCC55CCC5CCCCCCCCCCCCC*C*CCCCCCCCCCCCCCCC*CCCCCCCCCC**CCCCCCCCCCCCCCCCCC*CCCCCC5CCCCCCC5CC5CCCCCCCC*CC555C*CC5C5CCCCCCC*C**CCCC*C5C5CCC5C5CCCCCCCCCC55CCCCCCCC*C55CC*C5C5C5*CCCCC5C55*CCCCCC55*CC*CC55CCCCCCCC5C55C*CC*CC5*CC5*5####
@VH01349:24:AACVJTHM5:1:1103:67880:39886 2:N:0:AGGTGAGA+CGCATAGA
TGCAAGGGACTACTCGGGTTTCTAATCCTGTTTGATCCCCACACTTTCGTGCATCAGCGTCAGTTACAGCCTAGTAAGCTGCCTTCGCTATCGGTGTTCTTGACGATATCTATGCATTTCACCGCTACACCGTCAATTCCGCCTACCTCATCTGTACTCAATCCCGGCAGTTTTTCAGGCAGCTCCCAAGTTGAGCTTGGGCATTTCACCTAAAACTTGCAGGGACGCCTACGCACCCTTTAAACCCAATAAATCCGGACAACGCTCGCCACCTACGTATTACCGCCGCTGCTGGCAACAT
+
CCCCCCCCCCCCCCCCCCCCCCCCCCCCCCCCCCCCC5CCCCCCCCCCCCCCCCCCCC5CCCCCCCCCC5CCCCCCCCCCCCCCCCCCCCCCCCCCCCCCCCCCCCC*CCCCCCCCCCCCCCCCCCC*CC*CCCCCCCCCCCCCCCC5CCC*CCCCCCCCCCCCCCCCCCCCCCCCCCCCCC*C*CCCCCCCCC5*CCCC5CCCCC*C5CCCCCCCCCCCCCCCC*CCCCCCCCCCCCCCCCCCCCCCCCCC5C*CC5CC*CC5CCC5CCC5*CC5CCCCCCCCCC*CC555CC5CC####
@VH01349:24:AACVJTHM5:1:1103:69130:40189 2:N:0:AGGTGAGA+CGCATAGA
TGCAAGGGACTACTCGGGTTTCTAATCCTGTTTGATCCCCACACTTTCGTGCATCAGCGTCAGTTAGAGCCTAGTAAGCTGCCTTCCCTATCGGTGTTCTTGACGATATCTATGCATTTCACCGCTACACCGTCAATTCCGCCTACCTCATCTGTACTCAATCCCGGGAGTTTTACAGCCAGCTCCCAAGTTGAGCTTGGGCATTTCACCTAAACCTTGCTGGGAGGCCTAGGCTCCCTTTTAACCCAATAAATCCGGCCAACGCGGGGCACCTACGTCTTACGGCGGGTGGTGGCCACAT
+
C5*5C5CC*CC5CC*C5C5*C55555*555C5*55C5*5555CCC55C555CCCC*C**CC55CC**CCCCC5CCCCC*55**5C5*555555CC*CC555CCCC5C5CCCCCCCCCCCCCC*C*CCCC5CCCCCCCCC*CCCCCC5C555CCCC5CCCCCCC5**C**C5CCC*5C5C*CC5C5C5CC*5CC555C*55*55C5*C555*55C*5C*5**5*555**55*55**5*5*****5*5**5*5*555*55**55555*55555*55***5*555**5555*5*55*5*5####
@VH01349:24:AACVJTHM5:1:1103:33853:40889 2:N:0:AGGTGAGA+CGCATAGA
TGCAAGGGACTACAGGGGTATCTAATCCTGTTTGCTCCCCTAGCTTTCGCACCTCAGTGTCAGGATCGGTCCAGAGAGTCGCTTTCGCCACCGGCGTTCCTCTTGATATCTACGCATTTCACCGCTACACCAAGACTTCCACTCTCCCCTCCCGTCCTCAAGCAAGGTGGTTTCATCGGCAATTCCACGGTTGAGCCGTGGGCTTTCACCAATGACCTTCCAAGCCACCTACGTGCGCTTTATGCCCAGTGAATCCGAGCAACGGTTGCCACCTTCGTCTTACCGCGGCTGCTGGCATAAG
+
C*CCCCCCCCCCCCCCCCCCCCCCCCCCCCCCCCCCC5CCCCCCCCCCCCCCCCCCCCCC*CCCCCC5CCC*CC5CCCCCC*CCCCCCCC5C**CCCCCCC5CCCCCCCCCC5C*C5CC*CCCC*CCC55CCC55*CC*CCCCCCCCCCCCC**CCC55CC*CCCC*CC5CCC5CC5CC5CCCC5CC5CC*CCC5CC5C5CC*CCC5C5C5CCCCCCCCCCCC***C5CC55C5C5CC5C5C55C5C5C*C5CCC*C5CC555*55555555C5555C555*5555**555C55C55####
@VH01349:24:AACVJTHM5:1:1103:54114:41836 2:N:0:AGGTGAGA+CGCATAGA
TGCAAGGGACTACAAGGGTTTCTAATCCGGTTTGCTCCCCACGCTTTCGCCCCTGAGCGTCAGGACAGGGCCAGGATGCCGCCTTCGCCACTGGTGTTCCACCAGATATCTACGCATTTCACCACTACACCTGGTATTCCGCATCCCTCTCCCTGCCTCAAGCCCAGCAGTTTTCCAAGACCCCTCCCAGTTGAGCCAGGAGATTTCACCTGAAACTTGCTGAGGCGCCTGCGGCCGCTTTACGCCCAATAAATCCGGAGAACGGTTGCCACCTACGTATTACCGCGGGTGCTGGCACATG
+
CCCCCCCCCCCCCCCCCCCCCCCCCCCCCCCCCCCCCC*CCC*CCCCCCCCCCC5CCCCCCCCCCCCCC5CCCCCCCCCCCCCCCCCCCCCCCCCCCCCCCCCCCCCCCCCCC5CCCCCCCCCCCCC*CCCCCCCCCCCCCCCCCCCCCCCCCCC5CCCCCCCCCCCCCCCCCCCCCC5CCCCCCCCCCCCC*CCCCCC*C55CCCCCCCCCCCCCCCCCCCCC5CCCCCCC5C*CCCCCCC*CCCCCCCCC5CCC5CC*CC*C5CCC*CC5CCC**CCCCCC*5CCC**5*C5C*5####
@VH01349:24:AACVJTHM5:1:1103:17966:41893 2:N:0:AGGTGAGA+CGCATAGA
TGCAAGGGACTACCGGGGTTTCTAATCCTGTTTGCTCCCCACGCTTTCGCGCCTCAGTGTCAGTGTCGGACCAGGTAGCCGCCTTCGCCACTGGTGTTCTTCCCAATATCTACGAATTTCACCTCTACACTGGGAATTCCGCTACCCTCTTCCGAACTCCAGATGCCCCGTTTGAAAGGCAGTTCCCAGGTTGAGCCGGGGGGTTTCACCTCTGACTTGGACTTCCACCTACGCGCCCTTTACGCCCAGTAACTCCGAACAACGCTTGCCCCCTCCGTATTACCGCGGCTGCTGGCACGTC
+
CCCCCC*CCCCCCCCCCCCCCCCCCCCCCCCCCCCCCCCCCCCCCCCCCCCCCCCCC5CCCCCC*CCCCCCCCCCCCCCCCCCCCCCCCCCCCCCCCCCCC*CCCCCCCCCCCCCCCCC5CCCCCCCCCCCCC5CCCCC*CC5CCCCCCCC*CCCCC5CCC55CCCCCCCCCC*CCCCCCCCCC5CCC*CC5CCCCC*CC5C*CCC*CCCCCCCCC*CCCCC*CCCC*CCCC**CCCCCCCCC555C5C**C**5555*5CC5*5C55C5*555555555555*555CC5C5C5555####
@VH01349:24:AACVJTHM5:1:1103:16792:42536 2:N:0:AGGTGAGA+CGCATAGA
TGCAAGGGACTACAGGGGTTTCTAATCCCGTTTGCTCCCCACACTTTCGCATCTCAGCGTCAGTCGCAACCCAGCACGTCGCCTTCGCCACTGGTGTTCTTCCCGATCTCTACGCATTCCACCGCTACACCGGGAGTTCCACGTGCCTCTGTTGCCCTCAAGTCGAGTAGTCTCCACTGACCTCCCCCAGTTGAGCCAGGGGCTTTAACAGCGGACTTACACAACCGCCTACATGCGCTTTACGCCCAGTGAATCCGGATAACGCTCGCCTCCTACGTCTTACCGCGGCTGCTGGCACGAT
+
CCCCCCCCCCCCCCCCCCCCCCCCCCCCCCCCCCCCCCCCCCCCCCCCCCCCCCCC**CCCCCCCCCCCCC5CCCCCCCCCCCCCCC5CCCCCCCCCCCCCCCCCCCCCCCC5CCCCCCCCCCCCCCCC*CCCCCCCCCCCCCCC*CCCCCCC5CCCCCCCCCCCC*CCCCCCCCCCCCCCCCCCCCCCCCCCCCCCCCCCC5CCCCCCCCCCCCCCCCCCCCCCCCCCCCCCC*CCCCCCCC5CC5CCC5*5C*CCCCCCCC55CCCCCCCCCC5CC5CCCC5CCCCCCC5CCCC*####
@VH01349:24:AACVJTHM5:1:1103:12020:43180 2:N:0:AGGTGAGA+CGCATAGA
TGCAAGGGACTACTGGGGTTTCTAATCCCGTTTGCTCCCCTGGCTTTCGCGCCTCAGCGTCAGTTTCGGTCCAGAATGCCGCCTTCGCCACCGGTGTTCCTCCAGATATCTACGCATTTCACCGCTACACCTGGAATTCCACATTCCTCTCCCGAACTCGAGTCACCCAGTATCGGACGCAGTTCCCAAGTTAAGCTTGGGGTTTTCACGTCCGACTTAGGCGACCCCCTACGGGCCCTTTACGGCCACTAATTCCGAACAACGCTTGCCACCTCTGTATTACGGCGGCTGCTGGCACACG
+
CCCCCCCCCCCC*CCCCCCCCCCCCCCCC*CCCC*CCCCCCCCCCCCCCCC*CCCCC*CCCCCCCCCCCCC5CCCCCCCCCCCCCCCCCCCCCCCCCCCCCCCCCCCCCC5CCCCCCC5CCCCC*CCCCCCC*CCCCCC5CCCCCCCCCCCCCCCCCCCCCCCCC*C5CCCCCCCCCCCCCCCCCCCC*CCCCC**CCCCCC*CCCCC*5*CC5CC5CCCCCCCC**CCCC55**5CCCCC**C5CCC*CCC5CCC5CCC5CC5*C5CCCC5C5CC555CC*5555555**55*55C####
@VH01349:24:AACVJTHM5:1:1103:54682:43313 2:N:0:AGGTGAGA+CGCATAGA
TGCAAGCGACTACTAGGGTTTCTAATCCCGTTTGCTCCCCACGCTTTCGCGCCTCAGCGTCAGTTCCGGTCCAGTGAGCCGCCTTCGCCACCGGTGTTCCTCCCAATATCTACGCATTTCACCCCTACACTGGGAATTCCACTCACCTCTCCCGGACTCAAGCCAGTCAGTTTGGAAGGCAGTTCCCCGGTTGAGCCGGGGGATTTCACCTTCCACTTGTGCGGCCGCCTACGCGCCCTTTACGCCCAATTATTCCGAATAACCCTTGGCCCCGCTGTATTACCGCGGCTGGTCGCATCGG
+
CCCC5C5CCCCCCCC***CCCCCCCCCCCCCCCCCCCCC*CCCCCCCCCCCCCCCCC*CC*CCCCCC5CCC*CCCCCCCCCCCCC5CCCCCCCCCCCCCCCCC5CCCCCCCCCCCCCCC*CCC*CCCCCCCCCCCCCCC5C*C*C*CCCCCCCCCCCC5CCCCCC*CCCCCCCC*CCCCCC5CCCCCCC*CCCCCC*CCCCCCCCCCC*CCC*CC*CC5CC*CCCC5CCCCCC*5*C5CCC5555C*5C5*5555C*555C55**555*5*55*55*5555555*555555*5*55*####
@VH01349:24:AACVJTHM5:1:1103:50971:43616 2:N:0:AGGTGAGA+CGCATAGA
TGCAAGGGACTACTAGGGTTTCTAATCCCGTTCGCTCCCCACGCCTTCGCGCCTCAGCGTCAGGGTCGGCCCAGCCGGCCGCCTTCGCTACTGGTGCTCCTCCCGATCTCTACGCATTTCACCACTACACCGCGAATTCCACCGGCCCCTACGGCCCTCAAGCCAACCAGTCGCCGACGACCCTCCCCGGTTGAGCCGGGGGCTTTCACGTCGGGCTTGATCAGCCGCCTGCGCCCCCTTTACGCCCAGTAATTCCGGACAACGCTCGGCCCCTTCGTATTACCGCCGGTGCTGGGAGGCA
+
CCCCCCCCCCCCCCCCCCCCCCCCCCCCCCCCCCCCCC5CCCCCCCCCCCCCCCCCCCCCCCCCCCCCCCCCC5CCCCCCCCCC55CCC*CCCCCC5C*CCCCCCCCCCCCCCCCCCCCCCCCCCCCCCCCC*CC*CCCCCCCCCCCCCCCC*C5CCCC5CC55C5CCC*CC*5CCCCCCC5CCCC*CCC5C**CCC5CCCC*CCCC*CCCCCC5*CC5CCC5CC5CCCCCCC**5*5CCCC***CCC5CCCCC5CCCC5*5555*5555*55C*5*55555555555**55555**####
@VH01349:24:AACVJTHM5:1:1103:70436:43956 2:N:0:AGGTGAGA+CGCATAGA
TGCAAGGGACTACAAGGGTTTCTAATCCTGTTTGCTCCCCACGCTTTCGCACTTGAGCGTCAGTATTGGTCCAAGAAGTCGCTTTCGCCACTGATGTTCCTTCCGATATCTACGCATTTCACCGCTACACCGGAAATTCCACTTCTCTCTCCCATACTCTAGCTATGCAGTCTCGAATGCAGTTCCCAAGTTAAGCTTGGGGATTTCACACCCGACTTACAAAACCCCCTACGCGCGCTTTACGCCCAGTAATTCGGATTAACGCTCGCACCCTCTGTATTACCGCGGCTGCTGGCACTTG
+
CC5CCCCCCCCCCCCCCCCCCCCCCCCCCCCCCCCCCCC*CCCCCCCCCCCCCCCCC*CCCCCCCCCCCCCCCCC*C5CC5CCC*CCCCCCCCCCC5CCCCCC5CCCCCCCCCC*CCCCCCCCCCCCCCCCCCCCCC5CCCCCCCCCCCCC*CCCCCCCCCCCCCCCCCCCCCCCCCCCCCCCCCCCC55CCCC5CCCCCCCCCCCC5CCC*CCCCCCCCCCCCCC*C5CC55C5CCCCCCCCCCCCC5CCCCCC55CCCCCCCCCCC*CCCCCCCCCC5*CCCCCC*5C**CCCCC####
@VH01349:24:AACVJTHM5:1:1103:20579:44998 2:N:0:AGGTGAGA+CGCATAGA
TGCAAGGGACTACCCGGGTTTCTAATCCTGTTTGCTCCCCACGCTTTCGCGCCTCAGCGTCAGTACCGGTCCAGATGCGCGCCTTCGCCACCGGTGTTCTTCCCAATATCTACGAATTTGACCTCTACACTGGGAATTCCGCCATCCTCTCCCCGACTCTAGCGAGACACTATCAAGTGCAATTCCCGGGTTGAGCCCGGGGCTTTCAGACCTGACTTGTCAACGCGCCTACGCGCCCTTTACGCCCAGTGATTGCGAACAACGGTAGGCCCCTTCCTATTACCGCGGCTGCTGGCACTCT
+
CCCCC*5CCCCCCCCCCCCCCCCCCCCCCCCCCCCCCCCCCCCCCCCCCCCCCCCCC*CC5CCCCCCC*CC5CCCCC*5CCCCCC5CCCC5CCC55CCCCCCCCCCCC**CCCCCCC5C5CC*CCCCCC5CC5C*CC*C5CCCCCCCCCCCCC*CC55CCC55CCCC5C*CCC5CC*CC5CCCC5CC5**CC5CC*C5CCCCCC5CCC5CC555C5CCCCC*C*5CCCC5C**55555CCCCC5C*5CCC5CC5*5555555555C*55555555***5555555*5555555555*####
@VH01349:24:AACVJTHM5:1:1103:9862:45831 2:N:0:AGGTGAGA+CGGATAGA
TGCAAGGGACTACTCGGGTTTCTAATCCTGTTTGCTCCCCACGCTTTCGTGCCTGAACGTCGGTACTGGTCCAGGAAGTCGCTTTCGCCACTGATGTTCCTTCCGATATCTACGCATTTCACCGCTACACCGGAAATTCCACTTCCCTCTACCGTACCCTAGCTATTCAGTCTCGAATGCAATTCCCAGGTTGAGCCCGGGGCTTTCACACCCGACTTAAATAACCGTCTGCGCACGCTTTACGCCCAGTAATTCCGATTAACCCTCCCACCCTCTGTATTACCGCGGCTGCTGGCAGGGT
+
CCCCCCCCCCCC*CCCCCCCCCCCCCCCCCCCCCCCCCCCCCCCCCCC5CC5CCCCCCCCCCCCC*CCCCCCCCCCCCCC5CCCCC*CCCCCCCCCCC*CCCC*CCCC55CCCCCCCCCCCCCCCCCCCCCC*CCCCCCCCCCCCCCC5CCCCCCCCCCCCCCCCCCCCCCCCCCCCCCCCCCCC*CCC55CCC5CCCCCCC*CCCCCCCCCCCC*CCCCCCCCCCCC5CC*C*CCC5C5CCC5CCCC5C5CCC5CCCCC5C**5CC*C5CC*55C55C*5555*555CC55C5CCC####
@VH01349:24:AACVJTHM5:1:1103:59984:46001 2:N:0:AGGTGAGA+CGCATAGA
TGCAAGGGACTACAGGGGTTTCTAATCCTGTTTGCTCCCCACGCTGTCGCGCCTCAGTGTCAGAACTGGTCTAGCTGGCCGCCTTCGCCACGAGTGTTCTCCCCCACCTCTACGCATTTCACCGCTACACAGGGAATTCCACCAGCCCCTCCCAGCCTCAAGTGCTGCAGTTTCTCGCGACAGCCCACAGTTGAGCCGTGGCCTTTCACGGGAGTCATACAAAACCACCTACGCGCCGTTTACGGCCAATGTTTCGGAACAACGCTTGCCCCTTCCGTTTTACCGCGGGTGCTGGCACTAT
+
CCCCCCCCCCCCCCCCCCCCCCCCCCCCCCCCCCCCCCCCCCCCCCCCCCC5CCCCCCCCCCCCCCC*CCCCCCCCCC*CCCCCCC5CCCCCCCCCCC*CCCCCCCCCCCCCCC5CCCC*C5CCCCCCCCC5CCCCCCCCCCCCCCCC*C5CCCCCCCCCCCC*CCCCCCCCCCCC5*CC*C*CC*5CCC5CCCC55CC5C*CCCC*CCCCC5**C5555CCCCCCCCC5C5C*C5C*CCCC*55C5CCCC*5CC*5C*55*5555C555*5CC*CCC**55555555*C5C*C555####
@VH01349:24:AACVJTHM5:1:1103:52978:47326 2:N:0:AGGTGAGA+CGCATAGA
TGCAAGGGACTACTGGGGTATCTAATCCTGTTCGCTACCCACGCTTTCGCGCCTCAGCGTCAGTGTTGGACCAGGAAGCCGCCTTCGCCACTGGTGTTCGTTCCGATATCTACGCATTTCACCGGTACACCGGAAATTCCGCTTCCCTCTCCCACACTCTAGCCAGGCAGTATCGACTGCAATTCCCAGGTTAAGCCCGGGGATTTCACAATCGACTTACCTGACCGCCTACGCGCGCTTTACGCCCAGTAATTCCGATTAACGCTTGCACCCTCTGTATTACCGCGGCTGCTGCGATATG
+
CCCC5CCCCCCCCCCCCCCCCCCCCCCCCCCCCCCCCCCCCCCCCCCCCCCCCCCCCC5CCCCCCCCCC5C*CCCCCCCCCCCCCCCCCC*CCCCCCCC*CCCCCCCCCCCCCCCCCCCCCCCC*CCCCCCCCCCCCCCCCCCCCCCCCCCCCCCC*CCC*CCCCCCCCC5CCCCC*C5CCCCCCCCCC*CCCC5CCCCCCCCCCCCCCCCCCCCCCCCCCC5CCCC*CCCC5*5CC*CCCC*CC*C5CC55CC5CCCCCCCCC*CCC*CCCCCCCCC*5CCCCCC55CCCCC5**C####
@VH01349:24:AACVJTHM5:1:1103:36201:47932 2:N:0:AGGTGAGA+CGCATAGA
TGCAAGGGACTACTCGGGTTTCTAATCCTGTTCGCTCCCCACGCTTTCGTGCCTCAGCGTCAGTTACAGTCCAGAGAGCCGCCTTCGCAACTGGTATTCCTCCCAATATCTACGCATTTCACCGCTACACTGGGAATTCTACTCTCCTCTCCTGCACTCAAGCCCTACAGTTTCAAAGGCTTACTACGGTTGAGCCGTAGCCTTTCACCTCTGACTTGTTGGGCCGCCTACGCACCCTTTACGCCCAGTAATTCCGGATAACGCTAGCCCCCTACGTTTTACCGCGGCTGGTGGCACCGCA
+
CCCCCCC*CCCCCCCCCCCCCCCCCCCCCCCCCCCCCCCCCCCCCCCCCCCCCCCCCC5CCCCCCCCCCC5CC5CCCCCC5CCCCCCCCCCC*CCCCCCCCCCCCCCCCCCCCCCCCCCCCCC5CCC5CCC*CC*CCCCCCCCCCCCCCCCCCCCCCCCCC5CCCCCCCCCCCC*CC*CCCCCCCCCCCCC5CCCCCCCCCC5CCCCCCC*5C*5CC55CC5C*CCCC5C*5CCC5CC*CCCC5C*CCCCCCCC55CCCCCC55*C*C*C5CCCCC**C5555C55C555*555555####
@VH01349:24:AACVJTHM5:1:1103:41314:48462 2:N:0:AGGTGAGA+CGCATAGA
TGCAAGGGACTACTGGGGTTTCTAATCCTGTTTGCTCCCCACGCTCTCGCGCCTCAGCGTCAGTTACCGCCCAGATAGCCGCTCTCGCCAGTGGTATTCCTCCCGATCTCTACGAATTTCACCTCTACACCGGGAATTCTACTATCCTCTACCGAACTCTAGCCTAACAGTATCAAATGCAGTTCCTGGGTTAAGCCCAGGGCTTTCACATCTGACTTACTAGGCCGCCTTCGGGCCCTTTACCCCCAATCATTCCCAACAACACTCGCACCCTCTGTATTTCGGCGGCTGCTGGGAGGTT
+
CCC5CCCCCCCCCCCCCCCCCCCCCCC5CCCCC55C5CCCCCCCCCCCCC5CCC*CCCCCCCCCCCC*CCCCCCCCCCCCCCCC*CCCC5*CCCCCCCCCCCCCCCCC5CCCC5C5C*CCCC5CCCCCCCCCCCCCCCCCCCCCCCCCCCCC5CCCC*CC**CCCCCCC*CC5CCC5CC5*5555555*CCCCC555CCC55CC5CCC*CCCC*C5C5CCC5C*5C**5C55*C5CCC*CCC***5*5*5*55*555555555C5*55555*555555*55**55*55*C55555**####
@VH01349:24:AACVJTHM5:1:1103:40215:48538 2:N:0:AGGTGAGA+GGCATAGA
TGCAAGGGACTACTGGGGTTTCTAATCCTGTTTGCTCCCCACGCTCTCGCGCCTCAGCGTCAGTTACGGCCCAGATAGCCGCTCTCGCCACTGGTATTCCTCCCGATCTCTACGAATTTCACCTCTACACCGGGAATTCTACTATCCTCTACCGAACTCTAGGCTAACACTATCAAAAGCAGTTCCTGGGTTAAGCCCAGGGCTTTCACATCTGACTTACTAGGCCGCCTACGCGGCCTTTACGCCCAATGATTCCGAACAACACTCGCATCCTCTGTATTTCGGCGGCTGGTGGCAGCAT
+
CCCCCCCCCCCCC*CCCCCCCCCCCCCCCCCC*CCCCCCCCCCCCCCCCC*CCC*CCC5CCC*CCCCCCC5CCC5CCCCCC5CCCC*CCC*CCCCCCCCCCCCC*CCCC*CCCC5CCCCCCCCCCC5CCCC5*CCCCCCCCCCCC5CCCCCCC5CCCCCC*C*C5CC5C*CCCCCCC*5*CC55CCC5C5C5CCC5C*CCC5*C*CCC5CCCCC5CCCCCC*CC*CC5CCCC5*C***C5CC*55*CC5C55CCC55C*C5C55*55555*5****55*55*5*5555*55555555####
@VH01349:24:AACVJTHM5:1:1103:51918:50772 2:N:0:AGGTGAGA+CGCATAGA
TGCAAGGGACTACAAGGGTTTCTAATCCTGTTTGCTCCCCACGCTTTCGTGTCTCAGTGTCAGTTCAGGCCCAGGCCGTTGCTTTCGCCATCGATGTTCCTCCCGATATCTACGCATTTCACCGCTACACCGGGAATTCCGCCGCCCTCTACCGAACTCGAGCCATGCAGTATCGGCTGCAATTCCCAGGTTGAGCCCAGGGATTTCACAACCCACTTACGCGCCCACCTACACACGCTTTACGCCCAGTAAATCCGATTAACCCTCGCACCCTCTGTATTACCGCGCGTGCTGGCACTCA
+
CCCCCCCCC55CCCCCCCCCCCCCCCCCCCCCCCCCCCCCCCCCCCCCCCCCCCCCCCCCCCCCCCCCCCCCCCCC*CCCCCCCCCCCCCCCCCCCCCCCCCC*CCCCCCCCCCCCCC5CCCCCCCCCCCCCCCCCCCCCCC55CCCCCCCC*CCCCC**CCCCC*CCCCCCCCCCCCCCCCCCCC*CCCCCCCCCCCCCCCCCCCCCCCCCC*CCCCCCCCC**CC55CC*C*CC5*CC5CC5*C55*CCCCC*C*CC5CCC**5C**CC*5C5*55*5*C5*5C5***55555**####
@VH01349:24:AACVJTHM5:1:1103:54436:51169 2:N:0:AGGTGAGA+CGCATAGA
TGCAAGGGACTACAGGGGTTTCTAATCCTGTTTGCTCCCCACGCTGTCGCGCCTCAGCGTCAGGGCTGGTCGAGCTGGCCGCCTTCGCCACGAGTGTTCTCCCCTATATCTACGCATTTCACCGCTACACAGGGAATTCCACCAGCCTCTCCCAGCCTCAAGTCTCGCAGTTTCTACCGACCCTCCACGGTTGAGCCGTGGGCTTTTACAGCAGACACACAACACCGCCTACGCGCCCTTTACGCCCAATGATTCCGAACAACGCTTGCCCCTTCCGTATTACCGCGGCTGGTGGGACGTA
+
CC5CCCC5CCCCCCCCCCCCCCCCCCCCCCCCCCCCCCCCCC*CCCCCCCCCCCCCCCCCCCCC55CCCC**C55CCCCCCCCCCCCCCCCCCCCCCCCCCCCCCCCCCCCCC5CCCCCCCCCCCCCCCC5CCCCCC*CCCCCCCCCCCCCCCCCC5CCCCCCCCCCCCCC*CCCCCC*CCC*CC**5C5CC5CCCCC*CCC*C5CCCC5CCCCCCCC5CCC*CCCCCCC*5CC5C*C*CCC*5CCCCC5C5CCCCCCCCCCC**C5CCCC5C*CCCCC55CC5C*C5C5*5555*C####
@VH01349:24:AACVJTHM5:1:1103:36599:52835 2:N:0:AGGTGAGA+CGCATAGA
TGCAAGGGACTACTAGGGTATCTAATCCTGTTCGCTCCCCACGCTTTCGCGTCTCAGCGTCAGTACCGTCGCAGAGAGCTGCCTTCGCCATTGGTGTTCTTCCTGATATCTGCGCATTTCACCGCTACACCAGGAATTCCACTCTCCTCTTCCGGACTCTACCCATAGGGTTTCCGTCGACGTCTGGAGGTTGAGCCTCCAGTTTTCACAACGGACCTGTGTGGCCGGCTACACGCGCTTTACCCCCAGTAAATCCGGACAACGCTTGCCCCCTACGTATTACCGGGGCTGCTGGCATACT
+
CCCCCCCCCCCCCCCCCCCCCCCCCCCCCCCCCCCCC*C5CCC5CCCCCCCCCCCCC*CCCCCCCCCCCC5CCCC*CCCCCCCCCCCCCCCCCCC5CC*CCCCC5CCCCCCCCCCCCCCCCCCCCCCCCCCCC*5CCCC*CCCC5C*C5CCCCC5CC5C55*CCC5C*CC5C5CC*CC*5CCCCCCCCC5CCCCCC*55CCCCCC5*C5CCC5C5CCCC55CCCC55*CCCCCCCC5CCCCC5***C*5C*5*5555*5555**5CC555555CCC*555*5555*55*555555**####
@VH01349:24:AACVJTHM5:1:1103:38435:53839 2:N:0:AGGTGAGA+GGCATAGA
TGCAAGGGACTACTAGGGTATCTAATCCCGTTTGCTCCCCACGCTTTCGCGCCTCAGCGTCAGGAAATGCCCAGAGACCCGCCTTCGCCACCGGTGTTCCTCCCGATCTCTACACATTTCACCGCTACACCGGGAATTCCAGTCTCCTCTGCATCCCTCAAGAACGGCAGTATCAGCCGACGTTTCTCGGTTGAGCCGAGAGATTTCACCACTGACTTCCCATCCCGCCTACGCGGCCTTTACGCCCAGTGATTCCGAGCAACGCTTGCCCCCTCTCTCTTACCGCGGCTGCTGGCATTGG
+
CCCCCCCCCCCCCCCCCCCCCCCCCCCCCCCCCC*CCCCCCCCCCCCCCCCCCCCCCCCCCCCCCCCC5CCCCCCCCCCCCCCCCCCCCCCCCCCCCCCCCCCCCCCCCCC5CCCCCCCCCCC*CCCCCCCCCCCCCC5CCCCCCCCCCCC*CCCCCCCCCCCCCCCCCCCCCCCC*CCCCCCCCCCCCCCCC*CCC**CC**CCC5C5*C5C5C*5C*5C*C55***5C55C5CCCCC*C*C5*C5*5*555C55C5555C5555C5C*5CCCCC*CCCCC5C55CCCCCCCCC55####
@VH01349:24:AACVJTHM5:1:1103:29062:53933 2:N:0:AGGTGAGA+CGCATAGA
TGCAAGGGACTACTGGGGTTTCTAATCCTGTTTGCTCCCCACGCTTTCGCGCATCAGCGTCAGAACCGGTCCAGGTAGCCGCCTTCGCCACTGCTGTTCCTCCCAGTATCTACGCATTTCACCGCTACACTGGGAATTCCACTACCCCCTCCCGGCCTCGACCCCGGTAGTTTCAAACGCAATTCCTCAGTTGAGCCGAGCGATTTCACCTTTGACTTACGAGGCGGCCTACGCGGCCTTTACGGGCAATAATTCCGCATAACGGTCGCCCCCTCCCTATTACCGCGGGTGGTGGCATGCT
+
CCCCCCCCCCCCCCCCCCCCCCCCCCCCCCCCC*CCC*CCCCCCCCCCCCCCCCCCCC5CC5CCCC5CCCC*CCCCCC5CCCCCCC5CC*CCC*C5CCCCCCCCC5CCCCCCCCCCCCCCCCC5*CCCCCCCCCCCCCCCC5CCCC5CCCCCCCCCCC*C5**CCCCC55CCC5CC5**5CC5C*CCCC*CCCC*CC5CC*C*CCC5*CC*C55*5C*CC*5*5555C5CC5C55*CC5CC**55C*CC*C5555C55C55C*5CC*5*5*C5CCC*5555*5555C*****5555*####
@VH01349:24:AACVJTHM5:1:1103:17947:54899 2:N:0:AGGTGAGA+CGCATAGA
TGCAAGGGACTACTGGGGTTTCTAATCCTGTTTGCTCCCCACGCTTTCGCACCTCAGCGTCAGTAATGGACCAGTGAGCCGCCTTCGCCACTGGTGTTCCTCCGAATATCTACGAATTTCACCTCTACACTCGGAATTCCACTCACCTCTTCCATACTGTAGACACCCAGTATCAAAGGCAGTTCCAGAGTTCAGCTCTGGGATTTCACCCCTGACTTAAATGTCCCCCTACGTGGGCTTTACGCCCAGTAATTCCGAACAACGCTAGCCCCCTTCGTATTACCGCGGCTGCTGGCATCTA
+
CCCCCCCCCCCCCCCCCCCCCCCCCCCCCCCCCCCCCCCCCCCCCCCCCCCC*CCCC5CCCCCC5CCCCCCCCCCCCCCCCCCCCCCCCCCCCCCCCCCCCCCCCCCCCCCCCCCCCCCCCCCCCCC*CCCCC*CCCCCCCCCCCCCCCCCCCC5CCC*CCCCC5CCCC5CCCCCCCCCCCCCCCCCCCCCC*CCCCCCCC*CCCCCCCC*CCCCCCCCC5CCCC5*CCCCC5C**CC5CCCCCC5CC55CCCCC5C5CCCC*C5555*55*CC5CC*C5*55555555555C5555####
@VH01349:24:AACVJTHM5:1:1104:58640:1719 2:N:0:AGGTGAGA+CGCATAGA
TGCAAGGGACTACCAGGGTTTCTAATCCTGTTTGCTCCCCTGGCTTTCGCTCCTCAGCGTCAATGCCGGTCCAGGATGCCGCCTTCGCCACCGGTATTCCTCCAGATATCTACGCATTTCACCGCTACACCTGGAATTCTGCATCCCTCTCCCGGATTCAAGCCATCCAGTATCGGATGCAGTTCCCAGGTTGAGCCTGGGGATTTCACATCCGACTTAGTTGGCCGCCTACGAGCCCTTTACGCCCAGTAATTCCGAACAACCCTTGCCCCCCGCGTATTACCGCGGCTGCTGGGATCTG
+
CCC5CCCCCCCCCCCCCCCCCCCCCCCCCCCCCCCCC*C*CCC*CCCCCCCC*CCCCCCCCCCCCCCCCCCCCCCCCCCCCC5CCCC*CCCCCCCCCC*CCCCCCCCCCCCCCCCCCCC5CCCCCCCCCCCCCCCCCCC5CCCCCC*CCCC*CCCC*5CCCCCCCCC*CCCCCCCCCCCCCCCCCCCCCCCCCCC*CCCCCCCCCCCCCCCCCCC55C5CCCCC*CCCCCCCCCCCC**CCCC5CCC5CCCCCCCCCCCCC5C**C55C*C55C*C*5555C5C5C55CC55CC**5####
@VH01349:24:AACVJTHM5:1:1104:45707:2723 2:N:0:AGGTGAGA+CGCATAGA
TGCAAGGGACTACCGGGGTTTCTAATCCTGTTCGCTCCCCACGCTTTCGCACCTCAGCGTCAGATCAGGCCCAGCTGGCCGCCTTCGCCTCCGGTATTCCTTCGGATCTCTACGCATTCCACCGCTACACCCGAAATTCTACCAGCCTCTGCCTGTCTCCAGCCCGACAGTATCCCCTGGCCTCCCGGGGTTGAGCCCCGGGCTTTGACAGTGAGACTTACCGAGCCGCCTACGTGCGCTGTACGCCCAATAATTCCGAACAACGCTCGCACCCTCCGTATTACCGCGGCTGGTGGGCGGG
+
CCCCCCCCCCCCCCCCCCCCCCCCCCCCCCCCCCCCCC5CCCCCCCCCCCCCCCCCCCCCCCCCCCCCCCC5CCCCCCCCCCCCCCC5CCCCCCCCCCCCCCCCCCCCCCC5CCCCCCCCCCCCCCC*CCCCCCCCCCCCCC*CCCCCCCC5CCCCCC5CCCCC*CCCCCCCCCCCC5C55CCCCCC*CC5CCC*5*CCCCCC*CC*55*5CCC55C55C5*55*5CC5CCC55C5C55C*55*555CC5C55*C55*5555CC55CC55C5CC*C*CC55C55*5555555*555*####
@VH01349:24:AACVJTHM5:1:1104:47752:4957 2:N:0:AGGTGAGA+CGCATAGA
TGCAAGGGACTACTAGGGTTTCTAATCCTGTTTGCTCCCCACGCTTTCGCGCCTCAGCGTCAATAACGGGCCAGATAGCCGCCTTCGCCACCGGTGTTCTTCCCAATATCTACCAATTTCACCTCTACACTGGGAATTCCACTATCCTCTCCCGTATTCAAGCCTACCAGTATCAAGCGCAGCCCCCAGGTTGAGCCCGGGAATTTCACGCCTGACTTGGTAAGCCGCCTACGCGCCCTTTACGCCCAGTAATTCCGAACAACGGTTGCCCCCTTCGTATTACCGCGGCTGCTGGCAAATG
+
CCCCCCCCCCCCCCCCC*CCCCCCCC5CCCCCCCCCCCCCCCC5CCCC*CCCCCCCC5CCCCCCCCCCCCCCCCCCCCCCCCCCCCCCCC*CC5CC5CCCCCCCCCCCCCCCC*CC*CCCCCCCCCCCCCCCCCCCCCCCCCCCCCCCCCC*5CCCCCCCCCCCCCC5CCCCCCCCCCCCCCCCCCCCCCCCCCCCC5CCCCCCCCCCCC*CCCCCCCCCCCCCCCCCCCCCCCCC*CCCCCCCC*CCCCCCCC*CCCCCCCCC*CC5*C*CCCCCCCCC*CCC5CCC5CC5C55C5####
@VH01349:24:AACVJTHM5:1:1104:20977:5449 2:N:0:AGGTGAGA+GGCATAGA
TGCAAGGGACTACCCGGGTTTCTAATCCTGTTTGATCCCCACACTTTCGTGCATCAGCGTCAGTTACAACTTAGTAAGCTGCCTTCGCTATCGGTGTTCTTGACGATATCTATGCATTTCACCGCTACACCGTCAATTCCGCCTACCTCATCTGTACTCAAGCCCCGCAGTATCAATGCCAGCCTCCCGGTTAAGCCGGGATATTTCAGCACTGACTTACAGGGCCGCCTACGCACCCTTTAAACCCAATAAATGCGGACAACCCTTGCGACCTACGTATTACCGCGCCTGCTGGCACTTC
+
C5CCCCCCCCCCCCCCCCCCCCCCCCCCCCCCCCCCCCCCCCCCCCCC5CCCCCCCCC5CCCCCCCCCCCCCC5CCCCCC*CC5CCCCCCCCCCCCCC5CCCCCCCCCCCCCC*5CCCCCC*CCCCCCC5CCCCCCCCC5CCCCCCCCCCCCCCCCCCC5C*5CCCCCCCCCCCCCCC5CC*C*CCCCCCCCCCC**5CC5CCCCCCCCCC*CCCCCC**C5555***CC55CCC*CCCCCCCCCCCCC555C5555CCC5*C*5CCCC5CCCCC5CCCC*C5555**555C555*5####
@VH01349:24:AACVJTHM5:1:1104:51615:5714 2:N:0:AGGTGAGA+CGCATAGA
TGCAAGGGACTACTAGGGTTTCTAATCCTGTTTGCTCCCCACGCTTTCGCGCCTCAGCGTCAATAACGGGCCAGATAGCCGCCTTCGCCACCGGTGTTCTTCCCAATATCTACGAATTTCACCTCTACACTGGGAATTCCACTATCCTCTCCCGTATTCAAGCCTACCAGTATCAAGCGCAGCCCCCAGGTTGAGCCCGGGAATTTCACGCCTGACTTGGTAAGCCGCCTACGCGCCCTTTACGCCGAGTAATTGCGAACAACGCTTGCCCCCTTCGTATTACCGCGGCTGCTGGCAAATG
+
CCCCCCC5CCCCCCCCCCCCCCCCCCC*CCCCCC*CCCCCCCC5CCCCCC**CCCCCCCCCCCCCCCCCCCCCC*CCCCCCCCCC5CCCCCCCCCCC5CCCCCCCCCCC*CCCCCCCCCCCCCCCCCCCCCCCCCCCCC5CCCCCC5C5CCCCCCCCCCCCCCCCCC*CCCCCCCCCCCCCCCCCCC5CCCCCC5CCCCCCCCCCCCCCCCCCCCCCC*CCCCCCCC*CCCCCCCCCCCCCCCCCC*CCCCC***CC5CCCC*55*CC*C*5CCCCCCCCCC*C*CC555C55CCCC####
@VH01349:24:AACVJTHM5:1:1104:45139:6774 2:N:0:AGGTGAGA+CGCATAGA
TGCAAGGGACTACTAGGGTATCTAATCCCGTTCGCTCCCCACGCTTTCGTGCCTTAGTGTCAGGAACGAGCCAGTAGACTGCTTACGCCATCGGTGTTCCTCCTAATATCTACGGATATTACCCCTACATTAGGAATTCCATCTACCTCTCTCGTCCTCTAGCTACGGCAGTTTAGATAATGGATGTATGGTTGAGCCACACGCTTTCACTATCTACTTACCCAGCCACCTACGGAACTCTTTACGCCCAGTAATTCCGGATAACGCTTGGACCCTACGTATCACCGCGGCTGCTGGTTCG
+
CCCCCCCCCCCC5CCCCCCCCCCCCCCCCCCCCCCCCCCCCCC*CCCCCCCCCC5CCCCCCCCCCCCC5CCCCCCCCCCCCCCCC*CCCCCCCCCCCC55CCCCCCCCCCCCC*CCCCCCC5C5CCCCC*C5CCCCCCCCCCCCC*CCCC5CCCCCCCCCCCCCCC5CC5CCCC*C5CCCC5*CCCCCCCCCCCCCCCCCCC5CCCCCCCC*CCCCCCCCCC*CCCCCCCCCC5*CC5C5CCCCCC5CCCCCC5CC5CC55C5C5CC555C5CC5*CC5CCC**555555CCCCC*5####
@VH01349:24:AACVJTHM5:1:1104:56784:6869 2:N:0:AGGTGAGA+CGCATAGA
TGCAAGGGACTACTAGGGTTTCTAATCCTGTTTGCTCCCCACGCTTTCGCTCCTCAGCGTCAGTACCGGCCCAGAGAACCGCCTTCGCTACTGGTGTTCCTCCCGACATCTGCGCATTTCACCGCTACACCGGGAATTCCATTCTCCTCTACCGGACTCGAGTCACAATAGTTTCGACTGCAGTTCCGAGGTTGAGCCTCGGAATTTCACAGCCGACTTACTGAACCGCCTACGAGCTCTTTACCCCCAATGATTCCGGACAACCCTCGCCCCCTACGTATTACCGCGGCTGCTGGCCGAT
+
CCCCCCCCCCCCCCCCCCCCCCCCCCCCCCCCCC5CCCCCCCCCCCCCC*CC5CCCC*CCCCCCCCCCCCCCCCCCCCCCC5CCCCCCCCCCCCCCCCCCCCCCCCCCCCCCCCCCCCCCCCCC5CCCCCCCCCCCCCCCCCCCCCCCCC5C5CCCCCCCCCCCCCCCCCCCCCCCCCC5CCCCC5CCCCCCC*CCC5CCCCCCCCCCC*C*CCCCCCCCCCCCCCCCCCCCCCCCCCCCCCC**CCCCCCCCCC5CCCCCC5C*CC5CCCCCC5CC5CCCCCCCCC*5CC*CC*C5####
@VH01349:24:AACVJTHM5:1:1104:39344:7797 2:N:0:AGGTGAGA+GGCATAGA
TGCAAGGGACTACTGGGGTTTCTAATCCTGTTTGCTCCCCACGCTTTCGCACCTCAGCGTCAGTATCGACCCAGATCGCCGCCTTCGCCACTGGTGTTCCTCCCGATATCTACGAATTTCACCTCTACACCGGGAATTCCGCGATCCTCTTTCGTACTCAAGCTCAGCAGTTTCGGATGCACTTCCTTGGTTGAGCCGAGGCATTTCACATCCGACTTGCTAAGCCGCCTACGTGCGCTTTACGCCCAATAATTCCGAGCAACCCTTGCCACCTACGTATTACCGCGCCTGCTGGCACCTG
+
CC5CCCCCCCCCCCCCCCCCCCCCCCCCCCCCCCCCCC5CCCCCCCCCCCCCCCCCCCCC5CCCCCC5CCCCCCCCCCCCCCCCCCCCCCCCCCCCCCCCCCCCCCCCCCCCC55CCCCCCCCCCCCCCC5CCCCCCCCCCCCCCC*CCCCC5CCCCCCCCCCCCCCCCCCC5CC55CC*CCCCCCCCCCCCCCC*C*CCC*CCCC*CCCCCC5CCCCCCCCCCCCCCCCCC5CC5CCCCCCCCCCCCCCCCCCCCCCCCCCC**CCCCCC*CCCC*CCCCCCCCCC*5C5CCCCC5####
@VH01349:24:AACVJTHM5:1:1104:56481:8573 2:N:0:AGGTGAGA+GGCATAGA
TGCAAGGGACTACTCGGGTTTCTAATCCGGTTCGCTCCCCACGCTTTCGTCCCTCAGCGTCAGGGTGTGCCCAGGAGATCGCCTTCGCCACCGGTGTTCCTCCCGGTCTCTACGCATATCACCACTACTCCGGGAATTCCATCTCCCTCTGCACCCCTCCAGCCGACCAGTCTCCGATGACCTCTCCCGGTTGAGGCGAGAGCTTTCACACCGGACTTAGCCCGCCGCCTACGGACGCTTTACGCCCAGTAAATCCGGACAACGCTCGCCCCCTACGTATTACCGCGGCTGCTGGCAAACC
+
CCCCCCCCC*CCCCCCCCCCCCCCCCCCCCCCCCCCCCCCCCCCCCCCCCCCCC5CCCCCCCCCCC5C55CCCCCCCCCCCCCCCCCCCCCCCCCCCCC5CCCCCCCCCCCCCCCCCCCCCCCCCCCCCC5CCCCCCCCCCCCCC5CCCC*CC*CCCCC*CCCCCCCCCCCCCCCCCCCCCCCCCC*CCCCCCC**CCCCCCCCCCCCCCCCCCCCCCCCC*CCCCCCCCCCCC*CCCCCCCC5*C5CC5C5CCC*CCC55CC5*5*C*55CC5CC5CCCCC5C*5CC*CC5CCCC5####
@VH01349:24:AACVJTHM5:1:1104:28381:9557 2:N:0:AGGTGAGA+CGCATAGA
TGCAAGGGACTACTGGGGTATCTAATCCTGTTTGCTCCCCACGCTTTCGCGTCTCAGCGTCAGTATCCAACCAGGGGGCCGCCTTCGCCACGGGTGTTCCTCCCGATATCTACGCATTTCACCGCTACACCGGGAATTCCACCCCCCTCTTTGGTACTCTAGCTTGCCAGTTTCATGCGTCTTTCCTCGGTTGAGCCGAGGGCTTTCACACATGACTTAACAAACCCCCTACACGCCCTTTACGCCCAATGATTCCGAACAACGCTAGCACCCTCTGTATTACCGCGGCTGCAGGCATCGT
+
CCCCCCCCCCCCCCCCCCCCCCCC5CCCCCCCCCCCCCCCCCCCCCCCCCCCCCCC5CCCCCC5CCCCCCCCCCCCC5*CCCCCCCCCCCCCCCCCCCCCC5CCCCCCCCCCCCCCCCCCCCCC*CCCCC5*5CCCCCCCCCC5CCCCCCCCC5CCCCCCCCCCCC5CCCCCCCCCC*CCCCC5CC5CCCCCCCCC*CCCC5CCCCCCCCCCCCCCCCCCCCCCC5*CCCCC*CCCCCC*CCCC5CCC5*55CCCCCC**555555***55*55555*55555*555*555**5555####
@VH01349:24:AACVJTHM5:1:1104:69054:9633 2:N:0:AGGTGAGA+CGCATAGA
TGCAAGGGACTACCGGGGTATCTAATCCTGTTCGCTCCCCACGCTTTCGTGCCTCAGCGTCAGTATAAGTCCAGAAAGTCGCCTTCGCCACTGGTATTCCTCCTAATATCTACGCATTTCACCGCTACACTAGGAATTCCACTTTCCTCTCCTTAACTCAAGCCTCCCAGTTTCAAGTGCTTACCACGGTTGAGCCGTGAGCTTTCACACCTGACTTAAAAGGCCGCCTGCGCACCCTTTACGCCCAATAAATCCGGACAACGCTTGCCCCCTACGTATTACCGCGGCTGCTGGCACAGAA
+
CCCCCCCCCCCCCCCCCCCCCCCCCCCCCCCC5CCCCCCCCCCCCCCCCCCCCCCCCCCCCCCCCCCCCCCCCCCCCCCCCCCCCCCCCCCCCCCCCCCCCCCCCCCCCCCCCCCCCCCCCCCCCCCC*CCCCCC5CCCCCCCCCC*CCCCCCCCCCCCCCC5CCCCCCC5CCCCCCCC5CCCCCC5*CCCCCC*CCC*5CCCCCCCC5CCCCCCCCCCCCCCCCCC5CCCCCC5CCCCCCCC5*CCCCCCCCC*C*CC5CCCCCCCC5C55CCCC5C5C*C*C55CCCCCCC5CCC####
@VH01349:24:AACVJTHM5:1:1104:36523:9936 2:N:0:AGGTGAGA+CGCATAGA
TGCAAGGGACTACAAGGGTATCTAATCCTGTTTGCTCCCCACGCTTTCGCGCCTCAGCGTCAGTGTCGGTCCAGATGGCTGCCTTCGCCCTCGGTGTTCTTCCCAATATCTACGAATTTCACCTCTACACTGGGAATTCCACCATCCTCTCCCGAACTCGAGTCGACCCGTCTCAAATGCGGTTCCCACGTTGAGCCCGGGGCTTTCACATCTGACGCGGCCGACCGCCTACGCGCCCTTTACGCCCAGTAATTCCGAACAACGCTCGCCCCCTTCGTATTACCGCGGCTGCTCGCACTAT
+
CCCCCCCCCCCCCCCCCCCCCCCCCCCCCCCCCCCCCCCCCCCCCCCCCCCCCCCCCC*CCCCCCCCCCCCCCCCCCCCCCCCCCCCCCCCCCCCCCCCCCCCCCCCCCCCCC5CC*CC5CCCCCCCCCCCCCCCCCCCCCCCCC5CCCCC5CCCCCCCCCCC*CCCC*CCCCCCCCC*CCCCCCCCC*5CCCCCCCCCCCCCCCCCCCCCCCC5CC*C5*C5CCCC5CCCCCC5*CC*CCC5C55C55CCCCC5CCCC5CCCC5CCCC*CCCCCCCC5CCCCC5C*CCC*CC*CCC####
@VH01349:24:AACVJTHM5:1:1104:14728:10788 2:N:0:AGGTGAGA+CGCATAGA
TGCAAGGGACTACAGGGGTTTCTAATCCTGTTTGCTCCCCACGCTTTCGCGCCTCAGCGTCAGTTACAGCCCAGTAAGTCGCCTTCGCCACTGGTGTTCCTCCACATCTCTACGCATTTCACCGCTACACGTGGAATTCCACTTTCCTCTTCTGCACTCAAGCCTTGCAGTTTCCAGCGCGTATCGGGGTTGAGCCCCGAGCTTAAACGCTAGACTTACAAAGCCGCCTGCGCGCGCTTTACGCCCAATAATTCCGGTCAACGCTTGCCCCCTACGTATTACCGCGGCTGCTGGCACTCCA
+
CC*CCCCCCCCC*CCCCCCCCCCCCCCCCCCCCCCCCCCC5C5CCCCCCCCCCCCCCCCCCCCCCCCCCCCCCC*CCCCCCCCC5CC*CCCCCCCCCCCC5CCCCCCCCCCCCC5CCCCCCC5**CCCCCCCCCCCCCCCCCCCCC5CCCC*CCCC*CCCC5*CCCCCCCCCCCCCCCC*CCCCC5CCCCC5CCCCCCCCCCCCCC5CC5CCC*CCC55CCC**CCC*55C*CC55C5CCCC55CC55CC555C*5C555555555**5*55555C5555C555CC555CCCC5CC5####
@VH01349:24:AACVJTHM5:1:1104:36921:10826 2:N:0:AGGTGAGA+CGCATAGA
TGCAAGGGACTACAGGGGTATCTAATCCTGTTTGCTCCCCACGCTTTCGCACCTCAGCGTCAGAAATGAGCCAGTGAGCCGCCTTCGCCACTGGTGTTCTTGCGAATATCTACGAATTTCACCTCTACACTCGCAGTTCCACTCACCTCTCTCATCCTCAAGACTTGCAGTATCAAAGGGAGTTCCGAGGTTAAGCCTCGGGATTTCACCCCTGACTGACAAGTCCGCCTACGTGCGCTTTACGCCCAGTAATTCCGAACAACGCTAGCCCCCTTCGTATTACCCCGGCTGCTGGCAAAGA
+
CC5CC5CCCCCCCCCCCCCCCCCCCCCCC5CC**CCCCC5CC5CCCCCCCCCCCCCCCCCCCCCCCCCCCCCCCCCC*CCCCCCCCCCCCCCCCC5CCCCCCCCCC5CCCCCC*CCC5C5CCCCCCCCCCC*CCC*C5CCCCC5CCCCCC5C55CCCCCC555CCCCCC*C5C5C5C5C*C*5CCC*CC55C5CCCCCC5CCCCCCCCCC5CCCCCCCCCC*5CCCCCCCCCCCCCC*C**CC5*C55*CC*CCC5*C*555555**555*555555555**55*5555*5*5*555####
@VH01349:24:AACVJTHM5:1:1104:62294:13362 2:N:0:AGGTGAGA+CGCATAGA
TGCAAGGGACTACTCGGGTTTCTAATCGCGTTCGCTCCCCTAGCTTTCGCATCTCAGCGTCAGTCACGGTCCAGGAGGCCGCTTTCGCCACTGGTGTTCCTCCCGATCTCTACGCATTTCACCACTACAGCGGGAATTCCACCTCCCTCTACCGTACTCAAGCCGGCCAGTCTTCGACGACGCCTCCCAGTTGAGCCGGGAGATTTCACGCCCAACTTACCGAACCGCCTGCACGCGCTTTACCCCCAGTAAATTCGGATAACGCTCGGATCCTACGTGTTACCGGGGCTGCTGGCATTCG
+
CC5CCCCCCCCCCCCCCCCCCCCCCCC*CCCCCCCCCCCCCCC5CCCCCCCC5CCCCCCCCCCCCCCCCCCCCCCCCCCCC5CCCCCCCCCCC5CCCCCCCC5CCCCCCCCCCCCCCCCCCCCCCCCCC*CCCCC5CCCCCC*CCCCCCCCCCCCCCCCCC5CC**5C5CC*CC*CCCCCCCCCCCCCCCCCCCCCC*CC*55CCCCCCCCC55CCCC*5CCC5CCC*C5C*CCCCCCCCCC**C5*C*CCCCC*5CCCCC*C5CC555C5***C5CCCC5C5C5C*C*C5555CC5####
@VH01349:24:AACVJTHM5:1:1104:40310:13874 2:N:0:AGGTGAGA+CGCATAGA
TGCAAGGGACTACTGGGGTTTCTAATCCTGTTTGCTCCCCGCGCTTTCGCACCTCAGCGTCAGGTACGTTCCAGAGCGCCGCCTTCGCCACCGGCCTTCTTCCCGATATCTACGCATTTCACCGCTACACCGGGAATTCCGCGCTCCTCTCCCGTCCTCTAGCTGAATAGTACCTCTCGAACTTTCCCGGTTAAGCCGGGAGATTTCCCAAGAGGCTTTCCCAACCGCCTACGTGCTCTTTACGCCCAGTAAATCCGAACAACCCTTGCCACCTTCCTACTACCGCGGCTCCTGGCACGTC
+
CCCCC5CCCCCCCCCCCCCCCCCCCCCCC5CCCCC5CCCC*C*CCCCCCCCCCCCCCCCCCCCCCCC5CCCCCCCCCCC*CCCCC*C5CCCCC5CCCCCCCCCCCCCCCCCCCCCCCCCCCCCCCCCCCCCC5CCCCCCCCCC5C*5CCCCCCCC*CC*CCCCCCCC5CCCCCCCCCC5C*CCCCCCCCC5C*CCCCCCCC*5CCCCC*CCC5CC*CCCC5*CC5CCCC5C*C5C5CCCCCC*C*CCC*CC5C*CC*5C5CC5*C*55*555*CC**55**C55*5C*555C5*5*5####
@VH01349:24:AACVJTHM5:1:1104:35216:15521 2:N:0:AGGTGAGA+CGCATAGA
TGCAAGGGACTACAAGGGTATCTAATCCCGTTTGCTCCCCTGGCTTTCGCTCCTCAGCGTCAATGCCGGTCCAGGATGCCGCCTTCGCCACCGGTATTCCTCCAGATATCTACGCATTTCACCGCTACACCTGGAATTCTGCATCCCTCTCCCGGATTCAAGCCATCCAGTATCGGATGCAGTTCCCAGGTTGAGCCTGGGGATTTCACATCCGACTTAGTTGGCCGCCTACGAGCCCTTTACGCCCAGTAATTCCGAACAACGGTTGCCCCCCCCGTATTACCCCGGCTGCTGGCAAGTA
+
CC*CCC*CCCCCCCCCCCCCC5CCCCCCCCCCCC5CCCCCCCCCCCCCCCCCCC*CCC5CCCCC5*CC5CCCCC5CCCCCC5CCCCCCCCCCCCCCCCCCCCCCC5CCCCCCCCCCCCCCCCCCCCCCCCCCCCCCCCCC*CCCCCCCCCCCC*CCCCCCCC*CCCCCCCCCCCCC*5CC5CCCCCCCC5CCCCC*CCCCCCCCCCCCCCCC*CC*CCC5CCCCC*CCCCCCCCCCC5CCCCCCCCCCCCCC5C5CCCC5CCCCCCC5C5CCC*CCC5C*CC5C*5CCCC5CCC5CC####
@VH01349:24:AACVJTHM5:1:1104:57579:16108 2:N:0:AGGTGAGA+CGCATAGA
TGCAAGGGACTTCCCGGGTTTCTAATCCTGTTTGCTATCCACGCTTTCGCGCCTCAGCGTCAGTTGCAGACCAGAGAGCCGCCTTCGCCACTGGTGTTCCTCCACATATCTACGCATTTCACCGCTACACGTGGAATTCCACTCTCCTCTTCTGCACTCAAGCCAATCAGTTTCCAATGACCTTCCACGGTTAAGCCGTGGGATTTCACATCAGACTTAATCGGCCGCCTGCGGGCCCTTTACGCCCAATAATTCCGGACAACGCTTGCCACCTACGTATTACCGCGGCTGCTGGCATTGC
+
CCCCCCCCCCC*CCCCCCCCCCCCCCCCCCCCCCCCCCCCCCCCCCCCCCCCCCCCCCCCCCCCCCCC*CCCCCCCCCCCCCCCCCCCCCCCC*CCCCCCC5CCCCCCCCCCCCCCCCCCCCCCCCCCCCCCCCCCCCCCCCCCCCCCCCC5CCCC5CCCCCCCCCCCCCCCCCCCCCCCCCCCCCCCCCCCCCCCCCCCCCCCCCCCCCCCCCCCCCCC5CCCC5CCCCCCC*C**C555CC5*CCCCCCCCCCCCCCCCCCCCCC5CCCC5CCC5CCCCCCCC5CCC*C5CCCCC####
@VH01349:24:AACVJTHM5:1:1104:35349:16562 2:N:0:AGGTGAGA+CGGATAGA
TGCAAGGGACTACACGGGTTTCTAATCCTGTTTGCTCCCCACGCTTTCGCGCCTCAGCGTCAGTTGCGGTCCAGATGGCCGCCTTCGCCACCGGTGTTCTTCCCAATATCTACGAATTTCACCTCTACACTGGGAATTCCACCATCCTCTCCCGCACTCAAGCCAGCCCAGTCTCAAGCGCAATTCCCGGGTTGAGCCCAGGCCTTTCACGCCTGACTTGAGCAGCCGCCTGCGCGCCCTTTAGGCCCAGTAATTCCGAACAACGCTAGCCCCCTCCCTATTACCGGCGCTGCTGGCTTCG
+
CCCCCC5CCCCCCC5CCCCCCCCCCCCCCCCCCCCCCCCCCCCCCCCCC5CCCC5CCCCCCCCCCCCCCCCCCCCC5CCCCCCCCCCCCCCC*CCCCC*CCCCCCCCCCCCCCCC5CCCCCCCCCCCCC5C5CCCCCCCCCC5CCCCCCCCCCCCCCCCCCCCCCCCCCCCCCCC5CCCCCCCCCCC5555C5CCC*C5CC5C5CCCCCCC*CCCCCCCCC55CC5CC*CCCCCCCCCCCCCC*5CC*C5CCCCCC*CC**CCCCCCCCCC5CCCCC*C*CCCCC5*55CCCCCCC5####
@VH01349:24:AACVJTHM5:1:1104:14141:16638 2:N:0:AGGTGAGA+CCCATAGA
TGCAAGGGACTACCAGGCTTTCTAATCCTGTTTGCTCCCCACGCTTTCGTGCATGAGTGTCAGTGTTGCCCCAGGAGGCTGCCTTCCGCATTGGTGTTCCTCCACATCTCTACGCATTTCACGGCTACAGGTGGAATTCCACCTCCCTCTGGCACACTCTAGCCACGTAGTTTCGAGCGCTATTCCCAAGTTAAGCCCGGGGCTTTCACACTCGACTTGCCCGGCCACCTGCGCACACTTTACGCCCAGTTATTCCGATTAACGGTCGGACCCTACGTATATCCGCGGGTGCTGGCAGGAA
+
5C*55CC*C5CCCCC55*C5C555555C55*55555555*555555555CC*5*C5*C**55555CCC*C5C55*C5555C5*C*5**5555CCC5CCCCC55CCCC*55C5CCCCCCCCC5*55*C5C5C5CC5CCCCCCCCCC*CC5CC*CC5CCC*CC*5CCCCCC5CCC**C55CC*55C55CCC5CC**555555*5**55*55*5555C5**55*5C5*555*5555555*5**5555*55555*55*555555555*5555*55*55*****5**555555*55555*5*####
@VH01349:24:AACVJTHM5:1:1104:33702:17073 2:N:0:AGGTGAGA+CGCATAGA
TGCAAGGGACTACAGGGGTTTCTAATCCTGTTTGCTCCCCACGCTTTCGCACCTCAGCGTCAGATCTGGACGAGTTAGCCGCCTTCGCCACTGGTGTTCTTCCCAATATCTACGAATTTCACCTCTACACTGGGAATTCCACTAACCTCTTCCAGCCTCTAGAAACCCAGTATCGAAGGCAATTCTGGAGTTCAGCTCCAGGATTTCACCCCCGACTTAACAATCCGCCTACGTGCGCTTTACGCCCAGCAAATCCGAACAACGCTACCCCCCTTCGTATTACGGCGGCTCCTGGCAAATG
+
CCCCCCCCCCCC*CCCCC5CC5CCCCCCCCCCCCCCCCCCCCC5CCCCCCCCCCCCC5CCC*CCCCCCCCC*CCCC5CCCCCCCCCC*CCCCCCCCCCCCCCCCCCC*C*CCC5C5CCC5CC5CCCCCCCCCCCCCCCCCCCCCCCCCCCCC5CCCCCCC55CCC*CC5CCCCC*CCCC5CCCCCCCCCCC55CCCCCC5CCCCCCCCC5*CCCCCC5C*CCC55CCCC*C55C*C5**C5CC5C*5*5*CC5CCC5C55CC5*5C***5555555*5555C**555*5C5*55*55####
@VH01349:24:AACVJTHM5:1:1104:28191:17546 2:N:0:AGGTGAGA+CGCATAGA
TGCAAGGGACTACAGGGGTATCTAATCCCGTTCGCTCCCCATGCTTTCGCATCTCAGCGTCAGGTCAGGCCAGCGTGTCGCCTTCGCCACTGGTGTTCCTCCGGATCTCTACGGATTTCACCACTACACCCGGAATTCCACACGCCTCTACCTACCTCTAGTCGCGGAGTTGGATTGCGTCCTCGCCCGGTTGAGCCGGGCGCTTTCACGCCTCACTTGCACGACCGCCTACACGCGCTTTACACCCAGTAAATCCGGATAACCCTCCCCTCCGACGTTTTACCGGGGCTGCTGGCAGTCT
+
CCCCCCCCCCCCCCCCCCCC5CCCCCCCCCCCCCCCCCCCCCCCCC*CCCCCCCCCCCCCCCCCCCC5C55C*CCC5CC5*CCCC*CCCCCCCCCCCCCCCCCCCCCCCCCCC*CCCC5CCCCCC5CC5CCCCCCCCCCCC*CCCCCC5C55CCCCC5CCCCCCCC*C*CC*55CC5CCCCCC55C*CCCCCCC55*CCCCC*C*CCCCC55C5CCCCCCCCCCC5CCCCCC*CCCCCCC5CCCC5CC*CC5CC*C*CCC5CC**CC**CC5C*55C5C55C5C*55*CC5CCCCC5####
@VH01349:24:AACVJTHM5:1:1104:32868:17679 2:N:0:AGGTGAGA+CGCATAGA
TGCAAGGGACTACACGGGTATCTAATCCTGTTTGCTCCCCACGCTTTCGCGTCTCAGCGTCAGTCGCTGTCCAGAAGGCCGCCTTCGCCACCGATGTTCCTCTCGATATCTACGAATTTCACCTCTACACCGAGAATTCCGCCTTCCTCTCCAGGACTCGAGTTCGGGAGTTTGGAATGCACTTCCTGGGTTGAGCCCAGCGCTTTCAGATCCTACATTCCGAACCGCCTACACGCGCTATACGCCCCGTTATTGCGAACAACCTTTCCACCCTCTGTCTTACCGCGGCTCGTGGCATCAT
+
C*CCCC*CCC*CCCCCCCCCCCCCCCCCCCCCCCCCC5CCCCCCCCCCCCCCCCCCCCCCCCCCCCCCCCCCCCCCC*C*5CCCCC5CCCCCCCCCCCC*CCC55C5*5CCCCCCCCCCCCC5*CCCCC5C55C*CCCCC55**C**5C**5C5*5CC5*555C*5CC55CCC5*C*C5*5*555555C5555C5CCCC5*55CC55C5CC5**55*555555555***5555*55555*55*5*****55555***5**555*555*55555*5**555*5*5*55*5***5555*####
@VH01349:24:AACVJTHM5:1:1104:47676:17793 2:N:0:AGGTGAGA+CGCATAGA
TGCAAGGGACTACTGGGGTTTCTAATCCTGTTTGCTCCCCACGCTTTCGCACCTCAGCGTCAGGTCCGGTCCAGGTAGCCGCCTTCGCCACCGGTGTTCTTCCCAATATCTACGAATTTCACCTCTACACTGGGAATTCCACTACCCTCTCCCGGCCTCTAGTCAACCAGTATCAAATGCAGTTCCCGGGTTGAGCCCGGGGCTTTCACATCTGACTTGATAAACCGCCTACGCGCGCTTTACGCCCAGTAATTCCGAACAACGCTACCCCCCTCCGTATTACCGCGGCTGCTGGCACATA
+
CCCCCCCCCCCCCCCCCCCCCCCCCCC*CCCCCCCCCCCCCCCCCCCCCCCC5CCCCCCCCCCCCCCCCCCCCCCCCCCCC*CCCCC5CCCCCCCCCCCCCCCCCCCCC5CCCCCCCCCCCCCCCCCCC5CCC*CCCCCCCCCC*5CCCCCCCCCCCCCCCCCCCCC5CCC*C5C5CCCCCCCCCCCCCCC*CCCCC*5CCCCCCCCCCCCCCCCCCCCCCCCCCCCCCC*5C**CCC5*5C*5CCCC5CCCC5CCCC5CCCC*CCC*5C55CC*5CCCCC*5C*5*5C5C5CCCCC####
@VH01349:24:AACVJTHM5:1:1104:61518:18304 2:N:0:AGGTGAGA+CGCATAGA
TGCAAGGGACTACAAGGGTATCTAATCCGGTTTGCTCCCCACGCTTTCGCGCCTCAGCGTCAGGTTGCCCCCAGAGAGTCGCTTTCGCCACTGGTGTTCCTCCCGATATCTACGCATTCCACCACTACACCGGGAATTCCACTCTCCTCTGAGCCCCTCAAGACCGGCAGTATCGGGGGACCGCTCACAGTTGAGCCGTGTGATTTCACCCGAGACTTACAAGTCCGCCTCCGCGCGCTTTACGCCCAGTAAATCCCGACAAAGCTTGCCACCTACCTATTAACGCCGCTGGTGGCACGGC
+
CC5*CCCCCCCCCCCCCCCCCCCCCCCCC5CCCCCCCCCCCCCCCCCCCC*CCCCCCC*CCCCCCC5CCC*CCCCC*CCCCCCCC5C*CCCCC5*CCC5**5CCCC*5CCCCC*5CCC5*CCCCCCCCCC5CCCCCCCCCCC*5CCCCC55CCCC5CC*CC*CC*CCCCCCCC5**CCC5*CC*5C**5CCC5555*55C5**555*55*5*5*5***55*5*55*55*5555555C555***5*5555C55555**55555*5555*55*55555*55555*5*55555**555**####
@VH01349:24:AACVJTHM5:1:1104:28116:18985 2:N:0:AGGTGAGA+CGCATAGA
TGCAAGGGACTACCCGGGTTTCTAATCCTGTTCGCTCCCCTAGCTTTCGCGCCTGAGCGTCAGGTAAGGCCCAGAGATCCGCCTTCGCCACCGGTGTTCTTCCTGATATCTGCGCATTTCACCGCTACACCAGGAATTCCGATCTCCCCTACCTACCTCTAGCCGTGCAGTATCGGGTGCAGGCCCGGGGTTGAGCCCCGGGGTTTCACATCCGACTTGCGCGGCCGCCTACGCGCGCTTTACGCCCAATAAATCCGGACAACCCTCGTCCCCTACCTCTTACCGCGCCTCGTGGCAAGAC
+
CCCCCCCC*CCCCCCCCCCCCCCCCCCCCCC*C5CCCCCCCCCCCCCCCCCCCCCCCCCCCCCCCCCCCCC*CCC*5CCC*CCCCCCCC5CCCCCCC5CCCCCC5CCCCCCCCCCCCCCCCCCCCC5C5CCC**CCCCCCCCCCCCCCCCCCCCCC*5CCCCCC*CC*CC*CCCC5CCCC5CCCCCCCCCCCCCCCCCCCCCCCCCCCCCCCC5CCCCCCC**C*CCCCCCCCCCCC**CC*CCC5CCCCCCCCC5CC5CC55*C5CC555CCCCC*5C5CCC*CCC555**CCCC5####
@VH01349:24:AACVJTHM5:1:1104:29043:19156 2:N:0:AGGTGAGA+CGCATAGA
TGCAAGGGACTACTAGGGTATCTAATCCTGTTTGCTATCCACGCTTTCGCGCCTCAGCGTCAGTTGCAGACCAGAGAGCCGCCTTCGCCACTGGTGTTGCTCCACATATCTACGCATTTCACCGCTACACGTGGAATTCCACTCTCCTCTTCTGCACTCAAGCCAATGAGTTTCCAATGACCTTCCACGGTTAAGCCGTGGGATTTCACATCAGACTTAATGGGCCGCCTGCGCGCCCTTTACGCCCAATAATTCCGGACAACCCTTGCCACCTACGTATTACCGCGGCTGGTGGCAGCAT
+
*CCCCCCCCCCCCCCCCCCCC5CCCCCCCCCCCCCCCCCCCC*CCCCCCCCCCCCCCCCCCCCCCCCC*CCCCCCCCCCCCCCCCCCCCCCCCCCCCC*CCCCCC5CCCCCCCC5CCCCCCCCC*C5CCC5CC*CCCC55C5CCCCCCCCCCCC*CCCCCCCCCCCC*CCCCCCCCCC*CCCCCCC5CCC5CCC*5C*CCCC5CCCCCCCCCCCCCCCCCC*CCCCC*CCCCC*CC*CC5CCCCC55CCC5CC5CCCC5CCCC*C555*5CCC*555555*5555555555*C55*C####
@VH01349:24:AACVJTHM5:1:1104:46218:19402 2:N:0:AGGTGAGA+CGCATAGA
TGCAAGGGACTACTAGGGTATCTAATCCTGTTCGCTCCCCCAGCTTTCGCGCCTGAGCGTCAGTTATGAGCCAGAAAGTCGCCTTCGCCACTGGTGTTCCTCCCGATATCTACGCATTTCACCGCTACACCGGGAATTCCACTTTCCTCTCTCACACTCTAGTCTCACAGTTTCAAGTGCATAACCGGAGTTGAGCCCCGGTCTTTCACACCTGACTTATAAAACCGCCTACCCCCCCTTTACACCCAGTAATTCCGGACAACCCTCGCTCCCTACGTATTACCGCGGCTGCTGGCAGAGT
+
CCCCCCCCCCCCCC5CCCCCCCC5CCCCCCCC5CCCCCCCCCCCCCCCCCCCCC*CCCCCCCCCCCC*CCCCCCCCCCCCCCCCCCCC5CCCCCCCCCC5CCC5CCCCCCCCCCCCCCCCCC5CCCCCCCCCCCCCCCC5CCCCC5CC*C5CCC55CCCCCCCCCCCCCCCCCCCCCCC*5CCCCCCCCCCCCCCCCCCCCCCCCCCC*CCCC5CCCCCCCCCC5*CCCCC5***C5CCCCCCC5*CC*CCCC5CCCC*CCCC5*CCC5C5CC5CCCC*CCC5555C5*5*555C5C####
@VH01349:24:AACVJTHM5:1:1104:73769:22374 2:N:0:AGGTGAGA+GGCATAGA
TGCAAGGGACTACTAGGGTTTCTAATCCTGTTCGCTCCCCATGCTTTCGCTTCTCAGGGTCAGTAATGACCCAGAGACCTGCCTTCGCCATCGGTGTTCCTCCTGATATCTGCGCATTCCACCGCTACACCAGGAATTCCAGTCTCCCCTACCACACTCTAGTCTGCCCGTACCCACTGCAACTCGGGGGTTGAGCCCCGGATTTTCACAGCAGACGGCACAAACCGCCTACAAGCTCTTTACGCCCAATAATTCCGGACAACCCTCGCACCCTACGTATTACCGCGCCTGCTGGCACCCA
+
CCCCCCC*CCCCCCCCCCCCCCCCCCCCCCCCCC5C5CCCCCC5CCCCCCCCCCCCC5CCCCCCCCCCCCCCCCCCCCCCCCCCCCCCCCCCCCC*CCCCCCCCCCCCCCCCCCCCCCCCCCCC*CCCCC*CCCCCCCCCCCCCCCCCCCCCCCCCCCCCCCCCCCCCCCCCCCCCC*CCCC*CC*CCCCCCCCC**CCCC5CCCC5CCCC*CCCC55*CCCC*5C55CCC**C5555CCC*5C5CCCCCC*55555C55555*555555CC55C555CCCC555C5*CC55C55C*####
@VH01349:24:AACVJTHM5:1:1104:28854:24987 2:N:0:AGGTGAGA+CGCATAGA
TGCAAGGGACTACACGGGTATCTAATCCCGTTTGCTCCCCTGGCTTTCGCTCCTCAGCGTCAGTGCCGGTCCAGGATGCCGCCTTCGCCACCGGTGTTCCTCCAGATATCTACGTATTTCACCGCTACACCTGGAATTCCGCATCCCTCTCCCGGACTCAAGCCATCCAGTATCAGACGCAGTTCCCCGGTTAAGCCGAGGGATTTCACGTCTGACTTAGTTGGCCGCCTACGAGCCCTTTACGCCCAGTAATTCCGAACAACGCTTGCCCCCCCCCGTATTACCGCGGGTGGTGGCATAG
+
CCCCCCCCCCCCCCCCCCCCCCCCCCCCCCCCCC*CCCCCCCCCCCCCCCCCCCCCCCCCCCCCCCCCCCC5CCCCCC*CCCCCCCC*CC5CCCCCCCCCC5CCCCCCCCCCCCCCCCCCCCCCCCCCCCCCCCCCCCCC*CCC5CCC5CCCCCCCCCCCC*CCCCCCCCCCCCCC*C*CCCCCC5C5CCCCCCCCCCCC5CCCCCCC*CCCCCCC5C5*CCCCCCC5CCCCCCCCCCCCCCCC5C5CC*C*5CCCCC5CCCCCCCCCCCCC**CCCCCC5CCCC5C55*C5*CC55####
@VH01349:24:AACVJTHM5:1:1104:64566:25479 2:N:0:AGGTGAGA+CGCATAGA
TGCAAGGGACTACTAGGGTATCTAATCCCGTTTGCTCCCCTAGCTTTCGCGCCTCAGCGTCAAGAAACAGGCCAGGTAGTCGCCTTCGCCACTGGTGTTCCTCCCGATATCTACGCATTTCACCACTACACCGGGAATTCCACTACCCTCTCCTGCCTTCGAGTCGATCAGTATCGCGTGACCCTCCCCAGTTGAGCCGGGGCCTTTCACACGGGACTTGAACGACCGCCTGCGCGCTCTTTACGCCCAGTAAATCCGGACAACGCTTGCCACCTACGTATTACCGCGGCTGGTGGCACCA
+
CCCCCCCCCCCCCCCCCCCCCCCCCCCCCCCCCCCCCCCCCCCCCCCCCCCCCCCCCCCCCCCCCCCCCCCCCCCCCCCCCCCCCCCCCCCCCCCCCCCCCCCCCCCCCCCCCC*CCCCCCCCCCCCCCCCCCCCCCCCCCC*CCC*CCCCCCCCCCCCCCCCCC*CCCCC*CCCCCCCCCCCCC5CC5CCCC5CC5CCC*C**CCCCCCCCC*CCCCCCC5CC*CCC5CCC5CCCCCCCCCC*5*5C5C55*555555C5C55C*CCC*CCC*C555CCCC5C*5C*5CCC*CCC*####
@VH01349:24:AACVJTHM5:1:1104:74489:26501 2:N:0:AGGTGAGA+CGCATAGA
TGCAAGGGACTACCGGGGTATCTAATCCCGTTTGCTCCCCTCGCTTTCGCTCCTCAGTGTCAATGCCGGTCCAGGATGCCGCCTTCGCCACCGGTGTTCCTCCAGATATCTACGCATTTCACCGCTACACCTGGAATTCCGCATCCCTCTCCCGGATTCAAGCCATCCAGTATCAGACGCAGTTCCCCGGTTAAGCCGAGGGATTTCACCCATGACTTAGTTGGCCACCTACGAGCCCTTTACCCCCAGTAATTCCGAACAACGCTAGCCCCCCCCGTATTACCCCGGCTGCTGGCATCGA
+
C5CCCCCCCCCCCCCCCCCCC5CC5CC*CCCCCC5CCCCCC*CCCCC55CCCCCCCCCCCCCCCCCCCCCCCCCCCCC5CCCCCCC5CCCCCCC5CCCCCCCCCCCCCCCCCCCCCCCCCCCCCCCCCC5CCCCC5CCCCCCCCCCCC*CCCC5CCCCCCCCC5CCCCCCCCCCCCC5CCCCCCCCCCC5CCCCC5CCCCCCCCCC5CC*CCCCC**CCCCCC5CCCCCCCCCCCC5CC5C5**5C5CCCCCCCC5CCCCCC555CCC5CCCC5CC55CCCC5**55*5C*CC555C####
@VH01349:24:AACVJTHM5:1:1104:23230:27164 2:N:0:AGGTGAGA+GGCATAGA
TGCAAGGGACTACTGGGGTTTCTAATCCTGTTTGCTCCCCACGCTGTCGCGCCTCAGCGTCAGCCACTGCCCAGCAGGCCGCCTTCGCCACCGGTGTTCTTCCGGATCTCTACGCATTCCACCGCTACACCCGGAATTCCACCTGCCTCTACAGTGCTCGAGCCGCTCAGTCCGCAAGGCCCATCCGGAGTTGAGCCCCGGACTTTCACCCCCCGCTTGAGTCCGCCCCCTACCCGCCCTTTACCCCCAGTGATTCCGGACAACGCTGGCACCCTCCGTATTACCCCGGGTGCTGGGGCAA
+
CC*CCCC*CCCCCCCCCCCCCCCCCCCCCCCCCCCCCCCCCCCCCCCCCCCCCCCCCCCCCCCCCCCCCCCCCCCCCCCCCCCCCCCCCCCCCCCCCCCCCCCCCCCCCCCC55CCCCCCCCCCCC55CCCCCC*CCCCCCCCCC*CCCCC5CCCCCCCCCC5CCCC5CCCCCCCCCCCCC*CCCCCCCCCCCCCCC*CCCCCCCC*CCC5C55C*55*55CC*5CC5C5C555**55*55555**5555C5*5555*5555555***555555**55*5555*555***5555*5*####
@VH01349:24:AACVJTHM5:1:1104:40499:28073 2:N:0:AGGTGAGA+CGCATAGA
TGCAAGGGACTACTAGGGTATCTAATCCTGTTTGCTCCCCACGCTTTCGTACCTCAGCGTCTGTATAAGGCCAGAGTGTCGCCTTCGCCACTGGTGTTGTTCCTAATAACTACGCATTTCACCGCTACACTAGGAAATCCGCTCTCCTCTCCTTAACTCAACCCCTATAGTTTCAAATGCTTGCCACAGTTAAGCTGTGGTCTTTCACATCTGAATTACAAGGGCGCCTGCGTACCCTTTACGCCCAGTAAATCCGGACAACGCTCGCCCCCTACGTATTACCGCGGCTGCTGGCACGTTT
+
CCCCCCCCCCCCCCCCCCCCCCCCCCCCCCCCC5CCCCCCCCCCCCCCCCCCCCCCCCCCCCCCCCCCCCCCCCCC**CCC*C*C***C**5555CCC*5C*5CCC*C**55555C5555C5C5*CC55C*55**5*55C555*5*55*5*555555**55*555*555*55555555555C5C5555*5555555555555*555*55555*5*55*555*55*55555*55C5*55555*55555**5555555CC5*555*C5C5CCCC5CC5CC*C55555555C**555*55####
@VH01349:24:AACVJTHM5:1:1104:60268:28224 2:N:0:AGGTGAGA+CGCATAGA
TGCAAGGGACTACCAGGGTTTCTAATCCTGTTTGCTCCCCACGCTTTCGCACCTCAGCGTCAATACATGTCCAGTGAGTCGCCTTCGCCACTGGTGTTCTTCCGAATATCTACGAATTTCACCTCTACACTCGGAATTCCACTCACCTCTCCATGATTCAAGCGATGCAGTCTTAAAGGCAATTCCAGGGTTGAGCCCTGGGCTTTCACCTCTAACTTACAAAGCCGCCTACGTGCGCTTTACGCCCAGTAATTCCGAACAACGCTAGCCCCCTCCGTATTACCGCGGCTGGTGGGATACA
+
CC*CCCC*CCCCCCCCCCCCCCCCCCCCCCCCC5CCCCCCCCC5CCCCCCCCCCCCCCCCCCCCCCCCCCCCCCCCCCCCCCCCCCCCCCCCCCCCCCCCCCCCCCCCCCCCCCCCC5CCCCCCCCCCCCC5CC5*CCCCCCCCCCCCCCCCCCC5CCCCCC55CCCC5*CCCCCCC5*CCCCCCCCCC5CCCCC*CCC5CCCCCCCCCCCCCCCC*CCCCCCCC**5CCCCCC5CCCCCCCCCC5CC55CCCCC*C*CCC5CC5C*555555C5555555*55**55*CC*55**C####
@VH01349:24:AACVJTHM5:1:1104:18951:28451 2:N:0:AGGTGAGA+GGCATAGA
TGCAAGGGACTACAAGGGTATCTAATCCCGTTCGCTCCCCTGGCTTTCGCGGGTCAGGGTCAGGTGCAGCCCAGTAGGCCGCCTTCGCCTCTGGTGTTCCTCCGGATCTCTAAGCATTTCACCACTCCACCCGGAATTCCGCCTACCTCTACTGCCCTCCAGCGATCTAGTTTCCAATGGCCTCGCCCGGTTGAGCCGGGAGCTTTGACATCAGACTTAGACCACCGCCTGCCCGCGCTTTACGCCCAGTAACTGCGGAAAACGCTTGCGTCCTACGTTTTACGGCGGCTGCTGGCAACGT
+
C5CCCCCCCCCCCCCCCCC*CCCCCCCCCCCCCCCCCCC*CCC*CCCCCCCC*CCCC*CCCCCCCC*CC*CCC5C5CCCCC*CCCCC*CCCC5CCCCC*CC5CCCCCCC5C5***C5*C5CCCCCCC55C5C5CCC5CCCCCCCC5CCCC5*CC*5C5555CCCCC*CC*555C5CCC*C*CCC5C5**5CCCCC*C*C*CC*5CC*CCC5CC555*55**55555555C555555*C5CC555*C*CC***55*5555**5*5*5555555555**5C555**5***55**5C55*####
@VH01349:24:AACVJTHM5:1:1104:77177:29720 2:N:0:AGGTGAGA+GGCATAGA
TGCAAGGGACTACACGGGTATCTAATCCTGTTTGCTCCCCACGCTTTCGCGCCTCAGCGTCAGTACCGAGCCAGATAGCCGCCTTCGCCACTGGTGTTCTTCCCAATATCTACGAATTTCACCACTACACCCGGAATTCCACTCGCCTCTACCGTCCTCTAGTTCATCAGTCTCCAACGACCTCTCCCGGTTTAGGCGGGAGCTTTCACGTCAGACTTAATCAACCGCCTGCACGCCCTTTACGGCCAGTAACTCCGGATAACGTTTGTCTCCTACGTTTTACCCCGGCTGCTGGCATGGG
+
CC5CCCCCCCCCCCC5CCC5CCCCCCCCC*CCCCCCCC5CCCCCCCCCCCCCCCCC5*CCCCCCCC5CC5CCCC5CCCCCCCCCCCC*CCCCCCCCCC5CCCCCCCCCC*CCCCCCCCCCCC*CCC5CCC**CCCCCCCCC*CCCCCCCC5CCCCC*C5CCC5C5CC5CCCCCCCC5*5C5CCCCCCCCCCCCCC*CC5CCC*CCC*CCCCC55CC55CC5*C5CC555CC5C5555C55CC5****555555C555555555555555*5CC555555555555CCC5C5CCCC*5####
@VH01349:24:AACVJTHM5:1:1104:53338:30117 2:N:0:AGGTGAGA+CGCATAGA
TGCAAGGGACTACACGGGTTTCTAATCCGGTTCGCTCCCCACGCTTTCGCCCCTCAGCGTCAGGTGGAGCCCAGTGAGCCGCCTTCGCCGCTGGTGTTCCTCTCGATATCTACCCATTTCACCACTACACCGAGAATTCCGCTCACCTCTGCTCTCCTCAAGCCCGCCAGTATCGGAAGACCCCTCCCAGTTGAGCCGGGAGATTTCACCTCGGACTATGCGAACCGGCTGCGCCCTCTTTACGCCCAATAAATCCGGACAACGCTTGCCACCTACCTATTAGGGCGGCTGCTGGCAGTAT
+
C*5CCCCCCCCCCCCC5CCCCCCCCCCCCCCCCCCCCCCCCCC5CCCCCC*CCCCCCCCCCCCCCC5CCCCCC5C5C*CCC5CCCCC5C**CCCCCCCCCCC*5CCCCCCC*C*CC5CCCCCCC5CCCCCCCC5*C555CCCCCCC5C*CC*CCC*5C5**CCCCCCCCCCCC5*CCCC*C5C5CC55*5CC5CCCCC555*5*555555555*C55C5CC*CCCCCC5CC5CC**5555CCCCCC55555C5555555*555C5555C5CC5C55*55555***5555*5*55555####
@VH01349:24:AACVJTHM5:1:1104:16830:30912 2:N:0:AGGTGAGA+CGCATAGA
TGCAAGGGACTACAGGGGTATCTAATCCCGTTCGCTCCCCACGCTTTCGCCCCTCAGCGTCAGGTACGGACCAGAGAGCCGCTTTCGCCACTGGTGTTCCTCCCGATCTCTACGCATTCCACCACTACACCGGGAATTCCGCTCTCCTCTTCCATCCTCTAGCCCCCCACTTTTGAATGACCTCTCCCAGTTAAGCCAGGAGCTTTCACATCCAACTTGAAAGGCCGCCTACGCGCGCTTTACGCCCAGTAAATCCGGATAACGCTTGTCCCCTACGTTTTACCGGGGGTGCTGGCACATA
+
CCCCC5CCCCCCCCCCCCCCCCCCCCCCCCCCCCCCCCC5CCCCCCCCCCCCCCCCCCCCCCCCCCCC*CCCCCCCCC5CC*CCCCCCC55CCCCCCCCCCCCCCCCCCCCCCCCCCCCCCCCCCCCCCCCCC5CCCC*CCCC5CCCCCCCCCCCCCC5*CCCCC5CC55CCCCCCC5*C*5CC5CC5C5*5555*CC55C*C5CC555CC5CCC5CC*CCC5C5CCCCCCCC*C5CC*5CC5CCCCCC*CCCC*C*CCCCC55*55*5555555C5555555*5*55****55555####
@VH01349:24:AACVJTHM5:1:1104:71876:30969 2:N:0:AGGTGAGA+CGCATAGA
TGCAAGGGACTACAGGGGTATCTAATCCCATTTGCTCCCCTGGCTTTCGTTCCTCAGTGTCAGTTGCAGTCCAGAATGCCGCCTTCGCCACCGGTGTTCCTCCAGATATCTACGCATTTCACCGCTACACCTGGAATTCCGCATTCCTCTCCTGCACTCAAGCTCTCCAGTCCCAGACGCAGTTCCCCAGTTAAGCTGAGGGATTTCACGTCTGGCTTAGCGAGCCACCTACGAACCCTTTACGCCCAGTAATTCCGAACAACGCTTGCCCCCCCCGTATTACCGCGGCTGCTGGCAATGG
+
CCCCC5CCCCCCCCCCCCCCCCCCCCCCCCCCCCCCCCCCCCCCCCCCCCCCCCCCCCCCCCCCCCCCCCCCCCCCCCCCC*CCCCCC5CCCCCCCCCC*CC*CCCCCCCCCCCCCCCCCCCCC5CCCCCCCCCCCCCC5CCCCCCCCCCCCCCCC*CCCCCCCCCCCCCCCCCCCCCCCC5CCCCCCCCCCCCCCCCCCCCCCCCCCCCCCCCCCCCCC5CCCCCCCCCCCCCCCCCCC5C5C*CCCCCCCCCCCCCCCCCCC*CCC5CCCCCCCCC5CCCCC*CCCCCC5CCCCC####
@VH01349:24:AACVJTHM5:1:1104:62048:31518 2:N:0:AGGTGAGA+CGCATAGA
TGCAAGGGACTACTCGGGTATCTAATCCTGTTTGCTCCCCACGCTTTCGTGCATGAGCGTCAGTGTTAGCCCAGGGGGCTGCCTTCGCCATCGGTGTTCCTCCAGATCTCTACGCATTTCACTGCTACACCTGGAATTCCACCCCCCTCTTCCACACTCTAGCTCCCCAGTTTCAAACGCAGTTCCCAGGTTAAGCCCGGGGCTTTCACATCTGACTTAAGCAGCGGCCTGCGCACGCTTTACGCCCAGTAATTCCGATTAACCCCTGCACCCTACGTATTACCGCGCCTGCTGCCACTGA
+
C*CCCCC5CCCCCCCCCCCCCCCCCCCCCCCCCCCCCCCCCCC*CCCCCCC*CCC5CCCCCCCCCCCCC*CCCCCC**CCCCCCCCCCCCC*CCC5CCCCCC5CCCC*CCCCCCCCCC5CCCCCCCCCCC5CC5CCCCCCCCCCCCCCCCCCCCCCCCCCCCCCCCCCC*CCCCCCCCC5CC5C*CCCCCCCCC5CCCCCCCC*CC555CCCC5CCCCC*C*CCC5CCCCCCC5CCCC5CCCC5CC*CCCCCC**55CC5C5C*C5CCCCCCCC5CCC55555C5C5*5CCC*C***####
@VH01349:24:AACVJTHM5:1:1104:49910:31651 2:N:0:AGGTGAGA+CGCATAGA
TGCAAGGGACTACTGGGGTATCTAATCCCGTTCGCTCCCCATGCTGTCGCGTCTCAGCGTCAGGTGTGACCCAGCGGGTCGCCTTCGCCACTGGTGTTCCTCCGGATCTGTACGCATTTCACCACTACACCCGGAATTCCACCCGCCTCTATCACCCTCAAGCACTCCAGTTTCCGACGACCTCTCCCGGTTTAGCCAGGAGCTTTCACGCCGAACTTAAAGCGCCGCCTGCACGCCCTTTACGCCCACTAACTCCGGATAACGTTTGTCTCCTACGTTTTACCGCGGCTGCTGGCACGTA
+
CCCCCC5CCCCCCCCCCCCCCCCCCCCCCCCCC*CCC*CCCCC*CCCCCCCCCCCCCCCCCCCCCCCCCCCCC55C*CCCC5CCCCC5CCCCCCCCCCCCCC*CCCCCC*CCCC5CCCCCCC5CCCCCCCC*C*5CCCC5*CC5CCCCCCCCCCC*CCCCCCCCCCCC5CCCCCCCCCCCCC55CCC**CCCCCCC55*5CCCCCCCCCCCCCCC5CCCCC5CC*CCCCCC5CCCCCCCCCCCC*CCC5CCCCCCCCCC*CCC5CCCCC55CCCCCC5CC*CC5*C5CCCC*CCCC*####
@VH01349:24:AACVJTHM5:1:1104:24745:33108 2:N:0:AGGTGAGA+CGCATAGA
TGCAAGGGACTACACGGGTTTCTAATCCTGTTTGCTCCCCACGCTTTCGCGCCTCAGCGTCAGTTACAGACCACAAAGCCGCCTTCGCCACTGGTGTTCCTCCACATCTCTACGCATTTCACCGCTACACGTGGAATTCCGCTTTCCTCTTCTGTACTCAAGTTCTCCAGTTTCCAATGACCCTCCACGGTTGAGCCGTGGGCTTTCACATCACACTTAAAGAACCGCGTGCGCGCGGGTTACGCCCAATAATTCCGGACAACGCTTGCCTCCTACGTATTACCGGGGCTGGTGGGAAGTG
+
CC*CCC5CCCCCCCCCCCCCCCCCCCCCCCCCCCCCCCCCCCCCCCCCCC5CCCCCCCCCCC55CCCCCCCC5**CC5CCCCCCCCCCCC5CCCCCCCCCCCCCCCCCCCCCC**CCCCC5CC55CC*CC5CCCC5CCCC5CCCCC5CCCC*CCCC*C55555C*CC*CCCCC5CC55CC5CCC*C5CC5CCCC*C5C5CC5**CC**555*5*555555555C5555*5*5555555*555*55C5*5*5555*555*5*55*5*5555*5**5**5555**55*55555**55**####
@VH01349:24:AACVJTHM5:1:1104:41617:33354 2:N:0:AGGTGAGA+CGCATAGA
TGCAAGGGACTACTCGGGTATCTAATCCTGTTTGCTCCCCACGCTTTCGCACCTGAGCGTCAGTCTTTGTCCAGGCGGCCGCCTTCGCCACCGGTATTCCTCCAGATCTCTACGCATTTCACCGCCACACCTGGAATTCTACCCCCCTCTACAAGACTCTAGCCTGCCAGTTTCGAATGCAGTTCCCAGGTTGAGCCCGGGGATTTCACATCCGACTTGACAGACCGCCTGCGTGCGCTTTACCCCCAGTAATTCCGATTAACGCTTGCACCCTCCGTATTACCGCGCCTGCTGGCACGTC
+
CCCCCCCCCCCCCCCCCCCCC5CCCCCCCCCCCCCCCCCCCCCCCCCCCCCCCCCCCCCCCCCCCCCCCCCCCCC*CC*CCCCCCCC*CCCCCCCCCCCCCCCCCCCCCCCCCCCCCCCCCC5C*CCCCCCC*CCCCCCCCC*CCCCCCCCCC5*CCCCCCCCCCCCCCCCCCC5CCC*CCCCCCCCCCCC5CCCC*CCCC5CCCCCCCCCCCCCCCCCCCCCCCC5CCCC**CCCCCCC5CC*C*CCCC55CCCCCCCCC55555C*CCC*CC5CCCCCC*55*55*CCC*5CCCC####
@VH01349:24:AACVJTHM5:1:1104:33304:34623 2:N:0:AGGTGAGA+GGCATAGA
TGCAAGGGACTACCGGGGTTTCTAATCCTGTTCGCTCCCCACGCTTTCGCTCCTCAGCGTCAGTTGTTGCCCAGAGACCCGCCTTCGCCACCGGTGTTCCTCCTGATATCTGCGCATTTCACCGCTACACGAGGAATTCCAGTCTCCCCTGCAACACTCAAGTCTGCCCGTATCGACTGCAGGCCTGAGGTTGAGCCTCAGGTTTTCACAGCCGACGCGACAAACCGCCTACCAGCTCTTTACGGCCAATAATTCCGGACAACCCTTGCACCCTACGAATTACCGCGGCTGCTGGCATCGA
+
CCCCCCCCCCCCCCCCCCCCCCCCCCCCCCCCCCCCCCCCCCC5CCCC5CCCCCCCC5CCCCCCCCCCC*C*CCCC*CCCCCCCCCCCCCCCCCCCCCCCCC5CCCCCCCCCC*CCCCC5CCCCCCCCCC*CCCCCCCCCCCCCCCCCCC5CCCCC*C5CCCCCCCCCCCCCCCCCCCC*CCCCCCCCC5CCCCC5CCCCCCCCC5CCCC5CCCC5**5CCCCCCCCCCCCC*CCC5CC*C5*C*5*CCC*CCCC*CCCCCCC*CCC5CCC55CC55*555C5C*C5CCC*5C5CCC####
@VH01349:24:AACVJTHM5:1:1104:66460:34755 2:N:0:AGGTGAGA+CGCATAGA
TGCAAGGGACTACTAGGGTTTCTAATCCTGTTTGCTCCCCACGCTTTCGCGTATCAGCGTCAGTATCCAACCAGGGGGCCGCCTTCGCCACAGGTGTTCCTGCCGATATCTACGCATTTCACCGCTACACCGCGAATTCCACCCCCCTCTTTGGTACTCTAGCTTGTCAGTTTCATGCGTCGTTCCCCGGTTGAGCCGAGGGATTTCACACATGACTTAACAAACCGCCTACACGCCCTTTACGCCCAATGATTCCGAACAACGCTTGCACCCTCTGTATTACCCCGGCTGCTGGCAGGAA
+
CCCCCCCCCCCCCCCCC*CCCCCCCCCCCCCCCCCC*CCCCCCCCCCC*CCCCC55CCC5CCCCCCCCCCCCCC5CC5*C*CCCCCCCCCCCCCCCCCCCC*CCC5CCC5CCCC5CCCCCCCCCCCCCC55C*CC5CC5CCC5CCCCCC*CCC5CCCCCCCCCC55*C*CCCCC555CCCC5CCCCC5CC55CC**CCCCCCCCCC55C5CCC*CCCCCCCC5CC*CCCCCC5C555CC555CC5C5C*5C55C5CCCCCCCCCCCC5*CC*C5CCCCC5C**555*5*5555*555####
@VH01349:24:AACVJTHM5:1:1104:26601:36100 2:N:0:AGGTGAGA+GGCATAGA
TGCAAGGGACTACTAGGGTTTCTAATCCTGTTTGCTCCCCACGCTTTCGCGCCTCAGCGTCAGTTACTGACCAGAAAGCCGCCTTCGCCACTGGTGTTCCTCCACATCTCTACGCATTTCACCGCTACACGTGGAATTCCGCTTTCCTCTTCAGTACTCAAGTTCCCCAGTTTCCAATGACCCTCCCCGGTTGAGCCGGGGGCTTTCACATCAGACTTAAGGAACCGCCTGCGCGCGCTTTACGCCCAATAATTCCGGACAACGCTTGCCACCTACGTATTACCGCGGCTGCTGCCATCTG
+
C*CCCCCCCCC5CCCCCCCCC5CCCCC5CCCCCCCCCC5CCCCCCCCCCCCCCCCCCCCCCC5CCCCCCCCCCCCCCC*CCCCCCC5CCCCCCCCCCCCCC5CCCCCCCCCCCCCCCCCCCCCCCCCCCCCCCCCCCCCCCCCCCCCCCCCCCCCCCCCCCCCCC*CCCCCCCCCC5*CCCCCCCCCC5CCCCCCC5C*CCCCCCCCCCC55CCCCC5CC5CCC5CC*CCC*CCCCC*CCCCCCCCC*CCC5C5CCCCC5CCC5*CCCCCCCCC5C55CCCC*CCC55C**CCC*55####
@VH01349:24:AACVJTHM5:1:1104:6851:36724 2:N:0:AGGTGAGA+CGGATAGA
TGCAAGGGACTACTCGGGTTTCTAATCCTGTTTGCTCCCCACGCTTTCGCGCCTCAGCGTCAGTTACAGACCAGAAAGCCGCCTTCGCCACTGGTGTTCCTCCACATCTCTACGCATTTCACCCCTACACGTGGAATACCGCTTTCCTCTTCTGCACTCAAGTTACGCAGTTTCCAATGCGGACCGAGGTTGAGCCCCGGGCTTTAACATCAGACTTACATAACCCCCTGCGCGCGCTTTACGCCCAATAATTCCCGACAACGGTTGCCACCTACGTATTACCGCGGCTGCTGGGACCGTT
+
CCCCCCC5CCCCCCC5CCCCCCCCCCCCCCCCC5CCCCCCCCCCCCCCCCC*5CCC5C*CCCCCCCCCCCC5CCCCC*CCCCCCCCCCCCCCCCCCCCCCCCCCCCCCC*CC5CCCCCCCCCC*CCCCCC*CCCCCCCCCC*CCCCCCCCCCCCCCCCCCCCCCCCCCCCCCCCCCCCCCCCCCCCCCCCCCCCCCCCCCC*CCCCCCCCCC*CCCCC*CC5CCC*CCCCCCC55CCC*5CCCCC5CCCC5CC*C*5CCCC5**C5C55C5CC5*CCCCC5555C5CCCC*C55*CC####
@VH01349:24:AACVJTHM5:1:1104:7116:37482 2:N:0:AGGTGAGA+CGCATAGA
TGCAAGGGACTACTGGGGTATCTAATCCTGTTTGCTACCCACGCTTTCGTACCTGAACGTCAGTAATGGGCCAGGAAGCCGCCTTCGCCCCAGATGTTCCTCCTGATATCTACGAATTTCACCTCTACACCAGGAATTCCGCTTCCCTCTCCCATACTCTAGCGAGATGGTTTCGGATGCAGTTCCCGGGTTGAGGCCGGGGCTTTCACATCCGACCTTTCTCACCGTCTGCGTACGCTTTACGCCCAGTAAATCCGAGCAACGCTTGCACCCTCTGTATTACCGCGGCTGCTGGCATTAA
+
CC5CCCCCCCCCCCCCCCCCCCCCCCCCCCCCCCCCCCC*CCCCCCCCCCCCCCCCCCCCCCCCCCCCCCC5CC5CCCCCCCCCCCCCC5CCCCC*CCCCCCCCCCCCCCCCCCCCCCCCC55CCCCCCCCC5CCCCCCCCCCCCC5CCCCCCCCCCCCCCCC5CC*C5CCCCCCCCCCCCCCCCCCCCCCC*CC*CC*5CC5CC5CCCCCCC*CCCCCCCCCCCCCCCC5CCCCCC*CCCCCCCC*CCCCCC5CCCCC*CC5C55CCC55C*C5555CC5C*5CC***55*5C5C5####
@VH01349:24:AACVJTHM5:1:1104:56992:39148 2:N:0:AGGTGAGA+CGCATAGA
TGCAAGGGACTACTAGGGTTTCTAATCCTGTTCGCTCCCCACCCTTTCGCCCCTCAGCGTCAGTTACAGACCACAGAGTCGCCTTCGCCACTGGTGTTCCTCCACATCTCTACGCATTTCACCGCTACACGTCGAATTCCACTCTCCTCTTCTGCACTCAAGTTCCCCCGTTTGCAATGACCGCTGGGGGGTGTCGCGCGCGATTTCACATCAGAATTAAAGAACCGGCTGCGGGCGGTTTTCGCCCAAAAATTCCGGTCAACCGTTGGCACCTACGTATTAACGGGGCTCGTGGCACTGC
+
CCCCCCCCCCCCCCCCCCCCCCCCCCCCCCCCCCCCCCCCCC*CCC5CCC*CCCCCC*CCCC5CCCCCCCCCC*C5CCC*C55**CC*55C5*C5CCC5C5CCC5*C555CC*CCC5C555555*CC5**5**555*5*555**555555555*55*5555*55*55555*55*555C5*55555*5555*555*5555**5*5555***55555**5*55*555555*5555*555**55*555*555*5555***5**55**5*555555*555*5*555*55**5555**5555####
@VH01349:24:AACVJTHM5:1:1104:24802:40776 2:N:0:AGGTGAGT+CGCATAGA
TGCAAGGGACTACACGGGTATCTAATCCCGTTTGCTCCCCTAGCTTTCGCGCCTCAGCGTCAGTACCGGTCCAGAGAGCCGCCTTCGCCACCGGTGCTCCTCCCAATATCTACGCATTTCACCGCTACACTCGGAATTCCACCCTCCTCTCCCGGACTCAAGACGAGCAGTATCTCCCGCAATTCCACGGTTGAGCCGTGGGCTTTCACGAGAGACTTGCCCGCCCGCCTACGCGCCCTTTACGCCCAGTAATTCCGAACAACGCTTGCCCCCCCCGTTTTACCGCGGGTGCTGGCCGTTC
+
CC5CCC5CCCCCCCCCCCCCCCC55CCCCCCCC5CCCCCCC5CCCCCCCCC*CCCCCCCCCCCCCC*5CCC*CCCCCC*CCCCCC55C*CCC5CCC5C5CC5CCCCCCCCCCCCCCCCCC5CCCCC5CCCC*5CCCCCCCC5C55C5CCCCCC*CCC5CCC*CC5CC*C55*5*55555555C5*5C55CCCCCCC55*C55CCC555C5C55C*CC*CCCCCCC*C5*CC5**5CC*CCCCCC55CC**CCCCC*CCCCCC*CCCC**C**C5***5*555*555**555*555**####
@VH01349:24:AACVJTHM5:1:1104:39969:41060 2:N:0:AGGTGAGA+CGCATAGA
TGCAAGGGACTACAAGGGTATCTAATCCTGTTCGCTCCCCACGCTTTCGCTCCTCAGCGTCAGTTACAGACCAGAGAGTCGCCTTCGCCACTGGTGTTCCTCCACATCTCTACGCATTTCACCGCTACACGTGGAATTCCACTCTCCTGTTCTGCACTCAAGTCTCCCAGTTTCGAATGACCCTCCACGGTTGACGCGTGGGCTTTCACATCAGACTTAAAAGACCGCCTGCGAGCGGTTTACGCCCCATAATTCCGGATAACGCTTGCCACCTACGTATTACCGGGGCTGCTGCCATATC
+
CCCCCC5CCCCCCCCCCCCCCCCCCCC5CCCCCCCCCC5CC5CCCCCCCCCCCC5CCCCCCCCCCCCCCCCCCCCCCCCCCCC5CCC*CCCC5CCCCC5CC**CCCCCC5C*CC5*CCCCCCC55C5CC5CCCCCCCC5C*CC5CCCC*CC*C5*5C*CCCCCCCCCCC55CC5*CCC**555CCCC5C5C*C5*5555555*555*CCC55C*555555C5*5*5*555*555555*55C5C55*5*5*5*5555555555*5*55555555*55*5555*555555*5555C*55####
@VH01349:24:AACVJTHM5:1:1104:70304:41098 2:N:0:AGGTGAGA+CGCATAGA
TGCAAGGGACTACCGGGGTTTCTAATCCTGTTTGCTCCCCACGCTTTCGAGCCTCAGCGTCAGTTATGGTCCAGAAAGCCGCCTTCGCCGCTGGTGTTCCTCCTAATATCTACGCATTCCACCGCTACACTAGGAATTCCACTTTCCTCTCCCACTCTCAAGTCATGCAGTCTTATATGCAATTCCGGAGTTAAGCCCCGGGCTTTCACATATAACTTACACAACCGCCTACACTCCCTTTACGCCCAGTCATTCCGGACAACGCTCGCCCCCAATCTATTACCGCGCCTGCTGGCATGGG
+
CC*CCCCCCCCCCCCCCCCCCCCCCCCCCCCCCCCCCCCCCC5CCCCCCCC5CC5CC*CCCCC*CCCCCCCCC*5CCCCCCCCCCCCCCCCCCCCCCCCCCCCCCCCCCCCC*CCCCCCCCC5CCCCC5CCC**CCC5C5C*CC5CCCCC5CCCC*CCCCC5CCCCC*CCCCCCC55C*5CCCCCCCCCCC5CCCCC5CCCC*CCCCCCCCCC55C5*CCCCCCC5*5C*CCC5CC5CCCCC***CCCCCC5CCCCCCCCCCC*CCCCCCC5C*C5CCC5CCC*C*C*CC*5CC*5C####
@VH01349:24:AACVJTHM5:1:1104:34440:41666 2:N:0:AGGTGAGA+CGCATAGA
TGCAAGGGACTACACGGGTATCTAATCCCGTTTGCTCCCCTGGCTTTCGCGGCTCAGCGTCAGTTTCGGTCCAGAATGCCGCCTTCGCCACCGGTGTTCCTCCAGATTTCTACGCATTTCACCGCTTCACCTGGAATTCCACTTTCCTCTCCCGAACTCAAGTCACCCAGTATCGGACGCAGTTCCCAAGTTAAGCTTGGGGATTTCACGTCCGACTGAGGGGACCGCCTACGCGCGCTTTACGCCCAGTAATTCCGAACAACGCTTGCCACCTCTGTATTACGGCGGCTGCTGGCATACT
+
CCCC*CCCCCCCCCCCCCCCCCCCCCCCCCCCC*CCCCCCCCCCCCC5C5C*CCCCCCCCCCCCCCCCCCCCCCCCCC*CCCCCC5C5CCC5CCCCCC*CCCC*CCC*C5CCCCCCCCCCC5CC*5*C55CC55CCCCCCC5*CCCCCCCC*5CCC*C*CCC5CCCCC5CCCCCCCC5CCCCCCCC5*5C55CC5*5CC*CCC5CC55*5C55CCCC5CCC*C5*5CC5CC5CCCC*55CCC5*55*5555CC*5C5C55C*5555C5555555***5555*5555555555CC55*####
@VH01349:24:AACVJTHM5:1:1104:58488:41931 2:N:0:AGGTGAGA+CGCATAGA
TGCAAGGGACTACTCGGGTATCTAATCCTGTTCGCTCCCCACGCTTTCGTCCCTCAGCGTCAGTTACAGTCCAGAGAGTCGCCTTCGCCACTGGCGTTCCTCCTAATATCTACGCATTTCACCGCTACACTAGGTATTCCACTCTCCTCTGCTGCACTGAACCCCAATAGTTTGCCAGGCTTACTACGGTTGACGCGTAGCCTTTCACCCCAGACTTTATTGGGCGCCTACGCACCCTTTACGCCCAGTGATGGCGGAAAACCGTCGGCCCCTACGTATTAACGGCGCTGCTGGCACAGAG
+
C5C*C5CCC*CC*CCCCCCCCCCCCCC*CCCCC*CCCCCCC5CCCCCCCC***CCCCCCCC5CC5CCC*5*CCCCC*C55555*555CC555*5*5*55**55*55*5***5*55*555555****5**55555*55555555*555*5*55555**5*55**5555**5555*5*5555*55***55555*5*5555*555*5555**5555**555*55*5555555*55*55**555*5****5****5***55**5*5555555**55555*555*5**5*55*5**5*5555####
@VH01349:24:AACVJTHM5:1:1104:70626:43956 2:N:0:AGGTGAGA+CGCATAGA
TGCAAGGGACTACAAGGGTTTCTAATCCCGTTCGCTCCCCTGGCTTTCGCGCCTCAGCGTCAGTATCGGCCCAGTAGCCCGCCTTCGCCTCAGGTGTTCCTCCCGATATCTACGCATTTCACCGCTACACCGGGAATTCCAGCTACCTCTTCCGTACTCTAGCCCTGCAGTATCAGCCGACCCTCCGGGGTTGAGCCCCGGGCTTTCACAGCTGACTTACAAGGCCGCCTACGCGCCCTTTACGGCCAATATTTCCGAACAACCCTTGCCACCTACGTATTACCGCGGCTGCTGGCAACTG
+
5CCCCCCCCCCCCCCCCCCCCCCCCCC5CCCCCCCCCCCCCC5CCCCCCCCCCCCCCCCC*CC5CCCCCC5CCCCCCCC5CCCCCCCCCCCCCCCCCCCCCCC*CCCCCCCCCCCCCC5CCCCCCCCCCCC5CCCCCCC5CCCCCCC5CCCCCCC5CCCCC5CCCCC5CCCCCCCC*CCCCCCCCCCCCCCCCC*CCCCCCC*CCC5CCCCCC5CCCCCCCCCC*CCCCCCC*CCCCCCCCCC*CCC*5C**C5C5CCC*C55*5C5555C55555555555555*C555*555555####
@VH01349:24:AACVJTHM5:1:1104:24139:44127 2:N:0:AGGTGAGA+CGCATAGA
TGCAAGGGACTACCCGGGTATCTAATCCTGTTTGCTCCCCACGCTTTCGTGTCTCAGGGTCAGTATCTGTCCAGTTGGCCCCCTTCGCCACCGGTGTTCCTCTCGATATCTACGAACTTCACCTCTACACCGAGAATTCCACCAACCTCTCCAGTACTCTAGCCGGGCAGTAGGGAGTGCACTTCCAGGGTTGAGCCCTGGGCTTTCACACCTGACTTACTCGACCGCCTACACACGCTTTACGCCCAGTAATTCGCAACAAGGTTTCGACCCTCTGTCTTACGCCGGCTGCTGGCACTTG
+
CCCCCC5CC*C5C*CCC5CC5CC5CCC5CCCCCCCCCCCCCCCCCCCC*CC5CC5CC5CCC5CCCCCCCCCCCCCCCCCC*CCCC**CCCCCCCCCCCCCCCCC*CCCC5C5C*CCCCCCCCCCC*CCCCC5CC*5CCC*5CC**CCC*C*C5*55CC5C5*C5CC**C5C5*55CC55C*5CCCCC*5*C5C*CCC55CC*5*5CCC5C5C*555555555555555555*5*55**C*5555*55*5555555**5*555**555**555555555555*55**5**55*55*55####
@VH01349:24:AACVJTHM5:1:1104:72122:44354 2:N:0:AGGTGAGA+CGCATAGA
TGCAAGGGACTACCGGGGTATCTAATCCTGTTTGCTCCCCACGCTTTCGTGCATGAGCGTCAGTGTTGGCCCAGGTGGCTGCCTTCGGCATTGGTGTTCCTCCACATCTGTACGCATTTCACCGCTACACGTGGAATTCCACCTCCCTCTGCCACACTCGAGCACCGTAGTTTCGAGCGCAATTCCCAAGTTAACCCCGGGGCTTTCACACTCGACTTGGGACGCCGCCTACGCACACTTTACGCCCAGTAATTCCGATTAACGCTCGCAGCCTACGTATTACGGCGCCTGGTGGCAATCT
+
CCCCCCCCCCC*C*CCC*CC*CCCCC5CCCCCCCCCCCCCCCCCCCCCCCC*CCCCCC*CCCCCCC*CCCCCCCC*CC*CCCCCCC5*CCCCCCCCCC5CCCCCCCCCC*CCCC*5CCCCCCCCCCCCCCCCCCCCCCCCCC5CCCCCCCCC*CCCCCCCCC5CCCCCCCCCCCC5C5CC*CC5CCCCC5C5CC**C5CCCCCC55C5CC*CC*CCCCC5*CCC*CCCCCCCCCCC5C5C***C55CCC*55C55C5CC55C*555*555555555555555****C**5**C55*5####
@VH01349:24:AACVJTHM5:1:1104:38701:45357 2:N:0:AGGTGAGA+CGCATAGA
TGCAAGGGACTACTGGGGTTTCTAATCCCGTTTGCTCCCCTGGCTTTCGCGCCTCAGCGTCAATGGCGGTCCAGGATGGCGCCTTCGGCACCGGTGTTCCTCCAGATATCTACGCATTTCACCGCTACACCTGGAATTCCGCATCCCTCTCCCGGATTCAAGCCTACCAGTATCAGACGCAGTTCCCGGGTTGAGCCCGGGGATTTCACGTCTGACTTAACAGGCCGCCTACGCGGCCTTTACGCCCAGTAATTCCGAACAACGCTTGGCCCCTCTGTATTACCGCGGCTGCTGGGAGCTT
+
CCCCCCCCCCCC5CCC5CCCCCCCCCCC*CCCCCCCCCC5CCC5CCC*CC5CCCCCCCCCCCCCC*CC5CCCCCCCCC*CCC*CC5C5CCCCCCCCCC*5CCC555CCC5CCCCCCCCCCCC*CCCCCCCCC5CCCCCCCC*CCCCCCCCCC5C*CCCCC5CCCCCCCCCCCCCCCCCCCC5CCC5CCC*CCCC5CCC*C*CC5CC*5CC5CCCC*CC5C5C5CCCC5555CCCC5C5CCCC*CCCCC5CCC*CCC5CCCCC5CCCC5*C*C55*5*5555C**55CCCC5CC55CC####
@VH01349:24:AACVJTHM5:1:1104:68941:45868 2:N:0:AGGTGAGA+CGCATAGA
TGCAAGGGACTACAGGGGTTTCTAATCCCGTTTGCTCCCCTGGCTTTCGCTCCTCAGCGTCAGTGTTGGTCCAGGATGCCGCCTTCGCCACCGGTGTTCCTCCAGATATCTACGCATTTCACCGCTACACCTGGAATTCCGCATCCCTCTCCCAAACTCAAGCCATCCAGTATCGGACGCCGTTCCCCGGTTAAGCCGAGGGATTTCACGTCCGACTTAGTTGGCCGCCTACGAGCCCTTTACGCCCAGTAATTCCGAACAACGCTTGCCCCCCCCGTATTACCGCGGCTGCTGGCAAAGA
+
CC5CCCCCCCCCCCCCCCCCCCCCCCCCCCCCCCCCCCCCCCCCCCCCCCCCCCCCC5CCCCCCCCCCCCCCCCCCCCC55CCCCC5CCCCCCCCCCC*CCCCCCCCCCCCCCCCCCCCCCCCCCCC*CCCCCCCCCCCCCCCCCCCCCCCCCCCCCCCCCCCCCCCCCCCCCCC5CCC*CCCCCC5CCCCCCCCCCCC5CCCCC*CCCCCCCCCCCCCCCCCCCCCCCCC5CC**CCCCCCCC5CCCCCCCCCCCCCCCCCCCCCCCCC**5CCC**CCCCCC5CC*5CCCCCCC5####
@VH01349:24:AACVJTHM5:1:1104:21128:47970 2:N:0:AGGTGAGA+CGCATAGA
TGCAAGGGACTACACGGGTATCTAATCCTGTTTGCTCCCCACGGTTTCGTGCCTCAGTGTCAGTTATGGTCCAGGAAGCCGCCTTCGCCACTGGTGTTCCTTCCGATATCTACGCATTTCACCGCTACACCCGAAATTCCACTTCCCTCTACCATACTCTAGTCCGCTAGTATCAAATGCAGTTCCCAGGTTGAGCCCAGGGCTTTCACATCTGACTTGGCAAACCACCTACGCACCCTTTACGGCCAGTAATTCCGATTAACCCTTGCACCCTCTGTATTACCGCGGCTGGTGGCACTAA
+
CCCCCCCCCCCCCCCCCCCCCCCCCCCCCCCCCC*CC5CCCCC*CCCCCCCCCCCCC5CCCCCCCCCCCCCCC5CCCCCCCCCCCCC*CCCC5CCCCCCCCCCCCCCCCCCCCCCCCCCCCCC*CCCCCCC*CCCCCCCCC*CCC5CCCCCCCCCC5CCCCCCCCCCCCCCCCCC*C55C5CCC*CCC5CCCCCC*5C5C*CC*CCCCCCCCC5C5CCCC*CCC5*CCCCC5C5CCCCCCCCCCC5CC5CCCCCCCCCCC55C*5555C55555*5555C5*5***5555**55*5*####
@VH01349:24:AACVJTHM5:1:1104:17436:50185 2:N:0:AGGTGAGA+CGCATAGA
TGCAAGGGACTACTGGGGTTTCTAATCCTGTTTGCTCCCCACGCTTTCGCGCCTCAGCGTCAGTTACACACCAAAGAGTCGCCTTCGGCACTGGTGTTCCTCCACATCTCTACGCATTTCACCGGTACACGTGGAATTCCACTCTTCTCTTCTGGACTCAAGTTCCCCAGTTTCCAATGACCCTCCCCGGTTGAGCCGGGGGCTTTCACATCAGACTTAAGGAACCGCCTGCGCGCGCTTTACGCCCAATAATTCCGGACAACCACTGCCACCTCCCTATAACCGCGGCTGGTGGCAGTTC
+
CCCCCC*CC*CCCCCCC5C5CCCCCCCCCCCCCCCCC5CCCCCCCCCCCC*CCCCCC5CCCCCCCCCC*C5CCCCCC*C*5CCCCC**CC5CCCCCCC*CCC*C55CC55CCCC*C5CCCCCC5*CC5C5CC5CC5*55CCCC55CCCCCCCCC5CCCCCC*CCC*C*C5CCC555C55CC555C5CC5CCCCCCCC*C*C55CCC*CCCC555C*C**5555555555CC55CC*CCC5C5*C*C55555**55**55555*5***555555*55*5*55**555*5555*55***####
@VH01349:24:AACVJTHM5:1:1104:27926:53933 2:N:0:AGGTGAGA+CGCATAGA
TGCAAGGGACTACCCGGGTATCTAATCCTGTTTGCTCCCCACGCTTTCGCGCCTCAGCGTCAGTTACAGACCAGAAAGCCGCCTTCGCCACTGGTGTTCCTCCACATCTCTACGCATTTCACCGCTACACGTGGAATTCCGCTTTCCTCTTCTGTACTCAAGTTTCCCAGTTTCCAATGACCCTCCACGGTTGAGCCGTGGGGTTTCACATCAGACTTAACAAACCGCCTGCGCGCGCTTTACCCCCAATAATCCCGGATAACGCTCGCCACCTACGTATTACCGCGCCTGGTGGCCTGAT
+
C*CCCCCCC*C5CCC5CCCCCCCCCCCCCCCCCCCCCCCCCCCCCCCCCCCCCCCCC*CCCCCCCCCCCCC5CCCCC55C5CCCCCCCCCCCCCCCCCCCCCCCCC5CCCCCCCCCCCCCCCCCCCCCCC5CCCCCCC*CCCCCC*CCC5CCCCCCCCCCC*CC55CCC55CCCCCC*C5C5CCC*5CCC*CCCC5CCCC*C*CCCCCCCC5C5C5CCCC*555555C5CC**CC5CC*C5C**5CCCCC*5*55555C5C55*555555CCC555555**C55555**55555C**####
@VH01349:24:AACVJTHM5:1:1105:18724:1871 2:N:0:AGGTGAGA+CGCATAGA
TGCAAGGGACTACAGGGGTTTCTAATCCCGTTCGCTCCCCTAGCTTTCGCGCCTCAGCGTCAGTGTCAGCCCAGCAACCCGCCTTCGCCGCAGGTGTTCCTCTCGATATCTACGCATTTCACCGCTACACCGAGAATTCCAGTTGCCCCTTCTGCACTCTAGCCCCGCACTATCGGCTCACCTTTCCGAGTTAAGCCGGGAGATTTCACAGTCGACTTCGGGTGGCCGCCTACGCGCCCTTTACGCCCAGTAAATCCGAACAACCCTTGCTCCCCCGGTATTACCGCCGCTGCTGGGCACC
+
CCCCCCCCCCCCCCCCC5CCCCCCCCCCC*CCCC5CCCCCCC55CCCCCC5CCCCCC55CC5CCCCCCCCCCCCCCCCC*CCCCCCCCCCCCCCCCCCCCCCCCCCCCCCCCCCCCCCCCC5CCCC5CCCCCCCCCCCCC*CCCC*C5CC*CCC5CC55C55CCCC555*C5C*CC*C*555CCC5*55C5C*C555*CCCC5CCC*C5CCCC*CCCC5*555CCC55555555555C5CC5C55*55C*5*55*555555****5*55*5555*5**5*55555*5*5555**55*####
@VH01349:24:AACVJTHM5:1:1105:32831:4313 2:N:0:AGGTGAGA+CGCATAGA
TGCAAGGGACTACTCGGGTATCTAATCCTGTTTGCTCCCCACGCTTTCGCGCCTCAGCGTCAGTTACAGGCCAGACAGTCGCCTTCGCCACTGGTGTTCCTCCCGATCTCTACGCATTCCACCGCTACACCGGGAATTCCACTATCCTCTCCTGCACTCAAGTTCTCCAGTTTTGGGTGCCTACAGCGGTTGAGCCGCTGCCTTTGACGCCCAACTTAAAGAACCGCCTGCGCGCGCTTTACGCCCAATAATTCCGGACAACCCTTGCCACCTACGTATTACCGCGGCTGCTGGCACGGAA
+
CC*CCCCCCCCCCCCCCCCCCCCCCCCCCCCCCCCCCCCCCCCCCCCCCCCCCCCCCCCCCCCCCCCCCCCCC5C5CCCCCCCCCCCCC5C5CCCCCC*CCCCCCCCCC*CCCCCCCCCCCCCCCCCCCCCCCCCCCCCCCCCCCCCCCCCCC*CCCCCCCCCCCCCCCCCCCCCCCCCC*CCCCCCCCCCCCC*CC*C*CCCCCCCCCCCCCCCCCCCC*CCCCC*CCCCCC5CC*CC5CCC**CC5CC5CCC*5CCCCCC*CCCCC*CCC5CC*5*555555*55CC*55C5CC5####
@VH01349:24:AACVJTHM5:1:1105:26923:4578 2:N:0:AGGTGAGA+CGCATAGA
TGCAAGGGACTACTAGGGTTTCTAATCCTGTTTGCTCCCCACGCTTTCGCGTATCAGCGTCAGTATCCAACCAGGGCGCCGCCTTCGCCACAGGTGTTCCTCGCGATATCTACGCATTTCACCGCTACACCGGGAATTCCACCCCCCTCTTTGGTACTCTAGCTTGTCAGTTTCATGCGTCGTTCCCCGGTTGAGCCGAGGGATTTCACACATAACTTAACAAACCGCCTACACGCCCTTTACGCCCAATGTTTCCGAACAACGCTTGCACCCTCTGTATTACCGCGGCTGCTGGCACGAT
+
CCCCCC*CCCCCCCCCCCCCCCCCCCC*CCCCCCCCCCC5CCCCCCCCC5CCCCCCCC5CCCCCCCCCCCCCCCC*CCCCCCCCCCCCCCCCCCCCCCCCC5*C*CC5CCC5CCCCCCCCCCCCCCCCCCC5CCCCCC5CCCC*C**C5C5C5C5C5**C555CC*5CCC5CCCC5CCCCC5CCCC*C5C5CCC*CCCC5C*CC*CCCC*C5CCCC555C5C55C5CC5CCC5555C*5C5C*C*C555C5*5555555C55C55CC*55*5555*5*55555*555555*C555C5####
@VH01349:24:AACVJTHM5:1:1105:26146:4938 2:N:0:AGGTGAGA+CGGATAGA
TGCAAGGGACTACTAGGGTTTCTAATCCTGTTTGCTCCCCACGCTTTCGCGCCTCAGCGTCAGTTACACTCCAGACAGCCGCCTTCGCCACTGTTGTTCCTCCACATCTCTACGCATTTCACCGGTACACGTGCAATTCCCCTCTCCTCTTCTGCACTCAAGTCTCCCAGTTTCCAGTGGGTCACGGGGTTCAGCCCCGCACTAAAACACCATACTTAAACCACCCCGTGGCGGCGCTTTACGCCCAATAATTCCGCACAACCCTTGCCCCCTACGTTTTACCCCGGCTGTTGGCACAGTA
+
C*C*CC5*5*C*CC*CCC5C55555555555555555C5*5*C*CCCC*C5C5C5CC*555C5C*CC5*555**5*55555C55C5*555*55*5*555*55555555555555555C55C55*5555*C555*55*555**5*55*5555*5**55555C55*5*5555555C55555*555C555555******55555*5*55555555*5*55555*555*5*5555**555*5555***5555*5555555***5*5*555555555555555**555*55C*5**55*555####
@VH01349:24:AACVJTHM5:1:1105:39193:5184 2:N:0:AGGTGAGA+CGCATAGA
TGCAAGGGACTACTAGGGTATCTAATCCTGTTTGCTCCCCACGCTTTCGCGCCTCAGCGTCAGTTACGGTCCAGATGGCCGCCTTCGCCACCGGTGTTCTTCCCAATATCTACGAATTTCACCTCTACACTGGGAATTCCACCATCCTCTCCCGTACTCTAGCCTTGCAGTCTCAAGCGGCATTCCCGGGTTAAGCCCACGCCTTTCACGCCCAACTTACAAAGCCGCCTGCGCGCCCTTTACGCCCAGTAATTCCGAACAACGCTAGCCCCCTTCGTATTACCGCCGGTGCTGGCACGAC
+
CC*CCCC5CCCCCCCCCCCCCCCCCCCCCCC5CCCC5CCC*CC5CCCCCCCCCCC*C5CCCCCCCCC5*CCCCCCCCC*CCCCCCCC5C5CCCCCCCCCC5CCCCCCCCC*CCCCCCCCCCCCCCCCCCCCCCCCCCCC5CC*CCCCCCCCCCCCCCCCCCCC*CC*5CCCCCCCC**C*CCCCCCCCCCCCCCCCCCC*CCCCC5*C*5CC*C5C5CCCCCC*55C*55*C55555*5CCC5C5CCC*5C5C*C*5CCCC*5555*C555C5CCC5**55C5C55CC*C55CC5C5####
@VH01349:24:AACVJTHM5:1:1105:49115:8554 2:N:0:AGGTGAGA+GGCATAGA
TGCAAGGGACTACAGGGGTTTCTAATCCTGTTTGCTCCCCACGCTTTCGCGCCTCAGCGTCAGTTACAGACCAAAGAGTCGCCTTCGCCACTGGTGTTCCTCCACATCTCTACGCATTTCACCGCTACACGTGGAATTCCACTCTTCTCTTCTGCACTCAACTTCCCCAGTTTCCAATGACCCTCCCCGGTTGAGCCGGGGGCTTTCACATGAGACTTAACGAACCGCCTGCGCGCGCTTTACGCCCAATAATTCCGGACAACCGTTGCCACCTACCGATTACCGGGGCTGCTGGCACGCG
+
C*CCCCCCCCCCCCCCC5CCCCCCCCCCCCCCCCCCCCCCCCCCCC*5CCCCCCCCCCCCCCCCCCCCCCCCCCCCCCCCCCCCC*CCCCCC5C5CCC*CCC*CCCC5CCCC5C5CCCC5CCCC5CCCCC*CCCCCCC*CCCCC5C5C5CC5CC*CCCCCC*CC5CCCC5CCCCCCCCCCCC5CCCCC*C5C5CCCC5CCCC5CCCCCC5*C5*CC5CCC5CCC*5CCCCC55C5CC*CCCC***5C*55555555*5*555**5555*55555C5**55*5*55**5*C5C555**####
@VH01349:24:AACVJTHM5:1:1105:68581:8743 2:N:0:AGGTGAGA+CGCATAGA
TGCAAGGGACTACAGGGGTATCTAATCCTGTTTGCTCCCCACGCTTTCGCGCCTCAGCGTCGGATCCGGCCCAGTCGGCCGCCTTCGCCACGGGTGTTCTTACAGATATCTACGCATTCCACCGCTACACCTGTAATTCCACCGACCTCTACCCATCCCTAGATCCGCAGTATCAGAAGCAGCTTCGGAGTTGAGCTGCGAAATTTCACTTCCGACTTACAGGACCCGCCTGCCGGCGCTTTTCGGCCAGCAATTCCCAACAATGCTCGCACCCTCTGTATTACCGCCGCTGCTGGGCTTC
+
CCCCCCCCCCCC5CCCCCCCCCCCCCCCCCCCCCCCCCC*CCC*CCCCCCCCCC5CCCCCCCCCC5CC5CCC*5CCCCCCCCCCCCCC5CCCCCCCCC5CCC5C*C*5*5CCC5CC5CCCCCCC5C*CC*CC*CCCCCCCCCCCC5CCCCC*C*5555C5555C55CCCCCCC*C5CC*CC5*CC5CCC5CCCCC5C*CC5CCCCC*C*5CCC5CCC***55C5*5*55C*55555*5*555*555***5**55555*555*5*555*555555555555555**555555555555####
@VH01349:24:AACVJTHM5:1:1105:64964:9481 2:N:0:AGGTGAGA+CGGATAGA
TGCAAGGGACTACTCGGGTTTCTAATCCTGTTCGCTCCCCACGCTTTCGCGTCTCAGCGTCAGTACCGTCCCAGAGAGCTGCCTTCGCCATTGGTGTTCTTCCTGATATCTGCGCATTTCACCGCTACACCAGGAATTCCACTCTCCTCTTCCGGACTCTAGCCACACGGTTTCCGTCGACGTCTGGAGGTTAAGCCTCCAGTTTTCACAACGGAGCTGCGTGGCCGCCTACACGCTCTTTACGGCCAGTAAATCCGGACAACGCTTGCCCCCTACGTATTACCGCGGCTGCTGGCATGGA
+
CC5CCCCCCCCCCCCCCCCCCCCCCCCCCCCCCCCCCCC5CCC*CCCCCCCCCCCCC5*CCCCCCC5CC5CCCCCC5C*CCCCCCCCCCCCCC5CCCCCCCCCCCCCCCCCCCCCCCCCCCCC*CCCCCCCC*CCCC*CCCCCCC5CCCCCC5CCCCCCCCCCCCCCC5CCCCCC5CC*5CCCCCCCCCCCCCCC*CCCC*CCCCC5CC5CCCCC*CCC5CCCC*CC*CCCCCCCCCCCCCCCCC*CCCCC5CC5CCCCCCCCC5CCCCCC*C5C555C5C5555555*C*CC*C55####
@VH01349:24:AACVJTHM5:1:1105:71800:9728 2:N:0:AGGTGAGA+CGCATAGA
TGCAAGGGACTACTGGGGTTTCTAATCCTGTTTGCTCCCCACGCTTTCGCACCTCAGCGTCAGTACCGGACCAGTGGGCCGCCTTCGCCACCGGTGTTCTTCCTAATATCTACGAATTTCACCTCTACACTAGGAATTCCACCCACCTCTTCCGGACTCGAGACCAACAGTATCAAAGGCAGTTCCGAGGTTGAGCCCCGGGATTTCACCCCTGACTTGAAAGTCCGCCTACGTGCGCTTTACGCCCAGTGATTCCGAACAACGCTACCCCCCTTCGTATTACCGCGGCTGCTGGGACACG
+
CCCCCCCCCCC5CCCCCCCCCCCCCCCCCCCCCCCCCCCCCCCCCCC5CCCC*CCCCC5CCCCCCCCCCCCCCCCCCC*CCCCCCCCCCCCC5CCCCCCCCCCCCCCCCCCCCCCCCCCCCCCCCCCCCCCC5CCCCCCCCC5CCCCCCCCCCCCCCCCCCCCCCCCCCCCCCCC5C5*5CCCCCCCCCCCC*CC*CCC*CCCCCCCCC55CCCCCCCCCCCCCCCCCCCCCCCCCC*CCCCCC*CCCCCCCCCCCCCCCCC5CCCC*CC*CCCC*CCC*5CC55C5*CC*CC*C5C####
@VH01349:24:AACVJTHM5:1:1105:21261:11223 2:N:0:AGGTGAGA+CGCATAGA
TGCAAGGGACTACTCGGGTATCTAATCCTGTTTGCTACCCACGCTTTCGTGTCTCAGCGTCAGTTGCGGTCCAGAAAGCCGTCTACACCGCAGGTGTTCCTCCTGATATCTACGCATTTCACCGCTACACCAGGAATTCCGCTTTCCTCTCCCGCACTCAAGCCTGCCAGTCTTCGGCGCACCCTCCCAGTTGAGCCGGGAGATTTCACACCGAACTTAGCTGACCGCCTACACACTCTTTACGCCCAGTAACTCCGAACAACCCTTGCTGCCTACCTATTACCGCGGCTGCTGGCAGTAC
+
CCCCCCCCCCCCCCCCCCCCCCCCCCCCCCCCCCCCCC*CCC5CCC5CCCCCCCCCCCCCCCCCCC*CCCCCCC*CCCCCCCCCCCCCCCCCCCCCCCCCCCCC*CCCCCCCCCCCCCCCCCCCCCCCCCCCCCCCCCCCC*CCCCCCCCCCC5CCCCCCCCCCCCCCCCCCCC5CCCCCCCCCCCCCCCCCCCCCCCCCCC*5CC*CCCCCCCCCCCCCCCCCCCCCCCCCCCCCCCCCCC5C*CCCCCCCCCC*CCCCCCC*5CCCCCC*CCCC*CCCCC5CC5***5*5C5CCC####
@VH01349:24:AACVJTHM5:1:1105:24101:11980 2:N:0:AGGTGAGA+GGCATAGA
TGCAAGGGACTACTAGGGTTTCTAATCCTGTTTGCTCCCCACGCTTTCGCACCTCAGCGTCAGTATCGGTCCAGGCTGCCGCCTTCGCCACTGGTGTTCCTCCCGATATCTACCAATTTCACCTCTACACCGGGAATTCCGCAGCCCTCTCCCGTACTCAAGTCACGCAGTTTCGAATGCACTTCCTTGGTTAAGCCTAGGGATTTCACATCCGACTTACGCGACCGCCTACGTGCGCTTTACGCCCAATGATTCCGAGCAACCTTTGCACCCTCCGTATTACCGCGGCTGCTGGCAAACG
+
CCCCCCCCCCCCCCCCCCCCCCCCCCCCCCCCCCCCCCCCCCCCCCCCCCCCCCCCCCCCCCCC*CCCCCCCCCCCCCCCCCCCCCCCCCCCCCC5CCCCCCCCCCCCCCCCC*CCCCCCCCC*CC5CCCCCCCCCCCC*CCCCCCCCCCCC55CCCC5CCCCCCCCCCCCCC5CCCCCCCCCCC5CCC*CCCCC*CCCCCCCCCCCCCCCCCCCCCCCCCCCCCCCCCCCCCCCCC5CCCCCCCCCCCCC5CCCCCCC5CCCC5CCC5C*C**CCCCCCCC5CCCC5CC*5CCCC*####
@VH01349:24:AACVJTHM5:1:1105:53925:14044 2:N:0:AGGTGAGA+CGCATAGA
TGCAAGGGACTACACGGGTATCTAATCCTGTTTGCTCCCCACGCTTTCGTGCATGAGCGTCAGTTATAGCCCAGAGACCTGCCTTCGCCATCGGTATTCCTCCCGATATCTACGCATTTCACTGCTACACCGGGAATTCCAGTCTCCTCTGCCAAACTCCAGCCTTGCAGTCCGAAATGCCATTCCCAGGTTAAGCCCGGGGATTTCACATCTGGCTTACAAAACCGCCTGCGCACGCTTTACGCCCAGTAATTCCGATTAACGGTCGCACCCTAGGTATTACCGCGGCTGCTGGGAATGT
+
CCCCCCCCCCCCCCCCCCCCCCCCCCCCCCCCCCCCCC5CCCCCCCCCCCCCCCCCCCCCCCCCC5CCCCC*CC55*5CCC5CCCCCCCCC5CCCCCCCCCCCCCCCCC5CCCCCCCCCCCCCC5CCCCCCCCCCCCCCC5CCCC*CCCCCCCCCCCCCCCC5CCCCCCCC*CCCCCCC*5CCC5CCCCCCCCCC*C5CCCCCCCC5CCCCCC5CCCCCCCCCCCC5CC*C5C*C5CCCCCC5CC*5CCCCCCC5CCCCCCCCC*CC**C*C*CC5*CCC5CCCCCCCC555C5C55####
@VH01349:24:AACVJTHM5:1:1105:32452:14347 2:N:0:AGGTGAGA+CGCATAGA
TGCAAGGGACTACAAGGGTATCTAATCCTGTTCGCTCCCCACGCTTTCGCTCCTCAGCGTCAGTAATGGCCCAGAGATCCGCCTTCGCCACCGGTGTTCCTCCTGATATCTGCGCATTTCACCGCTACACCAGGAATTCCGATCTCCCCTACCACACTCTAGCTAGCCCGTATCGAATGCAGACCCGGGGTTTAGCCCCGGGCTTTCACATCCGACGTGACAAGCCGCCTACGAGCTCTTTACGCCCAATAATTCCGGACAACGCTTGCGCCCTACCTATTACCGCGGCTGCTGGCACTCA
+
CCCCCCCCCCCCCCCCCCCCCCCCCCCCCCCCCCCCCC*CCC55CCCCC*CCCCCCCCCCCCCCCCCCCCCCCCCCCCCCCCCCCCC*CCCCCCCCCCCCCCCC*CCCCCCCCCCCCCCCCCCCCCCCCCCCCCCCCCCCCCCCCCC5CCCCCCCC5CCCCCCCCCCCCCCCCCCCCC5**CCC5CC5CCCC*CCC*5CCCC5CCCCCCCCC*CCCCCCCCCC5C*CCCCC5CC5CCCCCC5555CC5CCCCCCC5*CCCCC55CCCCC5*5C5C*5CCCCCCCC5CC*55CCCCCC####
@VH01349:24:AACVJTHM5:1:1105:70285:14385 2:N:0:AGGTGAGA+CGCATAGA
TGCAAGGGACTACAAGGGTTTCTAATCGTGTTTGCTACCCACGCTTTCGCAGCTCAGTGTCAGTATTGGCCCAGGAAGTCGCCTTCGCCACTGGTGTTCCTTCCGATATCTACGCATTTCACCGCTACACCGGAAATTCCACTTCCCTCTACGATACTCTAGTCAAGCAGTATCGAATGCAATTCCCAGGTTAAGCCCAGGGCTTTCACATCCGACTTACCAAACGACCTAGGTGCGGTTTACGCCCAGTAATTCGGATTAACGCTTGCACCCTGCGTATTAGCGCGGCTGGTGGCACGGT
+
CC5*CC*CCCCC5C55C5C5C5CCCCC*CCCCC5CCCCCCCCCCCCCCCCC**C**C5CC*5C555CC5CC*CC*CCCC*CC5CCCCCCCCC5CC*CCC*C5CCCC**CCC5C5CC5CCCCCCCCCCCCCCCCCCC5CCCC5CCCC*CCC*C*CCCCCCCC*CCCCCCCCCCCCCCCC5*C*CC5*55**C55CC5*CC5CC5C5C5C5C5CCCC*C5*5C555555555555CCCC*55CC5CCCC*5CCCC***5*5555555555555*55555**555**555*555*55555####
@VH01349:24:AACVJTHM5:1:1105:67161:14934 2:N:0:AGGTGAGA+GGCATAGA
TGCAAGGGACTACTAGGGTTTCTAATCCCGTTTGCTCCCCCGGCTTTCGCTCCTCAGCGTCAGTGCCGGTCCAGGATGCCGCCTTCGCCACCGGTGTTCCTCCAGATATCTACGCATTTCACCGCTACACCTGGAATTCCGCATCCCTCTCCCGAACTCAAGCCATCCAGTATCACACGCAGTTCCCCGGTTGAGCCGAGGGATTTCACGTGTGACTTAGTTGGCCGCCTACGAGCCCTTTACGCCCAGTAATTCCGAACAACGCTTGCCCCCCCCGTATTACCGCGGCTGCTGGCAGGAC
+
CCCCCCCCCCCCCCCCCCCCCCCCCCCCCCCCCCCCCCCCCCCCCCCCCCC5CCCCCCCCCCCCCCCC*CC5CC*CCCCCCCCC5CC*CCCCCCCCCCCCC5CCCCCCCCCCCCCCCCCCCCCCCCCCCCCCCCCCCCCCC5CCCCCCCC5CCCCCCCCCC5CCCCCCCCCCCCCCCCCCCCCCCC5CCCCCCCCCCCCCCCCCCCCCCCCCCCC*CCCCCC55**C5CCCCC5CCCC5CCC5C5CCCCCCCCCCC5CCCCCCCC*C55CC5C5C*5CCCCC555CC55C5*CC*5*####
@VH01349:24:AACVJTHM5:1:1105:31638:15653 2:N:0:AGGTGAGA+GGCATAGA
TGCAAGGGACTACTCGGGTATCTAATCCTGTTTGCTACCCACGCTTTCGTGTCTCAGCGTCAGTTGCGGTCCAGAAAGCCGTCTACACCGCAGGTGTTCCTCCTGATATCTACGCATTTCACCGCTACACCAGGAATTCCGCTTTCCTCTCCCGCACTCAAGCCTGCCAGTCTTCGCCGCACCCTCCCAGTTGAGCCGGGAGATTTCACACCGAACTTAGCTGACCGCCTACACACTCTTTACGCCCAGTAACTCCGAACAACCCTTGCTGCCTACTTATAACCGCGGCTGCTGGCAGCCT
+
CCCCCC5CCCCCCCCC5CC5CCCCCCCCCCCCCCCC*C*CCCCCCCCCCC*CCC*CCCCCCC5CCC*CCCCCCCCCCCCCCCCCCCCCCC*C*C5CCCCCCCCC*CCCCCCCCCCC5CCCCCCCCCCCCC5CCCCCCC5C5*CC55*CCC*C*CCCCC5C*5*CC555CC5CCCC5*CC5C*5CC5C*CCCC5CCCCCCCCC5CCCCCCCCCCCCCCCCCCCCCC**C5CCC55CCC*CCCCCC*CC55CCCCCCCC55*555**5C55C5**5C**55555555*5555555*555####
@VH01349:24:AACVJTHM5:1:1105:13952:17471 2:N:0:AGGTGAGA+CGCATAGA
TGCAAGGGACTACTAGGGTATCTAATCCTGTTTGCTCCCCACGCTTTCGTGCCTCAGTGTCAGTGTTGGCCCAGGATGCCGCCTTCGCCACGGATGTTCCTTCTGGTCTCTACGCATTTCACTGCTACACCAGAAATTCCGCATCCCTCTACCACACTCTAGTGACCCAGTATCCACTGCAATTCCCAGGTTGAGCCCAGGGCTTTCACAGCAGACTTAAACCACCACCTACGCACGCTTTACGCCCAGTAATTCCGAGTAACGCTTGCACCCTTCGTATTACCGCGGCTGTTGGCAGTAC
+
CCCCCCCCCCCCCCCCCCCCCCCCCCCCCCCCCC5CCCCCCCCCCCCCCCCCCCCCCCCCCCCCCCCCCCCCCCCCCC*CCCCCCCCCCCCC*CCCCCCCCCCCCCCCCCCCCCCCCCCCCCCCCCCCCCCCCCCCCCCCC*CCCCCCCCCCC*CCCCCCCCCCCC5CCCCCCCCCCCCCCCCCCCCCCCCCCC5C*CCCC5CCCCCCCCCCCCCCCCCCCCCCC*C5CCC*CCCCCCCCCC*CC*CCCCCCCCCCCCCCCCC5CCCCCCC*C5CCCCCCC555CC55CCCCCC*5C####
@VH01349:24:AACVJTHM5:1:1105:62256:17868 2:N:0:AGGTGAGA+CGCATAGA
TGCAAGGGACTACTCGGGTATCTAATCCTGTTTGCTCCCCACGCTTTCGCGCCTCAGCGTCAGTTTCAGGCCAGAAAGCTGCCTTCGCCATCGATGTTCTTGCTGATCTCTACGCATTTCACCGCTACACCAGGAATTCCACTTTCCTCTCCTGTACTCTAGTCTCACAGTTTCAAACGCACTTCCAGAGTTAAGCCCTGGGTTTTCACATTTGACTTATCAGACCGCCTACGCGCCCTTTACGCCCAATGATTCCGGACAACGCTTGCTCCCTACGTATTACCCCGGCTGCTCGCATGCT
+
CCCCCCC55CCCCCCCCCCCCCCCCCCCCCCCC5CCCCCCCCCCCCCC5C**CCCCC5CCCCCCCCCC*CCCCCCCCC5CCCCCCCC5CCCCCCCCCC*CC*CCCCCCC*CCCCCCCCCCCCCCCCCCCCCCCCCCCCCCCCCC5CCC5CCCCCCC5CCCCCCCCCCCCCCCCCCCCCC*5CC5CCCC*CCC5C5CCCCCC5CCCCCC*CCCCCC5CCCCC5CCCCCC55C5*CCC*CC*5CCC5CCCCCC*5C5C5CC*C5CC5CCCCC*C55C5C5C5CCC**C*CC*C555C*C####
@VH01349:24:AACVJTHM5:1:1105:55345:20159 2:N:0:AGGTGAGA+CGCATAGA
TGCAAGGGACTACACGGGTTTGTAATCCCGTTTGCTCCCCTGGGTTTGGCTCCTCAGGGTCAATGCCGGTCCAGGATGCCGCCTTCGCCACCGGTATTCCTCCAGATATCTACGCATTTCACCGGTACACCTGGAATTCTGCATCCCTCTCCCGGATTCAAGCCATCGAGTATCGTATGCAGTTCCCAGGTTGAGCCTGGGGATTTCACATCCGACTTAGTTGGCCGCCTACGAGCCCTTTACGCCCAGTAATTCCGAACAACGCTTGCCCCCCCCGTATTACCCCGGCTGGTCGCACCAC
+
CCCCCCC*CCCCCCC5CCCC5*CCCCC*CCCCC55C*C*CC5C*CCC5C55555CC55CCC5CCC*CCC**CC55*CCCC55CCCCCCCCC5CCC*CCC***CCCC**C5CCCCCCCCCCC5*5*CC5C55C5CCCCCCC5CCC5C*C*CCCC5CC*C*CCCCCCCC*CC5CC5**CCCCCC5CCC5CCCCCCCCCCCCCC5*CCC5CCC5CCC*CCC*CCCC555C5*CCC*CCCC5CCCC*55555*CC5CC55CCC5CCC*CCCC*5CCC5CCC*5CCC***5C**5**5*C*5####
@VH01349:24:AACVJTHM5:1:1105:42658:20424 2:N:0:AGGTGAGA+CGCATAGA
TGCAAGGGACTACTCGGGTTTCTAATCCTGTTTGCTCCCCACGCTGTCGCGCCTCAGCGTCAGGGCTGGTCCAGCTGGCCGCCTTCGCCACGAGTGTTCTCCCCTATATCTACGCATTTCACCGCTACACAGGGAATTCCACCAACCTCTCCCAGCCTCAAGTCTCGCAGTTTCTACCGACTTCACACAGTTAAGCCGTGTGGTTTCACAGCAGACATACGCGACCGCCTACGCGCCCTTTACGCCCAATGATTCCGAACAACGCTTGCCCCTTCCGTATTACCGCGCCTGCTGGCACTAA
+
CCCCCC*CCCCCCCCCCCCCCCCCCCCCCCCCCCCCCCCCCCC5CCCCCC**CCCCCC5CCCCCCCCCCCCC*CCCCCCCC*CCCCCCCCCCCCCCCCCCCC5CCCCCCCCCCCCC5CCCCCCCCCCCC5CCCCCCCCCCCCCCCCCCCCC5CCCCCCCCCCCCCCCCCCCCCCCCCCCCCCCCCCCCC*CCCCCCCCCCC*5CCCCCC55CCCCC5C5CCCCC5CCCCCCCCC5C*C*CCC*5C55CCC5CCCC*CCCC*CC5C55CCC**C**CCC555C*555C*CCCCCCCC5####
@VH01349:24:AACVJTHM5:1:1105:14198:23358 2:N:0:AGGTGAGA+CGCATAGA
TGCAAGGGACTACTAGGGTTTCTAATCCTGTTTGCTCCCCAGGCTTTCGTGCCTCAGTGTCAGTACTGCTCCAGGTGGCCGCCTTCGCCACGGATGTTCCTCCCGATCTCTACGCATTTCACTGCTACACCGGGAATTCCGCCACCCTCTACCGTACTCGAGCACGCCAGTATCCAATGCCATTCCCAGGTTGAGCCCAGGGCTTTCACATCGGACTTAACGCACCACCTACGCACGCTTTAGGCCCAGTTATTCCGAGTAACGCTTGCACCCTTCGTATTACCGCGGCTGCTGGCATAAG
+
CCCCCCCCCCCCCCCCCCC5CCCCCCCCCCC5CCCC*CCCC*5CCCCCCCCCCCCCCCCCCCCCCCCC*5CCC*CCCCCCCCCCCCCCCCCCCCCCCCCCC5CCCCCCCCCCCCCCCCCCCCCCCCCCC*CC5C5CCCCCC*CCC5CCCCCCC55CCCCCCCCCCCCCCCCCCCCCCCCC5CCCCCCCCCCCCCCC*CCCCCCCCCCCCCC5CCCCCCCC55CC55C5CCCCCCCCC5C5CCCC*C55C5**CC555CCCCCC5CCCC5C5CCCCC5CCCCCCCC5*5CCCC5CC55####
@VH01349:24:AACVJTHM5:1:1105:14785:23870 2:N:0:AGGTGAGA+GGCATAGA
TGCAAGGGACTACCCGGGTTTCTAATCCCGTTCGCTCCCCTAGCTTTCGCGTTTGAGCGTCAGGTGCAGGCCAGGTGGCCGCTTTCGCCACTGGTGTTCCTCCGGATCTCTACGCATTTCACCACTACACCCGGAATTCCACCACCCTCTCCTGCCCTCAAGCCCAGCAGTATCGGACAGCCCCTCCCGGTTGAGCCGAGAGATTTCATTCCCGACTTGCTATGCCGTCTGAACGCGCTTTACGCCCAGTAAATCCGGATGACGCTCGGTACCTCCGTTTAACCGCGGCTGCTGGCAGATG
+
CCCCCCCCCCCCCCCCCCCCCCCCCCCCCCCCCCCCCCCCCCCCCCCCCCCCCCCCCCCCCCCCCCCC*CCCC*CCCCCCCCCCCCCCCCCC5CCCCCCCCCCCCCCCCCCCCCCCCCCCCCCCCCCCCCCCCCCCCC*CCCCCCCCCCC5CCC5*CCCCCC5CCC**CC5*C5CCCCCC*CCCC55CC5C5***55C*5C5C5C5CCC*CC*C555CC*CC*C55C5C5C*555555*C55*5555C5C55C*C5555CC55**55C5C5C55*55*55**5555*55*55555*5####
@VH01349:24:AACVJTHM5:1:1105:67842:25081 2:N:0:AGGTGAGA+CGCATAGA
TGCAAGGGACTACTCGGGTATCTAATCCCGTTCGCTCCCCTAGCTTTCGCGCCTCAGCGTCAGAAGAGACCCAGCGTGTCGCTTTCGCCACCGGCGTTCCTTCCAATATCAACGCATTTCACCGCTCCACTGGAAGTTCCACACGCCCCTATCTCCCTCAAGCCTGGCAGTATCAAACGCACTTTTCCGGTTGAGCCGAAAGATTTCACCCCTGACTTACCAAGCCGCCTACGCGCCCTTTAAGCCCAGTGATTCCGAACAACGTTCGCTCGGTTCGTCTTACCGCGGCGGCTGGCATTAG
+
CCCCCCCCCCCCCCCCCCCCCCCCCCCCCCCCCCCCCCCCCCCCCCCCCCC*CCCCCCCCCCCCCC5CCCCCCCCCCCCCC*CCCCCC5CCCCC*CCCCCCC5CCCCCCCC5CCCCCCCCCCCCCCCCCCCCCCCCCCCCCCCC5CCCCCCCCCC5CCCCCCC*CCCC*CCC5CCCC*C5C*CC5CCCCCCCCCC5CCCCCCCCCCCCCCC5C*CCCCCC*CCCCC5CCCCC55CCCCCCCCCCCCCCCCCCCCCCCC5CCC*5555C5CCCCCCCCC*CCC5CCC5*C*CCC55C*####
@VH01349:24:AACVJTHM5:1:1105:16603:25271 2:N:0:AGGTGAGA+CGCATAGA
TGCAAGGGACTACAAGGGTATCTAATCCTGTTTGCTCCCCACGCTTTCGCGCCTCAGCGTCAGTTACAGACCAGAAAGTCGCCTTCGCCACTGGTGTTCCTCCAAATCTCTACGCATTTCACCGCTACACTTGGAATTCCACTTTCCTCTTCTGCACTCAAGTCCTCCAGTTTCCAATGACCCTCCTCGGTTGAGCCGAGGGCTTTCACATCAGACTTAAAGGACCGCCTGCGGGCGCTTTACGCCCAATAATTCCGGACAACGCTTGCCACCTACGTATTACCGCGGCTGCTGGCACTAT
+
CCCCCCCCCCCCCCCCCCCCCCCCCCC*CCCCCCCCC5CCCCCCCCCCCCCCCCCCCCCCCCCCCC*CCCCCCCCCCCC5C5CCCCCCCCC*CCCCCCCCCCCCCCCCCCCCCC5**CCCCCC5*CCCCCCCCCCCCCCCCCCCC5CCCCC*CCCCCCCCCCCCCCC5CCCCCCCCCCCC5CC5CCCC5CCCCCCCC*CC5C*CCCCCCCCCCCC5*CCCCC5CCCCCCCC5CCC*CCCCCC*C*C*CCCCCC55CCCC5CCCC*CCCCCCCCCCCCCCCC55C*C555CC*CCC5C####
@VH01349:24:AACVJTHM5:1:1105:53641:26785 2:N:0:AGGTGAGA+CGCATAGA
TGCAAGGGACTACACGGGTATCTAATCCTGTTTGCTCCCCACGCTTTCGTGCATGAGCGTCAGTATCGGCCCAGGGGGCTGCCTTCGCCATCGGTGTTCCTCCACATATCTACGCATTTCACTGCTACACGTGGAATTCCACCCCCCTCTGCCGTACTCTAGCCGTGCAGTCACAAGCGCAGTTCCCAGGTTAAGCCCGGGGATTTCACACCTGTCTTACACAACCGCCTGCGCACGCTTTACGCCCAGTAATTCCCATTAACGCTCGCACCCTACGTATTACCGCGGCTGCTGGCAGGCT
+
CCCCCCCCCCCCCCCCCCCCCCCCCCCCCCCCCCCC*CCCCCCCCCCCCCC5CCCCCCCCCCCCCCCCCCCCCCCC5CCCCC5CCCCCCCCCCCCCCCCC5CCCCCCCCCCCCCCCCCCCCCCCCCCCCCC5CCCCCCCCCCCCCCCCCCCCCCCCCCCC5C5CCCC*CCCCCCCCCCCCCCCCC5CCCCC5C5CCCCCCC5CCCCCCCC55CCCCCCCCCCCCCCCC5CC55*C*C5CCCCCC*CCCCCCCC555*CC5CCCCCC55C*5*55C5C5CC*CCCC55CC5CC*5CC5####
@VH01349:24:AACVJTHM5:1:1105:20807:29966 2:N:0:AGGTGAGA+CGCATAGA
TGCAAGGGACTACTCGGGTATCTAATCCTGTTTGCTCCCCACGCTTTCGAGTCTCAGCGTCAGTAGCGGTCCAGAGAGCCGTCTTCACCACCGGTGTTCCTCCTGATATCTACGCATTTCACCGCTACACCAGGAATTCCACTCACCTCTCCCGCACTCCAGCCTGCCAGTTTCAGTCGCACCCTCCCAGTTAAGCCGGGAGATTTCACAACCGACTTGGCAAACCGGCTACACTCGCTTTACGCCCAGTAATTCCGAACAACGCTTGGTGCCTACGTACTACCCGGCCTGGTGGCAGTAT
+
CCCCCCCCCCCC5CCCCCCCCCCCCCCCCCCCC5CCCCCCCC5*CCCCCCCCCCCCCCCCCCCCCC*CCCCCCCCCCC*CCCCCCCC5CCCCCCCCCCCCCCCCCCCCCCCCC5CCCCCCCCCCC*CCCCCC5CCC*CCCCCCC*C5CCCCC*5CCCCCCCCCCC5CCCCCCCCCCC55CCCCCCCCCCCCCCCCCCCC5CC55CCCCCCCC*C*5CCCCC5C5C*5555C5C5C5C*5CC5*C5CCCCCCCCCCCCC5C*5CCC*55CCC**555555**555**55*55**55**####
@VH01349:24:AACVJTHM5:1:1105:52618:31859 2:N:0:AGGTGAGA+CGCATAGA
TGCAAGGGACTACAAGGGTTTCTAATCCTGTTCGCTCCCCACGCTTTCGCTCTCCAGCGTCAGTACCGGCCCAGAGTGCCGCCTTCGCCACCGGTGTTCCTCCTGATATCTGCGCATTTCACCGCTACACCAGGAATTCCGCACTCCCCTACCGGACTCGAGTCATGGCAGTATCGAGTGGCGTCTCCGAGTTGAGCCCGGAGTTTTCACACCCGACTTGCCAAACCCCCTACGACCTCTTTACGCCCAATAAATCCGGACAACGCTCGCCCCCAACGTATTACCGCGGCTGGTGGCGGAT
+
CCCCCCCCCCCCCCCC*CCCCCCCCCCCCCCCCCCCCCCCCCCCCCCCCCCCCCCCC*CCCCCCCCCCCCCCCCCCCCCCC5CCCCCCCCC5CCCCCCC**CCCCCC5CCCC5CCCCCCCCCCCCCCCCCCCCCCCCCCCCCCCCCCCCCCC*CCCCCCCCCCCCCCC*CCCCCCCCCCCCCCCCCCCCCCCCCCCCCCCCCCCCCCCC*CCCC5CCCCCCC5CC5C*CCCCC*5*CCCCCC5*C*5C5C5*5555555*55555555555*555C5555C555555CC5C5*5555####
@VH01349:24:AACVJTHM5:1:1105:50516:32029 2:N:0:AGGTGAGA+CGCATAGA
TGCAAGGGACTACCAGGGTATCTAATCCTGTTTGCTCCCCACGCTTTCGAGCCTCAGTGTCAGTTACAGTCCAGAAAGTCGCCTTCGCCACTGGTATTCTTCCTAATCTCTACGCATTTCACCGCTACACTAGGAATTCTACTTTCCTCTCCTGCACTCTAGATATCCAGTTTGGAATGCAGCACCCAGGTTAAGCCCGAGTATTTCACATCCCACTTAAATATCCACCTACGGTCCCTTTACCCCGAGTAAATCCGGACAATGCTTGCCACCTACGTATTACCCCGGCTGCTGGCAAACT
+
CCCCCCCCCCCCC5CCCCCCCCCCCCCCCCCCCCCCCCCCCCCCCCCCCCCCCCCCCCCCCCCCCCCCCCCCCCCCCCC5CCCCCCCCCCCCCCC5CCCCCC*CCCCCCCCCCCCCCCCCCCCCCCCCCCCCCCCCCCCCCCCCCCCCCCC5C55CCCCCCCCCCCCCCCCCCCCCCCCCCCCC5CCCCCCCCCCCCCC5CCCC5CCCCCCC*CCCCCCCCCCC*5CCCCC5C5CC5CCCCCC*CC55CC55CCCCCC5C*CC**CCC**C5CC5C*C*55555*5CCCCC5CC5*5####
@VH01349:24:AACVJTHM5:1:1105:71629:33373 2:N:0:AGGTGAGA+CGCATAGA
TGCAAGGGACTACACGGGTTTCTAATCCTGTTTGCTCCCCACGCTTTCGCACCTCAGCGTCAGTATCTGGCCAGTGAGCCGCCTTCGCCACTGGTGTTCCTCCGAATATCTACGAATTTCACCTCTACACTCGGAATTCCACTCACCTCTCCAGAACTCTAGACTGCCAGTATCGAAGGCAGTTCCGGGGTTGAGCCCCGGGATTTCACCCCCGACTTAACAATCCGCCTACGTGCGCTTTACGCCCAGTAATTCCGAACAACGCTAGCCCCCTCCGTATTACCGCGGCTGCTGGCATACT
+
CCCCCCCCCCCCCCC*CCCCCCCCCCCCCCCCCCCCCCCCCCCCCCCCCCCCCCCCCCCCCCCCCCCCCCCCCCCCCCCCC5CCCCCCCCCCCCCCCCCCCCCCCCCCCCCCCCCCCCCCCCCCCCCCCCCCC5CCCCCCCCCCCCCC5CCCCCCCCCCCCC*CCCCCCCCCCCCCCCCCCCCCCC5CCCCCCCCC*CC*CCCCCCCCC5CCCCCC5CCCCCCCCCCCCCCCCCC5CCCCCCCC5*CCCCCCCCCCCCCCCCC*CCCCC5*CCCCCCCCCCCCCC5CC*CC5CCCCC####
@VH01349:24:AACVJTHM5:1:1105:44097:33411 2:N:0:AGGTGAGA+CGCATAGA
TGCAAGGGACTACTAGGGTTTCTAATCCTGTTCGCTCCCCACGCTTTCGCGCCTCAGCGTCAGTTACAGACCAGAGAGTCGCCTTCGCCACTGGTGTTCCTCCACATCTCTACGCATTTCACCGCTTCACGTGGAATTCCACTCTCCTCTTCTGCACTCAACTCCCCCAGTTTCCAATGACCCTCCACGGTTGAGGCGTGGGCTTTCACATCATTCTTAAAGGACGGCCTGCGCGCGCTTTACGCCCAATAATTCCGGACAACGGTTGGCACCTACGTTTTTCCGCCGGGGGTGGCCCCTT
+
CCCCCCCCCCCCCCC*CCC5CCCC*CCCCCCCCCCCCCCCCC**CC55CCC*CCCCCCCCCCCCCCCCCCCCCCCCCCCCCCC*C*5*CCCC5C5CCCCCC*CC55**5*CC5*55CCC5C5*5C5*C555C55CCCC5CCCCCC*CC5CC5CC5C*CCC5*C5C5555*CCC5555*5*55*555*5*55555***55555***55555555**555555555*55*55C**5*555555555555*5*55*55555555C5*555*555*5*5**5**5*5**5*5**5**5*55####
@VH01349:24:AACVJTHM5:1:1105:71629:33601 2:N:0:AGGTGAGA+CGCATAGA
TGCAAGGGACTACTGGGGTATCTAATCCTGTTTGCTCCCCACGCTTTCGCACCTCAGTGTCAGTATCAGTCCAGGTGGTCGCCTTCGCCACTGGTGTTCCTTCCTATATCTACGCATTTCACCGCTACACAGGAAATTCCACCACCCTCTACTGTACTCTAGTCGGCCAGTTTTGGATGGAGTTCGCAGGTTGAGCCCGGGGCTTTCACATCCAACTTAACCAACCACCTACGCGCGCTTTACGCCCAGTAATTCCGATTAACGCTTGCACCCTCTGTATTACGGCGGCTGCTGGCATTCT
+
CCCCCCCCCCCCCCCCCCCCCCCCCCCCCCCCCCCCCCCCCCC5CCCC5CCCCCCCCCCCCC5CCCCCCCCCCCCC5CCCCCCCCC55CCCCCCCCCC5CCCCCCCCCCCCCCCCCCCCCCC*CCCCCCC5CCCCCCC5CCC*5CCCCCCCCCCCCCCCCCCC5CCCCCCCCCCCCCCC*CCCCC*CCCCCCCCCCCCCCCCCCCC*CCCCCCCCCCCCCCCCCCCCC5CCCCCCCCCCCCCCCCC*C5CCCCCCC*C*CCCC5CCC5*C*5*C55CCCCCCC5CCCCCCC5CC5CC####
@VH01349:24:AACVJTHM5:1:1105:41579:33771 2:N:0:AGGTGAGA+CGCATAGA
TGCAAGGGACTACACGGGTTTCTAATCCTGTTTGATCCCCACGCTTTCGTGCCTCAGCGTCAATTGCACCTTAGTAAGCTGCCTTCGCAATTGGTGTTCTGTGACATATCTATGCATTTCACCGCTACTTGTCACATTCCGCCTACCTCAAGTGTATTCAAGCTCATCAGTATCAAAGGCACTGCGATGGTTGAGCCACCGTCTTTCACCCCTGACTTAATAAGCCGCCTACGCACCCTTTAAACCCAATAAATCCGGATAACGCTTGGATCCTCCGTATTACCCCCGCTGCTGGCAGCAA
+
CCCCC5CCCCCCCCCCCCCCCCCCCCCCCCCCCCCCCCCCCCCCCCCCCCC*CCCCCCCCCCCCCCCCCCCCCCCCCCCCCCCCCCCCCCCCCCCCCCCC5CCCCCCCCCCCCCCCCCCCCCCCCCCCCCCCCCC5CCCCC5CCCC5CCCCCCCCCCCCCCCCCCCCCCCCCC*CCCCCCCCCC5CCCCCCCCCC5CCCCCCCCCCCCCC5CCCCCCC5CCCCCCCCCCCC5CCCCCCCCCCCCCC5CCCCCCCCCCCCCCCCCCCCCCCCC5C*CC5CCCCCC*5*C5C5CCCCCC####
@VH01349:24:AACVJTHM5:1:1105:12664:34661 2:N:0:AGGTGAGA+CGGATAGA
TGCAAGGGACTACTGGGGTTTCTAATCCCGTTTGCTCCCCTGGCTTTCGCGCATCAGCGTCAATATCGGTCCAGGATGCCGCCTTCGCCACGGGTGTTCCTCCAGATATCTACGCATTTCACCGCTACACCTGGAATTCCGCATCCCTCTCCCGAATTCAAGCCAACCAGTATCGGACGCAGTTCCTGGGTTGAGCCCAGGGATTTCACGTTCGACTTAGGAGGCGGCCTACGCGCCCTTTACGCCGAGTAATACCGAACAACGCTTGCCCCCTCTGTATTACCGCGGCTGCTGGCAGCAT
+
CCCCCC*CCCCCCCCCCCCCCCCCCCCCCCCCCCCCCCCCCCCCCCCCCCCCCCCCCCC5CCCCCCCCCCCCCC*CCCCC55CCCCCCCCC*CCCCCCC5CCCCCCCCCCCCCCCC5CCCCCCCCCCCCCCCCCCCCCCCCCCCCC*CCCCCCCCCCCCCCC5CCCCCCCCCCC5CCCCC5CCCCCCCCCCCCCCCCCC*C*CCCCCC*5CCCCC5CCCC*CCCC5*CCCCCCC5CC*C*C5CCCC5C5CCCC*CC55555C55*5CC5CCCC55*CCC5*55***5C5555C55*5####
@VH01349:24:AACVJTHM5:1:1105:54947:35096 2:N:0:AGGTGAGA+CGGATAGA
TGCAAGGGACTACTAGGGTTTCTAATCCTGTTTGCTCCCCACGCTTTCGCTCCTCAGCGTCAGTATTGGCCCAGAGAACCGCCTTCGCTACAGGTGTTCCTCCCGATATCTGCGCATTCCACCGCTACACCGGGAATTCCGTTCTCCTCTACCAAACTCTAGCTATAGCAGTATCGACCGCAGTCCCGAAGTTGAGCCTCGGGCTTTCACCCCTGACTTACCCCCCCGCCTGCACACCCTTAACACCCAATAATTCCGGACAACGGTTGCAGCCTCCGTATAACCGCGGTTGCCGCGTGAT
+
CCCCCCC*CCCCCCCCCCCCC*CCCCCCCCCCCCCCCCCCC*C*CCCCCCC5CCCCCCCCCCCCCCCCCCCCCCCCCCCCCCCCCCCCCCCCCCCCCCCCC5C*5CCCCCC*5CCCCC*CCCCCCCC*CCCCCCC*CCCCCCC5C*CCCCCC5CCCC*C5CCCCCCCCCCC5*C5CCCCCC*CCCCC5CCC5CCC*CCCCCCC*C5CC5C55CCCCCCC5*C*5*C55C5C5CCCCCCCCCCCCCC55CC5CCC55CC*5C5CC*5C*CCC*55C*55C*5*C555555*55**5*5####
@VH01349:24:AACVJTHM5:1:1105:57617:35418 2:N:0:AGGTGAGA+CGCATAGA
TGCAAGGGACTACCGGGGTTTCTAATCCTGTTTGCTCCCCACGCTTTCGCGTCTCAGCGTCAGTATCCGTCCAGAGGGCCGCCTTCGCCACAGGTGTTCCTCCTGATATCTACGCATTTCACCGCTACACCAGGAATTCCACCCTCCTCTCCGGTACTCCAGCCTTCCAGTATCCAATGCACTTCCGGGGGTCAGCCCCGGGCTTTCACATCAAACTTAGAAGGCCGCCTACACGCGCTTTACGCCCAGTGATTCCGAACAACGCTCGCACCCTCCGTATTACCGCGGCTCCTGGCATGTC
+
C5CCCCCCCCCCCCCCCCCCCCCCCC55CCCCCCCCCCC5CCCCCCCCCC5CCCCCCCCCC5*CC5CC5CCCCC*C*5CCCCCCCCCCCCCCCCCCCCC5CCCCCCCCC5CCCCCCCCCCCCC5CCCCCCCCCCCCCCCCCCCCCCCCCCCC*CC5CCCCCC5C55CCCCC*CCCCCC5CCCC*CC*CCCC5**5CCC*C*CCC5CCCCCC5CCCCCCC*CC5*CC55CCC5C5555CC5CCC5CCCC5555CCCCCC5C5C5*55CC*C55C5555C5555C**55C*5*555555####
@VH01349:24:AACVJTHM5:1:1105:54853:35683 2:N:0:AGGTGAGA+CGCATAGA
TGCAAGGGACTACTAGGGTTTCTAATCCCGTTCGCTCCCCACGCCTTCGCGCCTCAGGGTCAGGTCAGGTCCAGCCAGCCGCCTTCGCCACTGGTGTTCCTCCGGATCTCTACGCATTTCACCACTACACCCGGAATTCCACTGGCCTCTCCCTGCCTCCAGACACGCCATCTCGACGGACCCTCCCCCGTTGAGCGCGGGGGTTTCACCGCCGATCCGCCTGTCCGCCTGCGGGCGCTTTACGCCCAGTAACTCCGGACAACCCTGCGATCCTACGTCTTACCGCGGCTCGTGGCATACC
+
CCCCCCCC5CCCCCCCCCCCCCCCCCCCCCCCCCCCCCCCCCCCCCCCCCCCCCCCC*CCCCCCCCCCCCCCCCCCCCCCCCCCCCCCCCCC*CCCCCCCCCCC*CCCCCCCCCCCCCCCCC5CCCCCCCCC*CCCCCCCCCCC5C*CCC*CCCCCCCCCCCCCCCCCCCCCCCCCCCCCCC5CCCC*CCC5C5C*C*CCCC*CCC*CCCCCCCCC**CC*CC5C*55CC5CC5CC**CCCC5CC555C5C55CCCCC5CCCC*CC**CCC5C*5CC5C5555555*5555*5555C####
@VH01349:24:AACVJTHM5:1:1105:24859:35835 2:N:0:AGGTGAGA+CGCATAGA
TGCAAGGGACTACAAGGGTTTCTAATCCTGTTTGCTCCCCACGCTTTCGAGCCTCAGCGTCAGAAATGTTCCAGAGCGCCGCCTTCGCCACCGGCCTTCCTCCCGATCTCTACGCATTTCACCGGTACACCGGGAATTCCGCGCTCCTCTCCCATCCTCTAGCTGAGCAGTCCCCTCTGCACTTTCCAGGTTAAGCCTGGAGATTTCACGGAGGGCTTACCCAACCGCCTACGCTCCCTGTACGCCCAGTAAATCCGAACAACGCTTGCCACCTTCGTATTACCGCGGCTGCTGGCATGGT
+
C5CCCCCCCCCCCCCCCCCCCCCCCCCCCCCCCCCCCCCCCCCCCCCCCCCCCCCCCCCCCCCCCCCCC5CCCCC5*CCC*CCCCCCCCC5CCCCCCCC5CCCCCCCCCCCCCCCCCCCCCCC5*CC5CCC*CCCCCCCCCCC*CCCCCCCCCCCCCCCCCCCCCC5*C5CCCCCCCCC5CCCCCCCCCCCCC*5CCCCCCCCCCCCC*5CCC5C5*CCCCCC*CCCCCCC5C*C555C5CC*C55*CCCCCCC55CCCCCCC5CCCCCCCCCCCCCCCCCCC*CC5*CCCCC5CC*####
@VH01349:24:AACVJTHM5:1:1105:61631:36592 2:N:0:AGGTGAGA+CGCATAGA
TGCAAGGGACTACCGGGGTTTCTAATCCTGTTTGCTCCCCACGCTTTCGCGTCTCAGCGTCAGTATCCGTCCAGAGGGCCGCCTTCGCCACAGGTGTTCCTCCTGATATCTACGCATTTCACCGCTACACCAGGAATTCCACCCTCCTCTCCGGTACTCCAGCCTTCCAGTATCCAATGCACTTCCGGGGGTGAGCCCCGGGCTTTCACATCAAACTTAGAAGGCCGCCTACACGCGCTTTACGCCCAGTGATTCCGAACAACGCTCGCACCCTCCGTATTACCGCGGCTGCTGGCATGTC
+
CCCCC*CCCCCCCCCCCCCCCCCCCCCCCCCCCCCCCC5CCC5CCCCCCC*CCCCCCCCCCCCCC5CCCCCC5C*CC**C55CCC*CCCC5CCCCCCC*CCCCCCCCCC5**CC*CCCCCCCCC5CC5CC5C5*CCCCCCC55*5C*CCCCCCCCCCCCCCCCCCCCCC*5CCC*CCC55C5CCC5CCCCCCCC5CC*CCCCCCCCCCCC55CC55CCC5CC*CC5CCCCCCC*CCC5CCCC*CC*5CCC*55CCCCCCCCC5*C5CC*C*CC555C5CCCCCCC5C*5CCCCC*5*####
@VH01349:24:AACVJTHM5:1:1105:28646:37803 2:N:0:AGGTGAGA+GGCATAGA
TGCAAGGGACTACCAGGGTATCTAATCCCGTTTGCTCCCCTGGCTTTCGCGCCTCAGCCTCAGTGTCGGTCCAGGAAGCCGCCTTCGGCACGGGTGTTCCTCCAGATATCTACGCATTTCACCGCTACACCTGGAATTCCACTTCCCTCTCCCGAACTCAAGCCAATCAGTATCAGACGCAGTTCCCAGGTTGAGGCTGGGGATTTCACGTCTGACTTAGTTGGCCGCCTACGCGCCCTTTACGCCCAGTAATTCCGAACAACCGTTGCCCCCTCTGTATTACCGCGGGTGGCGGGAGTTT
+
CC*CC*CCCCCCC*CCCCCCC5CCCCCCCCCCC5CCCC*CCCCCCC5CCCCCCCCC*C*CCCCCCCC*CCC5CCCCCCCCC5CCCCC5CCC*CCCCCC*CC5CCCCC*CCCC*CC5CCC5C55CCCCCCCCC5CCCCCC*CCCC5CCCCCCC**CCCCCCCC5C5CCCC5C5CCCCC*5CCCCCCCCCCCCCCC*5C*CCCCC5CC*C**CCCCCCCC55C555**C*CC*CC55*55CCC5*C*5*5CCCC5CC55C*55**555555*5C5*555C5555*5555555*555555####
@VH01349:24:AACVJTHM5:1:1105:41636:37955 2:N:0:AGGTGAGA+CGCATAGA
TGCAAGGGACTACTCGGGTTTCTAATCCTGTTCGCTCCCCTAGCTTTCGCGTCTCAGCGTCAGGAATGGCCCAGCGAGCCGCCTTCGCTACTGGTGTTCCTCCCGATATCTGCGCATTTCACCGCTACACCGGGAATTCCACTCGCCTCTACCACCCTCTAGCCCGGCAGTATCCACCGCACGCCCGGGGTTGAGCCCCAGGTTTTCACGGCAGACTTACCGAACCGCCTACACCGTCTTTACGCCCAATAATTCCGGACAACGCTCGCCCGCTACGTATTACCGCGGCTGGTGGCATAAG
+
CC*CCCCCCCCC5CCCCCCCCCCCCCCCCCCCCCCCCCCCCCCCCCCCC*CCCCCCC5CCCCCCCCC5CCCCC5CCCCCCCCCCCCCCCCCCCCCCCCCCCCCCCC*CC5CCCCCCCCCCCC5C*CCC*CCC555CCC5CCCCCCCCCCCCCCCCCCCCCCCCCCC*CCCCCCCC5CCCCCCC5C**CCCCCCC5*CCC**CC5C5CC*CCCC*CCC5C5CCCC5CCCCCCCC**C55C5CCC5C5CC5*CC*555*5CCCC*555555*5**55*55*5*555*555555555*55####
@VH01349:24:AACVJTHM5:1:1105:10600:39602 2:N:0:AGGTGAGA+CGCATAGA
TGCAAGGGACTACTAGGGTATCTAATCCTGTTCGCTCCCCACGCTTTCGCGCCTCAGTGTCAGTTACACACCAGAAAGTCGCCTTCGCCACTGGTGTTCCTCCAAATCTCTACGCATTTCACCGCTACACTTGGAATTCCACTTTCCTCTTCTGCACTCAAGTTCCCCAGTTTCCAATGACGCTCCACGGTTGAGCCGTGGGCTTTGACATCAGACTTAAGAAACCACCTGCGCGCGCTTTACGCCCAATAATTCCGGAGAACGCTTGCCACCTACGTATTACCGCGGCTGCTGCCAATAA
+
CCCCCCCCCCCCCCC5CCC5CCCCCCCCCCCCCCCCC*CCCCCCCCCCCCCCCCCCCCCC5CCCCCCC*C5CCCCCCC5CCCCCCCC*CC*CCCCCCCCCCCCCCCCCCCCCCC*C*CCCCCC*CCCCCCCCCCCCCCCCC55CCCCCCCCCCCCCCC*CCCCCCCCCCCCCCCCCCCCCC*CCCCCCC*CCCCC*C*C*CCC*CC*C5CCCC5CCCCCC*5CC5*CC55*C5*5C5CCCC*C*5CCCCC5C5C*CCCC*CCC*5CC*CCCCCC**55CCCCCCCC**CCCCC55**####
@VH01349:24:AACVJTHM5:1:1105:69868:40208 2:N:0:AGGTGAGA+CGCATAGA
TGCAAGGGACTACCGGGGTATCTAATCCGTTTTGCTCCCCACGCTTTCCAGCCTTAGCGTCAGTAAAGGTCCAAAGAAGTGCCTTCGGTATTGGTGTTCCTCCTGATATCAACGAATTTAACCTCTCCACGAGGAATTCCCTTGTTCCCTAGCTTACTCAATCAACTCACTATCCCCTGCGCTTTCTCGATTGAATCGAGAGATTTAACAGAAAACTTAACTTGACGCCTACGCATCTGTTTACGCCGAGTATATCCGGATAACGCTTGTGTCCGCCGTATTACCGATGTTTCTGGGTTGG
+
CCC5CCCCCCCCCCC5CCC*CC5CCCCCCCCCCCC5*CCCCCCCC55C*CCCCCCCCCCCC5CCCCCC5CCCCCC555*CCCCC55C*CC555CCCCCCCCCCCCCCCCCC*C5CCCCCCC5CC*CCCCC*5CCC*CCCCCCC*CCCC5CC**CC**CCC5C*C55C***5C5C*5CC5*C*C*5C55CC5C5C5C555**555C5C555555555555C***55*5*55555555***5C5**5*5*5555*5C5*555C5**55555C5C55*55555C55555555*5555555####
@VH01349:24:AACVJTHM5:1:1105:49077:40359 2:N:0:AGGTGAGA+CGCATAGA
TGCAAGGGACTACCCGGGTTTCTAATCCTGTTTGCTCCCCACGCTTTCGCACCTCAGCGTCAATACATGTCCAGTGAGTCGCCTTCGCCACTGGTGTTCTTCCGAATATCTACGAATTTCACCTCTACACTCGGAATTCCACTCACCTCTCCATGATTCTAGGCATGCAGTCTTAAAGGCAATTCCGGTCTTGAGCCCCGGGCTTTGACCTCTAACTTACAAAGCCGGCAACGTGCGCTTTACGCCCAGTAATTCCGAACAACGCTAGCCCCCTCCGTATTACCGCCGCTCCTGGCATCCT
+
5CC5CC5CCCCC5*CC5CCCCCCCCC5CCC5CC5CCC*5CCCCC5CCCCCC555CCCCCCCC555*CC*5C*C*CCCCCCC*CCCCCCCCCCCCC*CCCC5*CCCCCCCCCCC5CCCCCCCC5C5CC*C5C5C5CC*C5CC*C5*5*555555555C5C55C**55**55*5555555**CC555*55**5C*55*5555*555C55C5C5**55CCC*5C55555555**5555*5*5C5*555**55*5**55*555555*55*55*5*55*555*55555*5**555555555*####
@VH01349:24:AACVJTHM5:1:1105:49948:43048 2:N:0:AGGTGAGA+CGCATAGA
TGCAAGGGACTACACGGGTTTCTAATCCTGTTTGCTCCCCACGCTCTCGCGCCTCAGCGTCAGTCTCCGTCCAGGTGCTCGCCTTCGCCACCGGTGTTCCTCCCAATATCTACGAATTTCACCTCTACACTGGGAATTCCACCACCCTCTCCGGGACTCCAGTCATACAGTTTCGGATGCACTTCCACGGTTAAGCCCTGGGCTTTCACATCCGACTTATAAAACCGCCTACGCGGCCTTTAGGCCCAATGATTCCGAACAACGCTTGCACCCTCTGTCTTAGCGCGGCTGCTGGCAGCTG
+
CCCCCCCCCCCCCCCCCCCCCCCCCCCCCCCCCCCCCCCCCCCCC5CCCCCCCCCCCCCCCCCCCCCCCCCC5CCCC*CCCCCCCCCCCCCCCCCCCCC*CCCCCCCCCCCCCCC*CCCCCCCCCCC5C5CCCCCCCCCCCCCC5CCCCCCCCCCC55C*CCCCCCCCCCC5CCC*CCCCCCCCCCCCCCCCCCCCCCC5CC5CCCCCCCCCCCCCCCCCCCCCCCCCCCCCCCC*C5CCCC5CCC*CCCC5*CCCCCCCCCC5CCC5CCC55*5CCC5CCC5C5*5CCC5CCCCCC####
@VH01349:24:AACVJTHM5:1:1105:28854:43691 2:N:0:AGGTGAGA+CGCATAGA
TGCAAGGGACTACCAGGGTATCTAATCCTGTTTGCTCCCCACGCTTTCGTGCCTGAGCGTCAGTGTTAACCCAGGGGGCTGCCTTCGCCATCGGTGTTCCTCCACATCTCTACGCATTTCACTGCTACACGTGGAATTCCACCCCCCTCTGCCACACTCTAGCCTTGTAGTTTCAAACGCAGTTCCCAGGTTAAGCCCGGGGATTTCACATCTGACTTACAAAACCGCCTGGGCACGCTTTAGGCCCAGTAATTCCGATTAACGCTCGCACGCTACGTATTACCCCGGCTGCTGGCAAGAT
+
CCCCCC*CCCCCC*CCCCCCC*C*CCCCCCCCCCCCC5C*CCC5CCCCCCCCCCCCC5CCCCCCCCCCCCCCCCC*5CCCCCCCCCCCCCCCC*CCCC*CCCC5CCCCCCCCCCCCCCCCCCCCCC*CCCCCCCCCCCCCCCCCCCCCCCCCCCC*CCCCCCCCC5CCCCCCCCCCCCCCCCCCC*CC55CCC*CCCC5C5CC5C5CCC5C5C*CCCC5CCCCCCC5CCC5*C*CCC5*CCC5CCC5C55C5CC55CC55C555*CCC*555C5C5CCCCCC*CC5CCCC*5CCCC5####
@VH01349:24:AACVJTHM5:1:1105:30615:44240 2:N:0:AGGTGAGA+CGCATAGA
TGCAAGGGACTACTCGGGTTTCTAATCCGGTTTGCTCCCCACGCTTTCGCCCCTGAGCGTCAGGACAGGGCCAGGATGCCGCCTTCGCCACTGGTGTTCCACCAGATATCTACGCATTTCACCACTACACCTGGTATTCCGCATCCCTCTCCCTGCCTCAAGCCCAGCAGTTTTCCAAGACCCCTCCCAGTTGAGCCAGGAGATTTCACCTGAAACTTGCTGAGCCGCCTGCGGGCGCTTTACGCCCAATAAATCCGGACAACGCTTGCCACCTACGTATTACCGCGGCTGCTGGCACCTG
+
CCCCCCCCCCCCCCCCCCCCCCCCCCCCCCCCCC*CCCCCCCCCCCCCCCCCCCCCC5CCCCCCCCCCCCCCCCCCCCCCCCCCCCCCCCCCCCCCCCCCCCCCCCCCCCCCCCCCCCC5CCCCCCCCCCCCCCCCCCCCCCCCCCCCCCCCCCCCCC*CCCCC5CCCCCCCCCCCCCCCCCCCCCCCCCCCCCCCCCC5CC5CCCCCCCCCCCCCCCCCCCCCCCC5CCCCC5CCCCCCCCCCCCCCCCCCCCC*C55CCCCCCCCCCCC5CCCCCCCCCCCCCCCCCCC5CC5**####
@VH01349:24:AACVJTHM5:1:1105:57712:46720 2:N:0:AGGTGAGA+CGCATAGA
TGCAAGGGACTACTAGGGTATCTAATCCGGTTCGCTCCCCACGCTTTCGCGTCTCAGCGTCAGGTAATGGCCAGAAAGCCGCCTTCGCCACTGGTGTTCCTCCCGATATCTACGCATATCACCACTACACCGGGAATTCCACTTTCCTCTGCATCCCTCAAGTCCGCCAGTATCCAAGGACCTCTCCCAGATGAGCCGGGAGCTTTCACCCTAGACTTAACAGACCGCCTGCACGCCCTTTACGCCCAGTAAATCCGGACAACCCTTGCCACCTACGTATTACCGCGGCTGCTGGCAATGA
+
CCCCCCCCCCCCCCCCCCCCCCCCCCCCCCCCCCCCCCCCCCCCCCCCCCCCCCCCCCCCCCCCCCCCC*CCCC5CCCCCCCCCCCC*CCCCCCCCCCCCCCCCCCC5CCCCCCCCCCCCCCCCC5*CCCCCCC5CCCCCCCCCCCCCCCCCCCCCC55CCCCC5CCC**C**5CCCCCC5CC5CCCCCC555CCCCCC*5C5CCC*CCC5CC*C5C5CCCCCCCCCCC*55C*CCC5CCC55C5CC5*CCCC*CCCCCCCCC**CC*CCC5*CCCC5CC5C*C55C*CC*CCCC**####
@VH01349:24:AACVJTHM5:1:1105:11642:47724 2:N:0:AGGTGAGA+CGCATAGA
TGCAAGGGACTACAAGGGTTTCTAATCCTGTTTGCTCCCCACCCTTTCGCGCCTCTGCGTCACGTCCGGACCAGAGAGCCGCTTTCGCCACCGGTGTTCCACCCAATATCTACGAATTTCACCTCTACACTGGGTATTCCACCCTCCTCTTCCGGCCTCCAGCCAAAGAGTCTCGGATGCACCTCCGAGGTTGAGCCCCGGGCTTTCACATCCGACTTCCTTGGCCGCCTACGCGCCCTTTACGCCCACTGATTCGGAACAACTGTAGCACCCTCCGTCTTAGCGCTGCTGGTGGCACTAG
+
CC5CCCCCCCCCCCC5CCCCCCCCCCCCCCCCCC*C5CCCCC**CCC5CC*5CCCCCC5CCC*5CCC5*CC*CCCC5C5CC5CCCCCCCC*C5C5CCC*CCCC*CC5CCCCCC*CCCCCCCCCCCCCCCCCCCCCCCCCCCCC*CCCCCCC5CC5CCCCCCCC5CCCCCCCCC5CCCC5CCCCCCCCC*CC5*C5CCCCCC5*CCCCC5CC5CCC55C*5CC*5**C**CCCC*CCCCCCCC*5CCCC5CCC5C55**5CCC****55*5*555555**555*555555***5***5####
@VH01349:24:AACVJTHM5:1:1105:11869:48405 2:N:0:AGGTGAGA+CGCATAGA
TGCAAGGGACTACTGGGGTTTCTAATCCTGTTTGCTCCCCACGCTTTCGCGCCTCAGCGTCAATTACGGGCCAGATAGCCGCCTTCGCCACCGGTGTTCTTCCCAATATCTACCAATTTCACCTCTACACTGGGAATTCCACTATCCTCTCCCGCATTCAAGCTCATCAGTATCAAGCGCAGCCCCCAGGTTGAGCCCGGGAATTTCACGCCTGACTTGATAAGCCGCCTACGCGCCCTTTACGCCCAGTAATTCCGAACAACGCTTGCCCCCTTCGTATTACCGCGGCTCGTGGCAGTTG
+
CCCCCCCCCCCCCCCCCCCCC5CCCCCCCCCCC5CCCCCCCCCCCCCC5CCCCCCCCCCCCCCCCCCCCCCCC*CCCCCCCCCCCCCCCCCCCCCCCCCCCCCCCCCCCCCCC*C5CCCCCCCCCCCCCCCCCCCCCCCCCCCCC5CCCCCCCCCC*CCCCCCCCCCCCCCCCCCCCCCCCC55CCCC**CCCC555*CC5CCCCC5C55*CCCCC5CCCCCC55C5CCCCCCCCCC5CCCCCC*CCCCCCC55CC5CCCCC5C*CCCC*CC*CC**C5C5CCCCCC*5C*5CCC5C####
@VH01349:24:AACVJTHM5:1:1105:67520:50507 2:N:0:AGGTGAGA+CGCATAGA
TGCAAGGGACTACAGGGGTTTCTAATCCTGTTTGATCCCCACACTTTCGTGCATCAGCGTCAGTTACAGCCTAGTAAGCTGCCTTCGCTATCGGTGTTCTTGACGATATCTATGCATTTCACCGCTACACCGTCAATTCCGCCTACCTCATCCGTACTCAATCCCGGCAGTTTTTCAGGCAGCTCCCAAGTTGAGCTTGGGCATTTCACCTAAAACTTGCAGGGACGGCTACGCACCCTTTAAACCCAATAAATCCGGACAACGCTCGCCACCTACGTATTACGGGGGCTGGTGGCATAAC
+
CC*CCCCCCCCC5CCCCCCCCCCCCCCCCCCCCCCCCCCCCCCCCCCCCCC*CCCCCCCCCCCCCCCCCCCCCCCCC*CCCCCC5CCCCCCCC*CCCCCCCCCCCCCCCCCCCC5CCCCCCCCC*CCCCCCCC5CCCCCCCCCCCC*CCCC*CCCCCCCCCCCCCC55CCCCCCCCC5CCCC5CCCCCCCC55CC5CC*CCCCCCCCCCCCCCCCCCCC5CC55C*C*CC*CC5CCC55CCCCCC*5*CCCCCC5CCCCC5CC55CCCC*CC5C5C*5CCC5C***5*5CC*C5CCC####
@VH01349:24:AACVJTHM5:1:1105:63506:51150 2:N:0:AGGTGAGA+CGCATAGA
TGCAAGGGACTACTAGGGTATCTAATCCTGTTTGCTCCCCACGCTTTCGCGCCTCAGCGTCAGTTACAGACCAGAAAGTCGCCTTCGCCACTGGTGTTCCTCCACATCTCTACGCATTTCACCGCTACACCTGGAATTCCACTTTCCTCTTCTGCACTCAAGTCCCCCAGTTTCCAATGACCCTCCACGGTTGAGCCGTGGGCTTTCACATCAGACTTAAACCACCGCCTCCGCGCGCTTTACGCCCAATAATTCCGGAGAACGCTTGCCACCTACGTATTACCGCGGCTGCTGGCAGATA
+
CCCCCCCC55CC5CCCCCCCCCCCCCCCCCCCCCCCCCCCCC5CCCCCCC5CCCCCCCCCCCCCCCCCCCC*CCCCCCCCC*CCCCC*CCCCCCCCCCC5CCCCCCCCCCCCCCCCCCC*CCCCCCCCCC*C5*CCCCCCCCCC*CCCCC5CCCCC5CCCCCCCC55*CCCCCCCC55CCC55CCCCC*C5CCCCC*CC*CC5C5C5CCCC*CCCCCC5CC**C5CC5CCC555CC55*CCCC55CCCCCC5CCC5CCC*5555*555*55C555555C*5555**C*55555C555####
@VH01349:24:AACVJTHM5:1:1105:49626:51434 2:N:0:AGGTGAGA+CGCATAGA
TGCAAGGGACTACTGGGGTATCTAATCCTGTTTGCTCCCCACGCTTTCGCGCCTCAGTGTCAGTTACAGACCAGAAAGTCGCCTTCGCCACTGGTGTTCCTCCACATCTCTACGCATTTCACCGCTACACGTGGAATTCCACTTTCCTCTTCTGCACTCAACTTCCCCAGTTTCCAATGACCCTCCACGGTTGAGCCGTGGGGTTTCACATCAGACTTAAGAAACCACCTGCGCCCGCTTTACGCCCAATAATTCCGGACAACGCTTGCCACCTACGTATTACCGCGGCTGCTGGCATCGT
+
CC5CCCCCCCCCCCCC5CCCCCCCCCC5CCCCCCCCC5CCCCCCCCCCCCCCCCCCCCCCCCCCC5C5CC*CCC5CC5CCC*CCCCCCCCCCCCCCCCCCCCCCCC5CCCCCCCCCCCC5CCCC*CC*CCCCCCCCCCCCCCCCCCCCC5C5CCCCCCCCC*CCCCCCCCCCCCCCCC*CCCCCCCCCCCCC5CC**CCCCC*CCC5CCCCCCCCCCCCCC*CCCC5C5CCCC****5CCC55C*CC5CC5CCCC5CCCC5CCCCC**C5C5CCCCC555CCC5C55C*CCCCCCCC####
@VH01349:24:AACVJTHM5:1:1105:16679:54236 2:N:0:AGGTGAGA+CGCATAGA
TGCAAGCGACTACTCGGGTATCTAATCCCGTTCGCTCCCCACGCCTTCGTGCCTCAGCGTCAGCTCCAGCCCAGCTGGCCCCCTTCGCCACAGGTCTTCCTCCCGATCTCTACGCATTTCACCAATACACCGGGAATTCCACCACCCCCTGGTGTCCTCAACCCGGCCCGTCCCCGCCCACCCTCCCCGGTTGTGCCGGGGGCTTTCACGCCGCGGGCCAGAAGGCGCCTGCGCACGGTTTACGCGCAGTAACTGCGGACAACGCTCGGCCGCTACTTATTACTCGGGGTGGTGGCAGTCT
+
CC*CCC*5CCCCCCCCCCCCCCCCCCCCCCCCCCCCCCCCCCCCCC*CCCCCCC*CC*CCCCC*CCC5CCCC5C5*5*C**5CCCC*5C5CC5CC*5CCCC5CCC5CCCCC5CC5CCCC555C5*55CCC*5C55C*C55C555*5555*5555C555555*C5*555555*5555*5*5C55555*555*5*55*55**55*55**5555***555**5*5C**5555*55C*55555555*55*5*55**5*555**5555*5555555555*5*5***5**5**555**555**####
@VH01349:24:AACVJTHM5:1:1105:62635:54520 2:N:0:AGGTGAGA+CGCATAGA
TGCAAGGGACTACTCGGGTTTCTAATCCTGTTTGCTCCCCACGCTTTCGCACCTCAGCGTCAACAGTCGTCCAGTAAGTCGCCTTCGCCACTGGTGTTCTTCCGAATATCTACGAATTTCACCTCTACACTCGGAATTCCACTTACCTCTCCGACGTTCAAGCGATGCAGTCTTAAAGGCAGTTCCGGAGTTGAGCTCCGGGCTTTCACCTCTAACTTACAAAGCCGCCTACGTGCGCTTTACGCCCAGTAATTCCGAACAACGCTAGCCCCCTCCGTATTACGGCGGCTGGTGGCAAGAA
+
CCCCCCCCCCCCCCCC5CCCCCCCCCCCCCCCCCCCCCC5CCCCCCC5CCCCCCCC*C5CCCCCCCCCC5CCCCCCCCCCCCCCCCCCCCCCCCCCCCCCCCCCCC5CC5CCC*CCCC5C5CCC5CCCCCCCCCCCCCCCCC5CC5CCCCCCCCCCCC5CC5CCCCC55CCCCC5CCC5CCCCCC5CCCCCCCCCCC*CCC*CCCCCCC*C55CCCCCCCCCCCC5*C5CC55CC5C*CCCC*CC*C5CCCC5CC5CCCCC5C5C555*5C5CCCCC*CCCCC*55CC5CC5CC5C5####
@VH01349:24:AACVJTHM5:1:1106:40083:1682 2:N:0:AGGTGAGA+CGCATAGA
TGCAAGGGACTACTAGGGTATCTAATCCCGTTTGCTCCCCTGGCTTTCGCGCCTCAGCGTCAGTGTCAGCGCAGCAACCCGTCTTCACCTCAGGTGTTCCTCTTGATATCTACGGATTTCACCGCTACACCAATAATTCCGATTGCCCCTTCTGCACTCTAGCGCAGCAGTATCACTTGGCCGTTCCGTGTTAAGCTCGGAGATTTCACAAGTGACTTACCACGCCGCCTACGCGCCCTTTACGCCCAGTAAATCCCAACAACGCTTGGTCCCTACGTATTACGCCGCCTGCTGGGACGCC
+
**CCCC5*CCCC*CCCCCCCCCCCCCCCCCCCCCCC5CCC555CCCCCCC5C5C5CC*CCCC*5*CC*CC*5*55CC5555CCCCCCC5CCCCCC5CCCC55CC*CC5CCCC5C*CCCCC*CC5C*C*C5CC5**55C5*C555CC*CC5*55C*55C55C**5CC55CCCC5*55C55*55555CC5**55*55*5555*5555555555555555555**55555*555CCCCC*C555CC5C5*555555C5**555555555555555555*5555*55*5*55*55C55555####
@VH01349:24:AACVJTHM5:1:1106:20693:3613 2:N:0:AGGTGAGA+GGCATAGA
TGCAAGGGACTACCCGGGTATCTAATCCTGTTTGCTCCCCACGCTTTCGTGCATGAGCGTCAGTATCGGCCCAGGGGGCTGCCTTCGCCATCGGTGTTCCTCCAGATATCTACGCATTTCACTGCTACACGTGGAATTCCACCCCCCTCTGCCGTACTCTAGCCGTGCAGTCACAAGCGCAGTTCCCAGGTTAAGCCCGGGGATTTCACACCTGTCTTACACAACCGCCTGCGCACGCTTTACGCCCAGTAATTCCGATTAACGCTCGCACCCTACGTATTACCCCGGCTGCTGGCCTTCC
+
CC*CCCCC*CCCCCCCCCC*CCC5CCCCCCCCCCCCC5CCCCC*CCC5CCC5C5C*C*CCC5CCCCC5CCC5CCCCCC55CCCCCCCCCCCCCCCCCCCCCCCC*CCCC5CCCC*CCCCC5CCC*CCCC*CCC5CCCCCCCCCCC*CC5CCC5CC5CCCCCCCC*CCCCCCCC*CCCC5CC5CCCCCCCCCCC5C5CC*C5CC*CCC*CC*5CC5CCCC**CCC5CC5C5CCC*C55CC5C55**555*5555555555CCCC5555C*5**555**5555555*5555555*5555####
@VH01349:24:AACVJTHM5:1:1106:59738:5771 2:N:0:AGGTGAGA+CGCATAGA
TGCAAGGGACTACAGGGGTTTCTAATCCTGTTTGCTCCCCACGCTTTCGTACCTCAGCGTCAGTTGTGGGCCAGGTGGCTGCCTTCGCCATCGATGTTCCTCCGGATCTCTACGCATTTCACCGCTACACCCGGAATTCCACCACCCTCTACCACACTCAAGCCCGGCAGTTTCGGCCGCAGTTCCGAGGTTAAGCCCGGGGATTTCACGACCGACATACCGAACCGCCTACGGACGCTTTACGCCCAGTAAATCCGATTAACGCTTGCACCCTCTGTATTACCGCGGCTGCTGGCATCTC
+
CCCCCCCCCCCCCC*CCCCCCCCCCCCCCCCCCCCCCCCCCCCCCCCCCC5CCC5CCCCCCCCCCCCCC*CCCCCCCCCCCCCCCCCC*CC5CCCCCCCCCCCCCCCCCCCCCCCCCCCCCCCCCCCCCCCCCC55CCCCCCCCCCCCCCC55CCCCCCCCC5CC5CCCCCCCCCC*CCCCCCCCC*CCCCCCC*CCCCCCCCC*C*C5CCCCCCCCCCC5CCCCCCCCCC5*CC*C5C*5C5CCC*5CCCCCCC**CCCCCC55CCCC*5CCCCCCCCCC*5*5CC5C5CCC555C####
@VH01349:24:AACVJTHM5:1:1106:30823:5941 2:N:0:AGGTGAGA+CGCATAGA
TGCAAGGGACTACTCGGGTTTCTAATCCTGTTCGCTCCCCACGCTTTCGCTCCTCAGCGTCAGGCAAGGCCCAGAGAACCGCCTTCGCCACCGGTGTTCCTCCTGATATCTGCGCATTTCACCGCTACACCAGGAATTCCGTTCTCCCCTACCTGCCTCCAGCCAGCCCGTATCCACCGCAGACCCACAGTTAAGCCATGGGCTTTCACGGCAGACGCGACAAGCCACCTACGAGCTCTTTACGCCCAATAATTCCGGACAACGCTTGCGCCCTACGTATTACCGCGCCTGCTGGCATGAG
+
CCCCCCCCCCCCCCCCCCCCCCCC5CCCCCCCC*CCCCCCCCCCCCCCCCCCCCCCCCCCCCCCCCCCCCC5C*CCCCCCCC*CCCCCCCCCC5CCCCCCC5CCCCCCCCCCCCCCCCCCCCCCCCCCCCCCCCCCC5CCCCCCCCC*CCCCCCCCCCCC5CCCC5CC5CCCC*CCCCCCCCCCCC*CCCCCCCCCC*CCCCCCCCCCCC5*55*5CCC5*C55CCCC*CC5CCC5CCCC5C5*5C5CC5CCCCC555C5*5C**5*5555555555555555C*55*555555555####
@VH01349:24:AACVJTHM5:1:1106:61764:7418 2:N:0:AGGTGAGA+CGCATAGA
TGCAAGGGACTACCGGGGTTTCTAATCCTGTTTGCTCCCCACGCTTTCGCACCTCAGCGTCAGTTACAGTCCAGAGAGCCCCCTTCGCCACTGGTGTTCCTCCACATCTCTACGCATTTCACCGCTACACGTGGAATTCGGCTCTCCTCTTCTGCACTCAAGTTCCCCAGTTTCCAGTGCATCACCGGGTTGAGCCCCGCACTTAGACACCAGACTTAAAGAACCGCCTGCGCGCGCTTTACCCCCAATAATTCCGCACAACCCTTGCCCCCTACGCATTACCGCGGCTGCTGGCACTTGG
+
CCCCCCCCCCCCC*CCCCCCCCCCCCCCC*CCCCCC5CC5CCCCCCCCCCC*CCCCCCCCCCCCC*CCCCCCCCC*CC5C**5CC5C5CCCCC*CCCC5CCCCCCC5C*CCCCCCCCC5CCCCC5C*CCC*C5*5CCCC*CCC*C*5CCCCCCCCCCCCCC55CCC5CC5CC*C5*C55C5C*C5*CCCCCC55C*C5C5C*CCC5C55555*C55CC5555*555*55**555*5**5555**5C5*555555*5***55555*55**555**55*5555*55*5555555**5*5####
@VH01349:24:AACVJTHM5:1:1106:63127:10030 2:N:0:AGGTGAGA+CGCATAGA
TGCAAGGGACTACCCGGGTTTCTAATCCTGTTTCCTCCCCACGCTTTCGCACCTCAGCGTCAATACGTGTCCAGTGAGTCGCCTTCGCCACTGGTGTTCTTCCGAATATCTACGAATTTCACCTCTACACTCGGAATTCCACTCACCTCTCCACGATTCAAGCGATGCAGTCTTAAAGGCAGTTCCGGAGTTAAGCTCCGGGCTTTCACCTCTAACTTACAAAGCCGCCTACGCGCGCTTTACGCCCAGTAATTCCGAACAACCCTAGCCCCCTCCGTATTACCGCGGCTGCTGGCATCCC
+
CCCCCCCCCCCC5C5CCCCCCCCCCCCCCCCCC*CCCC5CCCCCCCCCCCCCCCCCCCCCCCCCCCCCC5CCCCCCCCCCCCCCCCCCCCCCCCCCCCCCCCCCCCCCCCCCCCCCCCCCCCCCCCCCCCC*CCCCCCCCCCC5CCCCCCCCC5CCCCC5CC5CCCC5CCCCC*CCCCCCCC*CCCCCC5CCCCCCCCCCCCCCCCCCCCCCCCCCCCCCCCCCC*CCCCCCCCCCC*CCCCCCCCCCC5CCCCCCCCCCCC5C*CC5CCCC5CCCCC5CC55C*CCCCCC5CCC5C####
@VH01349:24:AACVJTHM5:1:1106:36087:13022 2:N:0:AGGTGAGA+CGCATAGA
TGCAAGGGACTACAAGAGTATCTAATCCTGTTTGCTCCCCACGCTCTCGTGTCTCAACGTCAGAAATGGACCAAGAAGCTGCCTTCGCCATTGGTGTTCCTCTCGAGATCTACGCATTTTACCGCTACTCCGAGAATTCCACTTCTCTCTCCCATCCTCTAGCGTACTAGTATCCATCGCCTGCCCCTAGTTGAGCCAGGGAATTTGACGACAGACTTAATACACCGTCTACACACACTTTACGCCCACTCAATCCGAATAACCCTTGCACCCTTCCTATTACCGCGGCTGCTGGCATAGC
+
CCCCCCCCCCCCCCCCCCCCCCCCCCCCCCCCCCCCCCCCCCCCCCCCCCCCCCCCCCCCCCCCCCCCCCC*CCCCCCCCCCCCCCCC*CCCCCCCCCCCCCCCCCC5CCCCCCCCCCCCCCCCCCCCC5CCCC5CCCCCCCCCCCCCCCCC5CCCCC*CCCCCCCCC**5CCCCCCCCCCCCCCCC5CCCCCC55CCCCCCC5C5CCCCCCCCCCC5CCCCCCCC5CCCCCCCCCCCCCCCC5*5CC*CCC5C5C55CCCC5*CCCCCCCC5C55**55555*CC555C55CC5*C####
@VH01349:24:AACVJTHM5:1:1106:63866:13192 2:N:0:AGGTGAGA+GGCATAGA
TGCAAGGGACTACACGGGTTTCTAATCCTGTTCGCTCCCCACGCTTTCGCGCCTCAGCGTCAGTTACAGACCAAAGAGCCGCCTTCGCCACTGGTGTTCCTCCACATCTCTACGCATTTCACCGCTACACGTGGAATTCCGCTCTTCTCTTCTGCACTCAAGTCTCCCAGTTTCCAATGACCCTCCCCGGTTGAGCCGGGGGGTTTCACATCAGACTTAAGAGACCGCCTGCGCGCCCTTTACGCCCAATAATTGCGGACAACGCTTGCCACCTACGTATTACCGCGGCTGCTGGGAGGGG
+
CC*CCCCCCCCCCCCCCCCCCCCCCCCCCCCC5C*CCCCCCCCCCCCCCCCCCCCCCCCCCCCCCCCCCCCCCCCCCCCC*CCCCCCCCCCCCCCCCCCCCCCCCCCCCCCCCCCCCCCCCCC5CCCCCCCC*CCCCCCCCCCCCCCCCCCCCC5C5CCCC*C5CCCCCCCCCC5CCCC*CCCCCCCCCCCCC5*CCCCCCC*CCCCC*CC5CCCCCCCCCCC5CCC*CCCCC*C5**C*C5CCCCCCCCCC5C*CCCCC5CCC*C5**C5C5CCCCCCCCCCC*555CCC*5CC*5####
@VH01349:24:AACVJTHM5:1:1106:27017:13836 2:N:0:AGGTGAGA+CGCATAGA
TGCAAGGGACTACCAGGGTTTCTAATCCTGTTCGCTCCCCACGCTTTCGCGCCTCAGCGTCAGTTACAGACCAGAGAGTCGCCTTCGCCACTGGTGTTCCTCCACATATCTACGCATTTCACCCGTACACGTGGAATTCCACTCTCCTCTTCTGTACTCAACTCCTCCAGTTTCCAATGACCCTCCACGGTTAAGCCGTGGGCTTTCACATCACACTTAAACGACCGCCTGCGGGCGCTTTACGCGCAATAATTGCGGACAACGCTCGCCCCCTACGTATTACCCCCGGTGGTGGCAGATG
+
CCCCCCCCCCCCC*CCCCCCCCCCCCCCCCCCC5CCCCCCCCCCCCCCCCCCCCCCCCCCCCCCCCCCCCC5CCCCCCCCC*CCCCCCCCCC5CC*CC*CCC5CC555*5CC55C555C5C55*5CC5CC*C*CCCC55CC5C**55CCCC*CC5*55*555555*555C*55555C555555*5555*55555555555555555**5*555*5555555555555555*55*5*555555555*5*55555*5555**5*55*555*555555555555555**55*5*5555**####
@VH01349:24:AACVJTHM5:1:1106:38114:14782 2:N:0:AGGTGAGA+GGCATAGA
TGCAAGGGACTACTAGGGTTTCTAATCCTGTTTGCTCCCCTAGCTTTCGTGCCTCAGCGTCGGTATCTGTCCAGAAAGCCGCCTTCGCCACCGGTGTTCCTCCTGATATCTACGCATTTCACCGGTACACCAGGAATTCCGCCTTCCCCTCCAGAACCCTAGCCCTCCAGTTTCAGATGCAGGCTCTGGGTTGAGCCCAGAGTTTTGACATCCGACTTAGAGAGCCGCCTACGCACCCTTTACGCCCAGTAATTCCGAACAACGCTTGCCCCCCCCGTACTACCGCGGCTGCTGGCAACGA
+
CCCCCCCCCCCCCCCCCCCCCCCCCCCCCCCCCCCCCCCCCCCCCCCCCCC5CCCCCCCCCCCCCC*CCCCCCCCCCCCCCCCCCCC*CCCCCCCCCCCCCCCCCCC5CCCCCCCCCCCCCCCC*CCCCCCC*CCCCCCCCCCCCCCCCC5CCCCC5CCCCC*CCCCCCCCCCCCC*CC*CCCCC5CCCCCCCC5CCCCCCCCCC**CCCC*CCCCCC5CC55C*CCC5CCCCCCCCCCCCC5C*5*CCCC*CC*CCCCCCC5555*5C5CC5CCC5CC*5CCCCC5C5C5*CCCC5####
@VH01349:24:AACVJTHM5:1:1106:50327:16884 2:N:0:AGGTGAGA+CGCATAGA
TGCAAGGGACTACCCGGGTTTCTAATCCCGTTTGCTCCCCTGGCTTTCGCTCCTCAGTGTCAATCTCGGTCCAGGATGCCGCCTTCGCCACCGGTATTCCTCCAGATATCTACGCATTTCACCGCTACACCTGGAATTCTGCATCCCTCTCGCGAATTCAAGCCATCCAGTATCAGACGCAGTTCCCAGGTTAACCCTGGGGATTTCACGTCTGACTTAGTTGGCCACCTACGAGCCCTTACGCCCAGTAATTCCGAACAACGCTTGCCCCCCCCGTATTACCGCGGCTGCTGGCACGACA
+
CCCCCCCCCCCCCCCCCCCCCCCCCCCCCCCCCCCCCCCCCCCCCCCCCCCCCCCCCCCCC5CCCCCCCCCCCCCCCC*CCCCCCCC5*CCCCCCCCCCCCCCCCCCCCCCC5CCCCCCCCC5CCCCCCCCCCCCCCCCCC55CC*5C*CC*CCCCCCCCCCCCCCCCCCCCCCCCCCCCC*5CCCCCCCCCCC*5CC55*CCCCCCCCCC5C5C5CC5CCCC5CCCCCCC55CCCCCCCC5CC*CCCCCC*CCC5*5CCCC5CCC55*CCCC*55CCCCCC5C5CCCCC5C5CCCC####
@VH01349:24:AACVJTHM5:1:1106:22075:18095 2:N:0:AGGTGAGA+CGCATAGA
TGCAAGGGACTACAGGGGTATCTAATCCTGTTTGCTCCCCACGCTTTCGCTCCTCAGCGTCAGTTACGGCCCAGAGGGGCGCCTTCGCCACTGGTGTTCCTCCTGATATCTGCGCATTTCACCGCTACACCAGGAATTCCCCGCTCCCCTACCGCACTCGAGTCACAGCAGTATCCGGTGGCATCTCTGGGTTGAGCCCAGAGTTTTCACACCCGACTTACCGAACCGCCTACGAGCTCTTTACGCCCAATAAATCCGGACAACGCTTGCTGCCTACGTGTCACCGCGGCTGCTGGCAGGT
+
CCCC*CCCCCCCCCCCCCC*CCCCCCCCCCCCCCCCCCCCCCCCCCCCCCCCCCCCCC*CCCCCCCCCCCCCCCC5*CC5C*CCCCCCCCCCCCCCCCCCCCCCCCCCCCCCCCCC5CCCCCCCCCCC5CCCCCCCCCCCCCCCCC*CCCCC*C*CCCCCCCCCCCCCCCCCCCC*C5CCC*CCCCCCCCCCCCC5CCCCCCC*CCCCCCCC5CCCCCCC5CCCC5CC*5CCC55C5CCCCCCCC*CC5CCC*CCC555C5C555C*C555C55CC555CC555555***5555C55####
@VH01349:24:AACVJTHM5:1:1106:48793:18682 2:N:0:AGGTGAGA+CGCATAGA
TGCAAGGGACTACTCGGGTTTCTAATCCTGTTTGCTCCCCTGGCTTTCGCTCCTCAGCGTCAATGCCGGTCCAGGATGCCGCCTTCGCCACCGGTATTCCTCCAGATATCTACGCATTTCACCGCTACACCTGGAATTCTGCATCCCTCTCCCGGATTCAAGCCATCCAGTATCGGATGCAGTTCCCAGGTTGAGCCTGGGGATTTCACATCCGACTTAGTTGGCCGCCTACGAGCCCTTTACGCCCAGTAATTCCGAACAACGCTTGCCCCCCCCGTATTACCGCGGCTGCTGGCAACAA
+
CC*CCCCCCCCCCCCCCCCCCCCCCCCCCCCCCC*C*C5CCCCCCCCCCCCCCCCC5CCCCCCCC*CCCCCCCCCCCC*5CCCCCCCCCCC*CCCCCCCCCCCCCCCCCCCCCCCC5C5CCCCCCCCCCCCCC5CC5CCCCCCCCCCCCCCC5CCCCCCCCCCCCCCCCCCCCCCCCCC*CCCCCCCCCCCCCCCCCCCCCCCCCCCCC5CCC*CCCCCCCCCCCCCCCCCCCCCCC5CCCCCC*CCCCCC5CCCCCCCCCC5C*CCCCCCCCC555CCCCCCCCC*55CCCCCC5*####
@VH01349:24:AACVJTHM5:1:1106:41730:19231 2:N:0:AGGTGAGA+CGCATAGA
TGCAAGGGACTACAAGGGTTTCTAATCCTGTTTGCTCCCCACGCTTTCGCGCCTCAGCGTCAATCGTCGTCCAGGCAGGCGCCTTCGCCCCCGGTGTTCCTTCACATCTCTACGGATTTTACCCCTACACGTGAAATTCCCCTGCCCCCTCCGACGTTCTAGACTAATAGTTTCAGGCGCAGTTTCGGGGTTGAGCCCCGAGATTTCACACCTGACTTACTAATCCCCCTGCGCGCGCTTTACGCCCAATAATTCCGAACAACGCTTGCACCCTTCGTATTACCGCGGGTGCTGGCATATG
+
CCCCCCCCCCCCCCCCC*CCCCCCCCCCCCCCCCCCCCCCCCCCCCCCCCCCCCCCCCCCCCCCCCCCCCCCCCCCCCCCC5CCCCCCCCCCCCCCCCCCCC5CCCCCCCCCCCCC5CCCCCC*CCCCCCCCCCCCCCCCCCCCCCCCCCCCCCCCCCCCCCCCCCCCC*CCCCCCCCC*CCCCC*CCCCCCCCCC*CCCCC5CCCCCCCCCCCCCCCCCCCCCC5*CCCCCCC*CC*CCCC5CCCCCCCCCCCCCCC5C5C5C*CCC*CCC5555CCC5CCCCCCC*C*5*CCC**####
@VH01349:24:AACVJTHM5:1:1106:67331:19951 2:N:0:AGGTGAGA+GGCATAGA
TGCAAGGGACTACTAGGGTTTCTAATCCTGTTTGATCCCCACGCTTTCGTCCCTCAGTGTCAATTATTGTGTAGCAAGCTGCCTTCGCTATCGGTGTTCTATGTCATATCTAAGCATTTCACCGCTACATGACATATTCCGCTTACCTCCACAACATTCAAGATTGATAGTATCAACGGCAGTTTCCGAGTTAAGCCCGGAGATTTCACCACTGACTTACCAACCCACCTACGCACCCTTTAAACCGAGTGAATCCGGATAACCCTTGCACCCTCCGTATTACCGCGGCTGGTGGCAAGTG
+
CCCCCCCCCCCCCCCCCCCCCCCCCCCCCCCCCCCCCC5CCCCCCCCCCC*CCCCCCCCCCCCCCCC5CCC*CCC5CCCCCCCCCC5CCCCCCCCCCCC5CCCCCCC*CCCCCCCCCCCCCCCCCCCCCCCCCCCCCCCCC5CCCCCC5CCCCCCC5CCCCCCCCCCCCCC5CC5CCC*CCC*CCCCCC5C55CCCCCC5CCCCCCCCC5*C55CC5CCCCCC5C*CC5CCC*CC**CCCCCCC5**C5CCCC5CCC5C5C5*5CCCCCCCCC55*CCC*CC**CCCC5C**CC5CC####
@VH01349:24:AACVJTHM5:1:1106:20220:21162 2:N:0:AGGTGAGA+CGCATAGA
TGCAAGGGACTACACGGGTATCTAATCCTGTTTGCTCCCCACGGTTTCGCTCCTCAGCGTCAGTATTGGCCCAGAGAACCGCCTTCGCTACGGGTGTTCCTCCCGATATGTGCGCATTCCACCGCTACACCCGGAATTCCGTTCTCCTCTACCAAACTCTAGCCATAGCAGTATCGACGGCAGTGCCGAGGTTGAGCCTCGGTATTTCACCGCCGACTTACTAAGCCGCCTACGAGCTCTTTACGCCCAATAATTCCGGACTACGCTCGCCCCCTAGGTATTACCGCCGCTGCTGGGCTAA
+
CCCCCCCCCCCCC*CCCCC*C*CCCCCCCCCCCCCCCCCCCCC*CCCCCCCCCCCCCCCCCCCCCCCCCCCCCCCCCC*CCCCCCCCCCCC5CCC5CCCCC5*CCCCCC*CC5CCCCC*CCC***CCC5CC**55CCCCCCCCCC5CCCCC*CCCCCCCCCCC*CCCCCCCCCCC5CC*C*CCCCC5CCCCCCCCC*CCCCCCCCCCCCCCC5CCC5CCCCCCCCCCC5CC5CCC5CC5CCC5*CC5CC555*C5555555*5*5555555C55C55*555CC5*55*5*CCCCC55####
@VH01349:24:AACVJTHM5:1:1106:7987:21238 2:N:0:AGGTGAGA+CGCATAGA
TGCAAGGGACTACTAGGGTTTCTAATCCTGTTTGCTCCCCACGCTTTCGTACCTCAGCGTCAGTATCAGTCCAGCGAGTCGCCTTCGCCACTGGTGTTCCTCCGAATATCTTCGCATTCCACCGCTACACCGGGAATTCCACCAGCCTCTACCGTGCTCGAGCCTGACAGTCTCGAAGGGAGTCCAGCGGTTGAGCCGCTGAATTTCACCCCCGACTTATCGGGCCGCCTACGCGCCCTTTACGCCCAGTAATTCCGGACAACCCTCGCACCCTCTGTATTTCCGCGGCTGCTGGCACTTA
+
C5CCCCCCCCCCCCCCCCCCCCCCCCCCCCCCCCCCCCCCCCCCCCCCCCCCCCCC*CCCC*CCCCCCCCCCCCCCCCCCC*CCCC5CCCCCCCCCCCCCCCC5CCCCCCCCCCCCCCCCCCC*5CCCCCC5CCCCCCCCCCCC5C5CCCCCCCCCCCCCCCCCCCCCCCCCCCCCCC**CCCCCCC*CCCC*CC5CCCCCCCCCCCCC5C*5C*C5CCC**C5CCC*5CCCC5C*C5CCCCC55*CCCCCCCC*CCCC*CC**C5C5CCC5C*C5CCCCC*555555CC5CCCCCC####
@VH01349:24:AACVJTHM5:1:1106:27737:23605 2:N:0:AGGTGAGA+CGCATAGA
TGCAAGGGACTACTAGGGTTTCTAATCCTGTTTGCTATCCACGCTTTCGCGCCTCAGCGTCAGTTGCAGACCAGAGAGCCGCCTTCGCCACTGGTGTTCCTCCACATATCTACGCATTTCACCGCTACACGTGGAATTCCACTCTCCTCTTCTGCACTCAAGCCAATCAGTTTCCAATGACCTTCCACGGTTAAGGCGTGGGATTTCACATCAGACTTAATCGGCCGCCTGCGCGCCCTTTACGCCCAATAATTCCGGACAACGCTTGCCACCTACCTATTACCGCGGCTGCTGGCAGAAC
+
CCCCCCCCCCCCCCCCCCCCCCCCCCCCCCCCC*CCCCC5CCCCCCCCCCCCCCCCCCCCCCCCCC5CCCCCCCCCCCCCCC5CCCCCCC55CCCC5CCCCCCCCC*CCCCCCCCCCCCCCCC5*CCCCCCCCCCCCC5CCCCCCCCCCCCCCCCCCCCCC*CCC5CCCCCCCCCCCCCCCCCCC**CCCCCCC5*CC*CCC*CCCCC*5CCCCCCCCCCCC5CCCCCCCC5C**CCCCCCCCC5555*C*5C5555555*C55555555C5CCCC*55CC555*55C5555CCC**####
@VH01349:24:AACVJTHM5:1:1106:69206:23983 2:N:0:AGGTGAGA+CGCATAGA
TGCAAGGGACTACTAGGGTTTCTAATCCTGTTCGCTCCCCATGCTTTCGCTCCTCAGCGTCAGTTAATGCCCAGAGACCTGCCTTCGCCATCGGTGTTCCTCCTGATATCTGCGCATTTCACCGCTACACCAGGAATTCCAGTCTCCCCTACATCACTCTAGTCTGCCCGTACCCACCGCAGATCCGGAGTTGAGCCCCGGACTTTCACGGCAGACGCGACAAACCGCCTACGACCTCTTTACGCCCAATAATTCCGGATAACCCTTGCGCCCTACGTATTACCGCGGCTGCTGGCAGTCG
+
CC5CCC5CCCC5CCCCC*CCCCCCCCCCCCCCCC*CCCC*CCCCCCCCCCCCCCCCCCCCCCCCCCCC5CCCCCCC5CCCCCCCCCCCCCCCCCCCC5CCCCCCCCCCCCCCCCCCCCCCCCC5CCCCCCCCC5CCCCC*CCC*CCC5CCCCCCCCCCCCCCCCCCCCCCCCC55CCCC5CCCCC5CCC*CCCCCCCCC5*CCCCC5CCC5*CCCCCCCC*C5555*C5CC5CC*CCCCCC*CCCCCC**CC5CC5CCCC*C5*555555CC**555555*555*555555555555####
@VH01349:24:AACVJTHM5:1:1106:41560:24059 2:N:0:AGGTGAGA+CGCATAGA
TGCAAGGGACTACAAGGGTTTCTAATCCTGTTTGCTCCCCACGCTTTCGCGCCTCAGCGTCAGTAATTGGCCAGCAAGGCGCCTTCGCCACAGGTGTTCCTCCACATCTCTACGCATTTCACCGCTACACGTGGAATTCCCCTTGCCTCTCCAATCCTCAAGCGATCCCGTATCCAAGGCAGTCCCGGAGTTGAGCTCCGGGCTTTCACCCCAGACGTAGATCGCCGCCTGCGCGCGCTTTACGCCCAGTGATTCCGGACAACGCTTGCCACCTACGTATTACCGCGGCTGCTGGCAGGGT
+
CCCCCCCCC*CCCCCCCCCCCCCCCCCCCCCC5CCCCC5CCCCCCCCCCCCCCCCC5CCCCCCCCCCCCCCCCC*CCCC5C*CCCCCCCCCCCCCCCCCCCCCCCCCCCCCCCCCCCCCCCCC55CCCCCCCCCCCCCCCCCCCCCCCCC*CCCCCCCCCCCCCCCCC5CCCC*CCCCCCCCCCCCCCCCCCCCC5*CCCCCCCCCCCC5CCCCC5CCCCCCCC5C5C55C*CCCCCCCCCCCCCCCCCCCCC5CCCCCCCCC5CCCCC*5CC5*CCCCCCC5CC**CCC*5CCCC5####
@VH01349:24:AACVJTHM5:1:1106:45195:24286 2:N:0:AGGTGAGA+CGCATAGA
TGCAAGGGACTACTAGGGTTTCTAATCCTGTTTGCTCCCCACGCTTTCGTGCATGAGCGTCAGTATCGGCCCAGGGGGCTGCCTTCGCCATCGGTGTTCCTCCACATATCTACGCATTTCACTGCTACACGTGGAATTCCACCCCCCTCTGCCGTACTCTAGCCGTGCAGTCACAAGGGCAGTTCCCAGGTTAAGCCCGGGGATTTCATACCTGTCTTACACAACCGCCTGCGCACGCTTTACGCCCAGTAATTCCGATTAACGCTCGCACCCTACGTATTACCGCGGCTGCTGGCAGCAC
+
CCCCCC5CCCCCCC5CCCCCCCCCCCCCCCCCCCCCCCCCCCCCCCCCCCCCCCCCCCCCCCCCCCCCCCCCC5CCCCCCCCCCCCCCCCCCCCCCCCCCCCCCCCCCCCCCC55CCCCC5CCCCCCCCCC5C5CCCCCCCCCCCCCC*CCCCCCCCCCCCCCCCCC*CCCCCCCCC*C*CCCCCCCCCCC5CCCCCCCCCCCCCCCCCCCCCCCCCCCCCCC5CC*CCC5CCCCCCCCCCC*C5CCCCC5CCCCCCCCCCCCCCCCCCCCC5CC*CCC*CC*5*CCCCCCCCC5CC####
@VH01349:24:AACVJTHM5:1:1106:33512:26085 2:N:0:AGGTGAGA+CGCATAGA
TGCAAGGGTCTACCCGGGTTTCTAATCCTGTTTGCTCCCCTTCCTCTCGCGTCTCAGCCTCAGGTATAAACTAGAAAGGCGCTTTCGCCACAGGTGTTCTTCCACATATCCACGCATTTCACCGCTACACGTGGAATTCCGCTTTCTCCGTCTATCCTCAAGGTTCGTAGTTTCAAATGCAGCACCGAAGTTAAGCCTCGGTATTTCACATCTGACTTACGAATCCGCCTACACCCCCTTTACGCCCAATAATTCCGATTAATGCTTGGACCCTCCGTATTACCGCAGCTGCTGGCGTTTC
+
CC*CCC*C*CC*CC5CCCCCC5CCCCCCCCCCCCCC5CCCCC*CCCCCCC*CCCCC*5*CC5CCCCCC5CCCC*CCC*5C*CCCCCC5C5*C*CCCC5*CC555CCCCC55CCCCCCCC5CCCC5CCCCCC5C5CCCCCCC5CCC*CC5CCCC*C5CCCCCC5CCCCCC5CCC5CCCC*CCC55CCC5*C5CCC5CCCC5CCCCCC5CCC5CC5CC5CCC5CCCC555CCC5C***5CCCC*5*555*5555*5555*5555*5*5555555C555***5555555555555555**####
@VH01349:24:AACVJTHM5:1:1106:49967:28716 2:N:0:AGGTGAGA+CGCATAGA
TGCAAGGGACTACTCGGGTTTCTAATCCTGTTCGCTCCCCACGCTTTCGCTCCTCAGCGTCAGGCAAGGCCCAGAGAACCGCCTTCGCCACCGGTGTTCCTCCTGATATCTGCGCATTTCACCGCTACACCAGGAATTCCGTTCTCCCCTACCTGCCTCCAGCCAGCCCGTATCCACCGCAGACGGACAGTTAAGCCATGGGCTTTCACGGCAGACGCGACAAGCCACCTACGACCTCTTTACGCCCAATAATTCCGGACAACGCTTGCGCCCTACGTATTACCGCGCCTGCTGGCAGGTT
+
CCCCCCCCCCCCCCCCCCCCCCCCCCCCCCCCCCCCCCCCCCC*CC5CCCCCCCCCCCCCCCCCCCCCCCCCCCCCCCCCC5CCCCCCCC5CCCCCCCCCC5CCCCCCCCCCCC5CCCCCCCCCCCCCCCCCCCCCCCCCCCCCCC5CCCCCCCCCCCCCCCCCCCCCCCCCCCCC5CCCCCCC**CCCCCCCCCCCCCCC5CCCC5CCCCCCC*5CC5C5CC5C5CCCCCCCC***CCCCCC5CC5C5*CCCCC5CC55CC5C5CCCCCCC5C*CCCCCCCC55C5*CCC*CCC55####
@VH01349:24:AACVJTHM5:1:1106:22227:29947 2:N:0:AGGTGAGA+CGCATAGA
TGCAAGGGACTACACGGGTTTCTAATCCGGTTTGCTCCCCACGCTTTCGCCCCTGAGCGTCAGGACAGGGCCAGGATGCCGCCTTCGCCACTGGTGTTCCTCCCGATATCTACGCATTTCACCACTACACCGGCAATTCCACATCCCTCTCCCTGCCTCAAGCCCGGTAGTTTTCCAGGCACCCTCCCAGTTAAGCCGGGAGATTTCACCTGAAACTTTCCGAGCCGCCTGCGGGCTCTTTACGCCCAATGAATCCGGACAACGCTGGCCACCTAGGTATTACCGCGCCTGCTGGCATACA
+
CCCCCCCCCCCCCCCCCCCCCCCC*CCCCCCCCCCCCCCCCCCCCCCCCCCCCCCCCCCCCCCCCCCCCCC5C5CCCC5CCCCCCCC5CCCCCCCCCCCCC5CCCCC5CCCCCCCCCCCCCCCCCC*CCCCCC*CCCCCCCCCCCCCC*CCCCC5CCCCCCCCC*CC*CCCCCCCC5C*CCCCCCC*CCCCCCCCC*CCCCCCCCCCC*CCCCCCCCCCCCCC*C55*CCCCCCCCCCCCCC5555CC*5CC*CC*CC5CCCC55C*CC*C**5C*55*5555CC55*CC555555C####
@VH01349:24:AACVJTHM5:1:1106:13952:30041 2:N:0:AGGTGAGA+CGCATAGA
TGCAAGGGACTACCCGGGTTTCTAATCCTGTTTGCTCCCCTTGCTCTCGCGTCTCAGCGTCAGGTATAAACTAGAAAGCCGCTTTCGCCACAGGTGTTCTTCCACATATCCACGCATTTCACCGCTACACGTGGAATTCCGCTTTCTCCGTCTATCCTCAAGGTTCGTAGTTTCAAATGCAGCACCGAAGTTAAGCCTCGGTATTTCACATCTGACTTACGAATCCGCCTACACGCCCTTTACGCCCAATAATTCCGATTAATGCTTGCACCCTCCGTATTACCCCAGCTGCTGGGGTTTC
+
CCCCCCCCC55CCCC*CCCCCCCCCCCCCCCCCCCCCCCCCCCCCCCCCCCC5CCCCCCCCC*CCCCCCCCCCCCCCC5CCCCCCC5CCCCCCCC5CCCCCCCCCCCCCCCCCCCCCCCCCCCCCC5CCC5CCCCCCCCCCCCCCCC5*CCCC*CCCCCCC55CCCCCCCCCCCC5CC5*CCCCCCCCCCCCCCCC*CCCCCCCCCCCCCCCCCCCCCCCCCC5CCCCCCCCCCC*CC5555C55CC*5C*555555555555C*555*5*555555*C5CC*C*CC*55C5CCC*5####
@VH01349:24:AACVJTHM5:1:1106:55970:32256 2:N:0:AGGTGAGA+GGCATAGA
TGCAAGGGACTACCGGGGTTTCTAATCCTGTTCGCTACCCACGCTTTCGCACCTCAGCGTCAGTTACAGACCAGAGAGTCGCCTTCGCCACTGGTGTTCCTCCACATCTCTACGGATTTCACCGCTACACGTGGAATTCCACTCTCCTCTTCTGTACTCAACTCCTCCACTTTCCAATGACCCTCCACGGTTAAGCCGTGGGGTTTCACATCAGTCTTAAAGGACCGCCTGCGGGGGGTTTACGCCCAATAATTTCGGACAACCCTTGGCCCCTACGTATTACCGCGGCTGGTGGGCCTTA
+
CCCCC*CCCCCCCCCCCCCCCCCCCCC5CCCC*CCCCCC*CCC*CCC**CCC5CCCCC5CC*5CC5C*CCC*CC*CCCCC5*CCCC5CC55C*C5CCC5*5C**C5*555C55***555*55***55C5CC5*555*C5*C55555*555555*555C555*55555CC*C*555555C5555555*5555C55C55*55555555**5555C5*5*555555*555*5*555555555555*55*555555555555*5C5**C*55555555***555***55**5555555555####
@VH01349:24:AACVJTHM5:1:1106:44608:32408 2:N:0:AGGTGAGA+CGCATAGA
TGCAAGGGACTACACGGGTTTCTAATCCTGTTTGCTCCCCACGCTTTCGTGCCTGAACGTCGGTACTGGTCCAGGAAGTCGCTTTCGCCACTGATGTTCCTTCCGATATCTACGCATTTCACCGCTACACCGGAAATTCCACTTCCCTCTACCGTACCCTAGCTATTCAGTCTCGAATGCAATTCCCAGGTTCAGCCCGGGGCTTTCACACCCGACTTAAATAACCGTCTACGCACGCTTTACGCCCAGTAATTCCGATTAACCCTCGCACCCTCTGTATTACCGCGGCTGCTGGCATGAC
+
CCCCCCCCCCCCCCCCCCCCCCCCCCCCCCCCCCCCCCCCCCCCCCCCCCCCCCCCCCCCCCCCCCCCCCC5CCCCCCCCCCCCCCCCCCCCCCCCCCCCCCCCCCCCCC*CCCCCCCCCCC5CCCCCCCCCCCC5CCCCCCCCCC5CCCCCCCCC*CCCCCCCCCCCCCCCC5CCCC*CCCC*CCCCCCCC*55*CCCCCCCC5CCC5CCC*55CCCCCCCCCC*C5*CC5CCC*C5C5CC*CC5CCCCC*C5C5CCCCCCC5*CC5CCCCC*CCCCCCC5CCC***CCCCCCC**####
@VH01349:24:AACVJTHM5:1:1106:18799:36327 2:N:0:AGGTGAGA+CGCATAGA
TGCAAGGGACTACCAGGGTTTCTAATCCTGTTTGCTCCCCACGCTTTCGTGCATGAGCGTCAGTGTTAGCCCAGGGGGCTGCCTTCGCCATCGGTGTTCCTCCAGATCTCTACGCATTTCACTGCTACACCTGGAATTCCACCCCCCTCTTCCACACTCTAGCTCCCCAGTTTCAAACGGAGTTCCCAGGTTAAGCCCGGGGGTTTCACATCTGACTTAAGGAGCCGCCTGCGCACGCTTTACGCCCAGTAATTCCGATTAACCCCTGCACCCTACGTATTACCCCGGCTGCTGGCACTGC
+
CCCCCCCCCCCCCCCCCC5CCCCCCCCCCCCCCCCCCCCCCCCCCCCCCCCCCCCCCCCCCCCCCCCC5CCCCCCCCCCC5CCCCCCCCCCCCCCCCCCCCC5C*CCCCCCCCCCCCCCCCCCC5CCCC5CCC*CCCCC*C5CCCCCCCCC*CC*CCCCCCC*CCCCC5CCCCCCCCCC*CCCC5CCC5CC5CC5CCC5C5C55CC*C5C*CCCCCC5CCC5*55*C5C5CCCCCC55CC*C5*5*C**CCCCCCCCCC*555*555**5*55555*555*5555555C5555C*C5####
@VH01349:24:AACVJTHM5:1:1106:12361:39242 2:N:0:AGGTGAGA+CGCATAGA
TGCAAGGGACTACCGGGGTTTCTAATCCTGTTTGCTCCGCACGCTTTCGTGTCTGAGCGTCAGTATCGGCCCAGGGGGCTGCCTTCGCCATCGGTGTTGCTCCACATCTCTACGCATTTCACTGCTACACGTGGAATTCCACCCCCCTCTGCCGTAGTCTAGCTTGCCAGTACCAAACGCAGTTCCCAGGTTGACGCCGGGGGTTTCACATCTGGCTTAACAACCCCCCTGCGCACGTTTTACGCCCCGTAATTCCTTTTAACTCTCGTACGCTACGTATTAGCGCGGCTGCTGGACCCCG
+
5CCC*CC*CCCC5CC*CC55CCC*C5C5CCCCCC*CC**55C5*5CCC5CC*5*5CC*C55CC5CCCC5CCC55CCCCCC**CC5CC55CCCC5CCCC5C5*CC5CCC55CC5CCCC5*CCCC*CCC5C5CC55CCCC5*CCC55C5CC5C*CC5**C*CC**55CCCC55C5CCC5**5555**5555C55*****5*555*C5*****5**5555555555*55*5*5555**55*5555555*5**55**55***5**55***5555**5*5**5555*555*55*5*555***####
@VH01349:24:AACVJTHM5:1:1106:22946:39299 2:N:0:AGGTGAGA+CGCATAGA
TGCAAGGGACTACCGGGGTATCTAATCCTGCTTGATCCCCACGCTTTCGTGCCTCAGTGTCAATATTCGTGTAGCCAGCTGCCTTCGCAATTGGTGTTCTATGTCATATCTAAGCATTTCACCGCTACATAACATATTCCGCTGACCTCCACGCTATTCAAGATTGATAGTATCAATGGCAGTTCCCGAGTTAAGCTCGGGGATTTCACCACTGACTTACCAACCCACCTACGCACCCTTTAAACCCAGTGAATCCGGATAACGCTTGCACCCTCCGTATTACCCCGGCTGCTGGCATATG
+
CCCCCCCCCCCCCCCCCCCCCCCCCCCCCCCCCCCCC*CCCCCCCCCCCCCCCCC5CCCCC*CCCCCCCCCCCCCCCCCCC5CCC*CCCCCCCCCCCCCCCCCCCCCCCCCCC*CCCCCCCCCCCCCCCCCCCCCCC5CCCCCCCCCCCCCCC*CCCCCCCCCCCCCC5CCCCCCCC5CCCCCCCCCCCCCCCCCCC5CCCCC*5CCCCCCCCCCCCCCCCCCCCCCCCCCCCCCC*CCCCCCCC5CCCCCCCCCCCCC5CCCCCCCCCCC*CCCC*CC5CC*C**C5*CC*CCC55####
@VH01349:24:AACVJTHM5:1:1106:46029:39545 2:N:0:AGGTGAGA+CGCATAGA
TGCAAGGGACTACTGGGGTTTCTAATCCTGTTTGCTCCCCACGCTTTCGCGTCTCAGCGTCAGTATCCAACCAGGGGGCCGCCTTCGCCACCGGTGTTCCTCCCGATATCTACGCATTTCACCGCTACACCGGGAATTCCACCCCCCTCTTTGGTACTCTAGCTTGCCAGTTTCATGCGTCGTTCCTCGGTTAAGGCGAGGGATTTCACACATGACTTAGCAGACCGCCTACACGCCCTTTACGCGCAATAATTCCGAACAACGGTTGCACCCTCTGTAGTACCGCGGCTGCTGGCAGTTA
+
CCCCCCCCCCCCCCCCCCCCCCCCCCCCCCCCCCCCCCCCCCCCCCCCCCCCCCCCCCCCCCCCCCCCCCC5CCCCCCCCC5CCCCCCCCCCCCCCCCCCCCCC5CCCCCCCCCCCCCCCCCCCCCCCCCCCCCCCCCCCCCCCCCCCCC5CCCCCCCCCCCCCCCCCCCCCCCCCC5CCCCCCC5CCCCCCCCC*CCCCCCCCCCCCCCCCC*CCCCCCCCCCCCCCCCCCCC**CCCCC5CC**CCCC5CCCCCCCCC*CC*5CCCCCC***55CCC*CC*5*5C5*5CCC5C5C####
@VH01349:24:AACVJTHM5:1:1106:76344:40511 2:N:0:AGGTGAGA+CGCATAGA
TGCAAGGGACTACCAGGGTATCTAATCCTGTTTGCTCCCCACGCTTTCGCGCCTCAGCGTCAGGTACGGGCCAGGAAGCCGCCTTCGCCACCGGTGTTCCTCTCGATATCTACAGATTTCACCCCTACACCGAGAGTTCCACTTCCCTCTCCCGTCCTCCAGCGAGGTAGTTTCGAGCGCCATTCCTCGGTTAAGCCAACGGATTTCACACTCGACTTGCCAAGCCGCCTGGGCGCCCTTTACGCCCAGTAATTCCGAACAACGCTCGGCCCCTCCGTATTACCGGGGCTGCTGGGACAAT
+
CCCCCCCCCCCCCCCCCCCC*5CCCCCCC*CCC**CCCCCCCCCCCCCCCCCCCCCCCCCCCCCCCCCCCCCCCCCCCCC*CCCCCC*CCCCCCCCCCCCCCCCCCCCCCCCCCC*CCCCCCCCCCCCCCCCCCC*C5CCCCCCCCCC*CCC*CC*CCCCCCCC*CCCCCCCCCCCC*555CCC5CC5CCCCC5*5CCC*55C5CC555CCCCCCCCCC*CCCCCCCCCCC55C5CC5CCCCCCCCC5CCCCCCC*5*5*555555*555**5**555555555**555C5*55C55####
@VH01349:24:AACVJTHM5:1:1106:57144:40738 2:N:0:AGGTGAGA+CGCATAGA
TGCAAGGGACTACCGGGGTTTCTAATCCTGTTTGCTCCCCACGCTTTCGAGCCTCAGCGTCAGAAATGTTCCAGAGCGCCGCCTTCGCCACCGGCCTTCCTCCCGATCTCTACGCATTTCACCGCTACACCGGGAATTCCGCGCTCCTCTCCCATCCTCTTGCTCAGCAGTCCCCTCTGCACTTTCCAGGTTAAGCCTGGAGATTTCACGCACGGGTTACCCAACCGCCTACGCTCCCTGTACGCCCAGTAAATCCGAACAACCCTTGCCACCTTCGTATTACAGCCGCTGCTGGCATCTA
+
CC*CCCCCCCCCCCC5CCCCCCCCCCCCCCCCC*CCCCCCCCCCCCCCCCCCCCCCCCCCCCCCCCCCCCCCCCCCCCCCCCCCCCCC5CCCCCCCCCCCCCCCCCC*CCCCCCCCCCCCCCCC5CCCCCC5CCCCCCCCCC5*CCCCCCCCCCCC*CCC*5CC*C*5CCCCCCCC5CCCC5CCC5C*55C5CC5C555*5C5C5CC5*C***55*C555**55**5555555555555555555*5C55555555*555555**C555*5555*55**5*55**55**5*55555*####
@VH01349:24:AACVJTHM5:1:1106:57769:40870 2:N:0:AGGTGAGA+CGCATAGA
TGCAAGGGACTACCGGGGTTTCTAATCCTGTTTGCTCCCCACGCTTTCGAGCCTCAGCGTCAGAAATGTTCCAGAGCGCCGCCTTCGCCACCGGCCTTCCTCCCGATCTCTACGCATTTCACCGCTACACCGGGAATTCCGCGCTCCTCTCCCATCCTCTAGCTGAGCAGTCCCCTCTGCACTTTCCAGGTTAAGCCTGGAGATTTCACCGAGGGCTTACCCAACCGCCTACGCTCCCTGTACGCCCAGTAAATCCGAACAACCCTTGCCACCTTCCTATTACCGCGCCTGCTGGCATCTA
+
CC*CCC5C*CCCC5CCCCCCCC5CCCCCCCCC555CCCCCCC*CCCCCCC5CCCCCCCCCCCCCCCC*CCCC*CCCC**CC*CCC5C5CCC5C55CCCCCC555CCCCCC*CCCCCCCCCC55CCC5CC5*CCCCCCC*5C5CCCCCC5CCCCCC5CCC5CC*CCCCC5*CCC5CCC5CC5CCCCC*C*CCC55*CCCCCCCCCCC5CC*CCC*5CCC*CCCCCCC5CCCCC*5CCCCCCCC5CCC5*CC5CCC5**CC5CCC5C5CCCC55CC5C*CC5C55*555*555C5555*####
@VH01349:24:AACVJTHM5:1:1106:27983:41609 2:N:0:AGGTGAGA+CGCATAGA
TGCAAGGGACTACTGGGGTATCTAATCCCGTTTGCTCCCCTGGCTTTCGCGCCTCAGCGTCAATGCCGGTCCAGGATGCCGCCTTCGCCACCGGTGTTCCTCCAGATATCTACGCATTTCACCGCTACACCTGGAATTCCACATCCCTCTCCCGGATTCGAGCCTGCCAGTATCGGACGCAGTTCCCGAGTTGAGCTCGGGGATTTCACGTTCGACTTAGCAGGCCGCCTACGCCCCCTTTACGCCCAGTAATTCCGAACAACGCTTGCCCCCTCTGTATTACCGCGGCTGGTGGGACTAG
+
CCCCCCCCCCCCCCCCCCCCCCCCCCC5CCCCCCCCCCCCCCCCCCCCCCCCCCCCCC5CCCCCCCCCCC5CCCC5C**CCCCCCCC*CC*C*C*CCC*CCCCC55CCCCCCCCCCCCCCCCCCCCCCCCCCCCCCCCCCCCCCCCCCCCCCCCCC5CCCCCCCCC5CCCCCCC5CCCCCCCCCC5CCCCCCCCC*C5C5CCC*CCCCCCC*5CC55CCC5CCC*CCCCCCCC**CC55C5CCCC*C5C5CC5C5CCCC5CC5C55CC*CC55CC5CCCCC55**55CCCC*CCC*C####
@VH01349:24:AACVJTHM5:1:1106:21924:42139 2:N:0:AGGTGAGA+CGCATAGA
TGCAAGGGACAACTCGGGTTTCTAATCCTGTTTGCTCCCCTGGCTTTCGCGCCTCAGCGTCAGTGTCAGCCCAGCAACCCGCCTTCGCCGCAGGTGTTCCTCTCGATATCTACGCATTTCACCGCTACACCGAGAATTCCAGTTGGCCCTTCTGGAGTCTAGTCGGACAGTATCACTTGACCTTTCCGAGTAAAGCCCGGAGATTTCACAACTGACTTGTGCTCACGGCCTACGCGCCCTTAACGCCCAGTAAATCCCAACAACGCCTCCTCCCCCCGTATTACCGGGGGTGGTGGCGGGA
+
CCCCCC5CCC*CCCC5C5CC*CCCCCC5CCCCCCCCCC*CCC*CCCCCCC*CCCCCCCCCCCCC*CCCCCCCCCCCCCC5CCCC5C**5C5CC*CCCCC555CCCCC5CCC55*CCCCCCCCC5*CCCCC*55*5CCC*CCCC*5**C5555C5*5*5*555555*5*5555555*5*5C55*55**5555555555*5555*55*55**555*5555555*5*5555*5*5*55555*55*55555*5*555555**5555555**5*5*5*5*55555*55**5*55**555*55####
@VH01349:24:AACVJTHM5:1:1106:48661:44259 2:N:0:AGGTGAGA+CGCATAGA
TGCAAGGGACTACAGGGGTTTCTAATCCGGTTCGCTCCCCACGCTTTCGCGTCTCAGCGTCAGGAAAGGCCCAGAAGGCCGCCTTCGCCACTGGTGTTCCTCCGGATCTCTACGCATTTCACCACTACACCCGGAATTCCACCTTCCTCTGCCTCCCTCGAGTTCGCCAGTATCCGAAGACCTCTCCCAGTTGAGCCGGGAGCTTTCACAACGGACTTAACGAACCGCCTGCACGCGCTTTACGCCCAATAAATCCGGACAACGCTCGCCCCCTACGTATTACCCCGGCTGGTGGCACTTT
+
CCCCCCCCCCCCCCCCCCCCCCCCCCCCCCCCCCCCCC*C5CCCCCCC5CCCCCCCCCCCCCCCCCCCCCCCCCCCCCCCCCCCCCCCCCCCCCCCCCCCC5CCCCCCCCCCCCCCCCCCCCCC5CCCCCCCCCCCCCCCCCCCCCCCCCCCCC5CCCCCCCCCCCCCCCCCCCCCCCCCCCCCCCCCCC5CCCCCCCCCCCCCCCCCCCCCCC5CC5CCCCCCCCCCCCC5*CC5CC55C*CC5CCCCCC5CCCC5CC5CCC*CCC55C555CCCC5CCCC5C**C5*C**C5C5C####
@VH01349:24:AACVJTHM5:1:1106:16224:44846 2:N:0:AGGTGAGA+CGCATAGA
TGCAAGGGACTACCAGGGTATCTAATCGTGTTTGCTCCCCACGCTTTCGCGCCTCAGCGTCAGTTACAGACCAGAAAGCCGCCTTCGCCACTGGTGTTCCTCCACATCTCTACGCATTTCACCGCTACACGTGAAATTCCGCTTTCCTCTTCTGTACTCAAGTCCCCCAGTTTCCAATCACCCTGCACGGTTGAGCCGTGGGGTTTCACATCAGACTTAAAGGACCGGCTGCGGGCGGTTTACGCCTAATAATTCCGGACAACCCTTGCCACCTACTTATTACCGCGGCTGGTGGCAACAA
+
CC*CCCCCCCCCCCCCCCCCCCCC5CC*CCCCCC*CC5CCCCCCCCCCCCCCCCCCCCCCCCCCCCCCCCC*CCCCCCCCCC*CCCC5CCCCCCCCCCCCCCCCCCCCCCCCC5CCCCCCCCCCCCCCCCC*CCCCCCCCC*CCCCCCCCCCCCCC*CCCCCCCCCC5CCC5CCCCCC**C55C*5C5C5CCCCCCCCCCCC*5*C5CCCCCCCCCCCCCC5*C5C*55CC*C*C555CCCC*5CC55CC5CCCCC5*CCCCC*C5C***5CC555**5555555*5555**5555*####
@VH01349:24:AACVJTHM5:1:1106:49626:45263 2:N:0:AGGTGAGA+CGCATAGA
TGCAAGGGACTACTGGGGTTTCTAATCCTGTTTGATCCCCACACTTTCGTGCCTCAGCGTCAGTTACAGCCTAGTAAGCTGCCTTCGCTATAGGTGTTCTTGACGATATCTAAGCATTTCACCGCTACACCGTCAATTCCGCCTACCTCATCTGTACTCTAGCCACGCAGTATCAATGCCACCCTCCCAGTTAAGCCGGGATATTTCAGCACTGACTTACTTGGCCGCCTACGCACCCTTTAAACCCAATAAATCCGGACAACGCTCGCCACCTACGTATTACCGCGGCTGCTGGGATCCT
+
CCCCCCCCC5CCCCCCCCCCCCCCCCCCCCCCCCCCCCCCCCCCCCCCCCCCCCCCCCCCCCCCCCCCCCCCCCCCCCCCCCCCCCCCCCCCCCCCCCCCCCC*CCCCCCCCCCCCCCCCCCCC5CCCCCC5CCCCCCCCCCCCCCCCCCCCCCCCCCC5CCCCCCCC5CCCCCCCC5*CCCCCCCC*CCCCCCCCCCC*5CCCCC5CCCCCCCC*CCCCCCCCCCCC5CCCCCC*CCCC5CCCCCCCCCCCC5CCC5C5CC5C5CCCCCCCCC5CCCCCC5CC*C5CCC5CCCC**####
@VH01349:24:AACVJTHM5:1:1106:54985:54028 2:N:0:AGGTGAGA+GGCATAGA
TGCAAGGGACTACCCGGGTTTCTAATCCTGTTTGCTCCCCACGCTTTCGCACCTCAGCGTCAATACGGGTCCAGTGAGCCGCCTTCGCCACTGGTGTTCTTCCGAATATCTTCGAATTTCACCTCTACACTCGGAATTCCACTCACCTCTCCCGCATTCTAGCGACGCAGTCTCAAAGGCAATTCCGGGGTTCAGCCCCGGGCTTTCACCTCTGACTTGCGAAGCCGCCTACCCGCCCTTTACCCCCAGTAAATCCGACCAACCCTAGCCCCCTCCGTATTACCGCGCCTCCTGGCAGAAC
+
*CCCCCCCCC5C5CCCC5CCC5CC5CCC55CCCCCCCCC5CCC*CCCCC*CC*CCCCCCCCCCCC5*5*CC55CC5CC5*CCCCCCC55C5CCCCCCCCCCCCCCCC*C5C*C5CCCCCCCCCCCCC5CCCCC5CCCC5CCCCC5CCCCCCCCC*CCCCCCC*5CCCCC5**CCC55CCCCCCCCC*5C*C5*C55CC5CCC5CC5CC5CCCC5CCC5CC55C5CCCCCCCC**CC55*5CCC***CCCCC55C5CC5*555*5555555*555555555555**555555555555####
@VH01349:24:AACVJTHM5:1:1106:32414:54558 2:N:0:AGGTGAGA+GGCATAGA
TGCAAGGGACTACTAGGGTTTCTAATCCTGTTTACTCCCCACGCTTTCGCGTCTCAGCGTCAGTATCCGTCCAGAAGGCCGCCTTCGCCACCGGTGTTCCTCCCGATATCTACGCATTTCACCGCTACACCGGGAATTCCACCTTCCTCTCCGGTACTCGAGTCTGTCAGTATCCGACCCAGTTCCCTCGTTGAGCGAGGGGATTTCACATCAGACTTAACAGACCGCCTACACCCCCTTTACGCCCAGTGATTCCGAACAACGCTAGCACCCTCCGTATTACCGCGGCTGCTGGCACCAC
+
CCCCCCCCCCCCCCCCCCCCCCCC*CCCCCCCCCCCCCCCCCC5CCCCCCCCCCCCCCCCCCCCCCCCCCCCCCCCCCCCCCCCCCCCCCCCCCCCCCC5CCCCCCCCCCCCCCCCCCCCCCCCCCCCCCCCCCCCCC*CCCCCCC*C5C*C5CC*5CCCCCC55CC*5C**C5C*C5*CCCCCCCCC55CC5CCCCCC5CC5CCC5CCC5C5C5CCCC5C5CC5CCCC5C5C**5CCC5CCCCC*5CCCCCCC5CCCCC5CCCC5CC5C*5CCCCCCC5CC55C*CCCCC555CCC####
@VH01349:24:AACVJTHM5:1:1107:65513:2533 2:N:0:AGGTGAGA+GGCATAGA
TGCAAGGGACTACCCGGGTATCTAATCCTGTTCGCTACCCACGCTTTCGTCCATCAGCGTCAGTATATGGTTAGCAGCCTGCCTTCGCAATCGGTATTCTATGTAATATCTATGCATTTCACCGCTACACTACATATTCTAGCTACTTCACCATAACTCAAGGCCACCAGTATCAAGGGCAATTCTACGGTTGAGCCGGAGACTTTCACCCCTCACTTAACGGCCCGCCTACGGACCCTTTAAACCCAATGATTCCGGATAACGCTCGGTTCCTCCCTATTACCGCGGCTGCTGGCATTTG
+
CCCCCCCCCCCC*CCCCCCCCCCCCCCCCCCCCCCCCCCCCCC*CCCCCCCCCCCCCCCCCCCCCCCCCCCCC5CCCCCC5CCCCCCCCCCCCCCCCCCCCCCCCCCCCCCCCC*CCCC*CC*CCC5CCCCCCCCCCCCCCCCCCCCCCCCCCCCCCCCCC5CCCCCCCCCCCCCCCCCCCCCC*CCCCCCCCCCCCC*C*C5CCCCCCCCC5*CCCCCCCC**CCC*CCCC55CC*C*55CCC5**C5555*555CCCCC*C5*5**5*55*55****5*55**55555555*555####
@VH01349:24:AACVJTHM5:1:1107:20731:3953 2:N:0:AGGTGAGA+CGCATAGA
TGCAAGGGACTACAGGGGTTTCTAATCCTGTTTGCTCCCCACGCTTTCGCGCCTCAGTGTCAGTTACAGACCAGGAAGCCGCCTTCGCCACTGGTGTTCCTCCATATCTCTACGCATTTCACCGCTACACATGGAATTCCACTTCCCTCTTCTGCACTCAAGTCGACCAGTTTCCAATGACCCTCCACGGTTAAGCCGTGGGCTTTCACATCAGACTTAATCAACCACCTGCGCGCTCTTTACGCCCAATAATTCCGGATAACGCTCGCCACCTACGTATTACCGCGGCTGCTGGCAAAGA
+
CCCCCCCCCCCCCCCCCCCCCCCCCCCCCCCCCCCCCCCCCCCCCCCCCCCCCCCCCCCCCCCCCCCCCCC5CCCCCCCCCCCCCCCCCCCCCCCCCCCCCCCCCCCCCCCCCCCCCCCCCCCCCC5CCCCCCCCCCCC*CCCCCCCCCCCCCCCCCC5CCCCCCCC5CCCCCCCCCCCCCCCCCCCCCCCCCCCCCCCCCCCCCCC5CCCCCCC5CCCCCCCCC*CCCC5CC*CCCCCCC*C*CCCCCCCCCCCCCCCCCCCCCC5C*5CCCCCCCCCC5C5**CC5CC5*C5C55####
@VH01349:24:AACVJTHM5:1:1107:41901:5468 2:N:0:AGGTGAGA+GGCATAGA
TGCAAGGGACTACTCGGGTATCTAATCCTGTTTGCTCCCCACGCTTTCGTGCATGAGCGTCAGTGTTAACCCAGGGAGCTGCCTTCGCCATCGGTGTTCTTCCACATCTCTACGCATTTCACTGCTACACATGGAATTCCACTCCCCTCTGTCACACTCTAGCTATATAGTTTCAAACGCAATTCCTAGGTTAAGCCCAGGGATTTCACATCTGACTTATATAACCACCTGCGCACCCTTTACGCCCAATAATTCCGATTAACGCTTGCACCCTACCTATTACCGCGGCTGCTGGCAGGTA
+
CCCCCCCCCCCCCCCC*CCCCCCCCCCCCCCCCCCCCCCCCCCCCCCCCCCCCCCCCCCCCCCCCCC*CCCCCCCCCC*CC5CCCCCCCCCCCCCCCC*CCC*CCCCCCCCCCCCCCCCCCCCCCCCCCCCCCCCCCCCCCCCCCCCCCC5CC*CCCCCCCC*CCCCC*CCC5CCCCCCCCC*CCC5CCCCCCCC*CCC5CCCCCCCCC5CCCCCCCC*CCCC*CCCCC*CCCCCCCCCCC5*CCCCCCCC*5C5CCCCCCCCC5CC5CCCCCCCCCCCC*CCC55CC*CC*CC55*####
@VH01349:24:AACVJTHM5:1:1107:43245:7494 2:N:0:AGGTGAGA+GGCATAGA
TGCAAGGGACTACTCGGGTATCTAATCCTGTTTGCTCCCCACGCTTTCGTGCATGAGCGTCAGTGTTAACCCAGGGAGCTGCCTTCGCCATCGGTGTTCTTCCACATCTCTACGCATTTCACTGCTACACATGGAATTCCACTCCCCTCTGTCACACTCTAGCTATATAGTTTCAAACGGAATTCGTAGGTTAAGCCGAGGGATTTCACATCTGACTTATATAACCACCTGCGCACCCTTTACGCCCAATAATTCCGATTAACCGTTGCACCCTACGTATTACCGCGGCTGCTGGCAGGTA
+
C*CCCCC5*CCCCCCCCCCCC5CCCCCCCCCCCCCCCCCCCCCCCCCCCCCCCC*5CCCC*CCC*CCCCCCCCC5CCC*CC5CCC5CCCCCCCCCCCCCCCCCC*CCCCCC5CCCCCCCCCC*CCCCCCCCC**CCCCCCCCC*CC5CCCCCCCCCCCCCCC5C*C5CCCCCCC5CCCC*CCCCC*CCC5CCCC55C*5*CCC5CCC5CCCCC5CCCC55*C55555555555555**CCCC*C5*CCC*C55*55*55*555**55555*555555555555*555*555555CC*####
@VH01349:24:AACVJTHM5:1:1107:60874:9822 2:N:0:AGGTGAGA+CGCATAGA
TGCAAGGGACTACTAGGGTTTCTAATCCTGTTTGCTCCCCACGCTTTCGCGCCTCAGCGTCAGTGGCGGACCAGATGGCCGCCTTCGGCACCGGTGTTCTTCCCAATATCTACGAATTTCACCTCTACACTGGGAATTCCGCCATCCTCTTCCGGACTCGAGATCATCAGTCTTAGAGGCCGTTCCCAGGTTGAGCCCAGGCCTTTCACCCCTAACTTAATGTTCCGCCTACGCGCCCTTTACGCCCAGTAATTCCGAACAACGCTTGCCCCCTCCCTATTACCGCGGCTGCTGGGAGACC
+
CCCCCCCCCCCCCCCCCCCCCCCCCCCCCCCCCCCCCCCCCCCCCCCCCCCCCCCCCCCCCCC55*CCCCCCCCCCCCC*CCCCCC**CCC*CCC5CCCCCCC5*CCCCCCCC5CCCCCCCCC5*CCCCCCCCCCCCCCCCCCCCCCCCCCCCCCCCCCCC55*CCCCCCCCCCCCCCCCCCCC5CCCCCCCCC5C*CCCC*CCCCCCCCCCCCCCCCC*CC*CCCCCCC*CCC5CC*55C5C55*5C5C555*C*C5C5CC5C55555CC*5C5*55C55*55**555C5*5C**5####
@VH01349:24:AACVJTHM5:1:1107:40045:10314 2:N:0:AGGTGAGA+GGCATAGA
TGCAAGGGACTACTCGGGTATCTAATCCTGTTTGCTCCCCACGCTTTCGTGCATGAGCGTCAGTGTCGGCCCAGGGGGCTGCCTTCGCCATCGGTGTTCCTCCACATCTCTACGCATTTCACTGCTACACGTGGAATTCCACCCCCCTCTCGCGCACTCGAGCACGCCAGTCCTCAATGCAATTCCCAGGTTAAGCCCGGGGCTTTCACATCGAGCTTGGCGCACCGCCTGCGCACGCTTTACGCCCAGTAATTGCGATTAACGCTCGCACCCTACGCATTACGGGGGCTGGTGGCAAACT
+
CCCCCCCCCCCCCCCCCCCCCCCCCCCCCCCCCCCCCCCCCCCCCCCCCCCCCCCCCCC5CCCCCCCCCCCCCC*CCC5CCCCCCCCCCCCCCCCCCCCCCC*CCCCCCCCCCCCCCCCCCCCC5CCCCCCCCCCCCC5CCCCCCCCCCC**CCCC5CCCCC*CCCCCC5CC*CCCCCC*CCCC55CCCCCCCCCC*C*CCC*CCCCCCCCCCCC*5CCCCC*C5CCCCCC5CCCCCCCC5CCC**CCC*C5C5*5*5C5C555*5C55C*555555*C*55****5**5C*55555####
@VH01349:24:AACVJTHM5:1:1107:50157:12776 2:N:0:AGGTGAGA+CGCATAGA
TGCAAGGGACTACAAGGGTATCTAATCCCGTTCGCTCCCCTAGCTTTCGCGCCTCAGCGTCAAGAATAGGCCAGAAAGCCGCCTTCGCCACTGGTGTTCCTTCAGATATCTACGCATTTCACCACTACACCTGAAATTCCGCTTCCCTCTCCTATCTTCGAGCCGAACAGTATCGAATGACCTTCCCCAGTTGAGCCGGGGGCTTTCACATTCGACTTACTCGGCCGCCTGCGCGCTCTTTACGCCCAGTAAATCCGGACAACGCTTGCCACCTACGTATTACGGCGGCTGCTGGCATGGC
+
CCCCCCCCCCCC5CCCCCCCCCCCCCC5CCCCCC5CCCCCCCCCCCCCCCCCCCCCCCCCCC5CCCCCCCCCCCCCCCCCCCCCCCCCCCCCCCCCCCCCCC*C5CCCCCCCCCCCCCCCCCCCCCCCCCCC5CCCCCCCCCCCCCCCCCCCCCCCCCC*CCCC*CCCCCCCCCCCCCCCCCCCCCCCCCCCCCCC*C*CC*CCC5*CCCCCCCC5CC5*5CCC*CC55CCCCCC*C5CCCCCC55CC5CCCCCCCCCC5CCC5*CCCCCC5CCCCCCCCCCC*CCCCCCCCC5CCC####
@VH01349:24:AACVJTHM5:1:1107:28968:12908 2:N:0:AGGTGAGA+CGCATAGA
TGCAAGGGACTACTCGGGTTTCTAATCCCGTTCGCTCCCCTAGCTTTCGCGCCTCACCGTCAGTGTCAGCCCAGCAACCCGCCTTCGCCGCAGGTGTTCCTCTCGATATCTACGCATTTCACCGCTACACCGAGAATTCCAGTTGCCCCTTCTGGACTCCAGCCCTGCAGTATCCGCTGACCGTTCCGGGTTAAGCCGGGAGATTTCCCAGTCGACTTGCAGTCGCCGCCTACGCGGCCTTTAGGGCCAGTAAATCCGAACAACGCTTGCTGGCCCGGTATTACCGCGGCTTGTGGCCGTC
+
CCCCCCCCCCCCCCC*C*CCCCCCCCCCCCCCCC5C*C5CC*C5CCCCCCCCCCCC*55CCCC*CCCCC5CCCCCCCC55CCCCCCC*C*C5CCCCCCCCCCC5CCC*CCC5555CCCCCCC*CCCCCCC5CC*5CCCCC5CCC*CCCCC5CCC*55C*5CCCC*C5CCC5CCC*55*55*55CC*5CC5CCCC*5**5*5C55C555**55555*5*5555**55***55555*5**5*555555**5555555*555555555555555555*****5555555*55555**555####
@VH01349:24:AACVJTHM5:1:1107:22624:13571 2:N:0:AGGTGAGA+CGCATAGA
TGCAAGGGACTACAAGGGTTTCTAATCCTGTTTGCTCCCCACGCTTTCGCGCCTCAGCGTCAGTACCGGTCCAGATGGCCCCCTTCGCCACCGGTGTTCTTCCCAATATCTACGAATTTCACCTCTACACTGGGAATTCCACCATCCTCTCCCGGACTCCAAGCCGTGCAGTCTCAAGCGCCGTCCCCGGGTTGAGCCCGGGCCTTTCACACCTGACTTGCACAGCCGCCTACGCGCCCTTTAGGGCCAGTAACTCGGAACAACCCTAGCCCCCTCCGTATTACCGCGCCTGCTGGCCGGG
+
C5*CCCCCCCCCCCCC5CCCCCCCCCCCCCCCCC5CCCCCCCCCCC*CCCCCCCCCCC*CCCCCCCCCCCCCCCCCC5CC*CCCCCCCCCCCCCCCCCCCCCC*CCCCCCCC5CCCCCCCCCCCCCCCCCCCCCCCCCCC5CCCCCCCCCCCCCCCCCCCCCCCC*CCCCCCCCCCCCCCCC5CCCCCCCC5CCCCCCC5CCCCCCCCCCC*CC*5CCCCCCCCCCCCCCCC55CCCC5CCCC*5CC5C*CC5CC55*C55CC**C5***5*555*5555555555555555*5555####
@VH01349:24:AACVJTHM5:1:1107:16773:16164 2:N:0:AGGTGAGA+GGCATAGA
TGCAAGGGACTACCAGGGTTTCTAATCCTGTTTGCTCCCCACGCTTTCGCACCTCAGCGTCAGTTACGGGCGAGTGAGCCGCCTTCGCCACTGGTGTTCTTGCGAATATCTACGAATCTCACCTCTACACTCGCAATTCCACTCACCTCTCCCGTACTCAAGACGTCCAGTATCAAAGGCAGTTCCGGGGTTGAGCCCCGGGATTTCACCCCTGACTTAGTCGTCCGCCTACGTGCGCTTTACGCCCAGTAATTCCGAACAACGCTAGCCCCCTTCGTATTACCGCCGCTGGTGGGAGTAG
+
CCCCCCCCCCCC5CCCCCCCCCCCCCCCCCCCCCCCCCCCCCC*CCCCCCCCCCCCCCCCCCCCCCCCCCC5CCCCCCCCCCCCCCCCCCCCCCCCCCCCCCCCCCCCCCCCCCCCCCCCCCCCCCCCCCC5CCCCCCCCCCCCCCCCCCC5CCCCCCCCCC5CCCCCCCCCCCCCCCCCCCCCC5CCCCCCCCC55CCCCCCCCCCCC5CCCCCCCC55CCCCCCCCCCCCCCCCCCCCCCCCCCCC5CCCCCCCCCCCCC5CCCCCCC*CCCCCCCCCCCC5CC5CCC5*CCC*C####
@VH01349:24:AACVJTHM5:1:1107:46502:17982 2:N:0:AGGTGAGA+GGCATAGA
TGCAAGGGACTACAGGGGTATCTAATCCCGTTTGCTCCCCACGCTTTCGTGCCTCAGCGTCAGAACAAGCCCAGCGGTCTGTCTTCACCTTTGGCGTTCCGATAGATATCAACGCATTTCACCACTCCACCTATCGTTCCGACCGGCTCTACTTGTCTCAAGACATGCGGTTCGCCGTGCAATTCCTCGGTTGAGCCGAGGGCTTTCACACGACGCCTGCACATCCGCCTACGCACGCTTTAAGCCCAGTGATTCCGACTAACGCTCGAGACCTCTGTATTACCGCGACTGCTGGGACTTG
+
*C*CCCCCCCCC*CCCCCCCC5CCCCCCCCCCCCCCCCCCCCCCCCCCCCC*CCCCC*CCCCCCC*5CCCCCCCCCC5CCCCCCCCCCCCCCCCCCCCCCCCCCCCCCCCCCCCCCCCC*C5CCCCCCCCC5CCCCCCCCCCCCC5CC5CC5CCCCCCCCCC5CCCCCC5CCCC5CCCCCC5CCCCCCC5CCCCCCCCCCCCCCCC*CCCCCCCCCCCC*CCCCCC*CCCCC5CCCC*C55CC55CCCCCCC5CCCCC5CCCC5*CCC55*CCCC*C*CCCC5C5C5C5C5CC*CC5####
@VH01349:24:AACVJTHM5:1:1107:53262:18947 2:N:0:AGGTGAGA+GGCATAGA
TGCAAGGGACTACAGGGGTATCTAATCCTGTTTGCTCCCCACGCTTTCGCGCCTCAGCGTCAGTTACAGACCAGAAACCCGCCTTCGCCACTGGTGTTCCTCCACATCTCTACGCATTTCACCGCTACACGTGGAATTCCGCTTTCCTCTTCTGTACTCAAGTTCTCCAGTTTGCAATGACCCTCCACGGTTGAGCCGTGGGCTTTCACATCAGACTTAAAGAACCGCCTGCGCGCGCTTTACGCCCAATAATTCGGGACAACGCTTGCCACCTACGTATTACCGCGGCTGGTCGGACTGT
+
CCCCCCCCCCCCCC5CCCCCCCCCCCCCCCCCC5CCCCCCCCCCCCCCCCCCCCCCC5CCCC5CC*CC*CCCCCCCC*CCC5CCCCCCCCCCCCCCCCCCCCCCCCCCCCC5CCCCCCCCCCCCCCCCCCCCCCCC5CCCCCCCC*CC5CCCCCCCCCCCCCCC*CCCCCCCC*CC5C*CC*CCCC5CC5C5CCCCCCCCC55CCCCCCC5CC555CCCCCCC*CC5CCCCC5*CCCCCCCC*C*CCC*CC*CCC**5C*CC*C5CC*CCCC*CCC5CC5CCCC*CC*CCC5C*CCC####
@VH01349:24:AACVJTHM5:1:1107:61347:19345 2:N:0:AGGTGAGA+GGCATAGA
TGCAAGGGACTACAGGGGTTTCTAATCCTGTTTGCTCCCCACGCTTTCGTGCATGAGCGTCAGTGTTAGCCCAGGGGGCTGCCTTCGCCATCGGTGTTGCTCCACATCTCTACGCATTTCACTGCTACACGTGGAATTCCACCCCCCTCTGCCACACTCTAGCTTGCCAGTTACAAGCGCAGTTCCCAAGTTAAGCTCGGGGATTTCACACCTGTCTTAGCAAACCGCCTGCGCACCCTTTACGCCCAGTAATTCCGATTAACGCCTGCACCCTACGTATTACCGCGGCTGCTGGCAAAAT
+
CCCCCCCCCCCCCCCC5CCCCCCCCCCCCCCCCCCCCCC*CCC5CCCCCC*CCCCCCCCCCC5CCCCCCCCCCCCCCCCCCCCCCCCCCCCCCCCCCC*CCC5CCCCCCCCCCCCCCCCCC5C55CCCCCCCCCCCCCCCCCCCCC5C5C*CCCCCCCCCCC5CCCCCCCCCCCCCCCCC5CCCCCCCCCCCCCCCCCCCCCCCC5CCCCC5CCCCCCCCC*CC5CCCCCC5CCC**CCCCC55CC5CCCCCCCC**CCCC*C5CC5CCCCCCCCC5CCC5CC5C5C55C*CCCCC5####
@VH01349:24:AACVJTHM5:1:1107:72595:20064 2:N:0:AGGTGAGA+CGCATAGA
TGCAAGGGACTACAAGGGTATCTAATCCTGTTTGCTCCCCACGCTTTCGCACCTCAGCGTCAGTACCGATCCAGTGGGCCGCCTTCGCCACCGGTGTTCTTCCTAATATCTACGAATTTCACCTCTACACTAGGAATTCCACCCACCTCTATCGGACTCGAGACCAACAGTATCACAGGCAGTTCCGAGGTTGAGCCCCGGGATTTCACCCCTGACTTGAAAGTCCGCCTACGTGCCCTTTACGCCCAGTCATTCCGAACAACGCTAGCCCCCTTCGTATTACCGCGGCTGGTGGCATGTT
+
CCCCCCCCCCCCCCCCCCCCC*CCCCCCCCCCCCCCCCCCCCCCCCCCCCCCCCCCCC**CCCCCCCCCCCCCCCCCCC55CCCCCCC5CCCCCCCCCCCCCCCCCCCCCCCCCCCCCCCCCCCCCCCCCC5CCCCCCCCC5CCCCCCC*CCCC*C*CCCCCCCCCCC*CCCCCC*C5*CCCCCCCCCCCC55CCCCCCCCCCCCCCCCCCCCCC5C5CCCCCCCCCCC*CC*CC**CCCCCCCC5CCC**5CC*55C555C5C5C5CCC5CC5*CCCCCCCC*5C55CCC*CCCCC####
@VH01349:24:AACVJTHM5:1:1107:48774:20367 2:N:0:AGGTGAGA+AGCATAGA
TGCAAGGGACTAAGGGGTATCTAATCCCGTTCGCTCCCCTAGGTTTCGCGCCTCAGCGTCAGTGTCAGCCCAGCAACGCGCCTTCGCCGCAGGTGTTCCTCTCGATATCTACGCATTTCACCGCTACACCGAGAATTCCCGCTGGCCCTGCTCCCCGCTAGCCCCGCCGTATCGCCTCACCGTTCTGGGTTAAGCCCAGAGATTTCACAGTCCACTTGCGGTGGCCGGCTACGGGCCCTTTACCCCGCTTTAATCCGAAAAACGCGTGTTCCCGGGGATTTACCGCGGCTTATGGCACAAT
+
C*CC5CCCCCCCC**5CCC*CCCCCC*CCCCCC*CCCCCCCC*CCC5CCC5CCCCC*CCCCCC5CCCCCCCCCCC5C**5CCCCCCCCC5C55CCC5CCCCCCC5CC*CCCC*CC55*CC5CCCCCCCC5C55CCC5*C*C**C5***5*5*55*5*555C5**5555C5C*5**55*5555**5**55*555**55*5**5*5**5*5555**5555*555555555**5**5*55***5********55*5*5**55*5**5*555****55****55*55**555*55*5555*####
@VH01349:24:AACVJTHM5:1:1107:11187:21068 2:N:0:AGGTGAGA+GGCATAGA
TGCAAGGGACTACTGGGGTTTCTAATCCTGTTTGCTCCCCACGCTTTCGCGTCTCAGCGTCAGAACTCGTGCAGCTGGCCGCCTTCGCCACGATTGTTCTCCCCCATCTCTACGCATTTCACCGCTACACTGCGAATTCCACCAGCCCCTCCCAGCCTCAAGCTCCGCCGTTTCCGTGGCTCAATTCAGTAGAGCTGTAAGGTTTCACCACCGACCTGGGAAGCCCTCTACACGCGCTTTACGCCCAATAATTGCGAACAACGCTTTGGCCTTCTGTATTTCCGGGGGTGCTGGCACGGAT
+
CCCC5*5CCCCCCCC5C5CC*CCC*C*CCCCCC5CC55CCCC**C*CC5C5C5CCC*CCC5C*CC*C*****CC*5CC*C*CCCCC5CC55CC*C5CCCC5*C5CCC5*CCC5C5CCCCCC5*C*CC5555**55555*555555**55C**5C555C555C*55*5555555555C55555CCC*55*5*5C5555C5*5*55555*55555C5*55*555C*5**55555*555*5C55555***5**55*55**5*55*5555*5*5**55*55**5**55*55555555**55####
@VH01349:24:AACVJTHM5:1:1107:59851:22999 2:N:0:AGGTGAGA+CGCATAGA
TGCAAGGGACTACAGGGGTTTCTAATCCTGTTTGCTCCCCACGCTTTCGTGCATGAGCGTCAGTGTTAGCCCAGGGGGCTGCCTTCGCCATCGGTGTTCCTCCACATCTCTACGCATTTCACTGCTACACGTGGAATTCCACCCCCCTCTGCCACACTCTAGCTTGCCAGTTACAAGCGCAGTTCCCAAGTTAAGCTCGGGGATTTCACACCTGTCTTAGCAAACCGGCTGCGCACGCTTTACGCCCAGTAATTCGGATTAACGCCTGCACCCTACGTATTACGGCGGCTGCTGGCCAAAT
+
5CCCCCCCCCCCCCCCCCCCC*CCCCCCCCCCCCCCCCCCCCCCCCCCCCCCCCCCC5CCCCCCCCCCCCCCCCCCCCCCCCCCCCCCCCCCCCCCCC*CCCCCCCCCCCCCCCCCCCCCCC5C*CCCCC5CCCCCCCCCCCC5CCCCCC5CCCCCC5CCCCCCCCCCCCCCCCCCC5CCCCCCCCCCCCCCCCCCCCCCCCCCCC*CCCCCCCCCCCC5CCC555**CC5*CCCC5CCCCCCC*C*55CCCCCCCCCCCCC55CCCCCC5C5*CC5*CCCCC*55CC5CC5CC55*####
@VH01349:24:AACVJTHM5:1:1107:50327:23131 2:N:0:AGGTGAGA+GGCATAGA
TGCAAGGGACTACTAGGGTTTCTAATCCTGTTTGCTCCCCACGCTTTCGCACCTCAGCGTCAGTACCGGGCCAGTGAGCCGCCTTCCCCACTGGTGTTCTTGCGAATATCTACGAATTTCACCTCTACACTCGCAGTTCCACTCACCTCTCCCGGACTCGAGATCGCCAGTATCAAAGGCAGTTCAGGAGTTGAGCTCCAGGATTTCACCCCTGACTTAACAATCCGCCTACGTGCGCTTTACGCCCAGTGATTCCGAGCAACGCTAGCCCCCTTCGTATTAGCGCGGCTGCTGGCAAAGG
+
CCCCCC5CCCCCCCCC5CCCCC*CCCCCCCCCCCCC*CCCCCCCCCCCCCCCC*CCC5CCCCCCCCC5CCCCCCCCCCCCCCCCCC*CCCCCCCCCCCCCCCCCCCCCCCCCCCCCCCC5CCCCCCCCCCCC*CCCCCC*CCCCCCCCCCC5CCCC*CCCCCCCCCCCCCCCCCCCCC**CCCCC*CC5CCC5CCCCCCCCCCCCCCCCCC5C5CCCCCCCCCCCC*CC5CCCCCCC5CCCC*CCCCCCCCC5CCCCCCCCCCC*CC*C*5CC5CCCCCC*C5CCCCC*C55CC5*5####
@VH01349:24:AACVJTHM5:1:1107:45991:26217 2:N:0:AGGTGAGA+GGCATAGA
TGCAAGGGACTACTAGGGTATCTAATCCTGTTTGCTCCCCACGCTTTCGCACCTCAGCGTCAGTACCGGGCCAGTGAGCCGCCTTCGCCACTGGTGTTCTTGCGAATATCTACGAATTTCACCTCTACACTCGCAGTTCCACTCACCTCTCCCGGACTCAAGCTTCTCAGTATCAAAGGCAGTTCTGGAGTTGAGCTCCAGGATTTCACGCCTGACTTAAAAACCCGCCTACGTGCGCTTTACGCCGAGTGTTTCCGAGCAACGCTAGCCCCCTTCGTATTACCGCGGCTGCTGGCAGAGT
+
CCCCCCCCCCCCCCCCCCCCCCCCCCC*CCCCCCCCCCCCCCCCCCCC5CCC*CCCCCCCC5CCCCCCCCCCCCC*C5CCCCCCC*CCCCCCCCCCCCCCCCCCCCCCCCCCCCCCCC5CCCCCCCCCCCCC5CCCCCCCCCCCCCCCCCCCCCCCCCCC5CCCCCC5CCCCCCCCCC*CCCCCCCC5CCCC*CCCCCCCCCCCCCCC**CCCCCCCCCCCCC*CCC5CCC5CCCCCCCCCC*CC*CCCC5*5C**CCCCCCC5CC55CC*CCCC5CCCCCCC55*CCCC5CC55CC####
@VH01349:24:AACVJTHM5:1:1107:55421:26558 2:N:0:AGGTGAGA+CGCATAGA
TGCAAGGGACTACAGGGGTTTCTAATCCCGTTCGCTCCCCTAGCTTTCGCAGTTCAGCGTCAGTGTCGCCCCAGCAACCCGCCTTCCCCGCAGGTGTTCCTCTCGATATCTACGCATTTCACCGCTACACCGAGAATTCCCGTTGCCCCTTCCGGACTCTAGCCCTGCAGTATCGGCTGACCTTTCCGGGTTTAGCCGGGAGATTTCACAACCGACTTACACTCGCCGCCTACCCGCCCTTTACGCGCCGTAAATCCGAACAACGCTTGCTCCCCCCGTATTACCGCGGCTGCTCGCTATA
+
CCCCCCCCCCCCCC5*CCCCCCC5CCCCCCCC5CCCCCCCCCCCCCCCCCCCCCCC5CCCCCCC5*CC*CCCC5CCCCC*CCCCCC*C5C5CCCCCCC*CC5C5CCCCCCCCCCCCCCCCCCCCCCCCCC5*5C5CCCCC*C**CC5*CCCC5C5CCC*C*CCCCC**C5CCC**C5CCC5C55C5CC5C*C*C55C5C5*555CCC5CCCCCCCCCC*CC*C*C5*5*555*5**5555555555*5*C55C5555*C555555*55555**C*555C555*55555*55**5*55####
@VH01349:24:AACVJTHM5:1:1107:29214:27088 2:N:0:AGGTGAGA+CGCATAGA
TGCAAGGGACTACAAGGGTATCTAATCCCGTTCGCTCCCCACGCTGTCGCGCCTCAGCGTCAGGGCCAGGCCAGGCAGCCGCCTTCGCCACTGGTGTTCCTCCCGATCTCTACGCATTTCACCGCTCCACCGGGAATTCCGCTGCCCTCTCCTGCCCTCAAGCCTGGCAGTTTCGGATGCACCTCCCCGGTTGAGCCGGGACCTTTCACATCCGACTTGGCAGGCCGGCTACGCGCCCTTTACGCCCAGTGATTCCGGACAACGCTCGCCCCCTACGTCTTACCGCCGCTGCTGGCAAAAA
+
C5CCCCCCCCCCCCCCCCCCCCCCCC555CCCCCCCCCCCCCCCCCCCCCCCCCCCCCCCCCCCCCCCCCCCCCC*C5CCCCCCCCCCCCCCCCCCCCCCC*CCCCCCCCCCCC5CCCCCCC5C5CCCCCCCCCCCCCC*CCCCC5*CCCCCCCCCCC5CCC*CCCCCCCCCCCCCCCCCCCCCCCCCCCCCCCC*CCCCCCCCCCCCC5C5CCCCCCCCCCCCCCC5CCCCCCCC*CCCCCCCC*CC*C*CCC5CC*5CCCC5CCCC*CCCCCC55CCCCC*55C5C**5*CCCCC####
@VH01349:24:AACVJTHM5:1:1107:13460:27959 2:N:0:AGGTGAGA+GGCATAGA
TGCAAGGGACTACTCGGGTTTCTAATCCTGTTTGCTCCCCACGCTTTCGCGCCTCAGCGTCAGTTACAGGCCAGAAAGTCGCCTTCGCCACTGGCGTTCCTCCACATCTCTACGCATTTCACCGCTACACGTGGAATTCCACTTTCCTCTCCTGCACTCAAGTGATCCAGTCTCCAATGACCCTCCACGGTTGAGCCGTGGGCTTTCACATCAGACTTAAATCACCGCCTGCGCGCGCTTTACGCGCAAAAATTCCGCACAACGCTTGCCCCCTACGCATTACCGCGCGTGCTGGCAAGCC
+
CCCCCCCCCCCCCCCCCCCC5CCCCCCCCCCCCCCCCCCCCCCCCCCCC5CCCCCCC*CCCCCCC*CCCCC*CC5CCCC5**CCCCC*CCCCCC*CCCCCCCCCCCCCCCCCCCCCCCCCCCCCCCCCCCCCCCCCCCCCCCCCC*CCCCC*CCCCCCCCCCCCCCCCCCCCCCCCCC**CCCCCCCCCCCCCCCCCCCCCC5CCCC5CCCCCCC5CCCCCC*5CC5CCCCCC55*C*CCCCC5C*CCC*CCC*CCC*5CC5C5CCCCC5*C55CC5*55*CCC5CCC*CCCC555*####
@VH01349:24:AACVJTHM5:1:1107:54625:28943 2:N:0:AGGTGAGA+GGCATAGA
TGCAAGGGACTACTAGGGTTTCTAATCCCGTTTGCTCCCCTGGCTTTCGCGCCTCAGCGTCAATGCCGGTCCAGGATGCCGCCTTCGCCACCGGTGTTCCTCCAGATATCTACGCATTTCACCGCTACACCTGGAATTCCGCATCCCTCTCCCGGATTCAAGCCCGCCAGTATGGGACGCAGTTCCCGGGTTGAGCCCGGGGATTTCACGTTCGACTTAGCAGGCCGCCTACGCGCCCTTTACGCCCAGTAATTCCGAACAACGCTCGCCCCCTCTGTATTACCGCGGCTGCTGGCACCGA
+
CCCCCCC5CCCCCCC*C*CCC5CCCCC*CCCCCCCCCCC*CCCC5CCCCCCCCCCCCCCCCCCCC*CC5CCCCCC*CCCC*CCCCCCCCCCCCCCCCCCCCCCCCCCCCCCC5CCCCCCCCCCCCCCCC5CCCCCCCCCC5CCCCCCCCC5CCC**CCCCCCCC*CCCCCCCC*CCCCCCCCCCCC*CCCCCCCCCCCCC5CCCCCCCCCCCCCCC5CCC*CCCC55C*CCC5CC5CCCCCCCC*CCCCCC5CCCC*CCC5CCCCCCCCC*CCC55CC*5CCC5C**C*C*5C*5C*####
@VH01349:24:AACVJTHM5:1:1107:61972:29171 2:N:0:AGGTGAGA+GGCATAGA
TGCAAGGGACTACCAGGGTTTCTAATCCTGTTTGCTCCCCACGCTTTCGCACTTCAGCGTCAGTTATTGTCCAGAGTGCCGCCTTCGCCACCGGTGTTCCTCCTAATATCTACGAATTTCACCTCTACATTAGGAATTCCGCACTCCCCTCCAATACTCTAGCCATGAAGTTTCAAAGGGAATTCCGGGGTTGAGCCCCGGGATTTCACCCCTGACTTTCTTGGCCGCCTACGCGCCCTTTACGCCCAGTAATTCCGAACAACGCTAGCACCCTTCGTATTACCCCGCCTGCTGGCAGTCC
+
CCCCCCCCCCCCCC*CC5CCCCCCCCCCCCCCCCCCCCCCCCCCCCCCCCCCCCCCCCCCCCCCCCCCCCCCCCCCCCCCCCCCCCCCCCC5CCCCCCCCCCCCCCCCCCCCC5CCCCCCCCCCCCCCCCC5CCCCCCCCCCC5CCCCCCCCCCCCCCCCCC5CCCCCCC*CCCCCCCC*CCCCCCCCCCCCCCCCCCCCCCCCCCCCCCCCCCCCCCCCCCCCCCCCCCCCCCC5**5CC555*CCCC5CCCCCCCCCCCCC*CCCC*C*CCC55CCCCCCCC*CC*CCCCCCC5C####
@VH01349:24:AACVJTHM5:1:1107:23760:29663 2:N:0:AGGTGAGA+CGCATAGA
TGCAAGGGACTACACGGGTATCTAATCCTGTTTGCTCCCCACGCTTTCGCACCTCAGCGTCAGTACCGGGCCAGTGAGCCGCCTTCGCCACTGGTGTTCTTGCGAATATCTACGAATTTCACCTCTACACTCGCAGTTCCACTCACCTCTCCCGGACTCAAGCTCGTCATTATCAAAGGCAGTTCTGGAGTTGAGCTCCAGGATTTCACCCCTGACTTAACATCCCGCCTACGTGCGCTTTACGCCCAGTGATTCCGAGCAACGCTAGCCCCCTTCGTATTACCGCGGGTGCTGGCACTGG
+
CCCCCCCCCCCCCCCCCCCCCCCCCCCCCCCCC5CCCCCCCCCCCCCCCCCC5CCCC5CCCCCCCCCCCCCCCCCCC5CCCCCCCCCCCC5CCCCCCCCCCCCCCCCCCCCCCCCCCCCCCCCCCCCCC5CC**CCCCCCCCCCCCCCCCCCC*5CCCCC*C5C*5CC**CCC*C55555**55*C5*C55555555555**5CC55555*5555*555C*5**55555555555555CC5C5C5CCCC5*CCC5*55*5555*555**55555555*55*C5555******55555####
@VH01349:24:AACVJTHM5:1:1107:27585:29814 2:N:0:AGGTGAGA+CGCATAGA
TGCAAGGGACTACCGGGGTTTCTAATCCCGTTCGCTCCCCATGCTTTCGCGTCTCAGCGTCAGGTGCGCCCCAGAACACCGCCTGCGCCACTGGTGTTCCTGCGGATCTCTACGCATTTCACCACTACACCCGGAATTCCGTGTCCCTCTAGCGCCCTCTAGACATGGTGTTTCACGCGACCTCCCCCGGTTCAGCCGAACGCTTTCACCCATGACTCCCATCCCCGCCTGCACGCCCTTTACGCCCAGTAACTCCGGATAACGCTCGCGTCCTACGGTTTACCCCGGCTGGTGGCATGTG
+
CCCCCCCCCCCCCCCCCCCCCCCCCCCCCCCCCCCCCCC55CC5CCCCCC*CCCCCCCCCCCCCCC*5CCCCCCCCCCCCCCCCC**CCCCCCCCCCCCCC*CCCCCCCCC*CCCCCCCCCCCCCCCCCCCC5*CCCCCCCCCCCCCCCCCCCCCCCCCCC*CCCCCCCCCCCCCCCCCCC5CCC*CC55*C*C5C5*CC*CCCCC5C*C55C5CC5**CCCC5555*5C5C5C*C*CC5CC5*CC*CCC*55CC5CCCC5CC5*CCC5*C5CCCC5*CCCC*5*CC5*C*5C*55*####
@VH01349:24:AACVJTHM5:1:1107:22984:30742 2:N:0:AGGTGAGA+CGCATAGA
TGCAAGGGACTACTCGGGTATCTAATCCTGTTCGCTCCCCACGCTTTCGCTCCTCAGCGTCAGAACTGGCCCAGCAAGCCGCCTTCGCCACCGGTGTTCCTCCTGATATCTGCGCATTTCACCGCTACACCAGGAATTCCGCTTGCCCCTACCAGGCTCTAGCCTGCCCGTTTCCACCGCAGACCCGTAGTTAAGCCACGGGCTTTCACGGCAGACGCAACAAGCCACCTCCGAGCTCTTTACGCCCAATAATCCGGGACAACGGTCGCGCCCTACGTATTACCGCGGCTGGTGGCAAGTG
+
C55CCCCCCCCCCCCCCCCCCCCCCCCCCCCCCCCCCCCCCCCCCCCCC5CCCCCCCCCCCCCCCCCC*CCCCCCCCC5CCC5CCCC*CCC5CCCC5CCCCCCCCCCCCCC5CCCCCCCCCCCCCCCCCCCCCCCCCCCC*CCCCCCCCCC5CCCCCCCCCCCCCCCCCCC*CCCCCCC*CCCCCCCC5CC5CCCC5*5C5C*CC5CCCCCCCCCCC*C5CC555CCC55***555C5C5C**55*555C55*55*555555C*5C5**5555C5*5C5C555*5**5555*5555*####
@VH01349:24:AACVJTHM5:1:1107:20522:32332 2:N:0:AGGTGAGA+CGCATAGA
TGCAAGGGACTACTAGGGTTTCTAATCCTGTTTGCTCCCCACGCTTTCGCACCTCAGCGTCAATACATGTCCAGTGAGTCGCCTTCGCCACTGGTGTTCTTCCGAATATCTACGAATTTCACCTCTACACTCGGAATTCCACTCACCTCTCCATGATTCAAGCGATGCAGTCTTAAAGGCAATTCCAGGGTTGAGCCCTGGGCTTTCACCTCTAACTTACAAAGCCGCCTACGTGCGCTTTACGCCCAGTAATTCCGAACAACGCTAGCCCCCTCCGTATTACCCCGGCCGCTGGCAGTAG
+
CCCCCCCCCCCCCCCCC5CCCC5CCCCCCCCCCCCCCCCCCCCCCCCCCCCCCCCCC*CCCCCC5CCCCCCCCCCCCCCCCCCCCCCCCCCCC*C5CCCCCCCCCCCCCCCCCCCCCCCCCCCCCCCCCCCCCCCCCCCCCCCCC*CCCC*55CC5CCCCCC5CCCC5CCCCCCCCCCCCCCCCCCCCCCCC5CCC**C5CCCCCC*CCCCCCCCCCCCCCCC**CCCCCCCCCCC**CC5CCC*CCC5CCCCC*C5CC5CCC5CCCCC**CCC*CCCCCCCCC*CC5CC5*C5C**####
@VH01349:24:AACVJTHM5:1:1107:47240:32465 2:N:0:AGGTGAGA+GGCATAGA
TGCAAGGGACTACAGGGGTTTCTAATCCTGTTTGCTCCCCACGCTGTCGCGCCTCAGCGTCAGCAATGACCCAGTCGGCCGCCTTCGCCACCGATATTCTTCCCGATCTCTACGCATTCCACCGCTACACCGGGAATTCCACCGACCTCTGTCATGCTCGAGCCGGCCAGTCGAAGAGGCAGCCCCACGGTTGAGCCGTGAGATTTCACCCCTTACTTACCCAGCCGCCTACGCGCGCTTTACGCCCAGTGATTCCGGACAACGCTCGCACCCTCTGTATTACCGCGGCTGCTGGCATCGT
+
CCCCCCCCCCCCCCCCCCCCCCCCCCCCCCCCCCCCCCCCCCCCCCCCCCCCCCCCCCCCCCCCC5CC5CCCCCCCCCCCC5CCCCC*CCCCCCCCCCCCCCCCCCCCCCCCCCCCCCCCCCCCCCCCCCCCCCCCCCCCCC5CCCCCCC5CCCCCCC*CCCCCCC*CCCCCCCCC5CC*CCCCCCCCCCCCCCCCCC5CCCCCCCCCCCCCCCCCCCCC5C5*C*CCCC5CC5C5*CCCCCCCCCCCCCCC5CCCCCCCCCC55CC5CCC*CCC5CCCCCCCCCCCCCC**C5CCC####
@VH01349:24:AACVJTHM5:1:1107:38492:34471 2:N:0:AGGTGAGA+GGCATAGA
TGCAAGGGACTACAAGGGTTTCTAATCCTGTTTGCTCCCCACGCTTTCGCACTTGAGTGTCAGTACTGGACCAGAGGGCCGCCTTCGCCACTGATGTTCCTCCCGATATCTACGCATTTCACCGCTACACCGGGAATTCCGCCCTCCTCTTCCGTACTCCAGCAATGTAGTCTCGAATGCAATTCCCAGGTTGAGCCCGGGGCTTTCACACCCGACTTACGTCCGCACCTACGTGCGCTTTACGCCCAGTAATTCCGATTAACGCTCGCACCCTCTGTATTACCGGGGCTGCTGGCAACAT
+
CCCCCCCCCCCCCCCCCCCCCCCCCCCCCCC5CCCC5CCCCC*CCCCCCCCCCCCCC*CCCCCCCCC*5CCCCCCC*CCCC*CCCCCCCCCCCCCCCCCCCCCC*CCCCCCCCCCCCCCCCC5CCCCC5CCCCCCCCCC*CCC5CCCCCCCCCCCCCC5CCCCC55**C*CC5CCC*C5CC5CCCCCC5CCCCCC5CCCCCCCCCCCCCCC*CCCCC555CCC*5CCCCCC5CCCCC*CC5C5CC5C55CCCCC5C*5CCCC*5CCC5*C*CC555CCC55C555*CC*C5C5C5*C####
@VH01349:24:AACVJTHM5:1:1107:22719:35475 2:N:0:AGGTGAGA+GGCATAGA
TGCAAGGGACTACAGGGGTATCTAATCCTGTTTGCTCCCCACGCTTTCGCGTATCAGCGTCAGTATCCAACCAGGGGGCCGCCTTCGCCACAGGTGTTCCTCCCGATATCTACGCATTTCACCGCTACACCGGGAATTCCACCCCCCTCTTTGGTACTCTAGCTTGTCAGTTTCATGCGTCGTTCCGCGGTTGAGCCGAGGGATTTCACACATGACTTAACAAACCGCCTACACGCCCTTTACGCCCAATGATTCCGAACAACGGTTGCACCCTCTGTTTTACGGGGGGTGGTGGCAATGA
+
CCCCCCCC*CCCCCCCCCCCCCCCCCCCC5CCCCCCCCCCCCCCCCCCCCCCCCCCCCCCCCCCCC*CCCCCCCCCCCCCCCCCCCCCCCCCCCCCCCCCCCCCCC5CCCCCCCCCCCCCCCCCCCCCCCCCCCCCCCCCCCCCCCCCC5CCCCCCCC5CCCCCCCCCCCCCCCCC5CCCCC5CCC*CCCCCCCCC5CCC5CCCCCCCCCCCCCCCCCC5C5CCCCCC5CCC*CCCC5CCC5C5CCCC5C5*CCCCC5*5CCC5*CC5C5*C5C**55*55*5*5555*5**5555*####
@VH01349:24:AACVJTHM5:1:1107:18477:36762 2:N:0:AGGTGAGA+CGCATAGA
TGCAAGGCACTACTAGGGTATCTAATCCTGTTTGCTCCCCACGCTTTCGCACCTCAGTGTCAGTATCAGTCCAGGTGGTCGCCTTCGCCACTGGTGTTCCTTCCTATATCTACGCATTTCACCGCTACACAGGAAATTCCACCACCCTCTACTGTACTCTAGTCGGCCAGTTTTGGATGCAGTTCCGAGGTTGAGCCCGGGGCTTTCACATCCAACTTAACCAACCACCTACCCGCGCTTTACGCCCAGTAATTCCGATTAACGCTTGCACCCTCTGTATTACCGCGGCTCCTGGCACTAT
+
CCCCCCC*CCCCCCCCCCCCCCCCCCCCCCCCCCCCCCCCCCCCCCCCCCCCCCCCCCCCCC5CCCCCCCCCCCCCCCCCCCCCCCCCCCCCCCCCCCCCCCCCCCC*CCCCC5CCCCCCCCCCCCCCCCCCCCCCCCCCCCCCCCCCCCCCC*CCCC5CCCCCCCC5CCC5CCCCCC5*CCCCCC*CCCCCCC55CCC5CCCCC*CCCC5CCCC5CCCCCCCCC5C5CCCC*CCCCCCC*C5C*CCCC5CCCCC*5CC5*55555CC5C5*CC555C55CC555C*C5C5CCC5C5####
@VH01349:24:AACVJTHM5:1:1107:31373:37993 2:N:0:AGGTGAGA+GGCATAGA
TGCAAGGGACTACTAGGGTATCTAATCCTGTTTGCTCCCCACGCTTTCGCACCTCAGCGTCAATACTTGTCCAGCGAGTCGCCTTCGCCACTGGTGTTCTTCCGAATATCTACGAATTTCACCTCTACACTCGGAATTCCACTCGCCTCTCCAAGATTCTAGCTACCTAGTTTCGAGGGCAGTTCCGGGGTTGAGCCCCGGGCTTTCACCCCCGACTTGAGTAGCCGCCTACGTGCGCTTTACGCCCAGTAATTCCGAACAACGCTAGCTCCCTCCGTATTACGGCGGCTGGTGGCAATCG
+
CC*CCCCCCCCCCCCCCCCCCCCCCCCCCCCCCCCCC5CCCCCCCCCCC5CCCCCCCCCCCCCCCCCCCCCCCC5CCCCCC5CCCCCCCCCCCCCCCCCCCCCCCCCCC5CCCCCCCCCCCCCCCCC*CCCCCCCCCCCCCCCCCCCC*CCCCCC*CCCCCCCCCC5CCCCCCCCCC5C*CCCCC*CCCCCCCCCCCC5C*CCCCCCCCCCCCCCC5CCCC5CCCCCCCC*CC5C5CCCCCCCCCCCCCCCCCCCCCCCCCCCCCCCCCC*CCCCC**CCC*5*5C555C5*CC5CC####
@VH01349:24:AACVJTHM5:1:1107:24537:38618 2:N:0:AGGTGAGA+GGCATAGA
TGCAAGGGACTACCGGGGTTTCTAATCCTGTTCGCTCCCCACACTTTCGCTCCTCAGCGTCAGGTCATGCCCAGAGAACCGCCTTCGCCACCGGTGTTCCTCCTGATATCTGCGCATTTCACCGCTACACCAGGAATTCCGTTCTCCCCTGCATACCTCTAGTCTGCCCGTATCGGAAGCAAGCACCGAGTTAAGCCCGGTGTTTTCACTCCCGACGCGACAAACCGCCTACGAGCCCTTTACGCCCAATAATTCCGGACAACCCTCGCACCCTACGTATTACCGCGCCTGGTGGCATTGG
+
CCCCCCCCCCCCCCCCCCCCCCCCCCCCCCCCCCCCCCCCCCCCCCCCCCC5CC*CCCCC*CCCCCCCCCCCCCCC5CCCCCCCCCC*CCCCCCCCCCCCCCCCCCCCCCCC*C*CCCCCCCCC*CCCCCCC5CCCCCCCCCCCCCC*CCC5CCCCCCCC5CCCCC5CCCCCC*CCCC5CCC*CCCCCCCCCCCCCCCCCCCCCCC5CCC5CCCCCCCCCCCCCCCCCCCCCCCCCCCCCCCCCC**CC*CCCC*CCCCCCCC*CCCCCC*CCCCCC****5C555555*5*55555####
@VH01349:24:AACVJTHM5:1:1107:17133:38712 2:N:0:AGGTGAGA+CGCATAGA
TGCAAGGGACTACAGGGGTTTCTAATCCGTTTTGCCCCCCACGCTTTCGAGCCTTAGCGTCAGTAAAGGTCCAAAGAAGTGCCTTCGCTATTGGTGTTCCTCCTGATATCAACGAATTTAACCTCTCCACCAGGAATTCCCTTCTTCCCTACCTTACTCAATCAACTCAGTATCCCCTGCGGTTTCTCGATTGAATCGAGTGATTTAACAGAAAACTTAAGAAGACGCCTACGCATCTCTTTACGCCCAGTAAATCCGGATAACGCTTGTGTCCCACGTATTAGCGATGCTTCTGGCTAGC
+
CCCCCCCCCCCCCCCCCCCCCCCCCCCC5CCCCCCCCCCCCCCCCCCCCCCCCCCCCCCCCCCCCCCCCCCCCCCCCCCC*CCCCCC*C*CCCCCCCCCCCCCCCCCCCCCCCCCCCCCCCCCCCCCCCCCCCCCCCCC*CCCCCCCCCCCCCCCCCCCC5CCC5CCCCCCCCCCCCCC*CCCCCCC55CCCCCCC5CCC*C*CCCCC5CCCCCC5CCCC*C55*55*555555CC5CCCCCC55*CCCCC*CCCCCC5CC*CC5CCC5CC*55CCCCCC5C5*55CC*CCCC5CC*####
@VH01349:24:AACVJTHM5:1:1107:19500:41684 2:N:0:AGGTGAGA+GGCATAGA
TGCAAGGGACTACAGGGGTTTCTAATCCCGTTCGCTCCCCACGCCTTCGCACCTCAGCGTCAGGGTCAGCCCAGTTGGCCGCCTTCGCCACGGGTGTTCCGCCCGATCTGTACGCATTTCACCACTACACCGGGCATTCCACCAACCCCTGCTGCCCTCAAGCGGCGCGGTCCCCGACGACCCTCCCCGGTTGAGCCGGGGGGTTTCACGCCGGGCCAGCGCCGCCGCCTCCGTGCCCTTTACCCCCACTAACTCGGGACAACGCTCGGACCCTACGTATTACCGCCGCTCCTGGCAATTC
+
CCCCCCCCCCCCCCCCCCCCCCCCCCCC*CCCC5CCCCCCCCC5CCCCCCC*CCCC5CCCCCCC*CCCCCCCCCCC5CCC5CCCCCCCCCCC*CCCCCCCCC5CCCC*C*CCCCCCCCC*CCCC5CCCC5CCCC*CCCCCC5*CCCC5CC*CCCCC*CCCCCCCC*CCCCCCC*5CCC5CC5CCCC5CCCCCCCCCCCCCCCCCCCCCCCCC55C55C*5CCCCCCCCCC**CCC**C5*CCC*C*5**CCC5*5**55555C**55CCC5*5555*55C*5*555*555*5**555####
@VH01349:24:AACVJTHM5:1:1107:69225:41950 2:N:0:AGGTGAGA+CGCATAGA
TGCAAGGGACTACTAGGGTTTCTAATCCTGTTTGATCCCCACGCTTTCGTGCCTCAGCGTCAGTTACAGCCTAGTAAGCTGCCTTCGCAATAGGTGTTCTTTATGCTATCTATGCATTTCACCGCTACACCATAAATTCCGCCTACCTCGTCTGTACTCAAGCTCTTCAGTATCAATGGCTGTTCTACAGTTAAGCTGGAGGATTTCACCACTGACTTAAAAACCCGCCTACGCCCCCTTTAAACCCAATAAATCCGGACAACGCTTGCACCCTCCGTATTACCGCGGCTGGTGGCACGGT
+
CCCCC*CCCCCCCC5CCCCCCCCCCCCCCCCCCCCCCCC*CCCCCCCCCCC**CCCCCCCCCCCCCC*CCCCCCCCCC*CCCCCCCCCCCC*C5CCCCCCCCCCC*CCCCCCCCCCCCCCCCCCCC*CCC5CCCCCCCC*CCCCCCCCCCCCCCCCCCCCCCCCCCCCCCCCCCCCC*5CCCCCCCCCCCCCCC5**CCC5C5CCCCCCCCCCCCCCCCCCCC*C*5**CCCCC*CC5C*55CC**CC555CC5C5555*55*5**5555555*555C5555*55555555*5555*####
@VH01349:24:AACVJTHM5:1:1107:10127:42120 2:N:0:AGGTGAGA+CGCATAGA
TGCAAGGGACTACAGGGGTTTCTAATCCCGTTTGCTCCCCTAGCTTTCGAGCTTCAGCGTCAGTAGCAGGCCAGGTGGGCGCCTTCGCCACCGGTGTTCCTCCAGATATCTACGCATTTCACCGCTACACCTGGAATTCCCCCACCCTCTCCTGTACTCAAGCTCAGCAGTTTGGGATGCAGGTCCCCGGGTGAGCCGGGACATTTCACACACCACTTACGAGGCCGCCTACGCGCCCTTTACGCCCAGTGATTCCGAACAACGTTTGCTCCCCCCGTGTTACCGCGGCTGCTGCCAATGT
+
CCCCCCCCCCCCCCCCCCCCCCCCCCCCCCCCCCCCCCCCCCCCCCCCCCC*CCCC5CCCCCCCCCCC5CCCCCCCCCCCCCCCCCC5CCCCCCCCCC*CCCCCCCCCCCCC*CCCCCCCCCCCCCCCCCCC*CCCCCCCCC5CCCCCCC*CCCCCCC*CCCCCCCCC55C5CCCC5CCCCCCC5CCCCCCCCCCC5CCCCC5CCC5CCCCCC*CCCCC5CCCCCCCC5CCCCC5CCCC*CC*CCCCCCCCCCCCC5CCC5C5*CCC5CC5C5CC5CCCCCCCCC*CC5CCCCC*C*####
@VH01349:24:AACVJTHM5:1:1107:29214:42423 2:N:0:AGGTGAGA+GGCATAGA
TGCAAGGGACTACTCGGGTTTCTAATCCTGTTTGCTCCCCACGCTTTCGCTCCTCAGCGTCAGTATTGGCCCAGAGAACCGCCTTCGCTACGGGTGTTCCTCCCGATATCTGCGCATTCCACCGCTACACCGGGAATTCCGTTCTCCTCTACCAAACTCTAGCCATACCAGTATCGACGGCAGTGCCGAGGTTGAGCCTCGGTATTTCACCGCCGACTTACTAAGCCGCCTACGAGCTCTTTACGCCCAATAATTCCGGACAACCCTCGCCCCCTACGTATTACCGCGGCTGCTGGCAATG
+
CCCCCC5CCCCCCCCCCCCCCCCCCCCCCCCCCCCCCCCCCCCCCCCCCCCCCCCCC*CCCCCCCCCCCCCCCCCCCCCCCCCCCCCCCCCCCCCCCCCCCCCC5CCCCCCCCCCCCCCCCCCCCCCCCCCCCCCCCCCCCCC*CCCC5CCCCCCCCCCCCCCCCCC*CCCCCCC5CCC5CCCCCCCCCCCCCCCC5CCCCCCCCCCCCC5CCCCCCCCCCCCCCCCCCCCCC*CCCCCCCCC5CCCCCCCCCCCC5CCC5CCCC555CCCCCCC*CCCC**CC*CC**CCCCCCCC####
@VH01349:24:AACVJTHM5:1:1107:58583:43010 2:N:0:AGGTGAGA+GGCATAGA
TGCAAGGGACTACACGGGTTTCTAATCCTGTTTGCTCCCCTAGCTTTCGCAGCTGAGTGTCAGTAATGGTCCAGGTACCTGCTTTCGCCATTGGTGTTCCTCCCGATCTCTGCGCATTTCACCGCTACAGCGGGAATTCCAGTACCCTCTCCCATACTCAAGCCTGATAGTTTCTGTTGACCTCTCCCAGTTAAGCCGGGAGCTTTCACAACAGACTTATCAGACCACCTACCTCCCCTTTAGCCCTAGTAATTCCGAGTAACGCTTGCCACCTTCGTATTACCGCGCCTCCTGGCAGTAC
+
CC5CCCCCCCCCCCCCCCCCCCCCCCCCCCCCCCCCCCCCCCCCCCCCCCCCCCCCCCCCCCCCCCCCCCCC5CCCCCCCCCCCCC5CCCCCCCCCCC*CC5C5CC*CCCC**CCCCCCCCCCCCCCCC*CCCCCCCCCCCCCC55CCCCC*CCCC5C5CCCCCCCCCC*CCC*CCCCCCCCCCCCCCC*CCCCCCCCCCC5*CCCCCCCCCCCCCCCCCC**5CCCCCCC5CCCCC*5CCC55CCC5**C**C55CC55C*55*5C5CCC5CCC5C*CC55CC555*55*CC*C5C####
@VH01349:24:AACVJTHM5:1:1107:73447:44960 2:N:0:TGGTGAGA+GGCATAGA
TGCAAGGGACTACCAGGGTTTCTAATCCTGTTTGATCCCCACACTTTCGTGCATCAGCGTCAGTTACAACTTAGTAAGCTGCCTTCGCTATCGGTGTTCTTGACGATATCTATGCATTTCACCGCTACACCGTCAATTCCGCCTACCTCATCTGTACTCAAGCCCCGCAGTATCAATGCCACCCTCCCGGTTAAGCCGGGATATTTCAGCACTGACTTACAGGGCCGCCTACGCACCCTTTAAACCCAATAAATCCGGACAACGGTTGCCACCTACGTATTACCGCGGCTGCTGGCAACTC
+
CCCCCCCCCCCCCCCCCCCCCCCCCCC*C5CCCCCCCCC5CCCCCCCCCCC*CCCC55CCCCCCCCCCCCC5CCCCC*CCCCCCCCCC*CCCCCCCCCCCCC5CCCCCCCCCCCCCCCCCCCCCCCCCCCCCC*CCCCCCCCCCCC*CCC5CCCC5CCCCCCC5*CCCCCC5CCCCC**CCC5CCCCCCCCCCCCCCCCCCCCCCCCCCCCCCCCCCCCCCCCC***5CCCCC5CCCCCCCCCCC*CCCCCCCCCCCCCCCCC**5CCC*CCCCCCCCCCCC*CCCCC55*55CCCC####
@VH01349:24:AACVJTHM5:1:1107:15902:45016 2:N:0:AGGTGAGA+CGCATAGA
TGCAAGGGACTACTCGGGTATCTAATCCTGTTTGCTCCCCACGCTTTCGTGCCTGAGCGTCAGTGTTGGCCCAGGGGGCTGCCTTCGCCATCGGTGTTCCTCCGCATCTCTACGCATTTCACTGCTACACGCGGAATTCCACCCCCCTCTGCCACACTCGAGCCCGCCAGTTTCCCATGCCATTCCCAGGTTGAGCCCGGGGGTTTCACATCGGACACGGCGAACCGCCTGCGCACGCTTTACGCCCAGTAATTCCGATTAACGCTCGCACCCTACGTATTACCGCGGCTGCTCGCATCAT
+
C5CCC5CCCCCCCCCCCCCCC5CCCCCCCCCCCCCCCCC5CCCCCCCCCCCCCCCCCCCCCC5CCCCCCCCCCCCCCCCCCCCCCCCCCCCCC5CCCCCCCCCCCCCCCCCCCCCCCCCCCCCC5CCCCC*CCCCCCCCCCCC5CCCCCCCCC55CCCC*CCC*CC*CCCCCCCCCCC*CC5*CCC5CC55CCCC*CC5CCC5CCCCC5C5C5CCCCCC5C5*CCCCC*CCCCC555*5CCC*CC5C*5555C5*55C5CC5C55CCCCC5*5CC55C55*5C5C****5555*C5*####
@VH01349:24:AACVJTHM5:1:1107:35160:45263 2:N:0:AGGTGAGA+GGCATAGA
TGCAAGGGACTACAGGGGTATCTAATCCTGTTTGCTCCCCACGCTTTCGTGCATGAGTCTCAGTGTTGGGCCAGGAGGCTGCCTTCGCCATTGGTGTTCCTCCACATCTCTACGCATTTCACCGCTACACGTGGAGTTCCACCTCCCTCTCCCACACTCTAGCCACGTAGTTTCGAGCGGAATTCCCAAGTTAACCCCGGGGCTTTCACACTCGACTTGCGCGGCCACCTGCGCACACTTTACCCCCAGTAATTCCGATTAACGCTCGCACCCTACGTATTACCGCGCCTGGAGGCCTTTA
+
5CCCCCCCCCCCCCCCCCCCCCCCCC5CCCCCCCCCCCCCCCC*CCCCCCCCCCCCCC*C5CCCCCCCC*CCC*CCCCCCCC*CCCCCCCCCCCC*CC*CC5CCCCCCCCCCCC*CCCC*CCCCCCCCCC*CC5C5CCCCC5CCCCCCCC*CCC5CCCCCC*CCCC5CCCC5CC5C5CC*C*CCCCCCCCCCCC*CC5C5C5CCCCCCCCCCCC5*C55CC5C5CC555*CCCCC5CCCC5CC**5CCC5C55C5CC*CC5CCCC5CCCC*5CCCC5CCCCCC55CC*5C5**555*####
@VH01349:24:AACVJTHM5:1:1107:42658:45717 2:N:0:AGGTGAGA+CGCATAGA
TGCAAGGGACTACTAGGGTTTCTAATCCTGTTTGCTCCCCACGCTTTCGCACCTCAGCGTCAGTATCGAGCCAGCGAGCCGCCTTCGCCACTGGTGTTCCTCCGAATATCTACGAATTTCACCTCTACACTCGGAATTCCACTCGCCTCTCTCCACCTCCAGACAGGGAGTTTTGGAGGCAGTTCCGGGGTTGAGCCCCGGGATTTCACCCCCAACTTCCCTGTCCGCCTACGTGCGCTTTACGCCCAGTAATTCCGAACAACGCTAGCCCCCTCCGTATTACCGCGGCTCCTGGCACACC
+
CC5CC5CCCCCCCCCCCCCCCCCCCCCCCCCCCCCCCC**CC*CCCC5CCCCCCCCCCCCCCCCCCCCCCC5CCCCC*CCCCCCCCCCCCCCCCCCCCC5CCCCCCCCCCCCCCCCCCCCCCCCCC5CCCCCCCCCCCCCCCCCCCCCCCCCC*CCCCCCCCC5CC*CCCCCCCCCCC*5CCCCCCCCCCCCCCCC*CCCCC5CCCCCC*CCCCCCCCCCC5*C*5CCCCCC5CCCCCCCCCCCCCCCCCCCCCC*CCCCCCC*CCCCCCCCCCC*C5CCC55**5C5CC5*5CCC5####
@VH01349:24:AACVJTHM5:1:1107:43529:46133 2:N:0:AGGTGAGA+GGCATAGA
TGCAAGGGACTACTGGGGTATCTAATCCTGTTTGCTCCCCACGCTTTCGCACTTGAGTGTCAGTACTGGACCAGAGGGCCGCCTTCGCCACTGATGTTCCTCCCGATATCTACGCATTTCACCGCTACACCGGGAATTCCGCCCTCCTCTTCCGTACTCCAGCAATGCAGTCTCGAATGCAATTCCCAGGTTGAGCCCGGGGGTTTCACACCCGACTTACGTCGCCACCTACGTGCGCTTTACGCCCAGTAATTCCGACTAACGCTCGCACCCTCTGTATTACCGCGGCTGCTGGCATTCG
+
C5CCCCCCCCCCCCCCCCCCCCCCCCCCCCCCCC5CCCCCCCCCCCCCCCCCCCCCCCCCCCCCCCCC*CC5CCCCCCCCCCCCCCC5CCCC5CCCCCCCCC5CCCCCCCCCCCCCCCCCCCCCCCCCCCCC*CCCCC5CCCCCCCCCCCCCCCCC55CCCCCCC5C*CCCCCCCCCCCCCCCCC5CCCCCCCCC5CCCC*C*CCCCCC*CCCCC5CCCCCCCC5CCCCCC5*CCCCCCCCC*C*CCCCC*CCCCCCC*CC5CCCCC55CCCCCCC5*CCC*C5CC55*555C55*5####
@VH01349:24:AACVJTHM5:1:1107:56292:46777 2:N:0:AGGTGAGA+GGCATAGA
TGCAAGGGACTACCAGGGTTTCTAATCCTGTTTGCTCCCCACGCTTTCGCACCTCAGCGTCAGTATCGGGCCAGTGAGCCGCCTTCGCCACTGGTGTTCTTGCGAATATCTACGAATTTCACCTCTACACTCGCAGTTCCACTCACCTCTCCCGAACTCAAGCTTTCCAGTATCAAAGGGAGTTCCGGAGTTGAGCTCCGGGATTTCACCCCTGACTTAGAAAGCCGCCTACGTGCGCTTTACGCCCAGTGATTCGGAGCAACGCTAGCCCCCTTCGTATTACCGCGCCTGCTGCCAGTTG
+
CCCCCCCCCCCCCCCCCCCCCCCCCCCCCCCCCCC*C*CCCCCCCCCCCCCCCCCCCCCCCCCCCCCCCCCCCCCCCCCCCCCCCCC5CCCCCCCCCCCCCCCCCCC5CCCCCCCCCCCCCCCCCCCCCCCCCCCCCCCCCCCCCCCCCCCCCCCCCC5CCCCCCCCCCCCCCC*CCCC*5CCCCCCC5CCCCCC*CCCCCC*CCCCCC*5CCCC5CCC*CCCCCCCC*CC*5CC*C*CCCCCC5CCCCC*CCCC*CCCCCCCC5CCC5CCCCC*CC*C5C5CC5CC55CCC5C*CC####
@VH01349:24:AACVJTHM5:1:1107:45782:46985 2:N:0:AGGTGAGA+GGCATAGA
TGCAAGGGACTACTAGGGTTTCTAATCCTGTTTGCTCCCCACGCTTTCGCACCTCAGCGTCAGTATCGAGCCAGCGAGCCGCCTTCGCCACTGGTGTTCCTCCGAATATCTACGAATTTCACCTCTACACTCGGAATTCCACTCGCCTCTCTCGACCTCCAGACAGGGAGTTTTGGAGGCAGTTCCGGGGTTGAGCCCCGGGATTTCACCCCCAACTTCCCTGTCCGCCTACGTGCGCTTTACGCCCAGTAATTCGGAACAACGCTAGGCGCCTGCGTATTACCGCGGCTGGTGGCACACC
+
C55CCCCCC*CCCCCCCCCCCCCCCCCCCCCCCCCCC5CCCCCCCC*CCCCC55CCCCCCCCCCCCCCCCCCCCCCCCCCCCCCCCCCCCCCCCCCCCCCCCCCCCCCCCCCCCCCCCC*CCCCCC5CC5CCCCCCCCCCC*CCCCCCCCCCCCCCCCCCCC5CCC*CCC*CCCCCCCCCCCCCCCCCCCCCCCCCCCCCCC5CCCCCCCCCCCCCCCCCCCCCC*CCCCC55CC5*C5CCCCCCCC*CCCCCCC5CCCCCCCCCCCCCC*5C55CC*C555CCC5CC555*5555C####
@VH01349:24:AACVJTHM5:1:1107:58223:47042 2:N:0:AGGTGAGA+GGCATAGA
TGCAAGGGACTACAAGGGTATCTAATCCTGTTTGCTCCCCACGCTTTCGCACCTCAGCGTCAATATGTGTCCAGTGAGTCGGCTTCGCCACTGGTGTTCTTCCGAATATCTACGAATTTCACCTCTACACTCGGAATTCCACTCACCTCTCCACAATTCTAGCGATGCAGTCTTAAAGGCAGTTCCGGAGTTAAGCTCCGGGCTTTCACCTCTAACTTACAAAGCCGCCTACGCGCGCTTTAGGCCCAGTAATTCCGAACAACCGTAGCCCCCTCCGTATTACCGCGGCTGCTGGCATTGG
+
CCCCCCCCCCCCCCCC5CCC*CCCCCCCCCCCCCCCCCCCCC*CCCCCCCCC5CCCCCCCCC*CCCCCCCCCCCCCCCCCC*CCCCCCCCCCCCCCCCCCCCCCCCCCCCCCCCCC5CCCCCCCCCCCCCCCCCCCCCCCCCCCCCCCCCCCCCCCCCCCCC*CCCCCCCCCCCCC5C*CCCCCC5CCCCCCCCCCCCCCC*CCCCCCC*CCCCCCCCCCCCCCCCC*CCCCCC5CCCCCCC5CCC5*CCC5CCC5CCCCCCC*55C5C5CC*CCC*CCCCCC*C55C***CC5*5*####
@VH01349:24:AACVJTHM5:1:1107:18515:48046 2:N:0:AGGTGAGA+GGCATAGA
TGCAAGGGACTACTGGGGTATCTAATCCCGTTCGCTCCCCTGGCTTTCGCGGCTCAGCGTCAGGTGCAGCCCAGTAGGCCGCCTTCGCCTCTGGTGTTCCTCCGGATCTCTACCCATTTCACCACTCCACCCGGAATTCCGCGTACCTCTACTGCGCTCCACCGATCTAGTTTCCAATGGCCTCGCCCGGTTGAGCCCGGAGCTTTCACATCAGACTTAGACCACCGCCTGCCCGCGCTTTACGCCCAGTAACTCCGGATAACGCTTGCGTCCTACGTTTTACCGCCGCTGCTGGCATTGC
+
CCCCC5CCCCCCCCC*CCCCCCCCCCCCCCCCCCCCCCCCCCCCCCCCCCCCCCCCCCCCCCCCC5CCCCCCCCCC5CCC*5CCCCCCCC*C5CCCCCCCCCCCCCCCC*CCC*5CCCCCCC5CCCCCCCCCC5CCCC5CCC*CCCCC5CCCC*555C555**CC5CC5CCCCCCCCCCCCCCCCCCCCC5CCC*CC*CCCCCCCCCCC5C5CCC*CCCC5CCCCCCC5CC*CCCC5C5CCC**C*C5C5CC55555CCCCC555CCC*CCCCCCCCCC*CCCC55*CCC*C5CCC*####
@VH01349:24:AACVJTHM5:1:1107:34421:48235 2:N:0:AGGTGAGA+GGCATAGA
TGCAAGGGACTACCAGGGTTTCTAATCCTGTTTGCTCCCCACGCTGTCGCACATGAGTGTCAGTATTGGGCCAGGAAGCCGCCTTCGCCACTGGTGTTCCTCCCGATATCTACGCATTTCACCGCTACACCGGGAATTCCACTTCCCTCTCCCATACTCTAGCCATGCAGTTTCGAATGCAGTTCCCAGGTTAAGCCCAGGGCTTTCACATCCGACTTACATAGCCACCTGCGTCCGCTTTACGCCCAGTAATTCCGATTAACGCTTGCACCCTCCGTATTACCGCGGCTGCTGGCAAGCT
+
CCCCCCCCCCCCC5CCCCCCCCCCCCCCCCCCCCCCCCCCCCCCCCCCCCCCCCCCCCCCCCCCCCCCCCCC5CCCCCCCCCCCCCCCCCCCCCCCCCCCCCCCCCCCCCCCCCCCCCC5CC5CCCCCCCCCCCCCCCCCCCCCCCCCCCCCCCCCCCCCCC5CCCC5CCCCCCCCCCC5CCCC*CCCCCCCCCCCCCCCCC5CCCCCCCCCCCCCCCCCCCCC5CCCCCCCC5**CCCCCCCCCCCCCCC*CCCCCCCCCCCCCCCC*CCCCCCCCCC5C5CCC55CCCCCCCCC*####
@VH01349:24:AACVJTHM5:1:1107:39098:49465 2:N:0:AGGTGAGA+CGCATAGA
TGCAAGGGACTACCAGGGTTTCTAATCCTGTTTGCTACCCACGCTTTCGTGCCTCAGCGTCAGTTACGGTCCAGAGAGCCGTCTACACCGCCGGTGTTCCTCCTGATATCTACGCATTTCACCCCTACACCAGGAATTCCACTCTCCTCTCCCGGACTCGAGCCCATCAGTTTCCGCCGCACCCTCCCAGTTGAGCCGGGAGATTTCACGACAAACTTAATGGGCCGCCTACGCACCCTTTACGCCCAGTAACTCCGAACAACCCTTGCTGCCTACGTATTACGGCGCCTGCTGGGATCTT
+
CCCCCCCCCCCCCCCCCCCCCCCCCCCCCCCCCCCCCC*CCCC5CCCCC*CCCCCCCCCCCCCCCCCCCCCCCCCCCCCCCCCCCCCCCCCCCC*CCC*CCCCCCCC**CCCC5CCCC5CCCC*CCCCCCCCCCCCCCCCCCCCCC5CCCCC5C*CCC5CCCCCCC*CCCCCCCCCCCC5CCC5CCCC5C5CCCC5C5CCCC*CCC55CCCCCCCCCCCCC5C55*CCCC5CCC5C*CCCCCC5C*C5*CCCC5CC55555C5**C55*C555C5C5*CC555*5*5**55555555####
@VH01349:24:AACVJTHM5:1:1107:23779:50204 2:N:0:AGGTGAGA+CGCATAGA
TGCAAGGGACTACTTGGGTTTCTAATCCGGTTCGCTCCCCACGCTTTCGCGTCTCAGGGTCAGGTAAGGCCCAGAAAGCCGCCTTCGCCACTGGTGTTCCTCCCGATATCTACGCATATCACCACTACACCGGGACTTCCGCTTTCCTCTGCCTCCCTCAAGTTTGCCAGTATCCAAGGACCTCCCCCAGTTAAGCCGGGGGCTTTCACCCTAGACTAGACAAACCGGCTGCACGCCCTTTACGCCCAGTAAATCCGGACAACCGTTGCCACCTACCTATTACCCCGGCTGGTGGCAGGAA
+
5*CC5CCCCCC55C*CCCCCC555C5555CCCC5CCCCCCC5CCCCCCCCCCCCCCC*5CCCC5CCCCCCCCCCCCC5CC*5CCCCC*CCCCCCCCCCCCCCCC55C5CCCCCCCCC*CC5CC5CCC55CCCCCC*CCCC5C5CCCC5CCCCCCCC55CCCCCCCCC*CCC5CCCCCC*CC*C*CCC5CCCC5CCCCCCCC5*CC5CC555CCCCCCC5C*CCCCCC5555CC55CCC5CCC*55C*CCCCCCC*CCC5CC5C*555C5555555C*CC555*5*5**5****555*####
@VH01349:24:AACVJTHM5:1:1107:45479:50961 2:N:0:AGGTGAGA+GGCATAGA
TGCAAGGGACTACTAGGGTTTCTAATCCCGTTTGCTCCCCTAGCTTTCGCCGTTCAGCGTCAATGTCGGTCCAGGATGCCGCCTTCGCCACCGGTATTCCTCCAGATATCTACGCATTTCACCGCTACACCTGGAATTCTGCATCCCTCTCCCGAATTCAAGCCATCCAGTATCGGATGCAGTTCCCAGGTTAAGCCTGGGGATTTCACATCCGACTTAGTTGGCCGCCTACTGCCCCTTTACGCCCAGTAATTCCGAACAACGCTTGCCCCCCCCGTATTACCGCGGCTGCTGGCATGAC
+
CC*CCCCCCCCCCCCCCCCCCCCCCCCCC*CCCCCCCCCCCCCCCCCCCCCCCCCCCCCCCCCCCCCC5CCCCCCCCC*CCCCCCCCCCCCCCCCCCCC5CCCCCCCCCCCCCCCCCCCCCCCCC*CCCC5CCCCCCCCCCCCCCC5CCCCCCCCCCCCCCC5CCCCCCC5CCCCCC*5*CCCCCCCCCCCCCCCCCCCCCCCCCC5C*CCCCCCCCCCC5C5CC*CCCCCCCC**CCCCCCCCCCCC5CCCC55CCCCC5CC5*CCC**5CC55555C5555CCCC5CC*5CC5CC####
@VH01349:24:AACVJTHM5:1:1107:60647:51737 2:N:0:AGGTGAGA+GGCATAGA
TGCAAGGGACTACAGGGGTATCTAATCCCGTTTGCTCCCCTAGGTTTCGCGCCTCAGCGTCAGTGTCTGTCCAGGAAGCCGCCTTCGCCTCAGGTGTTCCTCCTGATCTCTACGCATTTCACCGCTACACCAGGAATTCCGCTTCCCTCTCCAGCACTCCAGCCCCATGGTTTCCCAGGCCCTTCCCCGGTTGAGCCGGGGGCTTTCACCCAGGACTTCTCGGGCCGCCTACGCGCCCTTTACGCCCAATAATTCCGAACAACGCTTGCCCCCCCCGTATTACCCCGGCTGCTGGGAACTG
+
CCCCCCCCCCCCCCCCCCCCCCCCCCCCCCCCCCCCCCCCCCC*CCCCCCCCCCCCCCCCCCCCCC*CCCCCCCCCCCC5CCCCCCCCCCCCCCCCCCCCCCCCCCCCCCCCCCCCCCCCCC*CCCCCCCCCCCCCCCCCCCCCCC*CCCCCCCCCCCCCCCC*CCCCCCCCCCCCCCCCC*CCCCCCCCCCCC5CCCCC*55CCCCCCCCCCCCCCCCCCCCC**CCCC5*CCC**CCC*CCCCC55*5CC5CC**5*CC5555CCC555CC**5555C555C*C55C555555*5####
@VH01349:24:AACVJTHM5:1:1107:65324:51832 2:N:0:AGGTGAGA+GGCATAGA
TGCAAGGGACTACAAGGGTTTCTAATCCTGTTTGCTCCCCGCGGTTTCGCGTCTGAGCGTCAGTCACCGTCCAGATGGCCGCCTTCGCCGCTGGTGTTCCTTCCGATATCTACGAATTTCACCTCTACACCGGAAATTCCGCCATCCTCTCCGGGACTCTAGCGAGGCAGTATCGGGTGCAGTTCCGGAGTTGAGCTCGGGGATTTCACACCCGACTTACCAAGCCGCCTGCACGGGCTTTACGCCCAGTGATTCGGAACAACGCTTGCGCCCTCCGTATTACCGGCGCTGCTGGGAGGTA
+
CC*CCCCCCCCCCC5CCCCCCCCCCCCCC*CCCCCCCC5CC*5*CCCCCCCCCCCCCCCCCCCCCCCC*CCCCCCCCCCCCCCCCCC5CCCCCCCCCCCCCCCCCCCCCCCCCCCCCCCCCCCCCCCCCC5CCCCCCCCCC5CCCCCCCCCCCCCCCCCCCCCCCCCCCCCCCCC*CCCC**CCCCCCCCCCCCC*CC**CC5CCC5CCC5*CCCCCCC5C*C55*5CCCC5C*C*5CC*C***55C*5555C55*55555555555*55*55CC5CCC5CC555*C5CC555555*####
@VH01349:24:AACVJTHM5:1:1107:47203:51927 2:N:0:AGGTGAGA+GGCATAGA
TGCAAGGGACTACACGGGTTTCTAATCCTGTTTGCTCCCCACGCTTTCGTGCCTCAGCGTCAGTATCGGGCCAGTGAGCCGCCTTCGCCACTGGTGTTCTTGCGAATATCTACGAATTTCACCTCTACACTCGCAGTTCCACTCACCTCTCCCGAACTCAAGATCTTCAGTATCAAAGGCAGTTCTGGAGTTGAGGTCCAGGATTTCACCCCTGACTTAAAGACCCGCCTACGCACCCTTTACGCCCAGTGATTCCGAGCAACCCTAGCCCCCTTCGTATTACCGCGGCTGCTGGCACGCC
+
CCCCCCCCCCCCCCCCCCCCCCCCCCCCCCCCCC5CCCCCCCC*CCCCCCC*CC*CCCCCCCCCCCCCCCC5CCCCCCC5CCCCCCC5CCCCCCCCCCCCCCCCCCCCCCCCCCCCCCC*CCCCCCCCCCCCCCCCCCCCCCCCCCC5CCCCCCCCCCCCC5CCCCC55CCCCCCCC5CC5*CCCCCCCCCCCCC*CCCCCC5CCCCCC5C5CCCCCCCCC*CCC*CCCCCC**C5CCCCCCCC5C*C55C*5CC5*C55CCC**C*5C555CCCCCCC5CCCC5CCC5*55CCCC*####
@VH01349:24:AACVJTHM5:1:1107:37773:52305 2:N:0:AGGTGAGA+CGCATAGA
TGCAAGGGACTACACGGGTTTCTAATCCCGTTCGCTACCCATGCTTTCGCGCCTCAGCGTCAGTTTCGATCCAGGGTGCCGCCTTCGCCTCTGGTATTCCTCCGCATCTCTACGGATTTCACCACTACACCCGGAATTCTACACCCCTCTATCGTACTCTAGTCAGACAGTCTCAGACAACCTCCCCAGGTTTAGCCATGGGGCTTTCATGCCTCACTTATCCAACCGCCTGCGCGCCCTTTACGCCCAGTAATTCCGGATAACGTTTGCGTCCTACGTTTTACCGCGGCTGCTGGGGGGG
+
CCCCCCCCCCCCCCCCCCCCCCCCCCC*CCCCCCCCCCCCCCCCCCCC5*5CCCCCCCCCCC5CCCCCCCC*CCCCCC*C55CCCCC*CCCCCCCCCCCCCCCCCCCCCCCCCC*CCCCCCCCCCCCCCC*CCCCCCCCCCCCCCCCCCCCCCCCCCCC5CCCCCCCCC5CCCCC5*CCCCCCCC5CCCCCCCCC5CCCC5CCCCCCCC5CCCCCCCCCCCCCCCCCCCCCC*CCCCCCCCCCCC*CCC*5*C5C5CCCCCCCCCCCC*CCCC*CCCCC5CCCC5C55CCC5CCCC*####
@VH01349:24:AACVJTHM5:1:1107:60457:52532 2:N:0:AGGTGAGA+GGCATAGA
TGCAAGGGACTACACGGGTATCTAATCCTGTTCGCTCCCCACGCTTTCGCTCCTCAGCGTCAGTTACGGCCCAGAGAACTGCCTTCGCCATCGGTGTTCCTCCTGATATCTGCGCATTCCACCGCTACACCAGGAATTCCATTCTCCCCTACCGCACTCCAGTCTGCCCGTACCCACTGCAGACCCGAGGTTGAGCCTCGGGATTTCACAGCAGACGGGACAAACCGCCTACGACCTCTTTACGGCCAATAATTCCGGACAACCCTCGCACGCTACGTATTACCGCGGCTGCTGGCAAGGG
+
CCCCCCCCCCCCCCCCC5CCCCCCCCCCCCCCCCCCCCCCCCCCCCCCCCCCCCCCCCCCCCCCCCCCCCCCC55CCCCCC*CCCCCCCCCCCCC5CCCCCCCC55CCCC55C*CCCCCCC5CCCCCCCCC*CCCCCCCCCCCCCCC*CCCCCCCC*C*CCCCCCCCCCCCCCCCCCC*CCC5CCCCCCC5C*CCCCC*C5CCCCCCCCC55*5C5C*CCCC5*C5CCCCCCC**5*CCCC555*CC55CC*C5C*C*55CCCC555C*C5555C5CC5C*555CC55*CCC5C55*####
@VH01349:24:AACVJTHM5:1:1107:33910:55713 2:N:0:AGGTGAGA+GGCATAGA
TGCAAGGGACTACTGGGGTTTCTAATCCTGTTTGCTCCCCACGCTTTCGCGCCTCAGCGTCAGTATCGGGCCAGTGAGTCGCCTTCGCCACTGGTGTTCCGCCGAATATCTACGAATTTCACCTCTACACTCGGCATTCCACTCACCTCTCCCGAACTCAAGATATCCAGTATCAAAGGCAATTCCGAGGTTGAGCCCCGGGCTTTCACCCCTGACTTAAATATCCGCCTACGCGCCCTTTACGCCCAGTAATTCCGAGCAACGCTAGCCCCCTTGGTATTACCGCGGCTGCTGGCAGTAC
+
CCCCCCCCCCCCCCCCCCCCCCC5CCCCCCCCCCCCCCCCCCCCCCCCCCCCCCCCCCCCCCCCCCCCCCCC*CCC5CCCCCCCCCCCCC5CCCCCCCC*CCCCCCCCCCCCCCCCCCCCCCCCCCCCCCC*CCCCCCCCCCCCCCCCCC*C5*CCC5CCCCCCCCCCCC5CC5CC5CC5CC*CCC*CCCCCCCC5CCCC*C5CCCCCC*CCCCCCCCCCCCCC*CC**CCCC*C*CCCC*CCC*CCCCCCCCCC*CCCCCC5*CCCCC*CCCCC**C5CC5C5C5CCCCCCC*C5*####
@VH01349:24:AACVJTHM5:1:1108:34459:1549 2:N:0:AGGTGAGA+GGCATAGA
TGCAAGGGACTACCGGGGTTTCTAATCCTGTTTGCTCCCCACGCTTTCGTGCATGAGCGTCAGTGTTAACCCAGGGAGCTGCCTTCGCCATCGGTGTTCTTCCAGATCTCTACGCATTTCACTGCTACACATGGAATTCCACTCCCCTCTGTCACACTCTAGTCATATAGTTTCAAACGCAATTCCTAGGTTAAGCCGAGGGATTTCACATCTGACTTATACAACCGCCTGCGCACCCTTTACGGCGAAGATTTCCGATTAACGCTTGCACCCTACGAATTACGCCGCCTCCTGGCAGTTG
+
CC5CCCCCCCCCCCCCCCCCCCCCCCCCCCCCCCCCCCC5CCCCCCCCCCCCCCCCCCCCCCCCCCCCCCCCCCCCCCCCCCCCCCC*CCCCCCCCCCCCCC*C*CCCCCCCCCCCCCCCCCCCCCC55CCCCCCCCCCCCCCC*CCCCCCCCCCCCCCCC5C5CCCCCCCCCCCCCCC*CCCCCCCCCCCCCCCCC*CCCCCCCC5CCCC*CCCCCCCCCCCCC5CCCC5CCCCC5CCCCC5C5C**C*C**5555555555*5CC5*555555555*5C555**55*5**5555*####
@VH01349:24:AACVJTHM5:1:1108:41067:2249 2:N:0:AGGTGAGA+GGCATAGA
TGCAAGGGACTACTAGGGTATCTAATCCTGTTTGCTCCCCACGCTTTCATGCCTCAGTGTCAGTTACAGTCCAGAAAGCCGCCTTCGCCACTGGTATTCTTCCTAATCTCTACGCATTTCACCACTCCACTAGGAATTCCACTTGCCCCTACCTACCTCTAGCCGGCCCGTATCCACCGCAGACCCGCAGTTAAGCTGGGGGCTTTCGCGGCAGACGCGACGAGCCACCTACGAGCTCCTTACGCCCAATAATTCCGGACAACGCTTGCGCCCTACGTATTACCCCGGCTGCTGGCACATC
+
CCCCCCC*CCCCCCCCCCCCCCCCCCCCCCCCCCCCCCCCCCCCCCCCCCCCCCCCCCCCCCCCCCCCCCCCCCCCCCCCCCCCCCCC5CCCCCCCCCCCCCCCCCCCCCCCC5C*CCCCCCCCCCCCCCCCCCCCCC5CC5CCCCCCCCCC*CCCCCCCCC5CCCCCCCCCCCCC5C5CCCCCCC*5C*5CCCCCC5*C5C5CCC*CCCCCCCCC5*CCC*C*CCC*5CCCCCC5CC5C5CCC5CCCC55C**CCCC5555555555*55CC5CCC5CC*CC**5C*C55CC*5**####
@VH01349:24:AACVJTHM5:1:1108:42753:2874 2:N:0:AGGTGAGA+GGCATAGA
TGCAAGGGACTACCAGGGTTTCTAATCCTGTTTGCTCCCCACCCTTTCGCTCCTCAGCGTCAGTACCGGCCCAGAGAACCGCCTTCGCTACTGGTGTTCCTCCCGATATCTGCGCATTTCACCGCTACACCGGGAATTCCATTCTCCTCTACCGGACTCGAGTCACAGTAGTTTCGACTGCAGTTCCGAGGTTGAGCCTCGGAATTTCACAGCCGACTTACTGAACCGCCTACGAGCTCTTTACGCCCAATGATTCCGGACAACCCTCGTCCCCTACGTATTACCGCGCCTCCTGGCTGAC
+
CCCCC5CCCCCCCCCCCCCCCCCCCC5*CCCCCCCCCCCCCC*CCCCCCCCCCCCCCCCCCCCCCC*CCCCCCC*C*CCCCCCCCCCCCCCC*CCCCC*CCCC5CCCCCCCCCCCCCCC5CCCCCCCCCCCC5CCCCCCCCCCCCCCCCCC*CCCCCCCCCC5CCCC5CCCCCC*CCCCCCCCCCCCC*CCCCCCCCC5CCCCCCCCCCCC**CCCC5CCCC5CC5C5CCC5CCCC5CCCCC*CCCC5*CCCC5CCCC5C5CCC*CCCC*5*CC55C55C555**555555*55555####
@VH01349:24:AACVJTHM5:1:1108:41768:3215 2:N:0:AGGTGAGA+GGCATAGA
TGCAAGGGACTACTAGGGTTTCTAATCCTGTTTGCTCCCCACGCTTTCGCACCTCAGCGTCAGTACCGAGCCAGTGAGCCGCCTTCGCCACTGGTGTTCCTCCGAATATCTACGAATTTCACCTCTACACTCGGAATTCCACTCACCTCTCTCGGACTCGAGATTGCCAGTATTAAAGGCAGTTCCGGGGTTGAGCCCCGGGATTTCACCCCTAACTTAGCAATCCGCCTACGTGCGCTTTACGCCCAGTAATTCCGAACAACGCTAGCCCCCTTGGTATTTCCGCGGCTGCTGGCATGCA
+
CCCCCCCCCCCCCC5CCCCCCCCCCCCCCCCCCCCCCCCCCCCCCCCCCCCCCCCCCCCCCCCCCCCCCCCCCCCCCCCCCCCCCCCCCCCCCCCCCCCCCCCCCCCCCCCCCCCCCCCCCCCCCCCCC5C5CCCCCCCCCCCCCCCCCCCCCCCCCCCCCC*CC*CCCCCCCCCCC5CCCCCC*CC*CCCC5CCCCCCCC*CCCCCCC5CCCCCCCCCCCCCCC55CCCC5CCC5CCCCCC*CCCCCCCCCCC5C5CCCCC5C*C5C*CCCC5C*CC*C5*55CC5CC*CCCCCCC####
@VH01349:24:AACVJTHM5:1:1108:30975:3707 2:N:0:AGGTGAGA+GGCATAGA
TGCAAGGGACTACAAGGGTTTCTAATCCTTTTTGCTTCCCACGCTTTCGTGCATGAGTGTCAGCAGTGTGCCAGTGACCTGCCTTCGCCTTTGGTGTTCCCCACGATATCAACGGATTTCACCCCTACACCGTGAGTTCCAGTCACCTCTCACACGCTCTAGTTTTGCCGTATCCCACGGGGTGACCCAGTTAGGCTGAGACATTTAACGCGAGTCGCACAAAACAACCTGCGCACTCTTTACGCCCAATAAATCCGGATTACGCTCGGGGCCCTCGTATTACCGCTGCTTGTGGCAACGG
+
CC5CC*CCCCCCCCCCCCCCCCCCCCCCCCCCCCCCC*CCCCC5CCCCCC*CCCC55C5CCCCCCCCCCCCCCCCCCCCC5CCCCCC*CCC5CCCCCCCCCCCCCC5CCCCC55CCCCCCCCCCCCCCC5C5CCCCCCCCCCC55CC5CCCCC*CC*CC5C5CCCCC*CCC5CC*CC555CCCC**CCC5CCC5CC5CCCCCCCCCCCCC*CCC*CCC5*CCCC5CC5C5CC5*C5CCCCCCCC5CCC5C*CCC*55CCC*5C5CC*C5CC5CCCC5CCCCCC5CCC5****5*555####
@VH01349:24:AACVJTHM5:1:1108:68145:3953 2:N:0:AGGTGAGA+GGCATAGA
TGCAAGGGACTACAAGGGTTTCTAATCCCGTTTGCTCCCCTAGCTTTCGCGCCTCAGCGTCAGTACCGGTCCAGAGAGCCGCCTTCGCCACCGGTGTTCCTCCCAATATCTACGCATTTCACCGCTACACCGGGAATTCCACCCTCCTCTCCCGGACTCAAGACAGACAGTATCTCCCGCAATTCCACGGTTGAGCCGTGGGGTTTCACGAGAGACTTGTCCGCCCGCCTACGCGCCGTTTACGCCCAGTAATTCCGAACAACGCTTGCCCCCCCGGTATTACCGCGGGTGCTGCCCAGAA
+
CC*CC5CCCCCCCCCCC5CCCCCCCCC5CCCCCCCCCCCCCCCCCCCCCCCCCCCCC*5CCCCCCCCCCCC5*C55C55CCCCCC5C5CCC5CCCCCCCCC*CCCCCCC*C5CCCC*C5C5CCCCCCCCCCC*CCCCCC*CCCCCC5CCCCCCC5CCC5CC*CCC*CCC*C5CC5C*CCC*CC*55555555****55*555*C5555***5*555555555555*55555C555C5*C5C*CC5*C5555CCCC55C5*555**55CC555CCC*5*55C5**555CCC*5C5***####
@VH01349:24:AACVJTHM5:1:1108:67312:5771 2:N:0:AGGTGAGA+GGCATAGA
TGCAAGGGACTACTCGGGTTTCTAATCCCGTTCGCTCCCCATGCTGTCGCGTCTCAGTGTCAGGTGTGACCCAGCGGGTCGCCTTCGCCACTGGTGTTCCTCCGGATCTCTACGCATTTCACCACTACACCCGGAATTCCACCCGCCTCTATCACCCTCTAGTTGTCCAGTTTCCGACGACCTCCCCCGGTTTAGCCGGAGGCTTTCACGCCGAACTTAAACAACCACCTGCACGCCCTTTACGCCCAGTAACTCCGGATTACGTTTGTCTCCTACGTTTTACCGCGGCTGCTGGCAGGTT
+
CCCCCC5CC*CCCCCCCCCCCCCCCCCCCCCCCCCC*CCCCCCCCCCCCC*CCCCCCCCCCCCCCCCCCCCCCCCCCCCCCCCCCCCCCCCCC5CCCCCCCCCCC5CCCCCCC*CCCCCCCC*CCCCCCCCC*CCCCCCCCCCCCCCCCCCCCC*C5CCCCCCCCCCCCCCCC*CCCC5CC5CCC5CCCCCC5CC*CCCCCC*CCCCCCCCCCCCCCCCCCCCCCC5CCCC*CCCCCCCCCCCCCCCCCCC5*C*CCCCC*CCCCCCCC55C5C55CC*55C5C**555CC55C555####
@VH01349:24:AACVJTHM5:1:1108:56045:7910 2:N:0:AGGTGAGA+GGCATAGA
TGCAAGGGACTACGAGGGTATCTAATCCGGTTCGCTCCCCACGCTTTCGCGCCTCAGCGTCAGGTAATGCCCAGAAAGCCGCCTTCGCCACTGGTGTTCCTCCCGATATCTACGCATATCACCACTACACCGGGAATTCCACTTTCCTCTGCATCCCTCGAGTCTGCCAGTATCCAAGGACCTCTCCCGGTTAAGCCGGGAGCTTTCACCCTAGACTAAACAGACCGCCTGCGCGCGCTTTACGCCCAGTAAATCCGGACAACCCTTGCCACCTACGTATTGCCGCGGCTGCTGGCAATGA
+
C5CCCCCCCCCCC*CCCCCCCCCCCCC5CCCCCCCC*CCCCCCCCCCCCCCCCCCCCCCCCCCCCCCCCCCCCCCCCCCCCCCCCCCCCCCCCCCCCCCCCC*CCCCCCCCCCCCCCCCCCCCCCCCCCCCCCCCCCC*CCCCC5C55CC5*CCCC5CC5CCCCCC*5CCCCCCCCCCCCCC*CCC55CCCCCC**C*CCCCCCCCCC5CCCCC5C*C*CCC5C55555C5C5CCC*CCCCCCCC**C55CC*55555CCCC5*55CC5CCCCCC55*5C5555*55555555555*####
@VH01349:24:AACVJTHM5:1:1108:16982:8232 2:N:0:AGGTGAGA+GGCATAGA
TGCAAGGGACTACTGGGGTTTCTAATCCCGTTCGCTCCCCACGCTTTCGCACATGAGCGTCAGGTCGATGCCAGGGTGCCGCTTTCGCCACTGGTGTTCCTCCAGATATCTACGCATTCCACCACTACACCTGGAATTCCACACCCCTCTCATCGCCTCAAGCCGATCAGTTTTCAACGACCTCTCCCGGTTAAGCCGGGAGCTTTCACGCCGAACTTGATCAACCGCCTGCGTGCGCTTTACGCCCAGTAATTCCCGATAACGTTTGTCACCTAGGTATTACCGCGGCTGGTCGCACGAT
+
CCCCCCCCCCCCCCCCCCCCC*CCCCCCCCCCCCCCCC5CCCCCCCCCCCCCCC*CCCCCCCCCCCCCCCCCCCCCCCCCCCCCCCCCCCCCCCCCCCCCCCCCCCCCCCCCCCCCCC5CCCCCCCCCCCCCCCC5CCCCCCCCCCCCCCCCCCCCCCCCCCCCCCCC5CCCCCCCCC*CCCCCCC5CCCCC5C5CCCCCCCCCCCCCC**C*C5**CCCC*CC*CCCC55*CCC*5C5CCC*C*CCCCCCCCCC5*5C55555C555C555*55*5CC55C555555C55*5***5####
@VH01349:24:AACVJTHM5:1:1108:31221:16676 2:N:0:AGGTGAGA+GGCATAGA
TGCAAGGGACTACACGGGTTTCTAATCCTGTTTGCTCCCCACGCTTTCGCGCCTCAGCGTCAGTTACACACCAGAAAGCCGCCTTCGCCACTGGTGTTCCTCCACATCTCTACGCATTTCACCGCTACACGTGGAATTCCGCTTTCCTCTTGTCTACTCAACTCCTCCAGTTTCCAATGACCCTCCACGGTTGAGCCGTGGGCTTTCACATCAGACTTAAAGGACCGCGTGCGCGCGGTTTACGGCCCGTAATTCCGAACATCCCTTGCCCCCCCGGTTTTACCGCGGGTGGTGGCAGTAG
+
CCCCCCCCCCCCCCCCCCCCCCCCCCCCCCCCCCCCCCCCC*C5CCCCCCC*CCCCCC*CCCCCCCCC**C5CCCCC5CCCCCCCCCCCCCCCCCCCCC*CCCCCCCC5CCCCC*5CCCCCC5CC5CCCC5CCCC5CCCC*CCCCC*CCCC*C*CCC5CCC*CC5C55CCCCCC5CCC5CCCCCC*C5C*CCCCC5CCCCCCCCCCCC*CC5CCCCCC5CC5CCCCCCCC5*CCC5C*C*CC5C**C*CCCCC55CC5CCC555C5*5C5*555*55**5*5555555*5**55555####
@VH01349:24:AACVJTHM5:1:1108:54133:18531 2:N:0:AGGTGAGA+GGCATAGA
TGCAAGGGACTACTGGGGTTTCTAATCCCGTTTGCTCCCCTGGCTTTCGCGCCTCAGCGTCAATACCGGTCCAGGATGCCGCCTTCGCCACCGGTGTTCCTCCAGATATCTACCCATTTCACCGCTACACCTGGAATTCCACATCCCTCTCCCGGATTCGAGCCTGCCAGTATCGGACGCAGTTCCCGGGTTGAGCCCGGGGATTTCACGTTCGACTTAACAGGGCGCCTACGCCCCCTTTACCCCCAGTAATTCCGAACAACGCTTGCCCCCTCTGTATTACCGCGGCTGCTGGCAAAAA
+
C*5CCCC5C5*CCC555CCCC55555555CCCC555*CCCCCCCC5CC**CCCC5CCCCCCCCCCCCCCC5CCCCCC**CCCCCCCCC5CCCCCCCCC5CCC*CCCC*C5CCC*CCCCCCCCC5*C5CCC5C5CCCCCC5CCCCCCCCC*CCCCCCCCC5CCCCC*CCCCC5C555CC*5CCCCCCC5CCCCCCCCCCCCCC55CCCCCCCCCCCCCCCCCCC***5CC5CC*C*CCCCCCCC*C5C5*CCCC55*C*CCCC5*5C5*555*5C55CCCC55*5555*55*555**5####
@VH01349:24:AACVJTHM5:1:1108:58090:19080 2:N:0:AGGTGAGA+GGCATAGA
TGCAAGGGACTACCCGGGTATCTAATCCTGTTTGCTCCCCACGCTTTCGCGCCTCAGCGTCAGTTACAGACCAGAAAGCCGCCTTCGCCACTGGTGTTCCTCCACATCTCTACGCATTTCACCGCTACACGTGGAATTCCGCTTTCCTCTTCTGTACTCAAGTCCCCCAGTTTCGAACGACCCTCCACGGTTGAGCCGTCGGCTTTCACATCAGACTTAAAGGACCGCCTGCGCGCGCTTTACGCCCAATAATTCCGGACAACGCTTGGCACCTACGTATTACCGCGGCTGCTGGGAGGTC
+
CCCCCCCCCCCCCCCCCCCCCCCCCCCCCCCCCCCCCCCCCCCCCCCCCCCCCCCCCCCCCCCCCCCCCC5CCCCCCCCCCCCCCCCCCCC*CCC*CCCCCCCCCCCCCCCCCCCCCCCCCCC*5C5CCC*CC5CCCCCCCCCCCC*CCCCCCCCCCCCCCCCCC5CCCCCCCC*CCC*CCC*CCCC55CCCCCC*CCC*CCCCCCCCCCC5*5CCCCCCCCCCCC*CCCC*C55CCCCC*C5C*CC5CCCCCC5CC5C55C*555***55555CC5CCC5C5CC55555*5C5C*C####
@VH01349:24:AACVJTHM5:1:1108:74129:19932 2:N:0:AGGTGAGA+GGCATAGA
TGCAAGGGACTACTGGGGTTTCTAATCCTGTTCGCTCCCCACGCTTTCGCTCCTCAGCGTCAGTATCGGCCCAGAGACCCGCCTTCGCCACCGGTGTTCCTCCTGATATCTGCGCATTTCACCGCTACACCAGGAATTCCAGTCTCCCCTACCGAACTCCAGCCTCCCCGTATCGACTCCAAGCCCACAGTTAAGCCGCGGGTTTTCACAGTCGACGCAACAAGCCGCCTACCAGCTCTTTACGCCCAATAAATCCGCACAACGCTCGCGCCCTACGTCTTACCGCGGCTGCTGGCAATTG
+
CC5CCCCCCCCCCC5CCCCCCCCCCCC5CCCCCCCCCCCCCCC*CCCCCCCCCCCCC5CCC*CCCCCCCCCCCCCCCCCCCCCCCCC*CCCCC5CCCCCCCCC*CCCCCCCCC5CCCCCCCCCC*CC*CCCCCCCCCCCCCC*CCC5CCCCCCCCCCCCCCCCCC*CC5CCCCC*CCC*CCCCCCCCC5CCCCCCCC*C5CCCCCCC5CCC55CCCCCCCCCCCCCCCCCCC*5CC*CCCC5C5C*5CCCCCCCCCC*CCCCC5CCCCC5C555CC5555CCCC*5C555CCC*CCC####
@VH01349:24:AACVJTHM5:1:1108:67672:20935 2:N:0:AGGTGAGA+GGCATAGA
TGCAAGGGACTACTGGGGTTTCTAATCCCGTTTGCTCCCCTGGCTTTCGCGCCTCAGCGTCAATACCGGTCCAGGATGCCGCCTTCGCCACCGGTGTTCCTCCAGATATCTACGCATTTCACCGCTACACCTGGAATTCCACATCCCTCTCCCGGATTCGAGCCTGCCAGTATCGGACGCAGTTCCCGGGTTGAGCCCGGGGATTTCACGTTCGACTTAACAGGCCGCCTACGCGCCCTTTACGCCCAGTAATTCCGAACAACGCTTGGCCCCTCTGTATTACCGCGGCTCCTGGCAAAAA
+
CCC5CCCCCCCCCCCCCCCCCCCCCCCCCCCCCCCCCCCCC5CCCCCCCCCCCCCCCCCCCCCCCCCCCCCCCCCCCCCC5CCCCCCCCCCCCCCCCCC*CCCCCCCCCCCCCCCCCCCCCCC5CCC5CCCC5CCCCCCCCCCCC5CCCCCCCCCCCCC*CCCCC5CCCC**C*C*5C5CCCCCCCCCC5CCCCC5CCCCCC5CCCCCCCCC5CCCCC*CCC5CCCCCCCC*C*CC5CCC5CC5CC5C*CC5CCC5CC5CCCC5*5CC5CCC5CCCCCC5CC5C*5CC55C*CCC5C####
@VH01349:24:AACVJTHM5:1:1108:13043:22620 2:N:0:AGGTGAGA+GGCATAGA
TGCAAGGGACTACAGGGGTTTCTAATCCCGTTCGCTCCCCATGCTTTCGCATCTCAGCGTCAGGTCAGGCCCAGCGTGTCGCCTTCGCCACTGGTGTTCCTCCGGATCTCTACGCATTTCACCACTACACCCGGAATTCCACACGCCTCTACCTACCTCTAGTCGCGCAGTTCGATTGCGTCCTCGCCCGGTTGAGCCGGGCGCTTTCACCGCTCACTTGCACGACCCCCTACACGCGCTTTACACCCAGTAAATCCGGATAACCCTCGCCTCCTACGTTTTACCGCGGCTGGTGGGGGAT
+
CCCCCCCCCCCCCCCCCC5CCCCCCCCCCCCCCCCCCCCCCCCCCCCCCCCCCCCCCCCCCCCCC5CCCCC*CCCCCCCCCC5CC5CCCCCCCCCC5C5CCCCC5CCCC5CCCCCCCCCCCCCCCCC5CCCC5CCCC*CCCCCCC5CCCCCC5C5C*CCCCCCCCCCCCC5C55CC5C*CCC5C*CC5CCCCCC5CCCCCC5C*C5CC5CCCCCCC5C*C*C5CCCC*CCCC555*C5555555*5555555555555555CCC*5C*5CCC5CC5*555C55C5555555**555*####
@VH01349:24:AACVJTHM5:1:1108:50535:23037 2:N:0:AGGTGAGA+GGCATAGA
TGCAAGGGACTACAAGGGTTTCTAATCCCGTTCGCTACCCATGCTTTCGCGCCTCAGCGTCAGTTACGTCCCAGGGTGCCGCCTTCGCCTCTGGTATTCCTCCGCATCTCTACGCATTTCACCACTACACGCGGAATTCTACACCCCTCTAACGTACTCCAGTGATCCAGTATCAGACAGCCTCTCCCGGTTTAGCCTGGGACCTTTCATGCCTCACTTAAACCACCCCCTGCGCGCCCTTTACCCCCAGTAATTCCGGTTAACGTTTGCGTCCTACGGTTTACCGCGGCTGCTGGCCTTG
+
CC5CCCCCCCCCCCCCCCCCCCCCCCCCCCCCCCCCCCCCCCC*CCCCC*CCCCCCCCCCCCCCC*CCCCCCCC*CCCC5CCCCCCCCCCCCCCCCCCCCCCCCCCCCC*CCCCCCCCCCCCCCCCCCCCCCC5CCCCCCCCCCCCCCCCCCCCCCCCCCCCCCCCCC5CCCC*CCCCC55CCCCCCCCCCCCCCCCCCC***5CCCC55CCCCCCCCCCCCCCC5C*CCCCCC*5CC*CCC5C*CC*C*5CC5CC5C*5CCC5CCC5CC5CCCCCC5*CCC*C55**5CCCCC*5*####
@VH01349:24:AACVJTHM5:1:1108:71951:23434 2:N:0:AGGTGAGA+GGCATAGA
TGCAAGGGACTACCAGGGTTTCTAATCCTGTTCGCTCCCCACGCTTTCGCGCCTCAGCGTCAGTTACAGACCAAAGAGCCGCCTTCGCCACTGGTGTTCCTCCACATCTCTACGCATTTCACCGCTACACGTGGAATTCCGCTCTTCTCTTCTGCACTCAAGTTCCCCAGTTTCCAATGACCCTCCCCGGTTGAGCCGGGGGCTTTCACATCAGACTTAACGAACCGCCTGCGCGCGCTTTACGCCCAATAATTCCGGACAACGCTTGCCACCTACGTATTACCGCGGCTGCTGGCACTCT
+
CC*CCCCCCCCCC5C*CCCCCCCCCCCCCCCCCCCCCCCCCCCCCCCCCC*CCC*CCCCCCCCCCCCCCCCCCCCCCCC5CCCCCCCCCCCCCCCCCCCCCCCCCCCCCC5CCCCCCC*CCCCCCCCCCCCCC*CCCCCCCCCCCCCC5CCCCC*C5CCCCCC5CCC5CCCCCCCCCCCC5C5CCCCC5CCCCCCCC*CC*CCCCCCCCCCCCCCC5CCC*5C*CC5C5CC55*CCC5C5CC*CCCCCCC5CC*CCC5CCCCC*C55C55C5CC*555555CCC*55C5CCCCC5CC####
@VH01349:24:AACVJTHM5:1:1108:50346:24854 2:N:0:AGGTGAGA+GGCATAGA
TGCAAGGGACTACCAGGGTTTCTAATCCTGTTTGCTCCGCTTGCTCTCGCGTCTCAGCGTCAGGTATAAACTAGAAAGCCGCTTTCGCCACAGGTGTTCTTCCACATATCCACGCATTTCACCGCTACACGTGGAATTCCGCTTTCTCCGTCTATCCTCAAGGTTCGTAGTTTCAAATGCAGCACCGAAGTTAAGCCTCGGTATTTCACATCTGACTTACGAATCCGCCTACACGCCCTTTACGCCCAATAATTCCGATTAATGCTTGCACCCTCCGTATTACCGCAGCTGCTCGCAAGCT
+
CCCCCCCCCCCCCCCCCCCCCCCCCCCCCCCCCC*CC**CCCCCC*CCCCCCCCCCCCCCCC5CCCCCCCCCCCCCCCCCCCCCCCCCCCCCCCCCCC*CCCCCCCCCCCCCCCCCCCCCCCCCCCC5CCCCC5CC*CCCCCCCCCCCCCCCCCCC5CCCCCCCCCCCCCCCCCCCCCCCCC*CCCCCCCCCCCCCCC*CCCCCCCCCCCC5CCCCCCCCCCCC5C5CCCCCCCCCCC5CCCCCC*5C5CC55CC5CCCCCCCCCCC5CCCCCCCC*C**C*55555CCC55C*CC5####
@VH01349:24:AACVJTHM5:1:1108:71989:26956 2:N:0:AGGTGAGA+GGCATAGA
TGCAAGGGACTACTGGGGTATCTAATCCCGTTTGCTCCCCACGCTTTCGCGCCTCAGCGTCAGGAAATGCCCAGAGACCCGCCTTCGCCACCGGTGTTCCTCCCGATCTCTACACATTTCACCGCTACACCGGGAATCCCAGTCTCCTCTGCATCCCTCAAGAACGGCAGTATCAGCCGACGTTTCTCGGTTGAGCCGAGAGATTTCACGACTGACTTGCCGTCCCGCCTACGGGCCCTTTACGCCCAGTGATTGCGAGCAACGCTTGCCCCCTCTGTCTTACCCCGGCTGCTGGGAATTG
+
CCCCCCCCCCCC5CCCCCCCCCCCCCCCCCCCCCCCCCCCCCC5CCCCCCCCCCCCCCCCCCCCCCCCCCCCCCCCCC5CCCCCCCCCCCCCCCCCCCCCCCCCCCCCCCCCCCCCCCCCCC5CC*5CCCCCCCCCCCCCCCCCCCCCCCCCCCCCCC5CCCCCCC55C5C5CCCCCCC*CC5CCCCCCCC55CCCCCCC55CCCC555*C55CCCCC5*5C5C*CCC5C*C**55C*CCCCC5C*55CCCCCC**C5C5C*55*555*C5*55555CCCCC5**5CCC5*CCCC*C####
@VH01349:24:AACVJTHM5:1:1108:71042:28054 2:N:0:AGGTGAGA+GGCATAGA
TGCAAGGGACTACAAGGGTATCTAATCCTGTTTGCTCCCCACGCTTTCGCGCCTCAGTGTCAGTTACAGACCAGGAAGCCGCCTTCGCCACTGGTGTTCCTCCATATCTCTACGCATTTCACCGCTACACATGGAATTCCACTTCCCTCTTCTGCACTCAAGTCGACCAGTTTCCAATGACCCTCCACGGTTAAGCCGTGGGCTTTCACATCAGACTTAATCAACCACCTGCGGGCCCTTTACGCCCAAAAATTCCCGATAACCCTCCCCACCTACCAATTACGCCGGCTGCTGGCATCTC
+
CCCCC5**C5CCCCCCCCCCCCCCCCCCCCCCCC5CCCCCCCCCCCCCCCCCCCC5CCCCCCCCCCCC5CCCCCCCCCCCC5CCCCCCCCCCCCCCCC*CCCCCCCCCCCCCCCCCCCCCCC*C*CCCCCCCCCCCCCCCCCCCCCCCCCCCCCC**CC5C*CCC*55555CCCCC5C5C*C*5CC55C*5CCCC5CCC5CC*CCC5CC*CCC5CCCCCCCCCCCCCCC*5*C5*C**5*55*5*55*555*555****5555555*555*55555**55*5***55555*555***####
@VH01349:24:AACVJTHM5:1:1108:51122:28205 2:N:0:AGGTGAGA+GGCATAGA
TGCAAGGGACTACAAGGGTTTCTAATCCCGTTCGCTCCCCTGGCTTTCGCAGTTCAGCGTCAGGTGCAGCCCAGAGGGGCGCTTTCGCCTCTGGTGTTGCTCCGGATCTCTACGCATTTCACCACTGCACCGGGAATTCCACGCTCCTCTGCTGCCCTCCAGGTTGACAGTCTCAAATGCACTCTCCCGGTTAAGCCAGGGAGATTTCACATCCGACTTATCGACCCCGCTGCCTGCCCTTTACGCCGAGTAACAGCGGATAACGCTTGCGTCCTACGTATTACCGCGGCTGGTGGGTCTG
+
CCCCCCCCCCCCCCCCCCCCCCCCCCCCCCCCCCCCCCCCCCCCCCCCCCC5CCCCCCCCCCCCCCCC5CCCC*C**C5CC*CCC*C5CCCCCCCCCC*CC*C*CCCCC*CC5*CCCCC5CCCCC55CCCC*5CCCCC*CCCCCC*CCCC5CCC*5CCCCC5CCC*55C*5*CC*CC5C5CC*5CCC5CC*CCCC55*CCC*C*C55555CC5C5*C5CC55**555*5*5**C55*5*5C55555*55*C555*5555555*555555555*55C555*555**55*55555555*####
@VH01349:24:AACVJTHM5:1:1108:74678:28697 2:N:0:AGGTGAGA+GGCATAGA
TGCAAGGGACTACCAGGGTTTCTAATCCTGTTTGCTCCCCACGCTTTCGCGTCTCAGCGTCAGTCACCGTCCAGAAGGCCGCCTTCGCCACTGGTGTTCCTCCCGATATCTACGAATTTCACCTCTACACCGGGAATTCCGCCTTCCTCTCCGGGACTCCAGCGAGGCAGTATCGAATGCAGTTCCGGGGTTGAGCCCCCGGATTTCACACCCGACTTGCCAAGCCGCCTACACGGGCTTTACGCCCACTGATTCCGAACAACCCTTGCACCCTCCGTATTACCCCGCGTGCTGGGATATG
+
CCCCCCCCCCCC55CCCCCCCCCCCCCCCCCCCCCCCCCCCCCCCCCCCCCCCCCCCCCC*CC5CCCCCCCCCCCCCCCCC*CCCCCCCCCC55CCCCCCCCCCCC5CC*CC5CCCCCCCCCCCCCCCCCCCCCCCC5CCCCCCCCCCCCCC*CCCCCCCCCCCCC**CCCCCCCCC*CCCC*5CC5CCCCCCCCCCC5*C5CCCCCCCC*CCCCCC*5CCCCC*CCCCCCCC5C5CCCCC5*C*C*C*555C55CCC*C5C55**555*555555*55555C5*555*5**55**5####
@VH01349:24:AACVJTHM5:1:1108:15353:28830 2:N:0:AGGTGAGA+GGCATAGA
TGCAAGGGACTACTAGGGTTTCTAATCCCGTTTACTACCCTAGCTGTCGCGTCTGAGCGTCAGAAACAGACCAGAAGATCGCCTTCGCCACTGGTGTTCCTCCCGATATCTACGCATTTCACCACTACACCGGGAATTCCATCTTCCTCTTCTGCTCTCAAGCACGGTAGTATTGAATGACCTCTCCGAGTTGAGCCGGGAGATTTCACACCCAACTTACCGCGCCGCCTGCACGCGCTTTACCCCCCGTGAATCCGGATAACCCTTGCCTCCTACGTTTTACCCCGGCTGCTGGCACATA
+
CCCCCCCCCCCCCCCCCCCCCCCCCCC*CCCCCCCCCCCCCCCCCCCCCCCCCCCCCC*CCC5CCCCCC5CCCCCCCCCCC5CCCCCCCCCCCCCCCCCCCCCCCCC5CCCCC*CCCCC5CCC5*CCCC*C5*CC5CCCCCC5CCCCCCCCCCCCCCCCCC5C5CCCCCCCCCCCCCC**CCC5C5C**CCCCCC55CCCC**CCCCCCC5C5C5CCCCC***C5C5555*555CC5CCCCC5*C*C*5CC5CC5*5C55C55*555C555C5CC*CC55C5C*5C55*5*5*55*5####
@VH01349:24:AACVJTHM5:1:1108:8101:31234 2:N:0:AGGTGAGA+GGCATAGA
TGCAAGGGACTACTCGGGTATCTAATCCTGTTTGCTCCCCACGCTTTCGCACCTCAGCGTCAATACACTGCCAGGCAGGCCCCTTCGCCTCTGGTATTCCTCCTGATCTCTACGAATTTCACTTCTCCACCAGGAATTCTCCCACCCTCTCAGGTATTCAAGAAAACCGGTTTCAACTGCAATTCCAAGGTTGAGCCCTGGGCTTCCACAATCGACCTACGATTCCGCCTACGTGCGCTTTACGCCCAGTGATTCCGAACAACGCTTGCACCTTTCGTATTACCGCGCCTGCTGGCATTGG
+
CC*CCCCCCCCCCCCC55CCCCCCCCCCCCCCCCCCCCCCCCCCCCCCCCCCCCCCC5CCCCCCCCCCCCCCCCCCCCCC*CCCCCCCCC5CCCCCCCCCCCCC*CCCCCCCCCCCCCCCCCCCCC**CCCCCCCCCC*CC*CCCCCCCCCCCCC5C5CC5CCCCC**5*CCCCCCC*5CCCCCCCCCCCCCCCC55CCCCC5CCCCCC5CC*CCC5CCC5CCCC*CCCCCCCC5CCCC*CCCCCCC5CC5CCC*CCCC5CC5**CCC*55*5CC5CCCC*55C**55CC*CC5CCC####
@VH01349:24:AACVJTHM5:1:1108:54966:32616 2:N:0:AGGTGAGA+GGCATAGA
TGCAAGGGACTACACGGGTATCTAATCCTGTTTGCTCCCCACGCTTTCGCTCCTCAGCGTCAGTATTGGCCCAGAGAACCGCCTTCGCTACTGGTGTTCCTCCCGATATCTGCGCATTCCACCGCTACACCGGGAATTCCATTCTCCTCTACCAAACTCTAGCCACAGCAGTATCGACTGCAGTTCCAGGGTTGAGCCCTGGGATTTCACAGCCGACTTACTGAGCCGCCTACGAGCTCTTTTCGCCCAATCATTCCGGACAACGCTCGCCCCCTAGGTATTACCGCGGCTGCTGCCGTTC
+
CCCCCCCCCCCCCCCCCCCCCCCCCCCCCCCCCCCCC5CC*CCCCCCCCCCCCCCCCCCCCC5CCCCCCCC5CC5C5CCCC*C5CCCCCCCCCCCCCCCCCCC*CCCCCCCCCCCCCCCCCCCCCCCCC5CCCC*CCCCC*CC55*5C5CCC5CCCC5CCC55*5CCCCCCCCCCCCCCCC5CCCCCCCC5CCCCCCC*CCCCCCC5CCCCCC5CCCCCCCCCCC*CCCCC5CCCCCC*CCC*5C*CC5CC*5CC*555*555555C5555*5555**5555C55*555CCC5CC5C####
@VH01349:24:AACVJTHM5:1:1108:31145:32881 2:N:0:AGGTGAGA+GGCATAGA
TGCAAGGGACTACAAGGGTATCTAATCCTGTTCGCTCCCCACGCTTTCGCGCCTCAGTGTCAGTTACAGACCAGAAAGTCGCCTTCGCCACTGGTGTTCCTCCAAATCTCTACGCATTTCACCGCTACACTTGGAATTCCACTTTCCTCTTCTGCACTCAAGTTCCCCAGTTTCCAATGACCCTCCACGGTTGAGCCGTGGGCTTTCACATCAGACTTAAGAAACCACCTGCGCGCGCTTTACGCCCAATAATTCCGGACAACGCTTGCCACCTACGTATTACCGCGGGTGCTGGCACACT
+
CCCCCCCCCCCCCCCCCCCCCCCCCCCCCCCCCCCCCCCCCCCCCCCCCCCCCCCCCCCCCCCCCCCCCCCCC*CCCCCCCCCCC5CCCCCCC*CCCCCCCCCCCCCCCCCCCCCCCCCCCCCCCCCC55CCCCCCCCCCCC5CC5CCCCCCCC5CCC5CCCCCCCCCCCCCCCCC5CCC5*CCCCCCCCCC*CC*CCCCCCCC*CC*5CCCC5CC5CCCCCCCCCC*CCC5CCCCCC*CCC5CC5C55*55C55CCCCCC555CCCCCCCCCCCCCCCCC*5C555**555CCCCC####
@VH01349:24:AACVJTHM5:1:1108:13005:33146 2:N:0:AGGTGAGA+GGCATAGA
TGCAAGGGACTACTCGGGTATCTAATCCCGTTTGCTCCCCTGGCTTTCGCTCATCAGTGTCAGTGTTGGTCCAGGATGCCGCCTTCGCCACCGGTGTTCCTCCAGATATCTACGCATTTCACCGCTACACCTGGAATTCCGCATCCCTCTCCCAAACTCAAGCCATCCAGTATCAGACGCAGTTCCCCGGTTAAGCCGAGGGATTTCACGTCTGACTTAGTTGGCCACCTACGAGCCCTTTACGCCCAGTAATTCCGAACAACGCTTGCCCCCCCCGTATTTCCGCCGCTGCTGGCATGGC
+
CCCCCCCCCCCCCCCCCCCCCCCCCCCCCCCCCCCCCCCCCCC5CCCCCCCCCCCC5CCCCCCCCCCCCCC*CCCCCCCCCCCCCCCCCC*CCCCCCCCCCCCCCCCCCCCCCCCCCCCCCCCCCCCCCC5C*CCCCCCCCCCCCCCCCCCCCCCCCCCCCCCCCCCCCCCCCCCC5C*CCCCCCCCCCCCCCCCC5CC5CCCCCCCCCCCCCCCCCCCCCCCCCCCCCCCCCCCCCCCCCCCCC5CCCCCCCCCCCCCCCCCCCCCCCC*CC*CCCCCC**CC***CCC5CC*CCC####
@VH01349:24:AACVJTHM5:1:1108:15126:33260 2:N:0:AGGTGAGA+CGCATAGA
TGCAAGGGACTACTCGGGTAACTAATCCTGTTCGCTACCCACGCTTTCGCGGCTCAGCCTCAGTTACAGACCAGAGAGTCGCCTTCGCCACTGGTGTTCCTCCCCATCTCTACGCCTTTCACCGCTACACCTTGAATTCGACTGTCCTCTTCTTCACTCAACCCACACAGTATCTAGTGCGGACCGGAGTTGAGCTTCCCGATTAAAAACGACTCTAACATGGCCGCCTGCGCGCGCTTTACCGCCAATAATTCTGGCCAACGCTTCGCCGCTACGTATTACCGTGGCTGGTGGGACTCCT
+
CC55CC5*C55CCCCC5CC5**5C5555C5C555C5CC*5555CC*CC55*55CC5C**CCC55C5C555*555C55CC5555*5**5*55**5*5*55*5*555*555*55**5**55*5555555*55***555*5**55**5555*5555*55*5555*555*55555555**555**5*55555555*5**5555*5**5555*5*55*5*5*5*5**55**5555555*55555*555*55555**5*5555**55*5*55*5*55*5*55555**5*5*555*5*555*55####
@VH01349:24:AACVJTHM5:1:1108:11320:33847 2:N:0:AGGTGAGA+CGCATAGA
TGCAAGGGACTACCCGGGTATCTAATCCTGTTCGCTCCCCCAGCTTTCGCTCCTCAGCGTCAGGTAAGGCCCAGAAAGCCGCCTTCGCCACCGGTGTTCCTCCTGATATCTGCGCATTTGACCGCTACACCAGGAATTCCACTTTCCCCTACCTACCTCTAGCCGTCCCGTATCGAATGGCCTCTCAGGGTTGAGCCCTGAGCTTTCACATCCGACGCGAACGCCCGCCTACCAGCTCTTTACGCCCAATAAATCCGGACAACGCTCGGTCCCTACGTATTACCGCGGCTGCTGGCAAACA
+
5CCCCCC5CCCCCCCC5CCCCCCCCCCCCCCC55*CCCCCCCCCCCCCC*CCCCCCCCCC*CCCCCCCCCC5CCCCCCCCCCCCCCC*CCCCCCCCCCCCCCCCCCCCC5CC5CCCCCC*CCCCCCCCCCC*CC5CCCCCCCCCCCCCCC5CCCCCCC5CCCCCCCCCCCCCCCCCCCCCCCCCCCC5CCCCCCCCCC5CC*CCCCCC*C*5CCC5CCCCCC5**CC*5CCC*CCC5*5CC5***5CC*55555555555C55*55*55C55**55*5**5555555*5555C5555####
@VH01349:24:AACVJTHM5:1:1108:37148:36005 2:N:0:AGGTGAGA+GGCATAGA
TGCAAGGGACTACTCGGGTTTCTAATCCTGTTTGCTCCCCACGCTTTCGCGCCTTAGCGTCAATACCGTCCCAGCGAGCTGCCTTCGCTATTGGTGTTCCTCCTGATATCTGCGCATTCCACCGCTACACCAGGGATTCCACTCGCCTCTTCCGGATTCTAGCCCGGCAGTATCCATGGGCTTTCAAAGGTTGAGCCTTTGACTTTCACAACGGACTTACCGGGCCGCCTACCCGCGCTTTACGCCCAATGATTCCGGACAACGGTTGCCACCTACGTATTACCGCGGCTGCTGGCAGCCA
+
CC*CCCCCCCCCCCCCCCCCCCCCCCCCCCCCCCCCC*CCCCC5CCCCCCCCCCCCC*CCCCCCCCCCCCCCCCCCCCCCCCCCCCCCCCCCCCCCCCCCCCCCCCCCCCCCCCCCCCCCCCCCCCC*CCCCCC5CCCCCCCCCCCCCCCCCCCCCCCCCCCCCCCC5CCCCCCCCC*CCCCCCCCCCCCCCCCCCCCCCCCCCCCCCCCCCCCCCCCCCCCCCCCCCCCCC*CC5CCC*CCCCCCCCCCCCC5CC*CCCCC5*CCCCC5CCCCCCC5C55CC5CCCC5C5CC5CC5####
@VH01349:24:AACVJTHM5:1:1108:30823:36611 2:N:0:AGGTGAGA+GGCATAGA
TGCAAGGGACTACTAGGGTTTCTAATCCTGTTCGCTCCCCACGCTTTCGCGCCTCAGCGTCAGTTACAGACCAAAGAGCCGCCTTCGCCACTGGTGTTCCTCCACATCTCTACGCATTTCACCGCTACACGTGGAATTCCGCTCTTCTCTTCTGCACTCAAGTCTCCCAGTTTCCAATGACCCTCCCCGGTTGAGCCGGGGGCTTTCACATCAGACTTAAGAGACCGCCTGGGCGCGCTTTACCGCCAATAATTCCGGACAACCCTTGCCACCTACGTATTACCGCGGCTGCTGGCAGTCT
+
CCCCCCCCCCCCCCC*CCCCCCCCCCCCCCCCCCCCCCCCCCCCCCCCCCCCCCCCCCCCCCCCCCCCC*C*CCCCCC5CCCCCCCCCCCCCCCCCCCCCCCCCCCCCCCCCCCCCCCCCCCCCCCCCCCCCCCCCCCCCCCCCCCCCCCC5CCCCCCCCCCCCCCCCCCCCCCCCCC5CCC*CCCCCCCCCCCCC5CCCCCCC*CCCCCC5CCCCCCCCC5CC5CCCCCC*C****CCCCC5*5CC55CC55C5*CCCCCC5*5*555555555555C55555555*C55C5CC5*####
@VH01349:24:AACVJTHM5:1:1108:68278:36838 2:N:0:AGGTGAGA+GGCATAGA
TGCAAGGGACTACAAGGGTTTCTAATCCTGTTTGCTCCCCACGCTTTCGCTCCTCAGCGTCAGTGCCGGCCCAGAGAACCGCCTTCGCTACTGGTGTTCCTCCCGATATCTGCGCATTTCACCGCTACACCGGGAATTCCATTCTCCTCTACCGGACTCGAGTCACAGCAGTATCGACTGCAATTCGGAGGTTGAGCCTCGGACTTTCACAGCCGACTTGCTGAACCGCCTACGAGCTCTTTACCCCCAATGATTCCGGATAACCGTCGGACCCTACGTATTACCCCGGCTGCTGGCTGTG
+
CCCCCCCCCCCCCCCCCCCCCCCCCCCCCCCCCCCCCCCCCCCCCCCCC5CCCCCCCCCCCC*CCCCCCCCCCCCCCCCCCCCCCCCCC5CCCCCCCCCCCCCCCC5C5*C5C5*CCCCCCCC5CCCCCCCCCCCCCCCCCCCCCCCCCCC5CCCCCCCCCCCCCCCCCCCCCCCCCCC*5CCCCC*CCCCCCCCCCCCCCCCCCCCCCCC**C55*CCCCCCCC5CCCCCCCCCC*CCCCCC**C*CCC*55CCCC55CCC*5**55C5CC*CCCCC5C5C555555C5555*555####
@VH01349:24:AACVJTHM5:1:1108:43188:38674 2:N:0:AGGTGAGA+GGCATAGA
TGCAAGGGACTACTAGGGTATCTAATCCCGTTTGCTCCCCTGGCTTTCGCGCCTCAGCGTCAGAAAAGGTCCAGCACGTCGCTTTCGGCACCGGCGTTCCTTCCGATATCTACGCATTTCACCGCTCCACCGGAAGTTCCACATGCCCCTACCTTCCTCCAGACCATCAGTATCGCCGGCACGTTTCCAGTTAAGCTGAAAGATTTCACCCCCGACTTGAACGACCGCCTGCGCGCTCTTTACCCCCACTAAATCCGCACAACCCTTGCCACCTACGTATTACCGCGGCTGCTGGCATGGA
+
C5CCCCCCCCCCCCCCC5C*C5CCCCC55CCCCCCCCCCCCC*CCCCCCCCC5CCCCCCCCCCCCCCC*C5CCC*CCCCCCCCCCCC*CCCCCC*CCCCCCCCCCCCCCCCC5CCCCCCCCC5CCCCCCCCC5CC5CCCCC*CC5CCCCCCC*CCCCCCCCCCCCCCCCCCC5C*C*CCCC*CCCCC*C5CCCC5CCCCCC55CCCCC5CCCC*CCCCCCCCCC55CC5CC5CC5CCCCCCCC*C*CC*5CCCC*5C*CCCCC*CCC55CC5CC*C*CCCCCCC*5*C*C555CCCC####
@VH01349:24:AACVJTHM5:1:1108:76155:39261 2:N:0:AGGTGAGA+GGCATAGA
TGCAAGGGACTACTGGGGTATCTAATCCTGTTTGCTCCCCACGCTTTCGCACCTCAGCGTCAACAGTTGTCCAGTAAGTCGCCTTCGCCACTGGTGTTCTTCCGAATATCTACGAATTTCACCTCTACACTCGGAATTCCACTTACCTCTCCAACGTTCTAGCGATGCAGTCTTAAAGGCAATTCCGGAGTTGAGCTCCGGGCTTTCACCTCTAACTTACAAAGCCCCCTACGTGCGCTTTACGCCCAGTAATTCCGAAGAACGCTAGCCCCCTCCGTATTACCGCGGCTGCTGGCACAAA
+
CCCCCC*CCCCCCC5CCCCCCCCCCCC5CCCCCC5CC5CCCC5CCCCCCCCCCC5CC*CC5CCCCCCCCCCCCCCCC*CCC5CCCCCCCCCCCCCCCCCCCCCCCCCCCCCCCC*CCCCCC55C5CCC5CC*CCCCCC5C5CCCCCCCCC5CCCCCCCCCCC5CCCC5CCCCCCCCCCC**CCCCC*CCC5CCCCCC**CC5**CC5CC5CC55CCCCCCCCCCCC*5CCCCCCCCC5CCCCCCCC*5C*C5C555CC*555555555**555CC55*C55**5555555*55C55*####
@VH01349:24:AACVJTHM5:1:1108:17417:39413 2:N:0:AGGTGAGA+GGCATAGA
TGCAAGGGACTACCCGGGTTTCTAATCCTGTTTGCTCCCCACGCTTTCGCTCCTCAGCGTCAGTGGCGGCCCAGAGAACCGCCTTCGCTACTGGTGTTCCTCCCGATATCTGCGCATTTCACCGCTACACCGGGAATTCCGTTCTCCTCTACCGGACTCGAGTCACAGCAGTATCGACTGCAATTCTGAGGTTGAGCCTCAGACTTTCACAGCCGACTTGCTGAACCGCCTACGAGCTCTTTACCCCCAATGATTCCGGATAACGCTCGCACCCTACGAATTACCGCGGCTGCTGGGATTG
+
CCCCCCCCC5CCCC5CCCCCCCCCCCCCCCCCCCCCCCCCCCCCCCCC5CCCCCCCCCCCCCCCC*CCCCC5CCCCCCCCCCCCCCC5CCCC5CC5CCC*CCCCCCCCCCCCCCCCCCCCCCC5CCCCCCCCCCCCCCCCCCCCCCCCCCCCCCCCCCCCCCCCCCCC5CCCCCCCCCC55CCCCC5CCCCCCCCCCCC*CCCCCCCCCCCCCCCCCCC*CCCCCC5CCCCCC5CCC5CCCCC****CC*C*CCC*5CC5CC555CC55CC555*CCC*555C55*5555*555555####
@VH01349:24:AACVJTHM5:1:1108:62900:39640 2:N:0:AGGTGAGA+GGCATAGA
TGCAAGGGACTACTGGGGTTTCTAATCCTGTTTGCTCCCCACGCTTTCGCACCTCAGCGTCAGTACCGGGCCAGTGAGCCGCCTTCGCCACTGGTGTTCTTGCGAATATCTACGAATTTCACCTCTACACACGCAGTTCCACTCACCTCTCCCGGACTCAAGGCTCTCAGTATCGAAGGCAGTTCTGGAGTTGAGCTCCAGGATTTCACCCCCGACTTAAGAGTCCGCCTACGTGCGCTTTACGCCCAGTGATTCCGAGCAACGCTAGCCGCCTTCGTATTACCGCGGCTGCTGGCACTAA
+
CCCCCCCCCCCCCCCCC*CCCCCCCCC*CCCCC5CCCCC5CCC*CCCC5CCC*CCCCCCCCCCCCCCCC5CCCCCCCCC5CCCCCCCCCC5CCCCCCCCCCCCCCCCCCCCC*CCCCCCCCCCCCCCCCC*CCCCCCCCCCCCCCCCCCCCC*CCCCCCCCC5*CCC5CCC*C5*CCCCCCCCCCC*CCCCCCCCCCCCCCCCCCC5CCC*C5CCC55C5CC5CCC5CCCCCCCCCCCCCCCCCCCCCCCCCCCCCCCCCCCC55CCCCCCCCC5CCCCCCCCC*CCCCCCCCCCCC####
@VH01349:24:AACVJTHM5:1:1108:70512:40321 2:N:0:AGGTGAGA+GGCATAGA
TGCAAGGGACTACAAGGGTATCTAATCCTGTTTGATCCCCACACTTTCGTGCATCAGCGTCAGTTACAGCCTAGTAAGCTGCCTTCGCTATCGGTGTTCTTGACGATATCTATGCATTTCACCGCTACACCGTCAATTCCGCCTACCTCATCTGTACTCAATCCCGGCAGTTTTTCAGGCAGCTCCCAAGTTGAGCTTGGGCATTTCACCTAAAACTTGCAGGGACGCCTACGCACCCTTTAAACCCAATAAATCCGGACAACGCTCGCCAGCTACGTATTACCGGGGCTGCTGGCATGGG
+
CC*C*CCCCCCCCCCCCC5CCCCCCCCCCCCCCCCCCCCCCCCCCCCCCCCCCCCCCCCCCCCCCCCC*CCC5CCCCCCCC*CCCCCCCCCCCCCCCCCCCCCCCCCCCCCCC*CCCCCCCCC5CCCCCCC*CCCCCCCCCCCCCCCCCCC5CCCCCCCCCCCCCCCCCCCCCCCCC55CCCCCCC5CC5CCCCC*CCCCCC5CCCCCCCCCCCCCCCCCC*CCCCCCCCC5C*CC5CCCCC5CC5*C55CC5C555*5*555555*5C5C5C5*5555CC*55***55C**55CC*####
@VH01349:24:AACVJTHM5:1:1108:70304:40530 2:N:0:AGGTGAGA+GGCATAGA
TGCAAGGGACTACAAGGGTATCTAATCCTGTTTGATCCCCACACTTTCGTGCATCAGCGTCAGTTACAGCCTAGTAAGCTGGCTTCGCTATCGGTGTTCTTGACGATATCTATGCATTTCACCGGTACACCGTCAATTCCGCCTACCTCATCTGTACTCAATCCCGGCAGTTTTTCAGGCAGCTCCCAAGTTGAGCTTGGGCATTTCACCTAAAACTTGCAGCGACGCCTACGCACCCTTTAATCCCAATAAATCCGGACAACGCTCCCCACCTACGTATTACCGCGGCTGCTGGCATGGG
+
CC5CCCC*5CCCCCCCCCCCCCCCC5CCCCCCCCCCCCCCC*C*CCCC5*C*CCCCCCCCCCCCCCCCCC*C*CCCCCCCC*CCCCCCCCCCCCCCCCCCC5CCCCC5CCCCCCCCCCCC5C5**CCCC55CCC55CCCCCC5CCCCC5C5CCCC5CCCC5C5C5CCCC5CCCCCCCCC55CC5C55C*CCCCCCCC5CCCCCCCCC*C*CCCC55CCCCCC*CCCCCCCCC5C*CCCC*CCC*55CCC5*5555C55555555555*555*5CCC5CCC*C55C5CCCC**C*555####
@VH01349:24:AACVJTHM5:1:1108:21072:40795 2:N:0:AGGTGAGA+GGCATAGA
TGCAAGGGACTACCCGGGTATCTAATCCTGTTCGCTCCCCACGCTTTCGTGCCTCAGCGTCAGTTACAGTCCAGGAAGCCGCCTTCGCCACTGGTGTTCTTCCTAATATCTACGCATTCCACCGCTACACTAGAAATTCCACTTCCCTCTCCTGCACTCAAGTCCGCCAGTCTCAGATGCACATCCCGGGTTGAGCCCAGGTCTTTCACATCTGACTTAACAGACCGCCTACGCACCCTTTACCCCCAGTAATTCCGGACAACCCTCGCCCCCTACGTGTTACCGCGCGAGCTGGGACGTT
+
CCCCCCCC*CCC5CCC5*CCC5CCCCC5CCCCC5CCCC*CCCCCCCCCCCCCCC5CCCCCCCCCCCCCCCCCCC5CCCCC5CCCCCC*CCCC5CCCCCCCCCCCCCCCCCCCCC*5CCCCCCCCCCCCCCCC555CCC5CCCCC55CCCCCCCCCCCCCCC*C*CCCC55CCC*C555CCCCC5CCCC5*CCCCCCCCCCCC5CC5*55*5C5CCCC5C55C5555555555*55555*55C5**5C*555*C555555*C55*55*5*5*55555555CC555555*5**5555*5####
@VH01349:24:AACVJTHM5:1:1108:33569:42574 2:N:0:AGGTGAGA+GGCATAGA
TGCAAGGGACTACAAGGGTTTCTAATCCTGTTTGCTCCCCACGCTTTCGCGTCTCAGCGTCAGTTGATGGCCAGAAAGCCGCCTTCGCCACTGGTGTTCCTCCCGATATCTACGAATTTCACCTCTACACCGGGAATTCCGCTTTCCTCTCCATCACTCCAGAAAGGGAGTTTCGGATGCAGTTCCTAGGTTGAGCCCAGGGATTTCACACCCCACTTATCTTCCCGCCTACACGCGCTTTACGCCCAGTAATTCCGAGCAACGTTTGCACCCTCTCTCTTACCGCCGCTGCTGGCATTTG
+
CCCCCCCCCCCCCCC5CCCCCCCCCCCCCCCCCCCCCCCCCCCCCCCCCCCCCCCCCCCCCCCCCCCCC5CCCCCCCCCCCCCCCCCCCCCCCCCCCCCCCCCCCCCCCCCCCCCCCCCCCCCCCCCCCCCCC*CCCCC5CCCC**CCC5CCCCCCCCCCCC5CCC**C*CCCCCCCCCC*5CCCCC5C5C*CC5CC*CC5CCCCCCC*CCCC*CC555CCCCCCC55C5C5C55CCCCCCC55C5*C5CCC5CCCCCCCCCCCCCCCCCCCC5CC*C5CCC5C*5*CC5CCCCCC5####
@VH01349:24:AACVJTHM5:1:1108:75341:43294 2:N:0:AGGTGAGA+GGCATAGA
TGCAAGGGACTACTCGGGTTTCTAATCCTGTTTGCTCCCCACGCTTTCGTGCATGAGCGTCAGTGTTAACCCAGGGAGCTGCCTTCGCCATCGGTGTTCTTCCACATCTCTACGCATTTCACTGCTACACATGGAATTCCACTCCCCTCTCTCACACTCTAGTTATATAGTTTCAAACGCAATTCCTAGGTTAAGGCGCGGGATTTCACATCTGACTTATATAACCGCCTGCGGACCCTTTACGCCCAATATTTCCGATTAACGGTTGCACCCTACGTATTACCGCGGCTGCTGGCAGCTG
+
CCCCCCC5CCCCCC5CCCCCCCCCCCCCCCCCCC*CCC*CCCCCCCCCCCCCCCCCCCCCCCCCCCCCCCCCCCCCCC*C*CCCCCCCCCCCCCC*CCCCCC5CCCCCCCCCCC5CCCCCCCCCCC*5CCCCC*CCCCCCCCCCCCCCCC*CCC5CCCCCCCCCCCCCCCCCCCCCC5CCCCC*CCCC5CCCCCC*C***CCCCCC5CCCCCCCCCCC5C*5C55C5C5C*5C5CCCCCCCC*CCCCC*CC**555*CC5*555*55555*55C*555*C55*5555*5555555*5####
@VH01349:24:AACVJTHM5:1:1108:34895:44808 2:N:0:AGGTGAGA+GGCATAGA
TGCAAGGGACTACTGGGGTATCTAATCCTGTTTGCTCCCCACGCTTTCGTGCCTCAGCGTCAGTCACGGTCCAGCAGGCCGTCTACACCACCGGTGTTCCTCCTGATATCTACGCATTTCACCGCTACACCAGGAATTCCGCCTACCTCTCCCGCACTCCAGCCTCCCAGTTTCTAGCGCACCCTCCGGGTTGAGCCGGGAGATTTCACACCAGACTTGGAAAACCGCCTACGCACGCTTTACGCCCAGTAACTCCGAACAACGCTCGCTGCCTACGTATTACCGCCGCTGCTGGCAACTC
+
CCCC*CCCCCCCCCCCCCCCCCCCCCCCCCCC5CCCCCCCCCCCCCCCCCCCCCCCCCCCCCCCCC5CCCCCCCCCC5CCC5C5CCCCCCC5CCCCCCCCCCCCCCCCCCCCCCCCCCCCCCCCCCCCCCCCC5CCCCCCCC*CCC*CCC5CCC*CCC5CCCC*CCCCCC*CCCCC5CCCCCC5CCCC*CC5CCCCCCCCCC**CC*CCCC*CCCCCCCC5C5C5CC*5555555555555CCC55555CCCCCC5*CCCCC5*55C5**5*55C55*5*5*555*555C5**555*####
@VH01349:24:AACVJTHM5:1:1108:34137:47080 2:N:0:AGGTGAGA+GGCATAGA
TGCAAGGGACTACAAGGGTTTCTAATCCTGTTTGCTCCCCTAGCTTTCGCAGCTGAGTGTCAGTAATAGTCCAGGTACCTGCTTTCGCCATTGGTGTTCCTCCCGATCTCTGCGCATTTCACCGCTACACCGGGAATTCCAGTACCCTCTCCTATACTCAAGTTCGGTAGTTTCTGTTGACCTCTCCCAGTTAAGCCGGGAGCTTCCACAACAGACTTACCGAGCCACCTACCTGCCCTTTACGCCTAGTAATTCCGAGTAACGCTTGCCACCTTCGTATTACCGCGGCTGCTGGCAGGCT
+
CCCCCCCCCCCCCCCCCCCCCCCCCCCCCCCCCCCCCCCCCCCCCCCCCCCCCCCCCCC5CCCCCCCCCCCC5CCCCCCCCCCCCCCCCC5CCCCCCCC*CC55CC5CCCCCCC*CCCCCCCCC5CCCCCCCCCCCCCCCCCCCCCCC*CCCCCCCCCCCCCCCCCC5CCCCC5CCCC*CC*CCC*CC5CCCCC5C5CC5CCC5C55C5CCCC5CCC*C5CCCCC555*C5CCC5C55CCCCC5CCC*CCC5CCC*CCC555C5*CCC5CCCCCCCCCCCCC5C555C5C*CC55C5####
@VH01349:24:AACVJTHM5:1:1108:70853:47288 2:N:0:AGGTGAGA+GGCATAGA
TGCAAGGGACTACAAGGGTATCTAATCCCGTTCGCTCCCCACGCTTTCGCCCCTCAGCGCCAGGTCTGATCCAGAGGGTCGCTTTCGCCACTGGTGTTCCTCCCGATATCTACGCATTCCACCACTACACCGGGAATTCCACCCTCCTTTACCAGCCTCAAGCCAGCCAGTTTTGCACGCCCTCTCCCAGTTAAGCCGGGAGCTTTCACGTCCAACTTACCTCGGCGCCTACGGGCGCTTTACGCCCAATTAATCCGGATAACGCTTGTCCCCTACGTTTTACCGCGGCTGGTGGCAAATC
+
CCCCCC5CCCCCCCCCCCCCC*CCCCCCCCCCCC5CCCCCCCCCCCCCCCCCCCCCCCCCCCCCCCC5CCCCCCCC*CCCCCCCCCCCCCCCCCCCCCCCCC*CCCCCCCCCCC5CCCCCCCCCCCCCCCCC*CC5CCCCCC*CCC5CCCC5CCCC*CCCC5CCCCCCCCCCCC5CCC5*CCCCCCCCCCCCCCCCCCCCCCCCCCCC**5CCC5CCCCC*CCC*CC*C5CCCC5CC5*CCCC5CC5CCC*CC55CCCCCC5CCCCCCCCC555CCCC*5CCCCC5CC*555CC**C####
@VH01349:24:AACVJTHM5:1:1108:52296:49560 2:N:0:AGGTGAGA+GGCATAGA
TGCAAGGGACTACACGGGTATCTAATCCGGTTCGCTCCCCACGCTTTCGCGCCTCAGCGTCAGGTAAGGCCCAGAAAGCCGCCTTCGCCACTGGTGTTCCTCCCGATATCTACGCATATCACCACTACACCGGGAATTCCACTTTCCTCTGCCTCCCTCGAGTCTGTCAGTATCCAAGGACCTCTCCCAGTTGAGCCGGGAGCTTTCACCCTAGACTAAACAAACCGCCTGCGCCCCCTTTACGCCCAGTAAATCCGGACAACGGTTGCCACCTACGTATTACCGCGGCTGCTGGCATCGA
+
CCCCCCCCCCCCCCCCCCCCCCCCCCCCCCCCCCCCCCCCCCCCCCCCCCCCCCCCCCCCCCCCCCCCCCCCCCCCC*CCCCCCCC*5CCCCCCC*CCCCCCC*CCCCCCCCCCCCCCCCCCCCCCCCCCCC5CCCCCCCCCCCCC**CCCCCCCCCCCCCCCCCCC5CCCCCCCCCCCCCCCCCCCCCCCCCCCCCCCCCC*CCCCCCCCCCC5CCCCCCCCCCCCCCCCC5C*C5CCCCCCCCCCCCCCCC5CCCCC5CCC5*CCC*5CCCCC*CCCC5CC*C555C5*5C*5CC####
@VH01349:24:AACVJTHM5:1:1108:68278:50469 2:N:0:AGGTGAGA+GGCATAGA
TGCAAGGGACTACTCGGGTATCTAATCCTGTTCGCTCCCCACGCTTTCGTGCCTCAGCGTCAGTTGCAGTCCAGAGAGTCGCCTTCGCCACTGGTGTTCCTCCTAATATCTACGCATTTCACCGCTACACTAGGAATTCCACTCTCCTGTCCTGCACTCAAGCCCTACAGTTTCAAACGCTTACTACGGTTGAGCCGTAGCCTTTGACCTCTGACCTATAGGGCCGCCTACGCACCCTTTTCCCCCAATTATTGCGGATAACGCTTGCCCCCTAAGTATTACCGGGGGTGGTGGCAGAACC
+
CCCCCC*CCCCCCCCCCCCCCCCCCCCCCCCCCCCCCCC5CCCCCCCCCCC5CCCCC*5CCCCCCCCCCCCCC5CC5CCCC*C55CCCCCC55C*5*5CCCCC*CCC5*CCCC*CC5CCCCCCCC*CCCCCC*CCC5CCCCCC*5*5***5*5555555555555C55555555555C55C5*555*5C555*5C5555*55CCC*CCC**5555555**555**555**55*55*5555***555555*5555555*555*55555*55**5**55**55555*55555*55555*####
@VH01349:24:AACVJTHM5:1:1108:29801:50734 2:N:0:AGGTGAGA+GGCATAGA
TGCAAGGGACTACAAGGGTTTCTAATCCTGTTTGCTCCCCACGCTTTCGCGTCTCAGCGTCAGTCATCGTCCAGAAGGCCGCCTTCGCCACTGGTATTCCTCCCAATATCTACGGATTTCACCCCTACATTGGGAATTCTGCCTTCCTCTCCGAAACTCTAGCCTGGAAGTTCCGGATGCAGTTCCCGGGTTGAGCCCGGGGATTTCACAACCGACTTACCAGACCGCCTACACGGGCTTTACGCCCAGTAATTCCGAACAACGCTTGCGCCCTCCGTATTACCGCGGCTGGTGGCAACTA
+
CCC5C*5CCCCCCCCCCCC5CCCCCCCCCCCCCCCCCCCCCCC*CCCCCCC5CC5CC5CCCCCCCCCCCCCCCCCCC*CCCCCCCCC5CCCCCCCCCCC5CCCCCCCCCCCCCCCCCCCCCCC*CCCCCCCCCCCCCCCC5CCCCCCCCCCCCCCCCCCCCCCCCCCCCCCCCCCCCCC*CCCC*CCC5CCCCCCCCCCCCCCCCCCC5CC5C5CC5CCCCCCCCCC*CCCC555*CCC5CC5CC5CCCCC*5CCC55*5CC55CCCC*C*55C55CC5*C55CC5CCC5C5*5555####
@VH01349:24:AACVJTHM5:1:1108:67028:53763 2:N:0:AGGTGAGA+GGCATAGA
TGCAAGGGACTACTCGGGTATCTAATCCTGTTCGCTCCCCACGCTTTCGCTCCTCAGCGTCAGTTACAGACCAGAGAGTCGCCTTCGCCACTGGTGTTCCTCCACATCTCTACGCATTTCACCGCTACACGTGGAAATCCACTCTCCTGTTCTGCACTCAAGTTTCCCACTTTCCAATCACCCTCCCCGGTTGAGCCGGGGGCTTTCACATCAGACTTAAGAAACCGCCTGCGACCCCTTTACGCCCAATAATTCCGGACAACGGTTGCCACCTACGTATTACCCCCGCTGGTGGCAGCAT
+
CCCCCCCCCCCCCCCCCCCCCC5CCC5CCCCCCCCCCCCCCCCCCCCCCCCCCCCCCCCCCCCCCCCCCCCCCC5CCCCCCCCCCCC*CCCC5CC5CCCCCCC5CCCC55CCCCC5CCC*CCCC*CC55C*CCCCC*C5CCCCCCCCC*C5CCCC*55*555CC5CC5C5CC55*5C5CC5CCC*55*CC5C*C5CC5*5*5C55C5C55C5C5*5555**5555*555***55*55*555555*555555*555555555*5*55*55*5*5*555*55*555555*55555*55*####
@VH01349:24:AACVJTHM5:1:1109:65134:2647 2:N:0:AGGTGAGA+GGCATAGA
TGCAAGGGACTACAAGGGTATCTAATCCTGTTTGCTCCCCACGCTTTCGCGTCTCAGCGTCAGTATCCGTCCAGAGGGCCGCCTTCGCCACAGGTGTTCCTCCTGATATCTACGCATTTCACCGCTACACCAGGAATTCCACCCTCCTCTCCGGTACTCTAGCTTCCCAGTATCCAGTGCACTTCCGGGGGTGAGCCCCGGGATTTCACACCAGACTTAGGAAGCCGCCTACACGCGCTTTACGCCCAGTGATTCCGAACAACGCTTGCACCCTCCGTATTACCGCGGCTGCTGGCACCTG
+
CCCCCCCCCCCCCCCCCCCCCCC5CCCCCCCCCCCCCCCCCC*CCCCCCCCCC5CCCCCCCC5CCCCCCCCCCCC5CCCCCCCCCCCCCCCCCCCCCCC*CCCCCCCCCCCCCCCCCCCCCCCCCCCCCCCCCCCCCCCCCCCCCCCCCCCCC*CCCCCCCCCCCCCCCCCCCCCC55CCCCCCC*CC5CCCC5C5CCCCCCCCCCCCCC5CCCCCCCCC5CCCCCCCCCCCCCC*CCC5CCCCCC5CCCCCCCCCCCCCCCC5CCCC5C5CCCCCCC*CCCCCCCCCCCCC55C5*####
@VH01349:24:AACVJTHM5:1:1109:67180:3366 2:N:0:AGGTGAGA+GGCATAGA
TGCAAGGGACTACTGGGGTTTCTAATCCTGTTTGCTCCCCACCCTTTCGCGTATCAGCGTCAGTATCCAACCAGGGGGTCGCCTTCGCCACAGGTGTTCCTCCCGATATCTACGCATTTCACCGCTACACCGGGAATTCCACCCCCCTCTTTGGTACTCTAGCTTGTCAGTTTCATGCGTCGTTCCCCGGTTGAGCCGAGGGATTTCACACATGACTTAACAAACCGCCTACACGCCCTTTACGCCCAATGATTCCGAACAACGCTTGCACCCTCTGTATTACCGCGGCTGCTGGGAGCGT
+
CCCCCCCCCCCCCCCCCCCCCCCCCCCCC5CCCCCCC*CCCC**CCCCCCCCCCCCCCCCCCCCCCCCCCCCC*CCC5CCCCCCCCCCCCCCCCCCCCCCCC5*CCCCCCCCCCCCCCCCC5CCCCCCCCCCCCCCCCCCC5CC5CCCC5CCC5CCCCCCCC5CCCC55CCC*CCC*5CCCCCC*5CC5CCC*CCCCCCCCCCCCCCCCCCCC5CCCC5CCCCCC*CCCCCCC555*CCCCCCCCC5CC55CCCCC5CCCC*55*CCC5CC*55555CC55C**55555C55C5**5####
@VH01349:24:AACVJTHM5:1:1109:65665:3594 2:N:0:AGGTGAGA+GGCATAGA
TGCAAGGGACTACTGGGGTTTCTAATCCTGTTTGCTCCCCACGCTTTCGCGTATCAGCGTCAGTATCCAACCAGGGGGTCGCCTTCGCCACAGGTGTTCCTCCCGATATCTACGCATTTCACCGCTACACCGGGAATTCCACCCCCCTCTTTGGTACTCTAGGTTGTCAGTTTCATGCGTCGTTCCCCGGTTGAGCCGAGGGATTTCACACATGACTTAACAAACCGCCTACACTCCCTTTACGCCCAATGATTCCGAACAACGCTTGCACCCTCTGTATTTCCGCGCCTGCTGGCAGCGT
+
CCCCCC5C*5CCCCCCCCCCCCCCCC5CCCCCCCCCC*CC*CCCCCCCCCCCCCCCCCCCCCCCCCCCCCCCCC5CCCCCC*CCCCCCCCCCCCCCCCCCCCC55C*CCCCCCCC*CCCCC5CCCCCCCCCCCCCCCCCCCCC5CCCC5*CCC5CCCC*C555CCCCCCCCCCC5CCCCCCCCCCCC*CC5CCCCC*CCC5CCCCCCC5CCCC**5CCCCCCCC5C5*5CC555*CC555*C5555555*55555C5C55555555555C*555C5C5555*555CC*55*555555####
@VH01349:24:AACVJTHM5:1:1109:43094:4578 2:N:0:AGGTGAGA+GGCATAGA
TGCAAGGGACTACAGGGGTTTCTAATCCTGTTTCCTCCCCACGCTTTCGCACCTCAGCGTCAATACCTGTCCCGCGAGTCGCCTTCCCCACTGGTGTTCTTCCGAATATCTACGAATTTCACCTCTACACTCGGAATTCCACTCGGCTCTCCAGGATTCTAGCACTCCACTTTCAAAGGCAGTTCGGGAGTTCAGCTCCGGGATTTCACCCCTGACTTCCGGCGCCGCCTACGTGCGCTTTACGCCGAGTATATCCGAACAACGCTAGCTCCCTCGCTATTTCCGCGGCTGCTGGCATACA
+
CC*5555*CCCC5CC*CCC*5*555C*555*5C*555555CC*555C555C*CCCC55*5CC55555C5CC5*5CCCCC5C*CC55***5C5555C55CCC5C*CCC*555CCCC*5C5555*55CC555C5C5CCC5555C55C*55CC55C5*5CCC*C5*C55****5*555**5*55*555*555555*555555**C5555*555**555555*5555555C5555CC*555CCC5CC5*555C55CCCCCCC55CC5*555CC5C*555*555****55**5*5555*555####
@VH01349:24:AACVJTHM5:1:1109:36769:5638 2:N:0:AGGTGAGA+GGCATAGA
TGCAAGGGACTACAGGGGTTTCTAATCCTGTTTGCTCCCCACGCTTTCGCACCTCAGCGTCAATACCTGTCCAGCGAGTCGCCTTCGCCACTGGTGTTCTTCCGAATATCTACGAATTTCACCTCTACACTCGGAATTCCACTCGCCTCTCCAGGATTCTAGCACTGCAGTTTCAAAGGCAGTTCCGGAGTTGAGCTCCGGGATTTCACCCCTGACTTGCGGCGCCGCCTACCTGCGCTTTACGCCCAGTATATCCGAACAACGCTAGCTCCCTCCGTATTACCCCGGCTGCTGGCATACA
+
CCCCCCCCCCCC*CCCCCCCCCCCCCCCCCCCCC5CCCCCCCCCCCCC5CCCCCCCCCCCCCCCCCCCCCCCCC*CC5CC55CCCCC5CCCCCCCCCCCCCCCCCCCCCCCCCCCCCCCCCCCCCCCCC*CC5CCCCCCCCCCCC5CCCCCCCCCCCCCCCC*CCCC*CCCCCCCCCCC*CC5CC555CCCCCCCCCCCCCCCCCCCCCCCCCCCCCC*555CC5CCCCCCC*C*CCC*5CC5C5C55CCC5CCCCC5C5*5555CC55CCCCCCC*5CCCC5C*CCC*C*CCCC*C####
@VH01349:24:AACVJTHM5:1:1109:31581:6433 2:N:0:AGGTGAGA+GGCATAGA
TGCAAGGGACTACTAGGGTTTCTAATCCTGTTCGCTACCCATGCTTTCGCTCCTCAGCGTCAGTTACGGCCCAGAGACCCGCCTTCGCCACCGGTGTTCCTCCTGATATCTGCGCATTTCACCGCTACACCAGGAATACCAATCTCCCCTACCGCACTCTAGTCTGCCCGTACCCACTGCACGCTGGAGGTTGAGCCTCCAGTTTTCACAGCAGACGGGACAAACTCCCTACGAGCTCTTTACGCGCAATAATTCCGGATAACCCTTGCACCCTACGTATTACCGCGGGTGCTGGCACCAA
+
CC5CCC5CC*CC5CCCCCCCCCCCCCCCCCCCCCCCCCCCCCC*CCCCC5CCCCCCC5CCCCCC*CC*5CCCCCC5CCCCCCCCCCC55CCCCCCCCCCCCCCCCCCCCCCCC5CCCCCCCCCCCCCCCCCCC*CCC*CCCCCCCCCC*CCCC5CCCCC5CC5CCCCCCCCCC5CCCCCCC*C**5C*CCCCCCCCC55C5*CCCCCC5C5*CCC5C*CCCCC55*5*5C55555555C5*5555555555*555*5555555*C55*555CC5555*C555555*55*5*555555####
@VH01349:24:AACVJTHM5:1:1109:28475:6774 2:N:0:AGGTGAGA+GGCATAGA
TGCAAGGGACTACAGGGGTTTCTAATCCTGTTCGCTCCCCACGCTTTCGCTCCTCAGCGTCAGTACTGGGCCAGAGTGCCGCCTTCGCCACTGGTGTTCCTCCCGATATCTGCGCATTTCACCGCTACACCGGGAATTCCACACTCCCCTACCAGACTCAAGTCACGGCAGTTTCAGCTGACCCCTCCGCGTTGAGCGGGGAGATTTCACAACTGACTTCCCGAACCGCCTACGAGCTCTTTACGCCCAATAAATCCGGACAACGGTTGGCCGCTAGGTTTTACCGCGGCTGCTGGATGAG
+
CCCCCCCCCCCCCCCCCCC5CCCCCCCCCCCCCCCCCCCCCCCCCCCCCCCCCCCCCCCCCCCCCCCCC*CCCCCCCC5*CCCCCCCCCCCCCCCCCCC5CCCCCCCCCCCCCCCCCCCCCCCCCCCCCCCCCCCCCCCCCCCCCCCCCCCCCCCCCCCCCCCCCCC*CCCCCCCC5CCCC*CCCCCCCCCC5*CCCC5*5CC5CCCCCCCCCCCCCCCCCCCCCCCC*CCC5C5C5CC*CC*5C*CCC*CCCCCCCCCC5CCCCCCCC55CC5CC**C*CCCCC5C555C55CCC*####
@VH01349:24:AACVJTHM5:1:1109:11093:10144 2:N:0:AGGTGAGA+GGCATAGA
TGCAAGGGACTACACGGGTATCTAATCCTGTTTGCTCCCCACGCTTTCGCACCTCAGCGTCAGGTACGTTCCAGTGCGCCGCCTTCGCCACCGGCCTTCTTCCCGATATCTACGCATTTCACCGCTGCACCGGGAATTCCCCGCTCCTCTCCCGTCCTCTAGCTGAATAGTTCCTCTGGACCTTTCGCGGTTAAGGCGGGAGTTTTCCCAAGAGGCTTTCCCAACCGCCTACGTGCTCTTTACGCCCAGTAAATCCGAACAACGCTTGGCACCTTCGTATTACGGCGGCTGCTGGCAACTT
+
CCCCCCCCCCCCCCCCCCCCCCCCCCC5CCCCCCCCCCCCCCCCCCCCC5CCC5CCCCCCCCC5CCCCC5CCCC*C*CC*CCCCCCC*CCCCCC*CCCCCCCCC*C*5CCC*55CCCCCCCCCCCCC*5C*5C5CC5CCC**CCCCCCC55C*CCC5CCCCCCCC*5CCCCCC5**5*CCCCCCC5*CCCCC*CC*CCCCCC*55CCCC*CC5*5C5CC5CCC5CC*555C5CCCCC5CCCC*5*5C5CCC5C5CC5C*5CC*5**555C55555555C5*55*C5*5555CC5555####
@VH01349:24:AACVJTHM5:1:1109:44571:11166 2:N:0:AGGTGAGA+GGCATAGA
TGCAAGGGACTACTCGGGTATCTAATCCTGTTTGCTCCCCACGCTTTCGCACATGAGCGTCAGTATTCGTCCAGGAAGTCGCTTTCGCCACTGATGTTCCTTCAGATATCTACGCATTTCACCGCTACACCTGAAATTCCACTTCCCTCTCCGATACTCTAGCTATGCAGTCTCGCATGCAGTTCCCAGGTTAAGCCTGGGGATTTCACACCCGACTTGCAAAGCCGCCTACGGGCGCTTTACGCCCAGTAATTCCGATTAACGCTCGCACCGTCTGTATTACCGCGGCTGCTGGCATACG
+
CCCCCCCCCCCCCCCCCCCCCCCCCCC5C5CCCCCCCCC*CCCCCCCCCCCCCCCCCCCCCCCCCCCCCCC5CCCCCCC5CCCCCC*CCCCCCCCCCCCCCCCCCCCCCCCC5CCCCCCCCCCCCCC*CCCC5CCCCCCCCC*CCCCCCCCCCCCCCCCCCCCCCC5CCC*5CCC*CC55CCCCCCCCC*CCCCCCCCCCCCCCCCCCCCC5CCCCCC*CCCC*CC*CCCCCC5CCCCC5CCCC*CCCCCCCC5C55CCCCCCC5C*CCCC5*CCCC*C*5*CCC55CCC*C5CCCC####
@VH01349:24:AACVJTHM5:1:1109:18894:11469 2:N:0:AGGTGAGA+AGCATAGA
TGCAAGGGACTACCAGCCTTTCTAATCCTGTTTGCTCCCCTAGCTTTCGTGCCTCAGTGTCAGGACTCTTCCAGTGACTCGCCTTCGGCACCGGTGTTCCTCTCGATATCTACCCATTTCACTGCTACACCGAGAATTGCTGGCGCCCGGCGGTACGTCTCGCCGGCTTGGTTTGACTGCCCTTTGGCCGTTGTGGTCGGTGCGTGGGCACGGACCGGTCGCCCGGAGCTACGGTTCCGTATGGCCACCCGTATCCCAACACCGGCTGGGAGGTGTCTATTACCTCGCCTCCTGGGTCATG
+
CCCCCCCCC5CCCCC5***CCC*C5C55C5CCC5*5C55CCC*5CCC*CC5C5C5CCC*C*CCCCCCC*CCCC**C5CC5C55CC5CC5*5C5C55CCCC*5CCCCC*5555*5C5555*C*55*5*55555**55555**555**5*5*5*5**55*555555*5**5555*555**55**555555*5555*****55555*5*5**55****555*555*555555*5**5**5****5*****55*5*55***5**5***5**555*555*5***555*555**555555*55####
@VH01349:24:AACVJTHM5:1:1109:29346:15180 2:N:0:AGGTGAGA+GGCATAGA
TGCAAGGGACTACAAGGGTTTCTAATCCCGTTTGCTCCCCTGGCTTTCGCGCATCAGCGTCAATACCGGTCCAGGATGCCGCCTTCGCCACCGGTGTTCCTCCAGATATCTACGCATTTCACCGCTACACCTGGAATTCCACATCCCTCTCCCGGATTCGAGCCCACCAGTATCGGACGCAGTTCCCCGGTTGAGCCGGGGGATTTCACGTCCGACTTAGCAGGCCGCCTACGCGCCCTTTACGCCCAGTAATTCCGAACAACGCTTGCCCCCCCCGTATTACGGCGGCTGCTGGCATGTT
+
CCCCCCCCCCCCCCCCCCCCCCCCCC5CCCCCCCCCCCCCCCCCCCCCCCCCCCCCCCCCCCCCCCCCCCCCCCCCCCCCCCCCCCCCCCCCCCCCCCCCCCCCCCCCCCCCCCCCCCCCCCC5CCCCCCCCCCCCCCCCCCCCCC*CCCCCCCCCCCCCCCCCCCCCCCCCCCCCCCCCCCCCCCCCCCCCCCCCCCCCCCCCCCCCCCCCCCCCCCCCC5CCCCCCCCCCCCCCCCCCCCCCCCCCCCCCC5CCCCCCCCC**5CCCCCCCCCC*CCCCCC5C5CC5C5C5CCCC####
@VH01349:24:AACVJTHM5:1:1109:10714:15256 2:N:0:AGGTGAGA+GGCATAGA
TGCAAGGGACTACTAGGGTACCTAATCCTGTTTGCTCCCCACGCTTTCGTGCATGAGCGTCAGTGCAGGCCCAGGGGGCTGCCTTCGCCATCGGTGTTCCTCCACATATCTACGCATTTCACTGCTACACGTGGAATTCCACCCCCCTCTGCCACACTCTAGCCTCCCAGTTTCAAACCGAGTTCCCAGGTTAAGCCCGGGGATTTCACATCTGACTTGAGAAGCCGCCTGCCCACGCTTTACGCCCAGTAATTCCGATTAACGCCTGCACCCTACGTATTACCGCGGCTGCTGGCAAATA
+
CCCCCCCCCCCCCCC*CCCCCCCCCCCCCCCCCCCCCCCCCCCCCCCCCCC5CCCCCCCCCCCCC5C5CCCCCCCCCCCCC*CCCCCCC5CCCCCCCCCCCCCC5C5CCCCCCCCCCCCCCCCCCCCCCCCCCCCCCC5CCCCCCCCCCCC*CCCCCCCCCCCCCCC5CCCCCCCCCC**CCCCC*C*CC5CCC*5CCCCC5CCCCCCCCCCCCCCCCCCCCCCCCCCCCCC*5CCCCCCCCCCCCC5C5CC5CCCCC*CCCC*CCCCC5CCCCCCC5CCC*55C*55CCC*C5*C*####
@VH01349:24:AACVJTHM5:1:1109:35709:20859 2:N:0:AGGTGAGA+GGCATAGA
TGCAAGGGACTACAGGGGTTTCTAATCCTGTTTGATCCCCACACTTTCGTGCATCAGCGTCAGTTACAACTTAGTAAGCTGCCTTCGCTATCGGTGTTCTTGACGATATCTATGCATTTCACCGCTACACCGTCAATTCCGCCTACCTCATCTGTACTCAAGCCCCGCAGTATCAATGCCACCCTCCCGGTTAAGGCGGGATATTTCAGCACTGACTTACAGGGCCGCCTACGCACCCTTTAAACCCAATAAATCCGGACAACGCTTGGCACCTACGTATTACCGCGGGTGGTGGCATTTG
+
CCCCCCCCCCCCCCC*CCCCCCCCCCCCCCCCCCCCCCCC5C5CCCCCC5CCCCC55CCCCCCCCCCCCC5CCCCCCCCCCCCCCC5CCCCCC*CCCCCCCCCC5C*CCCCCC*5CCCCCCCC5C5CCC5CCCCCCCCCCCCCCCCC5CCCCCCCCCCCCCCC*CCCCCCCCCCCCCCC*CCCCCCCCCCCCCCC*CCCCCC5CCCCC*CCCCCCCCCCCC*CCC*CCCCC*C5CCC*55CCCC5CCCC*5CCC*5CC**555555555555*55C55*5C*55*55555*5555**####
@VH01349:24:AACVJTHM5:1:1109:30956:21674 2:N:0:AGGTGAGA+GGCATAGA
TGCAAGGGACTACTAGGGTTTCTAATCCTGTTTGCTATCCACGCTTTCGCGCCTCAGCGTCAGTTGCAGACCAGAGAGCCCCCTTCGCCACTGGTGTTCCTCCACATATCTACGCATTTCACCGCTACACGTGGAATTCCACTCTCCTCTTCTGCACTCAAGCCAATCAGTTTCCAATGACCTTCCACGGTTAAGCCGTGGGATTTCACATCAGACATAATCGGGCGCCTGCGCGCCCTTTACGCCGAATAATTCCGGACAACGCTTGCCAGCTACGTATTACCGCGGCTGCTGGCACGAG
+
CC5CCCCCCCCCCCCCCCCCCCCCCCCCCCCCCCCCC*CCCCCCCCCCCCCC*CCCCC*CCCCCCCCCC*CCC5CC5CCC*CC5CCCCCCCC5CCCCCCCCCCC5CCCCCCC*CCCCCC5CCCCCCCCCCCCCCCCCCCCCCCCCCCCC*CCCCCCCCCCCCC*CCCCCCC5CCCCCCC5CCC5CCCCCCCCCCCCCCCCCCCCCCCCCC*C*CCC*CCCCCC**CCCCC5CCC5*CC5CCC5CC5555C*C5CC5555CC5555CCC*55CC*555C55555*5*555C5*C55C5####
@VH01349:24:AACVJTHM5:1:1109:23893:23396 2:N:0:AGGTGAGA+GGCATAGA
TGCAAGGGACTACACGGGTTTCTAATCCTGTTTGCTCCCCACGCTTTCGCACCTCAGCGTCAGAAATGGGCCAGCGAGCCGCCTTCGCCACTGGTGTTCCTCCGAATATCTACGAATTTCACCTCTACACTCGGAATTCCACTCGCCTCTCCCATCCTCCAGGCACCCAGTATCGAAGGCAGTTCCGGGGTTGAGCCCCGGGATTTCACCCCCGACTTAAATGCCCGCCTACGTGCGCTTTAGGCCCAGTAATTCCGAACAACGCTAGCCCCCTCCGTATTACCGCGGCTGCTGGCAACAG
+
CC5CCCCCCCCCCCCCCCCCCCCCCCCCCCCCCCCCCC5CCCCCCCCCCCCCCCCCCCCCCCC*CCCCCCCCC5CCC**CCCCCCCCCCC5CCCCC5CCCCCCCCCCCCCCCCCCCCCCCCCCCCCCCC*CCC5CCCCCCCCCCCCCC5CCCCCCCCCCCCCCCC*C*CCCCCCCCCCCCC5CCCCCCC5CCCC*CCCCCCCCC5CCC5CCCCCCC5CCCCCCC*CCCCCC5C55CCCCCCC*C5CCCCCCCCCCCCCCCCC5CCC*CCC*CC5C5CCC5CC5*55CC5C5CCC55*####
@VH01349:24:AACVJTHM5:1:1109:29649:26085 2:N:0:AGGTGAGA+GGCATAGA
TGCAAGGGACTACTGGGGTATCTAATCCTGTTTGCTCCCCACGCTTTCGTGCATGAGCGTCAGTGCAGGCCCAGGGGGCTGCCTTCGCCATCGGTGTTCCTCCACATATCTACGCATTTCACTGCTACACGTGGAATTCCACCCCCCTCTGCCACACTCTAGCCTCCCAGTTTCAAACGGAGTTCGCAGGTTAACCCGGGCGATTTCACATCTGACTTGAGAAGCCGCCTGCGCACGCTTTACGCCCCGGAATTCCGATTAACGGCTGCACCCCACGTATTACCCCGGCTGCTGGGCTTGC
+
C*CCCCC5CCCCCC5CCC5CCCC5CCCCCC*CC5CCCCCCCCCCCCCCCC5CCCCCCCCCCCCCCCCCCC5CC*CCCC5CC5CCCCCC*CCCCCCCCCCCCCC**CCCCCCCCC5CCCCCCCC5CCCC*5CCCC5CCCCCCC5CCCCCCCCCCC5CCCCCC*CCCCCCC5CCCCCCCCC*CCCCC***C5CC*C*5C55CCCCCCCC5CCCC*5CCCC5C5CCC*C555CCCCCCC5*CCC*CCCC5*C*C*55*55*555555*555CC5*5*5*555*55***555555*55*C*####
@VH01349:24:AACVJTHM5:1:1109:76742:26293 2:N:0:AGGTGAGA+GGCATAGA
TGCAAGGGACTACAAGGGTATCTAATCCTGTTTGCTCCCCACGCTTTCGCGCCTCACCGTCAGTTACAGGCCAGAGAGCCGCCTTCGCCACTGGTGTTCCTCCCGATCTCTACGCATTCCACCGCTACACCGGGAATTCCGCTCCCCTCTCCTGCACTCAAGCCGACCAGTTTCAGGTGGCGCTCTGCGGTTGAGCCGCAGCCTTTCACACCTGACTTAACCGGCCGCCTGCGCGCGCTTTACGCCCAATAATTCCCGATAACGGTCGCCCCCTACGTATTACCGCGGCTGCTGGCATCTA
+
CC5CCCCCCCCCCCCCC5CCCCCCCCCCCCCCCCCCCCCCCCCCCCCCCCCCCCCC*CCCCCCCCCCCC*5CCCC5C5CCCCCCCCCCCCCCCCCCCC5CCCCCCCCCCCCCCC5CCCCCCCC*CCC*CC*CCCCCCCCCCCCCCCCC5C5CCCCCCCCCCCCCCCCCCCCCCCC*CCC*CCCC5CCCCCCC*CCCCCCCC5C5CCCCCCCCCCCCCCCCCCCCCCC5CCCCCCCCCCCCCCCCCC*CC**CCC5C55CCCC555CC5CC5CCCC5CCCCCCCCCCCCC**CCCC5C####
@VH01349:24:AACVJTHM5:1:1109:50270:26785 2:N:0:AGGTGAGA+GGCATAGA
TGCAAGGGACTACTCGGGTATCTAATCCTGTTCGCTCCCCACGCTTTCGTGCCTCAGCGTCAATATAGGTCTAGCCAGCTGCCTTCGCAATTGGTGTTCTATGGCATATCTATGCATTTCACCGCTACATGCCACATTCCGCTGACCTCATCCTAATTCTAGCCATGCAGTATCAGAAGCAATTTTACGGTTGAGCCGCAAACTTTCACTCCTGACTTACAAAGCCGCCTACGCACCCTTTAAACCCAGTAATTCCGGATAACGCTCGCACCCTCCGTATTACCGCGGCTGCTGCCACGAT
+
CCCCCCCCCCCCCCCCCCCCCCCCCCCCCCCCCCCCCCCCCCCCCCCCCCCCCCCCC*CCCC5CCCC**CCCCCCCCCCCCCCCCCCCCCCCCCCCCCCCCCCCCCCCCCCCCC5CCCCCCCCCCCCCCCCCCCCCCCCCCCCCCCCCCCCC5CCCCCCCC*CCCCCCCCCCCCCCCCCCCCCCCCCCCCCCCCCCCC*CCCCC5CCCCCCCCCC5CCCCCCCCCCCCCCCCC5CCCCCCCCCCCCCCCCCCCCCC*CCCC5CCCCCCCC*CC5CCCCCCCCC**5C5CCC5C5*5C####
@VH01349:24:AACVJTHM5:1:1109:50800:27088 2:N:0:AGGTGAGA+GGCATAGA
TGCAAGGGACTACTCGGGTATCTAATCCTGTTCGCTCCCCACGCTTTCGTGCCTCAGCGTCAATATAGGTCTAGCCAGCTGCCTTCGCAATTGGTGTTCTATGGCATATCTATGCATTTCACCGCTACATGCCACATTCCGCTGACCTCATCCTAATTCTAGCCATGCAGTATCAGAAGCAATTTTACGGTTGAGCCGCAAACTTTCACTCCTGACTTACAAAGCCGCCTACGCACCCTTTAAACCCAGTAATTCCGGATAACGCTCGCACCCTCCGTATTACCGCGCCTGCTGGGACGAT
+
CCCCCCCCCCCCCCCCCCCCCCCCCCCCCCCCCCCCCCCCCCCCCCCCCCC5CCCCCCCCCCCCCCCCCCCCCCCCCCCCC5CCCCCCCCCCCCCCCCCCCCC5CCCCCCCCCCCCCCCCCCCCCCCCCCC5CCC*CCCCCCCCCC5CCCCCCCCCCCCCCCCCCCCCCCCCC5CCCCCCCCCCCCCCCCCCCCCCCCCCCCCCCCCCCCCCCCCCCCCCCCCCCC5CCCCC5CCCCCCCCCCCC*CCCCCCCCCCCCCCC*CCCCCCCCC5C5CC5CCCCCCCCCC*CC*5CC55C####
@VH01349:24:AACVJTHM5:1:1109:13289:27864 2:N:0:AGGTGAGA+GGCATAGA
TGCAAGGGACTACTAGGGTTTCTAATCCTGTTTGCTCCCCACGCTTTCGCTCCTCAGCGTCAGTACCGGCCCAGAGAACCGCCTTCGCTACTGGTGTTCCTCCCGATATCTGCGCATTTCACCGCTACACCGGGAATTCCATTCTCCTCTACCGGACTCGAGTCACAGTAGTTTCGACTGCAGTTCCGAGGTTGAGCCTCGGAATTTCACACCCGACTTACTGAACCGCCTACCACCTCTTTACGCCCAATGATTCCGGACAACCGTCGCCCGCTACGTAATACCCCGGCTCCTGGCCTTA
+
*CCCC5CCCCCCCCCCCCCCCCCCCCCCC*CCCC*CCC*5C5CCCCCC5CCC5CCCC5CCCCCCCCCC5CCCC5CCCCCCCCCCCCCCCCCC*5CCCCCCCCC*CCC*CCCCCC55C5CCC5CCCCCCC5CCC*CCCCC5CCCCCCCCCCCCCCCCCCC*CCCCCCCCCC*CCC5CC5C5*C5CCCC5C*CCCC5C*5CCCCCCC5C5CCC**CCCCC5CCC*55CC*5CC55*5*CCCCCCC*5*555555*55*555555555*55555**5**5C*5*555***555**55555####
@VH01349:24:AACVJTHM5:1:1109:33266:27997 2:N:0:AGGTGAGA+GGCATAGA
TGCAAGGGACTACAAGGGTTTCTAATCCTGTTTGCTCCCCACGCTTTCGCGCACCAGCGTCAGTGTTAGCCCAGGGGGCTGCCTTCGCCATCGGTGTTCCTCCAGATATCTACGCATTTCACTGCTACACCTGGAATTCCACCCCCCTCTGCCACACTCAAGTCTGCCAGTAACAAGCGCAGTTCCCAGGTTAAGCCCGGGGATTTCACACCTGTCTTAACAAACCGCCTACGCACGCTTTACGCCGAGTAATTCCGATTAACGCCTGCACCCTACGTATTACCGCGGCTGCTGGCACTTA
+
CCCCCCCCCCCCCCCCCCCCCCCCCCCCCCCCCCCCCCCCCCCCCCCCCCCCCC5CCCCCCCCCCCCCCCCCCCCCCCCCCCCCCCCCCCCCCCCCCCCCCCCCCCCCCCCCCCCCCCCCCCCC*CCCCCCCCCCC5CCCCCCCCCCCCCC**CCCC*CCCCCCCCCCCCCCCCCCC5C5CCCCCCCCCCCCC**CCCCCC5CCCCC55C*CCCC*CCC5CCCCCCC5C5CCCC5CC*CC5C5CCC*CC5C5CCC*C*CC5CCCC5CCC5CC5CCCCCCCC*CCC5CC*C5CCCC**####
@VH01349:24:AACVJTHM5:1:1109:38606:28110 2:N:0:AGGTGAGA+GGCATAGA
TGCAAGGGACTACTAGGGTTTCTAATCCGGATCGCTCCCCACGCTTTCGCGCCTCAGCGTCAGCAAAGCTCCAGGCAACCGCCTTCGCGACTGGTGTTCCTCCCGATATCTACGCATTCCACCACTACACCGGGGATTCCATTGCCCCCTAGCTTGCTCCAGCTCGGCCGTATCCGCTGACCCCGCCCAGTTGAGCCGGGCGATTTCACAACGGACGTGCCGAGCCGCCTGCGCGCCCTTTACGCCCAATAAATCCGGGCAACGCTTGCACCCTACGTATTACCGGGGGTGCTGGGAAGGC
+
CCCCCCCCCCCCCCCCCCCCCCCCCCCCCCCCCCCCCC*CCCCCCCCCCCCCCCCCCCCCCC5CCCCCCCCCCCCCCCCCCCCCC5*CCC5CCCCCCCCCCCCCCCCCCCCCCCCCCCCCCCCCCCCCCCCCCCCCCCC*CCCCCCCCC*CCCCCCCCCCC5CCCCCCCCCCCCCCCCCCC*CCCCCCCCCCCCCCCCCC5CC5CCCCCCCCC5CC5CCC5CCCCC5CCCC*5*C*CCCCCCCC*CCCCC55CCC*CCC*CCC*C5CC*C*CCC5CCCCC5*5*5*55*55C55C*5####
@VH01349:24:AACVJTHM5:1:1109:73068:30382 2:N:0:AGGTGAGA+GGCATAGA
TGCAAGGGACTACTCGGGTTTCTAATCCTGTTTGCTACCCATGCTTTCGGAGTTGAGTGTCAGTATCTGTCCAGGTCGCCGCCTTCGCCTCTGGTGTTCCTTCCGATATCTACGCATTTCACCGCTACAGCGGAAATTCCGCTACCGTCTACTTCACTCTAGTCTTGCAGTCACATAGGACTCCCTAAGGTTGAGCCCTAGCCTTTCACCTATCTCTTAGAAAACCACGTACGCGCCCTTTACGCCATGTAATTCCGATTAACGCTTGCACCGTGTGTATTAGCGGGGCTGCTGGCACGCG
+
CC*CCC*CCCCCCC*CCCCC5CCC5CCCCCCCCC5CCC*CCCC5CCCCCCCCCC*CC*CCCC*CCCCCCCCCC*C5CC*CC*CCCCCCCCCC*CCC*CCCCCCCCC*CC*CCC55C5CCCCCC5CCC5C*CC55CCCCCC5CC*CC55CCC*CCCCCC5C*CCCC**55C*55*5555555C55CCC5*C5CCC5*5*CC5C55*CC5C55CCCCCCCC*5CCCCCC5**C5C55CC*C*C55555**55555555*555555555*55*55*55555*555*5**5*555*55555####
@VH01349:24:AACVJTHM5:1:1109:74981:31083 2:N:0:AGGTGAGA+GGCATAGA
TGCAAGGGACTACGAGGGTATCTAATCCTGTTTGCTCCCCACGCTTTCGCGCCTCAGCGTCAGTACCGGACCAGTGAGCCGCCTTCGCCACTGGTGTTCTTCCTAATATCTACGAATTTCACCTCTACACTAGGAATTCCACTCACCTCTTCCGGACTCGAGATTTGCAGTATCGAAGGCAGTTCCGAGGTTGAGCCTCGGGTTTTCACCCCCGACTTGCAAATCCGCCTACGGGCGCTTTACGCCCAGTAATTCCGAACAACGGTAGTCCCCTCCGTATTACCGCGGCTGCTGGCACAAC
+
CC5CCCCCCCCCC*CCCCCCCCCCCCCCCCCCCC5CC*CCCCCCCCCCCCCCCCCCCCCCCCCCCCCCCCCC5CCCCCC5CCCCCCCCCCCCCC5CCCCCCC5CCCCCCCCCC5CC55C*CCC*CCCCCCCCCCCCCCC*CCCCCCCC55C5CCCCCCCCCC5CCCC5CCCCCCCC5C5C5CCC5CC5C**CCCC5CC*555*CC5CCCCCCCCCCCCC*CCCCC5C55CCCC*C***CCCC5CC*C5CCC*5C*C55C5CC5**C55555555555C*555**5555555*55555####
@VH01349:24:AACVJTHM5:1:1109:54455:32181 2:N:0:AGGTGAGA+GGCATAGA
TGCAAGGGACTACTCGGGTTTCTAATCCTGTTTGCTCCCCACGCTGTCGCGCCTCAGCGTCAGTTCTGGCCCAGTCGACCGCCTTCGCCACCGGTGTTCTTCCGGATCTCTACGCATTCCACCGCTACACCCGGAATTCCATCGACCTCTACCAGACTCAACCCTCCCCGTTCGCACGGCAGACCCCGAGTTAAGCCCCGGGCTTTCACCGCACGCGTGAGAAGCCGCCTACGCCCCCTTTACGCCCAGTCATTCCGGACAACGCTCGCACTCTCTCTATTACCGGGGCTCCTGGCATAGT
+
CCCCCC*CCCCCCCCCCCCCCCCCCCCCCCCCCCCCCCCCCCCCCCCCCCCCCCC5CCCCC*CCCCC555**C5C*CCCCC5CCCCC5CCCCCCCCCCCCCCCCCC5CCCCCC**CCCCCCCCC*CCCCCCCCCCCCCC5CCCCCC5CCCCCCCCCC5CCC**C5C5CCC*CCCC5CC*5C555*C*CCCC5CC5*5CC**C5555C55C555C**555*5555555*5C5555555*555555*5*555**55555**55**55555555*5555**5*5555**555*55555*5####
@VH01349:24:AACVJTHM5:1:1109:20257:32635 2:N:0:AGGTGAGA+GGCATAGA
TGCAAGGGACTACCAGGGTTTCTAATCCCGTTCGCTCCCCTAGCTTTCGCGCCTCAGCGTCAGTGTCAGCCCAGCAACCCGCCTTCGCCGCAGGTGTTCCTCTCGATATCTACGCATTTCACCGCTACACCGAGAATTCCAGTTGCCCCTTCTGCACTCTAGGCCCGCACTATCCGCTGACCTTTCCGAGTTAAGCCCGGAGTTTTCACACTCGACTTGCAGGTCCGCCTACGCGCCCTTTACGGCCAGTAAAACCGAACAACCCTTGCTCCCCCCGGATTACCGCGGCTGCTGGCACCGC
+
C*CCCCCCCCCCCCCCCCCCCCCCCCCCCCCCC*C*CCCCCCCCCCCCCCCCCCCCCCCCCCC5C5CCCCC5CCCCCCCC5CCCCCCC5CCCCCCC*CCCCCCCCCCCCCCCCCCCCCCCCCCCCCCCCC5C*C*CCCCC5C*CCCC*5CC55C***5555555*C5*5*5C555*5555C5*55*55**55*5*55555C5*5555555***5555555*5***55555555*55**55555555*5**555*555555555***5555*55*5*55555*55555555*555***####
@VH01349:24:AACVJTHM5:1:1109:41957:33165 2:N:0:AGGTGAGA+GGCATAGA
TGCAAGGGACTACAAGGGTTTCTAATCCGGTTCGCTCCCCACGCTCTCGCTCCTCAGCGTCAGGATAGGCCCAGAAAGCCGCCTTCGCCACTGGTGTTCCTCCCGATATCTACGCATTTCACCGCTACACCGGGAATTCCGCTTTCCTCTGCCCACCTCCAGTCTGCCAGTATCCGATGACCCCTCCCAGTTGGGCCGGGAGATTTCAGACCAGACTTAACAGACCGCCTACAAGCCCTTTACGCCCAGTAAATCCGGACAACGCTCGCCACCTAGGTATTACGGCGGCTGCTGGCCACCC
+
C5CCCCCCCCCCC5CCCC*CCCCCCCCCCCCCCCCCCCCCCCCCCCCCCCC5CCCCCCCCCCCCCCC*CCCCCCCCCCCCCCCCCCCCCCCCC5CCCC*CCCCCCC5CCCCCCC5CCCCCCCCCCCCCCCC55C*C5CCC555CCC5CCCC55CCC5CCCCCCCCCCCCCCCCCCCCCCCCCC555CC*CCCCCCCC5CCCCC*CCCC*CCCCCCCCCCCCC5C5CC*CCC*C*CC5CCCCC*CC*CC5*C5CC5*555555CC*5C5*555555555CC5*5*55*555*55555*####
@VH01349:24:AACVJTHM5:1:1109:77272:33336 2:N:0:AGGTGAGA+GGCATAGA
TGCAAGGGACTACACGGGTATCTAATCCTGTTTGCTCCCCACGCTTTCGCGCCTCAGTGTCAGTTACAGGCCAGAAAGTCGCCTTCGCCACTGGTGTTCCTCCACATATCTACGCATTTCACCGCTACACGTGGAATTCCACTTTCCTCTCCTGCACTCAAGTTCCCCAGTTTCCAATGACCCTCCCCGGTTGAGCCGGGGGGTTTCACACCAGACTTAAAGAACGACCTGCGCGCGCTTTACCCCCAATAATTCCGGACAACGCTTGCTACCTACGTATTACCGCGGCTGCTGGCCGATA
+
CCCCCC5CCCCCCCCCCCCCCCCCCCCCC*CCCC5C*CCCCCCCC*CCCCC5CCCCCCCCC*CCCCCCCCC5CCCCCCCCCCCCCCC5CCCCC5C*CCCC5CCCC5CCCCCCCC5C*CCCCCCCCC*5CCCCCCCCCCCCCCCCCCCC*C*CCCCCCCCCCC5CC5CCC5CCCCCCCCCC5CCC5CCCC5CCCC555CCCC*5CC5*CCC***5C5CCCCCCCCC5C55CC5CCCCC55CC***CC555C5C*5C*5CCCCC***55***5**5**5555**5555555555*555*####
@VH01349:24:AACVJTHM5:1:1109:53584:35967 2:N:0:AGGTGAGA+GGCATAGA
TGCAAGGGACTACCGGGGTTTCTAATCCCGTTCGCTACCCTGGCTTTCGTGCATCAGCGTCAATACATCCCCAGCAACCTGTTTTCACCGTCGGCGTTCCTGACGATATCTACGCATCTCACCGCTCCACCGTCAGTTCCAGTTGCCCCTAGTTGATTCAAGCCAACCAGTATGCCAACCTGTTCCTCGGTTGAGCCGACGGCTTTCCCAAGGGACTTGGTCGGCCCCCTCCGGACGCTTTAAGCCCAGTGTTTCCGCCTAACCCTCGGACCCTCTGTATTACCCCCACTGCTGGCATGTG
+
CCCCCCCCCCCCCCCCCCCCCCCCCCCCCCCCCCCCCCCC*CC5CCCCCCCCCCCCCCCCCCCCCCCCCC55CC5CCCCCCCCCCCC5CCCCCCCCCCCCC*CCCCCCC5CCCCCCCCCCCC*CCCCCCCCCCCCCCC*5C5CC**C55*5C*CC5CC*55C*55C555*55555*CC55C*55*555***55C55555*C5*55C***55*555555555555C***55*55*555*555CC555*5555*5CC5C5*5555**555C5*5555*555*5*55*****555*5555####
@VH01349:24:AACVJTHM5:1:1109:16129:41230 2:N:0:AGGTGAGA+GGCATAGA
TGCAAGGGACTACAGGGGTTTCTAATCCTGTTTGCTCCCCACGCTTTCGCGTCTCAGCGTCAGTATCCAACCAGGGGGCCGCCTTCGCCACGGGTGTTCCTCCCGATATCTACGCATTTCACCGCTACACCGGGAATTCCACCCCCCTCTTTGGTACTCTAGCTTGCCAGTTTCATGCGTCTTTCCTCGGTTGAGCCGAGGGCTTTCACACATGACTTAACAAACCGCCTACACGCCCTTTACGCCCAATGATTCCGAACAACGCTTGCACCCTCTCTATTACCGCGGCTGCTGGCATCTC
+
CCCCCCCCCCCCCCCCCCCCCCCCCCC5CCCCCCCC*CCCCCC*CCCCCCCCCCCCCCCCCCCCCCC5CCC*CCCCCC5CCCCCCC*5*CCCCCCCCCC5CCCC*CCCCCCCCCCCCCCCC*CCCCCCCCCCC*CCCCCCCCCCCCCCCCCCC5CC*CCCCCCCCCCCC*CC5CCCCCCCCCCCC*CCCCCC*C5*CCCCCCCCCCCCCCCCC555CCCCCCCCCCCCCCCCCCC5CCCCCCCC5CCCC5CCCCCC5CCC5C5C*CCC5C*CCC*C*5CC5C5C***5CC*CC*5CC####
@VH01349:24:AACVJTHM5:1:1109:19614:42025 2:N:0:AGGTGAGA+GGCATAGA
TGCAAGGGACTACAAGGGTATCTAATCCTGTTTGCTCCCCACGCTTTCGTGCCTCAGCGTCAGTAGTGGTCCAGTAAGCCGTCTACACCGCAGGTGTTCCTCCTGATATCTACGCATTTCACCGCTACACCAGGAATTCCGCCTACCTCTCCCACACTCCAGCCCCACAGTTTCCACCGCACCCTCCCAGTTGAGCCGGGAGATTTCACAACAGACTTGTGGGACCGCCTACGCACGCTTTACGCCCAGTAACTCCGAACAACGCTCGCTGCCTACGTATTACCGCGGCTGCTGGCAGATA
+
CCCCCCCCCCCCCCCCCCCCCCCCCCCCCCCCC*5CCC*CCCCCCCCCCCCCCCCCC*CCC*5CCCCCCCCCCCCCC*CCCCC5CCCCCCCCCCCCCCCCCCCCCCCCCCCCCC5CCCCCCCCC*CC*C*CCCC5CCCCCCCCCC5CCCCCCCC5CCCCCCCCC*CCCCCCCCCCCCCCCCCCCCCCCCCCCCCCC5CCCCC*55CCCCCCCCCCCCC5CCC5CCCC*CCCCC*CCCCCCCCCC**CCCCCCCCCC5CCCCCCC*CCC5C5C*C*5CCCCCCC*CC5CCCCCC5C5C####
@VH01349:24:AACVJTHM5:1:1109:60760:44619 2:N:0:AGGTGAGA+GGCATAGA
TGCAAGGGACTACTAGGGTTTCTAATCCTGTTCGCTCCCCACGCTGTCGCGCCTCAGCGTCAGCCACTGCCCAGCAGGCCGCCTTCGCCACCGGTGTTCTTCCGGATCTCTACGCATTCCACCGCTACACCCGGAATTCCACCTGCCTCTACAGTGGTCGAGCCGCTCAGTCCGCAAGGCCGATCCGGAGTTGAGCCCCGGACTTTCACCCCACGCTTGAGTCGGCCGCCTACGCGCCCTTTACGCCCAGTGATTCCGGACAACGCTCGCACCCTCCGTATTACCGGCGCTGCTAGCCACC
+
CCCCCCCCCCCCCCCCCCCCCCCCCCCCCCCCCCCCCCCCCCCCCCCCCCCCCCCCCCCCCCC5CCCCCCCCCCCCCC*CCCCCCCCCCCCCCCCCCCCCCCCCCCCCC5CCCCCCC5CCCCCCCCCCCCCCCCCCCCCCCCCC5CCCCCCC5CCCCCCC*CCCCCCCC*CCCCCCCCCCCCCC*CCCCCCCCCCCCCCC*CCCCCCC*C5C5CC*CCCCCCCCCCCCCCCCCCC*CCC*CC*CCCCCC5CC5CCC5CCCCCCCC*CCC*CCC*C55CCCCCCCCC*5CC5C5C5C*####
@VH01349:24:AACVJTHM5:1:1109:45366:45736 2:N:0:AGGTGAGA+GGCATAGA
TGCAAGGGACTACCGGGGTTTCTAATCCTGTTTGCTCCCCACACTTTCGCACCTCAGCGTCAATACTTGTCCAGCGAGTCGCCTTCGCCACTGGTGTTCTTCCGAATATCTACGAATTTCACCTCTACACTCGGAATTCCACTCGCCTCTCCAAGTTTCTAGTTACATAGTTTCAAAGGCAGTTCCGGAGTTGAGCTCCGAGATTTCACCTCTGACTTGGGTAACCGCCTACGCGCGCTTTACGCCCAGTAATTCCGAACAACGCTAGCTCCCTCCGTATTACCGCGGCTGCTGGCATGGT
+
CC5CC5CCCCCCCCCCCCCCCCCCCCCCCCCCCCCCCCCCC*CCCCCCCCCCCCCCCCCCCCCCCCCCCCCCC5CCCCCC5CCCCCCCCCCCCCCCCCCCCCCCCCCCCCCCCCC5CCCCCCCCCCC*CCCCCCCCCCC*C5CCCC5C5CCC5CC*CCCC*CCCCC5CCCCCCCCCCC5CCCCCCCCCC5CCCCCCCC*CC*CCCCCC*CCCCCCCCCCCCCC*CCCCCCC5CCCCCCCCCCCCCCC*CCCC*CC5C5555555*555555555C55CCC*5555C*C5C5CC*C5*####
@VH01349:24:AACVJTHM5:1:1109:46426:47326 2:N:0:AGGTGAGA+GGCATAGA
TGCAAGGGACTACAAGGGTTTCTAATCCTGTTTGCTCCCCACGCTTTCGCGCCTCAGCGTCAGTTACAGACCAAAGAGTCGCCTTCGCCACTGGTGTTCCTCCACATCTCTACGCATTTCACCGGTACACGTGGAATTCCACTGTTCTGTTCTGCACTCAAGTTCCCCAGTTTCCAATGACCCTCCCCGGTTGAGCCGGGGGCTTTCACATCAGACTTAAGGAACCGCCTGCGCGCGCTTTACGCGCAAAAATTCCCGACAACGCTTGCCACCTACGTATCACCCCGGGTGCTGGCACACC
+
CCCCCCCCCCCCCC*CC*CCCCCCCCCCCCCCC5CCCCC*CCCCCCCCCCC*CCCCCC5CCCCCCCCCCCCCCCCCCCCCC*CCCC5CC5*CCC**CC5C5*CCCCCC55*55*CCC5**555C5555555CC5CC5C55C5C5CC*55CCC5**CCCC555CCCCCCC5C*CCCCCC5C5CCCCC5555C5*CCCC*CCC5*CCCCCCCCCCCC5CCCCCCCC*CC*5C*5CC55C5CCCC55**C5**555**5*5555C555C555C5555C55*555555**55*5555555*####
@VH01349:24:AACVJTHM5:1:1109:29157:47932 2:N:0:AGGTGAGA+GGCATAGA
TGCAAGGGACTACAAGGGTATCTAATCCTGTTTGCTCCCCACGCTTTCGCGTCTCAGCGTCAGTCACTGTCCAGAAGGCCGCCTTCGCCACCGGTGTTCCTCTCGATATCTACGAATTTCACCTCTACACCGAGAATTCCGCCTTCCTCTCCAGAACTCAAGCCCAGCAGTTTCGAATGCACTTCCTAGGTTAACGCCAGGGCTTTCACATCCGACTTGCTGGGCAGCCTACACGCGCTTTACGCCCAATAATTCCGAACAACGCTTGCACCCTCTGTATTACCGCGGGTGCTGGCATATG
+
*CCCCCCCCCCCCCCCCCCCCCCCCCCCC5CCCCCCCCCCCCCCCCCCCCCCCCCCCC*CCCCC5CCCCCCCCCC*CC*CCCCCCCCCCCCCCCCCCCCCCCCCCC*CCCCCC5CC*CCCCCCCCCCCCCC5CC*CCCC*C*CCCC**CCCC55*5CC5CC555CCC5*C5*C5CC5555CC5CC*5C55*CC5*55555*5*C5C555CC555C5555*55555C555*5*5555*5555C5C*5C555**5C55*55555**5CC555*55*5C*5555555*C***55555*55####
@VH01349:24:AACVJTHM5:1:1109:24859:50298 2:N:0:AGGTGAGA+GGCATAGA
TGCAAGGGACTACAGGGGTTTCTAATCCTGTTCGCTACCCACGCTTTCGTGCCTCAGCGTCAGTTACAGGCCAGGAAGCCGCCTTCGCCACTGGTGTTCTTCCTAATCTCTACGCATTTCACCGCTACACTAGGAATTCCACTTCCCTCTCCTGTACTCTAGCCTACCAGTTTCAAATGCAACCCCTCAGTTGAGCCGAGGTATTTCACATCTGACTTAACAGACCGCCTACGCACCCTTTAGGCCCAGTAATTCCGGACAACGCTCCCCCCCTACGTTTTACGCGGGCTGGTGGCATAAA
+
CC*CCCCCCCCCCCCCCCCCCCCCCCCCCCCCCCCCCCCCCCCCCCCCCCCCCCCCCCCCCCCCCCCCCCCCCCCCCCCCCCCCCCCC*CCCCCCCCCCCCCCCCCCCCCCCCCC5CCCCCCCCCCCC5CC**CCCCCCCCCCCCCCC*CCCCCCC*CCCCCCCCCCCCCCCCCCCCCC5CCCCCCCC5CCCCC5*CC*CC5*CCCCCCCCCC5CCCCCCCCCCCCCC5CCCC5C*CCC5CC5C5CC555CC5C*CCCCCCC*55C**CC5C5CC5C5555C555*55CC5*5C555####
@VH01349:24:AACVJTHM5:1:1109:67066:50620 2:N:0:AGGTGAGA+GGCATAGA
TGCAAGGGACTACAGGGGTTTCTAATCCTGTTTGCTCCCCACGCTTTCGCGCCTCAGCGTCAGTTACAGACCAGAAAGCCCCCTTCGGCACTGGTGTTCCTCCACATCTCTACGCATTTCACCGCTACACGTGGAATTCCGGTTTCCTCTTCTGTACTCAAGTTCTCCAGTTTCCAATGACCCTCCACGGTTGAGCCGTGGGCTTTCACATCACACTTAAAGAACCGGCTGCGCGCGCTTTACGCCCAATAATTCCGGACAACGGTTGCCACCTACGTATTACCGCGCGTGCTGGCAGATA
+
CCCCC*CCCCCCCCCCCCC5CCCCCCCCCCCCCCCCCCCCCCCCCCCCCC*CCCCCCCCCCCCCCCCC55CCC*CCC*5C*5CCCCC*C*CC*CCCCCC5C5CC5CCCCCCCC5CCCCCCCCCCCCCCCCC*CCCCCCCC5*CCCCCCCCCCC5CCC5CCC5C**C*CCCC*5CCCC5CCCC5C*5CCCCCC*CC5CCCCC5C*CC*5**5*5*55555C55*55*5*55555*5555555555*CC5555555*555555C5*5CC*55C*C5C55CCCC*5C5*5*5555C5C5*####
@VH01349:24:AACVJTHM5:1:1109:65172:50810 2:N:0:AGGTGAGA+GGCATAGA
TGCAAGGGACTACAAGGGTATCTAATCCTGTTTGATCCCCACACTTTCGTGCCTCAGCGTCAGTTACAGCCTAGTAAGCTGCCTTCGCTATAGGTGTTCTTGACGATATCTAAGCATTTCACCGCTACACCGTCAATTCCGCCTACCTCATCTGTACTCTAGCCCATCAGTATCAATCCCACCCTCCCGGTTAAGCCGGGATATTTCAGCACTGACTTAATAGGCCGCCTACGCACCCTTTAAACCCAATAAATCCGGACAACGCTTGCCACCTACGTATTACCGCGGCTGCTGGCATTGG
+
CCCCCCCCCCCCCCCCCCCCCCCCCCCCCCCCCCCCCC*CCCCCCCC*CCCCCCCCCCCCCCCCCCCCC*CCCCCCCCCC5CCCCCCCCCCC5CCCCCCCCCCCCCCCCCCCCCCCCCCCCCCC5CCCCCCCCCCCCCCCCCCCCCCCCCCCC5CCCC5CCCCCCCCCC*CCC*CCC*5CCCCCCCCCCCCC5CCCCCCC*55CCCC55CC55CCCC5CCCC*C*CCCCCCC*CCCC5CC5C5CCCC5C**C555CCCC5CCC*C5CC*555C5555CCCC5*555*C*5*5C5555####
@VH01349:24:AACVJTHM5:1:1109:21905:53895 2:N:0:AGGTGAGA+GGCATAGA
TGCAAGGGACTACACGGGTTTCTAATCCTGTTTGCTCCCCACGCTTTCGCGCCTCAGCGTCGGACCCGGCCCAGCAGGCCGCCTTCGCCACCGGTGTTCTTCCCGATCTCTACGCATTCCACCGCTACACCGGGAATTCCACCTGCCCCTACCGGTCCCCAGACAAGCAGTCTCGGAGGGCGCCGGGGAGTTGACCCGCGGTCTTTCACCCCCGACTTACCCATCCGCCTGCCCGCGCTTTACGCCCTGTGATTCGGAACAACGCTCGGGCCCTCCGTCTTACCGCGGCTTCTGGCATAGA
+
C*CCCCCCCCCCCCCCC5CCCCCCCCCCCCCCCC*CCCCCCCCCCCCCC5CCCCCCCCCCCC5CCCCCC*CCCC5CCCCC5*CCCC5CCCCCCCCCCCCCCCCCCCCCCCC5CCCCCCCCCCCCCCCCCCCCCCCCCCCCCCCCCCCCCCCCCCCCCCC*C**CCCCCCCCCCCCC*CC*CCCC*5CC5*5CC5*C5*CCC*CCCC55***5CC55*5555555*5555C55**55C55*55*5C55*555C55**55*55555*555*555***555555*55555555*555555####
@VH01349:24:AACVJTHM5:1:1109:49626:54123 2:N:0:AGGTGAGA+GGCATAGA
TGCAAGGGACTACTGGGGTTTCTAATCCTGTTTGCTCCCCACGCTTTCGCGCCTCAGCGTCAGTGCCGGACCAGATGGCCGCCTTCGCCACCGGTGTTCTTCCCAATATCTACGAATTTCACCTCTACACTGGGAATTCCGCCATCCTCTTCCGGACTCTAGATTGTCAGTTTTAGAGGCCGTTCCCAGGTTGAGCCCAGGCCTTTCACCCCTAACTTGACATTCCGCCTACGCGCCCTTTACGCCCAGTAATTCCGAACAACGCTTCCCCCCTCCGTATTACCGCGGCTGCAGGCAATTG
+
C*CCCCCCCCCCCCCCCCCCCC*CCCCCCCCCCCCCCCCCCC*CCCCCC5CCCCCCCCCCCCCC5CC5CCCCCCCCCC5CC5CCCCC*CCCCCCCCCC*CCCCCCCCCCCCCCCCCCCCCCCCCCCCCCCCCCCCCCCCCCCCCCCCCCCCCCCCCCCCCCC*CCCCCC5CCCCCC*CCCCCCCCCCCCCCCCCCCCCCCCCCCCCCCCCCCCCCCCCCCCCCCCCCCCCCCCCCCCCC5CCCCCCCC5CCCCCCCCC*CCC5CCCC**CCCCCC5CCCCCC5C5CC*5CCCCCC5C####
@VH01349:24:AACVJTHM5:1:1109:60325:56148 2:N:0:AGGTGAGA+GGCATAGA
TGCAAGGGACTACAGGGGTATCTAATCCTGTTTGCTCCCCACGCTTTCGCGCCTCAGCGTCAGTTACAGGCCAGAGAGCCGCCTTCGCCAGTGGTGTTCCTCCCGATCTCTACGCATTCCACCGCTACACCGGGAATTCCGGTCCCCTCTCGTGCACTCACGCCGACGAGTTTCAGGTGCCGCTCTGCGCTTGAGGCGCAGCCTTTCACACCTGACTTAACCGGCCGCCTGCGCGCGCTTTACGCCCAATAATTCCGGATAACGCTCGCCCCCTACGAATTACCGCGGCTGCTGGCATTAG
+
CCCCCC*55CCCCCCCCCCCCCCCCCC5CC5CCCC5C55CC*CCCCCCCCC*CCCCCC5CCCCCC5C5C5C*C*CCC*555CCCC55CCC55C5CCCCC*CC5*CC5CC*C5*5**CC555C555*5*C555*555555*5*555*55555*5C55*5*5*555555*55555*55555555*55C5C555C*55CC5CCC55555C5555CC*5555555C*C5C555555C5CCC*CC5CCC5CC5*555*555555C5555*55**555**C5*5**555*5*5555*5555**####
@VH01349:24:AACVJTHM5:1:1110:22113:3404 2:N:0:AGGTGAGA+GGCATAGA
TGCAAGGGACTACCAGGGTATCTAATCCTGTTTGGTCCCCACGCTTTCGCGCCTCAGCGTCAGGACCGGACCAGAGAGCCGCTTTCGCCACCGGTGTTCCACCCAATATCTACGAATTTCACCTCTACACTGGGTATTCCACCCTCCTCTTCCGGCCTCGAGCAGATCAGTATCGGCCGCACCTCCGGGGTTGAGCCCCGGGGTTTCACAAGCCGACTCGATCCGCCGCCTACGCGCCCTTTACCCCCAATGATTCCGAACAACGCTAGCACCCTCCGTCTTACCGCGCCTGGTGGCGTTG
+
CCCCCCCCCCCCCCCCCCCCCCCCCCCCCCCCCC*CCCCCCCCCCCCCCCCCCCCCCCCCCCCCCCCCCCC5CCCC5CCCCCCCCCCCCCCCCCCCCCCCCC*CCCCCCCCCCCCCCCCCCCCC5CCCCCCC5CCCCC*CCCC*CCCCCCCCCCCCCCCCC5*CCC5*CCCCCCCCCCCCCCCCCC55C5CCCCCCCCC5CC*CCCCC55C5CCCC5C55CCCCCCCCCCCCC**CC*CCCCC5*5CCC55*CCCCC*C55555555C5*5C*555CCCC5C5C5*5C55CC*CC**####
@VH01349:24:AACVJTHM5:1:1110:27851:8913 2:N:0:AGGTGAGA+GGCATAGA
TGCAAGGGACTACTCGGGTTTCTAATCCTGTTTGCTCCCCACGCTTTCGCGCCTCAGCGTCAGTTACAGACCAGAAAGCCGCCTTCGCCACTGGTGTTCCTCCACATCTCTACGCATTTCACCGCTACACGTGGAATTCCGCTTTCCTCTTCTGCACTCAAGTTCGCCAGTTTCCAATGACCCTCCACGGTTGAGCCGTGGGCTTTCACATCAGACTTAAGGAACCGCCTGCGCGCGCTTTAGGCCCATTAATTCCGGACAACGCTTGCCACCTACGTATTACCGCGGCTGCTGGGATACG
+
CCCCCCCCCCCCCCCCCC5CCCCCCCCCCCCCCCCCCCCCCCCCCCCCCCCCCCCCCCCCCCCCCCC5CCCCCCCCCCCCC5CCCCC5CC5CCCC5CC5CC*CCCCCCCCCCCC5CCCCCCCCCCC5CCCCCC*CCCCCCCCCCCCCCCCCCCC5CCCCCCCCCC*CCCCCCCC5CCCCCCCCCCC555CCC*CCCCCCCCCCC5CC5CCC5C5C*CCCC*C5CCCCCCCC*C5C5*CCCCC*CCCCC**5CCC**5CC*C555*555555555C555C5C55*5555CCC5CCC*5####
@VH01349:24:AACVJTHM5:1:1110:55837:9065 2:N:0:AGGTGAGA+GGCATAGA
TGCAAGGGACTACAAGGGTTTCTAATCCGGTTTGCTCCCCACGCTTTCGTCCCTCAGCGTCAGAACTGCCCCAGCAGGCCGCTTTCGCCACTGGTGTTCCTCCCGATATCTACGCATTTCACCACTACACCGGGAATTCCACCTGCCTCTGACAGTCTCGAGTTTGCCAGTATCCCCCGACAGCTCCGGGTTGAGCCCGAAGTTTTCACAGGAGACTTAACAAACCGCCTACGGACCCTTTACGCCCAGTGTTTCCGGACAACGCTAGCATCCTACGTATTACCGCGGCTGCTGGCAATGG
+
CCCCCCCCCCCCCCCC5CCC5CCCCCCCCCCCCCCCCCCCCCCCCCCCCCCCCC5CCCCCCCCCCCC*CCCCCCCC5*CCCCCCCCCCCCCCCCCCCCCCCCCCCCCCCCCCCCCCCCCCCCCCCCCCCCCCCCCCCCCCCCCC5*CCCCCCCCCCCCCCC*CCCC*C*CCCCC*CCC**CC5C55CCCC*C5CCC5CC*CCCCCC5CC5C55C*CCCCC55CCCC*CC*C5CC55**5555*5*5555*55C55C555555555555555*C55*5555555C5555*C5**555*####
@VH01349:24:AACVJTHM5:1:1110:22549:9519 2:N:0:AGGTGAGA+GGCATAGA
TGCAAGGGACTACTAGGGTTTCTAATCCTGTTTGCTCCCCTAGCTTTCGCGCCTCAGCGTCAGTTGCGATCCAGAAAGCCGCCTTCGCCGCCGGTGTTCCTCCTGATATCTACGCATTTCACCGCTACACCAGGAATTCCGCTTTCCCCTCTCGCACTCTAGCCTGCCAGTATCGGATGCAGGCTCTGAGTTGAGCTCAGAGTTTTCACATCCGACTTAACAAACCGCCTACGCGCCCTTTACGCCCACTAAATCCGTACAACGCTTGCCCCCCCCGTATTACCGCGGCTGCTGGCAGCGA
+
CCCCCCCCCCCCCCCCCCCCCCCCCCCCCCCCCCCCC5C*CCCCCCCCCCCCCCCCCCCCCCCCCCCCCCCCCCCCCCCCC*CCCCCCCCCCCCCCCCC*CCCCCC5CC*CCC**C*CCCCCCCCCC5CC*C**CCCCCC5CCC*CCCCCC5CC55CCCCCC5CCCCC5CCCCCCCCCC*CCCCCCCCCCCC5CCCCCCCCCCCCCCCCCC5CCCCCCCCC*CCCCC5CCCCCCC5CCCCCCC5CCCC*CCCCC5CCC*C*55CCCC5C5C*55CCCCCC5CCCCC5CCCCCCCC*5####
@VH01349:24:AACVJTHM5:1:1110:12683:12378 2:N:0:AGGTGAGA+GGCATAGA
TGCAAGGGACTACTGGGGTTTCTAATCCTGTTTGATCCCCACACTTTCGTGCATCAGCGTCAGTTACAGCCTAGTAAGCTGCCTTCGCTATCGGTGTTCTTGACGATTTCTATGCATTTCACCGCTACACCGTCAATTCCGCCTACCTCATCTGTACTCAATCCCGGCAGTTTTTCAGGCAGCTCCCAAGTTGAGCTTGGGCATTTCACCTAAAACTTGCAGGGACGCCTATGGACCCTTTAAACCCAATAAATCCGGACAACGCTCGTCACCTACGTATTACGGGGGCTGCTGGCAAACA
+
CCCCCCCCCCCCCCCCCC5CCCCCCCCCCCCCCCCCCCCCCCCCCCCCCCCCCCCCCCCCCCCCCCCCCCCCCCCCCCCCCCCCCCC5CCCCCCCCCCCCCC5CCC5*C5CCCCCCCCCCCC*CCCCCC**CCC5CCCCCCCCCCCCC5CCCCCC5CCCCCCCCC*CCCCCCCCC*CCCCCC5CCCCC*CCCCCC*CCCCCCCCCCCCCC*CC5CCCCCCC5CCCCCCCCCC**5C555CCCCCC*CCCCCCCCCC*CCCC55C*C55CC*55C***C555CC5**CC5CC*CC5C*####
@VH01349:24:AACVJTHM5:1:1110:21981:13760 2:N:0:AGGTGAGA+GGCATAGA
TGCAAGGGACTACTCGGGTTTCTAATCCTGTTTGCTCCCCACGCTTTCGCGTCTCAGCGTCAGAACTGGTCCAGCTGGCCGCCTTCGCCACGAGTGTTCTCCCCCATCTCTACGCATTTCACCGCTACACGTGGAATTCCGCTTTCCTCTTCTGTACTCAAGTCCCCCACTTTCCAATGACCCTCCACGGTTGAGCCGTGGGCTTTCACATCAGACTTAAAGGACCGCCTGCGCGCGCTTTACGCCCAATAATTCCGGACAACCCTTGCCACCTACGTATTACCGCGGCTGCTGGCAGCAG
+
CCCCCC*CC5CCCCCCC5CCCCCCCCCCCCCCCCCCCCCCCCC*CCCCCCCCCCCCCCCCCCCCCCCCCCCCCCCCCCCCC*CCC5CCCCCCCCCCCC5CCC*CCCCCCCCCC55CCCCCCCC5CCCCCCC5CCCCCCCCCCCCCCC55CCCCCCCCC5CCCCCCCCCC*CCCC*CCCCCCCCCCCCCCCCCCCC*CCCCCC*CCCCCCCCCCCCCCCCCC55CCCC*CCC*CCCC5CCCC5CC5CC5CCCCCCCCCCC5CCC5CCC555CCCCCCC5CCCC5C5CCCCCCCC5C**####
@VH01349:24:AACVJTHM5:1:1110:27074:16467 2:N:0:AGGTGAGA+GGCATAGA
TGCAAGGGACTACTCGGGTATCTAATCCTGTTTGCTCCCCACGCTTTCGCGCCTCAGCGTCAGATCCGGGCCAGAGAGCCGCTTTCGCCACTGGTGTTCCATCCAATATCTACGAATTTCACCTCTACACTGGATATTCCACCCTCCTCTCCCGGTCTCAAGCCTCCCAGTATCGGATGCCGTTCCGGGGTTGAGCCCCGGGCTTTCACACCCGACTTGAAAAGCCCCCTACCCGCCCTTTACGCCCAGTCATTCCGAACAACGCTAGGACCCTCCGTCTTTCCGCGGCTGCTGGCATCTT
+
CCCCCCCCCCCCCCCCCCCCCCCCCC*CCCCCCCCCCCC*CC5CCCCCCCC5CC*CC*CCCCC*CCCCCCCCCCCCCC5CCCCCCCCCCCCCCCCCCCCCCCCC5CCC5CCCCCC5CCCCCCCCCCC5C5C5C5C5CCCCCCCCCCCCCCCCCCCCCCC*C5C*CCCCCCCCCCCCCCCCC5CCCCCCCCCCCCCCCCCCCCCC5CCCCCCCCCCC5CCCCCCCC**CCCCCC5CCCCCC5CC5CCCCCC*CCC5*55CCCCCC*5C5*C5*5C*55C5CC*5*5CCC5C5CC5C5*####
@VH01349:24:AACVJTHM5:1:1110:39136:16865 2:N:0:AGGTGAGA+GGCATAGA
TGCAAGGGACTACCCGGGTATCTAATCCTGTTTGCTCCCCACGCTTTCGCACCTCAGCGTCAATATGTGTCCAGTGAGTCGCCTTCGCCACTGGTGTTCTTCCGAATATCTACGAATTTCACCTCTACACTCGGAATTCCACTCACCTCTCCACAATTCTAGCGATGCAGTCTTAAAGGCAGTTCCGGAGTTAAGCTCCGGGCTTTCACCTCTAACTTACAAAGCCGCCTACGCGCGCTTTACGCCCAGTAATTCCGAACAACCCTAGCCCCCTCCGTATTACCGCGGCTGCTGGCAAATT
+
CCCCCCCCC*CCCCCCCCCCCCCCCC**CCCCCCCCCC55CCCCCCCCCCCCCCCC5CCCCCCC5C5CCCCCCCCCCCCCCCCCCCCCCCCCCCC5CCCCC5CCCCCCC5CCCCCCCCCCCC*CCCCCCCCCCCCCCCCCCCCCCCCCCCC5CCC*CCCCCC*CCCC5C5CCCCCCC*CCCCCCCCCCC*CCCCCCCCCCC*CCCCCCCCCCCCCCCCCCCCCCCC5CCCCC*5*5**CCC5CCCCCC*55C*CC5CCCCCCC*5CCC55*CC5CC55CCC*55CC55CC5C55CCC####
@VH01349:24:AACVJTHM5:1:1110:44211:17433 2:N:0:AGGTGAGA+GGCATAGA
TGCAAGGGACTACACGGGTTTCTAATCCTGTTTGCTCCCCACGCTTTCGCACCTCAGCGTCAATACCGGTCCAGTGAGCCGCCTTCGCCACTGGTGTTCTTCCGAATATCTACGAATCTCACCTCTACACTCGGAATTCCACTCACCTCTCCCGGATTCAAGCGATGCAGTTTCAAAGGCAGTTCCGGAGTTGAGGCCCGGGATTTCACCTCTGACTTACAAAGCCGCCTACGCGCGCTTTACGCCCAGTAATTCCGAACAACGCTAGCCCCCTCCGTATTACCGCGGCTGGTGGCACGCC
+
CCCCCCCCCCCCCCCCCCCCCCCCCCCCCCCCCCCCCCCCCCCCCCCCCCCC5CCCCCCCCCCCC5CCCCCCCCCCCCC*CCCCCCCCCCCCCCCCCCCCCCCCCCCCCCCCCCCCCCCCCCCCCCCCCCCCCCCCCCCCCCCCCCCCCCCC*CCCCCCCCCCCCCCCCCCCC5CCCCCCCCCCCCCCCCCC*CC*CCCCCCC5CC*C5CCCCCCCCCCCCCCCCCCCCCCCCCCCCCCCCCCCCC*5CCCCC5CCCCCCCCCCCCCC5CC*CCCCCCCCCCCCCC*CCCC*5CCCC####
@VH01349:24:AACVJTHM5:1:1110:40462:18304 2:N:0:AGGTGAGA+GGCATAGA
TGCAAGGGACTACTGGGGTATCTAATCCTGTTTGCTCCCCACGCTTTCGCATCTCAGCGTCAGTACCGGGCCAGTGAGCCGCCTTCGCCACTGGTGTTCTTCCGAATATCTACGAATTTCACCTCTACACTCGGAGTTCCACTCACCTCTCCCGGACTCAAGATCGACAGTATCGAAGGCAGTTCCGAGGTTGAGCCTGGGGCTTTCACCCCCGACTTTTCGATCGGCCTGGATGCGCTTTACGCCCCGTGATTCCGAACAACGCTAGCCGCCTTCGTATTATCGCGGCTGCTGGGATTTG
+
5CC5C*CCCCC55C5CCCCCCCCCCC*5CCCCCCCCCCC*C5CCCCCCC*5CCCCCCCCCCCCC5**CC*CCCCCCCC*CC*CCCC*C5C55CCCCCC5C5C*CCCCCCCCCC5CCCCCCC5CC*CCCC*C5CCCCC5CCCC5CC5CCCCCCC*C5CCCCCC*C*C55CCCCC5C55*CCC55C55CC5**C*CCCCC*5C5*C5CC55*55*55CC5*555C5C*55C55*C5CC5*C5CC5C*5C*555C555555*5**55*5555555*555555555**5555555555555####
@VH01349:24:AACVJTHM5:1:1110:65589:18663 2:N:0:AGGTGAGA+GGCATAGA
TGCAAGGGACTACTCGGGTTTCTAATCCTGTTTGCTCCCCACGCTTTCGCGCCTCAGCGTCAGAACTGGTCCAGGTGGCCGCCTTCGCCACGAGTGTTCTCCCCCATCTCTACGCATTTCACCGCTACACGGGGAATTCCACCAGCCCCTCCCAGCCTCAAGTCTCACAGTTTCTGCGGCTAAACACGGTTGAGCCGTGTGATTTCACAGCAGACATATGAGACCCCCTGCGCGCCCTTTACGCCCAATAATTCCGAACAACGCTTGCCCCTTCCGTATTACCGCGGCTGCTGCCACACGG
+
CCCCCCCCCCCCCC5*C*CCCCCCCCCCCCCC5CCCCCC5CC5CCCCCCC5CCCCCCCCCCCCCCCCCCCCCCC*CCC**CCCCCCCCCCCCCCCCCCCCCCCC5CCCCCCCCCCCCCCCCCCCCCC5CCCCCCCCCCCCCCCCCCCCCCC*CC*CCC5CCC5CCCCCCCCCCCCC5C5CCCCCCCCCCCC*C5CCCC*CC55CCCCCCCCCCC5CCCC*CCCC**C5C5*CCCC*C5CCC*CCCCCCCCCCC5CCCCCC555CCC*C*CCCCCCCCCCC**C*5C55C*C*C*5CC####
@VH01349:24:AACVJTHM5:1:1110:7324:19250 2:N:0:AGGTGAGA+GGCATAGA
TGCAAGGGACTACTAGGGTATCTAATCCTGTTTGCTCCCCACGCTTTCGCTCCTCAGCGTCAGTGCCGGCCCAGAGAACCGCCTTCGCTAGTGGTGTTCCTCCCGATATCTGCGCATTTCACCGCTACACCGGGAATTCCGTTCTCCTCTACCGGACTCGAGTCACAGCAGTATCGACTGCAATTCTGAGGTTGAGCCTCAGACTTTCACAGCCGACTTGCTGAACCGCCTACGACCTCTTTACCCCCAATCATTCCGGATAACCCTCGCACCCAACGTATTACCGCGCCTCCTGGCTGTC
+
CCC5CCC*CCCCCCCCCCCCCCCCCCCCCCCCCCC5CC55CCCCCCCCC5CCCCCCC5CCCC5CC*CCCCC*CCCC5CCCCCCCCCCCCC*CCCCCCC*CC5CCCCCCCCCCCCCCCCCCCCCC*CCCCCC*CC5CCCCCCCCC5*5CCCC55CCC*CCCC*C*CCCCC5CCCCC*CCC*CCCC55C*C5CCC5CCCCCC5CCCCCCCCCCC5CCCCCCC5C5CCCCCC5C*CCC*5CCCCCCC*5CCC*55CCC5CCCCC**555C*C555C5CC*CC5*CC55C555*C55C55*####
@VH01349:24:AACVJTHM5:1:1110:34989:19421 2:N:0:AGGTGAGA+GGCATAGA
TGCAAGGGACTACCGGGGTATCTAATCCTGTTTGCTCCCCCAGCTTTCGCGCCTCAGCGTCAGAGACAGCCCAGAAGCTCGCCTTCGCCAACGGTGTTCCTCCAGATATCTACGCATTTCACCGCTACACCTGGAATTCCAGCTTCCTCTACTGCCCTCAAGCCTCGCAGTTTGGAGGGCAATTCCCTGGTTGAGCCAGGACATTTCACACACCACTTACGAGGCCGCCTACGCGCCCTTTACGCCCAGTGATTCCGAACAACCTTTGCTCCCCCCGTGTTTCCGCCGCTGCTGGGATTCT
+
CCCCCCCCCCCCCCCCCCC5CCCCCCCCCCCCCCCCCCCCCCCCCCCCCCCCCCCCCCCCCCCCC5C5CCCCCCCCCCC*CCCCCCC5CCCCCC5CCC*CCCCCCCCC5CCCCCCCCCCCCCCCCCCC5*CCCCCCCCCCCCCCCCCCCCCCCCCCCCCCCCCCC*CCCCCCCCCCC**CCCCCCCCCCCCCCC*CCC5CCCCCCCCCCCCCCCCCCCC5CCC**CC5CCCC*CCCCCCCCCCCCCC5*CC5CC55CCC5C55*55C*C55CCCCCC*55C*5C5C5*C*C*55C**####
@VH01349:24:AACVJTHM5:1:1110:15997:19515 2:N:0:AGGTGAGA+GGCATAGA
TGCAAGGGACTACTAGGGTTTCTAATCCGGATCGCTCCCCACGCTTTCGCGCCTCAGCGTCAGTATCAGACCAGAAAGCCGCCTTCGCCGCTGGTGTTCCTCCGGATATCTACGTATTCCACCACTACACCCGGAATTCCACTTTCCCCTTCTGACCTCAAGCCCGGCAGTTTCGCACGGCCCCTCCCAGTTAAGCCGGGAGATTTCACGCACGACATACCAAGCCGCCTACGCGCGCTTTACGCCCAATAATTCCGGACAACGCTTGCCCCCTACGTATTACCGCGGCTGCTGGCACGGC
+
CCCCCCCCCCCCCCCCCCCCCCCCCCCCCCCCCCCCCCCCCCCCCC5CCCCCCCCCCC5CCCCCCCCCCC5CC5CCCCCCCCCCCCCCCCCCCCCCCCCCCCCCCCCCCCCCCCCCCCCCCC5CCCCCCC5CCCCCCCCCCCCCCCCCCCCCC*CCCCCCCCCCCCCCCCCCC5CCC*CCCCCCCCCC5CCCCCCCCCCCCCCCCCCCCCC*CCCCCCCC5CC55CCCCCC*CCCCCCC5CCCCCCCCCC5CCCCCCCCC55CCCCCCCC*CCCCC5CCCCCC*CCCCCC5CCCCCC####
@VH01349:24:AACVJTHM5:1:1110:39723:20026 2:N:0:AGGTGAGA+GGCATAGA
TGCAAGGGACTACTGGGGTTTCTAATCCTGTTCGCTCCCCACGCTTTCGCGCCTCAGCGTCAGTATTATGCCAGGTGGCTGCCTTCGCCATCGACGTTCCTTCCGATCTCTACGCATTTCACCGCTACACCGGAAATTCCGCCACCCTCTCATATACTCCAGTCAGATAGTTTGCGATGCACTTCCCAGGTTAAGCCCCGGGCTTTCACATCACACACATCTCACCGCCTACGCGCCCTTTACGCCCAGTAACTCCGATTAACGCTTGCACCCTCTGTATTACCGCGGCTGCTGGCAAACA
+
CC5CCCCCCCCCCCCCCCCCCC5CCCCCCCCCCCCCCCC5CCCCCCCCCCCCCCCCCCCCCCCCCCCCCC5CCCCCCCCCCCCCCCCCCCCCCCCCCCCCCCCCCCCCCCCCCCCCCCCCCCCCCCCCCCCC*CCCCCCCCCCCCCCC5CCCCCCCCCCCCCCCCCCCCCCCCCCCCCC*CCCCCCCCC5CCCCCCCC*C5CCC5CCCCCCCCCCCCCCCC55CC**5CCCC555**C*CC5CC55CCCCCC5C5*CC5C55555C55CC555CCCC*5CC*555CCC55C5*CCC5####
@VH01349:24:AACVJTHM5:1:1110:76685:20064 2:N:0:AGGTGAGA+GGCATAGA
TGCAAGGGACTACTGGGGTTTCTAATCCTGTTTGCTCCCCACGCTTTCGTGCATGAGCGTCAGTATCGGCCCAGGGGGCTGCCTTCGCCATCGGTGTTCCTCCACATATCTACGCATTTCACTGCTACACGTGGAATTCCACCCCCCTCTGCCGTACTCTAGCCGTGCAGTCACAAGCGGAGTTCCCAGGTTAAGCCCGGGGATTTCACACCTGTCTTACACAACCGCCTGCGCACGCTTTACGCCCAGTAATTCCGATTAACGCTCGCACCCTACGTATTACCGCGGCTGCTGGCAAGGC
+
CCCCCCCCCCCCCCCCCCCCCCCCCCC*CCCCCCCCCCCCCCCCCCCCCCCCCCCCCCCCCCCCCCCCC5CCCCCCCCCCCCCCCCCCCCCCCCCCCCCCCCCCCCCCCCCCCCCCCCCCCCCCCCC5C5CCCCCCCC*CCCCCCCCCCCCCCCCCCCCCCC*CCCCCCCCC*CCCCCC*CCCC5C*CC*CCCCCCCC*CCCCCCCCCCC*CCCCCC5CCCCCCCCCCCCCC**CCCCCCCCCCC**CCCCCCCCCCCCCCCC*C5CCCCCCCCCCC5CCCCCCCCCC**C5**C5*####
@VH01349:24:AACVJTHM5:1:1110:44059:22544 2:N:0:AGGTGAGA+GGCATAGA
TGCAAGGGACTACACGGGTATCTAATCCTGTTTGCTCCCCACGCTTTCGCGCCTCAGCGTCAGTACCGGGCCAGTGTATCGCCTTCGCCACCGGTGTTCTTCCTAATATCTACGAATTCCACCTCTACACTAGGAGTTCCATACACCTCTCCCGGACTCTAGGTCGCCAGTATGGAAGGCAGTTCCGAGGTTGAGCCTCAGGATTTCACCCCCGACTTAACGACCCGCCTACGCGCGCTTTACGCCCTGTAAATCCGAACAACGCTAGCCCCCTTCGTATTACCGCGGCTGCTGGCATTCC
+
CCCCCCCCCCCCCCCCCCCCCCCCCCCCCCCCCCCC*CCCCCCCCCCCCCCCCCCCC*CCCCCCCC5CCCCCCCCCCCCCCCCCCCCCCCCCCCCCCCCCCCCCCCCCCCCCCCCCCCCCCCCCCCCCCCCCCCCCCCCCCCCCCCCCCCCCCCCCCCC*CCCCC*CCC5CC5*CCCCCCCCCCC*CCCCCCCCCCCCCCCCCCCCCC5C*CCCCC5CCCC*CCCCCCCCC5CCCCC*CCC5CCCCC*C5*C5CCC55*55555*555*555*C5555555555*55555555CCC*####
@VH01349:24:AACVJTHM5:1:1110:53281:24229 2:N:0:AGGTGAGA+GGCATAGA
TGCAAGGGACTACTGGGGTATCTAATCCTGTTTGCTCCCCACGCTTTCGCACATGAGCGTCAGTATTGGTCCAGGAAGTCGCTTTCGCCACTGATGTTCCTTCAGATATCTACGCATTTCACCGCTACACCTGAAATTCCACTTCCCTCTCCCATACTCTAGCAATGCAGTCCCGAATGCAGTTCCCAGGTTAAGCCCGGGGATTTCACATCCGGCTTGCAAAGCCGCCTACGCGCGCTTTACGCCCAGTAATTCCGATTAACGCTCGCACCCTCTGTATTACCCCGGCTGCTGGCATGCT
+
CCCCCCCCCCCCCCCCCCCCCCCCCCCCCCCCCCCCCCCCCCCCCCCCCCCCCC5CCCCCCCCCCCC5CCCCCCCCCCCCCCCCCCCC*CCCC5CCCCC5CCCCCCCCCCCCCC5CCCCCCCCC5CCCCCCCCCCCCCCCCCCCCCCCCCC*5CCCCCCCCCCCCCCCCCCCCCCC*CC*CC5CCC*CCCCCC55CCCCCCCCCCCCCCCCC5CCCCCCCCC5CCCCCCCCCCCCCC5CCCC5CC*C*5CCCCCC5CCCCCCC**5CCCCC*CCCCCCCC5CC**CC555*CC*C55####
@VH01349:24:AACVJTHM5:1:1110:17701:24892 2:N:0:AGGTGAGA+GGCATAGA
TGCAAGGGACTACACGGGTATCTAATCCTGTTTGCTCCCCACGCTTTCGCGCCTCAGCGTCAGTACCGGTCCAGGTAGCCGCCTTCGCCACTGGTGTTCCTCCCAATATCTACGCATTTCACCGCTACACTGGGAATTGCGCTACCCCCTCCCGGACTCTAGCCGAACAGTATCGAAGGCAGTTCCCAAGTTCAGCTCGGGGATTTCACCTTCGACTTATCCGGCCGCCTACGCGCCCTTTACGCCCAGTAATTCGGAATAACGCTCGCCCCCTCCGTATTACCGCGGCTCCTGCGACGTA
+
CCCCCCCCCCCCCCCCCCCCCCCCCCCCCCCCCCCCCC*CCCCCCCCCCCCCCCCCCCCC5CCCCCCCCCC*CCCCCC5CCCCCCCCCCCCCCCC5CCCCCCCCCCCCCCCCCCCCCCCCCCCCCCCCCCCCCCCCCC*CCCCCC5CCCCCCCCCCCCCCCCCC5CCCCCCCCCCCCC*CCCCCCCCCCCCC*C5CCCCCCCCCCCCC*CCCC*CCCC*CCC*5CCCCCCC5CC*C5*5CCC5CC**CCCCC5CC*CCCCCC55C*CCC*CCCC*CCCCCCCC5C*C*CC*5C5C*C####
@VH01349:24:AACVJTHM5:1:1110:64699:25876 2:N:0:AGGTGAGA+GGCATAGA
TGCAAGGGACTACTAGGGTTTCTAATCCTGTTTGCTATCCACGCTTTCGCGCCTCAGCGTCAGTTACAGACCAAAGAGCCGGCTTCGCCACTGGTGTTCCTCCACATCTCTACGCATTTCACCGCTACACGTGGAATTCCGCTCTTCTCTTCTGGACTCAAGTCTCCCAGTTTCCAATGACCGTCCCCGGTTGAGCCGGGGGCTTTCACATCAGACTTAAGAGACCGCCTGCGCGCGGTTTACGCCCAATAATTCCGGACAACGCTTGCCACCTACGTATTACGGCGGCTGCTGGCAAAAT
+
CCCCCCCCCCCCCCCCCCCCCCCCCCCCCCCCCCCCCCCCCCCCCCCCCCCCCCCCCCCCCCCCCC*CCCC*CCCCCCCCC*CCCCC5CCCCCCCCCCCCCC5CCCCCCCCCCCCCCCCCCCCCCCCCCCCCCCCCCCCCCCC5CCCCCCCCCC*CCC*CCCCCCCCCC*CCCCCC*CCCCC*CC5CCCCCCCC**CC5C5C*CCC5C55C5C5CCCC5CC**CCCCCCC5CCCC*5*CC5C5CCC5C5CCCC5C5C55CC555*5C*55CCCC55555555**555555**5C555####
@VH01349:24:AACVJTHM5:1:1110:76287:27088 2:N:0:AGGTGAGA+GGCATAGA
TGCAAGGGACTACTCGGGTTTCTAATCCTGTTTGCTCCGCACGCTTTCGCACCTCAGCGTCAGTGCCGGACCAGTGGGCCGCCTTCGCCACTGGTGTTCTTCCTAATATCTACGAATTTCACCTCTACACTAGGAATTCCACCCACCTCTTCCGGACTCGAGATGTGCTGTATCAAAGGCAGTTCCGAGGTTGAGCCCCGGGATTTCACCCCTGACTGACACACCCGCCTACGTGCGCTTTACGCCCAGTGATTCCGAGGAACGGTAGCCCCCTTGGTATTACCGCGGCTGCTGGCACGAT
+
CCCCCCCCCCCCCCCCCCCCCCC*CCCCCCCCCCCCCC*CCCCCCCCCCCCCCCCCCCCCCCCCCCCC**C*CCCCCCCCCCCCCCCCCCCCC55CCCCCCCCCC5CCCCCCCCCCCCCCCCCCCCCCCCCCCCCCCCC*CCCCCC*CCCCCCCCCCCCCCCCCCCC*CCCCCCCCC55CCCCCCCCCCCCCCCC5CCCCCCCCC5CCCCCCCCCCCCCCCCCCCCCCCCCCCCCCC*CCCC*CCCC*CC55CCCC*CC*CCC***CCC*C5CCC*55CCC5*5555CC55*CC*5C####
@VH01349:24:AACVJTHM5:1:1110:38852:27183 2:N:0:AGGTGAGA+GGCATAGA
TGCAAGGGACTACACGGGTTTCTAATCCTGTTTGCTCCCCACGCTTTCGCGCCTCAGCGTCAGTTACAGCCCAGAAAGTCGCCTTCGCCACTGGTGTTCCTCCACATCTCTACGCATTTCAGCGCTACACGTGGAATTCCACTTTCCTCTTCTGCACTCAAGTCAACCAGTTTCCAGTGCGAACCAGGGTTGAGCCCCAGCCTTAAACACCAGACTTAATTGACCGCCTGCGCGCGCTTTACGCCCAATAATTCCGGACAACGCTTGCCCCCTACGTATTACGGCGGCTGGTGGCACGCCT
+
C5CCCCCC5CCCCCCCCCCCCCCCCC*5C*CCCCCCCCCCCCCCCCCCCCCCCCCCC**CCCCCC*C*CCCCCCCCCCCCCCCCCCCCCCCCCCCCCCCCCCCCCCCCCCCCCCCCCCC5C*CC*CCC5CC5CCCCCC*CCCCCCCCCCCCCCCC5CCCCCCCCCCCCC5CCCCCCCCCCCC5CCCC5CCCCCCCCCC5CCCCCCCCCCCCC5CCCC*CCC*5CCC5CCCCC*CCC5*CCCC55C5CCCCCC5*5CCCC5C555CCC**C***55555555*555555C5*5*5555####
@VH01349:24:AACVJTHM5:1:1110:6548:28091 2:N:0:AGGTGAGA+GGCATAGA
TGCAAGGGACTACTAGGGTTTCTAATCCTGTTCGCTCCCCACGCTTTCGCGCCTCAGTGTCAGTTACAGACCAGAAAGTCGCCTTCGCCACTGGTGTTCCTCCAAATCTCTACGCATTTCACCGCTACACTTGGAATTCCACTTTCCTCTTCTGCACTCAAGTTCCCCAGTTTCCAATGACCCTCCACGGTTGAGCCGTGGGCTTTCACATCAGACTTAAGAAACCACCTGCGCGCGCTTTACGCCCAATAATTCCGGACAACGCTTGCCACCTACGTATTACCGCGGCTGCTGGGCCAGA
+
CCCCCCC55CCCCCCCCCC5CCCCCCCCCCCCCCCCCCCCCCCCCCCCCCC*CCCCCCCCCCCCCCCCCCCCCCCCCCCC*CCCCCCCCCCCCCCCCC*CCCCCC5CCCCCCCCCCCCCCCCCCCCCCCCCCCCCCCCCCCCCCCC5CCCCCCC*CCCC*CCCC5CC5CCCCCCCCCCCCC*CCCC5CCCC55CCC*CCCCC*CCCCCCC5C5CCCCCCCCCCC*C*CC*CCC5CCC5C5CCCC55CC5*CCCC5C*CCCCC5C5CC5C5****C55555CC5CC**5C5C5C5C**####
@VH01349:24:AACVJTHM5:1:1110:12494:28962 2:N:0:AGGTGAGA+GGCATAGA
TGCAAGGGACTACTGGGGTTTCTAATCCTGTTTGCTCCCCACGCTTTCGCACCTCAGCGTCAGTACCGGACCAGTGAGCCGCCTTCGCCACTGGTGTTCTTCCTAATATCTACGAATTTCACCTCTACACTAGGAATTCCACTCAGCTCTTCCGGACTCGAGATTCGCAGTATCAAAGGCAGTTCCGAGGTTGAGCCCCGGGATTTCACCCCTGACTTACAAATCCGCCTACGTGCGCTTTACGCCCAGTAATTCCGAACAACGCTAGGCGCCTTCGTATTAGCGCGGCTGGTGGCATCCC
+
CCC*CCCCCCCCCCCC5CCCC*CCCCCCCCCCCCCCCCCCCCCCCCCC5C*C*CCCCCCCC5CCCCCCCC5CCCCCCCCCCC5CCCCCCCCCCCCCCCCCCC*5CCCCCCCCC5CCCCCCCCCCCCC5CCCCCCCCCCCCCCCCC*CCCCCCCCCCCC5C*CCCCC*CCCCCCCC5C5CC5*CCCCCCCCCCC55C*5CC5C*55C*CCCCCCC55C55CCCCCC5CCC55CCCCCCCCCCCCC5C5C5CCCCCCC5CCC5C5C5C*555555C*CC5CC5C*5C55*5CCCC*C*5####
@VH01349:24:AACVJTHM5:1:1110:77499:29284 2:N:0:AGGTGAGA+GGCATAGA
TGCAAGGGACTACAAGGGTATCTAATCCTGTTTGCTCCCCACGCTTTCGCGCCTCAGCCTCAGTGCCGGTCCAGATGGCCGCCTTCGCCACCGGTGTTCTTCCCAATATCTAGGAATTTCACCTCTACACTGGGAATTCCGCCATCCTCTCCCGGACTCAAGCACCCGAGTCTCAAGCGCCGTCGCCGGGTTGAGCCCGGGACTTTGACGCCTGACTTGGAGCGCCGCCTACGCGCCCTTTACGCCGAGTAATTCCGAACAACGCTAGCCCCCTCCGTATTTCCGCGGCTGCTGGCAGATA
+
CCCCC*CCCCCCCCCCCCCCCCCC*CCCCCCCCCCCCC*C5CCCCCCCCC5CCCCCC**CCCCCC*555C5CCCCC*CCC*CCCCCC5CCCCCCCC*CCCCCC5CCC5C*CC5CC5CCC5CC*C5CCCCCC5CCCC5CCCCCCCCCCCC*C55CCCCC5CCCCCCCC*CCCCCC*CCC5C5CCC*5CC555CCC55C*C55CCCCC*CC5CCC5CCCCC5CC5CCCCC5CC5C5C5CCCCCC5C*C*555CC5C5C5CC5CCC*CCCC*CCCCC5C*CC5C5**5**55*C5C5CC5####
@VH01349:24:AACVJTHM5:1:1110:22700:30231 2:N:0:AGGTGAGA+GGCATAGA
TGCAAGGGACTACAAGGGTTTCTAATCCTGTTCGCTCCCCACGCTTTCGGTCCTCAGCGTCAGTTACTGCCCAGAGACCCGCCTTCGCCACCGGTGTTCCTCCTGATATCTGCGCATTCCACCGCTACACCAGGAATTCCAGTCTCCCCTGTAGTACTCCAGTCTCCCCGTATCGCCCGCACGCCGAGGGTTAAGCCCCCGGTTTTCACGAACAACGCGACAAACCACCTACCAGCTCTTTACGCCGAGTAATTCCGGACAACGCTCGCACCCTACGTATTACGGCGGGTGCTGGCAAATG
+
CCCCCCCCCCCCCCCCCCCCCCCCCCCCCCCCCCCCCCCCCCCCCCCCC*CCCCCCCCCCCCCCCCCCCCCCCCCCCCCCCCCCCCC*CC*C5CCCCCCCCCCCCCCCCCC*CC*CCCCCCCC**CCCC5CCCCC5CCCCCCC5CCC5CCCC5CCC*CCC5CCCC*CCCCC*CCCCCCCCCCCCCCCCCC*C*CCC5CCCCCCCCCCC5CCCCCCC*55CCC*CCCCCCC55*5C*C5CCCCC*CCC*5*555555555C5555CC*55555*55555*5555**55555*5C5555####
@VH01349:24:AACVJTHM5:1:1110:34099:30647 2:N:0:AGGTGAGA+GGCATAGA
TGCAAGGGACTACAAGGGTATCTAATCCTGTTTGCTACCCACGCTTTCGGGTCTGAGCGTCAGTCACCGTCCAGGTGGCCGCCTTCGCCACTGGTGTTCCTCCCGATATCTACGAATTTCACCTCTACACCGGGAATTCGGCCACCCTCTCCGGGACTCTAGCGAGGCAGTTTCGAGTGCAGTTCCTGGGTTGAGCCGAGGGATTTCACACCCGACTTGCCAAGCCGCCTACAGCCGCTTTAGGCCCAATGATTCCGAACAACGCTTGCGCCCTCTGTATTACCGCGGCTGCTGGCACTCA
+
CCCCCCC5CCCCCCCCCCCCCCCCCCCCCCCCCCCCC5CCCCCCCCCCCCCCCCCCC5CCCCCCCCCCCCCCCCCCCCCCCCCCC5C*CCCCCCCCCCC*CCCCCCCCCCCCCCCCCCCCCC5CCCCCCCCCCCC5CCC*5CCCCCCCCCCCCCCCCCCCCC5CCCC*CCCCCCCCCCCC5CCCCCCCCCCCCCCCC*CCC*CCCCCCCCCCCCCCCCCCCCCCCCC*CCCCC*CCC55CCC5C*CCCCCCCCCCCCCCCCCCC*CCCCCCCCCCCCCCCC5C*5C5**5CCCCCCC####
@VH01349:24:AACVJTHM5:1:1110:46597:31253 2:N:0:AGGTGAGA+GGCATAGA
TGCAAGGGACTACAAGGGTTTCTAATCCTGTTTGCTCCCCACGCTTTCGTGCATCAGCGTCAGTGTTAGCCCAGGGGGCTGCCTTCGCCATCGGTGTTCCTCCACATCTCTACGGATTTCACTGCTACACGTGGAATTCCACCCCCCTCTGCCACACTCAAGTCTGCCTGTAACAAGCGCAGTTCCCAGGTTAAGCCCCGGGATTTCACACCTGTCTTAACAAACCGCCTACGCACGCTTTACGCCCACTAATTCGGATTAACGCTTGCACCCTACGTATTACCGCGGCTGCTGCCACTCA
+
CCCCCC*CCCCCCCCCCCCCCCCCCCCCCCCCCCCCC*CCCCCCCCCCCCCCC55CCC*CC*5C*CCCCC55C5CC5C5CC5CC5CCCCCC5CCC*C5CCC5CCCCCCCC5C5C5CCCCCCC5CCCCC*5CCCCC5CC5*CCCCC5CC5C5*CCCCCC*CC*CCCCCC**CC5C5C*5C5CC5CC5CCCCCCCCCCCC*CCCCCCCCC5CCCCCCCCC*CCC5CC5CC*CC5C5C5C5C5CC*5C*C**5C*55**5555*555**5555555C5C5*C5C55*555C55555C*55####
@VH01349:24:AACVJTHM5:1:1110:45101:31688 2:N:0:AGGTGAGA+GGCATAGA
TGCAAGGGACTACTAGGGTATCTAATCCCGTTTGCTACCCTAGCTTTCGCGCCTCAGCGTCAATCTCGGTCCAGGATGCCGCCTTCGCCACCGGTGTTCCTCCAGATATCTACGCATTTCACCGCTACACCTGGAATTCCACATCCCTCTCCCGAATTCAAGCCCGCCAGTATCACACGCAGTTCCCCGGTTGAGCCGAGGGATTTCACGTGTGACTTAGCAGGCCGCCTACGCGCCCTTTACGCCCAGTAATTCCGAACAACGCTTGCCCCCCCCGTATTACCGCGGCTGCTGGCAAAGA
+
CCCCCCCCCCCCCCCCCCCCCCCCCCCCCCCCCCCCCCCCC5CCCCCCCCCCCCCCCCCCCCCCCC*CCCCCCCCCCC5CCCCCCCC*CCCCCCCCCCCCCCCCCCCCCCCCCCCCC5CCCCCCCCCCCCCCCCCCCCCCCCCCCCCCCCCCCCCCCCCCCCCCCCCCCCCCCCCCCCCCCCCCCCCCCCCC*CCCCCCCCCCCCCCCCCCCCCCCCCC55CCCCCCCCCCCCCCCCCCCC5C5CCCCCC5CCCCCCCCCCCCCCCCCCCCCCCCCCCCCCCCC*5CC*C*CCCCCC####
@VH01349:24:AACVJTHM5:1:1110:78011:31764 2:N:0:AGGTGAGA+GGCATAGA
TGCAAGGGACTACTGGGGTATCTAATCCGGATCGCTCCCCACGCTTTCGCGCCTCAGCGTCAGCAAAGCTCCAGGCAACCGCCTTCGCCACTGGTGTTCCTCCCGATATCTACGCATTCCACCACTACACCGGGAATTCCATTGCCCCCTAGCTTGCTCCAGCTCGGCCGTATCCGCTGACCCCGCCCAGTTGAGCCGGGCGATTTCACAACGGACGTGCGCTGCCGCCTGCGCGCCCTTTACGCCGAATAAATCCGGCCAACGCTTGCACCCTACGTATTACGGCGGCTGCTGCCAGATA
+
CCCCCCCCCCCCCCCCCCCCCCCCCCC5CCCCCCCCC*CCCCCCCC5CCC5CCCCCCCCCCCCCCCCCCCCCCCCCCCC*CCCCCCCCCCCCCCCCCC5C5CCCCCCCCCCCC55CCCCCCCCCCCCCCC*CCCC5CCCC5CCCCCCCCC*C5CCCCC*C5CCCCCCCCCC5CCCCCCCC*C5CCCC5C5CCCCCCCCCCCCCCCCCCCCCCCCCCCCCC5**CCCC*CCC5C5CCCCC*CCCCCCC**55C5555CC5CC55**CC5*555*5555CCCC55*C55*5CC5CC5C5####
@VH01349:24:AACVJTHM5:1:1110:47676:33354 2:N:0:AGGTGAGA+GGCATAGA
TGCAAGGGACTACTGGGGTATCTAATCCTGTTTGATCCCCACGCTTTCGCGTCTTAGTGTCAGTATCGATCCAGAGAACCGCTTTCGCCACCGGTGTTCCTCCCAATATCTACGAATTTCACCTCTACACTGGGAATTCCGTCCTCCTCTCTCGTACTCAAGCTTGGCAGTTTCAGGCGCACTTCCTCGGTTAGGCCGAGGGCTTTCACACCTGACATGACAAGCCACCTACACGCGCTTTACGCCCAGTAATTCCGAACAACGCTTGCACCCTCCGTATTACCGCGGCTGCTGGCACATA
+
CCCCCCCCCCCCCCCCCCCC*CCCCCCCCCCCCCCCCCCCCCCCCCCCCCCCCCCCCC*CCCCCCCCCCCC5CCCCCCCCCCCCCC5CCCCCCCCCCCCCCCCCCCCCCCCCCCCCCCCCCC5CCCCCCCCCCCCCCCCCCCCCCCCCCCCCCCCC5CCCCCCCCCCCCCCCCCCCCCCCCCCCCCCCCCCCCC5CCCCCCC*CCCCCCCCCCCCCCC*CCCCCCCCCCCCCCCCCC*CCCCCCC*CCCCCCCCCCCC55CCCC5CCCCC*CCCCCCCC*CCCC*5CCCCCCC5CCC####
@VH01349:24:AACVJTHM5:1:1110:71232:34187 2:N:0:AGGTGAGA+GGCATAGA
TGCAAGGGACTACAGGGGTATCTAATCCTGTTCGCTCCCCATGCTTTCGCTCCTCAGCGTCAGTTACGGCCCAGAGATCTGCCTTCGCCATCGGTGTTCCTCCTGATATCTGCGCATTCCACCGCTACACCAGCAATTCCAATCTCCCCTACCGCACTCTAGTCTGCCCGTACCCACTGCAGGCTGGGGGTTGAGCCCCCAGATTTCACAGCAGACGCGACAAACCGCCTACGAGCTCTTTACGCCCAATAATTCCGGACAACGCTTGCACCCTACGTATTACCGCGGCTGCTGGCATGTC
+
CCCCCCCCCCCCCCCCCCC5C5CCCCCCCCCCCCCCC*CCCCCCCCCCCCCCCCCCCCCCCCCCCCCCC5CCCC5CCCCCCCCCCCC5CCCCCCC5CC*CCCCC5CCCCCCCCCCCCCCCCCCCCCCCCCCCC*CCCCCCCCCCCCC5CCCC5CCCCCCCCCCCCCCCCCCCC5CCCCCCCCCCCCCCCCCCCCC5C5CCCCCCCCCCCCCCC5CCC*CCCCCCC5*CCCCCCCCCCC5CCC*5*CCC5CCCCCCC55C5CCC5*CCCCCCC*CC5CC5CCCCC5CCCCCCCCCCCC####
@VH01349:24:AACVJTHM5:1:1110:67407:34301 2:N:0:AGGTGAGA+GGCATAGA
TGCAAGGGACTACAAGGGTATCTAATCCTGTTTGCTCCCCACGCTTTCGCACCTCAGCGTCAGTATCGATCCAGGCGGCCGCCTTCGCCACTGATGTTCCTCCCTATATCTACGCATTTCACCGCTACACAGGGAATTCCACCGCCCTCTACCGTACTCTAGTCCGCCAGTCTGAAATGCAGTTCCCAGGTTGAGCCCAGGGCTTTCACATCCCATTTAACGAACCGCCTACCTGCGCTTTACGCCCAGTAATTCCGATTAACGTTCGCACCCTCCGTATTACCGCGGCTCCTGGCATCAC
+
CCCCCCCCCC*CCCCCC5C5CCCCCC*CCCCCCCCC5CCCC5CCCCCCCCCCCCCCC5CCCC5CCCCCCCCC*CCCCCCCCCCCCCCCCC5CCCCCCCCCC5CCC5CCCCCCCCCCCCCCCCC*CCCCCCC*CCCCCCCCCCCCCCCCCCCCCCCCCCCC*CCCCCCCCCCCCCCCCC5*CCCCCCCCC5CCCCCCCCCCC5CCCCCCC5CCCCCCCCCC5CCCC*CCC*C**C5CC*CCCCCCCC5CCCC*5*CCCC5CCC5555C5555555*55****555555*55**5555*####
@VH01349:24:AACVJTHM5:1:1110:31183:36933 2:N:0:AGGTGAGA+GGCATAGA
TGCAAGGGGACTACTAGGGTATCTAATCCTGTTTGCTCCCCACGCTTTCGCGCCTCAGCGTCAGTTGTGGTCCAGTTGGCCGCCTTCGCCACCGGTGTTCTTCCCAATATCTACGAATTTCACCTCTACACTGGGAATTCCACCAACCTCTCCCACACTCAAGCCCCGCCGTATCGGATGCCGTTCCCAGGTTGAGCCCAGGCCTTTCACATCCGACGATCAGACGCGCCTACGCGCCCTTTACGCCCAGTAATTCCGAACAACGCTAGCCCCCTTCGTATTACCCCGCGTGGTGGCCGGT
+
CC*CCC*CCCCCC5CC*55CCCCCCCCCCCCCCCCCCCCCCC5C*CCCCCCCCCCCCCCCCCCCCCCCCCCCCCCCCCCCCCCCCCCCCCCCCCCCCCC5CC*CCCCCCCCCCCCCCCCCCCCCCCCCCC5CCCCCCC5CCCCCCCCCCCCC**C5C*CCCC**CCCCCCCCCCCCCCCCCCCCCCCC*5*CC555CCCCCCCCC5CCCCCCCCCCC5CCC555*CCCCCCCCCCC5C5**CC5CCC5CCCCCCCC5CCCCCC55**CCCCC5CC5C5C5555C5*55C5*5*55*5####
@VH01349:24:AACVJTHM5:1:1110:70399:37330 2:N:0:AGGTGAGA+GGCATAGA
TGCAAGGGACTACACGGGTTTCTAATCCTGTTTGCTCCCCACGCTTTCGCACCTCAGCGTCAGTACCGAGCCAGTGAGCCGCCTTCGCCACTGGTGTTCCTCCGAATATCTACGAATTTCACCTCTACACTCGGAATTCCACTCACCTCTCTCGGACTCTAGATCGCCAGTATTAAAGGCAGTTCCAGGGTTGAGCCCTGGGATTTCACCCCTAACTTAACAATCCGCCTACGTGCGCTTTACGCCCAGTAATTGCGAACAACGCTAGCCCCCTTCGTATTACCGCGGCTGCTGGCATACG
+
CCCCCCCCCCCCCCCCCCCCCCCCCCCCCCCCCCCCCCCCCCCCCCCCCCCCCCCCCCCCCCCCCCCCCCCCCCCCCC5CCCCCCCCCCCCCCCCCCCCCCCCCCCCCCCCCCCCCCCCCCCCCCCCCCCCCCCCCCCCCCCCCCCCCCC5CCCCC*CCC*CC5***C5CCCCCCCCCC5CCCCCCC5CC*CCC5C*CCC5CCCCCCCC*CCCCCCCC5CCC5CC5CCCCCCCC5*C5CCCCC5CC*CCCC*CC*5*CC*CCC5CCC5C5CC5C5C5C5C5C*5C5CCCC5555CCC####
@VH01349:24:AACVJTHM5:1:1110:11509:37444 2:N:0:AGGTGAGA+GGCATAGA
TGCAAGGGACTACCAGGGTTTCTAATCCTGTTCGCTCCCCACGCTTTCGCGTCTCAGCGTCAGTACCGTTCCAGAGAGCCGCTTTCGCCACGGGTGTTCTTCCTGATATCTGCGCATTTCACCGCTACACCAGGAATTCCACTCTCCTCACCCGGACTCTAGCCAGGGGGTTTCGGTCGACCTCTGAAGGTTGAGCCTCCAGTTTTCACAACCGACCTACCTGACCGCCTACACGCTCTTTACGCCCAATCAATCCGGACAACGCTTGCCCCCTACGTATTACCGCGGCTGGTGGCAGATA
+
CCCCCCCCCCCCCCCCCCCCCCCCCCCCC*CCCCCCCCCCCCCCCCCC5C5CCCCC*CCCCCCCCCCCCCCCCCCC5C5CCCCCCCCCCCCCCCC5CCCCCCCCC*C*5CCC5CCCC*CCCCCC5C*CCCCCCCCCCCCCCCCCCCCC5**CC*5CCCCCCCCCCC5***CCC*CCCCCC5CCCCCCCC*CCCCC*CCCCCCCCCCCCCCC5CCCCC5CCCC5*5C5CCCCCCC5CCCC*CC*CCCCC*5*555C5C55*CCC55CCC5**5*CC5555555555*5*555*5*55*####
@VH01349:24:AACVJTHM5:1:1110:73182:38788 2:N:0:AGGTGAGA+GGCATAGA
TGCAAGGGACTACACGGGTTTCTAATCCTGTTTGCTCCCCACGCTTTCGCACCTCAGCGTCAGTACCGAGCCAGTGAGCCGCCTTCGCCACTGGTGTTCCTCCGAATATCTACGAATTTCACCTCTACACTCGGAATTCCACTCACCTCTCTCGGACTCTAGATCGCCAGTATTAAAGGCAGTTCCAGGGTTGAGGCCTGGGATTTCACCGCTAACTTAACATTCCGCCTACGTGCGCTTTACGGCCAGTAATTCCGAACAACCCTAGCCCCCTTCGTATTACCGCGGCTGCTGGGATACG
+
CCCCCCCCCCCCCCCCCCCCC5CCCCCCCCCCCCCCCCCCCCC5CCCCCCCCCCCCCCCCCCCCCCCCCCCCCCCCCCCCCCCCCCCCCCCCCCCCCCCCCCCCCCCCCCCCCCCCCCCCCCCCCCCCCCCCC5CCCCCCCCCCCCCCCCCCC5CCCC*C**55***CCCCC*5CCC5**CCCCCC5CCC5CCCC*C5CC5C5CCC*CC5**C555CC*55**5C*55CC*555CCC*CCC**5*5*555**5555*555555*555**5555C5555555555*5555**5555*5####
@VH01349:24:AACVJTHM5:1:1110:26771:41079 2:N:0:AGGTGAGA+GGCATAGA
TGCAAGGGACTACAGGGGTATCTAATCCTGTTTGCTCCCCACGCTTTCGTGCCTCAGCCTCAGTCACGGTCCAGTAAGCCGTCTACACCGCCGGTGCTCCTCCTGATATCTACGCATTTCACCGCTACACCAGGAATTCCGCTTACCTCTCCCGCACTCCAAGCCTTCCAGTATCCGGCGCACCCTCCCGGTTAAGCCGGGAGATTTCACACCAGACTTAGAAAACCGCCTACGCACGCTTTACGCCCAGTAACTCCGAACAACGCTCGGGGCCTACGTATTACCGCGGCTGCTGGCTCCC
+
CCCCCCCCCCCCCCCCCCCCCCCCCCCCCCCCCCCCCCCCCCCCCCCCCCCCCCCCC5*CCCCCCCC5CCCCCCCCCCCCCCCCCCCCCCCCCCCCC5CCCCCC5CCCCCCCCCCCCCCCCCCCCCCCCC5CCCC5CCCCC5CCCCCCCCCCC**5CCCCCCCCCCCC5C*C*5CCC*C5CCCCCCCCCCCCCCC5CC5CCCCCCCCCCCCCCCCC5*5C5CCCCCCCCCCCCCCCCC*CCCC*C5*C**CCC5CC55C55CC55CCC55*5*55*C5CCCC5CC555C5CCCC*55####
@VH01349:24:AACVJTHM5:1:1110:14084:42669 2:N:0:AGGTGAGA+GGCATAGA
TGCAAGGGACTACTAGGGTATCTAATCCCGTTCGCTCCCCACGCTTTCGCCCCTCAGCGTCAGGTCTGATCCAGAGCATCGCTTTCGCCACTGGTGTTCCTCCCGATATCTACGCATTCCACGACTACACCGGGAATTCCACCCTCCTTTACCAGCCTCAAGCCAGGCAGTTTTGCACGCCCTCTCCCAGTTAAGCCGGGAGCTTTCACGTCCAACTTGCGTCGCCGCCTACGGGCGCTTTAGGCCCAATAAATCCGGATAACGCTTGTCCCCTACGTTTTACCGGGGCTGCTGGCCAAAC
+
CCCCCCCCCCCCCCCCCCCCCCCCCCCCCCCCCCCCCC*CCCCCCCCCCCCC5CCCC*CCCCCCCCCCCCCCCC*CCCCCC*CCCCCCCCCCCCC*CCCCCCCCCCC*CCCCCCCCCCC*5C*CCCCCC5CC5CCCCCCCCC*5CCCCCCCCCCCCCCCCC*CC5CCC5CC55CCCCCC**CCCCCC5C*CCCCC*C*CCCCCCCC*CCCCCC*CCC55C5CCC5555CC*C5CCCCC5CCCCCC*CCCCCCCCC55CCCC5CCC5CC*CCCC*CC*C*CCCCC55*C*C5555*5*####
@VH01349:24:AACVJTHM5:1:1110:31354:42745 2:N:0:AGGTGAGA+GGCATAGA
TGCAAGGGACTACAAGGGTTTCTAATCCCGTTTGCTCCCCTGGCTTTCGCTCCTCAGCGTCAATGTCGGTCCAGGATGCCGCCTTCGCCACCGGTATTCCTCCAGATATCTACGCATTTCACCGCTACACCTGGAATTCTGCATCCCTCTCCCGAATTCAAGCCATCCAGTATCGGATGCAGTTCCCAAGTTGAGCCTGGGGATTTCACATCCGACTTAGTTGGCCGCCTACGAGCCGTTTACGCCGAGTAATTCCGAACAACGCTTGCCCCCCCCGTATTACCGCGGCTGCTGGCAGTAA
+
C5CCCCCCCCCCCCCCCCCCCCCCCCCCCCCCCCCCCCC5CC*CCCCCCCCCCCCCCC*CCCCC5*CCCCCCCCCCCCCCCCCCCCCCCC*CCCCCCCCCCCCCCCCCCCCCCCCCCCCC**CCCCCCCCCC5CCCCCCCCCCCC*CCCCCCCCC*CCCCCC5CCCC5CCCCC*55CC5C5CCC5CCCCCCCCCCC*CCCCCCCCCCCCCCCCC*C5CC5C5*C5CCC5CCC*CC5C555CCC5CCCCCCC*CC*55C5555555CCC*CC*C555C5*CC55C5CCCCC*CCCCC*####
@VH01349:24:AACVJTHM5:1:1110:19008:42820 2:N:0:AGGTGAGA+GGCATAGA
TGCAAGGGACTACCGGGGTATCTAATCCTGTTTGCTCCCCACGCTTTCGCACCTCAGCGTCAACAATCGTCCAGTGAGTCGCCTTCGCCACTGGTGTTCTTCCGAATATCTACGAATTTCACCTCTACACTCGGAATTCCACTCACCTCTCCGATGTTCAAGCCATGCAGTCTTAAAGGCAATTCCGGAGTTGAGCTCCGGGCTTTCACCTCTAACTTACAAAGCCGCCTACGTGCGCTTTACGCCCAGTAATTCCGAACAACGCTAGCCCCCTCCGTATTACCCCGGCTGCTGGCATTTG
+
CCCCCCCCCCCCCCCCCCCCCCCCCCCCCCCCCCCCCCCCCCCCCCCC5CCCCCCCCCCCCC*CCCCCCCCCCCCCCCCCCCCCC*CCCCCCCCCCCCCCCCCCCCCCCCCC5CCCCCCCCCCCCCCCCCCCCCCCCCCCCCCCCCCCCCCCCCCCCC5CCC**5CCCCCCCCCCCCCC5CCCCCCCCCCCC*CCCCC5CCC5CCCCCCCC5CCCCCCCCCCCC5CC5CCCC5CCCCCCCCCCCCCCC5CC5CCCC5C5CCC*CCCC5C*CCCCCCCCC5CC5C*C*CCC5CCCCCC####
@VH01349:24:AACVJTHM5:1:1110:15978:43843 2:N:0:AGGTGAGA+GGCATAGA
TGCAAGGGACTACTAGGGTTTCTAATCCCGTTTGCTCCCCTGGCTTTCGCGCCTCACCGTCAATACCGGTCCAGGATGCCGCCTTCGCCACCGATGTTCCTCCAGATATCTACGCATTTCACCGCTACACCTGGAATTCCACATCCCTCTCCCGGATTCAAGCCTGCCAGTCTCGGACGCAGTTCCCGGGTTGAGCCCGGGGATTTCACGTTCGACTTAGCGGGCCGCCTACGCGCCCTTTACGCCCAGTAATTCCGAACAACCCTTGCCCCCTCTGTATTACCGCGGCTGCTGGCACGTT
+
CCCCCCCCCCCCCCCCCCCCCCCCCCCCCCCCCC5CCCCC5CCCCCCCCCCCCCCC*CCCCCCCCCCCCCCCCCCC*CCCC*CCCCCCCCC5CCCCCCCCCCCCCCC*CCCCCCCCCCC5CCCC5CC*C5CCCCCCCCCCCCCCCCCCCCCC*CCCCCCCCCCCCCCCCCCCCCCCCCC5CCCCCCCCCCCC5CCCCCCC5CC*CCCCC5CCCCCC5CCCCCCCC55CCCCCCCCCCCCCCCCCCCCCCC*5CCCCCCCC5CC*CCCCCC*CCCCCCCC5*CCC5555C5CC5CCCC####
@VH01349:24:AACVJTHM5:1:1110:72709:43918 2:N:0:AGGTGAGA+GGCATAGA
TGCAAGGGACTACAGGGGTATCTAATCCCGTTTGCTCCCCTGGCTTTCGCGCCTCAGCGTCAGCATCATCCCAGAGACTCGCCTTCGCCACTGGTGTTCCTCCCGATATCTACGCATTTCACCGCTACACCGGGAATTCCAGTCTCCTCTGATGTGCTCGAGCTGAACAGTATGAGATGCAGGTCCCCGGTTGAGCCGGGGGATTTAACATCCCACTTATCCAGCCGCCTACACGCCCTTTACCCCCAGTGATTCCGAACAACGTTCGCTCCCCCCGTATTACCGCGGCTGCTGGCATCTG
+
CCCCCCCCCCCCCCCCCCCCCCCCCCCCCCCCCCCCCCCCCCCCCCCCCCCCCCCCCCCCCCCCCCCCCCCCCCC5CCCCCCCCCCCCC5CCCCCCCCCCC5CCCCCCCCCCCC*CCCCCCCC5CCCCCCCCCCCCCCCCCCCCCCCCCCCCCCCC*CCCCCCCCCCCCCCCCCCC5CC**CCCCCCCCCCCCCCCCCCC5CCCCCCC5C*CCCCCCCCCCCC5C*C5CCCCCC5CCCC5CCC*CCCCCCCCCC5CCC55CCC*CCCC*CCC*5CCCCCCCCCCCCC5CCCCC*CC*####
@VH01349:24:AACVJTHM5:1:1110:33342:44013 2:N:0:AGGTGAGA+GGCATAGA
TGCAAGGGACTACCCGGGTATCTAATCCTGTTCGCTCCCCATGCTTTCGCTCCTCAGCGTCAGTTACGGCCCAGAGATCTGCCTTCGCCATCGGTGTTCCTCCTGATATCTACGCATTCCACCGCTACACCCGAAATTCCGCTTGCCTCTACATGTCTCCAGTCTCACAGTATCCTGGGCACGCACGGAGTTGAGCCCCGGCATTTCACCGATAGACTTGTAAAACCGCCTGCGCGCGCTTTACGCCCAATAATTCCGAACAACGCTCGCACCCTCCGTATTACGGCGGCTGCTGGGACTG
+
CCCCCCCCCCCCC*5CCCCCCCCCCCCCCCCCC5CCCCCCCCC5CCCCCCCCCCCCCCC5CCCCCCCCCCCCCCCCCCCCCCCCCCCC5CCCCCCCCCCCCCCCCCCCCCCCCC5CCCCCCC*CCCCCCCCCCCCCCCC*CCCC5CCCCCCCCCCCCCCCCCCCCCCCCCCCCC*CCCCCC*CCCCCCCCCCCCC*C*C5C5CCCCCCCC*5CCCCCCC5CCCC5CCCCCCCCCCCCCCCCCC5*5CCC5CC5CC5*CCC5CC55C555CC5CCCCCCCCCC*5*5555555*C5C*####
@VH01349:24:AACVJTHM5:1:1110:19235:44449 2:N:0:AGGTGAGA+GGCATAGA
TGCAAGGGACTACTCGGGTATCTAATCCTGTTTGCTCCCCACGCTTTCGTGCCTGAGCGTCAGTGTTAACCCAGGGGGCTGCCTTCGCCATCGGTGTTCCTCCACATCTCTACGCATTTCACTGCTACACGTGGAATTCCACCCCCCTCTGCTACACTCTAGCCTTGTAGTTTCAAACGCAGTTCCCAGGTTAAGCCCGGGGATTTCACATCTGACTTACAAAACCGCCTGCGCACGCTTTACGCCCAGTAATTCCGATTAACGCTCGCACCCTACGTATTAGCGCGGCTGCTGGCACACC
+
CCCCCCCCCCCCCCCCCC5*CCCCCCCCC*CCCC*CCCCC5CCCCCCCCCCCCCCCC*CC5CCCCCCCC5CCCCCCCCCCCCCCCCCCCCCCCCCCCC5CC5CCCCCCCCCCCCCCCCCCCCCCCCCCCCCCCCCCCCCCCCCCCCCCCCC*CCCCCCCCCC*CCCCCCCCC*5CCCC*5CCCCCCCCCCCCCCCCCCCCC5CC5CCCCCCCCCCCCCCCCCCCCCCC5CCC5CCCCCCCCC*CC*C*CCCCC*C*C5CCCCCCCCCCCCCCCCCC5CCCC5*5*CCCCCCCCCCCC####
@VH01349:24:AACVJTHM5:1:1110:30804:48367 2:N:0:AGGTGAGA+GGCATAGA
TGCAAGGGACTTCCCGGGTTTCTAATCCTGTTTGCTCCCCACGCTTTCGCACCTCAGCGTCAGTAATGGACCAGTGAGCCGCCTTCCCCACTGGTGTTCCTCCGAATATCTACGAATTTCACCTCTACACTCGGAATTCCACTCACCTCTTCCATACTCTAGACACCCAGTATCAAAGGCAGTTCCAGAGTTGAGCTCTGGGATTTCACCCCTGACTTAAATGTCCGCCTACGTGCGCTTTACGCCCAGTAATTCCGACCAACGCTAGCCCCCTTCGTATTAGCGCGCGTGGTGGCACGGA
+
CC*CCCCCC*C*CCCCCCCCCCCCCCCCCCCCCCCCCCCCC*CCCCCCCCCCCCCCCCCCC5CCCCCCCCCCCCC5CCCCCCCCCC*CCCCCC5CCCCCCCCCCCCCCCCCCC5CCCCCCCCCC5CCCCCCCCCCCCCCCCCC5CCCCCCCCCC5CCCCCC5C5CCCCCCCCCCCCCCCCCCCC5CCCCCCCCCCCCCCC*CCCCCCCCCCCCCC5CCCCCC*CCCCCCCCC5CCCCC5CCCCC*CC*5CCCCC5CCC**CC5C5**CCC5C55CCC*55*5555555*5**5C55C####
@VH01349:24:AACVJTHM5:1:1110:16716:49617 2:N:0:AGGTGAGA+GGCATAGA
TGCAAGGGACTACCCGGGTTTCTAATCCTGTTTGCTCCCCACGCTTTCGCACTTGAGTGTCAGTACTGGACCAGAGGGCCGCCTTCGCCACTGATGTTCCTCCCGATATCTACGCACTTCACCGCTACACCGGGAATTCCGCCCTCCTCTTCCGTACTCCAGCAATGCAGTCTCGAATGCAATTCCCAGGTTGAGCCCGGGGCTTTCACACCCGACTTACGTCGCCACCTACGTGCGCTTTACACCCAGTAATTCCGATTAACCCTCCCACCCTCTGTATTACCGGCGCTGCTGGGATTAG
+
CCCCCCCCC5CCCCCCCCCCCCCCCCCCC5CCCCCCCC5CCCC*CCCCCCCCCCCCCCCCCCCCCCCCCCC*CCCCC5*CCCCCCCCCCCCCCCC*CCCCCCC5CCCCCCCCCCC5CCCCCC5CCCCCCCCCCCCCCCCCC*CCCCCCCCCCCC*CCCCCCCCCCCCCC5CCCCCC5CCCCCCCCCCCCCCCCCCCCC5CC**C5CCCCCCCC*C5CCCCCCCCCCCCCC5C*CCC5CCCCC*C5*C*CCC5CC*C*555*55*55C*5555555C555555*5**55*55C55***####
@VH01349:24:AACVJTHM5:1:1110:57674:49863 2:N:0:AGGTGAGA+GGCATAGA
TGCAAGGGACTACCCGGGTTTCTAATCCTGTTTGCTCCCCATGCTTTCGCGCCTCAGCGTCAGTATCAGCCCAGTAAACCGTCTTCACCACCGGTGTTCTTCCACATATCTACGCATTTCACCGGTACACGTGGAATTCCGTTTACCCTAACTGAACTCTAGCCAAATAGTTTCAAACGCACTCCGGGGTTGAGCCCCGGAATTTCACATCTGACTTATTCGGCCGCCTACGCGCCCTTTACGCCCAGTAATTCCGATCAATGCTTGCAGCCTCCGTATTACCGCACCTCGTGGCACTCCT
+
CCCC*CCCCCCCCCC5CCCCCCCCCCCCCCCCCCCCCCC5CCCCCCC*C5CCCCCCCCCCCCCCCC55CCCCCCCCCCC5CCCCC*CCCCCCCCCCCCCCCCCCCCCCCCCCCC*CCCCCCCCC*CCCCCCCCCCCCCCC*CCCCCCCCCCCCCCCCCCCCCCCCCCCC*5CCCCCCCCCC5C5C*CCCCCCCCCCCCCCCCCCCCCCCCCCCCCCCCCCCCCC*CCCCCCCCC5CCCCC5CCC*C*CCCCCCC*CCC*CCC5*CCC5C5CCC*5*CCCCCCC*C5*CC*CCCCCC*####
@VH01349:24:AACVJTHM5:1:1110:12967:50185 2:N:0:AGGTGAGA+GGCATAGA
TGCAAGGGACAACCAGGGTATCCAATCCTGTTTGCTCCCCACGCTTTCGCACCTCAGGGTCAACAGTCGTCCCGTAAGTCGCCTTCGCCACTGGTGTTCTTCCTAATATCTACGAATTTCACCTCTACACTGGGAATTCCACTCACGTCTCCATCATTCTAGCGATGCAGTCTTAAAGGCAATTCCGGAGTTCAGCCCCGGGCTTTCACCTCTAAGTAACAAACCCGCCTACGTACGCTTTACGCCCAGTAATTCCGAACAAGCCTAGCCGCCTCCGAATTAGCGCGGCTGCTGGCAGATA
+
5*CCCC5*C**C5C*555CC55*5555555555*55555*555*55555*C5*C*5**5555555C55*555*55555555555555C*5C555CC5*CCCC5*555555555*555555C*CC5C555CC*5*5CCC5CC5CCCC5CC55C555CC55*C55C555*55C555CC*5CCC*C55C555C5C*C5555*C55*5CCC55*55CCC*C*555555**555555*5555555555555**55555555555555***55555555*55*5*555*5555*555*555*5####
@VH01349:24:AACVJTHM5:1:1110:51236:50999 2:N:0:AGGTGAGA+GGCATAGA
TGCAAGGGACTACTGGGGTATCTAATCCTGTTTGCTCCCCACGCTTTCGTGCCTCAGCGTCAGTTACAGTCCAGAGAGCCGCCTTCGCAACTGGTGTTCCTCCTAATATCTACGCATTTCACCGCTACACTAGGAATTCCACTCTCCTCTCCTGCACTCAAGTCTTACAGTTTCAAGAGCTTACTACGGTTGAGCCGTAGCCTTTCACTCCTGACTTGAAAGACCCCCTACGCACCCTTTACGCCCAGTAAATCCGGATAACGCATCCCCCCTACGTATTACGGCGGCTCCTGGAACTACA
+
C*5*CCCCCCCC5C5*5CCCCCCCCCCCCC5*CCC555CCC5*CC5CCCCCC*CCCC**CCCCCCCC55C5CCCCCCCCC*CCC*CCCCC5CC5CCCCC*55CCCCCCC5CCCCCCC5CC5CCCCC5CCCCC5*5CCCCCCCC5CCCC55C5C*CC5CCCCCCCCCCC5CCCCCCC5C5CC*C**C5CCC5*CC55555CC5CC55CCCC5CCC*5CCCCCC*C**5C555555C55*C55555555*55555555*55*5*55***55*5*5555*5***5555*5555*555*5*####
@VH01349:24:AACVJTHM5:1:1110:25256:52173 2:N:0:AGGTGAGA+GGCATAGA
TGCAAGGGACTACAAGGGTTTCTAATCCTGTTTGCTCCCCACGCTTTCATGCCTCAGTGTCAGTTACAGTCCAGTAAGTCGCCTTCGCCACTGGTGTTCTTCCTAATCTCTACGCATTTCACCGCTACACTAGGAATTCCACTTACCTCTCCTGCACTCTAGATATCCAGTTTGGAATGCAGCACCCAGGTTAAGCCCAGGTATTTCACATCCCACTTAAATATCCACCTACGCATCCTTTACGCCCAGTAAATCCGGACAACGCTTGCCAGCTACGTATTACCGCCGCTGCTGGCAATCA
+
CCCCCCCCC5CCCCCCCCCCCCCCCCCCCCCCCCCCCCCCCCCCCCCCCCC55CCCCCCCCCCCCCCCCCCCCCCCCCCCCCCCCCCC*CCCCCCCCCCCCCCCCCCCCCCCC*CCCCCCCCCCCCCCCCCCC*CCC55CCCCCCC5CCCCCCCCC5CCCCCCC5CC55CC5CCCC55CCCCCC5CCCCCCC5CCCCC5CCCC5CCCCCCCCCCCCCCC5CCCCCCCCCCCCCCCCCCCC*CCCCCCCCCCCCCCCCCC*CCCCCCCCCCC*CC5CCCCCCCC*555C*CCCCC*C*####
@VH01349:24:AACVJTHM5:1:1110:39818:53025 2:N:0:AGGTGAGA+GGCATAGA
TGCAAGGGACTACCAGGGTTTCTAATCCCATTTGCTCCCCTCGCTTTCGCTCCTGAGCGTCAATGCCGGTCCAGGATGCCGCCTTCGCCACCGGTATTCCTCCAGTTTTCTACGCATTTCACGGCTACACCTGGAATTCTGCATCCCTCTCCCGGATTCAAGCCATCCAGTATCGCATGCAGTTGCCAAGTTGAGCCTGGGGATTTCACATCCGACTTACTTGCCCGCCTAAGAGCCCTTTACGCCCAGTAATTCGGAACAACGCTTGCCGCCCGCGTATTACCGGGGGTGGTGGCCGGAG
+
CCC55C5C5*5*C55*CCC*C5555555555555555*5*5*555C555*55CC*55C55CC555CCCCCCC5*5CCCC*C55C5CCC5C5*C55CCC5CCC**C*5*5555*555C555CC*5555CCC*C*5CC5C555*C5CCCC*CCCCC5C5CCCC55*CCC555C5CC5C*5CC5C*5*5*5*5*55*555555555*55555C555C*5*55*555**5555CC*5555*5555555555*555*5*555*555555555555*5*5*55*55*5*5555**5555*555####
@VH01349:24:AACVJTHM5:1:1110:27472:54009 2:N:0:AGGTGAGA+GGCATAGA
TGCAAGGGACTACTAGGGTTTCTAATCCTGTTTGCTCCCCACGCTTTCGCGCCTCAGCGTCAGAACTGGTCCAGCTGGCCGCCTTCGCCACGAGTGTTCTCCCCCATCTCTACGCATTTCACCGCTACACGGGGAATTCCACCAGCCCCTCCCAGCCTCAAGTCTCACAGTTTCTGGGGCTAAACACGGTTGAGCCGTGTGATTTCACAGCAGACATATGAGACCGCCTGCGCCCCCTTTACGCCCAATAATTCCGAACAACGCTTGCCCCTTCCCTATTACCGCGGCTGCTGGCACGACT
+
CCCCCCCCCCCCCCCCCCCCCCCC5CCCCCCCC5CCCCCCCCC*CCCCCCC5CCCCCCCCCCC5CCCCCCCCCCCCCC*CCCCC5CCCCCCCCCCCCC5CCCCCCCCCCCCCCCCCCCCCC*CCCCCCC5C5C*CC5CCCCCCCCCCCCC5C*CCCCCCCCCCCCCCC*CC5C5CC*5CCCCCCCCCCCCCCCC*CCCCCCCCCCCCCCC*CCCCCCCCCCCC5CCCCCCCC**C*CCCC*CC5CCCCCCCCCCCCCCCCCCCCC5C5C*CCC*C*CCCCCCC555CCCC*CCCCC5####
@VH01349:24:AACVJTHM5:1:1110:48225:54880 2:N:0:AGGTGAGA+GGCATAGA
TGCAAGGGACTACTCGGGTTTCTAATCCTGTTTGCTCCCCACGCTTTCGCACCTCAGCGTCAGTATCGAGCCAGCGAGCCGCCTTCGCCACTGGTGTTCCTCCGAATATCTACGAATTTCACCTCTACACTCGGAATTCCACTCGCCTCTCTCGACCTCCAGACCAGCAGTTTTAAAGGCAGTTCCGGGGTTGAGCCCCGGGATTTCACCCCTAACTTGCTGATCCGCCTACGTGCGCTTTACGCCCAGTAATTCCGAACAACGCTAGGCCCCTCCGTATTACCGCGGCTGCTGGCAGGTT
+
55CCCCCCC5CCCCCCCCCCC5CCCCCCCCCCCCC5CCCCCCCCCCCCCCCCCCCCCCCC5CCCCCCCCCCCCCCCCCCCCCCCCCCCCCCCCCCCCC*CCCCCCCCCCCCCCCCCCC*CCCCCCCCCCCCCCCCCCCCCCCCCCCCCCCCCCCCCCCC5***C5CCCCCCCCCCCCCC5CCCCCC*CCCCC5CC5CCCCCCCCCCCCC*CCC5CCCC*5CCCC5C*CCCCC*CCCCCCCCC*C55CCCCCCCCCCCCCCCCCCC*55C55CCCCCCCC5*55C*5C55CC5CCCC5####
@VH01349:24:AACVJTHM5:1:1110:24556:55069 2:N:0:AGGTGAGA+GGCATAGA
TGCAAGGGACTACCGGGGTTTCTAATCCTGTTTGCTCCCCACGCTTTCGCGGATGAGTGTCAGATCCAGCCCAGCTAGCCGCCTTCGCCACAGGTGTTCTTCCTGATATCTACGCATTCCACCGCAACACCAGGAATTCCGCTAGCCTCTACTGGTCTCTAGTCTGCCAGTATCGTATGCATTCCGGGGGGTTGAGCCCCGGGTTTTCACAAACGACTTAACAGACCACCTGCCCCCGCTTTTCGCGCAGTAATTCCGAACAACCCTTGCGCCCTCGGTCTTACCGCGGCTGGTGGCTGGG
+
CC5CCCCCC5CCC5CCCCCCCCCCCCCCCCCCCC5CCCC5CCC5CC5CCCCCC*CCCCC*CCCCCCCCCCCCC*CCCCCCCCCCCCC5*CC5CC55CCCCCC*CCCCCCCCC5CCCCCC5CCCCC*5CCCCCCCCCCCCCCC5CCC5C5CC*CCCCCCCC5CCCCC5CCCC*C5CC*CC5CC5CCC5CCCCC55CC*5*CCCCCCCCC5CCCCCCCCC5C5CCCCC5CC5C5CCC**C*CCC*CC*5C*CC5*5C*55555555*5CC5*5555C5**55555*55555*55*5*55####
@VH01349:24:AACVJTHM5:1:1110:44722:56073 2:N:0:AGGTGAGA+GGCATAGA
TGCAAGGGACTACCCGGGTTTCTAATCCTGTTTGCTCCCCACGCTTTCGCGCCTCAGCGTCAGTTACAGACCAAAGAGTCGCCTTCGCCACTGGTGTTCCTCCACATCTCTACGCATTTCACCGCTACACGTGGAATTCCACTCTTCTCTTCTGCACTCAAGTTCCCCAGTTTCCAATGACCCTCCCCGGTTGAGCCGGGGGCTTTCACATCAGACTTAAGGAACCCGCTGCGCGCGCTTTACGCCCAATAATTCCGGACAACGCTTGCCACCTACGTATTACCCCGGCTGGTGGCAATGG
+
CCCCCCCCC*CCCCCCCCCCCCCCCCCCCCCCCCCC5CCCCCCCCCCCC5CCCCCCCCCCCCCCCCCCCCC5CC55CCCCC5CCCCCCCCCC*CCCCCCCCCCCCCCCC5CCCCCCCCCCCCC55C5CCCCCCCCCCCCCCCC*CCCCCCCCCC5CCCCCCCCCCCC5CCCCCCCCCCCCCCCC*CCCCC5CCCCCCCCCCC*5CCCCCCCCC*CCCCCCC*CCCC**CCC55C**CC*C*C5*CCC55555*5*55*55555*5555555555555*555555*5*5555*C55C*####
@VH01349:24:AACVJTHM5:1:1111:34118:1776 2:N:0:AGGTGAGA+GGCATAGA
TGCAAGGGACTACAAGGGTATCTAATCCTGTTCGCTACCCACGCTTTCGCGCCTCAGCGTCAGTTACAGACCAGAGAGCCGCCTTCGCCACTGGTGTTCCTCCACATCTCTACGCATTTCACCGCTACACGTGGAATTCCACTCTCCTCTTCTGCACTCAAGCCATCCAGTTTCCCATGGGTACCGGGGTTGAGCCCCGGGATTAAACACGAGACTTAAACGGCCGCCTGCGGGCCCTTTACGGCCAATTATTCCGGACAACGCTTGCCCCCTACGTATTACCGCGGCTGCTGGCACCACC
+
CCCCCCCCCCCCCCCCC*CCCCCCCC5CCCCCCCCCCCCCCCCCCCCCC5CCCCCCCCCCCCCCCCCCC*C*CCC5CCCCCCCCCCC5CCCCCCCCCCCCCCCCCCCCCCCCCCCCCCCCCCCC5CCCCCCCCCCCCC5CC*CCCCCCCCCCCCCCCCC*CC*CCCCCCCCCCCCCCCC5CCC*CC5CCCC*CC5C5CC5CCCC*CCCC*5C5*C*C5CC5CCC*C*CC5CC*CCCC5CCCC5*5CCC55CCCCCCCCCCCC*CCC5*CC5CC*CC5C*5555C*555C555*5555####
@VH01349:24:AACVJTHM5:1:1111:18459:2212 2:N:0:AGGTGAGA+GGCATAGA
TGCAAGGGACTACCAGGGTATCTAATCCTGTTTGCTCCCCACGCTTTCGAGCCTCAGTGTCAGTTACAGTCCAGTAAGCCGCCTTCGCCACTGGTGTTCCTCCTAATATCTACGCATTTCACCGGTACACTAGGAATTCCACTTACCTCTCCTGCACTCTAGTCCGATAGTTTCAAATGCAATCCCGGGGTTGAGCCCCGGGCTTTCACATCTGACTTACCGAACCACCTACGCTCCCTTTACACCCAGTAAATCCGGATAACGCTTGCCCCCTACGTATTACCGCGGCTGGTGGCACGCC
+
CCCCCCCCCCCCCCCCCCCCC*CCCCCCCCCC5CCCCCCCCCCCCCCC5CCCCCCCCCCCCCCCCCCCCC5CCCCCCCCCCCCCCC55CCCCCCCCCCC*CCCCCCCCCCCCCCCCCCCCCCCC*5CCCCC5C5CCCCCCCCCCC*CCCCCCCC*CCCCCCCCCCCCCCCCCCCCCCCC*CC5CC5C*CCCCC5CCCCCCCC5CCCCCCCCCCCCCCCCCCCCCCCCCCCC*CCCC*CCCCC*CC*CC5CCCCCCC5CCC*CCCCCCC*CC*5C5C5CCCC*5CCCC5*55*C5555####
@VH01349:24:AACVJTHM5:1:1111:54114:3215 2:N:0:AGGTGAGA+GGCATAGA
TGCAAGGGACTACAGGGGTTTCTAATCCTGTTTGCTCCCCACGCTTTCGCGCCTCAGCGTCAGTAATTGGCCAGCAAGGCGCCTTCGCCACGGGTGTTCCTCCACATCTCTACGCATTTCACCGCTACACGTGGAATTCCCCTTGCCTCTCCAATCCTCAAGCGATCCCGTATCCAAGGCAGTCCCGGAGTTGAGCTCCGGGCTTTCACCCCAGACGTAGATCCCCGCCTGCGCGCGCTTTACGCCCAGTGATTCCGGACAACGCTCGCCACCTACGTATTACCGCGGCTGCTGGCATCCT
+
CCCCCC5CCCCCCCCCCCCCCCCCCCCCCCCCCCCC5CCCCCCCCCCCCCCCCCCCCCCCCCCCCCCCCCCCCCCCCC*5CCCCC*CCCCCC5CC*CCCCCCCCCCCCCCCCCCCCCCCCC*CCCCCCCCC5CCCCCCCCC5CCCCCCCCC*CCCCCCCC5CCCCCC5CCCCCCCCCCCCCCC*CCC5CCCCCCCCCCCCCC*5CCCCC55*CCCCCCCCCC**5CC5CC*CCCC*CCC5C5*C*CCC*C5C5CCCCCC55CC55C5C5*CCCCC*5CCC**555**55C*555*5*####
@VH01349:24:AACVJTHM5:1:1111:53811:3632 2:N:0:AGGTGAGA+GGCATAGA
TGCAAGGGACTACAGGGGTTTCTAATCCTGTTCGCTACCCACGCTTTCGCTCCTCAGTGTCAGTCTGAAGCCAGGAAGCCGCCTTCGCCACTGGTGTTCCTTCCGATATCTACGCATTTCACCGCTACACCGGAAATTCCACTTCCCTCTACCATACTCTAGCTAAGCAGTATCGAATGCAATTCCCAGGTTAAGCCCAGGGCTTTCACATCCGACTTACAAAGCCGCCTACCCGCGCTTTACGCCCAGTAATTCCGATTAACGCTTCCACCCTCCCTATTACCGCGGCTGCTGGCAAACT
+
CCCCCCCCCCCCCCCCCCCCC5CCCCCCCCCCCCCCCCC5CCCCCCCCCCCCCCCCCCCCC5CCCCCCCCCCCCCCC5C5CCCCCCCCCCCCCCCCCCCCCCCCCCCCCCCCC5CC5CCCCCCCCCCCCCCCCCCCCCCCCCCCCCCCCCCCC5CCCCCCCC5CCCCCC5CCCCCCCCC5CCCCCCCCCCCCCCCCC5CC5C*CCC5C*CCCCCCCCCCC555C5CC5CCC***C5C*CCC55555C*5555555*C55CC555*55*C5*555555*5**555555*55*555555####
@VH01349:24:AACVJTHM5:1:1111:53281:4465 2:N:0:AGGTGAGA+GGCATAGA
TGCAAGGGACTACTAGGGTTTCTAATCCTGTTTGCTCCCCACGCTTTCGCGCCTCAGCGTCAGTTACAGACCAGAAAGCCGCCTTCGCCACTGGTGTTCCTCCACATCTCTACGCATTTCACCCCTACACGTGGAATTCCGCTTTCCTCTTCTGTACTCAAGTTCTCCAGTTTCCAATGACCCTCCACGGTTGAGCCGTGGGCTTTCACATCAGACTTAAAGAACCGCCTCCGCGCGCTTTACGCCCAATAATTCCGGACAACGTTTGCCACCTTCCTATTACCGCGGCTGCTGGCACTCG
+
CCCCCCCCCCCCCCCC*CCCCCC5CCCCCCCC*CCC5C5CCCCCCCCCCCCCCCCCCCCCCCCCCCCCCCCCCCCCCCCCCCCCCCCCCCCCCCC*5CCCCC*CCCCCCCCCC*CCCCCCCC5*C5C5C5CCCCCC5CCCCCCCCCCCCCCCCCCCCC*CCCCC5C*CCCCCCCC5CCC5C5CC*C5*CC5CCCCCC*C*5C5*C5CCCC5C5CCCCCCCCCCCC*C5CC*CCCC5*CCCCCCCCCC5C5CC5CC5CC5C5C5**555*55555*5*C555555CC*C555CCCC55####
@VH01349:24:AACVJTHM5:1:1111:59870:5903 2:N:0:AGGTGAGA+GGCATAGA
TGCAAGGGACTACAGGGGTATCTAATCCTGTTTGCTCCCCACGCTTTCGCGTCTCAGCGTCAGTCACCGTCCAGAAGGCCGCCTTCGCCACTGGTATTCCTCCCGATATCTACGGATTTCACCCCTACACCGGGAATTCTGCCTTCCTCTCCGGGACTCTAGCGAGACAGTATCAGCTGCAATTCCGGGGTTGAGCCCCGGGCTTTCACAACCGACTTGCCAACCGCCTACACGCGCTTTACGCCCAATGATTCCGAACTACGCTTGCACCCTCCGTATTACCGCGGCTGCTGGCACTTAT
+
CCCCCCCCCCCCCCCCCCCCCCCCCCCCCCCCCCCCCCCCCCCCCCCCCCC5CCC5CCCCCC5CCCCCC5CCCCCCCCCCCCCCCCCCCCCCCCCCCCCCCCCCCCCCCCCCCCCCCCC*CCC5CCCCCCCCCCCCCCCCCCCCCCCCCCCCCCC5CCCCCCCCC*CCCCCCCCCCCCCCCCCCCC5CCCCCCCCCCCCCCCCCCCCCCCCCCCCCCCCCCCCCCCCCCC5C*C*CCCCCCCCCCCCCC55CCC*CCC5*CC5*CCC5CC*CCCCCCC5C*CCCCCCCCCCCCCCCC####
@VH01349:24:AACVJTHM5:1:1111:56367:5960 2:N:0:AGGTGAGA+GGCATAGA
TGCAAGGGACTACTCGGGTATCTAATCCTGTTCGCTCCCCATGCTTTCGCTCCTCAGCGTCAGTTAATGCCCAGAGACCTGCCTTCGCCATCGGTGTTCCTCCTGATATCTGCGCATTTCACCGCTACACCAGGAATTCCAGTCTCCCCTACATCACTCTAGTCTGCCCGTACCCACCGCAGATCCGGAGTTGAGCCCCGGACTTTCACGGCAGACGCGACAAACCGCCTACGAGCTCTTTACGCCCAATAATTCCGGATAACGCTTGCGCCCTACGTATTACCGCGGCTGCTGGCACAAT
+
CCCCCCCCCCCCCCCCCCCCCCCCCCCCCCCCCCCCCCCCCCCCCCCCCCCCCCCCCCCCCCCCCCCCCCCCCCCCCCCCCCCCCC*5CCCCCCCCCCCCCCCCCCCCCCCCCCCCCCCCCC*CCCCCCCCCCCCCCCCCCCCCCCCCCC*CCCCCCCC*CCCCCCC5CCCC*CCCCCCCCC5CCCCCCCCCCCCC5CCCCCCCCCCCCCCCCCCC5*CCC*CC*CCCCCCCCCCCCCCC5CCCCCCCCCCCCCCCCCCCCCCCCCCCCC*CC5CCC5*CCCCC*CCCCCCCCC55C####
@VH01349:24:AACVJTHM5:1:1111:61840:6168 2:N:0:AGGTGAGA+GGCATAGA
TGCAAGGGACTACTAGGGTTTCTAATCCTGTTTGCTCCCCACGCTTTCGCGCCTCAGCGTCAGGTACGGGCCAGGAAGCCGCCTTCGCCACCGGTGTTCCTCTCGATATCTACAGATTTCACCCCTACACCGAGAGTTCCACTTCCCTCTCCCGCCCTCTAGCGAGGTAGTTTCGAGCGCAATTCCTCAGTTAAGCCGAGGGCTTTCACACTCGACTTGCCAAGCCGCCTGGGCGCCCTTTACGCCCAGTAATTCCGAACAACACTCGCCCCCTCCGTATTACCGCGGCTGCTGGCAGCTA
+
5C5CC5CCCCCCCCCCCCCCCCCCCCCCCCCCCC5CCCC5CCCCCCCCCCC5CCCCC*CCCCCCCCCCCCCCCCCCCCCCCCCCCCCCCCCCCCCCCCCCCCCCCCC*CCCC5CC5CCCCCCC5CCCCCCCCCC*CCCCCCCCCCCCCCCCCCCCCCCCCCCCCCCCCCCCCCCCC*CCCCCCCCCCCCCCCCCCCCCCCCC5CCCCCCCCCCCCCCCC*CCCC*CC**CC***C5CCCCCCCC*C5CC55CCC55CCCCCCCC5C555*C55CC**CC55*C5555C5*555CCCC####
@VH01349:24:AACVJTHM5:1:1111:16148:8118 2:N:0:AGGTGAGA+GGCATAGA
TGCAAGGGACTACTGGGGTTTCTAATCCTGTTTGCTCCCCACGCTTTCGCACCTCAGCGTCAGTATTGGTCCAGATAGTCGCCTTCGCCACTGGTGTTCTTTCCGATATCTACGCATTTCACCGCTACACCGGAAATTCCACTATCCTCTACCATACTCCAGATACCCAGTATCGAATGCAGTTCCCAGGTTAAGCCTAGGGCTTTCACATCCGACTTAAGTGTCCGCCTACGTGCGCTTTACGCCCAATAATTCCGATTAACGCTTGCACTCTCTGTATTACCGCGGCTGCTGGCAGGTC
+
CCCCCC5CCCCCCCCCCCCCCCCCCCCCCCCCCCCCCCCCCCCCCCCCCCCCCCCCCCCCCCCCCCCCCCCCCCCCCCCCCCCCCCCCCCCCC*C*CCCCCCCCCCCCCCCCCCCCCCCCCCCCCCCCCCCCCCCCCCCCCCCCCCCCCCCCCCCCCCCCCCCC*CC5CCCCCCC5CCCCCCCCCCCCC*C5CCC5CCCCCCC5CCCCCCCCCCCCCCC*CCCCCCCCCCCCCCCCCCCCC5CC55CCCCCC5C5CCCC5CC5*CCCCCCCCCCCCC55CCCCC5*CCCC5CC5CCC####
@VH01349:24:AACVJTHM5:1:1111:40480:9387 2:N:0:AGGTGAGA+GGCATAGA
TGCAAGGGACTACAAGGGTTTCTAATCCTGTTTGCTCCCCACGCTTTCGCGCCTCAGCGTCAGTATTGGCCCAGGAAGTCGCCTTCGCCACTGGTGTTCCTTCCGATATCTACGCATTTCACCCCTACACCGGAAATTCCACTTCCCTCTACCATACTCTAGTCAGGCAGTATCGAATGCAATTCCCAGGTTGAGCCCAGGGCTTTCACATCCGACTTACCAAACCGCCTACGCGGGGTTTACGCCCAGTAATTCCGATTAACGCTTGCACCCTCCGTATTACCGCGGCTCCTGGCAACCA
+
CCCCCCCCCCCCCCCCCCCCCCCCCCCCCCCCCCCCCCCCCCCCCCCCC5CCCCCCCCCCCCCCCCCCCCCCCCCCCCCC*CCCCCCCCCCCCCC5CCC*CCCCCCCCCCCCCCCCCCC5CCC*CCCCCC5CCCCCCCCCCCCCCCCCCCCCC5CCCCCCCCCCCCCCCCCCCCCCCC*CCCCC5CCC*CCCCC55C5CCCCCCCCCCCCC5CCCC*CCCCCCCC5*CCC5CCC5C555C*CCCCCCCCCCCCC5*CCCCCCCCCCCCCC555C*C*CCCCCC5*55C5CCCCCCC*####
@VH01349:24:AACVJTHM5:1:1111:52997:10504 2:N:0:AGGTGAGA+GGCATAGA
TGCAAGGGACTACAAGGGTTTCTAATCCTGTTTGCTCCCCACGCTTTCGTGCATGAGCGTCAGTGTTAACCCAGGGGGCTGCCTTCGCCATCGGTGTTCCTCCACATCTCTACGCATTTCACTGCTACACGTGGAATTCCACCCCCCTCTGCCACACTCAAGTCTGCCAGTAACAAGCGCAGTTCCCAGGTTAAGCCCGGGGATTTCACACCTGTCTTAACAAACCGCCTGCGCACGCTTTACGCCCAGTAATTCCGATTAACGCCTGCACCCTACGTATTACCGCGGCTGCTGGCACATA
+
CCCCCCC*CCCCCCCC*CCCCCCCCCCCCCCCCCCCCCCCCCCCCCCCCCC5CC*CCCCCCCCC*CCCCCC5CCC*CC*CCCCCCCCCCCCCCCCCCC*5CC*CCCCCCCCCCCCCCCC*CCCC*CCC5*CCCCCCCCCCCCCCCCCC5CC5CCCCCCCCCCC5C*CCCCCC5C5CCC*CCCCCCCCCCCC*CCCCCC**C*CCC*C5CCC*CCCCCCCCCC55CC5CCC5CC5CC5CCCCC*C*C*CCC*CCCCCCCCC*55CCCC*5CC55CCCCCCCCC5CC55CCCC5CCCCC####
@VH01349:24:AACVJTHM5:1:1111:43605:10731 2:N:0:AGGTGAGA+GGCATAGA
TGCAAGGGACTACAGGGGTTTCTAATCCCGTTTGCTCCCCTGGCTTTCGCGCCTCAGCGTCAATGCCGGTCCAGGATGCCGCCTTCGCCACCGGTGTTCCTCCAGATATCTACGCATTTCACCGCTACACCTGGAATTCCACATCCCTCTCCCGGATTCGAGCCTGCCAGTATCGGACGCAGTTCCCGAGTTGAGCTCGGGGATTTCACGTTCGACTTAGCAGGCCGCCTACGCGCCCTTTACGCCCAGTAATTCCGAACAACGCTTGCCCCCTCTGTATTACCGGGGCTGCTGGCACGGG
+
CCCCCCCCCCCCCCCCCCCCCCCCCCCCCCCCCC5CCC*CCCCCCCCCCCC5CCCCCCCCCCCCCCCCCCCCCCC5CCCCCCCCCCCCCCCCCCCCCC5CCCCCC5CCC5CCCCCCCCCCCCCCC5C*CCCCCCCCCCCCCCCC5CCCCCCCCCCCCCCCCCCCCCCCCCCCCCC*CCC5CCCCCCCCCCCCCCCCCCCCCCCCCCCCCCCCCCC*CCCC*CC5C5CCCCCC5CCCCCCCCCCCCCCCCCC5CCC5CCC5CC55*CC*CC*CCC5C*CC5CCCCC*C**5C*CCC5C####
@VH01349:24:AACVJTHM5:1:1111:56462:11053 2:N:0:AGGTGAGA+GGCATAGA
TGCAAGGGACTACTAGGGTATCTAATCCTGTTTGCTACCCACGCTTTCGCTCCTCAGCGTCAGTCACGGCCCAGAGCGGCGCCTTCGCCACTGGTGTTCCTCCTGATATCTGCGCATTTCACCGCTACACCAGGAATTCCCCGCTCCCCTACCGCACTCTAGTCACAGCAGTATCGGGTGGCGTCTCTGGGTTGAGCCCAGAGTTTTCACACCCGACTTACCGAACCGCCTACGAGCTCTTTACGCCCAATAAATCCGGACAACGCTTGGTGCCTACGTGTCACCCGGGCTGCTGGCAACC
+
CCCCCCCCCCCCCCCCC*CCCCCCCCCCCCCCCCCCCC5CCCCCCCCCCCCCCCCCCCCCCCCCCCCCC5C*CCCC5CCCCCCCCCCCCCCCCCCCCCCCCCC*5CCCCCCCCCCCCCCCCCCC*CC*CCCCCCCCCCCCCCCCCCCCCCCCC5CC5CCCCCCCCCCCCCCCCCCCCCCCCCCCCCCCC5CCC*CCCCCCCCCCCCCCC5CC*CCCCCCCCC5CC5CCCCCCCCCCCCCCCCC*55CCCCC5CCCCCCC5CCCC5**CCCCC*CCCCCCCC5CCC**CCCC*CCC5C####
@VH01349:24:AACVJTHM5:1:1111:60874:12094 2:N:0:AGGTGAGA+GGCATAGA
TGCAAGGGACTACCAGGGTATCTAATCCCGTTCGCTCCCCACGCTTTCGCCCCTCAGCGTCAGTTTAGGACCAGAGAGCCGCTTTCGCCACTGGTATTCCTCCCGATCTCTACGCATTCCACCACTACACCGGGAATTCTGCTCTCCTCTTCCTCACTCTAGCCAAGCAGTTTTGAACGGCCTCTCCCAGTTAAGCCGGGAGCTTTCACGTCCAACTTTCTTAGCCGCCTACGGGCGCTTTACGCCCAGTAAATCCGGATAACGCTTCTCCCCTACGTTTTACCGCGGCTGCTGGCAAATG
+
CCCCCCCCCCCCCCC*CCCCCCCCCCCCCCCCCCCCCCCCCCCCCCCCCCCCCCCCC*CCCCCCCCC5CCC5CCCCCCCC*CCCCCCCCCCCCCCCCC5CCC*CCCC5CCCCCC*CCCCCCCCCCCCCCCCCCCCCCCCCC5CCCCCCCCC5CC5CCCCCCCCCCCCCCCCCCCCCCCCCCCCCCCCCC5CCCCCCCCCCCCCCCCCCCCCCCCCCCCC*CCCCCCCCCC5CCCCCC*CCCCCCC5CCC5CCCCCCCC5CCCC55CC*CCC5CCCC*CCCCCCCC5CC5CC*CCCCC####
@VH01349:24:AACVJTHM5:1:1111:14823:12511 2:N:0:AGGTGAGA+GGCATAGA
TGCAAGGGACTACACGGGTATCTAATCCTGTTTGCTCCCCACGCTTTCGCACCTCAGCGTCAATACATGTCCAGTGAGTCGCCTTCGCCACTGGTGTTCTTCCGAATATCTACGAATTTCACCTCTACACTCGGAATTCCACTCACCTCTCCATGATTCAAGCGATGGAGTCTTAAAGGCAATTCCAGGGTTGAGCCCTCGGCTTTCACCTCTAACTTACAAAGCCGCCTACGTGCGCTTTACGCCCAGTAATTCCGAACAACGCTAGCCCCCTCCGTATTACCGCGGCTGCTGGCATTCA
+
CCCCCCCCCCCCCCCCCCCCCCCCCCCCCCCCCCCCCCCCCCCCCCCCC*CCCCCCCCCCCCCCCCCC5CCCCCCCCCCCCCCCC*CCCCCCCCCCCCCCCCCCCCCCCCCCCCCCCCCCCC*CCCCCCCCCCCCCCCCCCCCCCCCCCCCCCCCC5CCCCCCCCC**CCCCCCCCCCCCCCCCCCCCCCCCCCCCCCC*CC*CCCCCC*CCCCCCCCCCCCCCCCCCCC5CCC5CC*CCCCCCCCCCCCCCC5CCCC55CCCCCCCC**5CCCCCCC*5C*5*5C*C*C5CCCCC*####
@VH01349:24:AACVJTHM5:1:1111:28040:16145 2:N:0:AGGTGAGA+GGCATAGA
TGCAAGGGACTACTCGGGTATCTAATCCTGTTTGCTCCCCACGCTTTCGCGTCTCAGCGTCAGTATCCGACCAGGGGGCCGCCTTCGCCACCGGTGTTCCTCCCGATATCTACGCATTTCACCGCTACACCGGGAATTCCACCCCCCTCTTTGGTACTCTAGCTTGCCAGTTTCATGCGTCGTTCCTCGGTTAAGCCGAGGGATTTCACACATGACTTAGCAGACCGCCTAGACGCCCTTTACGCCCAATAATTCCGAACAACGCTTGCACCCTCTGTATTACCGCGCCTGCTGGCATTGG
+
CC*CCCCCCCCCCCCCCCCCCCCCCCCCCCCCCCCCCCCCCCC5CCCC5CCCCCCCC5CCCCCCCC5*CCCCCC*CCCCCCCCCCCCCCCCC5CCCCCCCC*CCC5CCCCCCCCCCCCCCCCC55CCCCC5C*CCCCCC5CCCCCC*C*CCCCCCC**CCCCCCCCCCCCCCCC*CCCCC5CCCC5CCC*CCCCCCCCCC555C5C5CCCCCCCC55C55CCCC*5CCCCC*CCCCCCCCCCCC*CCC*CCCC55CCC5CCCC5CCC*CC*CCC555C5CCC55C*5*CCCC555*C####
@VH01349:24:AACVJTHM5:1:1111:13441:16808 2:N:0:AGGTGAGA+GGCATAGA
TGCAAGGGACTACAAGGGTTTCTAATCCTGTTTGCTCCCCACGCTTTCGCGCCTCAGCGTCAGTTACAGTCCAGAAAGCCGGCTTCGCCACTGGTGTTCCTCCACATCTCTACGCATTTCACCGCTACACGTGGAATTCCGCTTTCCTCTTCTGCACTCAAGTTCCCCAGTTTCCAGTGCATCACGGGGTTGAGCCCCGCACTTAGACACCAGACTTAAAGAACCGCCTGCGCGCGCTTTACGCCCAATAATTCCGGACAACGCTTGCCCCCTACGTATTACCCCGGCTGCTGGCACACTA
+
CC5CCCCCCCCCCCCCCCCCCCCCCCCCCCCCCCCCCCCCCCC*CCCCCCCCCCCCCCCCCCCCCCCCCCCCCCCCCC5CCCCCC*CCCCCCCCCCCCCCCCCCCCCCCCCCCCCCCCCCCC*C*CCCCC5CCCCCCCCCCCCC5CCCCCCCCCCCCCCCCCCCCCCCCCCCC*CCCCCCCCCCCCCCCCCCCCCCCCCCCCCCC555CCCCCCCCC*CC5CCCCCCCCC*CC5CCCCCCCCCC5CCC5CCCCCCCCCCCCCCCCCC*C*CCC**CCCC5CC**5C5CCCCC55C*5####
@VH01349:24:AACVJTHM5:1:1111:71838:17111 2:N:0:AGGTGAGA+GGCATAGA
TGCAAGGGACTACAAGGGAATCTAATCCTGTTTGCTCCCCACGCTTTCGAGCCTCAGGGTCAGAAATGTTCCAGAGCGCCGCCTTCGCCAGCGGGCTTCCTCCCGATCTCTACGCATTTCACCGCTACACCGCGAATTCCGCGCTCCTCTCCCATCCTCTAGCCAAGCAGTCCCCTCCGCCCTTTCCGGGTTAGGCCCGGAGATTTCACGAAGGGGTTACCTAACCGCCTCCGCTCCGTGTTCGGCCAGTAAATCCGAAAAACGCTTGCCACCTTCTTATTACCGCCCCTGGTGCCATTCT
+
CCC5**5CCC*C5CC5*5*555*55555555555555555C5555CCC5CCCCCC5C**C55CCC*CCCC*CCCC5CC*C*CC*55CCCC*CCC*CCCC5CCC55*CCCCC5CCC5C*5CCC***CC55555**555555CC55CC*C5CC**CCCC5*C*5*5CC5CC*C55*C555C**555C5***555C5*55*555**5*55*5555555*55*55555555555**55555*5555*5**5*55555555*55*55*55555*555*5****5555*****5*55555*55####
@VH01349:24:AACVJTHM5:1:1111:37091:17811 2:N:0:AGGTGAGA+GGCATAGA
TGCAAGGGACTACACGGGTATCTAATCCCGTTTGCTCCCCACGCTTTCGCGCCTCAGCGTCAGTTCCGGTCCAGTGAGCCGCCTTCGCCACCGGTGTTCCTCCCAATGTCTACGCATTTCACCGCTACACTGGGAATTCCACTCACCTCTCCCCGACTCAACCCACTCAGTTTGGAAGGCAGTTCCCCGGTTGAGCCGGGGGATTTCACCTTCCACTTGTGGGGCCGCCTACGCGCCCTTTACGCCGATTTATTCCGAATAACGCTTGCCCCCTCTGTATTACCGCGGCTGCTGGCATTTG
+
CCCCCCCCCCCCCCCCCCCCCCCCCCCCCCCCCCCCCCCCCCCCCCCCCCCCCCCCCCCC5CCCCCCCCCCCCCCCCCCCCCCCCC5CCCCC*CCCCCCCCC*CC5CCCCCCCCCCCCCCCC*CCCCCCCCCCCCCCCCCCCCCCCCCCCCCC*CCCCCCC*C*CCCCC*CCCCCCCCCCCCCCCCCCC*5CCCCCC5CC5CCC*C*CCCCCCCCCCCCCC555*CCCCCCCCCCC5C5CCCCC5C*5***555555C*55555*555555C5555555555*5555555555555*####
@VH01349:24:AACVJTHM5:1:1111:58261:18531 2:N:0:AGGTGAGA+GGCATAGA
TGCAAGGGACTACTAGGGTATCTAATCCTGTTTGCTCCCCACGCTTTCGCTCCTCAGCGTCAGTACTGGCCCAGAGAACCGCCTTCGCTACTGGTGTTCCTCCCGATATCTGCGCATTTCACCGCTACACCGGGAATTCCATTCTCCTCTACCAGACTCTAGCCGCAGCAGTATCGACTGCAGTTCCGAGGTTAAGCCTCGGGATTTCACAGCCGACTTGCTGAGCCGCCTACGAGCTCTTTACGCCCAATAATTCCCGACAACGCTTGCCCCCTAGCTATTACCGCGGGTGGTGGGGTTG
+
CC5CC55CCCCCCCCC5CCCCCCCCCCCCCCCCCCCCC*CCCCCCCCCCCCCCCCCCCCCCC5CCCCCCCCCCCCCC5CCCCCCCCCCCCCCCCCCCCCCCC*C*C5*C5CCCCCCCCCCCCC5CCCC5CCCCCCCCCCCCCCC5CCC5CCCCCCCCCCCCCCCCCCCC*CCCCCCCCC5CCCCCCCC5CCCCCC*CCCCCCC*5CCCC5C*5CCC5CCCCCCCC*CCCCCCC*CCCCCCCCC5CCC5CCC5CC5CC*CCCCCC*CCC55C*CCCC5*C*CCCCC5CCC*CCCC*CC####
@VH01349:24:AACVJTHM5:1:1111:72822:18626 2:N:0:AGGTGAGA+GGCATAGA
TGCAAGGGACTACACGGGTATCTAATCCTGTTCGCTACCCACGCTTTCGCACCTCAGCGTCAGTTACAGACCAGAGAGTCGCCTTCGCCACTGGTGTTCCTCCACATATCTACGCATTTCACCGCTCCACGTGGAAATCCACTCTCCTCTTCTGTACTCAACTCCTCCAGTTTCCAATGACACTCCACGGTTAACCCGTTGGGTTTCACATCACACTTAGAACACCCCCTGCGGGCGGTTTACGCCCAATAAATGCGGACAACCGTCCGCCCCTAAGTATTACCCCGGCTGCTGGCACTCG
+
CCCCCCCCCCCCCC5CCCC5CCCCCCCCCCCC5C*CCCCCCCCCCCCCCCC*CCCCC5*CCCCCC*5C*5C*CCCCC*CCCCC5C55CC5CC5C5*5C*CC*5C5*55555C5555*55*555C*5CCC*5555C5*5555*55555555555CC5CCC*5*5*5**55*55C5C555*555555555555**5**55**55*555*555555**55555*5555***555*555555555*55*555555555*5*5555555*5****55555*5*55*55*5*5**55*55*55####
@VH01349:24:AACVJTHM5:1:1111:56727:18739 2:N:0:AGGTGAGA+GGCATAGA
TGCAAGGGACTACACGGGTATCTAATCCCGTTTGCTCCCCACGCTTTCGTGCCTCAGCGTCAGAACAAGCCCAGCGGTCTGTCTTCACCTTTGGCGTTCCGATAGATATCAACGCATTTCACCACTCCACCTATCGTTCCGACCGCCCCTACTTGTCTCAAGACGCGCGGTTCGCCGTGCAATTCCTCGGTTCAGCCGAGGGCTTTCACACGACGCCTGCGCATCCGCCTACGCACGCTTTAAGCCCAGTGATTCCGACTAACGCTCGAGACCTCTGTATTACCCCGACTGCTGGCAAAAC
+
CCCCC*CCCCCCCCCCCCCCCCCCCCCCCCCCCCCCCCCCCCCCCCCCCCCCCCCCCCCC5CC5CCCCCC5CCCCCCCCCCCCCC5CCCCCCCCCCCCCCCCCCCCCCCCCCCCCCCCCCCCCCCCCCCC5CCC5CCCCCCCCCCCCCCC*CCCCCCCCCCCCCCCC5CCCCCCCCCCCCCCCCCCCCCCCC*CCCC*CC*C5CCCCCCCC5CCCCCC5CCCCCCCCCCCCC5CCCCCC*CCCCCCCC*C5CCCCCCCCCCCCCCC55CC5CCCCC*C55*CC5*5CC5*5555**5####
@VH01349:24:AACVJTHM5:1:1111:52107:18928 2:N:0:AGGTGAGA+GGCATAGA
TGCAAGGGACTACAAGGGTATCTAATCCTGTTTGCTCCCCACGCTTTCGCGCCTCAGCGTCGGATCCCGCCCAGCCGCCCGCCTTCGCCACGGGTGTTCTTCCCGATCTCTACGCATTCCACCGCTACACCGGGAATTCCACCGGCCTCTACCCGTCCCCAGGTCCGCAGTCTCGGAAGCAGCCCCGGCGTTGAGCCCCCGGTTTTCACTTCGGACTTGCTGGTCCCGCCTGCGCGGGCTTTACGCCCACTGATTCCGAACAACGCTCGCGCCCTCCCTCTTACCGCGGCTGGTGGGGTGC
+
CCCCCCCCCCCCCCCCCCCCCCCCCCCCC*CCCCCCCCCCCCCCCCCCCCCCCCCCCCCCCCC*C5C*CCCCC*CCC*CCCCCCC5CCCC5CCCCCCCCCC5CC*5CCCCC*C**C*CCCCCCCCCCCC5C5CC5C555CCCCC**C5**555*5555CCC55CCC5CCCCCCCCCCCCCCCCCCC*C**CC5C55CC5*55*C55555C5**5555*555C5***C555*55C*5*55****555555*55555555*5555***55555*5555*555555555555555*5C55####
@VH01349:24:AACVJTHM5:1:1111:32887:19780 2:N:0:AGGTGAGA+GGCATAGA
TGCAAGGGACTACCCGGGTTTCTAATCCTGTTTGCTCCCCACGCTTTCGCACCTCAGTGTCAGTACCGGGCCAGTGAGCCGCCTTCGCCACTGGTGTTCTTGCGAATATCTACGAATTTCACCTCTACACTCGCAGTTCCACCCACCTCTCCCGGACTCGAAGATCGGCAGTATCGAAGGCAGTTCTGGAGTTGAGCTCCAGGATTTCACCCTCGACTAAGCGACCCACCTACCTGCGCTTTACGCCCAGTGATTCCGAGCAACGCTAGCCCCCTTCGTATTACCGCGGCTGCTGGCCAGT
+
CCCCCCCCCCCCCCCCCCCCCCCCCCCCC*CCCCCCCCCCCCCCCCCCCCCCCCCCCCCCCCCCCC5CC5CCCCCCCC*CCCC5CCC*CCC5CCCCCCCCCCCCCCCCCCCCCCCCCCCCCCCCCCCCCCC*5*CCCCCCCCCCCCCCCC5CCCCCCCCCCCC5CCC*CC5CCCCCCCCCCCCCCCCCCC*CCCCC*CCCCCCCCCCCCCCCC*CCC5CC5C*C55CC5CCCC*C55C*CCCCC55C*CCCCCCC*C5CCCCC5CC5C5C*CC5CC*5CCC5*55C5C5*CC5CC5C####
@VH01349:24:AACVJTHM5:1:1111:30293:22109 2:N:0:AGGTGAGA+GGCATAGA
TGCAAGGGACTACCGGGGTATCTAATCCTGTTTGCTCCCCACGCTTTCGAGCCTCAGCGTCAGAAATGTTCCAGAGCGCCGCCTTCGCCACCGGCCTTCCTCCCGATCTCTACGCATTTCACCGCTACACCGGGAATTCCGCGCTCCTCTCCCATCCTCTAGCCGAGCAGTCCCCTCTGCACTTTCCGGGTTAGGCCCGGAGATTTCACGGAGGGCTTACCCAACCGCCTACGCTCCCTGTACGCCCAGTGAATCCGAACAACGCTTGCCACCTTCGTATTACCGCGGCTGCTGGGATGCT
+
CCCCCCCCCCCCCCCCCCC5CCCCCCCCCCCCCCCCCCC5CCCCCCCCCCC*CCCCCCCCCCC*CCCCCC*CCCCC*CCCCCCCCCCCCCCCCCCCCCCCCCCCCCCCCCCCCCCCCCCCCCCCCCCCCCCCCCCCCCCCC*CCCCCCCCCCCCCCCCCCCCCCCCCCCCCCCCCCCC*CCCCCCCCC*C5CCCCCCCC*CCCCCCCCCCCCCCCCCCCC*CCC5C55C5CCCCCCCCC*CCCCCCCCCCCCCCCCCCCCCC5CCCCCCCCCCC5*5C5C*5CCCC5CCCC5C5C*C####
@VH01349:24:AACVJTHM5:1:1111:38909:24059 2:N:0:AGGTGAGA+GGCATAGA
TGCAAGGGACTACAGGGGTATCTAATCCCGTTTGCTCCCCACGCTTTCGCGCCTCAGCGTCAGGAGATGCCCAGAGACCCGCCTTCGCCACCGGTGTTCCTCCCGATCTCTACACATTTCACCGCTACACCGGGAATTCCAGTCTCCTCTGCATCCCTCAAGAACGGCAGTATTAGCCGACGTTTCTCGGTTGAGCCGAGAGATTTCACGACTGACTTGGCATCCCGCCTACGCGCCCTTTACGCCCAGTGATTCCGAGCAACGCTTGCCCCCTCTGTCTTACCGCGGCTCCTGGGACGTA
+
CCCCCC*CCCCCCCCCCCCCCCCCCCCCCCCCCCCCCCCCCCCCCCCCCCCCCCCCCCCCCCCCCCCCCCCCCCCCCCC5CCCCCCCCCCCCCCC5CCCCC5CC5CCCCCCCCCCCCCCCCCCCCCCCC5CCCCCCCCCCCCCCCCCCCCCCCCCCCCCCCCCCCCCCCCCCCCCC*C*CCCCCCCCCCCCCC*CCC*5*55*5CC*CCCCCCC*C5C5***55**555CC5*C55CC5CCC*5CC5**C55*5C555555CCC5CC5CC*C5C**5555CCCCC5*CCC5CC5C*5####
@VH01349:24:AACVJTHM5:1:1111:77916:24930 2:N:0:AGGTGAGA+GGCATAGA
TGCAAGGGACTACTAGGGTTTCTAATCCTGTTCGCTCCCCACGCTTTCGCTCCTCAGCGTCAGTATCGCCCCAGAGACCCGCCTTCGCCACCGGTGTTCCTCCTGATATCTGCGCATTTCACCGCTACACCAGGAATTCCAGTCTCCCCTACCGAACTCTAGCCTGCCCGTATCGACTGCAGTCCCGCAGTTAAGCTGCGGGTTTTCACAGTCGACGCGACAGGCCGCCTACCAGCTCTTTACGCCCAATAAATCCGGACAACGCTTGCGCCCTACGTCTTACCCCCGCTCCTGGCAGTAC
+
CCCCC*CCCCCCCCCCCCCCCCCCCCCCCCCCCCCCC*CCCCCCCCCCC*CC*C5CCCCCCCCCCC5C*5CCCC55CC5CCCCCCCC*CCCC5CCCCC*CCCCCCCCCCCCCC*5C5CCCCCCCCCC5C5C5C5CCCCCC55CCCCC5CCCCCCCCCCCCCCCCCCCCCC*CCCCCC5C5CCCCCCCCCC5CCCCCCCCCCCCCCCCCCCCCCCCCCCCC5CCCCC5CCCCC*C5CCCC5CC555C5CCC5C*5*C5555555**555555*5C5C5CCCCCCC**5*5**55C*55####
@VH01349:24:AACVJTHM5:1:1111:17493:30818 2:N:0:AGGTGAGA+GGCATAGA
TGCAAGGGACTACCCGGGTTTCTAATCCCGTTTGCTCCCCTGGCTTTCGCGCCTCAGCGTCAATACCGGTCCAGGATCCCGCCTTCGCCACCGGTGTTCCTCCAGATATCTACGCATTTCACCGCTACACCTGGAATTCCACATCCCTCTCCCGGATTCGAGCCTGCCAGTCTCGGACGCTGTTCCCGGGTTGAGCCCGGGGATTTCACGTTCGACTTAACAGGCCACCTACGCGCCCTTTACGCCCAGTAATTCCGAACAACCCTAGCCCCCTCTGTATTACCCCGGCTGCTGGCATAGG
+
CCCCCCCCCCCCCCCCCCCCCCCCCCCCCCCCCCCCCCCCCCCCCCCCCCCCCCCCCCCCCCCCCCC*CCCCCC*CC*CCCCCCCCCCCCCCCCCCCCCCC5CC*CCCCCCCC5CCCCCCCCCCCCCCCC*CC*CCCCCCCCC5CCCCCC5*CCCCCCCCCC5CCCCC5CCCCCCC5CCC*C5CCCCCC5CCCCCC5C5*CCCCCCCC5CCCCCC**CCCCCC5C*CCCCC5CCCCCCCCCCCC*CCCC55CC55CCCC5CC5*C*55C5CCCCC5CCCCCCC*C5C*CCCCCCCCC####
@VH01349:24:AACVJTHM5:1:1111:40272:32010 2:N:0:AGGTGAGA+GGCATAGA
TGCAAGGGACTACGCGGGTTTCTAATCCTGTTCGCTCCCCATGCTTTCGCTCCTCAGCGTCAGTAACGGCCCAGAGACCTGCCTTCGCCATCGGTGTTCCTCCTGATATCTGCGCATTCCACCGCTACACCAGGAATTCCAGTCTCCCCTACCGCACTCTAGTCTGCCCGTACCCACTGCACGCCCCAAGTTGAGCCTGAGGATTTCACAGCAGACGCGACAAACCGCCTACGAGCTCTTTACGCCCAATAATTCCGGACAACGCTTGCGCCCTACGTATTACCGCGGCTGCTGGCAAAAA
+
CCCCCCCCCCCCC*CCCCCCCCCCCCCCCCCCCCCCCCCCCCCCCCCCCCCCCCCCCCCCCCCCCCCCCCC5CCCC5CCCCCCCCCCCCCCCCCCCCCCCCCCCCCCCCCCCCCCCCCCCCCCC5CC5CCCCCCCCCCCCCCCCCCCCCCCCCCCCCCCCCCCCCC*C*CCCCCCCCCCCCCCCCCCCC5CCCCCCCCCCCCCCCC*CCCCCC*CCCCCCCCCCCC*CCCCCCC5CCCCCCCCCCCCCCCCCCCCCCCCCCCCCC*C5CCC*CCCC*C5CCCCCCCC*CCCCC*5CC####
@VH01349:24:AACVJTHM5:1:1111:74773:32389 2:N:0:AGGTGAGA+GGCATAGA
TGCAAGGACTACTGGGGTTTCTAATCCGGTTCGCTCCCCACGCTTTCGCGTCTCAGCGTCAGGTAAGGCCCAGAAAGCCGCCTTCGCCACTGGTGTTCCTCCCGATATCTACGCATATCACCACTACACCCGGAATTCCACTTTCCTCTGCCTCCCTCAAGTCTCCCAGTATCTAAGGACCTCTCCCAGTTGAGCCGGGAGCTTTCACCTCAAACTTAACGAACCGGCTGCACGCCCTTTACGCGCAGTAAATCCGGACAAACCTTGCCACCTACGTATTACCGGGGCTGCTGCCACCACT
+
CCCCCCCCCCCCCCCCCCCCCCCCCCCCCCCCCCCCCCCCCCCCCCCCCCCCCCCCCCCCCCCCCCCCCC5CCCCCCCC5CCCCCCCCCCCCCCCCCCCCCC*CCCCCCCCCCCCCCC*CCCCCCCCCCC*CCC5CCC5CC5CCCCCCCC*5CC55C5CC*CCC*CCCC5CCCC*C5C5C5CCCCCCCCCCCC5CCCC5CC*5CCCCCC5*CCCC5CCCC5CC55**C5555*CCCCCCCC*CC*C*CC5555CC55C*5C**5C555*C5555555555555C**5*55CC555C*####
@VH01349:24:AACVJTHM5:1:1111:16754:34093 2:N:0:AGGTGAGA+GGCATAGA
TGCAAGGGACTACAAGGGTTTCTAATCCTGTTCGCTCCCCACGCTTTCGCTCCTCAGCGTCAGTTGTTGCCCAGAGACCCGCCTTCGCCACCGGTGTTCCTCCTGATATCTGCGCATTTCACCGCTACACCAGGAATTCCAGTCTCCCCTGCAACACTCTAGTTTGCTCGTATCGACTGCAGACCCGAGGTTGAGGCTCGGGATTTCACAGCCGACGCAACAAACCGCCTACGACCTCTTTACGGCCAATAATTCCGGACAACGCTTGCACCCTACGTATTACCGCGGCTGCTGGCAATAT
+
CCCCCCCCCCCCCCCCCCCCCCCCCCCCCCCCCCCCCC*CCCC5CCCCCCC5CCCCCCCC5CCCC*CCCCCCCCCC*CCC*5CCCCCCCCCCCCCCCCCCCCCCCCCCCCC**CCCCCCCCCCC*CCCC*CCCCCCCCCCCCCCC5CC5CCCCCCCCC5CCCCCCCCCCCCCCCCCCCCCCCCCCC5CCCCCCCCCC5CCCCCCCCCC*CCCCCCCC5CC5CCCCCCCCCCCCC*5CCCCCCC5*CCC*CC55C5*55C555C55C5C*555CCCC5555CCC*C*5C5C*5CC**C####
@VH01349:24:AACVJTHM5:1:1111:36580:34225 2:N:0:AGGTGAGA+GGCATAGA
TGCAAGGGACTACAGGGGTATCTAATCCTGTTTGCTCCCCACGCTTTCGCGCCTCAGCGTCAGTTACAGACCAAAGAGTCGCCTTCGCCACTGGTGTTCCTCCACATCTCTACGCATTTCACCGCTACACGTGGAATTCCACTCTTCTCTTCTGCACTCAAGTTCCCCAGTTTCGAATGACCCTCCCCGGTTGTGCCGGGGGGTTTCACATCAGACTTAAGGAACCGCCTGGGCGCGCTTTACGCCCAATAATTCCGGACAACCGTTGCCCCCTACGTATTACCGCGGCTTGTGGCAGGTC
+
CCCCCCCCCCCCCC5CCCCCCCCCCCCCCCCCCCCCCCCCCCCCCCCCCCCCCCCCCCCCCCCCCCCC*CCCCCCCCCCCCCCCC***C5CC5CCCCCCC5*CCCCC5C5CC5C5CCCCCCCCCC5CCCCCCCCCCCC5CCCCCCCCC*CCCCCCCCC*CC5CC5CCCCC5CC55C5CC*C5*CC*CCCCCCC**CCCCCC5*C5CC5CCCCCCC5C5C5CC*C5C555C5C5C5*C*5CCC5C**C*55555555*5*5C55**55555*555555555C5**55***5**5555*####
@VH01349:24:AACVJTHM5:1:1111:41124:35172 2:N:0:AGGTGAGA+GGCATAGA
TGCAAGGGACTACTCGGGTATCTAATCCTGTTTGATCCCCTTGCTTTCGCGCCTCAGCGTCAGGTTTAAGCTAGAAAACCGCCTTCGCCACTGGTGTTCTTCCACATATCTACGCATTTTACCGCTACTTGTGGAATTCCGTTTTCTCCGCCTACCCTCTAGAACTTCAGTTTCAAATGGGGTTCCGGGGTTGAGCCCCGGGATTTCACATCTGACTTATATCTCCGCCTACGCGCCCTTTACGCCCAGTGATTCCGAGCAACGTTTGCACCCTCTGTCTTACCGCGGCTGCTGGCAGGTA
+
CCCCCCCCCCCCCCCCCCCCCCCCCCCCCCC5CCCCCCCCCCCCCCCCCCCC5CC5CCCCCCCCCCCCCCCCCCCCCCCCCCCCCCCCC5CCCCCCCCCCCCCCCC5CC5CCCCCCCCCCCC5CCCC5CCCCCCCCCCCCCCCCCCCCCCCCCCC*CCCCCCCC*CCCCCC*CCCCCC**CCCCC5C*C5CC5C*CCCCCCCCCC5CCCCC55*CCCCCCCCCCCCCCCCCCC*C*C5CCCCCCCC***5*CCCC*555*55*55555*5*555C555C555CC55**5C55555C*####
@VH01349:24:AACVJTHM5:1:1111:14179:36630 2:N:0:AGGTGAGA+GGCATAGA
TGCAAGGGACTACTAGGGTTTCTAATCCTGTTTGCTCCCCACGCTTTCGCACTTGAGTGTCAGTACTGGACCAGAGGGCCGCCTTCCCCACTGATGTTCCTCCCGATATCTACGCATTTCACCGCTACACCGGGAATTCCGCCCTCCTCTTCCGTACTCCAGCACCACAGTCTCGAATGCGGTTCCCAGGTTGAGCCGGGGGGTTTCACACCCGACTTTCGTCGGCACCTACGTGCGCTTTACGCCCAGTAATTCCGATTAACGGTCGCACCCTCTGTATTACCGCGGCTGCTGGCACGTG
+
CCCCC**CCCCCCC*CCCCCCCCCCCCCCCCC*CCCCCCCCCCC5CCC*CCCCCCCCC5CCCCCCCCCCC5CC5CCCCCCCCCCCC*CCCCCCCCCCCCCCCCCCCCCCCCCCC5CCCCCCCC*CC5CCCC**55CCCCCCC5CCCCCCCCCCCCCCCC5CC5C*5CCC5CCC5CCCCC*CCCCCCCC*55C*55*55*55CCCCC*C5CCCCCC55C*CC55C*CC55C55C5*C5CCC5555C55C*C5CCCCC5C*5CC5C5C5C5CC*CC5CCCCCCCCCC5C55CC*5C555####
@VH01349:24:AACVJTHM5:1:1111:38909:37084 2:N:0:AGGTGAGA+GGCATAGA
TGCAAGGGACTACTCGGGTATCTAATCCTGTTTGCTCCCCACGCTTTCGCACATGAGCGTCAGTATTGGTCCAGGAAGTCGCTTTCGCCACTGATGTTCCTTCAGATATCTACGCATTTCACCGCTACACCTGAAATTCCACTTCCCTCTCCCATACTCTAGCTATGCAGTCTCGAATGCAGTTCCCAGGTTAAGCCTGGGGATTTCACACCCGACTTGCAAAGCCGCCTACGCGCGCTTTACGCCCAGTAATTCCGATTAACGCTCGCACCCTCTGTATTACCGCGGCTGCTGGCATCTA
+
CCCCCCCCCCCCCCCCCCCCCCCCCCCCCCCCCCCCC5CCCCCCCCCCCCCCCCCCC*5CCCCCCCCCCCCCCCCCC5CCCCCCCCCCCCCC5CCCCCCCCCCCCCCCCCCC5CCCCCCCCCCCCCCCCCCCCCCCC5**CCCCCCCCCC*CCCCCCCCC5CCCCCCCCCCCCCCCCCCCCCCCCCC5CCCCCCCCCCCCCCCCCCCCCC*CCCC5CCCCCCCCCCC*CCCCCC5CCCC5CCCC**CCCCCCCCCCCCCCCCCC5CCCCCCCCCCCC*CCCCCCCCCCCC55C5CC*####
@VH01349:24:AACVJTHM5:1:1111:13725:37122 2:N:0:AGGTGAGA+GGCATAGA
TGCAAGGGACTACTAGGGTTTCTAATCCTGTTTGCTCCCCACGCTTTCGCACTTGAGTGTCAGTACTGGACCAGAGGGCCGCCTTCGCCACTGATGTTCCTCCCGATATCTACGCATTTCACCGCTACACCGGGAATTCCGCCCTCCTCTTCCGTACTCCAGCAACACAGTCTCGAATGGGGTTCCCAGGTTGAGCCCGGGGCTTTCACACCCGACTTACGTCGCCACCTACCTGCGCTTTACGCCCAGTAATTCCGATTAACGCTCGCACCCTCTGTATTACCGCGGCTGCTGGCACGTG
+
CCCCCCC*CCCCCCCCCCCCCCCCCCCCCCCCCCCCCCCCCCC5CCCCCCCCCCCCCCCCCCCCCCCCCCC5CCCC*CCCCCCCCCCCCC5CCCCCCCCCC55CCCCCCCCCCCCCCCCCCCCCCCCCCCCCCCCCC*C*5CCCCC5CCCCCCCCCCCCCCCCCCCC5CCCCC*CCCCC*CCCCCC*CCCCC5CCCC5C*CCCCCCCCCC5CCCCCC*CCCCCCCCCC*CC**CC5C*CCCC*CCCCCCCCCCCCCC5C*CCC*5CCCCCC5CCCCCC*C5CC55*5C5C55CC*55####
@VH01349:24:AACVJTHM5:1:1111:23988:37387 2:N:0:AGGTGAGA+GGCATAGA
TGCAAGGGACTACAGGGGTTTCTAATCCTGTTCGCTCCCCACGCTTTCGCGCCTCAGCGTCAGTTGCAGACCAAAGAGCCGCCTTCGCCACTGGTGTTCCTCCACATCTCTACGCATTTCACCGCTACACGTGGAATTCCGCTCTTCTCTTCTGCACTCAAGTCTCCCAGTTTCCAATCACAGGTTGTGGTTGAGCCACAAGATTTCACATCAGACTTAAGAAACCGCCTGCGCCCCCTTTAGGCCCAATAATTCCGGACAACCCTTGCCACCTACGTATTACCGCGGCTGCTGGCACCCA
+
CCCCC5CCC*CCCCCCCCCCCCCCCCCCCCCCCCCCCCCCCCCCCCCCCCCCCCCCCCCCCCC5CC5CCCCCCCC*CCCCCCCCCCCCCCCCCCCCCCCCC5CCCCCCCCCCCCCCCC5CCCCCCCCCCC*CCCCCCCC5CCC5CCCCCCCCCCCCCCCCCCCCCCCCCCCCCC*CCC*55C**5CCCCCCCCCCCCCC5CCCCCC5C5CC5CCC5CCCCCCCCCCCCCC*CC5*CC*CCC5*CC55CC*5C555C55C5C555555C5C5555C55CCC555*55CC5C55CCC5C####
@VH01349:24:AACVJTHM5:1:1111:11680:38334 2:N:0:AGGTGAGA+GGCATAGA
TGCAAGGGACTACAGGGGTTTCTAATCCTGTTCGCTCCCCACGCTTTCGCTCCTCAGCGTCAGTAATGGCCCAGAGATCCGCCTTCGCCACCGGTGTTCCTCCTGATATCTGCGCATTTCACCGCTACACCAGGAATTCCGATCTCCCCTACCACACTCTAGTCTGCCCGTATCGAATGCAGACCCGGGGTTAAGCCCCGGGCTTTCACATCGGACGGGACAGACCGCCTACGAGCTCTTTACGCCCAATATTTCCGGACAACGCTCGCGCCCTACGTATTACCCCGGCTGCTGGCAACGA
+
CCCCCCCCCCCCCCCCCCCCCCCCCCCCCCCCCCCCCCCCCCCCCCC5C*CCCCCCCCCCC*CCC5CCCCCCCCCC*CCCCCCCCCCCCCCCCCCCCCCCCCCCCCCCCCCC55CCCCCCCC**CCCC*CCCCCCCC*CCCCCCC5CCCCCCCCCCCCCCCCCCC5CC*CCCCCC555C5C*CC5CCCCCC5CC55CCC*5C*CCCCC5CCC5CCC5**5CCCC*CCCCCC5C*CCC*CCCC*C55CCCCC*CCC5CCC*CCCCC5*CCCC5C5CCCC5C*C5CC*C5*5CCCCC5*####
@VH01349:24:AACVJTHM5:1:1111:28135:40321 2:N:0:AGGTGAGA+GGCATAGA
TGCAAGGGACTACAAGGGTATCTAATCCTGTTCGCTCCCCATGCTTTCGCTCCTCAGCGTCAGTTACGGCCCAGAGATCTGCCTTCGCCATTGGTGTTCCTCCTGATATCTGCGCATTCCACCGCTACACCAGGAATTCCAATCTCCCCTACCGCACTCTAGTCTGCCCGTACCCACTGCAGGCCCGAGGTTGAGCCTCGGGATTTCACAGCAGACGCGACAAACCGCCTACGAGCTCTTTACGCCCAACAATTCGGGAGAACGCTTGCACCCTACGTATTACCGCGGCTGGTGGCCCGCT
+
CCCCCCCCCCCCCCCC*CC5CCCCCCCCCCC*5CCCCCCCCCCCCCCCCC5CCCCCCC5CCCC*CCCCCCCCCCC*CCCCCCCCCCCCCCCCCCCCCCC5*CCCC5CCCCCCCCCCC5CCCCCCCCCCCC*CCCC5CCC5CCCC5CCCCC5C5CCCCC55C5CCCCC5CCC5*CCCC*C5CCCC*CCC5CCC5C5C*C5CCC5CC5*CCCCC5CCC5*CCCCCCCC*CCCCCCCCC*5CC5CCC55C*5*5C5*5*55555555555C*55*5555*5555555555*555*5555*####
@VH01349:24:AACVJTHM5:1:1111:35936:41041 2:N:0:AGGTGAGA+GGCATAGA
TGCAAGGGACTACCGGGGTATCTAATCCTGTTTGCTCCCCACGCTTTCGTCCATGAGCGTCAGTGCAGGCCCAGGGGATTGCCTTCGGCATCGGTGTTCCTCCGCATATCTACGCATTTCACTGCTACACGCGGAATTCCATCCCCCTCTGCCGCACTCCAGCCTTGCAGTCACAAATCCAGTTCCCAGGTTGAGCCCGGGGATTTCACATCTGTCTTGCAAGACCGCCTGCGCACGCTTTACGCCCAGTAATTCCGATTAACGCTTGCACCCTACGTATTACCGCGGCTGGTGGCATTGA
+
C5CCCCCCCCC5*CCCCCCCCC55CCC5*CCCCCCCCCCCCCC*C*CCCC5*CCC5C*CCCCCCC*CCCCCCCCCC5CCC*CCCCCC*C5CCCCC5CCCCCCCCCCCCCCCCCCCCCCCCCCCCCCCCCC*CC5CCCCCCCCCC5*5C*C*CCCCCCCCCCCC5CC5CCCCCC5CCCC*CCCC5CCCCCCCC*CC*CCCCCCCCCCCCCCCC*5C5CC5CCCC5CCCCC5C5CCCCCCCC5C5CCC5CCCC55*C*5C55C5C5*CCCCCC*CCC5CCCCCC*C5C5CCCC*C5CC5####
@VH01349:24:AACVJTHM5:1:1111:59624:42915 2:N:0:AGGTGAGA+GGCATAGA
TGCAAGGGACTACTCGGGTTTCTAATCCTGTTTGCTCCCCACGCTTTCGCACCTCAGCGTCAGTATCGGGCCAGTGAGCCGCCTTCGCCACTGGTGTTCTTGCGAATATCTACGAATTTCACCTCTACACTCGCAGTTCCACTCACCTCTCCCGAACTCAAGCTCTCCAGTATCAAAGGCAGTTCCGGGGTTGAGCCCCGGGATTTCACCCCTGACTTAGAAAGCCGCCTACGTGCGCTTTACCCCCAGTAATTCCGAACAACGCTAGCCCCCTTCGTATTACCGCCGCTGCTGGCACCTT
+
CCCCCCCCCCCC5CCCCCCCCCCCCCCCC*CCCCCCCCCCCCCCC5CCCCCCCCCCCCCCCCCCCCCCCCC5CCCCCC5CC*CCCCC**CCCCCCCCCCCCCCC5CCCCCCCCCCCCCCCCC5CCCCCCCC5CCCCCC*CCCCCCCCCCCCCCCCCCCCCC5CC5CCCCC*CCC5CCCC5CCCCCCCCCCCCCCC*CCCCCCCCCCCCC*CCCCCCCCCC*CCC*CCCCC55CCCCCCCCCC5*5CC5*CCC55*CCCCCCCC5*C5CC5C5C55CCCCCCCCC**CCCCC5CCCCC####
@VH01349:24:AACVJTHM5:1:1111:56348:43502 2:N:0:AGGTGAGA+GGCATAGA
TGCAAGGGACTACTAGGGTTTCTAATCCTGTTTGCTCCCCACGCTTTCGCGCCTCAGCGTCAGTTACGGTCCAGATGGCCGCCTTCGCCACCGGTGTTCTTCCCAATATCTACGAATTTCACCTCTACACTGGGAATTCCACCATCCTCTCCCGTACTCGAGCCTTGCAGTCTCAAGCGCCATTCCCGGGTTAAGCCCAGGCCTTTCACGCCCAACTTACAAAGCCGCCTGCGCGCCCTTTACGCCCAGTAATTCCGAACAACGCTAGCCCCCTTCGTATTACCGCGGCTGCTGGCAGTCA
+
CCCCCCCCCCCCCCCCCCCC5C5CCCCCCCCCCCCCCCCCCCCCCCCCCCCC5CCC*CCCCCCCCCCCCCCCCCCCCC*CCCCCCCC5CCCCCCCCCCCCCCCCCC5CCCCCC5CCCCCCCCCCCCCCCCCCCCCCCCCCCCCCCC*CCCC*5CCCCCCCCC**CC**CCCCCCCCC*CCCCCCC*CCC5CCCCCC5CC*55CCCC5CCCCC*CCCCCCCCCCC*CC*CCCCC*C5CCCC5*C5CCCCCCCCC555CCCCCCC**CCCC5C5CC*5CCCCCCCC5CC*C55CCC5C5####
@VH01349:24:AACVJTHM5:1:1111:23912:45831 2:N:0:AGGTGAGA+GGCATAGA
TGCAAGGGACTACACGGGTATCTAATCCGGTTTGCTCCCCACGCTTTCGCGCCTCAGTGTCAGGTGGAGCCCAGTGAGCCGCCTTCGCCGCTGGTGTTCCTCTCGATATCTACGCATTTCACCACTACACCGAGAATTCCGCTCACCTCTGCTCTCCTCAAGTCCGCCAGTATCCCAAGACCCCTCCCAGTTGAGCCGGGAGATTTCACCTCGTACTTACCGAACCACCTGCGGGCCCTTTACGCCCAATAAATCCGGACAACGCTTGCCTCCTACGTATTACCGCGCCTGCTGGGAAGGT
+
CCCCCCCCCCCCCCCCCCCCCCCCCCCCCCCCCCCCCCCCCCCCCCCC*C5CCCCCCCCCCCCCCCCCCCC5CCC*CCCC5*CCCC*C5CCCCCCCCCCCCCCCCCCCCCCCCCCCCCCCCCCC*CCCCCCCCC5CCCCCC*CC*5CCCCC*C5C5CCCCCCCCC**CCCCCCCCCCC*CCC55CCCC5C*C5CCCCCC55C5CCCC5CCCCC*CCCCC555CCC*CC*CCCC*CCCCCCC*CC*555*555C5555C5555555CCC55*55555555C*5C*555CCC5CC5C*C####
@VH01349:24:AACVJTHM5:1:1111:19727:50128 2:N:0:AGGTGAGA+GGCATAGA
TGCAAGGGACTACTCGGGTATCTAATCCTGTTTGCTCCCCACGCTTTCGCGTCTCAGCGTCAGTCACCGTCCAGAAGGCCGCCTTCGCCACTGGTCTTCCTCCCGATATCTACGAATTTCACCTCTACACCGGGAATTCCGCCTTCCTCTCCGGGACTCTAGCGAGGCAGTTTCGATTGCAGTTCCGGGGTTGGGCCCCGGGATTTCACAACCGACTTGCCAAGCCGCCTACACGCGCTTTACGCCCAATGATTCCGAACAACGCTCGCACCCTCCGTATTACCGCGGCTGCTGGCAATGC
+
CC5CCCCCCCCCCCCCCCCCCCC*CCC5CCCCCCCC*CC55CCCCCC55CC5CCCCCC5CCC5CCCCCCCCCCCCC5CCC*CCCCC5CC5CCCCC*CCCCCCCCCCCCCCCCCCCCCCCCCC5CCCCCCC5CC5CCCCC*5CCCCCCCCCC*CCCCCCCC*C5CCCCCCCCCCCCC5C*5CCCCCCCCCCCCCCCCCC*CCCC5CCCCCCCCCC55CCCCCC*CCC5CCCCC55C555**CC*5CC*555C5CC5C555*555*55555CC55C*5C55C55CC555555**C*55*####
@VH01349:24:AACVJTHM5:1:1111:26203:50242 2:N:0:AGGTGAGA+GGCATAGA
TGCAAGGGACTACACGGGTTTCTAATCCTGTTCGCTCCCCACGCTTTCGTGCCTCAGCGTCAATCCAGGTCCAGTGAGCTGCCTTCGCAATCGGTATTCTATGCCATATCTATGCATTTCACCGCTACATGCCACATTCTGCTCACCTCAACCTCATTCAAGCTCAGCAGTATCAAAGGCAATTCCACGGTTGAGCCGTAGCCTTTCACCCCTGACTTACTAAGCCGCCTACGCACCCTTTAAACCCTGTAATTCCGCATAACGCTTGCACCGTCCGTATTACGGCCGCTGCTGGCACCCC
+
5C*CCCCCCCCCCCCCCCCCCCCCCCCCCCCCCC5CCCCCCCC5CCCCCCC*CCCCCC*CCCCCCCCCCCCCCCCCCCCCCCCCCCCCCCCCCCCCCCCCCCC*CCCCCCCCC5CCCCCCCCCCCCC*CCC*CCC*CCCC5*CCC55CCCCCCCCCCCCCCC*CCCCCCCCCCCCCCC*CCCCCCCCCC5CC*CCCCCCCCCCCCCCCCCCCC*CCCCCCCCCCCCCC5CCCCCCCCCCCCCCC*CC*5CC*5CC55**C5*555555*555**5555555*5*5*555*5555555####
@VH01349:24:AACVJTHM5:1:1111:60760:55334 2:N:0:AGGTGAGA+GGCATAGA
TGCAAGGGACTACTGGGGTTTCTAATCCTGTTCGCTCCCCACGCTTTCGCTCCTCAGCGTCAGGCAAGGCCCAGAGAACCGCCTTCGCCACCGGTGTTCCTCCTGATATCTCCGCATTTCACCCCTACACCAGGAATTCCGTTCTCCCCTACCTGCCTCCAGCCAGCCCGTATCCACCGCAGACCCACAGTTAAGCCATGGGCTTTCACGGCAGACGGCACAACCCACCTACGAGCTCTTTACGCCCAATAATTCCGGACAACCGTTGGGCCCTACGTATAACCGCGGGTGCTGGCAATGC
+
C5CCCCCCC5CC*CCCCCCCCCCCCCC5C5CCCCCCCC5CCC*CCCCCC5CCCCCCC*CCCCCCCCCCC*CCCCCC5CCCCCCCCCCC5CCCCCCCCCCCCCCCCCCCC*C*CCCCCCCCCCC*CCCCC*CCCCCCCCCCCCC5C5CCCCCCCCC55C**555CCCCCCCCCCC55CCCCCCCC*C5C5**CC5***C5CC5*C55CC55CCC5C555***C5*55C55555*555C5C55C55C*5C*CCCC55*CCCCCCCC*C5C*CCC5CCC*C55*55555C5*55*55C*5####
@VH01349:24:AACVJTHM5:1:1112:19633:3575 2:N:0:AGGTGAGA+GGCATAGA
TGCAAGGGACTACTGGGGTATCTAATCCTGTTCGCTCCCCACGCTTTCGCGCCTCAGCGTCAGAACTGGTCCAGCTGGCCGCCTTCGCCACAAGTGTTCTCCCCCATCTCTACGCATTTCACCGCTACACAGGGAATTCCACCACCCCCTCCCAGCCTCAAGCCCCACAGTTTCCGCGGCTCAATACAGTTGAGCTGTATGCTTTCACCGCCGACATATGGAGCCGCCTACGCGCCCTTTACGCCCAATAATTCCGAACAACGCTTGCCCCTTCCGTATTACCGCGGCTGCTGGCACTTGG
+
CCCCCCCCCCCCCCCCCCCCCCCCCCCCCCCCCCCCCCCC5CCCCCCCCCCCCCCCCCCCCCC5CCCCCCCCCCCCCC*CC*CCCCCCCCCCCCCCCCCCCCCCCCCCCCCCCCCCCCCCCCCCCCCCCCCCCCCCCCCCCC5C*CC5CCCCCCCCCCCCCCCC*C5CCCCCCCCCCCCCC*CCC**CCCCCCCCCCC5C5*5CC*C5*5*5C5CCC5CCCCCCCCCCCCCCCCCCCCC5CCCCCCCCC5CCCCCCCCC5C**5CC**CC5CCCC*CC5C5555C5C5CCCCCCCC5####
@VH01349:24:AACVJTHM5:1:1112:29725:3934 2:N:0:AGGTGAGA+GGCATAGA
TGCAAGGGACTACTGGGGTATCTAATCCCGTTCGCTCCCCACGCTGTCGCGTCTCAGCGTCAGTCTCCCTCCAGGACGCCGCTTGCGCCGCTGGTGTTCCTCCGGATCTCTGCACATTTCACCGCTACACCCGGAATTCCACGTCCCTCGCCGGTACTCTAGCAAGCCAGTCTGACCGGCACTCGCCCGGTTGAGCCGGGCGCTTTCACCCGCCACTTGACCAGCCGCCTGCACGCCCTTTACGCCCAGTAACTCCGGATAACGCTCGCCTCCTACGTTTTACCGGGGCTGCTGGGATGCT
+
CCCCCCCCCCCCCCCCCCCCCCCCCCCCCCCCCCCCCCCCCCCCCC5CCCCCCCCCCCCCCCCCCCCC*CC5CCCCCC5C5*CCCCCCCC*CCCCCCCCCCCCCCCCCCCCCCCC*CCCCCCCCCCCCCCCC*5CCCCCCCCCCCCCCCCCCCCC5*CCCCCCCCCCCC5CCCCCCCCCCCCCCCCCCCCCCCCCCC5CCCCCCCCCCCCCCCCCCC*CCCC*CCCCC5CC5CCCC*CC5*CCCCCCCCCCCCC*5CCCC*CC5CCCC5CCCCCCC*CCCC*CC**CCCCC5CCC*C####
@VH01349:24:AACVJTHM5:1:1112:59605:5260 2:N:0:AGGTGAGA+GGCATAGA
TGCAAGGGACTACTCGGGTTTCTAATCCTGTTTGCTCCCCACGCTTTCGCGTCTCAGCGTCAGTATCCAACCAGGGGGCCGCCTTCGCCACGGGTGTTCCTCCCGATATCTACGCATTTCACCGCTACACCGGGAATTCCACCCCCCTCTTTGGTACTCTAGCTTGCCAGTTTCATGCGTCTTTCCTCGGTTGAGCCGAGGGCTTTCACACATGACTTAACAAACCGCCTACACGCCCTTTACGCCCAATGATTCCGAACAACGCTTGCACCCTCTGTATTACCGCCGCTGCTGGCAGTCA
+
CCCCCCCCC5CCCCCCCCCCCCCCCCCCCCCCCC*CCCCCCCCCCCCCC5CCCCCCCCCCCCCCCCCCCCCCCCCCCC*CCCCCCC**CCCC*CCCCCCCCCCCCC*CC5CCCC5CCCCCCCCCCCCCCCC*CCCCCCCCCCCCC5C*CC*CCCCCCCCCCCCCCCC5CCCCCCCCC5CCCCCCCCCCCCCCCC*CCCCCC*5CCCCC5CCCCCCCCCCCCCCC5*CCCCC5C*5CC5CCC**CC5C5CCC5*CC*C5C555CCCCC*5CCC*C55*CCCCCCC*C5*5C5C*C*CC####
@VH01349:24:AACVJTHM5:1:1112:31278:5487 2:N:0:AGGTGAGA+GGCATAGA
TGCAAGGGACTACTCGGGTTTCTAATCCTGTTTGCTCCCCACGCTTTCGCGCCTCAGCGTCAGGTCCGGACCAGAGAGCCGCTTTCGCCACCCGTGTTCCACCCAATATCTACGAATTTGACCTCTACACTGGGTATTCCACCCTCCTCTTCCGGCCTCGAGCCAAGGAGTATCGGCCGCACCTCCGGGGTTGAGCCCCGGGCTTTCACAAAGCCCACTGCCTTGGCCGCCTACGCCCCCTTTACCCCCAGTGATTCCGAACAACGCTAGCACCCTCGGTCTTACGGCGGCTGGTGGAGCA
+
CCCCCCCCCCCCCCCCCCCCCCCCCCCCCCCCCCCCCCCCCCCCCCCCCCCCCCCCC5CCCCCCCCC5CCCCCCCCC5*CC*CC*5CCCCCC*CCCCC5CCCCCCCCCCCCCC5CCCCC*CCCCCCCCCCCCCCCCCC*CCCC5CCCCCCC5*CCCCCCCCCCCC5*CCCCCCCCCCCCCC5CCCCCCCC*CCCCCCCCCCCCCCC*CCCCC*CC*CC*5CC*5CC5CCC5CC5*5**5555*55*55**55555C5555C555555555*555C55*C5*555**55*5C5555C5####
@VH01349:24:AACVJTHM5:1:1112:30899:6093 2:N:0:AGGTGAGA+GGCATAGA
TGCAAGGGACTACCAGGGTATCTAATCCTGTTTGCTCCCCACGCTTTCGCACCTCAGCGTCAGTTTTGGCCCAGGAAGTCGCCTTCGCCACTGGTGTTCCTTCCGATATCTACGCATTTCACCGGTACACCGGAAATTCCACTTCCCTCTACCATACTCGAGTCAGGCAGTATCGAATGGAATTCCCAGGTTGAGCCCGGGGCTTTCACATCCGACTTACCAAACCGCCTACGCGCGCTTTACGCCCAGTAATTCCGATTAACCGTTGCACCCTCCGTATTACCGCGGGCGCTGGCATGAC
+
CCCCCCCCCC5CC5CCCCC*CCCCCCCCCCCCCCCC5CCCCCCCCCCC5CCCCCC5CC*C55CC*CC5CCCCCCCCCCCCCCCCCCCCCCCCCCCCCC5*CC*5*C*CCCCCCCC5CCCCCCC**CCCCCCCCCCCC*CCCC*CCC5CC5C55CC55CC*CCCCCCC5C555C5CCCC5*CCCCC*C5C5CC5CC*CC*5CC55CCCCCCCCCC5CC5*5CCC55*5CC5C5*5CC5CCC55C5CC*C5CCCCCC55CCCCCC*5CC*CC**555**5555C5555*5*55*55555####
@VH01349:24:AACVJTHM5:1:1112:63714:6187 2:N:0:AGGTGAGA+GGCATAGA
TGCAAGGGACTACCAGGGTATCTAATCCTGTTTGCTCCCCACGCTTTCGCGTCTCAGCGTCAGTATCCAACCAGGGGGCCGCCTTCGCCACCGGTGTTCCTCCCGATATCTACGCATTTCACCGCTACACCGGGAATTCCACCCCCCTCTTTGGTACTCTAGCTTGGCAGTTTCATGCGTCGTTCCTCGGTTAAGCCGAGGGATTTCACACATGACTTAGCAGACCGCCTACACGCCCTTTACGCCCAATAATTCCGAACAACGCTTGCACCCTCTGTATTACCGCGGCTGGTGCGAACTG
+
C5CCCCCCCCCCCCCCCCCCCCCCCCCCCCCCCCCCCCCCCCCCCCCCCCCC5CCCCCCCCCCCCCC*CCC*CCCCCCCCCCCCCC5CCCCCCCCCCCCCCCCCCCC5CCCCCCCCCCCCCCCCCCCCC*CCCCCCCCCCCCCCCCCC*C5CCCC*CCCC*CCCCC5C5C*C55CCCC5CC5CC5CC5CCCCCC*CC*C*C5CCCCCCCCCCCCCC5CCCCCCCC5C5*5CCCCC5C55C*C*55555CCCCC*C*555*C555*C5**55*55*55*55C555555*5*5*555*5####
@VH01349:24:AACVJTHM5:1:1112:15296:7531 2:N:0:AGGTGAGA+GGCATAGA
TGCAAGGGACTACAGGGGTTTCTAATCCTGTTTGCTCCCCACGCTTTCGTGCCTGAGCGTCAGTGTTGGCCCAGGGGGCTGCCTTCGCCATCGGTGTTCCTCCGCATCTCTACGCATTTCACTGCTACACGCGGAATTCCACCCCCCTCTGCCACACTCCAGCCCGCCAGTTTCCCATGCCATTCCCAGGTTAAGCCCGGGGCTTTCACATCGGACACAACGGACCGCCTGCGCACGCTTTACGCCCAGTAATTCCGATTAACGCTCGCACGCTACGTATTACCGCGGCTGCTGGGCAAGC
+
CCCCC*CCCCCCCCC5CCCCCCCCCCCCC5CCCCCCCCCCCCCCCCC5CC5CCCCCCCCCCCCCCCCCC*C*CCC5CCCCC*CCCCCC*CCCCCCCCCCCCCCCCCCCC*CCCCC5CCCCCCCCCCCCCCCCCCCCCCCCCCCCC*CCCCCC5CCCCCCCCCCCC5CCC*CCCCC5CCCCCCC5CCCCCCCCCCCCCCCCCCCCCCCCCCCCCCC5CCCCCCCCC*5C5CC5CCCCCC*CCCCCCC5CC5C*CCCCCC*CCCCCCC5*5CC5CC*CCCCCCCCC5**55*CCC*C**####
@VH01349:24:AACVJTHM5:1:1112:49910:7721 2:N:0:AGGTGAGA+GGCATAGA
TGCAAGGGACTACTGGGGTTTCTAATCCCGTTTGCTCCCCTGGCTTTCGCGCCTCAGCGTCAATACCGGTCCAGGATGTCGCCTTCGCCACCGGTGTTCCTCCAGATATCTACGCATTTCACCGCTACACCTCGAATTCCACATCCCTCTCCCGGATTCAAGCCAACCAGTATCGGACGCAGTTCCTGGGTTGAGCCCGGGGCTTTCACACCCGACTTACCAGACCGCCTACGCGCGCTTTACGCCCAGTAATTCCGATTAACGCTTGCACCCTCCGTATTACCGCGGCTGCTGGCACCAA
+
CC5CCCCCCCCCCCCCCCCCCCCCCCCCCCCCCC*CCCCCCCCCCCCCCCCCCC5CCCCCCCCCCC5CCCCCCCCCC5CCCCCCCCC5CC5CCCCCCCCCCCCCCCCCCCCCCCCCCCCCCCCC5CCCCCCC*CCCCCCCCCCCCCCCCCCCCCCCCCCCCCCCCCCCCCCCCCC5CCCCCC*CCCCCC5CCCCCCCCCCCCCCCC*CCCCCCCCCCCC5CC*CC*CCCCCCCCCCC*5CC55*CCCCC5CCC5C5CCCCCCC5CCCCCCC*CCCCCCCC5CCCCC*55CCCC5CCC####
@VH01349:24:AACVJTHM5:1:1112:31581:10030 2:N:0:AGGTGAGA+GGCATAGA
TGCAAGGGACTACCAGGGTATCTAATCCTGTTTGCTCCCCACGCTTTCGCACCTCAGCGTCAGTATTGGCCCAGGAAGTCGCCTTCGCCACTGGTGTTCCTTCCGATATCTACGCATTTCACCGCTACACCGGAAATTCCACTTCCCTCTACCATACTCGAGTCAGGCAGTATCGAATGCAATTCCCAGGTTGAGCCCGGGGCTTTCACATCCGACTTACCAAACCGCCTACGCGCGCTTTACCCCCAGTAATTCCGATTAACGCTTGCACCCTCCGTATTACCGCGGCCGCTCGCATGAC
+
CCCCCCCCCCCCCCCCCCCCCCCCCCCCCCCCCCCCCCCCCCCCCCCCCCCCCCCCCCCCCCCCCCCCCCC5CCCCCCCCCCCCCCCCCCCCCCCCCCCCCCC*CCCCCCCCCCCCCCCCCCCCCCC5CCCCCCCCCCCCCCCCCC5CCCC*5CCCCCCCCCCCCCCCCCC5CCCCCCCCCCCCCCCCCCCCCCCCCCC5CCCCCC5CCCCCCCCCCCCC*CCCCCCCCCCCCCCCC5CCCC*5CCCCCCC5CCCCCCCCCCC5CCCCCCC5CCCCCCC*C5CC5CCCCCCCC*CCC####
@VH01349:24:AACVJTHM5:1:1112:12721:11280 2:N:0:AGGTGAGA+GGCATAGA
TGCAAGGGACTACACGGGTTTCTAATCCTGTTCGCTCCCCACGCTTTCGCTCCTCAGCGTCAGGCAAGGCCCAGAGAACCGCCTTCGCCACCGGTGTTCCTCCTGATATCTGCGCATTTCACCGCTACACCAGGAATTCCGTTCTCCCCTACCTGCCTCCAGCCAGCCCGTATCCACCGCAGACCCACAGTTAAGCCATGCGCTTTCACGGCAGACGCGACAAGCCACCTACGAGCTCTTTACGCCCAATAATTCCGGACAACGCTTGCGCCCTACGTATTACCGCGGGTGCTGGCAAGAG
+
CCCCC5CCCCCCCCCCCCCCCCCCCCCCCCCCCCCCCCCCCCCCCCCCCCCCCCCCCCCCCCCCCCCCCCCCCCCC5CCCCCCCCCCCCCCCCCCCCCCCCCCCCCCCCCCCCCCCCCCCCCCC5CCCCCCCCCCCCC*CCCCCCCCCCCCCC5CCCCCCCCCCCCCCCCCCCCCCCCCCCCCCCC*CC5C55CCC5CCC*C5CCCCCCCCCCCCCCCC*CCCC5CCC5CCC5CC*CCC5CC5C*CCCCC*CC55CCCCC*55CCCC5C5CCCCC5555555C555*5555CCC555####
@VH01349:24:AACVJTHM5:1:1112:36296:14252 2:N:0:AGGTGAGA+GGCATAGA
TGCAAGGGACTACACGGGTATCTAATCCTGTTTGCTCCCCACGCTTTCGCGTATCAGCGTCAGTATCCAACCAGGGGGCCGCCTTCGCCACAGGTGTTCCTCCCGATATCTACGCATTTCACCGCTACACCGGGAATTCCACCCCCCTCTTTGGTACTCTAGCTTGTCAGTTTCATGCGTCGTTCCGCGGTTGAGCCGAGGGATTTCACACATGACTTAACAAACCGCCTACACGCCCTTTACGCCCAATGATTCCGAACAACGCTTGCACCCTCTGTATTACGGCGCCTGCTGGCAAAAT
+
C*CCC5CCCCCCCCCCCCCCCCCCCCCCCCCCCCCCCCCCCC*CCCCCCC*CCCCCCCCCCCCCCCCCCCC5CCCCCCCCCCCCCCCCCCCCCCCCCCC*CCCCCCC5CCCCCCC5CCCCC*CCCCCCCCCCC*C55CC5CCC*CCCCCCCCCCCCCCCCC5*CCCCC5CCCCCCCCCCCCCCCC5*CCCCCCCC5CCCCCCCCCC5C5C*CCCC5CCCCCCCCCCCCCCCCCC5CCCCCCCC5*CCCC5CCCCCCC5*CC5C55CC*5C5C55C*C5CCCCC*55CC55*CCC55C####
@VH01349:24:AACVJTHM5:1:1112:33039:15010 2:N:0:AGGTGAGA+GGCATAGA
TGCAAGGGACTACACGGGTATCTAATCCTGTTTGCTCCCCACGCTTTCGCGTATCAGCGTCAGTATCCAACCAGGGGGCCGCCTTCGCCACAGGTGTTCCTCCCGATATCTACGCATTTCACCGCTACACCGGGAATTCCACCCCCCTCTTTGGTACTCTAGCTTGTCAGTTTCATGCGTCGTTCCCCGGTTGAGCCGAGGGATTTCACACATGACTTAACAAACCGCCTACACGCCCTTTACGGCCAATGATTCGGAACAACGGTTGCACCCTCTGTATTACCGCGGCTGCTGGCAAAAT
+
C5CCCC5CCCCCCCCCCCCCCCCCCCCCCCCCCCCCCCCCCCCCCCCCCC5CCCCCCCCCCCCCCCCCCCCCCCC5CC*CCCCCCCCCCCCCCCCCCCCCCC*CCCC5CCCCCCCCCCCCCCCCCCCCCCCCCC*CCCCCCCCCCCCCCCCCCCCCCCCCCCCCCCCCCCCCCCCCC55CCCCCCCCCCCCC*CCCCCCCC5CC*CCCC**CCCCCC5CCCCCCCC*CCCCCCCC*C5CCCCC55*5C5CC*C5C**C*55C*5*C5CCCCC*55CCC5C5**5555555C*CC55*####
@VH01349:24:AACVJTHM5:1:1112:23495:18569 2:N:0:AGGTGAGA+GGCATAGA
TGCAAGGGACTACTAGGGTTTCTAATCCTGTTTGCTACCCACGCTTTCGCACCTCAGCGTCAGAAACAGACCAGAGAGTCGCCTTCGCCACTGGTGTTCCTCCACATATCTACGGATTTCACCGCTACACGTGGAATTCCACTCTCCTCTTCTGTCCTGAAGTTCCCCAGTTTCCAATGTCCCTCCACGGTTGAGGCGTGGGCTTTCACATCAGACTTAAGAAACCGGCTGCCCGCGCTTTTCCCCCAATAATTCCGGACTACGGTTGCGCCCTACCTATTACCGCGGGTGGTGGCAACTA
+
CCCCCCCCCCCCCC5CCCCC5CC5CCCCCC5CCC*5CCCCCCCCCCCCCCCCCCCCC**5CC*CCCCCCCCC5CC5CCCCCCCC*5*C*CC*CCCCCCCCC*C*C5*5C5555**55555C55CCCCC5C555CCCCC5CCCCCCCC*5CC5*5*CCCCCC5C5*CCCC5C*CC5CC5**5CCC5C5555*5*555*55555*5*5**5555*55555555555*5*****5*555****555**5*5555555*555*5555*5555*555*555555*555**555*5**55555####
@VH01349:24:AACVJTHM5:1:1112:26260:19175 2:N:0:AGGTGAGA+GGCATAGA
TGCAAGGGACTACAGGGGTATCTAATCCTGTTTGCTCCCCACGCTTTCGCACCTCAGCGTCAGTTCCGGACCAGTAAGCCGCCTTCGCCACTGGTGTTCTTCCTAATATCTACGAATTCCACCTCTACACTAGGAGTTCCACTTACCTCTTCCGGACTCTAGCTTGCCAGTATCTAAGGCAGTTCCGGAGTTGAGCTCCGGGATTTCACCTCTGACTTAACAAACCGCCTACGTGCGCTTTACGCCCAGTAAATCCGAACAACGCTAGCCCCCTTCGTATTACCGCGGCTGGTGGCACACC
+
CCCCCCCCCCCCCCCCCCCCCCCCCCCCCCCCCCCCCCCCCCC5CCCCCCCCCCCCCCCCCCCCCCCCCCC5CCCCCCCCCCCCCCCCCCCCCCCCCCCCCCCCCCCCCCCCCCCCCC5CCCCCCC*CCCCCC5CCCCC5CCCCCCCCCCCCCCCCCCCCC**CCCCCCCCCCC**C5CCC5CCCCCCCCCCCC*CCCCCCCCCCC*CCC5CCCCCCCCCCCC5CCCCCCCCCC55C*C5CCC55CCC5CCCCCCC5C55CCCCCCC5C5CCC*C5**5*5555555555C*5C55C####
@VH01349:24:AACVJTHM5:1:1112:34478:19288 2:N:0:AGGTGAGA+GGCATAGA
TGCAAGGGACTACCGGGGTTTCTAATCCCGTTCGCTCCCCAAGCTTTCGTCCCTCAGCGTCAGACTAAACCCAGAGCGCCGTTTGCACCACTGGTGTTCCTCGGGATCTCTAGACATTTCACCCGTACACCCCGAATTCCGCGCTCCTCTGTTTCACTCTAGCTGGGCAGTCTGAGATGTCCTCCCCTAGTTTAGCCAGGGGCTTTCACGCCTGACTTGCCCTGCCGCCTACGCACCCTTTACGCCCAGTAACTCCGGATAACGCTCGCCTCCTACTTTTTACCGCGGCTCCTGGCAATGT
+
CCCCCCCCCCCCC5**CCCCCCCCCCCCCCCCCC5C5CCCCC5CCCC*C5*CCCCC*C*CCCC*C*CCCCC5CCC*CC5CCCC5CCCC*CCCCCC555CCC*5CCC*C5CCC*CCCCCCCCCC*CCC5CC5CCCCCCCCC5CC5CC*CCC5CCCCC*C5CCC*CCC*CC5CCCCCCCCCCCCCCCCCCCCCCCCCC5C5CCCCCCCCCCCCCC*C5CCCCCCCCC*CCCCCC5*CCCCCCC5C5CCCCCCCCCC55C5CCCCC5CC55C5CCC*CC*CCC5CC5*CCC5C*CCCCCC####
@VH01349:24:AACVJTHM5:1:1112:32130:22696 2:N:0:AGGTGAGA+GGCATAGA
TGCAAGGGACTACAGGGGTATCTAATCCTGTTCGCTCCCCACGCTTTCGTCCCTCAGCGTCAATACAGGTCTAGCCAGCTGCCTTCGCAATTGGTGTTCTATGGCATATCTATGCATTTCACCGGTACAAGCCACATTCCGCTGACCTCATCCTGATTCGAGCCATGCGGTATCAAAAGCAATTTTACGGTTGAGCCGCAAACTTTCACTCCTGACTTACAAAGCCGCCTACGCACCCTTTAAACCCAGTAATTCCGGATAACGCTCGCACCCTCCGTATTACCGCGGCTGCTGCCAATGA
+
CCCCCC*CCC*CCCCCCCCCCCCCCCCCC*CCCCCCCCC*5CCCC5CC5C*CCCCCC5CCCCCCCCCCCCCCCCCCCCC5*CCCC*5CCCCCCCCCCCCC*CC5*5C5C5CCCCCCCC55CC5C*CCC**C*CC5CC5CCC5C5CCCC5CC5*CC*CCCCC55C55*5CC*CCCCCCCCCCCCCCCCCCC5CCCCC55CCCCCCCCCCCC*CCCCCCCCCCCCCC*C5CCC5*5C5CCC5CCCC*CCCCC*C55555CCCCCCCCCC*CC5CCC5C*555C5CC55555C555*C5C####
@VH01349:24:AACVJTHM5:1:1112:29782:22961 2:N:0:AGGTGAGA+GGCATAGA
TGCAAGGGACTACAAGGGTATCTAATCCTGTTTGCTCCCCACGCTTTCGCGCCTCAGCGTCAGTTACAGACCAAAGAGCCGCCTTCGCCACTGGTGTTCCTCCACATCTCTACGGATTTCACCGCTACACGTGGAATTCCGCTCTTCTCTTCTGCACTCAAGTTCCCCAGTTTCCAATGACCCTCCCCGGTTGAGCCGGGGGGTTTGACATCAGACTTAAGGAACCGCCTGCGCGGGCTTTACGCCCAATAATTCCGGACAACGCTTGCCACCTACGTATTACCGCGGCTGCTGGCATCGG
+
CCCCCC5CCCCCCCCCCCCCCCCCCCC*CCCCCCCCCC*CCCCCCCCC*CCCCCCCCCCCCCCCCCCCCCC5CCC5CCCCCCCCCCCCCCCCCCCCCCCCCCCCCCCCCCC5CC*CCCCCCCCC*C5CCC5CCCCCCCCCC*CCCCCCCCCCCCCCCCCCC*CCCCCCCCCCCCCCCC*CCCCCCCC5CCCC5CCCCCCCCC*CCC*CCCCC5CCCCCCCCCCCCCCC5CC5C***CCCCC5CCCCC5CCCCCC5CCCCCCC*5CCCC5C5CCCCC*CCCCC*CCC5C5CC*C5C5C####
@VH01349:24:AACVJTHM5:1:1112:7987:25668 2:N:0:AGGTGAGA+GGCATAGA
TGCAAGGGACTACAAGGGTTTCTAATCCTGTTTGCTCCCCACGCTTTCGTGCCTGAGCGTCAGTCTTACCCCAGGGGGCTGCCTTCGCCATCGGTGTTCCTCCACATCTCTACGCATTTCACTGCTACACGTGGAATTCCACCCCCCTCTGGCAGACTCTAGCCCCGCAGTTTCAAGCGCCATTCCCAGGTTAAGCCCGGGGATTTCACACGTGACTTGCGAAGCCGCCTGCGCACGCTCTACGCGCAGTAATTCCCATTAACGCTCGCACCCTACGTATTACCGCGGCTGGAGGCAACCC
+
CC5CCC5CCCCCCCC5CCCCCCCCCCCCCCCCCCCCC5CCCCCCCCCCCCC5CCCCCCCCCCCC*CCCCCCC5CCCCC5CCCCCCCCCCCCCCCCCCCCCCCC5CCCCC5CCCC5CCCC5CCCC5C*CC5CCCCCCCCCCCC*CCCCC*CC*CCCCCCCCCCC5*CCCCC5CC55C5**CCCCCCCCC5CCCCCCCCCCCCCC*CCCC*CC*CC*5CCCCCCC5CCC*CCCCCCCCC555CCC55*5C5C*CCC5C5*55C555CC5C5CCC555555*555555555**5**55**####
@VH01349:24:AACVJTHM5:1:1112:21981:26104 2:N:0:AGGTGAGA+GGCATAGA
[truncated: 28,930,235 more chars]
