# Supplementary material for: Interactive effects between soil properties and bacterial communities in tomato rhizosphere under the application of microbial agents
Source: PeerJ. 2025 Jun 30;13:e19564. doi: 10.7717/peerj.19564 (PMC12225625; doi:10.7717/peerj.19564)
Supplement: Supplemental Information 17 — Sequencing data of bacteria treated with FQ-T4-R1 [file peerj-13-19564-s017.gz › MJ20221018170--MJ230814P_31--64df553c83aaf73e084d2759--FQ_T4.R1.raw.fastq]

@VH01349:24:AACVJTHM5:1:1101:47013:2477 1:N:0:AGGTGAGA+CGCATAGA
AGCATGACTCCTACGGGAGGCAGCAGTGGGGAATTTTGGACAATGGGGGAAACCCTGATCCAGCCATGCCGCGTGTGTGAAGAAGGCCTTCGGGTTGTAAAGCACTTTTGGCAGGAACGAAACGGTTTGCGCTAATACCGCGAACTAATGACGGTACCTGCAGAATAAGCACCGGCTAACTACGTGCCAGCAGCCGCGGTAATACGTAGGGTGCAAGCGTTAATCGGAATTACTGGGCGTAAAGCGTGCGCAGGCGGTTTTGTAAGACCGATGTGAAATCCCCGGGCTTAACCTGGGAAAA
+
CCCCCC5CCCCCCCCCCCCCCCCCCCCCCCCCCCCCCCCCCCCCCCCCCCCCCCCCCCCCCCCCCCCCCCC5CCCCCCC*CCCCCCCCCCCCCCCCCCCCCCCCCCCCCCCCCCCCCCCCC5CCCCCCCCCCCCCCCCCCCCCCCCCCC*CCCCCCCCCCCCCCCCCCCCCCCCCCCCCCCCCCCCCCCCCCCCCCCCCCCCC*CCCCCCCCCCCCCCCCCCCCCCCCCCCCCC5CCCCCCCCCCCCCCCCCCCCCCCCCCCCCCCCCCCCCCCCCCCCCCCCCCCCCCC5C5CC5CC###
@VH01349:24:AACVJTHM5:1:1101:48528:2817 1:N:0:AGGTGAGA+GGCATAGA
AGCATGACTCCTACGGGAGGCAGCAGTGGGGAATCTTGCGCAATGGGCGAAAGCCTGACGCAGCGACGCCGCGTGAGTGATGAAGGCCCTAGGGTTGTAAAGCTCTGTGGAGAGGGACGAATAAGTCGTAGCTAATACCTCCGGCGATGACGGTACCTCTTTAGCAAGCACCGGCTAACTCTGTGCCAGCAGCCGCGGTAAGACAGAGGGTGCAAACGTTGTTCGGAATTACTGGGCGTAAAGCGCGTGTAGGCGGCTGCGCAAGTCGGGTGTGAAAGCCCTGGGCTCAACCCAGGAAAAT
+
CCCCCCCCCCCCCCCCCCCCCCCCCCCCCCCCCC5CCCCCCCCCCCCCCCCCCCCCCCCCCCCCCCCCCC5CCCCCCCCCCCCCCCCCCCCCCCCCCCCCCCCCCC*CCCCCCCCCCCCCCCCCCCCCCCCCCCCCCCCCCCCCCCCCCCCCCCCCCCCCCCCCCCCCCCCCCCCCCCCCCCCCC*CCCCC5CCCCCCCCCCCCC*CCCCCCCCCCCCCCCCCCCCCCCCCCCCCCCCCCCCC*CCCCCCCCCCCC5CCCC*CCCCCCCCCCCCCCCCCCCCC*CCCCCCCCCC5CCC###
@VH01349:24:AACVJTHM5:1:1101:40102:3253 1:N:0:AGGTGAGA+CGCATAGA
AGCATGACTCCTACGGGAGGCAGCAGTGGGGAATCTTGCGCAATGGGCGAAAGCCTGACGCAGCGACGCCGCGTGAGTGATGAAGGCCCTAGGGTTGTAAAGCTCTGTGGAGAGGGACGAATAAGTCGTAGCTAATACCTCCGGCGATGACGGTACCTCTTTAGCAAGCACCGGCTAACTCTGTGCCAGCAGCCGCGGTAAGACAGAGGGTGCAAACGTTGTTCGGAATTACTGGGCGTAAAGCGCGTGTAGGCGGCTGCGCAAGTCGGGTGTGAAAGCCCTGGGCTCAACCCAGGAAAAT
+
CCCCCCCCCCCCCCCCCCCCCCCCC*CC5CCCCCCCCCCCCCCCCCCCCCCCCCCCCCCCCCCCCCCCCCCCCCCCCCCCCCCCCCCCCCCCCCCCCCCCCCCCCCCCCCCCCCCCCCCCCCCCCCCCCCCCCCCCCCCCCCCCCCCCCCCCCCCCCCCCCCCCCCCCCCCC*CCCCCCCCCCCC5CCCC*CCCCCCCCCCCCCC5CCCCCCCCC5CCCCCCCCCCCCCCCCCCCCCCCCCCCCCCCCCCCCCCCC*CCCCCCCCCCCCCCCCCCCCCCCCCCCCCCCC5C*CCCCCC###
@VH01349:24:AACVJTHM5:1:1101:40007:3991 1:N:0:AGGTGAGA+CGCATAGA
AGCATGACTCCTACGGGAGGCAGCAGTGGGGAATATTGCACAATGGGCGAAAGCCTGATGCAGCGACGCCGCGTGAGGGATGACGGCCTTCGGGTTGTAAACCTCTTTCAGTAGGGAAGAAGCGAAAGTGACGGTACCTGCAGAAGAAGCGCCGGCTAACTACGTGCCAGCAGCCGCGGTAATACGTAGGGCGCAAGCGTTATCCGGAATTATTGGGCGTAAAGAGCTCGTAGGCGGTTTGTCGCGTCTATCGTGAAAGTCCGAGGCTCAACCTCGGATCTGCGGTGGGTACGGGCAGGAC
+
CCCCCCCCCCCCCCCCCCC*5CCCCCCCCCCCCCCCCCCCCCCCCCCCCCCCCCCCCCCC5CCCCCCCCCCCCCCCCCCCCCCCCCCCCCCCCCCCCCCCCCCCCCCCCCCCCCCCCCCCCCCCCCCCC*CCCCCCCCCCCCC*CCCCCCCCCCCCCCCCCCC5CCCCCCCC5CCCCCCCCCCCCCCCCCCCCCCCCCCCC*CCCCCCCCCCCCC5CCCCCCCCCCCCCCCCCCCCCCCCCCCCCCCCCCCCCCCCCCCCCCCCCCCCCCCCCCCCCCCCCCCCCCCCCCCCCCCCC*###
@VH01349:24:AACVJTHM5:1:1101:60098:4048 1:N:0:AGGTGAGA+CGCATAGA
AGCATGACTCCTACGGGAGGCAGCAGTGAGGGATATTGCGCAATGGGGGAAACCCTGACGCAGCGACGCCGCGTGGGTGAAGAAGGCTTTCGGGTCGTAAAGCCCTTTTTGGCATGACGAGGAAGGACGGTAGTGCCAGAATAAGCCTCGGCTAACTACGTGCCAGCAGCCGCGGTAAAACGTAGGAGGCGAGCGTTATCCGGAGTTACTGGGCGTAAAGGGTGCGTAGGCGGCAGGGCAAGTGAGGCGTGAAAGCCCCTGGCTAAACTAGGGGAGGACATCTCAGACTCCCCAGCTAAAT
+
CCCCCCCCCCCCCCCCCCCCCCCCCCCC5CCCCC5CCCCCCCCCCCCCCCCCCCCCCCC5CCC5CCCCCCC5CCCCCCCCCCCCCCCCCCCCCCCCCCCCCCCCCCCCCCCCCCCCCCCCCCCCCCCCCCCCCCC5CCCCCCCCCCCC5CCCCCCCCCCCCCCCCCCCCCCCCCCCCCCCCC5CC*CCCCCCCCCCCCCCCCCCCCCCCCC5CCCCCCCCCCCCCCCCCCCCCCCCCCCCCCCCCCCCCCCCCCCCCCCCCCCCCCCCCCCCCCCCC*5CCCCCCCCCC*CCCCCCCC###
@VH01349:24:AACVJTHM5:1:1101:26052:5032 1:N:0:AGGTGAGA+CGCATAGA
AGCATGACTCCTACGGGAGGCAGCAGTAGGGAATCCTCCGCAATGGACGAAAGTCTGACGGAGCAACGCCGCGTGAACGATGAAGGCCTTTGGGTCGTAAAGTTCTGTTGTTAGGGAAGAACAAGTACCGGAGTAACTGCCGGTACCTTGACGGTACCTAACCAGAAAGCCACGGCTAACTACGTGCCAGCAGCCGCGGTAATACGTAGGTGGCAAGCGTTGTCCGGAATTATTGGGCGTAAAGCGCGCGCAGGCGGTTCCTTAAGTCTGATGTGAAGGCCCCCGGCTCAACCGGGGAGCG
+
CCCCCCCCCCCCCCCCCCCCCCCCCCCCCCCCCCCCCCCCCCCCCCCCCCCCCCCCCCCCCCCCCCCCCCCCCCCCCCCCCCCCCCCCCCCCCCCCCCCCCCCCCCCCCCCCCCCCCCCCCCCCCCCCCCCCCCCCCCCCCCCCCCCCCCCCCCCCCCCCCCCCCCCCCCCCCCC*CCCCCCCCCCCCCCCCCCCCCCCCCCCCCCCCCCCCCCCCCCCCCCCCCCCCCCCCCCCCCCCCCC*CCCCCCCCCCCC5CCCCCCCCCCCCCCCCCCCCCC5CCCCCCCCCCC5C5CCCCC###
@VH01349:24:AACVJTHM5:1:1101:19330:5468 1:N:0:AGGTGAGA+CGCATAGA
AGCATGACTCCTACGGGAGGCAGCAGTCGAGAGGCTTCGGCAATGGGGGAAACCCTGACCGAGCGACGCCGCGTGCGGGATGAAGGCCTTCGGGTTGTAAACCGCTGTCAGAAGGGAAGAATCCTCCCGGGATAACACCTCGGGAGTTGACGGTACCTTCAGAGGAAGCTCCGGCTAACTCCGTGCCAGCAGCCGCGGTAATACGGAGGGAGCGAACGTTGTTCGGATTTACTGGGCGTAAAGGGTGTGTAGGCGGTCTTGCAAGTCAGGGGTGAAATCTCTCGGCTCAACCGAGAAATAG
+
CCCCC*CCCCCCCCCCCCCCCCCCCCCCCCCCCCCCCCCCCCCCCCCCCCCCCCCCCCCCCCCCCCCCCCCCCCCCCCCCCCCC5CCCCCCCCCCCCCCCCCCCCC*CCCCCCCCCCCCCCCCCCCCCCCCCCCCCC5CCCCCCCCCCCCCCCCCCCCCCCCCCCCCCCC5CCCCCCCCCCCCCCCCCCCCCCCCCCCCCCCCCCCCCCCCC55CCCCCCCCCCCCCCCCCCCCCCCCCCCCCCCCCCCCCCCCCCCCCCCCCCCCCCCCCCCCCCCC55CC*CCCCCCCCCCCCCCC###
@VH01349:24:AACVJTHM5:1:1101:25654:8118 1:N:0:AGGTGAGA+CGCATAGA
AGCATGACTCCTACGGGAGGCAGCAGTGGGGAATTTTGGACAATGGGCGAAAGCCTGATCCAGCAATGCCGCGTGAGTGAAGAAGGCCTTCGGGTTGTAAAGCTCTTTTGTCAGGGAAGAAACGGTGGACTCTAATACAGATCACTAATGACGGTACCTGAAGAATAAGCACCGGCTAACTACGTGCCAGCAGCCGCGGTAATACGTAGGGTGCAAGCGTTAATCGGAATTACTGGGCGTAAAGCGTGCGCAGGCGGTTTGGTAAGACAGATGTGAAATCCCCGGGCTCAACCTGGGACGC
+
CCCCCCCCCCCCCCCCCCCCCCCCCCCCCCCCCCCCCCCCCCCCCCCCCCCCCCCCCCCCCCCCCCCCCCCCCCCCCCCCCCCCCCCCCCCCCCCCCCCCCCCCCCCCCCCCCCCCCCCCCCCCCCCCCCCCCCCCCCCCCCCCCCCCCCCCCCCCCCCCCCCCCCCCCCCCCC*CCCCCCCCCCCCCCCCCCCCCCCCCCCCCCCCCCCCCCCCCCCCCCCCCCCCCCCCCCCCCCCCCCCCCCCCCCC5CCCCCCCCCCCCCCCCCCCCCCCCCCCCCCCCCCCCCCCCCCCCCCC###
@VH01349:24:AACVJTHM5:1:1101:33664:8592 1:N:0:AGGTGAGA+GGCATAGA
AGCATGACTCCTACGGGAGGCAGCAGTGAGGGATATTGCACAATGGGCGCAAGCCTGATGCAGCGACGCCGCGTGGGTGATGACGGTCTTCGGATTGTAAAACCCTTTTCTGGTTGACGAGCAAGGACGGTAGGCCAGGAAGAAGTGTCGGCTAACTACGTGCCAGCAGCCGCGGTAAAACGTAGGACACGAGCGTTATCCGGAGTTACTGGGCGTAAAGGGCGTGCAGGCGGCGTGGTAAGTCTGATGTGAAAGCTCCCGGCTCAACCGGGAGAGGACATTGGAGACTGCCAAGCTCGAG
+
CCCCCCCCCCCCCCCCCCCCCCCCCCCCCCCCCCCCCCCCCCCCCCCCCCCCCCCCCCCCCCCCCCCCCCCCCCCCCCCCCCCCCCCCCCCCCCCCCCCCCCCCCCCCCCCCCCCCCCCCCCCCCCCCCCCCCCCCCCCCCCCCCCCCCCCCCCCCCCCCCCCCCCCC*CCCCCCCCCCCCCCCCCCCC5CC*CCCCCCCCCCC*CCCCCCCCCCCCC**CCCCCCCCCC5CC*CCCCCCC*CCCCCCCCCCCCCCCCCC5CCCC5CCCCCCC55CC5*55C5CC5C555C5CC*5CC###
@VH01349:24:AACVJTHM5:1:1101:48320:9122 1:N:0:AGGTGAGA+CGCATAGA
AGCATGACTCCTACGGGAGGCAGCAGTGGGGAATCTTGGACAATGGGGGCAACCCTGATCCAGCGACGCCGCGTGGGTGATGAAGGCCTTCGGGTTGTAAAGCCCTTTCGACGGGGACGATGATGACGGTACCCGGCGAAGAAGCACCGGCTAACTCCGTGCCAGCAGCCGCGGTAAGACGGAGGGTGCTAGCGTTGTTCGGAATCACTGGGCGTAAAGGGCGCGTAGGCGGCCCATGCAGTCGGCTTCGTGAAAGCCCGGGGCTCAACCCCGGAGGTGCGGCCGATACACATGGGCTATA
+
CCCCCCCCCCCCCCCCCCCCCCCCCCCCCCCCCCCCCCCCCCCCCCCCCCCCCCCCCCCCCCCCCCCCCCCCCCCCCCCCCCCCCCCCCCCCCCCCCCCCCCCCCCCCCCCCCCCCCCCCCCCC*CCCCCCCCCCCCCCCCCCCCCCCCCCCCCCCCCCCCCCCCCCCCCCCCCCCCCCCCCCCCCCC5CCCCCCCCCCCCCCCCCCCCCC5CCCCCCCCCCC5CCCCCCCCCCCCCC5CCCCCCCCCCCCCCCCCCCCCCCCCCCC5CCCCCCCCCCCCCC5CCCCCCCCCCCCCC*###
@VH01349:24:AACVJTHM5:1:1101:20238:9330 1:N:0:AGGTGAGA+CGCATAGA
AGCATGACTCCTACGGGAGGCAGCAGTAAGGAATATTGCGCAATGGGCGAAAGCCTGACGCAGCGACGCCGCGTGGGGGATGAGGGTCTTCGGATTGTAAACCCCTTTCGGGAGGGAAGATGGGATGGGGTAACCCATTCGGACGGTACCTCCAGAAGCAGCCACGGCTAACTTCGTGCCAGCAGCCGCGGTAATACGAAGGTGGCAAGCGTTGTTCGGATTTACTGGGCGTACAGGGAGCGTAGGCGGTTGGGTAAGCCCTCCGTGAAATCTCCAGGCTTAACCTGGAAAGTGCAGACAT
+
CCCCCCCCCCCCCCCCCCCCCCCCCCCCCCCCCCCCCCCCCCCCCCCCCCCCCCCCCCCCCCCCCCCCCCCCCCCCCCCCCCCCCCCCCCCCCCCCCCCCCCCCCCCCCCCCCCCCCCCCCCCCCCCCCCCCCCCCCCCCCCCCCCCCCCCCCCCCCCCCCCCCCCCCCCCCCCCCCCCCCCCCCCCCCCCCCCCCCCC5CCCCCCCCCCCCCCCCCCCCCCCCCCCCCCCCCCCCCCCCCCCCCCCCCCCCCCCCCC5CCCCCCCCCCCCCCCCCCCCCCCCCCCCCCCCCC5CCC*###
@VH01349:24:AACVJTHM5:1:1101:23079:9936 1:N:0:AGGTGAGA+CGCATAGA
AGCATGACTCCTACGGGAGGCAGCAGTGGGGAATTTTCCGCAATGGGCGAAAGCCTGACGGAGTGACGCCGCGTGGGGGACGAAGGCCTTCGGGTCGTAAACCCCTGTCAGAGGGAAAGAAGGGTGTCGGCGCGATAACCGCCGGCATCTGACGGTACCTTCAGAGGAAGCCCCGGCCAACTCTGTGCCAGCAGCCGCGGTAAGACAGAGGGGGCAAGCGTTGCTCGGAATTACTGGGCGTAAAGCGCGCGTAGGCGGGATGGGAAGTCAGTCGTGAAATCTCTCGGCTCAACCGAGATCG
+
CCCCCCCCCCCCCCCCCCCC*CCCCCCCCCCCCCCCCCCCCCCCCCCCCCCCC*CCCCCCCCCCCCCCCCCCCCCCCCCCCCCCCC5CCCCCCCCCCCCCCCCCCCCCCCCCCCCCCCCCCCCCCCCCCCCCC5CCCCCCCCCCCCCCCCCCCCCCCCCCCCCCCCCCCCCCCCCC*CCCCCCCCCCCCCCCCCCCCCCCCCCCCCCCCCCCCCCCCCCCCCCCCCCCCCCCCCCCCCCCC55*C*55CCCCCCCCC*CCCC5555CC*CCC*CC55CCCCCCC5CC5CCCC*C*CC5###
@VH01349:24:AACVJTHM5:1:1101:24707:12889 1:N:0:AGGTGAGA+CGCATAGA
AGCATGACTCCTACGGGAGGCAGCAGTGGGGAATTTTGGACAATGGGGGAAACCCTGATCCAGCCATGCCGCGTGAGTGAAGAAGGCCTTCGGGTTGTAAAGCTCTTTCAGCCGGAACGAAACGGTCACGGTTAATACCCGTGACTACTGACGGTACCGGAAGAAGAAGCACCGGCTAACTACGTGCCAGCAGCCGCGGTAATACGTAGGGTGCGAGCGTTAATCGGAATTACTGGGCGTAAAGCCTGCGCAGGCGGTTTTGTAAGTCAGATGTGAAATCCCCGGGCTTAACCTGGGACGT
+
CCCCCCCCCCCCCCCCCCCCCCCCCCCCCCCCCCCCCCCCCCCCCCCCCCCCCCCCCCCCCCCCCCCCCCCCCCCCCCCCCCCCCCCCCCCCCCCC*CCCCCCCCCCCCCCCCCCCCCCCCCCCCCCCCCCCCCCCCC5CCCCCCCCCCC5C*CCCCCCCCCCCCCCCC5CCCC*CCCCCCCCCCC5CCC5CCCCCCCCCCCCCCCCCCC5CCCCCCCCCCCCCCCCCCCCCCCCC*CCCCCCCC*C5C5CCCCC5CCCCCCCCCCCCCCCC5CCCCCCCC*5C*C5CCCCCCCCCCC###
@VH01349:24:AACVJTHM5:1:1101:55932:14839 1:N:0:AGGTGAGA+CGCATAGA
AGCATGACTCCTACGGGAGGCAGCAGTGGGGAATCTTGGTCAATGGGGGAAACCCTGAACCAGCGACGCCGCGTGACCGATGAAGGCCCTCGGGTCGTAAAGGTCTTTCGACGGGGACTATGATGAAGGTACCCGTAAAAGCAGGAGCGGCTAACTATGTGCCAGCAGCCGCGGTAATACATAGGCTCCAAGCGTTGTTCGGAATTACTGGGCGTAAAGCGAGTGTAGGCTGTCCGCCAAGTCGATTGTGAAATCTCCCGGCTCAACTGGGAGGGTGCGGTCGAAACTGGCGGACTAGACG
+
CCCCCCCCCCCCCCCCCC*CCC*CCCCCCCCCCCCCCC*CCCCCCCCCCCCCCCCCCCCCCC5CCCCCCCC5CCCCCCCCCCCCCCCCCCCCCCCCCCCCCCCCCCCCCCCC5CCCCCCCCCCC*CCCCCCCCCCCCCCCCCCCCCC*CCCCCCCCCCCCCCCCCCCCCCCCCCCCCCCCCCCCCCCCCCCCCCCCCCCCCCCCCCCCCCCC5CCCCCCCCCCCCC5CCCCCCCCCCCCCCCC5CCCCCCCCCCCCCCCCC5CCCCCCCCCCCCCCC5CCCCCC5CCCCCCCCCCCCC###
@VH01349:24:AACVJTHM5:1:1101:54701:16410 1:N:0:AGGTGAGT+CGGATAGA
AGCATGACTCCTACGGGAGGCAGCAGTGGGGAATATTGCGCAATGGGCGAAAGCCTGACGCAGCCACGCCGCGTGGGTGATGAAGGCCTTCGGGTCGTAAAGCCCTGTCGGAGGGGAAGAACAAGTGCCGGGATAATACCCCGGTGCCCTGACGGTACCCTGCAAGAAAGCACCGGCTAACTCCGTGCCAGCAGCCCCGGTAATACGGAGCGTGCAAGCGTTGTTCGGAATTACTGGGCGTAAAGCGCCTGTAGGCGCCCGATTAAGTCTGGTGTGAAAGCCCGGGGCTCAGCCCCGGACC
+
CC5*C*C555CC5CC*CC*C*C5*55CCC*5CCCC5C***C*CC5*C5CCCCCC55CCC**C5**C5CC*5*CC5*5CCCC*CC5*5C**55*555CCCCCCCC5CCC5C*CC555C55CC5CC*C5CCC5CC*CCC5C*555**5555*555555C5*5C*5*5555C5CCC**5CC5C5CC5CCC5*C*5CC*55C5C*C5*5CCCC55CC5*CCCC5*CCCC5*CC555555C55555CC*C5CC*55555555**C55555C5C5555CC555CCC55CC*5C*C55*5*55C*###
@VH01349:24:AACVJTHM5:1:1101:53906:17471 1:N:0:AGGTGAGA+CGCATAGA
AGCATGACTCCTACGGGAGGCAGCAGTAAGGAATATTGGTCAATGGACGCAAGTCTGAACCAGCCATGCCGCGTGAAGGATGAAGGTCCTCTTGATTGTAAACTTCTTTTATATGGGACGAAACCTGGGTATTCCTACCCAATTGACGGTACCATAGGAATAAGCACCGGCTAACTCCGTGCCAGCAGCCGCGGTAATACGGAGGGTGCAAGCGTTATCCGGATTCACTGGGTTTAAAGGGTGCGTAGGAGGGCAGGTAAGTCAGTGGTGAAATCTCCGGGCTTAACTCGGAAACTGCGGT
+
CCCCCCCCCCCCCCCCCCCCCC*CCCCCCCCCCCCCCCCCCCCCCCCCCCCCCCCCCCCCCCCCCCC*CCCCCCCCCCCCCCCCCCCCCCCC*C5CCCCC*5CCCCCCCCCCCCCCCCCCCCCCCCCCCCCCCCCCCCCCCCCCCCCCCCCCCCCCCCCCCCCCCCCCC5C5CCCCCCCCCCCCCCCCCCCCCCCCCCCCCCCCCCCC*5CCCCCCCCCCCCCCCCCCCCCC5CCCCC5CCCCCCCCC*5CCCCCCCCCCCCCCCCCCCCCCCCCCCCCCC5CCCCCCCCCCCCCCCC###
@VH01349:24:AACVJTHM5:1:1101:52523:17717 1:N:0:AGGTGAGA+GGCATAGA
AGCATGACTCCTACGGGAGGCAGCAGTGGGGAATATTGGACAATGGGCGAAAGCCTGATCCAGCAATGCCGCGTGCGTGATGAAGGCCTTCGGGTTGTAAAGCGCTTTCACCCACGACGATGATGACGGTAGTGGGAGAAGAAGCCCCGGCTAACTCCGTGCCAGCAGCCGCGGTAATACGGAGGGGCCTAGCGTTGTTCGGAATTACTGGGCGTAAAGGGTGCGTAGGCGGCCTATCAAGTCGGGCGTGAAAGCCCCGGGCTCAACCCGGGATGTCCGTCCGAGACTGCTAGGGTTGTCA
+
CCCCCCCCCCCCCCCC*CCCCC5CCCCCCCCC5CCCC5*CCCCCCCCC*CCCCCCCCCCCCCCCCCCCCCC5CCCCCCCCC*CCC*CCCCCCCCCCCCCCCCCCCCCCCCCCCCC*CCCCCCCCCCCCCCCCC*C*CCCCCCCCCC5C5CCCCCC5CC*CC5*CCCC5CCCCCCCCCCCCC*CCC55*CCCCCCC5CCCCC5CCCCC5CCCCCCC5CCCC*CCCCCCC5CCCCCCCC5CCC*5CC*C5CCC5**5C*CC*CCC5C*5C**CCCC*C**C5555*55555*5555***5###
@VH01349:24:AACVJTHM5:1:1101:12797:18133 1:N:0:AGGTGAGA+CGCATAGA
AGCATGACTCCTACGGGAGGCAGCAGTGGGGAATTTTTCGCAATGGGGGCAACCCTGACGAAGCAATGCCGCGTGGATGATGAAGTCTCTTGGGACGTAAAATCCTTTCGACAGGGAAGAAACCGCAAGGTTGACGGTACCTGTAGAAGAAGCCCCGGCTAACTCCGTGCCAGCAGCCGCGGTAATACGGGGGGGGCAAGCGTTGTTCGGAATTACTGGGCGTAAAGGGTGCGTAGGCGGCTCTCTAAGTCGGATGTGAAAACTCTGGGCTCAACCCAGAGCCTGCATCTGAAACTGGTAT
+
CCCCCCCCCCCCCCCCCCCCCCCCCCCCCCCCCCCCCCCCCCCCCCCCCCCCCCCCCCCCCCCCCCCC5CCCCCCCCCCCCCCCCCCCCCCCCCCCCCCCCCCCCCCCCCCCCCCCCCCCCCCCCCCCCCCCCCCCCCCCCCCCCCCCCCCCC*CCCCCCCCCCCCCCCCCCCCCCCCCCCCCCCC5CCC5CCCCCCCCCCCCCCCCCCCCCC5CCCCCCCCCCCCCCCCCCCCCCC5CCCCCCCCCCCCCCCCCCCCCCCCCCCCCCCCCCCCCCCCCCCCCCC*CCCCCCCCCCCC###
@VH01349:24:AACVJTHM5:1:1101:13763:20954 1:N:0:AGGTGAGA+CGCATAGA
AGCATGACTCCTACGGGAGGCAGCAGTAGGGAATCTTCCACAATGGACGAAAGTCTGATGGAGCAACGCCGCGTGAGTGAAGAAGGTTTTCGGATCGTAAAACTCTGTTGTAAGGGAAGAACACGTACGAGAGTAACTGCTCGTACCTTGACGGTACCTTATTAGAAAGCCACGGCTAACTACGTGCCAGCAGCCGCGGTAATACGTAGGTGGCAAGCGTTGTCCGGAATTATTGGGCGTAAAGCGCGCGCAGGCGGTTCTTTAAGTCTGATGTGAAAGCCCACGGCTCAACCGTGGACGG
+
CCCCCCCCCCCCCCCCCCCCCCCCCCCCCCCCCCCCCCCCCCCCCCCCC5CCCCCCCCCCCCCCCCCCCCCCCCCCCCCCCCCCCCCCCCCCCCCCCCCCCCCCCCCCCCCCCCCCCCCCCCCCCCCCCCCCCCCCCCCCCCCCCCCCCC5CCCCCCCCCCCCCCCCCCCCCC*CCCCCCCCCCCCCCCCC5CCCCCCCCCCC*CCCCCCCCC*CCCCCCCCCCCCCCCCCCCC5CC*CCC5CCCCCC5CCC5CCCCCCCCCCCCCCCCCCCCCCCCCCCCCCCC*CCCCCCCCCCC5###
@VH01349:24:AACVJTHM5:1:1101:32149:21276 1:N:0:AGGTGAGA+CGCATAGA
AGCATGACTCCTACGGGAGGCAGCAGTAGGGAATCTTCCACAATGGACGAAAGTCTGATGGAGCAACGCCGCGTGAGTGAAGAAGGTTTTCGGATCGTAAAACTCTGTTGTAAGGGAAGAACACGTACGAGAGTAACTGCTCGTACCTTGACGGTACCTTATTAGAAAGCCACGGCTAACTACGTGCCAGCAGCCGCGGTAATACGTAGGTGGCAAGCGTTGTCCGGAATTATTGGGCGTAAAGCGCGCGCAGGCGGTTCTTTAAGTCTGATGTGAAAGCCCACGGCTCAACCGTGGACCG
+
CC5CCCCCCCCCCCCCCCCCCCCCCCCCCCCCCCCCCCCCCCCCCCCCCCCCCCCCCCCCCCC*CCCC*CC5CCCCCCCCCCCCCCCCCCCCCCCCCCCCCCCCCCCCCCCCCCCCCCCCCCCCCCCCCCCCCCCCCCCCCCCCCCCCCCCCCCCCC*CCCCCC5CCC*CCCCCCCCCCCCCCCCCCCCCCCCCCCCCCCCCCCCCCCCCCCCCCCCCCCCCCCCCCCCCCCCCCCCC5CCCCCCCCCCCCC*CCCCCCCCCCCC5CCCCCC*CCCCCCCCCCC5CCCCCCCCCCCCC###
@VH01349:24:AACVJTHM5:1:1101:54871:21768 1:N:0:AGGTGAGA+CGCATAGA
AGCATGACTCCTACGGGAGGCAGCAGTAGGGAATCTTCCGCAATGGACGAAAGTCTGACGGAGCAACGCCGCGTGAACGATGAAGGCCTTCGGGTCGTAAAGTTCTGTTGTTAGGGAAGAACAAGTACCAGAGTAACTGCTGGTACCTTGACGGTACCTAACCAGAAAGCCACGGCTAACTACGTGCCAGCAGCCGCGGTAATACGTAGGTGGCAAGCGTTGTCCGGAATTATTGGGCGTAAAGGGCGCGCAGGTGGTTTCTTAAGTCTGATGTGAAAGCCCACGGCTGAACCGTGGACTG
+
CCCCCCCCCCCCCC5CCC**CCCCCCCCCCCCCCCCCCCCCCCCCCCCCCCCCCCCCCCCCCCCCCCCCCCCCCCCCCCCC55CCCCCCCCCCCCCCCCCCCCCCCCCCCCCCCCCCC5CCCCCCCCCCCCCCCCCCCCCCCCCCCCCCC5CCCCCCCCCCCCCCCCCCCCCCCC5CCCCCCCCC**CCCCCCCCCCCCCCCCCCCCCCCCCCC55CCCCCCCC*CCCCCCCCCCCC*CCC55C*CCCCC555CCCCCCCCCCCCCC*CCCCCCCCCC5CCCCCCCCC*CC5C*C*C*###
@VH01349:24:AACVJTHM5:1:1101:66990:21844 1:N:0:AGGTGAGA+CGCATAGA
AGCATGACTCCTACGGGAGGCAGCAGTGGGGAATATTGCGCAATGGGCGAAAGCCTGACGCAGCGACGCCGCGTGTGGGATGAAGGCCTTCGGGTCGTAAACCACTGTCGGGGGGGACGAAACCAATGACGGTACCCCCAAAGGAAGCACCGGCTAACTCTGTGCCAGCAGCCGCGGTAATACAGAGGGTGCGAGCGTTGTCCGGAATTACTGGGCGTAAAGGGCGCGTAGGCGGCTTGATAAGTAGGGGGTGAAATTCCATGGCTCAACCATGGATCGGCCTTCTAGACTGTCAGGCTAC
+
CCCCCCCCCCCCCCCCCC55CCCCCCCCCCCCCCCCCCCCCCCCCCCCCCCCCCCCCCCCCCCCCCCCCCCCCCCCCCCCCCCCCCCCCCCCCCC5CCCCCCCCCCCCCCCCCCCCCCCCCCCCCCCCCCCCCCCCCCCCCCCCCCCCCCCCCCCCCCCCCCCCCCCCCCCCCCCCCCCCCCC*CCCCCCCCCCCCCCCCC5CC5CCCCC5C*C5CCCC**CCCCCCCCCCCCCCCCCCC5CCCCCCCCCCCCCCCCCCCCCCCCCCCCCCCCCCCCCCCCCCCCCCCCCCCCCCC5*###
@VH01349:24:AACVJTHM5:1:1101:27888:23340 1:N:0:AGGTGAGA+CGCATAGA
AGCATGACTCCTACGGGAGGCAGCAGTAGGGAATCTTCCGCAATGGACGAAAGTCTGACGGAGGAACGCCGCGTGAACGATGAAGGCCTTCGGGTCGTAAAGTTCTGTTGTTAGGGAAGAACAAGTACCAGAGTAACTGCTGGTACCTTGACGGTACCTAACCAGAAAGCCACGGCTAACTACGTGCCAGCAGCCGCGGTAATACGTAGGTGGCAAGCGTTGTCCGGAATTATTGGGCGTAAAGCGCGCGCAGGCGGTCCTTTAAGTCTGATGTGAAAGCCCACGGCTCAACCGTGGAGTA
+
CCCCCCCCCCCCCCCCCCCCCCC5CCCCCCCCCCC5CCCCCCCCCCCCCCC5CCCCCCCCCCC*CCCCCCCCCCCCCCC5CCCCCCCCCCCCCCCCCCC5CCCCCCCCCCCCCCCCCCCCCCCCCCCCCC5CCCCCCCCCCCCCCCCCC5CCCCCCCCCCCCCCCCCCCC*CC5CCCCCCCCCCC*CCCCCC5CCCCCCCC5CCCCCCCCCCCCCCCCCCCCCCCCCCCCCCCCCCCCCCCCCCCCCCCCCCCCCCCCCCCCCCCCCCCCCCCCCCCCCCC*CCCCCCCCCCCCCCCC###
@VH01349:24:AACVJTHM5:1:1101:74242:27164 1:N:0:AGGTGAGA+CGCATAGA
AGCATGACTCCTACGGGAGGCAGCAGTGGGGAATATTGGACAATGGGCGCAAGCCTGATCCAGCCATGCCGCGTGAGTGATGAAGGCCCTAGGGTTGTAAAGCTCTTTCACCGGTGAAGATAATGACGGTAACCGGAGAAGAAGCCCCGGCTAACTTCGTGCCAGCAGCCGCGGTAATACGAAGGGGGCTAGCGTTGTTCGGAATTACTGGGCGTAAAGCGCACGTAGGCGGATTGTTAAGTGAGGGGTGAAATCCCAGGGCTCAACCCTGGAACTGCCTTTCATACTGGCAATCTAGCAC
+
CCCCCCCCCCCCCCCCCCCCCCCCCCCCCCCCCCCCCCCCCCCCCCCCC*CCCCCCCCCCCCCCCCCCCCCCCCCCCCCCCCCCCCCCCCCCCCCCCCCCCCCCCCCCCCCCCCCCCCCCCCCCCCCCCCCCCCCCCCCCCCCCCCCCCCCCCCCCCCCCCCCCCCCCCCCC*CCCCCCCCCCCCCC*CCCCCCCCCCCCCCCCCCCCCCCCCCCCCCCCCCCCCCCCCCCCCCCCCCCCCCCCCCCCCC5CCCCCCCCCCCCCCCCC5CCCCCCCCCCCCCCCCCCCCCCCCCCCC*###
@VH01349:24:AACVJTHM5:1:1101:50175:28773 1:N:0:AGGTGAGA+CGCATAGA
AGCATGACTCCTACGGGAGGCAGCAGTGGGGAATCTTGCGCAATGGGCGAAAGCCTGACGCAGCGACGCCGCGTGGGGGACGAAGGCCTTCGGGTTGTAAACCCCTGTCGGGCGGAACGAATCCCCCGAGGCCGAATACTCCTCGGGGTTGACGGTACCGCCGGAGGAAGCCCCGGCTAACTACGTGCCAGCAGCCGCGGTAAGACGTAGGGGGCGAGCGTTGCTCGGATTTACTGGGCGTAAAGAGCGCGTAGGCGGCCAGGGAAGTCCGGTGTGAAAGCCCTCGGCTCAACCGAGGAAT
+
CCCCCCCCCCCCCCCCCCCCCCCCCCCCCCCCCCCCCCCCCCCCCCCCCCCCCCCCCCCCCCCCCCCCCCCCCCCCCCCCCCCCCCCCCCCCCCCCCCCCCCCCCCCCCCCCCCCCCCCCCCCCCCCCCCCCCCCCCCCCCCCCCCCCCCCCCCCCCCCCCCCCCCCCCCCCCCCC5CCCCCCCCCCCCCC*CCCCCCCCCCCCCCCCCCCCCCCCCCCCCCC5CCCCCCCCCCCCCCCCCCCCCCCCCCCCCCCCCCCCCCCCCCCCC*CCCCCCCCCCCCCCCCCCCCCCCCCC55###
@VH01349:24:AACVJTHM5:1:1101:7987:29303 1:N:0:AGGTGAGA+CGGATAGA
AGCATGACTCCTACGGGAGGCAGCTGTAGGGAATCTTCCGCAATGGACGAAAGTCTGACGGAGCAACGCCGCGTGAACGATGAAGGCCTTCGGGTCGTAAAGTTCTGTTGTTAGGGAAGAACAAGTACCAGAGTAACTGGTGGTACCTTGACGGTACCTAACCAGAAAGCCACGGCTAACTACGTGCCAGCAGCCGCGGTAATACGTAGGTGGCAAGCGTTGTCCGGAATTATTGGGCGTAAAGCCCGCGCAGGTGGTTTCTTAAGTCTGATGTGAAAGCCCACGGCTCAACCGTGGATCT
+
CCCCCCC*CCCCCCCCCCC*CCCCCCCCCCCCCCCCCCCCCCCCCCCCCCCCCCCCCCCCCCCCCCCCCCCC5CCCCCC5CCCCCC5CCCCCCCCCCCC5CCCCCCCCCCCCCCCCCCCCCCCCCCCCCCCCCCCCCCC*CCCCCC*CCCCCCCCCCCCCCCCCCCCCCCCCCCC*CCCCCCCCCCCCCCCCCCCCCCCCCCCCCCCCCC5CCCCCC*CCCCCCCCCCCCCCCCCCCCCCCCCC*CCCCCCCCCCCCCCCCCC*CCCCCCCCCCCCCCCCCCCC*C5CCC5CCCCCC5###
@VH01349:24:AACVJTHM5:1:1101:12513:29587 1:N:0:AGGTGAGA+CGCATAGA
AGCATGACTCCTACGGGAGGCAGCAGTCGGGAATTTTGCCCAATGAGCGAAAGCTTGAGGCAGCAACTCCGCGTGAGGGACGAAGGCTCTCGGGTCGTAAACCTCTTTTCTCAGGGAAGATCCAAGACGGTACCTGAGGAATAAGCCACGGCTAACTACGTGCCAGCAGCCGCGGTAATACGTAGGTGGCAAGCGTTGTCCGGATTTACTGGGCGTAAAGAGCGCGCAGGCGGCTGGTCAAGTCCGATGTGAAAGCTTCCGGCTTAACTGGGAAATGGCATCGGAAACTGATCAGCTTCTA
+
CCCCCCCCCCCCCCCCCCCCCCCCCCCCCCCCCCCCCCCCCCCCCCCCCCCCC*CCCCCCCCCCCCCCCCCCCCCCCCCCCCCCCCCCCCCCCCCCCCCCCCCCCCCCCCCCCCCCCCCCCCCCCCCCCCCCC5CCCCCCCCCCCCCCCCCCCCCCCCCCCCCCCCCCCCCCCCCC5CCCCCCCCCCCCCCCCCCCCCCCCCCCCCCCCCCCCCCCCCC5C5CCCCCCCCCC5CCCCCCCCCCCCCCCCCCCCC5CCCCCC5CCC5CC*CCCCCCCCCCCCCCCCCCCCCCCCCCCCC###
@VH01349:24:AACVJTHM5:1:1101:26979:30420 1:N:0:AGGTGAGA+CGCATAGA
AGCATGACTCCTACGGGAGGCAGCAGTGGGGAATTTTGGACAATGGGCGCAAGCCTGATCCAGCAATGCCGCGTGCAGGAAGAAGGCCTTCGGGTTGTAAACTGCTTTTGTACGGAACGAAACGGTCCGGGTTAATACCCTGGGCTAATGACGGTACCGTAAGAATAAGCACCGGCTAACTACGTGCCAGCAGCCGCGGTAATACGTAGGGTGCAAGCGTTAATCGGAATTACTGGGCGTAAAGCGTGCGCAGGCGGTTTTGTAAGACAGGCGTGAAATCCCCGGGCTCAACCTGGGAATA
+
CCCCCCCCCCCCCCCCCCCCCCCCCCCCCCCCCCCCCCCCCCCCCCCCCCCCCCCCCCCCCCCCCCCCCCCCCCCCCCCCCCCCCCCCCCCCCCCCCCCCCCCCCCCCCCCCCCCCCCCCCCCCCCCCCCCCCCCCCCCCCCCCCCCCCCC5C5CCCCCCCCCCCCCCCCCCCCCCCCCCCCCCCCCCC5CCCCCCCCCCCCCCCCCCCCCCCCCCCCCCCCCCCCCCCCCCCCCC*CCCCCCCCCCCCCCCCCCCCCCCCCCCCC*CCCCCCCCCCCCCCCC5C*CCCC*C*CC5C5###
@VH01349:24:AACVJTHM5:1:1101:49399:30534 1:N:0:AGGTGAGA+CGCATAGA
AGCATGACTCCTACGGGAGGCAGCAGTGGGGAATCTTGCGCAATGGCCGAAAGGCTGACGCAGCGACGCCGCGTGTGGGATGAAGCTCTTCGGGGTGTAAACCACTGTTGCCCGGGACGAACGGGCGGATTTATCCGCCGTGACGGTACCGGGTGAGGAAGCACCGGCTAACTCCGTGCCAGCAGCCGCGGTAATACGGAGGGTGCGAGCGTTGTCCGGAATCACTGGGCGTAAAGGGCGCGTAGGCGGCTCGGTAAGCGTGTGGTGAAAGCTCGGGGCTCAACCCCGAGTCGGCCGTCTA
+
CCCCCCCCCCCCCCCCCCCCCCCCCCCCCCCCCC5CCC5CCCCCCCCCCCCCCCCCCCCC*CC5CCCCCCCCCCCCCCCCCCCCCCCCCCCCCCCCCCCCCCCCCCCCCCCCCCCCCCCCCCCCCCC5CCCCCCCCCCCCCCCCCCCCCCCCCCC5CCCCCCCCCCCCCCCCCCCCCCCCCCCCCCCCCCCCCCCCCCCCCCCCC5CCCCCCCCCCCCCCCCCCCCCCCCCCCCCCCCCCCCCCCCCCCCCCCCCCCCCCCCCCCCC*CCCCCCCCCCCCCCCC5CCCCCCCCCCCCC###
@VH01349:24:AACVJTHM5:1:1101:35065:30628 1:N:0:AGGTGAGA+CGCATAGA
AGCATGACTCCTACGGGAGGCAGCAGTCGGGAATCTTCCGCAATGGGCGAAAGCCTGACGGAGCGACGCCGCGTGAGTGATGAAGGCCTTCGGGTCGTAAAGCTCTGTGGGGAGAGAAGAATAAGTTCAGGCCAATACCCTGAATGATGACGGTATCTCCTTAGCAAGCACCGGCTAACTCTGTGCCAGCAGCCGCGGTAAGACAGAGGGTGCAAACGTTGTTCGGATTTACTGGGCGTAAAGCGCGTGTAGGCGGCTTGGCAAGTTGGATGTGAAAGCCCACGGCTCAACCGTGGAAGTA
+
CCCCCCCCCCCCCCCCCCCCCCCCCCCCCCCCCCCCCCCC5CCCCCCCCCCCCCCCCCCCCCCCCCCCCCCCCCCCCCCCCCCCCCCCCCCCCCCCCCCCCCCCCCCCCCCCCCCCCCCCCCCCCCCCCCCCCCCCCCCCC*CCCCCCCCCCCCCCCC*CCCCCCCCCCCCCC*CCCCCCCCCCCCCCCCCCCC*5CCCCCCCCCCCC5CCCCCC5CCCCCCCCCCCCCCCCCCC5CCCCCCC*CCCCCCC*CCCCCCCCCCCCCC5CCCCCCCCCCCCCCCCCCCCCCCCCCCCCCC###
@VH01349:24:AACVJTHM5:1:1101:67975:32370 1:N:0:AGGTGAGA+CGCATAGA
AGCATGACTCCTACGGGAGGCAGCAGTGGGGAATTGTTCGCAATGGGCGCAAGCCTGACGACGCAACGCCGCGTGGAGGATGAAGACTTTCGGGTCGTAAACTCCTTTCGACCAGGATGAATTTCTGCCGACCTAACACGTCGGCAGGGTGACAGTACTGGGAGAAGAAGCCCCGGCTAACTCCGTGCCAGCAGCCGCGGTAATACGGGGGGGGCAAGCGTTGTTCGGAATTACTGGGCGTAAAGGGTTCGTAGGTGGCCCGCTAAGTCAGACGTGAAATCCCTCAGCTCAACTGAGGCGA
+
CCCCCCCCCCCCCCCCCCCCCCCCCCCCCCCCCCCCCCCCCCCCCCCCCCCCCCCCCCCCCCCCCCCC5CCCCCCCCCCCCCCCCCCCCCCCCCCCCCCCCCCCCCCCCCCC5CCCCCCCCCCCCCCCCCCCCCCCCCCCCCC*CCCCCCC5CCCCCCCCCCCCCCCCCCCC*CCCCCCCCCCCCCCCCCC*CCCCCCCCCCCCCCCCCCCCCC*CCCCCCCCCCCCCCCCCCCCCCCCCC5CCCCCCCCCCCCCCCC5CCCCCCCCCCCCCCCCCCCCCCCCC5CC*CCCCCCCCCC###
@VH01349:24:AACVJTHM5:1:1101:58507:32559 1:N:0:AGGTGAGA+CGCATAGA
AGCATGACTCCTACGGGAGGCAGCAGTAAGGAATATTGCGCAATGGGCGAAAGCCTGACGCAGCGACGCCGCGTGGGGGATGAAGGTCTTCGGATTGTAAACCCCTTTCGGGAGGGAAGATGGGATGGGGTAACCCATTCGGACGGTACCTCCAGAAGCAGCCACGGCTAACTTCGTGGCAGCAGCCGCGGTAATACGAAGGTGGCAAGCGTTGTTCGGATTTACTGGGCGTACAGGGAGCGTAGGCGGTTGGGTAAGCCCTCCGTGAAATCTCCAGGCTTAACCTGGAAAGTGCAGAGGG
+
CCCCCCCCCCCC5C5CCC*CCCCCC5CCC55CCC*CC55*C5CC5CC55C5CCC5C5CCC5CCCC5CCCCCC5CCC**5CC5CC5CC5CCC5CCCCCCCC5CCCCCCCCC5CCC*CCC5CC5C5C5CCCC5CCCCCCCCCC5CCC5CCCCC55CC5CC*CCCCCCCCCC5CCCCCCCC*CCCCCC*CCCCCCCCCCCC**CCCCC*CC5*CCC*CCCCCCCCCC5CCCC*CCCCC*CC5CC5CC*CCCCC*CCCCCC*5CCC55C5CCCCC5C5C5555CCCC5555C5CCCCCC5C*###
@VH01349:24:AACVJTHM5:1:1101:66195:33809 1:N:0:AGGTGAGA+GGCATAGA
AGCATGACTCCTACGGGAGGCAGCAGTGGGGAATATTGGGCAATGGGGGAAACCCTGACCCAGCGACGCCGCGTGGGTGATGAAGGCCTTCGGGTCGTAAAGCCCTGTCGGGAGGAAAGAACGATCTTGTGGTAAATATCCACGAGATGTGACGGTACCTCCGAAGGAAGCACCGGCCAATTCCGTGCCAGCAGCCGCGGTAAGACGGAAGGTGCAAGCGTTGCTCGGAATCACTGGGCGTAAAGGGTGCGTAGGCGGCTTCTTAAGTCCGGTGTGAAAGCCCAGGGCTCAGCTCTGGGTA
+
CCCCCCCCCCCCCCCCCCCCCCCCCCCCCCCCCCCCCCCCCCCCCCCCCCCCCCCCCCCCCCCCCCCC5CCCCC5CCCCCCCCCCCCCCCCCCCCCCCCCCCCCCCCCCCC*CCCCCCCCCCCCCCCCCCCCCCCCCCCCCCCCCCCC5CCCCCCCCCCCCCCCCCCCCCCCCCCCCCCCCCCCCCC*CCCCCCCCCCCCCCCCCCCCCCC*CCCCCCCCCCCCCCCCCCCCCCCCCCCCCCCCCCCCCCCCCCCCCCCCCCCCCCCCCCCCCCCCCCCC*CCCCCC*CCCCCCCCCC###
@VH01349:24:AACVJTHM5:1:1101:24916:33922 1:N:0:AGGTGAGA+CGCATAGA
AGCATGACTCCTACGGGAGGCAGCAGTAGGGAATCTTCCACAATGGGCGCAAGCCTGATGGAGCAACGCCGCGTGAATGATGAAGGCCTTCGGGTTGTAAAATTCTGTCTTCTGTGAAGAACCAGCATGAGAGTGGAAAGCTCATGCCTTGACGGTAACAGAGGAGGAAGCCCCGGCTAACTACGTGCCAGCAGCCGCGGTAATACGTAGGGGGCAAGCGTTGTCCGGAATCACTGGGCGTAAAGGGCGCGCAGGCGGCCATCTGCGTCCGGGGTGAAAACCCAGAGGTCAACTCTGGTGA
+
CCCCCCCCCCCCCCCC5CCCCCCCCCCCCCCCCCCCCCCCCCCCCCCCCCCCCCCC5CCCCCC5CCCC*CCCCC5C5CCCCCCCCC5CCCCCCCCCCCCCCCCCCCCCCCCCCCCCCCCCC5CCCCCCCCCCCCC5CCCCCCCCCCCCCCCCCCCCCCCCCCCCCCCCCCCC*CCCCCCCCCCCCCCCCCC*CCCCCCCCCCCCCCC5CCCCCCCCCCCCCCCCCCCCCCCCCCC*CCCCCCCCC*CC5CC5C*CCCCCCCCCCCCCCCCCCCCCC5CCCCCCC5***CCC5CC5CC5###
@VH01349:24:AACVJTHM5:1:1101:18061:34074 1:N:0:AGGTGAGA+CGCATAGA
AGCATGACTCCTACGGGAGGCAGCAGTGGGGAATATTGGGCAATGGGCGAAAGCCTGACCCAGCGACGCCGCGTGGGGGAAGAAGGTCTTCGGATCGTAAACCCGTGTTGAGGGGGGCGATGGGCACATGTGCTAATTCCATATGTGCTTGACGGTACCCCTTGAGGAAGCCCCGGCTAACTCCGTGCCAGCAGCCGCGGTAATACGGAGGGGGCAAGCGTTGCTCGGAATTACTGGGCGTAAAGGGTCCGTAGGCGGCCCTGCGAGTTAGGTGTGAAAGTCCGGGGCTCAACCCTGGGTG
+
CCCCCCCCCCCCCCC5CCCCCCCCCCCCCCCCCCCCCCCCCCCCCCCCCCCCCCCCCCCCCCCCCCCCCCCCCCCCCCCCCCCCCCCCCCCCCCCCCCCCCCCCCCCCCCCCCCCCCCCCCCCCCCCCCCCCCCCCC*5CCCCCCCCCCCCCCCCCCCCCCCCCCCCCCCCC*CCCC5CCCCCCCCCCCCCCCCCCCCCCCCCCCCCCCCCCCCCCCCCCCCCCCCCCCCCCCCCCCCCCCCCCCCCCCCCCCCCCCCCCCCC5CCCCCCCCCCCCCCCCCCCCCCCCCCCCCCCC*C###
@VH01349:24:AACVJTHM5:1:1101:42374:34150 1:N:0:AGGTGAGA+CGCATAGA
AGCATGACTCCTACGGGAGGCAGCAGTGAGGAATCTTCCGCAATGGGCGAAAGCCTGACGGAGCGACACCGCGTGAAGGATGAAGCCCTTTCCGGGTGTAAACTTCTGTTCTGAGGGACGAAATTTTTGACGGTACCTCAGGAGAAAGCATCGGCTAATTCTGTGCCAGCAGCCGCGGTAAGACAGAAGATGCAAGCGTTACTCGGAATTACTGGGCGTAAAGGGTCCGCAGGTTCCTTGCCACGTCTGGGGTAAAAGCACGTCGCTCAACGGCGTGTACGTCCCGGAAACGAGCAGGTTA
+
CC*CCCCCCCCCCCCCCCCCCCCCCCCCCCCCCCCCCCCCCCCCCCCCCCCCCCCCCCCCCCCCCCCCCCCCCCCCCCCCCCCCCCCCCCCCCCCCCCCCCCCCCCCCCCCCCCCCCCCCCCCCCCCCCCCCCCCCCCCCCCCCCCCCCCCCCCCCCCCCCCCCCCCCCCCCCCCCCCCCCCCCCCCC55CCCCCCCCCCC*CCC5CCC5CCCCCCC5CCCCCCCCCCCCCCCCCCCCCCCCCCCCCCCCCCCCCCCCCCCCCCCCCCCCCCCCCCCCC*5CCCCCCCCCCCCC*CCC###
@VH01349:24:AACVJTHM5:1:1101:41957:34225 1:N:0:AGGTGAGA+CGCATAGA
AGCATGACTCCTACGGGAGGCAGCAGTGAGGAATCTTCCGCAATGGGCGAAAGCCTGACGGAGCGACACCGCGTGAAGGATGAAGCCCTTTCCGGGTGTAAACTTCTGTTCTGAGGGACGAAATTTTTGACGGTACCTCAGGAGAAAGCATCGGCTAATTCTGTGCCAGCAGCCGCGGTAAGACAGAAGATGCAAGCGTTACTCGGAATTACTGGGCGTAAAGGGTCCGCAGGTTCCTTGCCACGTCTGGGGTAAAAGCACGTCGCTCAACGGCGTGTACGTCCCGGAAACGAGCAGGTTA
+
CCCCCCCCCCCCCCCCCCCCCCCCCCCCCCCCCCCCCCCCCCCCCCCCCCCCCCCCCCCCCCC5CCCCCCCCCCCCCCCCCCCCCCCCCCCCCCCCCCCCCCCCCCCCCCCCCCCCCCCCCCCCCCCCCCCCCCCCCCCCCCCCCCCCCCCCCCCCCCCCCCCCC*CCCCCCCCCCCCCCCC5CCCCCCCCCCCCCCCCCCCCCCCCCCCCCCCCCCCCCCCCCCCCCCCCCCCC5CCC5CCCCCCCCCCCCCCCCCCCCCCCCCCCCCCCCCCCCCCC5CCCCCCCCCCCCCCCCC5###
@VH01349:24:AACVJTHM5:1:1101:61310:34793 1:N:0:AGGTGAGA+CGCATAGA
AGCATGACTCCTACGGGAGGGAGCAGTGGGGAATATTGGACAATGGGGGAAACCCTGATCCAGCGACGCCGCGTGGGTGAAGAAGGCCTGCGGGTTGTAAAGCCCTTTCGGTAGGGACGAAAGCCTCCGACCTAACACGTCGGGGGGTTGACTTAACCTACAGAAGAAGCACCGGCTAACTCTGTGCCAGCAGCCGCGGTAATACAGAGGGTGCGAGCGTTATTCGGAATTATTGGGCGTAAAGGGCGCGTAGGCGGCTTTACAAGTCAAAGGTGAAATCCCTCGGCTCAACTGAGGAGGA
+
CCCCCCCCCCCCCCCCCCCC*CCCCCCCCCCCCCCCCCCCCCCCCCCCCCCCCCCCCCCCCC5CCCCCCCCCCCCCCCCCCCCCCCCCCCCCCCCCCCCCCCCCCCCCCCCCCCCCC5CCCCCCCCCCCCCCCCCCCCCCCC5CCCCCCCCCCCCCCCCCCCCCCCCCC*CCCCCCCCCCCCCCCCCCCCCCCCCCCCCCCCCCCCCCCCCCCCC*CCCCCCCCCCCCCCCCCCCCCCCCCCCCCCCCCCCCCCCCCCCCCCCCCCCCCCCCCCCCCCCCCCCCCCC5CC*CC*CCCC###
@VH01349:24:AACVJTHM5:1:1101:64491:38087 1:N:0:AGGTGAGA+CGCATAGA
AGCATGACTCCTACGGGAGGCAGCAGTGGGGAATATTGGACAATGGGCGCAAGCCTGATCCAGCCATGCCGCGTGAGTGAAGAAGGCCTTAGGGTTGTAAAGCTCTTTCACCTGCGAAGATGATGACGGTAGCAGGAGAAGAAGCCCCGGCTAACTCCGTGCCAGCAGCCGCGGTAATACGGAGGGGGCTAGCGTTGTTCGGAATTACTGGGCGTAAAGGGCGCGTAGGCGGTATGTCAAGTCAGGGGTGAAAGGCCTGGGCTCAACCCAGGAATTGCCTTTGAAACTGGCAAACTAGGGT
+
CCCCCCCCCCCCCCCCCCCCCCC5CCCCCCCCCCCCCCCCCCCCCCCCCCCCCCCCCCCCCCCCCCCCCCCCCCCCCCCCCCCCCCCCCCCCCCCCCCCCCCCCCCCCCCCCCCCCCCCCC*CCCCCCCCCCCCCCCCCCC5CCCCCCCCCCCCCCCCCCCCCCCCCCCCCCCCCCCCCCCCCCCCCCCCCCCCCCCCCCCCCCCCCCCCCCCCCCC5CCCCCC5CCCCCCCCCCCCCCCCCCCCCCCCCCCCCCCCCCCCCCCCCCCCCCCCCCCCCCCCCCCC*CCCCCCC*CCC*###
@VH01349:24:AACVJTHM5:1:1101:13763:39810 1:N:0:AGGTGAGA+CGCATAGA
AGCATGACTCCTACGGGAGGCAGCAGTAGGGAATATTGGTCAATGGGTGAGAGCCTGAACCAGCCATGCCGCGTGCAGGAAGACGGCCTTCTGGGTTGTAAACTGCTTTTCTCAGGGGATAAAATTTCCATGCGTGGATAATTGAAGGTACCTGACGAATAAGCCACGGCTAACTACGTGCCAGCAGCCGCGGTAATACGTAGGTGGCAAGCGTTGTCCGGATTTATTGGGTTTAAACGGTGCGTAGGGGGCCTATTAAGTCAGTGCTGAAATATTCCGGCTTAACCGGGAGGGTGGCAAG
+
CCCCCCCCCCCCCCCCCCCC5CCCCCCCCCCCCCCCCCCCCCCCCCCCCCCCCCCCCCCC*C*CC*CCCCCCCCCCCCCCCC5C*C*CCCCCC*CCC*CCCC5CC*CCC**CCCC*5*CC5CCCCCCCCCC**5CC*CCCCC5CCCCC*CCCC*C*CCCC5C555CC5CCCCC55C5CCC5CCCCC5C5CC5*CCC5*5CCCC*5C*CCCC5CC*C*C5C5*5C5CCC555CCCCCC*C5C*C5CC55*5C5CCCC5*C*C5*5C55CC5CCC5C*C5*555*5555*555555555C###
@VH01349:24:AACVJTHM5:1:1101:14312:40170 1:N:0:AGGTGAGA+CGCATAGA
AGCATGACTCCTACGGGAGGCAGCAGTAGGGAATCTTCCACAATGGACGAAAGTCTCATGGAGCAACGCCGCGTGAGTGAAGAAGGTTTTCGGATCGTAAAACTCTGTTGTAAGGGAAGAACACGTACGGGAGTAACTGCTCGTACCTTGACGGTACGTTATTAGAAAGCCACGGCTAACTACGTCCCAGCAGCCGCGGTAATAGGTAGGTGGCAAGCGTTGTCCGGAATTATTGGGCGTAAAGCGCGCGCAGGCGGTCCTTTAAGTCTGATGTGAAAGCCCACGGCTCAACCGTGGAGTT
+
CC*CCCCCCCCCCC*C5CCCCCCCCCCCC*5CCCCCCCCCCCC*CCCCCCCCCCCC*CCCCCCCCCCCCCCC*CCCCCCCCCCCCCCCCCCCCCCCCCCCCCCCCC*CCCCCCCCCCCCCCCCCCCCC*C*CCCCCCCCCCCC5CCCCCCCCCCCCC*CC5CCCCCCCCCCCCCC*CCCCCCCCC*CCCCCCCCCCCCCCCCCC*CCCCCCCC*CCCC5CC5CCCCCCC5CCCCCC*C5CC5CCCCCCCC*CCCCC5CCCCCCCCCCCCCCCCCC5CCCCC*CCC*CCCCCCCCC*CC###
@VH01349:24:AACVJTHM5:1:1101:41995:40927 1:N:0:AGGTGAGA+CGCATAGA
AGCATGACTCCTACGGGAGGCAGCAGTGGGGAATATTGGACAATGGGGGCAACCCTGATCCAGCAATGCCGCGTGTGTGAAGAAGGCCTGCGGGTTGTAAAGCACTTTCAGAGGGGAAGAAAAAATCGGAGCTAACACCTCCGGTCTTGACGTTACCCTTAGAAGAAGCACCGGCTAACTCCGTGCCAGCAGCCGCGGTAATACGGAGGGTGCAAGCGTTAATCGGAATTACTGGGCGTAAAGGGCACGCAGGTGGCTGAGTCAGTCGGTTGTGAAAGCCCTGGGCTTAACCTGGGAAGAT
+
CCCCCCCCCCCCCCCCCCC*5CCCCCCCCCCCCCCCCCCCCCCCCCC*C5CCCCCCCCCCCCCCCCCCCCCCCCCCCCCCCCCCCCCCCCCCCCCCCCCCCCCCCCCCCCCCCCCCCCCCCCCCCCCCCCCCCCCCCCCCCCCCCCCCCCCCCCCCCCCCCCCCCCCC5CCCCCCCCCCCCCCCCCCCCCCCCCCCCCCCCCCCCCCCCCCCCCCCCCCCCCCCCCCCCCCCCC5CCCCCCCC*CCCCCCCCCCCC*CCCCCCCCCCCCCCCCCCCCCCCCCCCCCCC5CCCCCCCCC###
@VH01349:24:AACVJTHM5:1:1101:60022:42366 1:N:0:AGGTGAGA+GGCATAGA
AGCATGACTCCTACGGGGGCAGCAGTAGGGAATCTTCCACAATGGACGAAAGTCTGATGGAGCAACGCCGCGTGAGCGAAGAAGGTTTTCGGATCGTAAAGCTCTGTTGTGAGGGAAGAACAAGTACGGGAGTAACTGTCCGTACCTTGACGGTACCTCATTAGAAAGCCACGGCTAACTACGTGCCAGCAGCCGCGGTAATACGTAGGTGGCAAGCGTTGTCCGGAATTATTGGGCGTAAAGCGCGCGCAGGCGGTCCTTTAAGTCTGATGTGAAAGCCCACGGCTCAACCGTGGAATGA
+
CC*CCCCCCCCCCCCCCCCCCCCCCCCCCCCCCCCCC5CCCCC*CCCCCCCCCCCCCCCCCCCCCCCCCCCCCCCCCCCCCC5CCCCCCCCCCCCCCCCCC5CCCCCCCCCCCCCCCCCCCCCCCCCCCCCCCCCCCCCCCCCCCCCCCCCCCCCCCCCCCCC5CCCCC*CCC*CCCCCCCCCCCCCCCCCCCCCC5CCCCC*CCCC5CCC5CCCCCC*CCC5CCCCCCC5CCCCCCCCCCCCCCCCC*CCC55CCCCCCCCCCCCCCCCCCC5CCCCCCCCCCCCCCCCCC5C*CCC###
@VH01349:24:AACVJTHM5:1:1101:23685:42499 1:N:0:AGGTGAGA+CGCATAGA
AGCATGACTCCTACGGGAGCAGCAGTGGGGAATATTGGACAATGGGCGAAAGCCTGATCCAGCCATGCCGCGTGAGTGATGAAGGCCCAAGGGTTGTAAAGCTCTTTCACCGGTGAAGATAATGACGGTAACCGGAGAAGAAGCCCCGGCTAGCTTCGTGCCAGCAGCCGCGGTAATACGAAGGGGGCTAGCGTTGTTCGGAATTACTGGGCGTAAAGCGCACGTAGGCGGACATTTAAGTCAGGGGTGAAATCCCGGGGCTCAACCCCGGAACTGCGTCCGATACTGGTTGGCTTGACAA
+
5CCCCCCCCCCCCCCCCCCCCCCCCCCCCCCCCCCCCCCCCCCCCCCCCCCCCCCCCC5CCCCCCCCCCCCCCCCCCCCCCCCCCCCCCCCCCCCCCCCCCCCCCCCCCCCCCCCCCCCCCCCCCCCCCCCCCCCCCCCC5CCCC5CCCCCCCCCCCCCCCCCCCCCCCCCCCCCCCCCCCCCCCCCCCCCCCCCCCCCCCCCCCCCCCCCCCCCCCCCC5CCCCCCCCCCCCCCCCCCCC5CCCCCCCCCCCCC5CC*CCCCCCCCCC*CCCCCCCCCCCCC5CCCCCCCCCCCCC*###
@VH01349:24:AACVJTHM5:1:1101:74129:42764 1:N:0:AGGTGAGA+CGCATAGA
AGCATGACTCCTACGGGAGGCAGCAGTAGGGAATATTGGTCAATGGATGGAAGTCTGAACCAGCCATGCCGCGTGCAGGAAGACGGCCTTCTGGGTTGTAAACTGCTTTTGCCAGGGGATAAAAGGCCCATGCGTGGGACACTGAAGGTACCTGGTGAATAAGCCACGGCTAACTACGTGCCAGCAGCCGCGGTAATACGTAGGTGGCGAGCGTTGTCCGGATTTATTGGGTTTAAAGGGTGCGTAGGCGTCCCTGCAAGTTTTAGGTGAAATGCCCAAGCTCAACTTGGGAGCTGCCTGA
+
CCCCCCCCCCCCCCCCCCC5CCCCCCCCCCCCCCCCCCCCCCCCCCCCCCCCCCCCCCCCCCCCCCCCCCCCCCC*CCCCCCCCCCCCCCCC*CCCCCCCCCCCCCCCCCCCCCCCCCCCCCCCC5CCCCCC5CCCC*CCCCCCCCCCCCCCCCCCCCCCCCCCCCCCCCCCCCCCCCCCCCCCCCCCCC5CCCCCCCCCCCCCCCCCCCCCCCCCCCCCCCCCCCCCCCCCCCCCCCC5CCCCCCCCCCCCC5CCCCCCCCCCCCCCCCCCCC5CCCCCCCCCCCCCCCCCCCCCCC###
@VH01349:24:AACVJTHM5:1:1101:66365:42953 1:N:0:AGGTGAGA+CGCATAGA
AGCATGACTCCTACGGGAGGCAGCAGTGGGGAATATTGCGCAATGGGCGAAAGCCTGACGCAGCAACGCCGCGTGAGTGATGAAGGCCCTCGGGTCGTAAAGCTCTGTCGGAGGGAACGAAAGTCCTTGGGGGAAATACCCCCGAGGAGTGACGGTACCCTCAAAGGAAGCACCGGCTAACTCTGTGCCAGCAGCCGCGGTAATACAGAGGGTGCAAGCGTTGTTCGGAATCATTGGGCGTAAAGGGCGTGTAGGCGGTTTGTTAAGTCATGTGTGAAAACCCTCGGCTCAACCGGGGACG
+
CCCCCCCCCCCCCCCCCCCC5CCCC5CCCCCCCCCCCCCCCCCCCCCCCCCCCCCCCCCCCCCCCCCCCCCCCCCCCCCCCCCCCCCCCCCCCCCCCCCCCCCCCCCCCCCCCCCCCCCCCCCCCCCCCCCCCCCCCCCCCCCCCCCCCCCCCCCCCCCCCCCC5CCCCCCCCCCCCCCCCCCCCCC*CCCCCC5CCCCCCCCCCCCCCCCCCCCCCCCCCCCCCCCCCCCCCCCCCCCCCCCCCCCCCC*CCCCCCCCCCCCCCCCCCCCCCCCCCCCCCCC5CCC5C5CCCCC*CC###
@VH01349:24:AACVJTHM5:1:1101:11888:43616 1:N:0:AGGTGAGA+CGCATAGA
AGCATGACTCCTACGGGAGGCAGCAGTAGGGAATCTTCCGCAATGGACGAAAGTCTGACGGAGCAACGCCGCGTGAGTGATGAAGGTCTTCGGATCGTAAAACTCTGTTGTTAGGGAAGAACAAGTTGGGTAGTAACTGACCTGACCTTGACGGTACCTAACCAGAAAGCCACGGCTAACTACGTGCCAGCAGCCGCGGTAATTCGTAGGTGGCAAGCGTTGTCCGGATTTATTGGGCGTAAAGCGCGCGCAGGCGGTCTTTTAAGTCTGATGTGAAATCTTGCGGCTTAACCGTAACATA
+
CCCCCCCCCCCCCCCCCCCCCCCCCCCCCCCCCCCCCCCCCCCCCCCCCCCCCCCCCCCCCCCCCCCCCCCCCCCCCCC*CCCCCCCCCC*CCCCCCCCCCCCCCCCCCCCCCCCCCCCCCCCCCCCCCCCCCCCCCCCCC*CCCC*CCC5CCCCCCCCCCCCCCCCCCCCCCCCCCCCCCCCCCCCCCCCCC5CCCCCCCCC*CCCCCCCCC5CCCCCCCCCCCCCC*CCCCCCCCCCCC*CC5*CCCCCCCCCC5CCCCCCCCCCCCCCCCC5CCCCCC555CCCC5CCCCCCC5*###
@VH01349:24:AACVJTHM5:1:1101:11566:44127 1:N:0:AGGTGAGA+CGCATAGA
AGCATGACTCCTACGGGAGGCAGCAGTGGGGAATATTGGACAATGGGGGCAACCCTGATCCAGCAATGCCGCGTGTGTGAAGAAGGCCTGCGGGTTGTAAAGCACTTTCAGTAGAGAAGAAAAGCTAAAGGTTAATAACCTGGAGTCTTGACGTAACCTACAGAAGAAGCACCGGCTAACTCCGTGCCAGCAGCCGCGGTAATACGGAGGGTGCAAGCGTTAATCGGAATTACTGGGCGTAAAGCGCGCGTAGGCGGGTTTGTAAGTCGGATGTGAAAGCCCTGGGCTTAACCTGGGAGAG
+
CCCCCCCCCCCCCCCCCCCCCCCCCCCC5CCCCCCCCCCCCCCCCCCCCCCCCCCCCCCCCCCCCCCCCCCCCCCCCCCCCCCCCCCCCCCCCCCCCCCCCCCCCCCCCCCCCCCCCC5CCCCCCCCCCCCCCCCCCCCCCCCCCCCCCCCCCCCCCCCCCCCCCCCCCCCCCCCCCCCCCCCCCCCCCCCCCCCCCCCCCCC5CCCCCCCCCCCCCCCCCCCCCC5CCCCCCCCCCCCCCC5CCCCCCCCCC5CCC*CCCCCCCCCCCCCC5CCCCCCCCCC*CCCCCCCC5CCCCC###
@VH01349:24:AACVJTHM5:1:1101:22094:44467 1:N:0:AGGTGAGA+CGCATAGA
AGCATGACTCCTACGGGAGGCAGCAGCGAGGAATCTTGGTCAATGGGGGCAACCCTGAACCAGCGACGCCGCGTGGAGGACGACGGCCCTTGGGTCGTAAACTCCTTTTGCCGGGGAAGATGATGACGGTACCCGGCGAATAAGCCACGGCTAACTACGTGCCAGCAGCCGCGGTAATACGTAGGTGGCGAGCGTTGTCCGGATTTACTGGGCGTAAAGCGCGCGTAGGCGGCGCCTCAAGTCCTGGCGTGAAAGGTCGCGGCCCAACTGCGACACGGCGCAGGATACTGGGGGGCTTAAC
+
CCCCCCCCCCCCCCCCCCCCCCCCCCCCCCCCCCCCCCCCCCCCCCCCCCCCCCCCCCCC5CCCCCCCCCCCCCCCCCCCCCCCCCCCCCCCCCCCCC5CCCCCCCCCCCCCCCCCCCCCCCCCCCCCCCCCCCCCC*CCCCCCCCCC*CCCCCCCCCCCCCCCCCCC5CCCCCCCCCCC5CCCCCCCCCCCCC5CCCCCCCCCCCCCCCCCCCCCCCCCCCCCCCCCCCCCCCCCCCCC*5CCCCCCCCC*CCCCCCCCCCCCCCCCC*CCCCCCC*CCC5CC*CCCCCCC5CCCC5###
@VH01349:24:AACVJTHM5:1:1101:39856:46096 1:N:0:AGGTGAGA+CGCATAGA
AGCATGACTCCTACGGGAGGCAGCAGTAGGGAATCTTCCGCAATGGACGAAAGTCTGACGGAGCAACGCCGCGTGAGTGATGAAGGTTTTCGGATCGTAAAGCTCTGTTGCCAGGGAAGAACGCTTGGGAGAGTAACTGCTCTCAAGGTGACGGTACCTGAGAAGAAAGCCCCGGCTAACTACGTGCCAGCACCCGCGGTAATACGTAGGGGGCAAGGGTTGTCCGGAATTATTGGGCGTAAAGCGCGCGCAGGCGGCCTTGTAAGTCTGTTGTTTAAACTCGGGGCTCAACCCCGAGTAC
+
CCCCCCCCCCCCCCCCCCCCCCCCCCCCCCCCCCCCCCCCCCCCCCCCCCCCCCCCCCCCCCCCCCCC5CCCCCCCCCCCCCCCCCCCCCCCCCCCCCCCCC*CCCCCCC*CCCCCCCC5CCCCCCCCCCCCCCCCCCCCCCCCCCCCCCCCCCCCCCCCCCCCCCCCCCCCCCCCCCCCCCCC5CCCC*CC*CCCCCCCCCCCCCCCCCCCCCCCC*CCCCC5CCCCCCCCCCCCCCCCCCCCCCCCCCCCCCCCCCCCCCCCCCCCCCCCCCCCCCCCCCCC5CCCCCCCCCC*C5###
@VH01349:24:AACVJTHM5:1:1101:70872:46285 1:N:0:AGGTGAGA+CGCATAGA
AGCATGACTCCTACGGGAGGCAGCAGTAGGGAATCTTCCACAATGGACGAAAGTCTGATGGAGCAACGCCGCGTGAGTGAAGAAGGTTTTCGGATCGTAAAACTCTGTTGTAAGGGAAGAACACGTACGAGAGTAACTGCTCGTACCTTGACGGTACCTTATTAGAAAGCCACGGCTAACTACGTGCCAGCAGCCGCGGTAATACGTAGGTGGCAAGCGTTGTCCGGAATTATTGGGCGTAAAGCGCGCGCAGGCGGTTCTTTAAGTCTGATGTGAAAGCCCACGGCTCAACCGTGGACCA
+
CCCCCCCCC*CCCCCCCCCCCCCCCCCCC5CCCCCCCCCCCCCCCCCCCCCCCCCCCCCCCCCCCCCCCCCCCCCCCCCCCCCCCCCCCCCCCCCCCCCCCCCCCCCCCCCCCCCCCCCCCCCC5CCCCCCCCCCCCCCCCCCCCCCCCCCCCCCCCCCCCCCCCCCCCCCCCCCCCCCCCCCCCC*CCCCCCCCCCCCCCCCCCC5CCCCC**C*CCCC5CCCCCCCCCCCCCCCCCCCCCCCCCCCCCCCCCCCCCC*CCCCC5CCCCCCCCCCCCCCCCCCCC5CCCCCCCCCCC###
@VH01349:24:AACVJTHM5:1:1101:63468:47440 1:N:0:AGGTGAGA+CGCATAGA
AGCATGACTCCTACGGGAGGCAGCAGTGGGGAATATTGGACAATGGGCGCAAGCCTGATCCAGCCATGCCGCGTGTGTGAAGAAGGCCTTCGGGTTGTAAAGCACTTTTGTTGGGGAAGAAAAGCACTGGGTTAATACCCCGGTGTCATGACGGTACCCAAAGAATAAGCACCGGCTAACTTCGTGCCAGCAGCCGCGGTAATACGAAGGGTGCAAGCGTTACTCGGAATTACTGGGCGTAAAGCGTGCGTAGGTGGTTTGTTAAGTCTGATGTGAAAGCCCTGGGCTCAACCTGGGATCT
+
CC5CCCCCCCCCCCCCCCCCCCCCCCCCCCCCCCCCCCCCCCCCCCCCCCCCCCCCCCCCCCCCCCCC5CCCCCCCCCCCCCCCCCCCCCCCCCCCCCCCCCCCCCCCCCCCCCCCCCCCCCCCCCCCCCCCCCCCCCCCCCCCCCCCCCCCCCCCCCCCCCCCCCCCCCCCCCCCCCCCCCCCCCCCCCCCCCCCCCCCCCCCCCCCCCCC5CCCCCCCCCCC5CCCCCCCCCCCCCCCCCCCCCCCCCCCCCCCCCCCCCCCCCCCCCCCCC5CC5CCCCCCCCCCCCCCCCCC*C###
@VH01349:24:AACVJTHM5:1:1101:16413:47648 1:N:0:AGGTGAGA+CGCATAGA
AGCATGACTCCTACGGGAGGCAGCAGCAGGGAATTTTGCGCAATGGGCGAAAGCCTGACGCAGCAACGCCGCGTGGGGGATGAAGGCCTTCGGGTTGTAAACCCCTTTCAGGAGGAACGAAATTGACGGTACCTTCAGAAGAAGCCCCGGCCAACTACGTGCCAGCAGCCGCGGTAATACGTAGGGGGCGAGCGTTGTCCGGAATCATTGGGCGTAAAGAGCTCGTAGGCGGCTGAGTAAGTCGGCGGTGAAATTCCAAGGCTCAACCTTGGCACTGCCGTCGATACTGCTCTGGCTACGG
+
CC5CCCCCCCCCCCCCCCCCCCCCCCC5CCCCCCCCCCCCCCCCCC5CCCCCCCCCCCCCCCCCCCCCCCCCCCCCCCCCCCCCCCCCCCCCCCCCCCCCCCCC*CCCCCCCCCCCCC55CCCCCCCCCCCCCCCCCCCCCCCCCC*C5CCCCCCCCCCCC5CCCCCCCCC*CCCCCCCCCCCCCCCC*CCCCCCCCCCCCCCCCC*CCC*CCCCCCC5CCCCCCCCCCCCC*CCCCCCCCCCCCCCCCCCCCC5CCCCCC*C*CCCCCCC5CCCCC*CCCCCCCCCCCCC*CCCCCC###
@VH01349:24:AACVJTHM5:1:1101:23098:48197 1:N:0:AGGTGAGA+CGCATAGA
AGCATGACTCCTACGGGAGGCAGCAGTGGGGAATCTTGGACAATGGGCGAAAGCCTGATCCAGCCATGCCGCGTGAATGAAGAAGGCCTTAGGGTTGTAAAGCTCTTTTGCCCGGGAAGATAATGACGGTACCGGGAGAATAAGCCCCGGCAAACTTCGTGCCAGCAGCCGCGGTAATACGAAGGGGGCTAGCGTTGTTCGGATTTACTGGGCGTAAAGCGCACGTAGGCGGATTGTTAAGTCGGGGGTGAAATCCTGGAGCTCAACTCCAGAATTGCCTTCGATACTGGCTTTCTAGTTG
+
CCCCCCCCCCCCCCCCCCCCCCCCCCCCCCCCCCCCCCCCCCCCCCCCCCCCCCCCCCCCCCCCCCCCCCC5CCCCCCCCCCCCCCCCCCCCCCCCCCCCCCCCCCCCCCCCCCCCCCCCCCCCCCCCCCCCC*CCC5CCCCCCCCCCCCCCC5CCCCCCCCCCCCCCCCCCCCCCCCCCCCCCCCCCCCCCCCCCCCCCCCCCCCCCCCCCCCCCCCCCCCCCCCCCCCCCC5CCCCC5CCCCCCCCCCCCCCCCCCCCCCCCCCCCCCCCCCCCCCCCCCCCCCCCCC*CCCCCC5###
@VH01349:24:AACVJTHM5:1:1101:30975:48651 1:N:0:AGGTGAGA+CGCATTGA
AGCATGACTCCTACGGGAGGCAGCAGTGGGGAATATTGGACAATGGGCGCAAGCCTGATCCAGCCATGCCGCGTGAGTGATGAAGGCCTTAGGGTTGTAAAGCTCTTTCACCGGAGAAGATAATGACGGTATCCGGAGAAGAGGCCCCGGCTAACTTCGTGCCAGCAGCCGCGGTAATACGAAGGGGGCTAGCGTTGTTCGGAATTACTGGGCGTAAAGCGCACGTAGGTGGTTTGTTAAGTTGACTGTGAAAGCCCCGGGCTCAACCTGGGAAGGCCAGCCAATACTGACAGACTAGACT
+
CCCCCCCCCCCCCCCCCCCCCCC5CCCCCCCCCCCCCCCCCCCCCCCCCCCCCCCCCCCCCCCCCCCCCCCCCCCCCCCCCCCCCCCCCCCCCCCCCCCCCCCCCCCCCCCCCCC*CCCCCCCCCCCCCCCCCCCCCCCCCCCCCCCCCCCCCCCCCCCCCCCCCCCCCCCCCCCCCCCCCCCCCCCCCCCCCCCCCCCCCCCCCCCCCCCCCCCCCCCCCCCCCCCCCCCCCCCCCCCCCCCCCCCCCCCCCCCCCCCCCCCCCCCCCC5CCCCCCCCCCCCCCCCCCCCCCCCCC*###
@VH01349:24:AACVJTHM5:1:1101:62427:50033 1:N:0:AGGTGAGA+CGCATAGA
AGCATGACTCCTACGGGAGGCAGCAGTGGGGAATATTGGACAATGGGCGCAAGCCTGATCCAGCCATGCCGCGTGGGTGATGAAGGCCCTAGGGTTGTAAAGCCCTTTCGGCGGGGAAGATAATGACGGTACCCGCAGAAGAAGCCCCGGCTAACTTCGTGCCAGCAGCCGCGGTAATACGAAGGGGGCTAGCGTTGCTCGGAATCGCTGGGCGTAAAGCGCACGTAGGCGGACTCTTAAGTCGGGGGTGAAATCCTGGAGCTCAACTCCAGAACTGCCTTCGATACTGAGAGCCTTCCCA
+
5*CCC*CCCCCCCCCCCCCCCCCCCCCCCCCCCCCCCCCCCCCCCCCCCCCCC5CCCCCCCCCCCCCCCCCCCCCCCCCCCCCCC5CC*CCCCCCCCCCCCCCCCCCCCCCCCCCCCCCCCCCCCCCCCCCCCCCCCCCCCCCCCCCCCCCCCCCCCCCCC*CCCCC*5CCCCCCCCCCCCCCCCCCCCCC*CCCCCCCCC5CCCCCCCCCCCCCCCCCCCCCCCCCCCCCCCCCCCCCC5C5CCCCCCCCCCCCCCCCCC*CCCCCCCCCCCCCCCC5CCCCCCCCCCCCCCCCCC*###
@VH01349:24:AACVJTHM5:1:1101:18818:50355 1:N:0:AGGTGAGA+CGCATAGA
AGCATGACTCCTACGGGAGGCAGCAGTAGGGAATCTTCCACAATGGACGAAAGTCTGATGGAGGAACGCCGCGTGAGTGAAGAAGGTTTTCGGATCGTAAAACTCTGTTGTAAGGGAAGAACACGCACGAGAGTAACTGCTCGTACCTTGACGGTACCTTATTAGAAAGCCACGGCTAACTACGTGCCAGCAGCCGCGGTAATACGTAGGTGGGAAGCGTTGTCCGGAATTATTGGGCGTAAAGCGCGCGCAGGCGGTTCTTTAAGTCTGATGTGAAAGCCCACGGCTCAACCGTGGAGTG
+
CCCCCCCCCCCCCCCCCCCC*CCC5CCCCCCCCCCCCCCCCCCCC5CCCCCCCCCCCCCCCCC*C5CCCCCCCCCCCCCCCCCC5CCCCCCCCCCCCCCCCCCCCCCCCCCCCCCCCCCCCCCCCCCCCCC5CCCCCCCCCCCCCCCCCCC5CCCC*CCCCCCCCCCCCCCCCCCCCCCCCCCCCC5CCCC5CCCCCCC5C5CCCCCCCCCCC*CCCC5CCCC*CCCCCCCCCC55CCCCCCCCC*5CCCCC5CCCCCC5CCCCCCCCCCCCCCCCCCCCC5CCCCCC5CCCCCC**C###
@VH01349:24:AACVJTHM5:1:1101:70607:50715 1:N:0:AGGTGAGA+GGCATAGA
AGCATGACTCCTACGGGAGGCAGCAGTGGGGAATCTTGCACAATGGGCGAAAGCCTGATGCAGCAACGCCGCGTGCGGGAAGAAGGCCTTAGGGTTGTAAACCGCTTTCAGCAGGAAAGAAACTGACGGTACCTGCAGAAGAAGGTGCGGCCAACTACGTGCCAGCAGCCGCGGTGACACGTAGGCACCAAGCGTTGTCCGGATTTATTGGGCGTAAAGAGCTCGTAGGCGGTTCGGTAAGTCGGGTGTGAAAACTCTGGGCTCAACCCAGAGATGCCACCCGATACTGCTGTGACTGAAG
+
CC*CCCCCCCCCC5CCCCCCCCCCCCCCCCCCCCCCCCCCCCCCCCCCCCCCCCCCCCCCCCCCCCCCCCCCCCCCCCCCCC5CCCCCCCCCCCCCCCCCCCCCCCCCCCCCCCCCCCC5CCCCCC*CCCCCCCC*CCCCCCC*CCCCCCCCCCCCCCCCCCCCCCCCCCC5CCCCCCCCCCCC5CCCCCCCCCC*CCCCCCCCCCCCCCC5CCCCCCC5CCCCCCCCCCCCCCCCCCCCCCCCC5CCCCCCCCCCCCCCCCCCCCCCCC5C5CCCC*CC*CCCCCCC5*CCCCCCC*###
@VH01349:24:AACVJTHM5:1:1101:15883:50904 1:N:0:AGGTGAGA+CGCATAGA
AGCATGACTCCTACGGGAGGCAGCAGTGGGGAATTGTTCACAATGGGCGCAAGCCTGATGACGCAACGCCGCGTGGAGGATGAAGGTCTTCGGATTGTAAACTCCTGTTGCCCGGGACGAACGGCTCCAACCTAACACGTTGGAGATTGACGGTACCGGGTGAGGAAGCCCCGGCTAACTCTGTGCCAGCAGCCGCGGTAATACAGAGGGGGCAAGCGTTGTTCGGAATTACTGGGCGTAAAGGGCGCGTAGGCGGCCTTCTAAGTCGAACGTGAAATCCCCGGGCTCAACCCGGGAACGT
+
CC5CCCCCC5CCCCC*CCCCCCCCCCCCCCCCCCCCCCCCCCCCCCCCCCCCCCCCCCCCCCCCCCCCCCCCCCCCCCCCCCCCCCCCCCCC*CCCCCCCCCCCCCCCCC*CCCCCCCCCCCCCCCCCCCCCCCCCCCCCCCCCCCCCCCCCCCCCCCCCCCCCCCCCCC*CCCCCCCCCCCCCCCCCCCCCCCCCCCCCCCCCCCCCCCCCCCCCCCCCCCCCCCCCCCCCCC*CCCCCCCCCCCCCCCCCCCCCCCCCCCCCCCC5CCCCCCCCCCCCCCCCCCCCCCCCCC*CCC###
@VH01349:24:AACVJTHM5:1:1101:33342:52267 1:N:0:AGGTGAGA+CGCATAGA
AGCATGACTCCTACGGGAGGCAGCAGTAGGGAATCTTCCGCAATGGACGACAGTCTGACGGAGCAACGGCGCGTGAGTGATGAAGGTTTTCCGATCGTAAACCTCTGTTGCCAGGGAAGAATCCTGGGGAGAGTAACTGCTCTAAAGGTTACGGTACCTGAGAAGAAAGCCCATGTTACCTACCTGCCAGCAGGCCAGCTAAATCGTAGGGGGGAATGGTTGTGGGGAATTATTGGTAGTAAAGCGCGGGCAGGCGGCCAGGTAAGTCTGAACTTTAAACTCTCACCTCAACCCCGACATT
+
CCCC5CCCCCCCCCCCCC5CCCCCCCC**CCCCC*CCC5*CCCCCC*CC5*CCCCCCC**5CCC5C*C*CC55CCCCCCC*CCCCCCC*CC*C*5***555*55**555*55*555***55**5**55***555*5*5555*5**5555*55**55****5*5*5555555*****55**555*55555**555***5*55*5**555*5*55*55**5**5**5**55*5*55*5**555555*5*5*5**5555555**5555*555****555555555*5*5555555555555###
@VH01349:24:AACVJTHM5:1:1101:20825:53914 1:N:0:AGGTGAGA+CGCATAGA
AGCATGACTCCTACGGGAGGCAGCAGTGGGGAATCTTGGACAATGGGGGCAACCCTGATCCAGCCATGCCGCGTGAGCGATGAAGGCCTTAGGGTTGTAAAGCTCTTTCAGCTGGGAAGATAATGACGGTACCCGCAGAAGAAGCCCCGGCTAACTCCGTGCCAGCAGCCGCGGTAATACGGAGGGGGCTAGCGTTGTTCGGAATTACTGGGCGTAAAGCGCACGTAGGCGGACCATCAAGTCGGGGGTGAAATCCCGGGGCTCAACCCCGGAACTGCCTCCGAAACTGTTGGTGTGGTGT
+
C5CCCCCCCCCCCCCCCCCCCCCCCCCCCCCCCCCCCCCCCCCCCCCCCCCCCCCCCCCCCCCCC5CCCCCCCCCC55CCCCCCCCCCCCCC5CCC5CCCCC*CCCCCCCCCCCCCCCCCCCCCCCCCCCCCCCCCC5CCC5CCCCCCCCCCCCCCCCCCCCCCCCCCCCCCCCCCCCCCCCCC5CCCCCCCCCCCCCCCCCCCCCCCCCCCCCCCCC5CCCCCCCCCCCCCCCCCCCC*CCC5CCCCCC55CC5CC5*CCCCCC5CC5C5CCCCCCCCCCCCCCCCCCCCCCC*CCC###
@VH01349:24:AACVJTHM5:1:1102:37924:1757 1:N:0:AGGTGAGA+CGCATAGA
AGCATGACTCCTACGGGAGGCAGCAGTGGGGAATCTTCCGCAATGGGCGCAAGCCTGACGGAGCAACGCCGCGTGAGTGAAGAAGGTCTTCGGATTGTAAAACTCTGTCTTCAGGGAAGAAACAAATGACGGTACCTGAGGAGGAAGCCCCGGCTAACTACGTGCCAGCAGCCGCGGTAATACGTAGGGGGCAAGCGTTGTCCGGAATTATTGGGCGTAAAGAGCGTGTAGGCGGATATTTAAGTCAGATGTGAAAACTGGCGGCTCAACCGTGAGACTGCATCTGATACTGGATATCTTC
+
CCCCCCCCCCCCCCCCCCCCCCCCCCCCCCCCCCCCCCCCCCCCCCCCC5CCCCCCCCCCCCCCCCCCCCCCCCCCCCCCCCCCCCCCCCCCCCCCCCC5CCCCCCCCCCCCCCCCCCCCCCCCCCCCCCCCCCCCCCCCCCCCCCCCC**CCCCCCCCCCCCCCCCC5CCCCCCCCCCCC5CCCCCCCCCCCCC*CCCCCCCCCCCCCCCCCCCCCCCCCC5CCCCCCCCCCCCCCCCCCCCCCCCCCCCCCCCC5CC5CCCCCCCCCCCCCCCCCCCCCCCCCCCCC*C5CCCCC5###
@VH01349:24:AACVJTHM5:1:1102:41011:4124 1:N:0:AGGTGAGA+CGCATAGA
AGCATGACTCCTACGGGAGGCAGCAGTCGGGAATTTTGGGCAATGGGCGAAAGCCTGACCCAGCAACGCCGCGTGAAGGATGAAATCCCTCGGGATGTAAACTTCGCAAGAACGGGAAGAATAAGTAAGGGTTAACATCTCTTACGATGACGGTACTGTCTGTAAGCTCCGGCTAACTCCGTGCCAGCAGCCGCGGTAATACGGGGGGAGCAAGCGTTGTTCGGATTTACTGGGCGTAAAGGGCGCGTAGGCGGCCACCGCAAGTCGACTGTGAAATCTCCGGGCTTAACTCGGAAACTTG
+
CC5CCCCCCCCCCCCCCCCCCCCCCCCCCCCCCCCCCCCCCCCCCCCCCCCCCCCCCCCCCCCCCCCCCCCCCCCCCCCCCCCCCCCCCCC*CCCCCCCCCCCCCCCCCCCCCCCCCCCCCCCCCCCCCCCCCCCCCCCCCCCCCCCCCCCCCCCCCCCCCCCCCCCCCCCCCCCCCCCCCCCCCCCCCCCCCCCCCCCCCCCC5CCCCCCCC5CCCC*CCCCCCCCCC*CCCCCCCCCCCCCCCCCCCCCCCCCCCCCCCCCCCCCCCCCCCCCCCCCCCCCCCCCCCCCCCCCCC*###
@VH01349:24:AACVJTHM5:1:1102:38114:4521 1:N:0:AGGTGAGA+CGCATAGA
AGCATGACTCCTACGGGAGGCAGCAGTGGGGAATATTGGACAATGGGCGCAAGCCTGATCCAGCCACGCCGCGTGAGTGATGAAGGCCTTCGGGTCGTAAAGCTCTGTGGGGAGGGACGAACCGCTGCAGGTTCATAGCCTGCAGCATGACGGTACCTCCTTAGCAAGCACCGGCTAACTTCGTGCCAGCAGCCGCGGTAATACGGAGGGTGCAAACGTTGCTCGGAATTATTGGGCGTAAAGCGCACGTAGGCGGCATTGCAAGTCGGATGTGAAATCCCTCGGCTTAACCAAGGAACGT
+
CCCCCCCCCCCCCCCCCCCCCCCCCCCCCCCCCCCCCCCCCCCCCCCCCCCCCCCCCCCCCCCCCCCCCC5CCCCCCCCCCCCCCCCCCCCCCCCCCCCCCCCCCCCCCCCCCCCCCCCCCCCCCCCCCCCCCCCCCCCCCCCCCCCCCCCCCCCCCCCCCCCCCCCCCCCCCCCCCCCCCCCCCCCCCCCCCCCCCCCCCCCCCCCCCCCCCCC*CCCCC5CCCCCCCCCCCCCCCCCCCCCCCCCCCCCCCCCCCCCCCCCCCCCCCCCCCCCCCCCCCCCCCCCCCCCCCCC*CC###
@VH01349:24:AACVJTHM5:1:1102:59776:6604 1:N:0:AGGTGAGA+CGCATAGA
AGCATGACTCCTACGGGAGGCAGCAGTGGGGAATATTGCGCAATGGGCGAAAGCCTGACGCAGCAACGCCGCGTGAGTGATGAAGGCCTTCGGGTCGTAAAGCTCTGTCGGAGGGAACGAACGTTTTCGGGGTTAACAGCCCCGGGAAGTGACGGTACCCTCAAAGGAAGCACCGGCTAACTCTGTGCCAGCAGCCGCGGTAATACAGAGGGTGGAAGCGTTGTTCGGAATCATTGGGCGTAAAGGGCGTGTAGGCGGTTTGTTAAGTCATGTGTGAAATCCCTCGGCTCAACCGGGGGTA
+
CCCCCCCCCCCCCCCCCCCCCCCCCCCCCCCCCC*CCCCCCCCCCCCCCCCCCCCCCCCCCCCCCCCCCCC55CCCCCCCCCCCCCCCCCCCCCCCCCCCCCCCCCCCCCCCCCCCCCCCCCCCCCCCCCCCCCCCCCC*CCCC5CCCCCCCCCCCCCCCCCC5CCCCCCCCCCCCCCCCCCCCCCC5CCCCCCCCCCCCCCCCCCCCCCC*CC*C55CCCCCCCCCCCCCCC*CCCCCCC5CCCCCCCCCCCC5CCCCCCCCC5CCCCCC5CCCCCCCCCCCCCCCCCCCCC*CCCC###
@VH01349:24:AACVJTHM5:1:1102:70058:6850 1:N:0:AGGTGAGA+CGCATAGA
AGCATGACTCCTACGGGAGGCAGCAGTGGGGAATCTTGGACAATGGGCGCAAGCCTGATCCAGCCATGCCGCGTGAGTGACGAAGGCCTTAGGGTTGTAAAACTCTCTCGCCGAGGACGATAATGACGGTACTCGGAGAAGAAGCTCCGCCTAACTTCGTGCCAGCAGCCGCGGTAATACGAAGGGGGCTAGCGTTGTTCGGATTTACTGGGCGTAAAGCGCATGTAGGCGGGTCGTTAAGTTGGGGGTGAAAGCCCGAGGCTCAACCTCGGAACTGCCTTCAAAACTGGCGACCTGCGTT
+
CCCCC*CCCCCCCCC*5C5*CC5CC*5CC5*C5CC5C**CCC5C55C*5CCCCC5C55C5CC*CCCCCCC5C*CCC*5*C55CCC*CC55CC*CCC5CCCCCCC5*CC5CC5555CCC5CC5CCCCCCCCC5CCCCCCC5*CC*5CCC5*CCCC5C5*5C5CCCC5CC*CC5CCCC5CCC5C*C55*C55C5*CC*55CCCC5CCCCCCCCCC5CCCCCCCC5CC5CCCCCCCC*CCC*CCCCC*CCC5CCC5CCCCCCCCCCCC*CCC5C5CCC5C5CC*55C55555C5CCCC555###
@VH01349:24:AACVJTHM5:1:1102:51501:7115 1:N:0:AGGTGAGA+CGCATAGA
AGCATGACTCCTACGGGAGGCAGCAGTGGGGAATCTTGGACAGTGGGCGCAAGTCTGATCCAGCCATGCCGCGTGAGTGAAGAAGGCCTTAGGGTTGTAAAACTCTTTCGCCGGAGAAGATAATGACGGTATCCGGAGAAGAAGCCCCGGCTAACTTCGTGCCAGCAGCCGCGGTAATACGAAGGGGGCTAGCGTTGTTCGGAATTACTGGGCGTAAAGCGCACGTAGGCGGGTCTGTAAGTAGGGGGTGAAATCCCAGGGCTCAACCCTGGAACTGCCTTCTAGACTGCAGGCCTGGCAT
+
CCCCCCCCCCCCCCCCCCCCCCCCCCCCCCCCCCCCCCCCCCCCCCCCCCCCCCCCCCCCCCCCCCCCCCCCCCCCCCCCCC5CCCCCCCCCCCCCCCCCCCCCCCCCCCCCCCCCCCCCCCCCCCCCCCCCCCCCCCCCCCCCCCCCCCCCCCCCCCCCCCCCCCCCCCCCCCCCCCCCCCCCCCCCCCCCCCCCCCCCCCCCCCCCCCCCCCCCCCCCCCCCCCCCCCCCCCCCCCCCCCCCCCCCCCCCCCCCCCCCCCCCCCCCCCCCCCCCCCCCCCCCCCCCCCCCCCCCCC###
@VH01349:24:AACVJTHM5:1:1102:33531:7853 1:N:0:AGGTGAGA+CGCATAGA
AGCATGACTCCTACGGGAGGGAGCAGTGGGGGATATTGCGCAATGGGCGAAAGCCTGACGCAGCGACGCCGCGTGGGTGATGAGGGCCTTCGGGTCGTAAAGCCCTGTCGAGGGGGAAGAAACAGCAGCGACCTAATACGTCGCTGCCTTGACGGTACCCCTAAAGGAAGCACCGGCTAACTCCGTGCCAGCAGCCGCGGTAATACGGAGGGTGCAAGCGTTGTTCGGAATCACTGGGCGTAAAGCGCGTGTAGGCGGTCCGGTAAGTCTGATGTGAAAGCCCGGGGCTCACCCCCGGCCT
+
CCCCCCCCCCCCCCC*CCCC*CCCCCC5CC*CCCCCCCCCCCCCCCCCCCCCCCCCCCCCCCCCCCCCCCCCCCCCCCCCCCCCCCCCCCCC*CCCCCC5CCCCCCCC5CCCCCCCCCC5CCCCCCCCCCCCCCCCCCCCCCCCCCCCCCCCCCCCCCC*CCCCC*CCCCCCCCCCCCCCCCCCCCCCCCCCCCCCCCCCCC5C5CCCCCC*CCCCC*CCCC5CCCC5CCCCCC5CCCCCCCCCCCCC*CCCCCCCCCCCCC*CCCCCCCCCCCCC5*CCCCCC*CCCCCCC*CC5CC###
@VH01349:24:AACVJTHM5:1:1102:50081:9406 1:N:0:AGGTGAGA+GGCATAGA
AGCATGACTCCTACGGGAGGCAGCAGCAAGGAATTTTCCACAATGGGCGCCAGCCTGATGGAGCAACGCCGCGTGGGGGATGACGCGTTTCGGCGTGTAAACCCCTTTTCCGAGGGACGAAACGAATGACGGTACCTCGGGAATAAGGTCCGGCTAACTACGTGCCAGCAGCCGCGGTAACACGTAGGGACCGAGCGTTGTCCGGAGTTACTGGGCGTAAAGGGCGCGCAGGCGGTTGGTCGCGTCGGGCGTGAAAGCCCCCCGCTTAACGGGGGAGGGTCGTCCGAAACGGGCCAACTCT
+
CCCCCCCCCCCCCCCCCC*CCCCCCCCCCCCCCCCCCCCCCCCCCCCCCCCCCCCCCCCCCCCCCCCCCCCCCCCCCCCCCCCCCCCCCCCCCCCCCCCCCCCCCCCCCCCCCCCCCCCCCCCCCCCCCCCCCCCCCCCCCCCCCCCCCCCCCCCCCCCCCCCCCCCCCCCCCCCCCCCCCCCCCCCCCCCCCCCCCCCCCCCCCCCCCCCCCCCCCCC5CCCCCCCCCCCCCCCCCCCCCCCCCCCCCCCCCCCCCCCCCCCCCCCCCCCCCCCCCCCCCCCC*CCCCCCCCCCCCC###
@VH01349:24:AACVJTHM5:1:1102:63771:10220 1:N:0:AGGTGAGA+CGCATAGA
AGCATGACTCCTACGGGAGGCAGCAGTGAGGAATATTGCGCAATGGGCGAAAGCCTGACGCAGCGACGCCGCGTGGAGGATGAAGGTCTTCGGATTGTAAACTTCTGTTAAGAGGGAAGAAAGCTTAGGCTCTAATATAGCTTAAGGATGACGGTACCTCTAGAGAAAGCACTGGCTAATCTCGTGCCAGCAGCCGCGGTAATACGAGAGGTGCGAACGTTATTCGGATTTACTGGGCGTAAAGGGTGCGTAGACGGCGCATAAAGTTCGTTGTTAAAACTTTCGGCTCAACCGGAAGGGG
+
CCCCCCCCC5CCCCCCCCCCCCCCCCCCCCCCCC5CCCC*CCCCCCCCCCCCCCCCCCCCCCCCCCCCCCC5CC*CCCCCCCCCCCCCCCCCCCCCCCCCCCCCCCCCCCCCCCCCCCCCCCCCCCCCCCCCCCCCCCCCCCCCCCCCCCCCCCCCCCCCCC*CC5CCCCCCCCCCCCCCCCCCCCCCCCCCCCC*CCCCCCCCCCCCCCCCCCCCCCCCCCCCCCCCCCCCCCCCCCCCCCCCCCCCCCCCCCCCCCCCCCCCCCCCCCCCCCCCCCCCCCCCCCCCCC5CCCCCCC###
@VH01349:24:AACVJTHM5:1:1102:23590:11696 1:N:0:AGGTGAGA+CGCATAGA
AGCATGACTCCTACGGGAGGCAGCAGTGGGGAATATTGCACAATGGGGGAAACCCTGATGCAGCAACGCCGCGTGAGTGATGACGGCCTTCGGGTTGTAAAACTCTGTCTTCAGGGACGATAATGACGGTACCTGAGGAGGAAGCCACGGCTAACTACGTGCCAGCAGCCGCGGTAATACGTAGGTGGCAAGCGTTGTCCGGATTTACTGGGCGTAAAGGGAGCGTAGGCGGACTTTTAAGTGGGATGTGAAATACCCGGGCTTAACCTGGGTGCTGCATTCCAAACTGGGAGTCTAGCGT
+
CCCCCCCCCCCCCCCCCCCCCCCCCCCCCCCCCCCCCCCCCCCCCCCCCCCCCCCCCCCCCCCCCCCCCCCCCCCCCCCCCCCCCCCCCCCCCCCCCCCCCCCCCCCCCCCCCCCCCCCCCCCCCCCCCCCCCCCCCCCCCCCCCCCCCCCCCCCCCCCCCCCCCCCCCCCCCCCCCCCCCCCCCCCCCCCCCCCCCCCCCCCC5CC*CCCCCCCCCCCCCCCCCCCCCCCCCCCC5CCCCCCCCCCCCCCCCC5C*CCCCCCCCCCCCCCCCCCCCCCC5CCCCCCCCCCCCCCCC*###
@VH01349:24:AACVJTHM5:1:1102:23514:11734 1:N:0:AGGTGAGA+CGCATAGA
AGCATGACTCCTACGGGAGGCAGCAGTGGGGAATATTGCACAATGGGGGAAACCCTGATGCAGCAACGCCGCGTGAGTGATGACGGCCTTCGGGTTGTAAAACTCTGTCTTCAGGGACGATAATGACGGTACCTGAGGAGGAAGCCACGGCTAACTACGTGCCAGCAGCCGCGGTAATACGTAGGTGGCAAGCGTTGTCCGGATTTACTGGGCGTAAAGGGAGCGTAGGCGGACTTTTAAGTGGGATGTGAAATACCCGGGCTTAACCTGGGTGCTGCATTCCAAACTGGGAGTCTAGCGT
+
CC*CCCCCCCCCCCC5CCCCCCCCCCCCCCCCCCCCCCCCCCCCCCCCCCCCCC5CCCCC5CCCCCCCCCCCCCCC5CCCCCCCCCCCCCCCCCCC5C55CCCC*CCCCCCCCCCCCCC5C*CCCCCCCCCC5CCCCCCCCCCCCCCCCC5CCCCCCCCCCCCCCC5C5CCCCCCCCCCCCCCCCCCCCCCCCCCCC5CCCCCCCCCC5C*CC*CCCCC55C5CCCCCCCCCCCC*CCCCCC5CCCCCCCC*CCCCCCCCCCCCCCCCCCCCCCCCCCCCCC*C5C5C*CCCCC5C55###
@VH01349:24:AACVJTHM5:1:1102:34137:11943 1:N:0:AGGTGAGA+CGCATAGA
AGCATGACTCCTACGGGAGGCAGCAGCAGGGAATCTTGCGCAATGGGCGAAAGCCTGACGCAGCAACGCCGCGTGGGGGATGAAGGCCTTCGGGTTGTAAACCCCTTTCAGGAGGGAAGAAATTGACGGTACCTCCAAAAGAAGCCCCGGCCAACTACGTGCCAGCAGCCGCGGTAATACGTAGGGGGCGAGCGTTGTCCGGAATCATTGGGCGTAAAGAGCTCGTAGGCGGTTCAGTAAGTCGGCTGTGAAATTCCGAGGCTCAACCTCGGAACTGCAGTCGAAACTATTGTGACTCTCG
+
CCCCCCCCCCCCCCCCCCCCCCCCCC5CCCCCCCCCCCCCCCCCCCCCCCCCCCCCCCCCCCCCCCCCCCC*CCCCCCCCCCCCCCCCCCCCCCCCCC5CCCCCCCCCCCCCCCCCCCCCCCCCCCCCCCCCCCCCCCCCCCCCCC5CCCCCCCC5CC5CCCCCCCCCCCCCCCCCCCCCCCCCCCCCCCCCCCCCCCCCCCCCCCC5CCCCCCCCCCC*5CCCCCCCCCCCCCCCCCCCCCCCCCCCCCCCCCCCCCCC5CCCC5CCCCCCC*5CC5CCCCCCCCCCCCCC5CCCCC###
@VH01349:24:AACVJTHM5:1:1102:17531:12113 1:N:0:AGGTGAGA+CGCATAGA
AGCATGACTCCTACGGGAGGCAGCAGTGGGGAATTGTTCGCAATGGGCGCAAGCCTGACGACGCAACGCCGCGTGGAGGATGAAGGTCTTCGGATTGTAAACTCCTGTTGCCCGGGACGAATGGCTTCAACCTAATACGTTGGAGTGTGACGGTACCGGGTGAGGAAGCCCCGGCTAACTCTGTGCCAGCAGCCGCGGTAATACAGAGGGGGCAAGCGTTGTTCGGAATTACTGGGCGTAAAGGGCGCGTAGGCGGCCTGCTAAGTCGAACGTGAAATCCCTGGGCTCAACGCAGGAAGTA
+
CCCCCCCCCCCCCCCCCCCCCCCCCCCCCCCCCCCCCCCCCCCCCCCCCCCCCCCCCCCCCCC5CCCCCCCCCCCCCCCCCCCCCCCCCCCCCCCCCCCCCCCCCCCCCCCCCCCCCCCCCCCCCCCCCCCCCCCCCCCCCCCCCCCCCCCCCCCCCCCCCCCCCCCCCC*CCCCCCCCCCCCCCCCCCCCCCCCCCCCCCCCCCCCCCCCCCCCCCCCCCCCCCCCCCCCCCCCCCCCCC5CCCCCCCCCCCCCCCCCCCCCCCCCCCCCCCC5CCCCCCCCCCCCCCCC*CCCCCC###
@VH01349:24:AACVJTHM5:1:1102:28305:12283 1:N:0:AGGTGAGA+CGCATAGA
AGCATGACTCCTACGGGAGGCAGCAGTAGGGAATCTTCCACAATGGACGAAAGTCTGATGGAGCGACGCCGCGTGAGTGAAGAAGGTTTTCGGATCGTAAAACTCTGTTGTAAGGGAAGAACACGTACGAGTGTAACTGCTCGTACCTTGACGGTACCTTATTAGAAAGCCACGGCTAACTACGTGCCAGCAGCCGCGGTAATACGTAGGTGGCAAGCGTTGTCCGGAATTATTGGGCGTAAAGCGCGCGCAGGCGGTTCTTTAAGTCTGATGTGAAAGCCCACGGCTCAACCGTGGAATG
+
CCCCCCCCCCCCCCCCCC5CCCCCCCCCCCCCCCCCCCCCCCCC5CCC*C5CCCCCCCCCCCCCCC5CCCCCCCCCCCCCCCCCCCCCCCCCCCCCCCCCCCCCCCCCCCCCCCCCCCCCCCCCCCCCCCCCCCCCCCCCC5CCCCCCCCCCCCC5CCCCCCCCCCCCCCCCCCCCCCCCCCCCCCCCCCCCCCCCCCCCCCCCCCC5C5CCCCCCCCCCCCCCCCCCCCCCCCCCCCCCCCCCCCCCCCCCCCCCCCCCCCCCCCCCCCCCCCC5CCCCCCCCCC55*CC5CCC5CC###
@VH01349:24:AACVJTHM5:1:1102:70342:14442 1:N:0:AGGTGAGA+CGCATAGA
AGCATGACTCCTACGGGAGGCAGCAGTCGAGGATCTTCGGCAATGGGCGCAAGCCTGACCGAGCGACGCCGCGTGGAGGAGGAAGGCCCTCGGGTCGTAAACTCCTGTCGAGGGGAAGAAACGCCGCAAGGCTTGATCGACCCCCGGAGGAAGCACGGGCTAAGTTCGTGCCAGCAGCCGCGGTAAGACGAACCGTGCGAACGTTATTCGGAATCACTGGGCTTAAAGGGCGCGTAGGCGGGCTCGCCAGTCAGGGGTGAAAGCCTCCAGCTCAACTGGAGAAGTGCCTTTGATACTGTAT
+
CCCCCCCCCCCCCCCCCCCCCCCCCCCCCCCCCCCCCCCCCCCCCCCCCCCCCCCCCCCCCCCCCCCCCCCCCCCCCCC5CCCCCCCCCCCCCCCCCCCCCCCCCCCC*CCCCCCCCCCCCCCCCCCCC*C*CCCCCCCCC*CCCCCCCCCCCCCCCCC5C5CCCCCCCCCCCCCCCCCCCCCCCCCCCCCCCCCC5CCCCCCCCCCCCCCCCCCCCCCC5CCCCCCC5CCCCCCCCCCC*CCCCCCCCCCC5CCCCC5CCCCCCCCCCCCCCCCCC*CCCCCCCCCCCCCCCC5CCC###
@VH01349:24:AACVJTHM5:1:1102:10089:14517 1:N:0:AGGTGAGA+CGCATAGA
AGCATGACTCCTACGGGAGGCAGCAGTGGGGAATATTGCGCAATGGGCGAAAGCCTGACGGAGCAACGCCGCGTGAGTGATGAAGGCCTTCGGGTCGTAAAGCTCTGTCGGAGGGAACGAATGCTTTTGAGGTTAATAGCCTCAGGAGGTGACGGTACCCTCAAAGGAAGCACCGGCTAACTCTGTGCCAGCAGCCGCGGTAATACAGAGGGTGCAAGCGTTGTTCGGAATTATTGGGCGTAAAGGGCGTGTAGGCGGTCTGCTAAGTCATGTGTGAAATCCCTCGGCTTAACCGAGGGGC
+
CCCCCCCCCCCCCC5CC**5*CCCCCCCCCCCCC5CCCCCCCCCCCCCCCCCCCCCCCCC*CCCCCCCCCC5CCCCCCCCCCCCCCCCCCCCCCCCCCCCCC5C5CCCCCCCCCC5CCCCCCC5CCCCCCCCCCCCCCCCCCCCCCCCCCCCCCCCCCCCCCCCCCCCCCCCCCCCCCCCCCCCCCC*CCCCCCCCCCCCCCCCCCCCCCCCCCCCCCCCCCCCCCCCCCCCCCCCCCCCCCCC*CCCCCCCCCCCCCCCCCCCCCCCCCCCCCCCCCCCCCCCCCCCCCCCCC*CCC###
@VH01349:24:AACVJTHM5:1:1102:39212:14593 1:N:0:AGGTGAGA+CGCATAGA
AGCATGACTCCTACGGGAGGCAGCAGTGGGGAATATTGGACAATGGGCGCAAGCCTGATCCAGCAACGCCGCGTGGAGGACGAAGGTCTTCGGATCGTAAACTCCTGTCAGACGGGACGAAGGGTTCAGGGTAAATAATCCTGGATCTTGACGGTACCGTCAGAGGAAGCCCCGGCTAACTCCGTGCCAGCAGCCGCGGTAATACGGAGGGGGCGAGCGTTATTCGGAATTATTGGGCGTAAAGGGCGCGTAGGCGGCCTGACAAGTCAAAGGTGAAATCCCTCGGCTCAACTGAGGAGCT
+
CC*CCCCCCCCCCCCCCCCCCCCCCCCCCCCCCCCCCCCCCCCCCCCCCCCCCCCCCCCCCCCCCCCCCCCCCCCCCCCCCCCCCCCCCCCCCCCCCCCCCCCCCCCCCCCCCCCCCCCCCCCCCCCCCCCCCCCCCCCCCCCCCCCCCCCCCCCCCCCCCCCCCCCCCCCCCCCCCCCCCCCCCCCCCCCCCCCC*CCCCCCCCCCCCCCCCCCCCCCCCCCCCCCCCCCCCCCCCCCCCCCCCCCCCCCCCCCCCCCCCCCCCCCCCCCCCCCCCCCCC*CCCC5CCCCCCCCCCC###
@VH01349:24:AACVJTHM5:1:1102:43624:14726 1:N:0:AGGTGAGA+CGCATAGA
AGCATGACTCCTACGGGAGGCAGCAGTGGGGAATATTGCGCAATGGGCGAAAGCCTGACGCAGCGACGCCGCGTGAGGGACGACGGCCTTCGGGTTGTAAACCTCTTTCAGCAGGGACGAAGCGAAAGTGACGGTACCTGCAGAAGAAGCACCGGCCAACTACGTGCCAGCAGCCGCGGTAATACGTAGGGTGCAAGCGTTGTCCGGAATTATTGGGCGTAAAGAGCGCGCAGGTGGTTGATTAAGTCTGATGTGAAAGCCCACGGCTTAACCGTGGAGGGTCATTGGAAACTGGTCGTGA
+
CCCCCCCCCCCCCCCCCCCCCCCCCCCC5CCCCC5CCCCCCCCCCCCCCCCCCCCCCCCCCCCCCCCCCCCCCCCCCCCCCCCCCCCCCCCCCCCCCCCCCCCCCCCCCCCCCCCCCCCCCCCCCCCCCCCCCCCC*CCCCCCCCCCCC*CCCCCCCCCCCCCCCCCCCC5CCCCCCCCCCCCCCCCCCCCCCCCCC5CCCCCC5CCCCCCCCCCCCCCCC555*CC5CCCCCCCCCCCCCCCCCCCCCCCCCCCCCCCCCCCCCCCCCCCCCCCCCCCCCCCCCCCCCCCCCCCCCC###
@VH01349:24:AACVJTHM5:1:1102:52523:14915 1:N:0:AGGTGAGA+GGCATAGA
AGCATGACTCCTACGGGAGGGAGCAGTAGGGAATCTTCCACAATGGACGACAGTCTGATGGAGCAACGCCGCGTGAGTGAAGAAGGTTTTCGGATCGTAAAACTCTGTTGTAAGGGAAGAACACGTACGAGAGTAACTGCTCGTACCTTGACGGTACCTTATTAGAAAGCCACGGCTAACTACGTGCCAGCAGCCGCGGTAATACGTAGGTGGCAAGCGTTGTCCGGAATTATTGGGCGTAAAGCGCGCGCAGGCGGTTCTTTAAGTCTGATGTGAAAGCCCACGGCTCAACCGTGGAAAC
+
CCCCCCC5CCCCCCCCCCCC*CCCCCCCCCCCCCCCCCCCCCCCCCCC5C*CCCCCCCCCCCCCCCCCCCCCCCCCCCCCCCCCCCCCCCCCCCCCCCCCCCCCCCCCCCCCCCCCCCCCCCCCCCCCCCCCCCCCCCCCCCCCCCCCCCCCCCCCCCCCCCCCCCCCCCCCCCCCCCCC*CCCCCCCCCCC5*CCCCCCCCCCC5CCCCCCCCCCCCCCCCCCCCCCCCCCCC5CC5CCCCCCCCCCCCCCC*CCCCCCCCCCC5CCCC*CCCCCCCCC5CCCCC5C5CCCC*CC5C###
@VH01349:24:AACVJTHM5:1:1102:10525:14991 1:N:0:AGGTGAGA+CGCATAGA
AGCATGACTCCTACGGGAGGCAGCAGTGGGGAATATTGCGCAATGGGCGAAAGCCTGACGCAGCAACGCCGCGTGAGTGATGAAGGCCTTCGGGTCGTAAAGCTCTGTCGGAGGGAACGAATGCTTTTGAGGTTAATAGCCTCAGGAGGTGACGGTACCCTCAAAGGAAGCACCGGCTAACTCTGTGCCAGCAGCCGCGGTAATACAGAGGGTGCAAGCGTTGTTCGGAATTATTGGGCGTAAAGGGCGTGTAGGCGGTCTGCTAAGTCATGTGTGAAATCCCTCGGCTTAACCGAGGGGC
+
CC*CCCCCCCCCCCCCCCCCCCCCCCCCCCCCC5C*CCCCCCCC5CCCCCCCCCCCCCCCCCCCCCCCCC5CCCCCCCCCCCCCC5CCCCCCCCCCCCC5CCCCCCCCCCCCC*CCCCCCCCCCCCCCCCCCCCCCCCCCCCCCC5CCCCCC5CCCCCCCCCCCCCCCCCCCCCCCCCCCCCCC5C*CCCCCCCCCCC5CCCCCC*CCCCCCC*CCCCCC5CCCCCCCCC5CCCCCCCCCCCC5*C*C5CCCCCCCCCCCCCCCCCCCCCCCCCCCCCCCCCCCCCCCCCCCCCCCCC###
@VH01349:24:AACVJTHM5:1:1102:46010:16278 1:N:0:AGGTGAGA+CGCATAGA
AGCATGACTCCTACGGGAGGCAGCAGTAAGGAATATTGCGCAATGGGCGAAAGCCTGACGCAGCGACGCCGCGTGGGGGATGAAGGTCTTCGGATTGTAAACCCCTTTCGGGAGGGAAGATGGGATGGGGTAACCCATTCGGACGGTACCTCCAGAAGCAGCCACGGCTAACTTCGTGCCAGCAGCCGCGGTAATACGAAGGTGGCAAGCGTTGTTCGGATTTACTGGGCGTACAGGGAGCGTAGGCGGTTGGGTAAGCCCTCCGTGAAATCTCCAGGCTTAACCTGGAAAGTGCAGATGG
+
CC5CCCCCCCCCCCCCCCC5CCCCCCCCCCCCCC*CCCCCCCCCCCCCCCCCCCCCCCCCCCCCCCCCCCCCCCCCCCCCCCCCCCCCCCCCCCCCCCCCCCCCCCCCCCCCCCCCCCCCCCC5CCCCCCCCCCC5CCCCCCCCCCCCCCCCCCCCCCCCCCCCCCCCCCCCCCCCCCCCCCCCCCCCCCCCCCCCCCCCCCCCC*CCCCCCCCCCCCCCCCCCCCCCCCCCCCCCCCCCCCCCCCCCCCCCCCCCCCCCCC5CCCC5*CCCCCCCC*CCCCCCCCCCCCCCCCCCCC###
@VH01349:24:AACVJTHM5:1:1102:62048:16903 1:N:0:AGGTGAGA+CGCATAGA
AGCATGACTCCTACGGGAGGCAGCAGTGGGGAATTTTGGTCAATGGCCGAAAGGCTGAACCAGCGACGCCGCGTGCGGGAGGAAGCCGCTCGGGGTGTAAACCGCTGTCGGAGGGGACGAACCGCAGGGTGGTGAACAGCCATCCTGCCTGACGGTACCCTCAAAGGAAGCGCCGGCTAACTCCGTGCCAGCAGCCCCGGTAAGACGGAGGGCGCAAGCGTTGTTCGGAATTACTGGGCGTAAACCCCGCGCAGGGGGGTGATGTAAGTCGGGAGTGAAAGACCGGGGCTCAACGCCGTAT
+
*CCCCCCCCCCCCCCCCCC*CCCCCCCCCCCCCCCCCCCCCCCCCCCCCCCCCCCCCCCCCCCCCCCCCCCCCCC*CCCCCCCCCCC*CCCCCCCCCCCCCCCCCCCC*CCCCC*5CC5CCCCCCCCCCCCCCCCCCCCCCCC5CCC5CCCCCCCCCCCCCCCC5CCCCCCCCC5CCCCCCCCCCCC*CCCCCCCC*CCCCCCCCCCCCCC5C*5CCCCCCCCCCCC5C*5*CC5CCCCCC5C5***C5CCCCCC**C5CCCC55C*C5C5**C*5C5CC*55C*C55CC5CC5*5C*###
@VH01349:24:AACVJTHM5:1:1102:22549:17016 1:N:0:AGGTGAGA+CGCATAGA
AGCATGACTCCTACGGGAGGCAGCAGTCGGGAATTTTGGGCAATGGGCGAAAGCCTGACCCAGCAACGCCGCGTGAAGGATGAAGTATTTCGGTATGTAAACTTCGAAAGAATGGGAAGAATAAATGACGGTACCATTTATAAGCTCCGGCTAACTACGTGCCAGCAGCCGCGGTAATACGGGGGGAGCAAGCGTTGTTCGGATTTACTGGGCGTAAAGGGCGCGTAGGCGGCCACCGCAAGTCGACTGTGAAATCTCCGGGCTTAACCCGGAAAGGTCAGCCGATACTGCGGGGCTAAAG
+
CCCCCCCCCCCCCCCCCCCCCCCCCCCCCCCCCCCCCCCCCCCCCCCCCCCCCCCCCCCCCCCCCCCC5CCCCCCCCCCCCCCCCCCCCCCCCCCCCCCCCCCCCCCCCCCCC5CCCCCCCCCCCCCCCCCCCCCCCCCCCCCCCCCCCCCCCCCCCCCCCCCCCCCCCCCCCCCCCCCCCCCCCCCCCCCCCCCCCCCCCCCCCCCCCCCCCCCCCCCCCCCCCCCCCCCCCCCCCCCCC*CCCCCCCCCCCCCCCCCCCCCCCCCCCCCCCCCC*CCCCCCCCCC5CCCCCCCCCC###
@VH01349:24:AACVJTHM5:1:1102:70588:17376 1:N:0:AGGTGAGA+CGCATAGA
AGCATGACTCCTACGGGAGGCAGCAGCTAGGAATCTTGGGAATGGGCGAAAGCCTGACCCAGCAACGCCGCGTGGGCGATGAAGGCCTTAGGGTCGTAAAGCCCTTTTGCGGGGGACGATGATGACGGTACCCCGCGAATAAGCCACGGCTAACTACGTGCCGGCAGCCGCGGTAATACGTAGGTGGCAAGCGTTGTCCGGATTTACTGGGCGTAAAGGGCGCGCAGGCGGTCTGTTTAGTCTAGGGTGAAAGCTCCCGGCTCAACTGGGAGAGGTCCTTGGATACTGGCAGACTCGAGGG
+
CCCCCCCCCCCCCCCCCCCC5CCCCCCCCCCCCCCCCCCCCCCCCCC5CCCCCCC5CCCCCCCCCCCCCCCCCCCCCCCCCCCCCCCCCCCCCCCCCCCCCCCCCCCCC*CCCCCCCCCCCCCCCCCCCCCCCCCCCCCC*CCCCCCCCCCCCCCC*5CCCCCCCCCCCCCCCCCCCCCCCCCCCCCCCCCCCC5CCCCCCCCCCCCCCCCCCCCCCCCC*CCC*CCCCCCCCCCCCCCCCCCCCCCCCCCCCCCC5CC55CCCCCCC*CCC**CCCCCCC*CCCCCCCCCCCCCCCC###
@VH01349:24:AACVJTHM5:1:1102:66952:17527 1:N:0:AGGTGAGA+CGCATAGA
AGCATGACTCCTACGGGAGGCAGCAGTAGGGAATCTTCCGCAATGGACGAAAGTCTGACGGAGCAACGCCGCGTGAGTGATGAAGGTTTTCGGATCGTAAAACTCTGTTGTTAGGGAAGAACAAGTACGAGAGTAACTGCTCGTACCTTGACGGTACCTAACCAGAAAGCCACGGCTAACTACGTGCCAGCAGCCGCGGTAATACGTAGGTGGCAAGCGTTGTCCGGAATTATTGGGCGTAAAGCGCGCGCAGGCGGTTCCTTAAGTCTGATGTGAAAGCCCACGGCTCAACCGTCGAGGG
+
CCCCCCCCCCCCCCCCCCCCCCCCCCCCCCCCCCCCCCCCCCCCCCCCCCCCCCCCCCCCCCCCCCCCCCCCCCCCCCCCCCCCCCCCCCCCCCCCCC5C5CCCCCCCCCCCCCCCCCCCCCCCCCCCC5CCCCCCCCCCCCCCCCCCCCCCCCCCCCCCCCCCCCCCCCCCCCCCCCCCCCCCCCCCCC5CCCCCCCCCCCCCCCCCCCCCC*CCCC5CCCCCCCCCCCCCCCCCCCCCCCCC**CCCCCCCCCCCCCCCCCCCCCCC5CCCCCCCCCCC5CC55CC*CCCC5C5CC###
@VH01349:24:AACVJTHM5:1:1102:61025:18379 1:N:0:AGGTGAGA+CGCATAGA
AGCATGACTCCTACGGGAGGCAGCAGTGGGGAATTGTTCGCAATGGGCGCAAGCCTGACGACGCAACGCCGCGTGGAGGATGAAGATCTTCGGGTCGTAAACTCCTTTCGATCGAGACGAATTCCTCTGGGGTGAACAATCCCGGAGGTTGACGGTACCGAGAGAAGAAGCCCCGGCTAACTCCGTGCCAGCAGCCGCGGTAATACGGGGGGGGCAAGCGTTGTTCGGAATTACTGGGCGTAAAGGGCTCGTAGGTGGCCAACTAAGTCGGACGTGAAATCCCTCGGCTTAACCGGGGCTT
+
CC5CCCCCCCCCCCCCCCCCCCCCCCCCCCCCCCCCCCCCCCCCCCCCCCCCCCCCCCCCCCCCCCCCCCCCCCCCCCCCCCCCCCCCCCCCCCCCCC5CC*CCCCCCCCCCCCCCCCCCCCCCCCCCCCCCCCCCCCCCCCCCCCCCCCCCCCCCCCCCCCCC5C5CCCCCCCCCCCCCCCCCCC5C5CCCCCCCC5CCCCCCCC5CCCCCCCCCCCCCCCCCCC5CCCCCC5CCCCCCCCCCCCCCCCCCCCCCCC*CC5CCCCCCCC*CCCCCCCC55CCCCCCCCCCCCCC*CC###
@VH01349:24:AACVJTHM5:1:1102:54834:21844 1:N:0:AGGTGAGA+CGCATAGA
AGCATGACTCCTACGGGAGGCAGCAGTGGGGAATCTTGGACAATGGGGGCAACCCTGATCCAGCGACGCCGCGTGGGTGATGAAGGCCTTCGGGTTGTAAAGCCCTTTCGACGGGGACGATGATGACGGTACCCGGCGAAGAAGCACCGGCTAACTCCGTGCCAGCAGCCGCGGTAAGACGGAGGGTGCTAGCGTTGTTCGGAATCACTGGGCGTAAAGGGCGCGTAGGCGGCCCATGCCGTCGGCTCGTGAAAGCCCGGGGCTCAACCCCGGAGGTGCGGCCGAAACCCATGGGCTGGGA
+
CCCCCCCCCCCCCCC5CCCCCCCC5CCCCCCCCCCCC5CCCCCCCCCCCCCCCCCCCCCCCCCCCCCC5CCCCCCCCCCCCCCCCCCCCCCCCCCCCCCCC5CCCCCCCCCCCCCCCCCCCCCCCCCCCCCC*CCCCCCCCCCCCCCCC*CCCCCCCCCCCCCCC5CCCCCCCCCCCCCCCCCCCCCC5CCCCCCCCCCCCCCCCCCCCCCCCCCCCCCCCCCCCCCC5CCC5CCCCCCCCCCCCCCCCCCCCCCCCCCCCCCCCCCCCCC5C5CCCCCCCCCCCCCCC5CCCCC5CC###
@VH01349:24:AACVJTHM5:1:1102:51482:22696 1:N:0:AGGTGAGA+CGCATAGA
AGCATGACTCCTACGGGAGGCAGCAGTAGGGAATCTTGGACAATGGGCGAAAGCCTGATCCAGCCATGCCGCGTGAGTGAAGAAGGCCTTAGGGCTGTAAAGCTCTTTTGGTGGGGAAGATAATGACGGTACCCACAGAATAAGCCCCGGCTAACTTCGTGCCAGCAGCCGCGGTAATACGAAGGGGGCTAGCGTTGTTCGGAATTACTGGGCGTAAAGCGCACGCAGGCGGATTGATTAGTCAGAGGTGAAATCCCAGGGCTTAACCTTGGAATTGCCTTTGATACTGTCAGTCTTGGCA
+
CCCCCCCCCCCCCCCC5CCCCCCCCCCCCCCCCCCCCCCCCCCCCCCCCCCCCCCCCCCCCCCCCCCCCCCCCCCCCCCCCCCCCCCCCCCCC5CCCCC5CCCCCCCCCCCCCCCCCCCCCCCCCCCCCCCCCCCCCCCCCCCCCCCCCCCCCCCCCCCCCCCCCCCCCCCCCCCCCCCCCCCCCCCC5CCCCCCCCCCCCCCCCCCCCCCCCCCCCCCCCCCCCCCCCCCCCCCCCCCCCCCCC5CCCCCCCCCCCCCCCCCCCCCCCCCCCCCCCCCCCCCCCCCCCCC5CCCCCC###
@VH01349:24:AACVJTHM5:1:1102:36201:22753 1:N:0:AGGTGAGA+CGCATAGA
AGCATGACTCCTACGGGAGCCAGCAGTGGGGAATATTGGGCAATGGCCGAAAGGCTGACCCAGCGACGCCGCGTGTGGGAGGAAGCCCTTCGGGGTGTAAACCACTGTCAGAGGGCACGAAAGAGCGGGGAGTGAATAATTCTTCGCAGTGACGGTACCCTCAAAGGAAGCACCGGCTAACTCTGTGCCAGCAGCCGCGGTAATACGTAGGTGGCAAGGGTTGTCCGGAATTATTGGGCGTAAAGGGCTCGCAGGCGGTTTCTTAAGTCTGATGTGAAAGCCCCCGCGTCAACCGGGGCGG
+
CC*CCCCCCCCCCC*CCCC55C5CCC5C**5CCCC5C55*CCCCCCC5CCCCC5CC5CC5CC5C*C*C5555*C5C*CCC5*CC5CC*5C5CCC*CCCCCCC*CCCCCCCCC*C**C55CCCC555CCC*CCCCCCCCC5CCCCC*CCCCCCCCCCCC5CC5C*C5CCC5CCC*5C*CCC**CCCCC55CC5C*5CC5C*5CCC5CC5C5*5C5CCCC*5C5CCCC55C5CC5*CCCC55CCC5C55555555*5555C*5555555CCC5CC5CCCCC5CC5CC5**CCC55C*555###
@VH01349:24:AACVJTHM5:1:1102:62692:25308 1:N:0:AGGTGAGA+CGCATAGA
AGCATGACTCCTACGGGAGGCAGCAGTGGGGAATATTGCGCAATGGGCGAAAGCCTGACGCAGCGACGCCGCGTGTGGGATGACGGCCTTCGGGTTGTAAACCACTGTCGGGAGGGACGAAGATCTGACGGTACCTCCAAAGGAAGCACCGGCTAACTCTGTGCCAGCAGCCGCGGTAATACAGAGGGTGCAAGCGTTGTCCGGAATCACTGGGCGTAAAGGGCGCGTAGGCGGCCTGATAAGCAGGGGGTGAAATCCTGTGGCTCAACCACAGGGCTGCCTTCTGAACTGTCAGGCTCCT
+
CCCCCCCCCCCCCCCCCCCCCCCCCCCCCCCCCCCCCCCCCCCCCCCCCCCCCCCCCCCCCC*5CCCCCCCCCCCCCCCCCCCCCCCCCCCCCCCCCCCCCCCCCCCCCCCCCCCCCCCCCCCCCCCCCCCCCCCCCCCCCCCCCCCCCCCCCCCCCCCCCCCCCCC5CCCCCCCCCCCCCCCCCCCCCCCCCCC5CCCCCCCCCCCCCCCCCCC5CCCCC*C5CCCCCCCCCCCCCC5CCCCCCCCC5CCCCCCC5CCC5CCCCCCCCCCCCC5C5CCCCCCCCCCCCCCCCCCCCC###
@VH01349:24:AACVJTHM5:1:1102:72406:25971 1:N:0:AGGTGAGA+GGCATAGA
AGCATGACTCCTACGGGAGGCAGCAGTGGGGAATATTGGACAATGGGGGCAACCCTGATCCAGCGACGCCGCGTGTGTGAAGAAGGCCTGCGGGTTGTAAAGCACTTTTAGTGGGGATGAAAAGCCGAGGGCTAATACCTTTCGGTCTTGACCTAACCCAAAGAAAAAGCACCAGCTAACTCTGTGCCAGCAGCCGCGGTAATACAGAGGGTGCAAGCGTTAATCGGAATTACTGGGCGTAAAGCGTGCGTAGTCGGCTTTTCAAGTCGGGTGTGAAAGCCCCGGGCTCAACCTGGGACTC
+
CCCCCCCCCCCCCCCCCCCCCCCCCCCCCCCCCCCCCCCCCCCCCCCCCCCCCCCCCCCCCCCCCCCCCCCCCCCCCCCCCC*CCCCCCCCCCCCCCCCCCCCCCC5CCCCCCCCCCCCCCCCCCCCCCC*CCCCCCCCCCCCCCCCCCCCCCCCCCC5CCCC5CCCCCCCCCCCCCCCCCCCCCCCCCCC*5CCCCCCCCCCCCCCCCCCCCCCCCCCCCCCCCCCCCCCCCCCCCCCCCCCCCCCCCCCCCCCCCCCCCCCCCCCCCCCCCCCCC*CCCCC5CCCCCCCCCCCCCC###
@VH01349:24:AACVJTHM5:1:1102:17000:26918 1:N:0:AGGTGAGA+CGCATAGA
AGCATGACTCCTACGGGAGGCAGCAGTAGGGAATCTTCCACAATGGACGAAAGTCTGATGGAGCAACGCCGCGTGAGTGAAGAAGGTTTTCGGATCGTAAAACTCTGTTGTAAGGGAAGAACACGTACGAGAGTAACTGCTCGTACCTTGACGGTACCTTATTAGAAAGCCACGGCTAACTACGTGCCAGCAGCCGCGGTAATACGTAGGTGGCAAGCGTTGTCCGGAATTATTGGGCGTAAAGCGCGCGCAGGCGGTTCTTTAAGTCTGATGTGAAAGCCCACGGCTCAACCGTGGACGG
+
CC5CCCCCCCCCCCCCCCCCCCCCCCCCCCCCCCCCCCCCCCCCCCCCCCCCCCCCCCCCCCCCCCCCCCCCCCCCCCCCCCCCCCCCCCCCCCCCCCCCCCCCCCCCCCCCCCCCCCCCCCCCCCCCCCC5CCCCCCCCCCCCCCCCCCCCCCCC5CCCCCC*CCCCCCCCCCC5CCCCCCCCCCCCCCCCC5CCC*CCCCC5CCCCCCCC**CCCCCCCCC*CCCCCCCCCCCCCCCCCCCCCCCCCCCCCC5CCCC*CCCCCCC5CC*CCCCCCCCCCCC5**5CCCCC5*CC55###
@VH01349:24:AACVJTHM5:1:1102:52883:28451 1:N:0:AGGTGAGA+CGCATAGA
AGCATGACTCCTACGGGAGGCAGCAGTGGGGAATTTTCCGCAATGGGCGAAAGCCTGACGGAGTGACGCCGCGTGGGGGACGAAGGCCTTCGGGTTGTAAACCCCTGTCAGAGGGAAAGAAGGGTGTCGGCGTGATAACCGCCGGCACTTGACGGTACCTTCAGAGGAAGCCCCGGCCAACTCTGTGCCAGCAGCCGCGGTAAGACAGAGGGGGCAAGCGTTGCTCGGAATCACTGGGCGTAAAGGGCGCGTAGGCGGGATGGCAAGTCGGTCGTGAAATCTCTCGGCTCAACCGAGAGAT
+
CCCCCCCCCCCCCCCCCCCCCCCCCCCCCCCCCC5CCCCCCCCCCCCCCCCCCCCCCCCCCCCCCCCC5CCCCCCCCCCCCCCCCCCCCCCCCCCCCCCCCC5CCCCCCCCCCCCCCCCCCCCCCCCCCCCCCCCCCCCCCCCCCCCCCCCCCCCCCCCCCCCCCC5CCCCCCCCCCCCCCCCCCCCCCCC5CCCCCCCCCCCCCCCCCCCCCCCCC*CCCCCCCCCCCCCCCCCCCCCC55CC5CCCCCCCCCCCCCCCCCCCCCCC*CCCCCCCCCCCCCCCCCCCCCCCCCCCC*###
@VH01349:24:AACVJTHM5:1:1102:34421:31537 1:N:0:AGGTGAGA+GGCATAGA
AGCATGACTCCTACGGAGGCAGCAGTAGGGAATCTTCCGCAATGGACGAAAGTCTGACGGAGCAACGCCGCGTGAGCGAGGAAGGTCTTCGGATCGTAAAGCTCTGCTGTTAGAGAAGAGCAAGTGCCATAGGAAATGATGGCACCTTGACGGTACCTAACCAGAAAGCCCCGGCTAACTACGTGCCAGCAGCCGCGGTAATACGTAGGGGGCAAGCGTTGTCCGGAATTATTGGGCGTAAAGCGCGCGCAGGCGGCTTCTTAAGTCTGATGTGAAAGCCCGCGGCTCAACCGCGGAGTCG
+
CCCCCCCCCCCCCCCCCCCCCCCCCCCCCCCCCCCCCCCCCCCCCCCCCCCCCCCCCCCCCCCCCCCCCCCCCCCCCCCCCCCCCCCCCC*CCCCCCCCCCCCCCCCCCCCCCCC*CCC5CCCCCCCCCCCCCCCCC5CCCCCCCCCC*CCCCCC5CCCCCCCCCCC*CCCCCCCCCCCCCCCCCCCCCCCCCCCCCCCCCCCCCCCCCCC5CCCCCCCCCCCCCCCCCCCCCCCCCCCCCCCCCCCCCCCCCCCC5CCCCCCCCCCCCCCCCCCCC5CCCCCCCCC*CCCCCCC*CC###
@VH01349:24:AACVJTHM5:1:1102:41560:31707 1:N:0:AGGTGAGA+CGCATAGA
AGCATGACTCCTACGGGAGGCAGCAGTAGGGAATCTTCCACAATGGACGAAAGTCTGATGGAGCAACGCCGCGTGAGTGAAGAAGGTTTTCGGATCGTAAAACTCTGTTGTAAGGGAAGAACACGTACGAGAGTAACTGCTCGTACCTTGACGGTACCTTATTAGAAAGCCACGGCTAACTACGTGCCAGCAGCCGCGGTAATACGTAGGTGGCAAGCGTTGTCCGGAATTATTGGGCGTAAAGCGCGCGCAGGCGGTTCTTTAAGTCTGATGTGAAAGCCCACGGCTCAACCGTGGAATA
+
CCCCCCCCCCCCCCCCCCCCCCCCCCCC5CCCCCCCCCCCCCC*CCCCCCC5CCCCCCCCCCCCCCCCCCCCCCCCCCCCCC5CCCCCCCCCCCCCCCCCCCCCCCCCCCCCCCCCCCCCCCCCCCCCCC5CCCCCCCCCCCCCCCCCCCCCCCCCC*CC*CCCCCCCCCCCCCCCCCCCCCCCCCCCCC55C*C**CCCCCCCCCCCCCCCCCCCCCCCCCCCCCCCCCCCCCCCCCCCCCCCCCCCCCCCCCCCCCCCCCCCCCCCCCCCCCCCCCCCCCCCCCCCCCCCCCCC*5###
@VH01349:24:AACVJTHM5:1:1102:70077:33525 1:N:0:AGGTGAGA+CGCATAGA
AGCATGACTCCTACGGGAGGCAGCAGTGGGGAATTGTTCACAATGGGCGCAAGCCTGATGACGCAACGCCGCGTGGAGGATGAAGGTCTTCGGATTGTAAACTCCTGTTGCCCGGGACGAACGGCTCCAACCTAACACGTTGGAGATTGACGGTACCGGGTGAGGAAGCCGCGGCTAACTCTGTGCCAGCAGCCGCGGTAATACAGAGGGGGCAAGCGTTGTTCGGAATTACTGGGCGTAAAGGGCGCGTAGGCGGCCTTCTAAGTCGAACGTGAAATCCCCGGGCTCAACCCGGGAATTT
+
CCCCCCCCCCCCCCCCCCCC5C5CCCCCCCCCCCCCCCCCCCCCCCCCCCCCCCCCCCCCCCCCCCCCCCCCCCCCCCCCCCCCCCCCCCCCCCCCCCCCCCCCCCCCCCCCCCCCCCCCCCCCCCCCCCCCCCCCCCCCCCCCCCCCCCCCCCCCCCCCCCCCCCCCCC*CCCCCCCCCCCCCCCCCCCCCCCCCCCCCCCCCC5CCCCCCCCCCCCCCCC5C5CCCCCCCCCCCCCCCCC5CCCCCCCCCCCC5CCCCCCCCCCCCC5CCCC5CCC5CC5CC55CCCCCC*CCCCC###
@VH01349:24:AACVJTHM5:1:1102:73485:34699 1:N:0:AGGTGAGA+GGCATAGA
AGCATGACTCCTACGGGAGGCAGCAGCAGGGAATCTTGCGCAATGGGCGAAAGCCTGACGCAGCAACGCCGCGTGGGGGATGAAGGCCTTCGGGTTGTAAACCCCTTTCAGGAGGGAAGAAATTGACGGTACCTCCAAAAGAAGCACCGGCCAACTACGTGCCAGCAGCCGCGGTAATACGTAGGGTGCGAGCGTTATCCGGAATCATTGGGCGTAAAGAGCTCGTAGGCGGTTCAGCAAGTCGGCTGTGAAAGTCTGAGGGTCAACCTCAGAATTGGAGTCGATACTGGTGTGACTCAAA
+
C5CCCCCCCC*CCCCCCCC5CCCCCCC5CCCCCC5CCC*C5CCCCCCCCCC55CCCCCC5CCCCCCC5CCCCCCC*CCCCCCCC*CCCCCC*CCCCCCCCC5C5CCCCCC5*C5CCCC5CCCCCCCCC5CC5CCCCCC555CCCCCCCCCCCCCC5CC5CCCCCC*5CC5CCCCCCCCC5C5CC5CCC*CCCCCCCC5CCC5CCCCCC*CCC5CCC5C55CCCCCCC5*CC5CCCC*5CCC*CCCCCCCCCCCCCCC*CC*55*C5*CCCCCC5CCC*CCC**CC555*55C55C5C*###
@VH01349:24:AACVJTHM5:1:1102:33891:35286 1:N:0:AGGTGAGA+CGCATAGA
AGCATGACTCCTACGGGAGGCAGCAGTGGGGAATTGTTCGCAATGGGCGCAAGCCTGACGACGCAACGCCGCGTGGAGGATGAAGATCTTCGGGTCGTAAACTCCTGTCGAGTGGGAAGAATAGTCTCCGGGCGAATATCCTGGAGGCCTGACGGTACCACTAAAGGAAGCCCCGGCTAACTCCGTGCCAGCAGCCGCGGTAATACGGGGGGGGCAAGCGTTGTTCGGAATTACTGGGCGTAAAGGGCTCGTAGGCGGCCAACTAAGTCGGATGTGAAATCCCCAGGCTCAACCTGGGCAT
+
CCCCCCCCCCCCCCCCCCCCCCCCCCCCCCCCCCCCCCCCCCCCCCCCCCCCCCCCCCCCCCCCCCCCCCCCCCCCCCCCCCCCCCCCCCCCCCCCCCCCCCCCCCCCCCCCCCCCCCCCCCCCCCCCCCCCCCCCCCCCCCCCCCCCCCCCCCCCCCCCCCCCCCCCCCCC*CCCCCCCCCCCCCCCCCCCCCCCCCCCCCCCCC5CCCCCCCCCCCCCCCCCCCCCCCCCCCCCCCCCCCC5CCCCCCCCCCCCCCCCCCCCCCCCCCCCCCCCCCCCC5CCC5CCCCCCCCCCCC###
@VH01349:24:AACVJTHM5:1:1102:67028:35816 1:N:0:AGGTGAGA+CGCATAGA
AGCATGACTCCTACGGGAGGCAGCAGTGGGGAATATTGGACAATGGGCGAAAGCCTGATCCAGCAATGCCGCGTGAGTGATGAAGGCCTTAGGGTTGTAAAGCTCTTTTACCCGGGATGATAATGACAGTACCGGGAGAATAAGCCCCGGCTAACTCCGTGCCAGCAGCCGCGGTAATACGGAGGGGGCTAGCGTTGTTCGGAATTACTGGGCGTAAAGCGCGCGTAGGCGGCTTTGTAAGTTAGAGGTGAAAGCCCGGAGCTCAACTCCGGAACTGCCTTTAAGACTGCATCGCTAGCAT
+
CCCCCCCCCCCCCCCCCCCC5CCCCCCCCCCCCCCCCCCCCCCCCCCCCCCCCCCCCCCCCCCCCCCC*CCCCCCCCCCCCCCCCCCCCCCCCCCCCCCCCCCCCCCCCCCCC5CCCCCCCCCC*CCCCCCCCCCCCCCCCCCCCCCCCCCCCCCCCCCCCC*CCCC**CCCCCCCCCC*CCCCCCCCCCCCCCCCCCCCCCCCC5CCCCCCCC5CCCCCCCCCCCCCCCCCCCCCCCCCCCCCCCCCCCCCCCCCCC*CCCCCCCCC*CCCCCCCCCCCCCCCCCCC5CCCCCCCCC###
@VH01349:24:AACVJTHM5:1:1102:25465:36743 1:N:0:AGGTGAGA+CGCATAGA
AGCATGACTCCTACGGGAGGCAGCAGTAGGGAATTTTCCGCAATGGGCGCAAGCCTGACGGAGCAACGCCGCGTGAGTGAGGACGGCCTTCGGGTTGTAAAACTCTGTTCTTGAGGAAGAACCCTTCCGAGGCGAACAGCCTCGGAAGTTGACGGTACTCAAGGAGAAAGCCCCGGCTAACTACGTGCCAGCAGCCGCGGTAATACGTAGGGGGCGAGCGTTATCCGGAATTATTGGGCGTAAAGCGCGCGCAGGCGGCCGATTAAGTCAGGTGTGAAAGGCTGCGGCTCAACCGCAGACC
+
CCCCCCCCCCCCCCCCCCCCCCCCCCCCCCCCCCCCCCCCCCCCCCCCCCCCCCCCCCCCCCCCCCCCCCCCCCCCCCCCCCCCCCCCCCCCCCCCCCCCCCCCCCCCCCCCCCCCCCCCCCCCCCCCCCCC*CCCCCCCCCCCCCCCCCCCCCCCCCCCCC5CCCCCCCCCCCCCCCCCCCCCCCCCCCCCCCCCCCCCCCCCCC*CCCCCCCC5CC5CCCCC5CCCCCCCCCCCCCCCCCCCCCCCCCCCCCCCCC*CCCCCCCCCCCCCCCCCCCCCCCCC5CC5CCCCCCC*C*###
@VH01349:24:AACVJTHM5:1:1102:16470:37406 1:N:0:AGGTGAGA+CGCATAGA
AGCATGACTCTACGGGAGGCAGCAGTGGGGAATATTGCGCAATGGGCGAAAGCCTGACGCAGCGACGCCGCGTGGGGGATGACGGCCTTCGGGTTGTAAACCTCTTTCAGCAGGGACGAAGTTGACGTGTACCTGCAGAAGAAGCGCCGGCTAACTACGTGCCAGCAGCCGCGGTAATACGTAGGGCGCAAGCGTTGTCCGGAATTATTGGGCGTAAAGAGCTCGTAGGTGGCTGGTCGCGTCTGCCGTGAAAGCCCGCAGCTTAACTGCGGGTCTGGGGTGGATACGGGCCGGCTAGAAT
+
CCCCCCCCCCCCCCCCCCC*CCCCCCCCCCCCCCCCCCCCCCCCCCCCCCCCCCCCCCCCCCCCCCCCCCCCCCCCCCCCCCCCCCCCCCCCCCCCCCCCCCCCCCCCCCCCCCCCCCCCCCCCCCCCCCCCCCCCCCCCCCCCCCCCCCCCCCCCCC5CCCCCCCCCCCC*CCCCCCCCCCCC5CCCCCCC*5CCCCCCCCCCCCCCCCC5CCCCCCCCCCCCCCCC*CCCCC5CC5C5CCCCCCCCCCCCC*CCCCCCC5CCCCCCC**CCCCCC*CCCCCCCCCCCCCCCCCCCC###
@VH01349:24:AACVJTHM5:1:1102:9010:37557 1:N:0:AGGTGAGA+CGCATAGA
AGCATGACTCCTACGGGAGGCAGCAGTAGGGAATCTTCCGCAATGGACGAAAGTCTGACGGAGCAACGCCGCGTGAACGAAGAAGGCCTTCGGGTCGTAAAGTTCTGTTGTTAGGGAAGAACAAGTATGATAGTAACTGATCGTACCTTGACGGTACCTAACCAGAAAGCCACGGCTAACTACGTGCCAGCAGCCGCGGTAATACGTAGGTGGCAAGCGTTGTCCGGAATTATTGGGCGTAAAGCGCGCGCAGGTGGTTCCTTAAGTCTGATGTGAAAGCCCACGGCTCAACCGTGCAGGT
+
CC*CCCCCCCCCCC5CCC*CCCC5CCC*CCCCCCCCCCCCCCCCCCCC5CCCCCCC*CCCCCCCCCCCCCCCCCCC*CCCCCCCCCCCCCCCCCCCCCCC5CCCCCCCCCCC5CCCCCCC*CCCCCCCC5CCCCCCCCCCCCC*CCCCCCCCC*CCC5CC5CCCCCCCC55CC*CCCC*CCCCCCCCCCC*CC5CCCCC5C*CCCC5CCC5C5CCCC*C55CCCCCCC**CC5C5CCCCCCCCCCC5C5*CC55C55CC5*CCCCCCCC*CCCCCCCCCCC*CCC*CCCCC5CCCC5C###
@VH01349:24:AACVJTHM5:1:1102:27832:38580 1:N:0:AGGTGAGA+CGCATAGA
AGCATGACTCCTACGGGAGGCAGCAGTGGGGAATATTGGACAATGGGCGAAAGCCTGATCCAGCCATGCCGCGTGAGTGATGAAGGCCCTAGGGTTGTAAAGCTCTTTCGCAGGTGAAGATAATGACGGTAACCTGAGAAGAAGCCCCGGCTAACTTCGTGCCAGCAGCCGCGGTAATACGAAGGGGGCTAGCGTTGTTCGGAATTACTGGGCGTAAAGCGCACGTAGGCGGACTATTAAGTCAGGGGTGAAATCCCGGGGCTCAACCCCGGAACTGCCTTTGATACTGGTAGTCTCGGAT
+
CCCCCCCCCCCCCC5CCCCCCCCCCCCCCCCCCCCCC5CCCCCCCCCCCCCCC5CCCCCCCCCCCCCCCCCCCCCCCCCCCCCCCCCCCCCCCCCCCCCCCCCCCCCCCCCCCCCCCCCCCCCCCCCCCCCCCCCCCCCCCCCCCCCCCCCCCCCCCCCCC5CCCCCCCCCCCCCCCCCCCCCCCCCCCCCCCCCCCCCCCCCCCCCCCCCCCCCCCCCCCCCCCCCCCCCCCCCCCCCC*CCCCCC5C*CCCCCC5C*CCCCCCCCCCC*CCCCCCCCCCCCCC5C5CCCCCCCC5C###
@VH01349:24:AACVJTHM5:1:1102:41143:39053 1:N:0:AGGTGAGA+CGCATAGA
AGCATGACTCCTACGGGAGGCAGCAGTAGGGAATCTTCCACAATGGGCGCAAGCCTGATGGAGGAACGCCGCGTGAGTGATGAAGGCCTTCGGGTTGTAAAACTCTGTCTTCTGTGACGAAACAGTGCGTGAGTGGAAAGCTCGCACCTTGACGGTAACAGAGGAGGAAGCCACGGCTAACTACGTGCCAGCAGCCGCGGTAATACGTAGGTGGCAAGCGTTGTCCGGAATCACTGGGCGTAAAGCGCGCGCAGGCGGCGATCTACGTCTGGGGTGAAAGCCCGGAGCTCAACTCCGGTCT
+
CCCCCCCCCCCCCCCCCCCCCCCCCCC*CCCCCC5CCCCCCCCCCCCCCCCCCCCCCCC*CCC*CCCCCCCCCCCCCCCCCCCCCCCCCCCCCCCCCC5CCCCCCCCCCCCCCCCCCCCCCCCCCCCCCCCCCCCCCCCCCC555CC*CCCCCCCCC*CCCCCCCCCCCCCCCCCCCCCCCCCCCCCCCCCCCCCCC*CCCCCC*CCCCCCCCCCCCCCCCCCCCCCCCCCCCCCCCCCCCC5C*CCCC*CCCCCCCC*CCCCCCCCCCCCCCCCC*CCCC5CCCCCCCCC5CCCCCC###
@VH01349:24:AACVJTHM5:1:1102:51936:42612 1:N:0:AGGTGAGA+CGCATAGA
AGCATGACTCCTACGGGAGGCAGCAGTGGGGAATATTGCACAATGGGCGCAAGCCTGATGCAGCAACGCCGCGTGCGGGATGACGGCCTTCGGGTTGTAAACCGCTTTTAGTAAGGAAGAAGGGCAGTCTTCGGGCTGTTTGACGGTACTTGCAGAAAAAGGACCGGCTAACTACGTGCCAGCAGCCGCGGTAATACGTAGGGTCCGAGCGTTGTCCGGAATTATTGGGCGTAAAGAGCTCGTAGGCGGTTTGTCGCGTCTGCTGTGAAATCCCGAGGCTCAACCTCGGGTCTGCAGTCGA
+
5C5CCCCCCCCCCCCCCCCCCCCCCCCCCCCCCCCCCCCCCCCCCCCCCCCCCCCCCCCC5CCCCCCCCCCCCCCCCCCCCCCCCCCCCCCCCCCCCCCCCCCCCCCCCCCCCCCCCCCCCCCCCCCCCCCCCCCCCCCCCCCC5CCCCCCCCCCCCCCCCCCCCCCCCCCCCCCCCCCCCCCCCCCCCCCCCCCCCCCCCCCCCCCCC5CCCCCCCCCCCCCCCCCCCCCCCCCCCCCCCCCC5*CCCCCCCCCCCCCCCCCCCCC5CCCCCCCCCCCCCCCCCCCCCCCCCCC5CC###
@VH01349:24:AACVJTHM5:1:1102:35803:44770 1:N:0:AGGTGAGA+CGCATAGA
AGCATGACTCCTACGGGAGGCAGCAGTGGGGAATATTGCGCAATGGGCGAAAGCCTGACGCAGCAACGCCGCGTGAGTGATGAAGGCCTTCGGGTCGTAAAGCTCTGTCGGGGGGAACGAACGATTTCGGGGTTAACAGCCCCGGGAAGTGACGGTACCCTCAGAGGAAGCACCGGCTAACTCTGTGCCAGCAGCCGCGGTAATACAGAGGGTGCAAGCGTTGTTCGGAATCATTGGGCGTAAAGGGCGTGTAGGCGGTTTGTTAAGTCATGTGTGAAAGCCCTCGGCTCAACCGAGGACA
+
CCCCCCCCCCCCCCCCCCCCCCCCCCCCCCCCCC*CCCCCCCCCCCCCCCCCCCCCCCCC5CC*CCCCCCCCCCCCCCC5CCCCCCCCCCCCCCCCCCCCCCCCCCCCCCCCCCCCCCCCCCCCCCCCCCCCCCCCCCCCCCCCCCCCCCCCCCCCCCCCCCCCCCCCCCCCCCCCCCCCCCCCCCCCCCC*5CCCCCCCCCCCCCCCCCCCCCCCCCCCCCCCCCCCCCCCCCCCC5CCCCCCCCCCCCCCCCCCCCCCCCCCCCCCCCCCCCCCCCCCCCCCCCCCCCCCCCCCCC###
@VH01349:24:AACVJTHM5:1:1102:9862:45073 1:N:0:AGGTGAGA+GGCATAGA
AGCATGACTCCTACGGGAGGCAGCAGTGGGGAATCTTGGACAATGGGGGCAACCCTGATCCAGCGACGCCGCGTGGGTGATGAAGGCCTTCGGGTTGTAAAGCCCTTTCACCGGGGACGATGATGACGGTACCCGGAGAAGAAGCACCGGCTAACTCCGTGGCAGCAGCCGCGGTAAGACGGAGGGTGCTAGCGTTGTTCGGAATCACTGGGCGTAAAGGGCGCGTAGGCGGCGTCGCAAGTTGGCTGTGAAAGCCCGGGGCTCAACCCCGGAGGTGCAGCCGAGACTGCGGTGCTCGGGT
+
CCCCCCCCCC*CCCCCCCCCCCCCCCCCCCCCCCCCCCCCCCCCCCCCCCCCC*CCCCCCCCCC5CCCCCCCCCC5CCCCCCCCCC*CCCCCCCCCCCCCCCCCCCCCCCCCCCCCCCCCCCCC*CCCCCCCCCCCCC5CCCCCCCCCCCCCCCCCCC5CC*C5CCCC*C*CCCCCCCCCCCCCCCCCCCCCCCCCCCCCCCCCC5C*CCCCCCCCC5CC*CCCCCCCCCCC*CCCCCCCCCCCCCCCCCCCCCCCC**C5CCCCCCCCCCCCCCCCCCCCC*CC*CCCCCCCC5CCC###
@VH01349:24:AACVJTHM5:1:1102:46256:50147 1:N:0:AGGTGAGA+CGGATAGA
AGCATGACTCCTACGGGAGGCAGCAGTGAGGAATCTTGCGCAATGGACGGAAGTCTGACGCAGCAATGCCGCGTGCGGGAGGACGCCCTTCGGGGTGTAAACCGCTTTACTGGGGGACGAGCAAGGACGGTACCCCAGCAACAAGTCACGGCTAACTACGTGCCAGCAGCCGCGGTAATACGTAGGTGGCGAACGTTATCCGGAATCACTGGGCGTAAAGGGTCCGCAGGCGGAGGGTCAAGTCGGGCGTGAAAACTCGCGGCTCAACTGCGAGAGGTCGCACGAAACTGGCCGTCTAAAA
+
CC*CCCCCCCCCCCCCCCCCCCCCCCCCCCCCCC*CCCCCCCCCCCCCCCCCCCCCCCCCCCCCCCCCCCCCCCCCCCCCCCCCCCCCCCCCCCCCCCCCCCCCCCCCCCCCCCCCCCCCCCCCCCCCCCCCCCCCCCCCCCCCCCCCCCCCCCCCCCCCCCCCC*CCCCCCCCCCCCCCCCCCCCCCCCCCCCCCC*CCCCCCCCCCCCC*CCCCCCCCCCCCCCCCCCCCCCCCCCCCCCCCCCCCCCCCCCCCCCCCCCCCCCCCCCCCCC55CCCCCCCCCCCCCCCCCCCCCC###
@VH01349:24:AACVJTHM5:1:1102:62919:51094 1:N:0:AGGTGAGA+CGCATAGA
AGCATGACTCCTACGGGAGGCAGCAGTGGGGAATATTGGACAATGGGCGCAAGCCTGATCCAGCAATGCCGCGTGAGTGATGAAGGCCTTAGGGTTGTAAAGCTCTTTCGCCCGCGACGATGATGACGGTAGCGGGAGAAGAAGCCCCGGCTAACTCCGTGCCAGCAGCCGCGGTAATACGGAGGGGGCTAGCGTTGTTCGGAATTACTGGGCGTAAAGGGCGCGCAGGCGGCTGCTCAAGTCAGGCGTGAAAGGCCTGGGCTCAACCCGGGAATTGCGCTTGAGACTGGGCTGGCTTTCC
+
CCCCCCCCCCCCCCCCCCC*CCCCCCCCCCCCCCCCCCCCCCCCCCC5CCCCCCCCCCCCCCCCCCCCCCCCCCCCCCCC5CCCCCCCCCCCCCCCCCCCCCCCCCCCCCCCCCCCCCCCCCCCCCC*CCCC5C5CCCCCCCCCCCCCCCCCCCCCCCCCC5CC5CCCCCCCCCC5CCCCC5CCCCCC5CCCCCCCCCCCCCCCCCCCCCCCCCCCC5CCCCCCCCCCCCCCCC5CCCCCC*CC*CCCCCCCCCCCCC*CC5CCCCCCCCCCCCCCCCCCCC*CCCCCCCCCCCCCCC###
@VH01349:24:AACVJTHM5:1:1102:28305:51775 1:N:0:AGGTGAGA+CGCATAGA
AGCATGACTCCTACGGGAGGCAACAGTGGGGAATATTGGACAATGGGCGAAAGCCTGATCCAGCCATGCCGCGTGTGTGAAGAAGGGCTTCGGGTTGTAAAGCACTTTCGGCCGGAACGAAATCGCGCGAGCTAACACCCCGCGTGGATGACGGTACCGGAAGAAGAAGCACCGGCTAACTACGTGCCAGCAGCCGCGGTAATACGTAGGGTGCAAGCGTTAATCGGAATTACTGGGCGTAAAGTGTGCGCAGGTGGCCGCGCAAGTCGAGTGTGAAAGCCCCGGGCTTAACTTGGGAACC
+
5CCCCCCCCCCCCCCCCCCCCCCCCCC5CCCCCCCCCCCCCCCCCCCCCCCCCCCCCCC*CCCCCCCCCCCCCCCCCCCCCCCCCC*CCCCCCCCCCCCCCCCCCCCCCCCCCCCCCCCCCCCCCCCCCCCCCCCCCCCCCCCCCCCCCCC5CCCC5CCCCCC*CCCCCCCCCCCCCCCCCCCCCCCCCCCCCCCCCCCCCCCCC5CCCCCCCCCCCCCCCCCCC5CCCCCCCCCCCCCCCCC5CCCCCCCCCCCCCCCCCCCCCCC5CCCCCCCCCCC*CCCCCCCCCCCCCCCC5C###
@VH01349:24:AACVJTHM5:1:1102:18989:54161 1:N:0:AGGTGAGA+CGCATAGA
AGCATGACTCCTACGGGAGGCAGCAGTGGGGAATTGTTCGCAATGGGCGCAAGCCTGACGACGCAACGCCGCGTGGAGGATGACGGCTTTCGGGTCGTAAACTCCTGTCGTGCGGGACGAACGGCTCCCTCGTGAATAGCGAGGGGGAGTGACGGTACCGCGAAAGGAAGCCCCGGCTAACTCCGTGCCAGCAGCCGCGGTAATACGGGGGGGGCAAGCGTTGTTCGGAATTACTGGGCGTAAAGGGGTCGTAGGCGGCCCGCTAAGTCAGACGTGAAAGCCCTCGGCTCAACCGGGGATG
+
CCCCCC5CCCCCCCC5CCCCCCCCCCCCCCCCCCCCCCCCCCCCCCCCCCCCCCCCCCCCCC5CCCCCCCCCCCCCCCCCCC5CCCCCCCCCCCCCCCCCCCCCCCCCCCCC*CCCCCCCCCCCCCCCCCCCCCCCCCC5CCC5CCCCCCCCCCCCCCCC**C5CC*CCCCCCCCCCCCCCCCCCCCCCCCCCCCCCCCCCCCCCCCCCCCCCCCCCCCCCCCC5CCCCCCCCCCCCCCCCCCCCCC*CCCCCC5CCCCCCCCCCCC5CCCCCCCCCCCCCCCCCCC*CCCCCC*CCC###
@VH01349:24:AACVJTHM5:1:1102:51652:54596 1:N:0:AGGTGAGA+CGCATAGA
AGCATGACTCCTACGGGAGGCAGCAGTGGGGAATTTTGGACAATGGGGGCAACCCTGATCCAGCCATGCCGCGTGTGTGAAGAAGGCCTTCGGGTTGTAAAGCACTTTCGGACGGAACGAAATCGCGCGGGTTAACAGCCCGCGTGGATGACGGTACCGTAAGAAGAAGCACCGGCTAACTACGTGCCAGCAGCCGCGGTAATACGTAGGGTGCGAGCGTTAATCGGAATTACTGGGCGTAAAGTGTGCGTAGGCGGCGTCGCAAGTCGAGTGTGAAAGCCCCGGGCTTAACTTGGGAAAG
+
CC*CCCCCCCCCCCCCCCC*CC*C5CC**CCCCCCCCCCCCCCCCCCCC5CCCCCCCCCCCCC*CCC*CCCCCCCCCCCCCCCCCCCCCCCCCCCCCCCCCCCCCCCCCCCCCCCCCCCCCCCCC5CCCCCCCCCCCCCCCCCCCCCCCCCCCCCCCCCCCCCCCCCCCCCCCCCCCCCCCCCCCCC5CCCCCCC5CCCCCCCCCCCCCCCCC*CCCCCCCCCCCCCCCCCCCCCCCC5CCC5CCCCCCCCCCCCC5CCCCCC5CCCCCCCCCCCCCCCCCCCCCCCCCCCCCCCCCC###
@VH01349:24:AACVJTHM5:1:1102:25294:55429 1:N:0:AGGTGAGA+CGCATAGA
AGCATGACTCCTACGGGAGGCAGCACCTAGGGATCTTGCACAATGGGCGAAAGCCTGATGCAGCGACGCCGCGTGGGGGATGAAGGCTCTAGGGTCGTAAACCCCTTTTGCCAGGGAAGAAGATCTGACGGTACCTGGCGAATAAGCCACGGCTAACTACGTGCCAGCAGCCGCGGTAATACGTAGGTGGCAAGCGTTGTCCGGATTTACTGGGCGTAAAGCGCGTGTAGGTGGTTTGAAAAGTCCGGGGTGAAATCTTGCGGCTCAACTGCAAGAGGTCCTTGGATACTTTCAGAGTCGT
+
C5CCCCCCC5CCCC*CCC*CCCCCC*CCC*CCCCCCCCCC5CCC5CC*5CCCCC55CCCCCC5CC5CC5CC5*CCC5*CCCCCC55CCCCCCC*CC5CCC5CC5*CCCC5C*5C**CCCC5CC*5C*C5CCC55CC5C5CC*CCCCCCCC*CC*CC5*CCCC**CC5C5*5C5CCCCCCCC5CCCCCCCC5CC5*555CCCC5CCCCCCCCC5CCC5*CC*C5CCCCC5CCC5*CCC55C55*CC*C55CC*5C5C55C555*CC5C55555*55*55C555*55555555C5555*5###
@VH01349:24:AACVJTHM5:1:1102:41920:55997 1:N:0:AGGTGAGA+CGCATAGA
AGCATGACTCCTACGGGAGGCAGCAGTGGGGAATATTGGACAATGGGGGGAACCCTGATCCAGCGATGCCGCGTGTGTGAAGAAGGCCTGAGGGTTGTAAAGCACTTTCGTTAGGGAGGAGGGTTGATATGTTAAGAGCTAATTGACTGGACGTTACCTAAAGAAGAAGCACCGGCTAACTCCGTGCCAGCAGCCGCGGTAATACGGAGGGTGCGAGCGTTAATCGGAATTACTGGGCGTAAAGGGTGCGTAGGTGGTTATATAAGTTATTTGTGAAATACCTGGGCTTAACCTGGGGCCT
+
CC*CCCCCCCCCCCCCCCCCCCCCCCCCCCCCCCCCCCCCCCCCCCCCCCCCCCCCCCCCCCCCCCCCCCCCCCCC5CCC5C*CCCCCCCCCCCCCCCCCCCCCCCCCCCCCC5CCCCCCCCCCCCCCCCCCCCCC5CCCCCCCCCCCCCCCCCCCCCCCCCCCC55C5CCCCCCCCCCC5C5CCCCCCCCCCCCCCCCCCCCCCCCCCCCCCCCCCCCCCCCCCCCCCCCCCCCCCCC5CCCC*CCCCCCCCCCC*CCCCCCCCCCCC5CCCCCCCCCCCCCCCCCCCCCCCCCCCC###
@VH01349:24:AACVJTHM5:1:1102:57617:56281 1:N:0:AGGTGAGA+CGCATAGA
AGCATGACTCCTAGGGAGGCAGCAGTCGGGAATTTTGCGCAATGGACGAAAGTCTGACGCAGCAACGCCGCGTGAGGGATGACGGCCTTCGGGTTGTAAACCTCTTTTGTCAGGGACGATGATGACGGTACCTGACGAATAAGCCACGGCTAACTACGTGCCAGCAGCCGCGGTAATACGTAGGTGGCAAGCGTTGTCCGGATTTACTGGGCGTAAAGAGCGCGCAGGCGGTCGTTCAAGTCGCGTGTGAAAGCCCCCGGCTCAACTGGGGAGGGTCACGCGATACTGATCGACTCGAAAC
+
*CCCC5C5CCC5CCCCCCCCCCCCCCCCCCCCCCCCCCCCCCCCCCCCCCCCCCCCCCCCCCCCCC5CCCCCCCCCCCCCCCCCCCCCCCCCCCCCC5CCCCCCCCCCCCCCCCCCCCCCCCCCCCCCCCCCCCCCCCCCCCCCCCCC5CCCCCCCCCCC*CCC*CC5CCCCCCC5CCCC5CCCCCCCCCCCCCCCCCCCCCCCCCCCC*C*CCCCCC5CCCCCCCC**CCCCCCCCCCCCCCCCCCCC5CCCCCCCCC5CCCCCC5CCCCCCCCCCCCCC*CC*CCCCCCCCCCC5C###
@VH01349:24:AACVJTHM5:1:1103:65532:7096 1:N:0:AGGTGAGA+CGCATAGA
AGCATGACTCCTACGGGAGGCAGCAGTGGGGAATATTGCACAATGGGCGAAAGCCTGATGCAGCGACGCCGCGTGAGGGATGACGGCCTTCGGGTTGTAAACCTCTTTCAGTAGGGAAGAAGCGAAAGTGACGGTACCTGCAGAAGAAGCGCCGGCTAACTACGTGCCAGCAGCCGCGGTAATACGTAGGGCGCAAGCGTTATCCGGAATTATTGGGCGTAAAGAGCTCGTAGGCGGTTTGTCGCGTCTATCGTGAAAGTCCGAGGCTCAACCTCGGATCTGCGGTGGGTACGGGCAGGGT
+
CCCCC*C*CCCCCCCCCCC*CCC5CCCCCCCCCC5C*CCCCCC5CCCCCCCC5CCCCCCCCCCCCCCCCCCCCCCCCCCCCCCCCCCCCCCC*CCCCCCCCCCCCCCC*CCCCCCCCCCCCCCCCCCCCCCCC5CCCCCCCCCCCCCCCCCCCCCCCCCCCCC*C5CCCC5CC*CCC5CCCCCCC5CCCC*CCCCC5CCCCCC5CCCCCCCCCCC5CC*CC5C**CCCCCCCCCC5*CCC55CCCCCCCCC55CCCCC*CCCCCCCC5CCCCCCCC*CCCCCCCCCCCCC*5CCCCCC###
@VH01349:24:AACVJTHM5:1:1103:46994:14233 1:N:0:AGGTGAGA+CGCATAGA
AGCATGACTCCTACGGGAGGCAGCAGCAGGGAATCTTGCGCAATGGGCGAAAGCCTGACGCAGCAACGCCGCGTGGGGGATGAAGGCCTTCGGGTTGTAAACCCCTTTCAGGAGGGAAGAAATTGACGGTACCTGGAGAATAAGCCCCGGCAAACTTCGTGCCAGCAGCCGCGGTAATACGAAGGGGGCTAGCGTTGTTCGGATTTACTGGGCGTAAAGCGCACGTAGGCGGATTGTTAAGTCAGGGGTGAAATCCCGGAGCTCAACTCCGGAACTGCCTTTGATACTGGCAATCTTGTAA
+
5CCCCCCCCCCCCCCCCCCCCCCCCC*CCCCCCCCCCCCCCCCCCCCCCCCCCCCCCCCCCCCCCCCCCCCCCCCCCCCCCCCCCCCCCCCCCCCC5CCCCCCCCCCCCCCCCCCCCCCCCCCCCCCCCCCCCCCCCCCCCCCCCCCCCCCCCCCCCCCCCCCCCCCCCCC*CCCCCCCCCCCCCCCCCCCCCCCCCCCCCCCCCCCCCCCCCCCCCCCCCCCCCCCCCCCCCCCCCCCCCCCCCC5CCCCCCCCCCC5CCCCCCCCCCCCCCCCC5CCCCCCCCCC*CCCCCC5CCC###
@VH01349:24:AACVJTHM5:1:1103:50573:14290 1:N:0:AGGTGAGA+CGCATAGA
AGCATGACTCCTACGGGAGGCAGCAGTGGGGAATCTTGCACAATGGGGGAAACCCTGATGCAGCGACGCCGCGTGAGTGATGAAGCCCTTCGGGGTGTAAAGCTCTTTCGGCAGGAACGATAATGACGGTACCTGCAGAAGAAGCTGCGGCTAACTACGTGCCAGCAGCCGCGGTAATACGTAGGCAGCAAGCGTTGTTCGGAGTTACTGGGCGTAAAGAGTGTGTAGGCGGTCAGCTAAGTTCGGTGTGAAATCTCCCGGCTCAACTGGGAGGGTGCGCCGAAGACTGGCAGGCTTGTCT
+
CCCCCCCCCCCCCCCCCCCCCCCCCCCCCCCCCCCCCCCCCCCCCCCCCCCCCCCCCCCC5CCCCCCCCCCCCCCCCCCCCCCCCCCCCCCCCCCCCCCCCCCCCCCCCCCCCCCCCCCCCCCCCCCCCCCCCCCCCCCCCCC5CCC*CCCCCCCCCCCCCCCCCCCCCCCCCCCCCCCCCCCCCCCCCCCCCCCCCCCCCCCCCCCCCCCCCCCCCC5CCCCCCCCCCCCCCCCCCCCCCCCCCCCCCCCCCCCCCCCCC*CCCC5CC5CCCCCC5CCCCCCCC5CCCCCCCCCCCC###
@VH01349:24:AACVJTHM5:1:1103:71629:14707 1:N:0:AGGTGAGA+CGCATAGA
AGCATGACTCCTACGGGAGGCAGCAGTAGGGAATCTTGCACAATGGGCGAAAGCCTGATGCAGCGATGCCGCGTGAGGGATGAAGGCCTTCGGGTTGTAAACCTCTTTCAGTAGGGAAGAAGCCACGGGTCACCGTGGTGACGGTACCTGCAGAAGAAGCCCCGGCTAACTACGTGCCAGCAGCCGCGGTAAAACGTAGGGGGCAAGCGTTGCCCGGATTCACTGGGCGTAAAGCGGGTGTAGGCGGTTCGGTAAGTCGGTTGTGAAATTTCGCGGCCCAACCGCGAAACTGCGTCCGGGT
+
CCCCCCCCC*CCCCCCCCCCCCCCCCCCCCCCCCCCCCCCCCCCCCCC5CCCCCCCCCC5CCCCCCCCCC5CCCCCCC*CCCCCCCCCCCCCCCCCCCCCCCCCCCCCCCCCCCCCCCCCCCCCCCCCCCCCCCCCCCCCCCCCCCCCCCCCCCCCCCCCCCCCCCCCCCCCCCCCCCCCCCCCCCCCCCCCCCCCCCCCCCCCCCCCCCCCCCCCCCCCCCCC5CCCCCCCCCCCCCCCCCCCCCCCCCCCCCCCCCCCCCCCCCCCCCCCCCCCCCCCCCCCCCCCCCCCCCC*CC###
@VH01349:24:AACVJTHM5:1:1103:72671:18739 1:N:0:AGGTGAGA+CGCATAGA
AGCATGACTCCTACGGGAGGCAGCAGTCGGGAATTTTGGGCAATGGGCGAAAGCCTGACCCAGCAACGCCGCGTGAAGGATGAAATCCCTCGGGATGTAAACTTCGCAAGAACGGGAAGAATAAGTAAGAGTTAATATCTCTTACGATGACGGTACTGTTCGTAAGCTCCGGCTAACTCCGTGCCAGCAGCCGCGGTAATACGGGGGGAGCAAGCGTTGTTCGGATTTACTGGGCGTAAAGGGCGCGTAGGCGGCCTCTGCAAGTCGACTGTGAAATCTCCGGGCTTAACCCGGAAAGTAG
+
CCCCCCCCCCCCCCCCCCCCCCCCCCCCCCCCCCCCC*5CCCCCCCCCCCCCCCCCCCCCCC*CCCCCCC5CCCCCCCCCCCCCCCCCCCCCCCCCCCCCCCCCCCCCCCCCCCCCCCCCCCCCCCCCCCCCCCCCCCCCCCCCC5CC5CCCCCCCCCCCCCCCCCCCCCCCCCCCCCCCCCCCCCC5CCCCCCCCCCCCCCCCCCCCCCCCCCCCCCCCCCCCCCCCCCCCCCCCCCCCCCCCCCCCCCCCCCCCCCCCCCCCCCCCCCCCCCCCCCCCCCCCCCCCCCCC5CCCC*###
@VH01349:24:AACVJTHM5:1:1103:70247:19080 1:N:0:AGGTGAGA+CGCATAGA
AGCATGACTCCTACGGGAGGCAGCAGTGGGGAATATTGGACAATGGGCGCAAGCCTGATCCAGCCATGCCGCGTGAGTGATGAAGGCCTTAGGGTTGTAAAGCTCTTTCGGCGGGGACGATGATGACGGTACCCGCAGAAGAAGCCCCGGCTAACTTCGTGCCAGCAGCCGCGGTAATACGAAGGGGGCTAGCGTTGTTCGGAATTACTGGGCGTAAAGCGCGTGTAGGCGGTCCGTAAAGTCAGGTGTGAAAGCCCAGGGCTCAACCCTGGAAGTGCACTTGAAACTCACGGACTCGTTT
+
CCCCCCCCCCCCCCCCCCCCCCC5CCCCCCCCCCCCC*CCCCCCCCCC5CCCCCCCCCCCCCC5CCCCCCCCCCCCCCCCCCCCCCCCCCCCCCCCCCCCCCCCCCCCCC55CC5CCCCCCCCCCCCCCCCCCCCCCCCCCCCCCCCCCCCCCCCCC55CCCCCCCC*CCCCCCCCCCCCCCCCCCCCCCCCCCCCCCCCCCCCCCCCCCCCCCCCCCC*CCCCCCCCCCCCCC5CCCCCCCCCC*CCCCCC*5CCCCCCCCCCCCC5CC5CCCCC5CCCCCCCCCCC*CCCCCCCCC###
@VH01349:24:AACVJTHM5:1:1103:21356:19269 1:N:0:AGGTGAGA+CGCATAGA
AGCATGACTCCTACGGGAGGCAGCAGTGGGGAATCTTGGACAATGGGGGCAACCCTGATCCAGCCATGCCGCGTGAGCGATGAAGGCCTTAGGGTTGTAAAGCTCTTTCAGCGGGGAAGATAATGACGGTACCCGCAGAAGAAGCCCCGGCTAACTCCGTGCCAGCAGCCGCGGTAATACGGAGGGGGCTAGCGTTGTTCGGAATTACTGGGCGTAAAGCGCACGTAGGCGGATCAGCAAGTTAGGGGTGAAATCCCGGGGCTCAACCCCGGAACTGCCTTTAAGACTGTTGGTGTGGGCG
+
CCCCCCCCCCCCCCCCCCCCCCCCCCCCCCCCCCCCCCCCCCCCCCCCCCCCCCCCCCCCCCCCCCC5CCCCCCCCCCCCCCCCCCCCCCCCCCCCCCCCCCCCCCCCCCCCCCCCCCCCCCCC5CC5CCCCCC*CC*CCCCCCCC5CCCCCCCCCCCCCCCCCCCCCCCCCCCCC5CC5CCCCCCCCCCCCCCCCCCCCC5CCCCCCCCCCCCCCCCCCC*CCCCCCCCCCCCCCCCCCCCC*CCCCCC5CC*CCCCCCCCC5CCCCCCCCCCCCC5CCCC5CCC5CCCCCCC*CCC###
@VH01349:24:AACVJTHM5:1:1103:68240:19307 1:N:0:AGGTGAGA+CGCATAGA
AGCATGACTCCTACGGGAGGCAGCAGTAGGGAATCTTCCGCAATGGACGAAAGTCTGACGGAGCAACGCCGCGTGAACGATGAAGGCCTTCGGGTCGTAAAGTTCTGTTGTTAGGGAAGAACAAGTACCAGAGTAACTGCTGGTACCTTGACGGTACCTAACCAGAAAGCCACGGCTAACTACGTGCCAGCAGCCGCGGTAATACGTAGGTGGCAAGCGTTGTCCGGAATTATTGGGCGTAAAGCGCGCGCAGGTGGTTTCTTAAGTCTGATGTGAAAGCCCACGGCTCAACCGTGGAGTC
+
CCCCCCCCCCCCCCCCCCCCCCCCCCCCCCCCCCCCCCCCCCCCCCCCCCCCCCCCCCCCCCCCCCCCCCCCCCCCCCCCCCCCCCCCCCCCC5CCCCCCC5CCCCCCCCCCCCCCCCCCCCCCCCCCCCCCCCCCCCC5CCCCCCCCCCCCCCCCCCCCCCCCC5CCCCCCCCC5CCCCCCCCCCCCCCCCCCCCCCCCCCCCCCCCCCCCCCCC55CCCCCCCCCCCCCCCCCCCCCC5CCC*CCCCCCCCCCCCCCCCCCCCCCCCCCCCCCCCCC55*CCCC*C5CCCC5C5CC###
@VH01349:24:AACVJTHM5:1:1103:53584:20405 1:N:0:AGGTGAGA+GGCATAGA
AGCATGACTCCTACGGGAGGCAGCAGTGGGGAATATTGGGCAATGGGCGAAAGCCTGACCCAGCGACGCCGCGTGGGGGATGAAGGCCTTCGGGTCGTAAACCCTTGTCAGGAGGGACGATGGGTTTGTGAGCTAATACCTCACAGACTTGACGGTACCTCCAGAGGAAGCCCCGGCTAACTCCGTGCCAGCAGCCGCGGTAATACGGAGGGGGCAAGCGTTGCTCGGAATTACTGGGCGTAAAGGGTCCGTAGGCGGCTTCATAAGTTAGATGTGAAAGCTCAGGGCTTAACCCTGATAC
+
CCCCCCCCCCCCCCCCCCCCCCCCCCCCCCCCCCCCCCCCCCCCCCCCCCCCCCCCCCCCCCCCCCCCCCCCCCCCCCCCCCCCCCCCCCCCCCCCCCCC5CCCCCCCCCCCCCCCCCCCCCCCCCCCCCCCCCCCCCCCCCCCCCCCCCCCCCCCCCCCCCCCCCCCCCCCCCCCCCCCCCCCCCCCCCCCCCCCCCCCCCCCCCCCCCCCCC5CCCCCCCCCCCCCCCCCCCCCCCCCCCCCCCCCCCCCCCCCCCCCCCCCCCCCCCCCCCCCCCCCCCCCCCCCCCCCCCCCCC###
@VH01349:24:AACVJTHM5:1:1103:69793:21920 1:N:0:AGGTGAGA+CGCATAGA
AGCATGACTCCTACGGGAGGCAGCAGTGAGGAATATTGGACAATGGGCGAGAGCCTGATCCAGCCATGCCGCGTGCAGGAAGACGGTCCTATGGATTGTAAACTGCTTTTATACGGGAAGAAACACCCCCTCGTGAGGGGGCTTGACGGTACCGTAAGAATAAGGATCGGCTAACTCCGTGCCAGCAGCCGCGGTAATACGGAGGATCCAAGCGTTATCCGGAATCATTGGGTTTAAAGGGTCCGTAGGTGGATAATTAAGTCAGAGGTGAAATCCTGCAGCTCAACTGTAGAATTGCGCA
+
CCCCCCCCCCCCCCCCCCCC*CCCCCCCCCCCCCCCCCCCCCCCCCCCCCCCC*CCCCCCCCCCCCCCCCCCCCCCCCCCCCCCCCCCCCCCCCCCCCCCCCCCCCCCCCCCCCCCCCCCCCCCCCCCCCCCCCCCCCCCCCCCCCCCCCCCCCCCCCCCCCCCCCCCCCCCCCCCCCCCCCCCCCCCCCCCC5CCCCCCCCCCCCCCCCCCCCCCCCCCCCCCCC5CCCCCCCCCCCCCCCCCC5CCCCCCCC5CCCCCCCCCC5CCC55CCCCCCCCCCCCCCCCC5CCCCCCCCC###
@VH01349:24:AACVJTHM5:1:1103:11604:25157 1:N:0:AGGTGAGA+CGCATAGA
AGCATGACTCCTACGGGAGGCAGCAGTCGGGAATTTTGCCCAATGGACGAAAGTCTGAGGCAGCAACTCCGCGTGAGGGATGAAGGCCTTCGGGTCGTAAACCTCTTTTCCCAGGGAAGATCCAAGACGGTACCTGGGGAATAAGCCACGGCTAACTACGTGCCAGCAGCCGCGGTAATACGTAGGTGGCAAGCGTTGTCCGGAATTATTGGGCGTAAAGCGCGCGCAGGCGGTTCTTTAAGTCTGATGTGAAAGCCCACGGCTCAACCGTGGAGGGTCATTGGAAACTGGAGAACTTTCA
+
CCCCCCCCCCCCCCCCCCCCCCCCCCCCCCCCCCCCCCCCCCCCCCCCCCCCCCCCCCCC*CCCCCCCCCCCCCCCCCC*CCCCCCCCCCCCCCCCCCCCCCCCCCCCCCCCCCCCCCCCCCCCCCCCCCCCCCCCCCCCCCCCCCCCCCCCCCCCCCCCCCCCCC5CCCCCCCCCCCCC*CCCCCCCCCCCCCCCCCCCCCCCCCCCCCCCCCCCCC5CCCCCCCCCCCCCCCCCCCCCCCCCCCCCCCCCCCCCCCCCC5CCCCCCCCCC*CCCCCCCCCCCCCC5CCCCCCCCCC###
@VH01349:24:AACVJTHM5:1:1103:14861:27883 1:N:0:AGGTGAGA+CGCATAGA
AGCATGACTCCTACGGGAGGCAGCAGTGGGGAATATTGGACAATGGGCGAAAGCCTGATCCAGCAACGCCGCGTGAGGGATGACGGCCTTCGGGTTGTAAACCTCTTTCACCTGTGACGAAGCGAAAGTGACGGTAGCAGGAGAAGAAGCACCGGCCAACTACGTGCCAGCAGCCGCGGTAATACGTAGGGTGCGAGCGTTGTCCGGAATTATTGGGCGTAAAGGGCTCGTAGGCGGTTTGTCACGTCGGGAGTGAAAACTCGGGGCTTAACCCCGAGCCTGCTTCCGATACGGGCTGGCC
+
CCCCCCCCCCCCCCCCCCCCCCCCCCCCCCCCCCCCCCCCCCCCCCCCCCCCCCCCCCCCCCCCCCCCCCCCCCCCCCCCCCCCCCCCCCCCCCCCCCCCCCCCCCCCCCCCCCCCCCCCCCCCCCCCCCCCCCCCCCCCCCCCCCCCCCCCCCCCCCCCCCCCCCCCCCCCCCCCCCCCCCCCCCCCCCCCCCCCCCCCCCCCCCCCCCCCCCCCCCCCCCCCCC5CCCCCCCCCCCCCCCCCCCCCCCCCCCCCCCCCCCCC5CCCCCCCCCCCCCCCCCCCCCCCCC555CCCCC###
@VH01349:24:AACVJTHM5:1:1103:50592:28054 1:N:0:AGGTGAGA+CGCATAGA
AGCATGACTCCTACGGGAGGCAGCAGTCGGGAATTTTGGGCAATGGCCGAAAGGGCTGACCCAGCAACGCCGCGTGAGTGAAGAAGGCCTTCGGGTTGTAAAGCTCTGTTGCCCGTGAAGAACGGTACGTTCAGGAAATGGGACGTACTTGACGGTAGCGGGAGAGGAAGCTCCGGCTAACTACGTGCCAGCAGCCGCGGTAATACGTAGGGAGCGAGCGTTGTCCGGATTTATTGGGCGTAAAGGGCGTGTAGGCGGCTTGTTAAGTCTGAGGTGAAAATCCAGAGCTCAACTCTGGCCA
+
CC5CCCCCCCCCCCCCCCCCCCCCCCCCCCCCCCCCCCCCCCCCCCCCCCCCCCCCCCCCCCCCCCCCCCCCCCCCCCCCCCCCCCCCCCCCCCCCCCCCCCCCCCCCCCCCCCCCCCCCCCCCCCCCCCCCCCCCCCCCCCCCCCCCCCCCCCCCCCCCCCCC5CCCCCCC5CCCCCCCCCCCCCCCCCCCCCCCCCCCCCCCCCCCCCCCCCCCCCCCCCCCCCCCCCCCCCCCCCCCCCCCCCCCCCCCCCCCCCCCCCCCCCCCCCCCCCCCCCCCCCCCC5CCCCCCCCCCCC###
@VH01349:24:AACVJTHM5:1:1103:32300:29341 1:N:0:AGGTGAGA+GGCATAGA
AGCATGACTCCTACGGGAGGCAGCAGTGGGGAATTTTGGACAATGGGCGCAAGCCTGATCCAGCCATGCCGCGTGCGGGAAGAAGGCCTTCGGGTTGTAAACCGCTTTTGTCAGGGAAGAAACGCGCTGGGCTAATACCTTGGCGTAATGACGGTACCTGAAGAATAAGCACCGGCTAACTACGTGCCAGCAGCCGCGGTAATACGTAGGGTGCGAGCGTTAATCGGAATTACTGGGCGTAAAGCGTGCGCAGGCGGCTTTGCAAGACAGATGTGAAATCCCCGGGCTCAACCTGGGAATA
+
CCCCCCCCCCCCCCCCCCCCCCCCCCCCCCCCCCCCCCCCCCCCCCCCCCCCCCCCCCCCCCCCCCCCCCCCCCCCCCC5CCCCCCCCCCCCCCCCCCCCCCCCCCCCCCCCCCCCCCCCCCCCCCCCCCCCCCCCCCCCCCCCCCCCC5CCCCCCCCCCCCCCCCCCCCCCCC5CCCCCCCC*CCCCCCCCCCCCCCCCCCCCCCCCC5CCCCCCCCCCC5CCCCCCCCCCCCCCCCCCCCCCCCCCCCCCCCCCCCCCCCCCCCCCCCCCCCCCCCCCCCCCCCCCCCCCCCCCCC###
@VH01349:24:AACVJTHM5:1:1103:73599:31064 1:N:0:AGGTGAGA+CGCATAGA
AGCATGACTCCTACGGGAGGCAGCAGTGAGGAATATTGGTCAATGGGCGCAAGCCTGAACCAGCCATGCCGCGTGCAGGATGAAGCATCTATGGTGTGTAAACTGCTTTTGTACGAGAAGAAACACTCCTACGTGTAGGAGCTTGACGGTATCGTAAGAATAAGGACCGGCTAACTCCGTGCCAGCAGCCGCGGTAATACGGAGGGTCCAAGCGTTATCCGGAATCATTGGGTTTAAAGGGTCCGTAGGCGGTTTTGTAAGTCAGTGGTGAAAGCCCATCGCTCAACGGTGGAACGGCAGT
+
CCCCCCCCCCCCCCC*5CCCCC*CCCCCCCCCCCC5CCCCCCCCCCCCCCCCC5CCCCCC5CCCCCCCCCCCCCCCCCCCCCCCC*CCCCCCCCCCCCCCC5CCCCCCCCCCCCCCCCCCCCCCCCCCCCCCCCCCCCCCCCCCCCCCCCCCCCCCCCCCCCCCCCCCCCCCCCCCCC5CCCCCCCC*CCCCCCCCCCCCCCCCC*CCCC5CCCCC*CCCCCCCC5C5CC5*C5CCC5CCC5CCCCC5CC5*CCCC*5CCCC555CC*CCCCCCCCCCCCCC55C5C5CCC5CCCCC5###
@VH01349:24:AACVJTHM5:1:1103:17834:31158 1:N:0:AGGTGAGA+CGCATAGA
AGCATGACTCCTACGGGAGGCAGCAGTCGGGAATTTTGCGCAATGGACGAAAGTCTGACGCAGCAACGGCGCGTGAGGGATGAAGGCCTTCGGGTTGTAAACCTCTTTTGTCAGGGACGATGATGACGGTACCTGACGAATAAGCCACGGCTAACTACGTGCCAGCAGCCGCGGTAATACGTAGGTGGCAAGCGTTGTCCGGATTTACTGGGCGTAAAGAGCGCGCAGGCGGTCGTTCAAGTCGCGTGTGAAAGCCCCCGGCTCAACTGGGGAGGGTCACGCGATACTGATCGACTCGTGG
+
CCCCCCCCCCCCCCCCCCCCCCCCCCCCCCCCCCCCCCCCCCCCCCCCCCCCCCCCCCCCCCCCCCCC*CCCCCCCCCCCCCCCCCCCCCCCCCCCCCCCCCCCCCCCCCCCCCCCCCCCCCCCCCCCCCCCCCCCCCCCCCCCCCCCCCCCCCCCCCCCCCCCCCCCCCCCCCCCCCCCCCCC*CCCCCCCCCCCCCCCCCCCCCCCCCCCCCCCCCCC55CCCCCCCCCCCCCCCCCCCCCCCCCCCCCCC*CCCC5*CCCCCC5CCCCCCCCCCCCCC55CCCCCCCCCCCCCC*###
@VH01349:24:AACVJTHM5:1:1103:40840:31480 1:N:0:AGGTGAGA+CGGATAGA
AGCATGACTCCTACGGGAGGCAGCAGTAAGGGATATTGCACAATGGGCGCAAGCCTGATGCAGCAACGCCGCGTGCAGGAAGAAGGGTTTCGGCTCGTAAACTGCTTTTCTGCGGGACGAGAATGACGGTACCGCAGGAAGAAGTCTCGGCTAACTACGTGCCAGCAGCCGCGGTAAAACGTAGGAGGCAAGCGTTATCCGGATTTACTGGGCGTAAAGGGCGTGCAGGTGGCTGTGTAAGTGGTGCGTGAAAGCGCCCGGCTCAACCGGGCGAGGCCGTGGCAAACTGCACAACTGGCGG
+
CCCCCCCCCCCCCCCCCCC5CCCCCCCCCCCCCCCCCCCCCCCCCCCCCCCCCCCCCCCCCCCCCCCCCC55CCCCCCCCCC5CCCC5CCCCCCCCCCCCCCCCCCCCCCCCCCCCCCCCCCCCCCCCCCCCCCCCCCCCCCCCCCCCCCCCCCCCCCCCCCCCCCCCC5CCCCCCCCCCCCCCCCCCCCCCCCCC5CCCCCCCCCCCCC5CCCCCCCCCC*CC5CCCCCCCCC5CCCCCCCCCCCCCCC5CCCCCCCCCCCC*CCCCCCCCCCCC*CCCC*CCC5CCC5C5CC5CC5###
@VH01349:24:AACVJTHM5:1:1103:33872:32351 1:N:0:AGGTGAGA+CGCATAGA
AGCATGACTCCTACGGGAGGCAGCAGTGGGGAATTTTGGACAATGGGCGCAAGCCTGATCCAGCCATGCCGCGTGCGGGAAGAAGGCCTTCGGGTTGTAAACCGCTTTTGTCAGGGAAGAAACGCGCTGGGCTAATACCTTGGCGTAATGACGGTACCTGAAGAATAAGCACCGGCTAACTACGTGCCAGCAGCCGCGGTAATACGTAGGGTGCGAGCGTTAATCGGAATTACTGGGCGTAAAGCGTGCGCAGGCGGCTTTGCAAGACAGATGTGAAATCCCCGGGCTCAACCTGGGAATA
+
CCCCCCCCCCCCCCC5CCCCCCCCCCCCCCCCCCCCCCCCCCCCCCCCCCCCCCCCCCCCCCC*CCCCCCCCCCCCCCCCCCCCCCCCCCCCCCCCCCCCCCCCCCCCCCCCCCCCCC5CCCCCCCCCCCCCCCCCCCCCCCCC5CCCC5CCCCCCCCCCCCCCCCCCCCCCCCCCCCCCCCCCCCCCCCCCCCCCCCCCCCCCC5CCCCCC*CCCCCCCCCCCCCCCCCCCCCCCCCCCCCCCCCCCCCCCCCCCCCCCCCCCCCCCCCCCCCCCCCCCCCCCCCCCCCCCCCCCCC###
@VH01349:24:AACVJTHM5:1:1103:13630:32446 1:N:0:AGGTGAGA+CGCATAGA
AGCATGACTCCTACGGGAGGCAGCAGTGGGGAATATTGGACAATGGGCGCAAGCCTGATCCAGCCATGCCGCGTGTGTGAAGAAGGCCTTCGGGTTGTAAAGCACTTTTGTGCGGGAAGAAAAGCACCCGGTTAATACCCGGGTGTCATGACGGTACCGTAAGAATAAGCACCGGCTAACTTCGTGCCAGCAGCCGCGGTAATACGAAGGGTGCAAGCGTTACTCGGAATTACTGGGCGTAAAGCGTGCGTAGGTGGTTTGTTAAGTCTGATGTGAAAGCCCTGGGCTCAACCTGGGAACT
+
CCCCCCCCCCCCCCCCCCCCCCCCCCCCCCCCCCCCCCCCCCCCCCCCCCCCCCCCCCCCCCCC5CCCCCCCCCCCCCCCCCCCCCC5CCCCCCCCCCCCCCCCCCCCCCCCCCCCCCCCCCCCCCCCCCCCCCCCCCCCCCCCCCCCCCCCCCCCCCCCCCCCCCCCCCCCCCCCCCCCCCCCCCCCCCCCCCCCCCCCCCCCCCCCCCCCCCCCCCCCCCCCCCCCCCCCCCCCCCCCCCCCCCCCCCCCCCCCCCCCCCCCCCCCCCCCCCCCCCCCC5CCCCCCCCCCCCCCCC###
@VH01349:24:AACVJTHM5:1:1103:10884:32503 1:N:0:AGGTGAGA+GGCATAGA
AGCATGACTCCTACGGGAGGCAGCAGTGGGGAATATTGCGCAATGGACGAAAGTCTGACGCAGCGACGCCGCTTGTGGGAGGAAGCCTTTCGGGGTGTAAGCCACTGTCAGGAGGGAAGAAACTCGCCGGCCCGAACAGGAACGGCGATTGACGGTACCTCCAAAGGAAGCGCCGGCTAACTCCGTGCCAGCAGCCGCGGTAAGACGGAGGGCGCAAGCGTTGTTCGGAATTACTGGGCGTAAAGCGCGGGCAGGCGGTCTGTTAAGTCGTTTGTGAAAATCCGGAGCTCAACTCCGGGTC
+
CCCCCCCCCCCCCCCCCCCCCCCCCCCCCCCCCCCCCCCCCCCCCCCCCCCCCCCCCCCCCCCCCCCCCCCCCCCCCCCCCCCCCCCCCCCCCCCCCCCCCCCCCCCCCCCCCCCCCCCCCCCCCCCC*CCCCCCCCCCCCCCCCCCCCCCCCCCCCCCCCCCCCCCCCCCCCCCCCCCCCCCCCCCCCC5CCCCCCCCCCCCCCCCCCCCCCCCCCCCCCCCCCCCCCCCCCCCCCC5CCCCCCCC5CCC5CCCCCCCCCCCCCCCC*CC*CCCCCCCCCCCCCCC*C*CCCCCCCC###
@VH01349:24:AACVJTHM5:1:1103:54739:35304 1:N:0:AGGTGAGA+CGCATAGA
AGCATGACTCCTACGGGAGGCAGCAGTAGGGAATCTTCCGCAATGGACGAAAGTCTGACGGAGCAACGCCGCGTGAGCGATGAAGGCCTTCGGGTCGTAAAGCTCTGTTGTTAGGGAAGAACAAGTATCGGAGTAACTGCCGGTACCTTGACGGTACCTAACCAGAAAGCCACGGCTAACTACGTGCCAGCAGCCGCGGTAATACGTAGGTGGCAAGCGTTGTCCGGAATTATTGGGCGTAAAGCGCGCGCAGGCGGTCCTTTAAGTCTGATGTGAAAGCCCACGGCTCAACCGTGGAATA
+
CCCCCCCCCCCCCCCCCCCCCCCCCCCCCCCCCCCCCCCCCCCCCCCC5CCCCCCCCCCCCCCCCCCCCCCCCCCCCCCCCCCCCCCCCCCCCCCCCCCCCCCCCCCCCCCCCCCCCCCCCCCCCCCCCCCCCCCCCCCCCCCCCCCCCCCCCCCCCCCCCCCCCCCC*CCCCCCCCCCCCCCCCC5CCCCCCCCCCCCCCCCCCCCCCCCCC*CCCCCCCCCCCCCCC5CCCCCCCCCCCCCCCCCCCCCCCCCCCCCCCCCCCCCCCCCCCCCCCCCCCCCCCCCCCCCCC5C5C*###
@VH01349:24:AACVJTHM5:1:1103:18231:36365 1:N:0:AGGTGAGA+CGCATAGA
AGCATGACTCCTACGGGAGGCAGCAGTGAGGAATATTGCACAATGGGGGAAACCCTGATGCAGCGACGCCGCGTGGGTGATGAAGGTTTTCGGATCGTAAAGCCCTTTTCTGCATGACGAGCAAGGACGGTAGTGCAGGAATAAGTGTCGGCTAACTACGTGCCAGCAGCCGCGGTAAAACGTAGGACACAAGCGTTATCCGGAATTACTGGGCGTAAAGGGCGTGCAGGCGGTTGCGTAAGTTAGGCGTGAAAGACTTCGGCTAAACCGGGGGAGGTCGTCTGATACTGGGTAACTACGG
+
CC5CCCCCCCCCCCCCCCCCCCCCCCCCCCCCCC5CC5*CCCCCCCCCCCCCCCCCCCCCCCCCCCCCCCCCCCCCCC*CCCCC5CCCCCCCCCCCCCCCCCCCCCCCCCCCCCCCCCCCCCCCCCCCCCCCCCCCCCC5CCCCCCCCCCCCCCCCCCCCCCCCC*CCCCCCCCCCCCCCCCCCCCCCCCCC*CCCCCC*CCCCCCCCCC5CCCCCCCCCCCCCCC*5*CCCCCCC5CCCC*CCC*CCCCCCCCCC5CCCCCCCCCCCCCCCCCCCCCCCCCCC5CCCCC*CCCCCCC###
@VH01349:24:AACVJTHM5:1:1103:16357:40776 1:N:0:AGGTGAGA+CGCATAGA
AGCATGACTCCTACGGGAGGCAGCAGTGGGGAATATTGGACAATGGGGGCAACCCTGATCCAGCAATGCCGCGTGAGTGATGAAGGCCTTCGGGTTGTAAAGCTCTTTTGGCGGGGACGATGATGACGGTACCCGCAGAATAAGCCCCGGCTAACTTCGTGCCAGCAGCCGCGGTAATACGAAGGGGGCTAGCGTTGTTCGGAATTACTGGGCGTAAAGGGCGCGTAGGCGGCCTTGTTAGTCGAGTGTGAAAGCCCTGGGCTTAACCCGGGAAGCGCGCTTGATACTGCAGGGCTTGTCC
+
CCCCCCCCCCCCCCCCCCCCCCCCCCCCCCCCCCCCCCCCCCCCCCCCCCCCCCCCCCCCCCCCCCC5CCCCCCCCCCCCCCCCCCCCCCCCCCCCCCCCCCCC*CCCCCCCCCCCCCCCC5CCCCCCCCCCCCCCCCCCCCCCCCCCCC5CCCCCCCCCCCCCCCCCCCCCCCCCCCC5CCCCCCCCCCCCCCCCCCCCCCCCCCCCCCCCCCCCCCCCCCCCCCCCCCCCCCC5CCCCCCCCCCCCCC5CCCCCCCCCCCCCCCCCCC*CCCCCCCCCCCCCCCCCCCCCCCCCC5###
@VH01349:24:AACVJTHM5:1:1103:14596:42461 1:N:0:AGGTGAGA+CGCATAGA
AGCATGACTCCTACGGGAGGCAGCAGTGGGGAATATTGGACAATGGGCGCAAGCCTGATCCAGCCATGCCGCGTGAGTGATGAAGGCCTTAGGGTTGTAAAGCTCTTTTAGCGGGGACGATAATGACGGTACCCGCAGAAAAAGCCCCGGCTAACTTCGTGCCAGCAGCCGCGGTAATACGAAGGGGGCTAGCGTTGCTCGGAATCACTGGGCGTAAAGCGCACGTAGGTGGGTTCTTAAGTCAGGGGTGAAATCCTGGAGCTCAACTCCAGAACTGCCTTTGATACTGGGAATCTTCACA
+
CCCCCCCCCCCCCCCCCCCCCCCCCCCCCCCCCCCCCCCCCCCCCCCCCCCCCCCCCCCCCCCCCCCCCCCCCCCCCCCCCCCCCCCCCCCCCCCCCCCCCCCCCCCCCCCCCCC5CCCCCCCCCCCCCCCCCCCCCCCCCCCCCCCCCCCCCCCCCCCCCCCCCCC5CCCCCCCCCCCCCC5CCCCCCCCCC5CCCCCCCCCCCCCCCC5CCCCCCCCCCCCCCCCCCCCC*CCCCCCCCCCCCCCCCCCCCCCCCCCCC5CCCCCCCCCCCCCC*C*5CCCCCCCCCCCC5CCCCC###
@VH01349:24:AACVJTHM5:1:1103:37564:48121 1:N:0:AGGTGAGA+CGCATAGA
AGCATGACTCCTACGGGAGGCAGCAGTCGAGAGGCTTCGGCAATGGGGGCAACCCTGACCGAGCGACGCCGCGTGGGTGATGAAGATTCTCGGATCGTAAAACCCTGTCAGGTGGGATGAAAAATCATTCGGTTAATACCCGAGTGACATGACAGTACCACCAGAGGAAGCTCCGGCCAACTCCGTGCCAGCAGCCGCGGTAACACGGGGGGAGCAAGCGTTGTTCGGATTCATTGGGCGTAAAGAGCTCGTAGGCGGCTCTGTAAGTCGGGGGTGAAATCCCACAGCTCAACTGTGGCTT
+
CC*CCCCCCCCCCCCCCCCCCCCCCCCCCCCCCCCCCCCCCCCCCCCCC5CCCCCCCCCCCCCCCCCCCCCCCCCCCCC5CCCCCCCCCCCCCCCCCCCCCCCCCCCCCCCCCCCCCCCCCCCCCCCCCCCCCCCCCCCCCCCCCCCCCCCCCCCCCCCCCCCCCCCCCCCCCCCCCCCCCCCCCCCCCCCCCCCCCCCCCCCCCCCCCCCCCCCCCCCCCCCCCCCCCCCCCCCCCCCCCCCCC5C5CCCCCCCCCCCCCCCCCCCCCCCCCCCCCCCCCCCCCC5CCCC5CCCCCC###
@VH01349:24:AACVJTHM5:1:1103:36163:48992 1:N:0:AGGTGAGA+CGCATAGA
AGCATGACTCCTACGGGAGGCAGCAGTGGGGAATTGTTCGCAATGGGCGCAAGCCTGACGACGCAACGCCGCGTGGAGGATGAAGGTCTTCGGATTGTAAACTCCTGTTGCCCGGGACGAATGGCTCCAACCTAATACGTTGGAGTGTGACGGTACCGGGTGAGGAAGCCCCGGCTAACTCTGTGCCAGCAGCCGCGGTAATACAGAGGGGGCAAGCGTTGTTCGGAATTACTGGGCGTAAAGGGCGCGTAGGCGGCCTGCTAAGTCGAACGTGAAATCCCCGGGCTCAACCCGGGAAGAG
+
CCCCCCCCCCCCCCCCCCCCCCCCCCCCCCCCCCCCCCCCCCCCCCCCCCCCCC5CCCCCCCCCCCCCCCCCCCCCCCCCCCCCCCCCCCCCCCCCCCCC5CCCCCCCCCCCCCCCCCCCCCCCCCCCCCCCCCCCCCCCCCCCCCCCCCCCCCCCCCCCCCCCCCCCCCCCCCCCCCCCCCCCCCCCCCCCCCCCCCCCCCCCCCCCCCCCCCCCCCCCCCCCCCCCCCCCCCCCCCCCC*CCCCCCCCCC5CCCCCCCCCCCCCCCCCCCCCCCCCCCCCCCCCCCCCCCCCCCCC###
@VH01349:24:AACVJTHM5:1:1103:17985:52892 1:N:0:AGGTGAGA+CGCATAGA
AGCATGACTCCTACGGGAGGCAGCAGTGGGGAATATTGGACAATGGGGGCAACCCTGATCCAGCGATGCCGCGTGGGTGAAGAAGGCCTTCGGGTTGCAAAGCCCTTTAGGTCGGGAAGAAGGTTAGAGGAGGAAATGCCTTTAATTTGACTGTACCGACAGAATAAGCACCGGCAAACTCTGTGCCAGCAGCCGCGGTAATACAGAGGGTGCGAGCGTTAATCGGATTTACTGGGCGTAAAGGGCGCGTAGGCGGTGTGATGTGTGTGATGTGAAAGCCCCGGGCTTAACCTGGGAAGTG
+
CCCCCCCCCCCCCCCCCCCCCCCCCCCCCCCCCCCCCCCCCCCCCCCCC5CCCCCCCCCCCCCCCCCCCCCCCCCCCCCCCCCCCCCCCCCCCCCCCCCCCCCCCCCCCCCCCCCCCCC5CCCCCCCCCCCCCCCCCC5CCCCCCCCCCCCCCCCCCCCCCCCCCCCCCCCCCCCCCCCCCCCCCCCCC*CCCCCCCCCCCCCCCCCCCCCC5CCCCCCCCCCCC5CCCCCCCCCCCCCCC*CCCCCCCCCC*CCCCCCCCCCCCCCCCCCCCCCCCCCCCCCCCCCCCCCCCCCCCC###
@VH01349:24:AACVJTHM5:1:1103:60874:53593 1:N:0:AGGTGAGA+CGCATAGA
AGCATGACTCCTACGGGAGGCAGCAGTGGGGAATCTTGGGCAATGGGGGAAACCCTGACCCAGCGACGCCGCGTGGGGGATGAAGGCCTTCGGGTTGTAAACCCCTGTTAGGTGGGACGAACACCTTCTCGCGAATAGCGGGGGGGTCTGACGGTACCACCAGAGAAAGCCCCGGCTAACTCCGTGCCAGCAGCCGCGGTAATACGGAGGGGGCTAGTGTTGTTCGGAATTACTGGGCGTAAAGGGCGCGCAGGCGGCTTGGCAAGTCGAGTGTGAAATCCCTTGGCTTAACTAAGGATCA
+
5CCCCC*CCCCCCCCCCCCCCCCC5CCCCCCCCCCCCCCCCCCCCCCCCCCCCCCCCCCCCCCCCCCCCCCCCCCCCCCCCCCCCCCCCCCCCCCCCCCCCCCCCCCCCCCCCCCCCCCCCCCCCCCCCCCCCCCCCCCCCCCCCCCCCCCCCCCCCCCCCCCCCCCCCCCCCCCCCCCCCCCCCC5CC5CCCCCCCCCCCCCCCCCCCCCCCCC5CCCCCCCCCCCCCCCCCCCCCCCCCCCCCCCCC*CCCCCCCCCCC5CCCCCC5CCCCCC**5CCCCCCCCCCCC*CCCC*CC###
@VH01349:24:AACVJTHM5:1:1103:30937:54823 1:N:0:AGGTGAGA+CGCATAGA
AGCATGACTCCTACGGGAGGCAGCCGTGGGGAATATTGCGCAATGGGCGAAAGCCTGACGCAGCAACGCCGCGTGAGTGATGAAGGCCTTCGGGTCGTAAAGCTCTGTCGGAGGGAACGAATGCTTTTGAGGTTAATAGCCTCAGGAGGTGACGGTACCCTCAAAGGAAGCACCGGCTAACTCCGTGCCAGCAGCCGCGGTAATACAGAGGGTGCAAGCGTTGTTCGGAATTATTGGGCGTAAAGGGGGTGTAGGCGGTCTGCTAAGTCATGTGTGAAATCCCTCGGCTTAACCGAGGGTC
+
C*CCCCCCCCCCCCCCCCCC5CCCCCCCCCCCCC*CCCCC5CCCCCCCCCCCCCCCCCCCCCCCCCCC*CCCCCCCCCCCCCCCCCCCCCCCCCCCCCCCCCCCCCCCCCCCCCCCCCCCCCCCCCC5CCCCCCCCCCCCCCCCCCCCCCCCCCCCCCCCCCCCCCC5CCCCCCCCCCCCCCCCCCCCCCC5CCCC55CCCCCC5CCCCCCCC5CCCC*CCCCCC5CCCCCCCCCCCCCCCCC5CC***CCCCCCC**CCC*CCC5CC*CCCCCCCCCCC*CCCC55CCCCCCCCC*C###
@VH01349:24:AACVJTHM5:1:1104:62294:3215 1:N:0:AGGTGAGA+CGCATAGA
AGCATGACTCCTACGGGAGGCAGCAGTGAGGGATATTGCGCAATGGGGGAAACCCTGACGCAGCGACGCCGCGTGGGTGAAGAAGGCTTTCGGGTCGTAAAGCCCTTTTTGGCATGACGAGGAAGGACGGTAGTGCCAGAATAAGCCTCGGCTAACTACGTGCCAGCAGCCGCGGTAAAACGTAGGAGGCGAGCGTTATCCGGAGTTACTGGGCGTAAAGGGTGCGTAGGCGGCATGGCAAGTGAGGCGTGAAAGCCCCGGGCTAAACTCGGGGAGGACATCTCAGACTGCTAAGCTACAA
+
CCCCCCCCCCCCCCCCCCCCCCCCCCCCCCCC*CCCCCCCCCCCCCCCCCCCCCCCCCCCCCCCCCCCCCCCCCCCCCCCCCCCCCCCCCCCCCCCCCCCCCCCCCCCCCCCCCCCCCCCCCCCCCCCCCCCCCCCCCCCCCCC*CCCCCCCCCCCCCCCCCCCCCCCCCCCCCCCCCCCC5CCCCCCCCCCCCCCCCCCCCCCCCCCCCCCCCCCCCCCCCCCCCCCCCCCCCCCCC5CCCCC5CCCCCCCCCC5C55CCCCCCCCCCCCCCCCCCCCCCCCCCCCC5CCCCCCCCC###
@VH01349:24:AACVJTHM5:1:1104:19973:3764 1:N:0:AGGTGAGA+CGCATAGA
AGCATGACTCCTACGGGAGGCAGCAGTGGGGAATATTGCACAATGGGCGAAAGCCTGATGCAGCGACGCCGCGTGAGGGATGACGGCCTTCGGGTTGTAAACCTCTTTCAGTAGGGAAGAAGCGAAAGTGACGGTACCTGCAGAAGAAGCGCCGGCTAACTACGTGCCAGCAGCCGCGGTAATACGTAGGGCGCAAGCGTTATCCGGAATTATTGGGCGTAAAGAGCTCGTAGGCGGTTTGTCGCGTCTATCGTGAAAGTCCGAGGCTCAACCTCGGATCTGCGGTGGGTACGGGCAGACG
+
CCCCCCCCCCCCCCCCCCCCCCCCCCCCCCCCCCCCCCCCCCCCCCCCCCCCCCCCCCCCCC*CCCCCCCC5CCCCCCCCCCCCCC5CCCCCCCCC5CCCCCCCCCCC5CCCCCCCCCCCCCCCCCCCCCCCCCCCCCC5CCCCCCCCCCCCC5CCCCCCCCCCCCCCCCCCCCCCCCCCCCCCC5CCCCCCCCCCCCCCC*CCCCCCCCCCCCCCCCCCCCCCCCCCC5CCCCCCCCCCCCCCCCCCCCCCCCCCCCCCCCCCCCCCCCCCCCCCCCC*CC**CCCCCCC5CCCCCC###
@VH01349:24:AACVJTHM5:1:1104:34497:5903 1:N:0:AGGTGAGA+CGCATAGA
AGCATGACTCCTACGGGAGGCAGCAGTGGGGAATATTGGACAGTGGGGGCAACCCTGATCCAGCAATGCCGCGTGTGTGAAGAAGGCCTTCGGGTTGTAAAGCACTTTAGGTTGGGAGGAAGGTATGGAGTTTAAGAGATACCATATTTGACTGTACCGACAGAATAAGCACCGGCTAACTCTGTGCCAGCAGCCGCGGTAATACAGAGGGTGCGAGCGTTAATCGGAGTTACTGGGCGTAAAGGGCGCGTAGGTGGTTGATTAAGTCAGTTGTGAAAGCCCTGGGCTTAACCTAGGATCC
+
CCCCC5CCCCCCCCCCCCCCCCCCCCCCC5CCCCCCCCCCCCCCCCCCCCCCCCCCCCCCCCCCCCCC*C*CCC*CCCCCCCCC*CCCCCCCCCCCCCCCCC*5CCCCCCCCCCCCCCCCCCCCCCCCCCCCCCCC5CCCCCCCCCCCCCCCCCCCCCCCCCCCCCCCCCCCCCCCCCCCCCCCCCCCCC5CCCCCCCCCCCCCCCCCCC*CCCCC5C5CCC5CC5CCC5CCCCCCCCCCC**CCC5C5C5CCCCCCCCCCCCCCCC*CCCCCCCCCCCCCCC*CCCCCCCCCCCCCC###
@VH01349:24:AACVJTHM5:1:1104:32565:7191 1:N:0:AGGTGAGA+GGCATAGA
AGCATGACTCCTACGGGAGCAGCAGTAGGGAATCTTCCGCAATGGACGCAAGTCTGACGGAGCAACGCCGCGTGAGTGATGAAGGTTTTCGGATCGTAAAGCTCTGTTGCCCTAGACGAACAGCAGGGAGAGTAACTGCTCTCTGTGTGACGGTATAGGAGAAGAAAGCCCCGGCTAACTACGTGCCAGCAGCCGCGGTAATACGTAGGGGGCAAGCGTTGTCCGGAATTATTGGGCGTAAAGCGCGCGCAGGCGGTCATTTAAGTCTGGTGTTTAAGCCCGGGGCTCAACCCCGGTTAGT
+
CC*CCCCCCCCCCCCCCCCCCCCCCCCCCCCCCCCCCCCCCCCCCCCCCCCCCCCCCCCCCCCCCCCCCCCCCCCCC*CCCCCCCCCCCCCCCCCCCCCCCCCCCCCCCCCCCCCCCCCCCCCCCCCCCCCCCCCCCCCCCCCCCCCCCCCCCCCCCCCCCCCCCCCCCCCCCCCCCCCC5CCCCCCC5CCCCCCCC*CCCCC5CCCCCCCCCCCCCCCCCCCCCCCCCCCCC5CCCCCCCCCCC5CCCCCCCCCCCCCCCCCCCCCCCCCCCCCCCCCCCCCCCCCCCCCCCCCCCC###
@VH01349:24:AACVJTHM5:1:1104:48263:7588 1:N:0:AGGTGAGA+CGCATAGA
AGCATGACTCCTACGGGAGGCAGCAGTAGGGAATCTTCCGCAATGGACGAAAGTCTGACGGAGCAACGCCGCGTGAGCGAAGAAGGCCTTCGGGTCGTAAAGCTCTGTTGTTAGGGAAGAACAAGTACGAGAGTAACTGCTCGTACCTTGACGGTACCTAACCAGAAAGCCACGGCTAACTACGTGCCAGCAGCCGCGGTAATACGTAGGTGGCAAGCGTTGTCCGGAATTATTGGGCGTAAAGCGCGCGCAGGCGGTTCCTTAAGTCTGATGTGAAAGCCTCCGGCTCAACCGGGGATTG
+
CCCCCCCCCCCCCCCCCCCCCCC5CCCCCCCCCCCCCCCCCCCCCCCCCCCCCCCCCCCCCCCCCCCCCCCCCCCCCCCCCCCC5CCCCCCCCCCCCCCCCCCCCCCCCCCCCCCCCCCCCCCCCCCCCCCCCCCCCCCCCCCCCCCCCCCCCCCCCCCCCCCCCCCCCCCCCCCCCCCCCCCCCCC5CC5CCCCCCCCCCCCCCCCCCCCCCCCCCC5CCCCCCCCCCCCCCCCCCCCCCCC*5CCCCCCCCCC5CCCCCCCCCCCCCCCCCCCCCCCCCCCC*CCCCCCCCCCCCC###
@VH01349:24:AACVJTHM5:1:1104:67918:7740 1:N:0:AGGTGAGA+CGCATAGA
AGCATGACTCCTACGGGAGGCAGCAGTAGGGAATATTGGTCAATGGATGGAAGTCTGAACCAGCCATGCCGCGTGCAGGAAGACGGCCTTCTGGGTTGTAAACTGCTTTTGCCAGGGGATAAAAGGCCCATGCGTGGGACATTGAAGGTACCTGGTGAATAAGCCACGGCTAACTACGTGCCAGCAGCCGCGGTAATACGTAGGTGGCGAGCGTTGTCCGGATTTATTGGGTTTAAAGGGTGCGTAGGCGTCCCTGCAAGTTTTAGGTGAAATGCCCAAGCTCAACTTGGGAGCTGCCCGA
+
CC5CCCCCCCCCCCCCCCCCCCCCCCCCCCCCCCCCCCCCCCCCCCCCCCCCCCCCCCCCCCCCCCCCCCCCCCCCCCCCCCCCCCCCCCCCCCCCCCCCCCCCC*CCCCCCCCCCCCCCCCCCCCCCCCCC5CCCCCCCCCCCCCCCCCCCCCCCCCCCCCCCCCCCCCCCCCCCCCCCCCCCCCCCC5CCCCCCCCCCCCCCCCCCCCCCCCCCCC5CCCCCCCCCCCCCCCCCCCCCCC*CCCCCCCCCCCCC5CCCCCCCCCCCCCCCCCCCCCCCCCCCCCCCCC*CCCCCCC###
@VH01349:24:AACVJTHM5:1:1104:33115:7853 1:N:0:AGGTGAGA+CGCATAGA
AGCATGACTCCTACGGGAGGCAGCAGTGGGGAATTTTGGGCAATGGCCGCAAGGCTGACCCAGCGACGCCGCGTGCGGGAGGAAGCCCCTCGGGGTGTAAACCGCTGTCAGAGGGGACGAAACCGGTGGGGTCGAACAGGCTTCACCATTGACGGTACCCTCAGAGGAAGCGCCGGCTAACTCCGTGCCAGCAGCCGCGGTAAGACGGAGGGCGCAAGCGTTGTTCGGAATCACTGGGCGTAAAGCGCGCGCGGGCGGACATGCAAGTCGGGAGTGAAAGACCGGGGCTCAACCCCGGTAC
+
CCCCCCCCCCCCCCCCCCCCCCCCCCCCCCCCCCCCCCCCCCCCCCCCCCCCCCCCCCCCCCCCCCCCCCCCCCCCCCCCCCCCCCCCCCCCCCCCCCCCCCCCCCCCCCCCCCCCCCCCCCCCCCCCCCCCCCCCCCCCCCCCCCCCCCCCCCCCCC*CCCCCCCCCCCCCCCCCCCCCCCCCCCCCCCCCCCCCCCCCCCCCCCCCCCCCCCCCCCCCCCCCCCCCCCCCCCCCCCCCCCCCC5CCCCCCCCC*CCC5CCCCCCCCCC5CCCCCCCCCCCCCCCC*CCCCCCCC*5###
@VH01349:24:AACVJTHM5:1:1104:61499:8819 1:N:0:AGGTGAGA+CGGATAGA
AGCATGACTCCTACGGGAGGCAGCAGTGGGGAATATTGCACAATGGGCGCAAGCCTGATGCAGCGACGCCGCGTGAGGGATGACGGCCTTCGGGTTGTAAACCTCTTTCAGTAGGGAAGAAGCGAAAGTGACGGTACCTGCAGAAGAAGCGCCGGCTAACTACGTGCCAGCAGCCGCGGTAATACGTAGGGCGCAAGCGTTATCCGGAATTATTGGGCGTAAAGAGCTCGTAGGCGGTTTGTCGCGTCTGCCGTGAAAGTCCGGGGCTCAACTCCGGATCTGCGGTGGGTACGGGCAGACG
+
CCCCCCCCCCCCCCCCCCCCCC5CCCCCCCCCCCCCCCCCCCCCCCCCCCCCCCCCCCCCCCC*CCCC*CCCCCCCCCCCCCCCCCCCCCCCCCCCCCCCCCCCCCCCCCCCCCCCCCCCCCCCCCCCCCCCCCCCCCCCCCCCCCCCCCCCCCCCCCCCCCCCCCCCCCCCCCCCCCCCCCC*CCCCCCC*CCCCCCCCCCCCCCCCCCCCCCCCCCCCCCCCCCCCCCCCCCCCCCCCCCCCCCCCCCCCCCCCCCCCCCCCCCCCCCCCCCCCCCCCCCCCCCCCCCCCCCCCCC###
@VH01349:24:AACVJTHM5:1:1104:29157:9425 1:N:0:AGGTGAGA+CGCATAGA
AGCATGACTCCTACGGGAGGCAGCAGTGGGGAATCTTAGACAATGGGGGCAACCCTGATCTAGCCATGCCGCGTGAGTGATGAAGGCCTTAGGGTTGTAAAGCTCTTTCAGCTGGGAAGATAATGACGGTACCAGCAGAAGAAGCCCCGGCTAACTCCGTGCCAGCAGCCGCGGTAATACGGAGGGGGCTAGCGTTGTTCGGAATTACTGGGCGTAAAGCGCACGTAGGCGGACCAGCAAGTTAGGGGTGAAATCCCGGGGCTCAACCCCGGAACTGCCCTTAAAACTGTTGATCTGGGTC
+
CCCCCCCCCCCCCCCCCCCCCCCCCCCCCCCCCCCCCCCCCCCCCCCCCCCCCCCCCCCCCCCCCCCC*CCCCCC*CCCCCCCCCCCCCCCCCCCCCCCCCCCCCCCCCCCCCCCCCCCCCCCCCCCCCCCCCCCCCCCCCCCCCCCCCCCCCCCCCCCCCCCCC5CCCCCCCCCCCCCCCCCCCCCC*CCCCCCCCCCCCCCCCCCCCCCCCCCCCCCCCCCCCCCCCCCCCCCCCCCCCCCCCCCCCCCCCCCCCCCCCCCCCCCCCCCCCCCCCCCCCCCCCCCCCCCCCCCCCC###
@VH01349:24:AACVJTHM5:1:1104:57447:10030 1:N:0:AGGTGAGA+CGCATAGA
AGCATGACTCCTACGGGAGGCAGCAGTGGGGAATATTGGACAATGGGCGCAAGCCTGATCCAGCCATGCCGCGTGAGTGATGAAGGCCCTAGGGTTGTAAAGCTCTTTCACCGGTGAAGATAATGACGGTAGCCGGAGAAGAAGCCCCGGCTAACTTCGTGCCAGCAGCCGCGGTAATACGAAGGGGGCTAGCGTTGTTCGGAATTACTGGGCGTAAAGCGCACGTAGGCGGATTGTTAAGCGAGGGGTGAAATCCCGGGGCTCAACCCCGGAACTGCCTTTCATTCTGGCAATCTTGCGA
+
CCCCCCCCCCCCCCCCCCCCCCCCCCCCCCCCCC5CCCCCCCCCCCCCCCCCCCCCC5CCCCCCCCCC*CCCCCCCCCCCCCCCCC5CCCC5CCCCCCCCCCCCCCCCCCCCCCCCCCCCCCC5CCCCCCCCCCCCCCCCCCC*5CCCCC*CCCCCCCCCC*CCCC5CCCCCCCCCCC5CCC*CCCCC*CC5CCCCCCCCCCCCCCCCCCCCCCCCCCCCCCCCCCC5CCCCCCCCCCCCCCCCCCCCCC5CCCC555C5*CCCCCCC55CCCCCCCCCCCCCC*5CCCC5*CC5CCC###
@VH01349:24:AACVJTHM5:1:1104:33550:11469 1:N:0:AGGTGAGA+CGCATAGA
AGCATGACTCCTACAGGAGCCAGCAGTCGGGAATTTTGGGCAATGGGCGAAAGCCTGACCCAGCAACGCCGCGTGAAGGATGAAATCCCTCGGGATGTAAACTTCGCAAGAACGGGAAGAATAAGTTGGTGTGAATATCACCAACGATGACGGTACCGTTTGTAAGCTCCGGCTAACTCCGTGCCAGCAGCCGCGGTAATACGGGGGGAGCAAGCGTTGTTCGGATTTACTGGGCGTAAAGGGCGCGTAGGCGGCACTGCAAGTCGACTGTGAAATCTCCGGGCTTAACTCGGAAAGGGAT
+
CCCCCCCCCCCCCCCCCCC*CCCCCCCCCCCCCCCCCCC5CCCCCCCCCCCCCCCCCCCCCCCCCCCCCCCCCCCCCCCCCCCCCCCCCCCCCCCCCCCCCCCCCCCCCC5CCCCCCCCCCCCCCCCCCCCCCCCCCCCCCCCCCCCCCCC5CCCCC5CCCCCCCCCCCCC*CCCCCCCCCCCCCCCCCCCCCCCCCCCC5CCCCCCCCCCCCCCCC5CCCCCCCCCCCCCCC*CCCCC*CCCCCCCCCCCCCC5CCCC5CCCCCCCCCCCCCCCCCCCCCCCCCCCCCCCCCCCCCC###
@VH01349:24:AACVJTHM5:1:1104:39988:11886 1:N:0:AGGTGAGA+CGCATAGA
AGCATGACTCCTACGGGAGGCAGCAGTGGGGAATTGTTCGCAATGGGCGCAAGCCTGACGACGCAACGCCGCGTGAAGGATGAAGGTCTTCGGATCGTAAACCTCTGTCGAGCGGGAAGAACACTTTCCGGGTGAATATCCCGGAGGGCTGACGGTACCGCTAAAGGAAGCCCCGGCTAACTCCGTGCCAGCAGCCGCGGTAATACGGGGGGGGCAAGCGTTGTTCGGAATTACTGGGCGTAAAGGGCTCGTAGGCGGCCTGCTAAGTCGGCTGTGAAAGCCCTCGGCTTAACCGAGGTGT
+
CCCCCC5CCCCCCCCCCCCCCCCCCCCCCCCCCCCCCCCCCCCCCCCCCCCCCCCCCCCCCCCCCCCCCCCCCCCCCCCCCCCCCCCCCCCCCCCCCCCCCCCCCCCCCCCCCCCCCCC5CCCCCCCCCCCCCCCCCCCCCCCCCCCC5CCCCCCCCCCCCCCCCCCCCCCCCC5CCCCCCCCCCCCCCCCCCCCCCCCCCCCCCCC*CCCCCCCCCCCCCCCCCCCCCCC*CCCCCCCCCCCCCCCCCCCCCCC5CCCCCCCCCCCCCCCCCCCCCCCC5C5CCCCCCCCCCCCCCC###
@VH01349:24:AACVJTHM5:1:1104:50175:14574 1:N:0:AGGTGAGA+CGCATAGA
AGCATGACTCCTACGGGAGGCAGCAGTGGGGAATATCGCGCAATGGCCGAAAGGCTGACGCAGCGACGCCGCGTGTGGGAGGAAGCCCTTCGGGGTGTAAACCACTGTCGGGAGGGACGAAACCCGGGCACTCGAATAGGGTGTTCGATTGACGGTACCTCCAAAGGAAGCGCCGGCTAACTCCGTGCCAGCAGCCGCGGTAAGACGGAGGGCGCAAGCGTTGTTCGGAATCACTGGGCGCAAAGCGCACGCAGGCGGTCTCTTAAGTCCACTGTTAAATCACGGGGCTCAACCCCGGCAG
+
CCCCCCCCCCCCCCCCCCCCCCCCCCCCCCCCCCCCCCCCCCCCCCCCCCCCCCCCCCCCCCCCCCCCCCCCCCCCCCCCCCCCC*CCCCCCCCCCCCCCCCCCCCCCCCCCCCCCCCCCCCCC5CCCCCCCCCC5CCCCCCCCCCCCCCCCCCCCCCCCCCCCCCCCCCCCCCCCCCCCCCCCCCCCCCCCCCCCCCCCCCCC5CCCCCCCCC*CCCCCCCCCCCCCCCCCCCCCCCCCCCC5CCC*CCCCCCCCCCCCCCCCCCCCCCCCCCCCCCCCCCCCCCCCC*CCCCCCCC###
@VH01349:24:AACVJTHM5:1:1104:50762:15010 1:N:0:AGGTGAGA+CGCATAGA
AGCATGACTCCTACGGGAGGCAGCAGTGGGGAATCTTGGACAATGGGCGAAAGCCTGATCCAGCGACGCCGCGTGACTGATGAAGCCTTTCGGGGTGTAAAAGTCTTTCGGCAGGGACAATAATGATGGTACCTGCAGAAGCAGCTGCGGCTAACTACGTGCCAGCAGCCGCGGTAATACGTAGGCAGCTAGCGTTGTTCGGAATTACTGGGCGTAAAGCGAGTGTAGGCGGTTTGCCAAGTCCGTTGTGAAATCTCCCGGCTCAACTGGGAGGGTGCGGCGGAAACTGGCAGGCTAGCGG
+
CCCCCCCCCCCCCCCCCCCCCCCCCCCCCCCCCCCCCCCCCCCCCCCCCCCCCCCCCCCCCCCCCCCCCCCCCCCCCCCCCCCCCCCCCCCCCCCCCCCCCCCCCCCCCCCCCCCCCCCCCCCCCCCCCCCCCCCCCCCCCCCCCCCCCCCCCCCCCCCCCCCCCCCCCCCCCCCCCCCCCCCCCCCCCCCCCCCCCCCCCCCCCCCCCCCCCCCCCCCCCCCCCCCCCCCCCCCCCCCCCCCCCCCCCCCCCCCCCCCCCCCCCCCCCCCCCCCCCCCCCCCCCCCCCCCCCCCCCC###
@VH01349:24:AACVJTHM5:1:1104:50952:15123 1:N:0:AGGTGAGA+CGGATAGA
AGCATGACTCCTACGGGAGGCAGCAGTGGGGAATATCGCGCAATGGCCGAAAGGCTGACGCAGCGACGCCGCGTGTGGGAGGAAGCCCTTCGGGGTGTAAACCACTGTCGGGAGGGACGAAACCCGGGCACTCGAATAGGGTGTTCGATTGACGGTACCTCCAAAGGAAGCGCCGGCTAACTCCGTGCCAGCAGCCGCGGTAAGACGGAGGGCGCAAGCGTTGTTCGGAATCACTGGGCGCAAAGCGCACGCAGGCGGTCTCTTAAGTCCACTGTTAAATCACGGGGCTCAACCCCGGCAG
+
C5*CCCCCCCCCCCCCCCCCCCC*CCCCCCCCCCCCCCCCCCCCCCCC*CCCCCCCCCCCCCCCCCCC5CCCCCCCCCCCCCCCCCCCCCCCCCCCCCCCCCCCCCCCCCCCCCCCCCCCCCCCCCCCCCCCCC5CC5CCCCCCCCCCCCCCCCCCCCCCCCCCCCCCCCCCCCCCCCCCCCCCCCC*CCCCCCC5*CCCCCCCCCCCCCCCCCCC5CCCCCCCCCCCCCCCCCCCCCCCCCCCCCCCCC*CC*CCCCCCCCCCCCCCCCCCCCCCCCCCCCCC5CCCCCCCCC5CCC###
@VH01349:24:AACVJTHM5:1:1104:75398:15180 1:N:0:AGGTGAGA+CGCATAGA
AGCATGACTCCTACGGGAGGCAGCAGTAGGGAATCTTCCACAATGGACGAAAGTCTGATGGAGCAACGCCGCGTGAGTGAAGAAGGTTTTCGGATCGTAAAACTCTGTTGTAAGGGAAGAACACGTACGAGAGTAACTGCTCGTACCTTGACGGTACCTTATTAGAAAGCCACGGCTAACTACGTGCCAGCAGCCGCGGTAATACGTAGGTGGCAAGCGTTGTCCGGAATTATTGGGCGTAAAGCGCGCGCAGGCGGTTCTTTAAGTCTGATGTGAAAGCCCACGGCTCAACCGTGGAGGG
+
CCCCCCCCCCCCCC*CCC5*CCCCCCCCCCCCCCCCCCCCCCCCCCCCCCCCCC5CCCCCCCCCCCCC5CCCCCCCCCCCCC5CCCCCCCCCCCCCCCCCCCCCCCCCCCCCCCCCCCCCCCCC*CCCCCCCCCCCCCCCCCCCCCCCCCCCC5CCCCCCCCCCCCCCC5CCCCCCCCCCCCCCCCCCCCCCCCCCCCCCCCCCCCCCCCCCCCC5CCCCC5CC*C5CCCCCCCC5CCCCC5C5C5CCCC5C*C55CCCCCCCCC5CCCCCCCCCCCC*CCC5CC5CCCCCCC*5CC*###
@VH01349:24:AACVJTHM5:1:1104:49664:15312 1:N:0:AGGTGAGA+GGCATAGA
AGCATGACTCCTACGGGAGGCAGCAGTGGGGAATCTTGGACAATGGGCGAAAGCCTGATCCAGCGACGCCGCGTGACTGATGAAGCCTTTCGGGGTGTAAAAGTCTTTCGGCAGGGACAATAATGATGGTAGCTGCAGAAGCAGCTGCGGCTAACTACGTGCCAGCAGCCGCGGTAATACGTAGGCAGCTAGCGTTGTTCGGAATTACTGGGCGTAAAGCGAGTGTAGGCGGTTTGCCAAGTCCGTTGTGAAATCTCCCGGCTCAACTGGGAGGGTGGGGCGGAAACTGGCAGGCTAGCGG
+
CCCCCCCCCCCCCC5CCCCCCCCCCCCCCCCCCCCCCCCCCCCCCCCCCCCCCCCCCCCCCCCCCCCC*CCCCCCCCCCCCCCCCCCCCCCCCCCCCCCCCCCCCCCCCCCCCCCCCCCCCC5CCCCCCCC*CCCCCCCCCCCCCCC5CCCCCCCCCCCCCCCCCCCCCCCCCCCCCC5CCCCCCCCCCCCCCCCCCCCCCCCCCCCCCCCCCCCCCCC5CCCCCCCCCCCC5CCC5CCCCCCCCCCCCCCCCCCCCCCC**CCCCCCCCCCCCCCC*CCCCC5CCCCCCCCCCCCC*###
@VH01349:24:AACVJTHM5:1:1104:48320:15748 1:N:0:AGGTGAGA+CGCATAGA
AGCATGACTCCTACGGGAGGCAGCAGTGGGGAATCTTGGACAATGGGGGCAACCCTGATCCAGCGACGCCGCGTGGGTGATGAAGGCCTTCGGGTTGTAAAGCCCTTTCGACGGGGACGATGATGACGGTACCCGGCGAAGAAGCACCGGCTAACTCCGTGCCAGCAGCCGCGGTAAGACGGAGGGTGCTAGCGTTGTTCGGAATCACTGGGCGTAAAGGGCGCGTAGGCGGCCCTGGCAGTCGGCTTGTGAAAGCCCGGGGCTCAACCCCGGAGGTGCGGCCGAAACACCAGGGCTGATG
+
CCCCCCCCCCCCCCCCCCCCC5CCCCCCCCCCCCCCCCCCCCCCCCCCCCCCCCCCCCCCCCCCCCCC5CCCCCCCCCCCCCCCCCCCCCCCCCCCCCCCCCCCCCCCCCCCCCCCCCCCCCCCCCCCCCCCCCCCCCCCCCCCCCC5CCCCCCCCCCCCCCCCCCCCCCCCCCCCCCCCCCCCCCCCCCCCCCCCCCCCCCCCCCCCCCCCCCCCCCCCCCC*CCCCCCCCCCCCCCCCCCCCCCCCCCCCCCCCCCCCCC5CCCCCCCCCCCCCCCCCCCCCCCC5CCCCCCCCCC###
@VH01349:24:AACVJTHM5:1:1104:11983:16032 1:N:0:AGGTGAGA+CGCATAGA
AGCATGACTCCTACGGGAGGCAGCAGTGGGGAATATTGCGCAATGGGCGAAAGCCTGACGCAGCGACGTCGCGTGAAGGATGAAGGTCTTCGGATTGTAAACTTCTGTTAAGTGGGAAGAAAGCTCTATCAATAATACGGATAGAGGATGACGGTACCATTAGAGAAAGCACCGGCTAACTTCGTGCCAGCAGCCGCGGTAAGACGAGGGGTGCGAGCGTTATTCGGAATTATTGGGCGTAAAGGGTGTGTAGACGGTGAATTAAGTCTGTTGTTAAATCTCCCGGCTCAACCGGGAAATG
+
CCCCCCCCC55CCCCCCCCCCCCCCCCCCCCCCC*CCCCCCCCCCCCCCCCCCCCCCCCC5CC5CC5CCCCCCCCCCCCCCCCCCCCCCCCCCCCCCCCCCCCCCCCCCCCCCCCCCCCCCCCCCCCCCCC*CCCCCCCCCCCC*CCCCCCCCCCCCCCCCCCCCCCCCCCCCCCCCCCCCCCCCCCCCCCCCCCCCCCCCCCCCCCCCCCCCCCCCCCCCCCCCCCCCCCCCCCCCCCCCCCCCCCCCCCCCCCCCCCCCCCCCCCCCCCCCCCCCCCC5CCCCC*CCCCCCCCCCC###
@VH01349:24:AACVJTHM5:1:1104:34743:16335 1:N:0:AGGTGAGA+CGCATAGA
AGCATGACTCCTACGGGAGGGAGCAGTAGGGAATCTTCCGCAATGGACGAAAGTCTGACGGAGCAACGCCGCGTGAGTGATGAAGGTTTTCGGATCGTAAAACTCTGTTGTTAGGGAAGAACAAGTACCAGTTAACTGCTGGTACCTTGACGGTACCTAACCAGAAAGCCACGGCTAACTACGTGCCAGCAGCCGCGGTAATACGTAGGTGGCAAGCGTTGTCCGGAATTATTGGGCGTAAAGCGCGCGCAGGCGGTCCTTTAAGTCTGATGTGAAAGCCCACGGCTGAACCGTGGAGTAT
+
CCCCCCCCCCCCCCCC5CCC*CCCCCCCCCCCCCCCCCCCCCCCCCCCCCCCCCCCCCCCCCCCCCCCCCCCCCCCCCCCCCCCCCCCCCCCCCCCCCCCCCCCCCCCCCCCCCC5CCCCCCCCCCCCCCCCCCCCCCCCCCCCCCCCCCCCCCCCCCCCCCCCCCCCCCCCCCCCCCCCCCCCC*CC5CCCCCCCCCCCCCCCCC5CCCCCCCCCCCCCCCC*CCCC*CCCCCCCCCCCCCCCCCCCC*CCCCCCCCCCCCCCCCCC5CCCCCCCCCCCCCCCC*C*CCCCCCCCCC###
@VH01349:24:AACVJTHM5:1:1104:30596:16392 1:N:0:AGGTGAGA+CGCATAGA
AGCATGACTCCTACGGGAGGCAGCAGTGGGGAATATTGCACAATGGGCGAAAGCCTGATGCAGCGACGCCGCGTGAGGGATGACGGCCTTCGGGTTGTAAACCTCTTTCAGTAGGGAAGAAGCGAAAGTGACGGTACCTGCAGAAGAAGCGCCGGCTAACTACGTGCCAGCAGGCGCGGTAATACGTAGGGCGCAAGCGTTATCCGGAATTATTGGGCGTAAAGAGCTCGTAGGCGGTTTGTCGCGTCTGCCGTGAAAGTCCGGGGCTCAACTCCGGATCTGCGGTGGGTACGGGCAGGTT
+
CCCCCCCCCCCCCCCCCCCCCCCCCCCCCCCCCCCCCCCCCCCCCCCCCCCCCCCCCCCC5CC*CCCCCCCCCCCCCCCCCCCCCCCCCCCCCCCCCCCCCCCCCCCCCCCCCCCCCCCCCC5CCCCCCCCCCCCCCCCCCCCCCCCCCCCCCCCCCCCCCCCCCCCCCCCCC*CCCCCCC5CCCCCCCCCCCCCCCCCCCCC*CCCCCCCCCCCCCCCCCC5CCCCC*CCCCCCCCCCCCCCCCCCCC*CCCCCCCC*5CCCCCCCC*CCCCCCCCCCCCCCCCCCCCCCCCCCCCC###
@VH01349:24:AACVJTHM5:1:1104:46256:17887 1:N:0:AGGTGAGA+CGCATAGA
AGCATGACTCCTACGGGAGGCAGCAGTGGGGAATATTGGACAATGGGCGCAAGCCTGATCCAGCCATGCCGCGTGAGTGACGAAGGTCTTCGGATTGTAAAGCTCTTTTGCCAGGGACGATAATGACGGTACCTGGAGAATAAGCCCCGGCTAACTTCGTGCCAGCAGCCGCGGTAATACGAAGGGGGCTAGCGTTGTTCGGAATTACTGGGCGTAAAGCGCACGTAGGCGGATTTGTTAGTCAGGGGTGAAATCCCGGGGCTCAACCTCGGAACTGCCTTTGATACTGCAAGTCTCGTAG
+
CCCCCCCCCCCCCCCCCCCCCCCCCCCCCCCCCCCCCCCCCCCCCCCCC5CCCCCCCCCCCCCCCCCCCCCCCCCCCCCCCCCCCCCCCCCCCCCCCCCCCCCCCCCCCCCCCCCCCCCCCCCCCCCCCCCCCCCCCCCCCCCCCCCCC*CCCCCCCCCCCCCCCCCCCCCCCCCCCCCCCCC*C5CCCCCCCCCCCCCCCCCCCCCCCCCCCCCCC5CCCCCCCCCCCCCCCCCCCCCCCCCCCCCCCCCCCCCCCC5CC5CCCCCCCCCCCCCCC*CCCCCCCCCCC5CCCCCCC*###
@VH01349:24:AACVJTHM5:1:1104:74034:19080 1:N:0:AGGTGAGA+CGCATAGA
AGCATGACTCCTACGGGAGGCAGCAGCAGGGAATTTTGCACAATGAGCGAAAGCTTGATGCAGCGACGCCGCGTGCGGGATGAATGCCTTCGGGTTGTAAACCGCTTTCAGGAGGGACGAAGCGAAAGTGACGGTACCTTCAGAAGAAGCCCCGGCCAACTACGTGCCAGCTGCCGCGGTAATACGTAGGGGGCGAACGTTGTCCGGATTTATTGGGCGTAAAGAGCTCGTAGGCGGCTCAACAAGTCGGCCGTGAAAACCCGGGGCTCAACCCCGGGACGCCGGTCGAAACTGTTGTAAG
+
CCCCCCCCCCCCCCCCCCCCCCCCCCCCCCCCCCCCCCCCC5CCC5CCCCCCCCCCCCCC*CCCCCCCCCCCCCCCCCCCCCCCCCCCCCCCCCCCCCCCCCCCCCCCCCCCCCCCCCCCCCCCCCCCCCCCCCCCC5CCCCCCCCCCCCC5CCCCCCCCCCCCCCCCCCCCCCCCCCCCC5CCCCCCCCCCCCCCCC*CC5CCCCCCCCCCCCCCCCCCCCCC5CCCCCCCCCCCCCCCCCCCCCCCCCCCCCCCCCCCCCCC5CCCCCCCCCCCCCCCCCCCCCCCCCCCCCCCCC###
@VH01349:24:AACVJTHM5:1:1104:49285:19667 1:N:0:AGGTGAGA+CGCATAGA
AGCATGACTCCTACGGGAGGCAGCAGTGGGGAATATTGCGCAATGGGCGAAAGCCTGACGCAGCCACGCCGCGTGAGCGATGAAGGCCTTCGGGTCGTAAAGCTCCGTGGGGAGAGAAGAAGAAAGCCTGTGAAGAGCAGGCCTTGACGGTATCTCCTTAGCAAGCACCGGCTAACTCCGTGCCAGCAGCCGCGGTAATACGGAGGGTGCGAACGTTGCTCGGAATTATTGGGCGTAAAGCGCGCGTAGGCGGCGGCGTAAGCGGAATGTGAAAGCCCAGGGCTCAACCCTGGAAGTGACG
+
CC5CCCCCCCCCCCCCCCCCCCCCCCCCCCCCCC*CCCCCCCCCCCCCCCCCCCCCCCCC5CCCCCCC*CCCCCCCCCCCCCCCCCCCCCCCCCCCCCCCCCCCCCCC*CCCCCCCCCCCCCCCCCCCCCCCCCCCC*CCCCCCCCCCCCCCCCCCCCCCCCCCCCCCCCCCCCCCCCCCCCCCCCCCCCCCCCCCCCCCCCCCCCCCCCCCCCCCCCCCCCCCCCCCCCCCCCCCCCCCCC5CCCCCCCCCCCCCCCCCCC5CCCCCCCCCCCCCCCCCCCCC*CCCC*CCCCCC*C###
@VH01349:24:AACVJTHM5:1:1104:40234:20651 1:N:0:AGGTGAGA+CGCATAGA
AGCATGACTCCTACGGGAGGCAGCAGTGGGGAATATTGGACAATGGGGGCAACCCTGATCCAGCAATGCCGCGTGTGTGAAGAAGGCCTGCGGGTTGTAAAGCACTTTCAGTAGAGAAGAAAAGCCTAAGGTTAATAACCTTGAGTCTTGACGTAACCTACAGAAGAAGCACCGGCTAACTCCGTGCCAGCAGCCGCGGTAATACGGAGGGTGCAAGCGTTAATCGGAATTACTGGGCGTAAAGCGCACGTAGGTGGTTTGGTAAGTCGGATGTGAAAGCCCTGGGCTTAACCTGGGATAA
+
CCCCCCCCCCCCCCCCCCCCCCCCCCCCCCCCCCCCCCCCCCCCCCCCCCCCCCCCCCCCCCCCCCC*CCC5CC*CCCCCCCCCCCCCCCCCCCCCCCCCCCCCCCCCCCCCCCCCCCCCCCCCCCCCCCCCCCCCCCCCCCCCCCCCCCCCCCCCCCCCCCCCCCCCCCCCCCCCCCCCCCCCCCCCCCCCCCCC5CCCCCCCCCCCCCCCCCCCCCCCCCCCCCCCCCCCCCCCCCCCCCCCCCCCCCCCCCCCCCCCCCCC*CCCCCCCCCC5CCCCCCCCCCCCCCCCCCCC5C###
@VH01349:24:AACVJTHM5:1:1104:31505:24078 1:N:0:AGGTGAGA+CGCATAGA
AGCATGACTCCTACGGGAGGCAGCAGTGGGGAATATTGGACAATGGGCGAAAGCCTGATCCAGCAATGCCGCGTGAGTGATGAAGGCCTTAGGGTTGTAAAGCTCTTTTACCCGGGATGATAATGACAGTACCGGGAGAATAAGCTCCGGCTAACTCCGTGCCAGCAGCCGCGGTAATACGGAGGGAGCTAGCGTTGTTCGGAATTACTGGGCGTAAAGCGCGCGTAGGCGGTTTTTTAAGTCAGAGGTGAAAGCCCGGGGCTCAACCCCGGAATTGCCTTTGAAACTGGAAAACTTGCCT
+
CCCCCCCCCCCCCCCCCCCCCCCCCCCCCCCCCCCCCCCCCCCCCCCCCCCCCCCCCCCCCCCCCCCCCCCCCCCCCCCCCCCCCCCCCCCCCCCCCCCCCCCCCCCCCCCCCCCCCCCCCCCCCCCCCCCCCCCCCCCCCCCCCCCCCCCCCCCCCCCCCCCCCCCCCCCCCCCCCCCCC5CCCC*CCCCCCCCCCCCCCCCCCCCCCCCC5CCCC*CCCCCCCCCCCCCCCCCCCCCCCCCCCCCCCCCCC5CCCCCCCCCCCCCCCCCCCCCCCCCCCCCCCCCCCCCCCCCCC*###
@VH01349:24:AACVJTHM5:1:1104:9729:24911 1:N:0:AGGTGAGA+CGCATAGA
AGCATGACTCCTACGGGAGGCAGCAGTGGGGAATATTGGACAATGGGCGCAAGCCTGATCCAGCCATGCCGCGTGAGTGATGAAGGCCCTAGGGTTGTAAAGCTCTTTCAGCGGGGAAGATAATGACGGTACCCGCAGAAGAAGCCCCGGCTAACTTCGTGCCAGCAGCCGCGGTAATACGAAGGGGGCTAGCGTTGCTCGGAATCACTGGGCGTAAAGCGCACGTAGGCGGGTCTTTAAGTCAGGGGTGAAATCCCGGAGCTCAACTCCGGAACTGCCTTTGATACTGGAGATCTTGCTC
+
CC5CCCCCCCCCCCCCCCCCCCCCCCCCCCCCCCCCCCCCCCCCCCCCC5CCCCCCCCCCCCCCCCCCCCCCCCCCCCCCCCCCCCCCCCCCCCCCCCCCCCCCCCCCCCCCCCCCCCCCCCCCCCCCCCCCCCCCCCCCCCCCCCCCCC*CCCCCCCCCCCCCCCCCCCC*CCCCCCCCCCCCCCCCCCCCCCCCCCCCCCCCCCCCCCCCCCCCCCCCCCCCCCCCCCCCCCCCCCCCCCCCCCCCCCCCCCCCCCCCCCCCCCCCCCCCCCCCCCC*CCCCCC*CCCCCCCCCCC###
@VH01349:24:AACVJTHM5:1:1104:20504:25839 1:N:0:AGGTGAGA+CGCATAGA
AGCATGACTCCTACGGGAGGCAGCAGTGGGGAATATTGGACAATGGGCGCAAGCCTGATCCAGCCATGCCGCGTGTGTGAAGAAGGCCTTCGGGTTGTAAAGCACTTTTGTACGGGAAGAAAAGCACCCGGTTAATACCCGGGTGTCATGACGGTACCGTAAGAATAAGCACCGGCTAACTTCGTGCCAGCAGCCGCGGTAATACGAAGGGTGCAAGCGTTACTCGGAATTACTGGGCGTAAAGCGTGCGTAGGTGGTTTGTTAAGTCTGATGTGAAAGCCCTGGGCTCAACCTGGGAGCT
+
CC5CCCCCCCCCCCCCCCCCCCCCCCCCCCCC*CCCCCCCCCCC5CCCCCCCC5CCCCCCCCCCCCCCC*CCCCCCCCCCCCCCCCCCCCCCCCCCCCCCCCCCCCCCCCCCCC5CCCCCCCCCCCCCCCCCCCCC5CCCCCCCCCCCCCCCCCCCCCCCCCCCCCCCCCCCCCCCCCCCCCCCCCCCCCCCCCCCCCCCCCCCCCCCCCCCCCCCCCCCCC5CCCCCCCCCCCCCCCCCCCCCC*CCCCCC5CCCCCCC5CCCCCCCCCCCCCCCCCCCCCC*CCCC*CC5CCCCCC###
@VH01349:24:AACVJTHM5:1:1104:73409:25990 1:N:0:AGGTGAGA+CGCATAGA
AGCATGACTCCTACGGGAGGCAGCAGTGGGGAATTGTTCGCAATGGGCGCAAGCCTGACGACGCAACGCCGCGTGGAGGATGAAGATCTTCGGGTCGTAAACTCCTGTCGAGTGGGAAGAATAGTCTCCGGGCGAATATCCCGGAGGCCTGACGGTACCACTAAAGGAAGCCCCGGCTAACTCCGTGCCAGCAGCCGCGGTAATACGGGGGGGGCAAGCGTTGTTCGGAATTACTGGGCGTAAAGGGCTCGTAGGCGGCCAACTAAGTCGCATGTGAAATCCCCAGGCTCAACCTGGGAAG
+
CCCCCCCCCCCCCCCCCCCCCCCCCCCCCCCCCCCCCCCCCCCCCCCCCCCCCCCCCCCCCCCCCCCCCCCCCCCCCCCCCCCCCCCCCCCCCCCCCCCCCCCCCCCCCCCCCCCCCCCC5CCCCCCCCCCCCCCCCCCCCCCCCCC*CCCCCC5CC5CCCCC5CCCCCCCC5CCCCCCCCCCCCCCCCCCCCCCCCCCCCCCCCCC5CCCCCCCCC5CCCCCCCCCCCCCCCCCCCCCCCCCCCCCCC5CCCC*CCCCCCCCCCCC**C**CCC5555CCCC5CCCCCCCCCCC55C###
@VH01349:24:AACVJTHM5:1:1104:54625:26028 1:N:0:AGGTGAGA+CGCATAGA
AGCATGACTCCTACGGGAGGCAGCAGTAAGGAATATTGGACAATGGTCGGAAGACTGATCCAGCCATGCCGCGTGAAGGACGAAGGCGCTCAGCGTTGTAAACTTCTTTTGGATGGGAATAATGACCTTGATTTATCAGGGCTTGAAGGTACCATCAGAATAAGCACCGGCTAACTCCGTGCCAGCAGCCGCGGTAATACGGAGGGTGCGAGCGTTATCCGGAATCACTGGGTTTAAAGGGTGCGTAGGCGGCGAGGTAAGTCAGTTGTGAAATTCCCCGGCTCAACCGGCGGGACTGACT
+
CCCCCCCCCCCCCCCCCCCCCCCCCCCCCCCCCCCCCCCCCCCCCCCCCCCCC5CCCCCCCCCCCCCCCCCCCCCC5CCCCCCCCCCCCCCCCCCCCCCCCCCCCCCCCCCCCCCCCCCCCCCCCCCCCCCCCCCCCCCCCCCCCCCCCCCC5CCCCCCCCCCCCCCCCCCCCCCCCCCCCCCCCCCCCCCCCCCCCCCCCCCCCCCCCCCCCCCCCCCCC5CCCCCCCCCCCCCCCCCCCCC5CCCCCCCCCCCCCCCCCCCCCCCCCCCCCCCCC*CCCCCCCCCCCC*CC*CCCC###
@VH01349:24:AACVJTHM5:1:1104:68997:26425 1:N:0:AGGTGAGA+CGCATAGA
AGCATGACTCCTACGGGAGGCAGCAGTAGGGAATTTTCCGCAATGGGCGAAAGCCTGACGGAGCAACGCCGCGTGAGTGAGGACGGCCTTCGGGTTGTAAAACTCTGTTCTTGAGGAAGAATTCCTTCCAGGCGAACAGCCTGGAAGGTTGACGGTACTCAAGGAGAAAGCCCCGGCTAACTACGTGCCAGCAGCCGCGGTAATACGTAGGGGGCGAGCGTTATCCGGAATTATTGGGCGTAAAGCGCGCGCAGGCGGCTGATTAAGTCAGGTGTGAAAGGCTGCGGCTCAACCGCAGCGT
+
CCCCCCCCCCCCCC*CCCCCCCCCCCCCCCCCCCCCCCCCCCCCCCCCCCCCCCCCCCCCCCCCCCCCCCCCCCCCCCCCCCCCCCCCCCCCCCCCCCC5CCCC5CCCCCCCCCCCCCCCCCCCCCCCCCCC5CCCCCCCCCCCCCCCCCCCCCCCCCCCCCCCCCCCCCCCCCC5CCCCCCCCCCCCCCCCCCCCCCCCCCCCCCC5CCCCCC5*CCCCCCCCCCCCCCCCCCCCCCCCCCCCCCCCCCCCCCCCCCCCCCCCCCCCCCCC*5CCCCCCCCCC5CCCCCCCCCCCCC###
@VH01349:24:AACVJTHM5:1:1104:66877:27069 1:N:0:AGGTGAGA+CGCATAGA
AGCATGACTCCTACGGGAGGCAGCAGTCGGGAATTTTGGGCAATGGGCGAAAGCCTGACCCAGCAACGCCGCGTGAGGGATGAAGGCCCTCGGGTCGTAAACCTCTGTCGGGAGGGAAGAACGGTTGCCGTTCGAATAGGGCGACAGCCTGACGGTACCTCCAAAGGAAGCACCGGCTAACTCCGTGCCAGCAGCCGCGGTAATACGGAGGGTGCAAGCGTTGTTCGGAATCATTGGGCGTAAAGCGCGTGTAGGCGGCTTGGCAAGTCGGTTGTGAAAGCCCGGGGCTCAACCCCGGTAG
+
CCCCCCCCCCCCCCCCCCCCCCCCCCCCCCCCCCCCCCCCCCCCCCCCCCCC5CCCCCCCCCCCCCCCCCC*CCCCCCCCCCCCCCCCCCCCCCCCCCCCCCCCCCCCCCCCCCCCCCCCCCCCCCC*CCCCCCCCCCCCCCCCCCCCCCCCCCCCCCCCCC*CCCCCCCCCCCCCCCCCCCCCCCCCCCCCCC5CCCCCCCCCCCCCCCCCCCCCCCCCCCCCCCCCCCCCCCCCCCCC5CCC*CC5CCCCCCCCC5CCCCCCCCCCCCCCCCCC5CCCCCCCC*C*CCCCCCCCCC###
@VH01349:24:AACVJTHM5:1:1104:37867:27561 1:N:0:AGGTGAGA+CGCATAGA
AGCATGACTCCTACGGGAGGCAGCAGTAGGGAATCTTCCACAATGGACGAAAGTCTGATGGAGCAACGCCGCGTGAGTGAAGAAGGTTTTCGGATCGTAAAACTCTGTTGTAAGGGAAGAACACGTACGAGAGTAACTGCTCGTACCTTGACGGTACCTTATTAGAAAGCCACGGCTAACTACGTGCCAGCAGCCGCGGTAATACGTAGGTGGCAAGCGTTGTCCGGAATTATTGGGCGTAAAGCGCGCGCAGGCGGTTCTTTAAGTCTGATGTGAAAGCCCACGGCTCAACCGTGGACTT
+
CC5CCCCCCCCCCCCCCCCCCCCCCCCCCCCCCCCCCCCCCCCCCCCCCCCCCCCCCCCCCCCCCCCCCCCCCCCCCCCCCCCCCCCCCCCCCCCCCCCCCCCCCCCCCCCCCCCCCCCCCCCCCCCCCCCCCCCCCCCCCCCCCCCCCCCCCCCCCCCCCCCCCCCCCCCCCCCCCCCCCCCCCCCCCCCCCCCCCCCCCCCCCCCCCCCCCCCCCCCCCCCCCCCCCCCCCCCCCCCCCCCCCCCCCC5CCCCCCCCCCCCCCCCCCCCCCCCCCCC5CCCCCCCCCCCCCCC5CC###
@VH01349:24:AACVJTHM5:1:1104:65400:27826 1:N:0:AGGTGAGA+CGGATAGA
AGCATGACTCCTACGGGAGGCAGCAGTAGGGAATCTTCCACAATGGACGAAAGTCTGATGGAGCAACGCCGCGTGAGTGAAGAAGGTTTTCGGATCGTAAAACTCTGTTGTAAGGGAAGAACACGTACGAGAGTAACTGCTCGTACCTTGACGGTACCTTATTAGAAAGCCACGGCTAACTACGTGCCAGCAGCCGCGGTAATACGTAGGTGGCAAGCGTTGTGCGGAATTATTGGGCGTAAAGGGCGCGCAGGCGGTCCTTTAAGTCCGATGTGAAAGCCCACGGCTCAACCGTGGAACC
+
CC5CCCCCCCCCCCCC5C*C*CCCCCCCCCCCCCCCCCCCCCCCCCCCCCCCCCCCCCCCCCC5CCCCCCCCCCCCCCCCCCCCCCCCCCCCCCCCCCCCCCCCCCCCCCCCCCCCCCCCCCCCCCCCCCCCCCCCCC*CCCCCCCCCCCCCCCCC5CCCCCCCCCCCCCCCCCCCCC5CCCCCCCCCCCCCCCCCCCC5CC5*5*CC*CC*CCC5C5*5CCC*CCCCC5CCCCCCCCCCCC5C*55C55CC5CCCCCCCCCCCCCCC5C5CCCC*5C55C5*55CCCCCC5C5*CC5###
@VH01349:24:AACVJTHM5:1:1104:15637:29833 1:N:0:AGGTGAGA+CGCATAGA
AGCATGACTCCTACGGGAGGCAGCAGTGGGGAATCTTGGACAATGGGCGCAAGCCTGATCCAGCCATGCCGCGTGGATGATGAAGGCCCTAGGGTTGTAAAATCCTTTCGTCAGGGACGATAATGACGGTACCTGAAGAAGAAGCCCCGGCTAACTTCGTGCCAGCAGCCGCGGTAATACGAAGCGGGCTAGCGTTGTTCGGATTTACTGGGCGTAAAGCGCGTGTAGGCGGGCTTGCAAGTTGGGGGTGAAATCCCGAGGCTCAACGTCGGAACTGCCTCCAAAACTGCAAGGCTGGAAA
+
CC*CCCCC5CCCCCCCCCCCCCCCCCCCCCCCCCCCCCCCCCC5CCCCCCCCCCCCCCCCCCCCCCCCCCC5CCCCCCCCCCCCCCCCCCCCCCCCCCCCCCCCCCCCCCCCCCCCCCCCCCCCC5CCCCCCCC*CCCC*CCCCCCCCCCCCCC5CCCCCCC*CC*CCCCCCCCCCCCCCCCCC*CCCCCCCCCCCCCCCCCCCCCCCCCC5CCCCCCCCCCCCCCCCCCCCCCCCCCCCCCCCCCC5CCCCCCCCCCCCCCC5CCC*CCCCCCC5CCCCCCCCCCCCC*CCC*CCC5###
@VH01349:24:AACVJTHM5:1:1104:56045:29947 1:N:0:AGGTGAGA+CGCATAGA
AGCATGACTCCTACGGGAGGCAGCAGTCGGGAATTTTGGGCAATGGGCGAAAGCCTGACCCAGCAACGCCGCGTGAAGGATGAAATCCCTCGGGATGTAAACTTCGCAAGAACGGGAAGAATAAGCCGGTGTCAACACCACCGGTGATGACGGTACTGTTTGTAAGCTCCGGCTAACTCCGTGCCAGCAGCCGCGGTAATACGGGGGGAGCAAGCGTTGTTCGGATTTACTGGGCGTAAAGGGCGGGTAGGCGGCCACTGTAAGTCGGTTGTGAAATCTCCGGGCTTAACCCGGAAAGCGA
+
CCCCCCCCCCCCCCCCCCCCCCC5CCCCCCCCCCCCCCCCCCCCCCCCCCCCCCCCCCCCCCCCCCCCCCCCCCCCCCCCCCCCCCCCCCCCCCCCCCCCCCCCCCCCCCCCCCCCCCCCCCCCCCCCCCCCCCCCCCCCCCCCCCCCCCCCCCCCCCCCCCCCCCCCCCCCCCCCCCCCCCCCCCCCCCCCCCCCCCCC5CCCCCCCCC5CCCCCCCCCCCCCCCCCCCCCCCCCCCCCCCCCCCCCCCCCCCCCCCCCCCCCCCCCCCCCCCCCCCCC5CCCCCCCCC5CCCCCC*###
@VH01349:24:AACVJTHM5:1:1104:19481:31367 1:N:0:AGGTGAGA+CGCATAGA
AGCATGCTCCTACGGGAGGCAGCAGTGGGGAATATTGGACAATGGGGGCAACCCTGATCCAGCCATGCCGCGTGTGTGAAGAAGGCCTTCGGGTTGTAAAGCACTTTTGTTGGGGAAGAAAAGCACTGGGCTAATACCTTGGTGTCATGACGGTACCCAAAGAATAAGCACCGGCTAACTTCGTGCCAGCAGCCGCGGTAATACGAAGGGTGCAGGCGTTACTCGGAATTACTGGGCGTAAAGCGTGCGTAGGCGGTTTGTTAAGTCTGTCGTGAAAGCCCCGGGCTCAACCTGGGAATTA
+
CCCCCCCCCCCCCCCCCCCCCCCCCCCCCCCCCCCCCCCCCCCCCCCC5CCCCCCCCCCCCCCCCCC5CCCCCCCCCCCCCCCCCCCCCCCCCCCCCCCCCCCCCCCCCCCCCCCCCCCCCCCCCCCCCCCCCCCCCCCCCCCCCCCCCC*CCCCCCCCCCCCCCCCCCCCCCCCCCCCCCCCCCCCCCCCCCCCCCCCCCCCCCCCCCCCCCCCCC*CCCCCCCCCCCCCCCCCCCCCCC5CC5CC5CCCCCCCCC5CCCCCC5CCCCCCCCCCCCCCC5CCCCCCCCCC5CCCCCC###
@VH01349:24:AACVJTHM5:1:1104:71648:32219 1:N:0:AGGTGAGA+CGCGTAGA
AGCATGACTCCTACGGGAGCAGCAGTAAGGAATATTGGTCAATGGACGAAAGTCTGAACCAGCCATGCCGCGTGGAGGATGAAGGTCCTCTGGATTGTAAACTTCTTTTATATGGGACGAAAAAAGGGTTTTCTAACTCGTCTGACGGTACCATATGAATAAGCACCGGCTAACTCCGTGCCAGCAGCCGCGGTAATACGGAGGGTGCAAGCGTTATCCGGATTCACTGGGTTTAAAGGGTGCGTAGGTGGGTTGGTAAGTCAGTGGTGAAATCCCCGAGCTTAACTTGGGAACTGCCAGG
+
CCCCCCCCCCCCCCCCCCCCCCCCCCCCCCCCCCCCCCCCCCCCCCCCCCCCCCCCCCCCCCCCCCCCCCCCCCCCCCCC*CCCCCCCCCCCCCCCCCCCCCCCCCCCCCCCCCCCCCCCCCCCCCCCCCCCCCCCCCCCCCC*CCCCCCCCCCCCCCCC5CCCCCCCCCCCCCCCCCCCCCCC5CCCCCCCCCCCCCCCCCCCCCCCCCC5CCCCCCCCCCCCCCCCC*CCCCCCCCCCCCCCCCCCCCCCCCCCCCCCCCCCC*CCCCCCCCCCCCCCCCCCCCCCCCCCCCCCCC###
@VH01349:24:AACVJTHM5:1:1104:16508:32749 1:N:0:AGGTGAGA+CGCATAGA
AGCATGACTCCTACGGGAGGCAGCAGTGGGGAATTTTGCGCAATGGGCGAAAGCCTGACGCAGCAACGCCGCGTGAAGGATGAAGGCTCTCGAGTCGTAAACTTCTGTCTGGGGGAAAGATGATGACGGTACCCCCAAAGCAAGCCCCGGCTAATTCCGTGCCAGCAGCCGCGGTAATACGGAAGGGGCAAGCGTTGTTCGGAATTATTGGGCGTAAAGGGCGTGTAGGCGGCTTCGCAGGTCGGTGGTGAAAGCATACAGCTCAACTGTATTGAGGCACGGAAACGGCGGAGCTTGATCT
+
CCCCCCCCCCCCCCCCCCCCCCCCCCCCCCCCCCCCCCCCCCCCCCCCCCCCCCCCCCCCCCCCCCCCCCCCCCCCCCCCCCCCCCCCCCCCCCCCCCCCCCCCCCCCCCCCCCCCCCC5CCCCCCCCCCCCCCCCCCCCCCCC5CCCCCC5CCCCCCCCCCCCCCCCCCCCCCCCCCCCC5CCCCCCCCCCCCCCCCCCCCCC5CCCCCCCCCCCCCCCCCCCCCCCCCCCCCCCCCCCCCCCCCCCC*CCCCCCCCCCCCCCCCCCCCCCCCCC*CCCCCCCCCCCCCCCC55CCC###
@VH01349:24:AACVJTHM5:1:1104:76003:35248 1:N:0:AGGTGAGA+CGCATAGA
AGCATGACTCCTACGGGAGCAGCAGTAGGGAATCTTCCACAATGGACGAAAGTCTGATGGAGCAACGCCGCGTGAGTGAAGAAGATTTTCGGATCGTAAAACTCTGTTGTAAGGGAAGAACACGTACGAGAGTAACTGCTCGTACCTTGACGGTACCTTATTAGAAAGCCACGGCTAACTACGTGCCAGCAGCCGCGGTAATACGTAGGTGGCAAGCGTTGTCCGGAATTATTGGGCGTAAAGCGCGCGCAGGCGGTTCTTTAAGTCTGATGTGAAAGCCCACGGCTCAACCGTGGAGGCA
+
CCCCCCCCCCCCCCCCCCCCCCCCCCCCCCCCCCCCCCCCCCCCCCC5CCCCCCCCCCCCCCCCCC*CCCC*CCCCCCCCCCCCCCCCCCCCCCCCCCCCCCCCCCCCCCCCCCCCCCCCCC5CCC5CCCCCCCCCCCCCCCCCCCCCCCCCCCCC5CCCCCCCCCC5CCCCCC5CCCCCCCCCCCCCCCC*CCCCCCC5CC5CCCCCCCCC5CCCCCCCCCC5CCCCCCCC5C5CCCCCCC*5CCCCCCC5CCCCCC*CCCCCCCCCCCCCCCCCCCCCCCCCCCCCCCCC55CCC5###
@VH01349:24:AACVJTHM5:1:1104:42696:36592 1:N:0:AGGTGAGA+CGCATAGA
AGCATGACTCCTACGGGAGGCAGCAGTGAGGAATATTGCACAATGGGCGCAAGCCTGATGCAGCGACGCCGCGTGGGTGAAGAAGGTCTTCGGATCGTAAAGCCCTTTTCTGCGTGACGAGAGAGGACGGTAGCGCAGGAATAAGTCTCGGCTAACTACGTGCCAGCAGCCGCGGTAAAACGTAGGAGACGAACGTTATCCGGAGTTACTGGGCGTAAAGGGCGTGTAGGCGGTTTGTTAAGTCTGGCGTGAAAGCTCTCGGCTAAACCGGGAGAGGTCGTTGGATACTGGCAAACTAAAC
+
CCCCCCCCCCCCCCCCCCCCCCCCCCCCCCCCCCCCCCCCCCCCCCCCCCCCCCCCCCCCCCCCCCCCCCCCCCCCCCCCCCCCCCCCCCCCCCCCCCCCCCCCCCCCCCCCCCCCCCCCCCCCCCCCCCCCCCCCCCCC5CCCCCCCCC*CCCCCCCC5CCCCCCCCCCCCCCCCCCCCCCCCCCCCCCCCCCCCCCCCCCCCCCCCCCCCCCCCC**C5CCCCCCCCC5CCCCCCCCCCCCCCCCCCCCCCC*CCCCCCCCCCCCCC*CCCCCCCCCCCCCCCCCCCCCCCCCCCC###
@VH01349:24:AACVJTHM5:1:1104:24537:37974 1:N:0:AGGTGAGA+CGCATAGA
AGCATGACTCCTACGGGAGGCAGCAGTAAGGAATATTGGGCAATGGACGCAAGTCTGACCCAGCCATGCCGCGTGGAGGATGAAGGTCCTCTGGATTGTAAACTTCTTTTATCTGCGAAGAAACCCAAGATTTCTATTTTGGTTGACGGTACCAGATGAATAAGCACCGGCTAACTCCGTGGCAGCAGCCGCGGTAATACGGAGGGTGGAAGCGTTATCCGGATTCACTGGGTTTAAAGGGTGCGTAGGTGGATTGGTAAGTCCGTGGTGAAATCCCCAAGCTTAACTTGGGAACTGCGTG
+
CCCCCCCCCCCCCCCCCCCCCCCCCCCCCCCCCCCCCCCCCCCCCCCCC5CCCCCCCCCCCC5CCCCCCCCCCCCCCCCCCCCCC5CCCCCCCCCCCCCCCCCCCCCCCCCCCCC5CCCC5CCCC5CCCCCCCCCCCCCCCCCCCCCCCCCCCCCCCCCCCCCCCCCCCCCCCCCCCC*CC*CCCCCCCCCCCCCCCCCCCCCCCCCC*C5C5CCCCCCCCCCCCCCCCCCC5CCCCCC5CCCCCCCCCCCCCCCCCCCCCCCCCCCCCCCCCCCCCCCCCCC5CCCCCCC*CCCCCC###
@VH01349:24:AACVJTHM5:1:1104:61612:38542 1:N:0:AGGTGAGA+CGCATAGA
AGCATGACTCCTACGGGAGGCAGCAGTCGGGAATTTTGGGCAATGGGCGAAAGCCTGACCCAGCAACGCCGCGTGAAGGATGAAATCCCTCGGGATGTAAACTTCGCAAGAACGGGAAGAATAAGCCGGTGTCAACACCACCGGTGATGACGGTACTGTTTGTAAGCTCCGGCTAACTCCGTGCCAGCAGCCGCGGTAATACGGGGGGAGCAAGCGTTGTTCGGATTTACTGGGCGTAAAGGGCGGGTAGGCGGCCACTGTAAGTCGGTTGTGAAATCTCCGGGCTTAACCCGGAAAGCCG
+
CCCCCCCCCCCCCCCCCCCCCCCCCCCCCCCCCCCCCCCCCCCCCCCCCCCCCCCCCCCCCCCCCCCC*CCCCCCCCCCCCCCCCCCCCCCCCC5CCCCCCCCCCCCCCCCCCCCCCCCCCCCCCCCCCCCCCCCC55*CCCCCCCCCCCCCCCCCCCCCCCCCCCCCCCCCCCCCCCCCCCCCCCCCCCCCCC*CCCCCCCCCCCCCCC*CCC*CCCCCCCCCCCCCCCCCCC5CCCCCCCCCCCCCCCCCCCCCCCCCCCCCCCCCCCCCCC5CCCCCCCCCCCCCCCCCC*CCC*###
@VH01349:24:AACVJTHM5:1:1104:59643:39451 1:N:0:AGGTGAGA+CGCATAGA
AGCATGACTCCTACGGGAGGCAGCAGTAGGGAATCTTCCGCAATGGACGAAAGTCTGACGGAGCAACGCCGCGTGAGCGATGAAGGTCTTCGGATCGTAAAGCTCTGTTGTTAGGGAAGAACAAGTACCGGAGTAACTGTCGGTACCTTGACGGTACCTAACCAGAAAGCCACGGCTAACTACGTGCCAGCAGCCGCGGTAATACGTAGGTGGCAAGCGTTGTCCGGAATTATTGGGCGTAAACCGCGCGCAGGCGGTCCTTTAAGTCTGATGTGAAATCTTGCGGCTCAACCGCAAGTTC
+
CCCCCCCCCCCCCCCCCCC*CCCCCCCCCCCCCCCCCC*CCCCCCCCCCCCCCCCCCCCCCCCCCCCCCCCCCCCCCCCCCCCCCCCCCCCCCCCCCCCCCCCCCCCCCCCCCCCCCCCCCCCCCCCCCCCCCCCCCCCCCCCCCCCCCCCCCCCCCCCCCCCCCCCCCCCCCCC5CCCCCCCCCCCCCCCCCCCC5CCCCCCCCC5CCCCCCCCCCCCCCCC5CCCCCCCCCCCCCCCCCCC*C*C*CCCCCCCCCCCCCCCCCCCCCCCCCCCCCCCCC5CCCCCC5CCCCCCCC5###
@VH01349:24:AACVJTHM5:1:1104:29555:40151 1:N:0:AGGTGAGA+CGCATAGA
AGCATGACTCCTACGGGAGGCAGCAGTGGGGAATATTGGGCAATGGGCGAAAGCCTGACCCAGCGACGCCGCGTGGGGGATGAAGGCCTTCGGGTCGTAAACCCTTGTCGGGAGGGACGATGGGTCTGTGAGCTAATACCTCACAGACTTGACGGTACCTCCAGAGGAAGCCCCGGCTAACTCCGTGCCAGCAGCCGCGGTAATACGGAGGGGGCAAGCGTTGCTCGGAATTACTGGGCGTAAAGGGTCCGTAGGCGGCTTCATAAGTTAGATGTGAAAGCTCAGGGCTTAACCCTGACCG
+
CCCCCCCCCCCCCCCCCCCCCCCCCCCCCCCCCCCCCCCCCCCCCCCCCCCCCCCCCCCCCCCCCCCCCCCC5CCCCCCCCCCCCCCCCCCCCCCCCCCCCCCCCCCCCC5CCCCCCCCCCCCCCCCCCCCCCCCCCCCCCCCCCCCCCCCCCCCCCCCCCCCCCCCCCCC*CCCCCCCCCCCCCCCCCCCCCCCCCCCCCCCCCCCCCCCCCCCCCCCCCCCCCCCCCCC5CCCCCCCCCCCCCCCCCCCCCCCCC5CCCCCCCCCCCCCCCCCCCCCCCCCCCCCCCCCCCCCCCC###
@VH01349:24:AACVJTHM5:1:1104:71080:40549 1:N:0:AGGTGAGA+CGCATAGA
AGCATGACTCCTACGGGAGGCAGCAGTGGGGAATTGTTCACAATGGGCGCAAGCCTGATGACGCAACGCCGCGTGGGGGATGAAGGTCTTCGGATCGTAAACCCCTGTCGAATGGGACGAATAGCCTTCGGATTAATACCCCGGAGGAATGACGGTACCGTTAAAGGAAGCCACGGCTAACTCTGTGCCAGCAGCCGCGGTAATACAGAGGTGGCAAGCGTTGTTCGGAATTACTGGGCGTAAAGGGCGCGTAGGCGGCCATCTAAGTCAGACGTGAAATCCCCCGGCTCAACCTGGGCCT
+
CC*CCCCCCCCCCCCCCCCCCCCCCCCCCCCCCCCCCCCCCCCCCCCCCCCCCCCCCCCCCC**CCCCCCCCCCCCCCCCCCCCCCCCCCCCCCCCCCCCCCCCCCCCCCCCCCCCCCCCCCCCCCCCCCCCCCCCC*C5CCCCCCCCCCCCCCCCCCCCCCC5CCC5CCCCCCCCCCCCCCCCCCCCCCCCCCCCCCCCCCCC*CCCCCCCCC*CCCCCCCCCCCCCCCCCCCCCCCCCCCCCCCCCC5CCCCCCCCCCCCCCCCC55CCCCCCCCCCCCCC5CCCCCCCCCCCCCC###
@VH01349:24:AACVJTHM5:1:1104:59113:45433 1:N:0:AGGTGAGA+CGCATAGA
AGCATGACTCCTACGGGAGGCAGCAGTAGGGAATCTTCCGCAATGGACGAAAGTCTGACGGAGCAACGCCGCGTGAGCGATGAAGGCCTTCGGGTCGTAAAGCTCTGTTGTTAGGGAAGAACAAGTACCGTTCGAATAGGGCGGTACCTTGACGGTACCTAACCAGAAAGCCACGGCTAACTACGTGCCAGCAGCCGCGGTAATACGTAGGTGGCAAGCGTTGTCCGGAATTATTGGGCGTAAAGCGCGCGCAGGCGGTTCCTTAAGTCTGATGTGAAAGCCCACGGCTCAACCGTGGCGC
+
CCCCCCCCCCCCCC5CCCCCCCCCCCCCCCCCCCCCCCCCCCCCCCCCCCCCCCCCCCCCCCCCCCCCCCCCCCCCCCCCCCCCCCCCCCCCCCCCCCCCCCCCCCCCCCCCCCCCCCCCCCCCCCCCCCCCCCCCCCCCCCCCCCCCCCCCCCCCCCCCCCCCCCCCCCCCCCCC5CCC5CCCCCCCCCCCCCCCCCCCCCCCCCCCCCCCCCCCCCCCCCCCCCCCCCCCCCCC5CCCCCCC5CCCCCCCCCCCCCCCCCCCCCCCCCCCC*CCCCCCCCCCCCCCCCCCCCCCCC###
@VH01349:24:AACVJTHM5:1:1104:59530:45812 1:N:0:AGGTGAGA+CGCATAGA
AGCATGACTCCTACGGGAGGCAGCAGCTAGGAATCTTGGGAATGGGCGAAAGCCTGACCCAGCAACGCCGCGTGGGCGATGAAGGCCTTCGGGTCGTAAAGCCCTTTTGTGGGGGAAGATGATGACGGTACCCCACGAATAAGCCACGGCTAACTACGTGCCAGCAGCCGCGGTAATACGTAGGTGGCAAGCGTTGTCCGGATTTACTGGGCGTAAAGGGCGTGCAGGCGGTTCGTTAAGTTCGAGGTGAAAGCTCCCGGCTCAACTGGGAGAGGTCCGCGGATACTGGCGGACTTGAGCT
+
CCCCCCCCCCCCCCCC5CCCCCCCCC5CCCCCCC5CCCCCCCCCCCCCCCCCCCCCCC5CCCCCCCCCCCCCCC*C*CCCCCCCCCCCCCCCCCCCCCCCC5CCCCCCCCCCCCCCCCCCCCCCCCCCCCCCC*CCCCCCCC*CCCCCCCCCCCCCCC*CCCCC*C5CCCCCCCCCC5CCCCCCCCC*CCCCC55CCCCCCCCCCCCCCCCCCCCC5CCCCCCCCCCCCCCCCCCCCCCCCC5CCCCCCCCCCC5CCCCCCCCCCCCCCCCCCCCCCC*CCCCCC5CCCCCCCC*C55###
@VH01349:24:AACVJTHM5:1:1104:59037:47478 1:N:0:AGGTGAGA+CGCATAGA
AGCATGACTCCTACCGGAGGCAGCAGTCGAGGATCTTCGGCAATGGGCGCAAGCCTGACCGAGCGACGCCGCGTGTGGGACGAAGGCCTTCGGGTTGTAAAGCACTGTCGAGGGGGAGAAAGGCCGCAAGGCTTGATCGATCCCTGGAGGAAGCACGGGCTAAGTTCGTGCCAGCAGCCGCGGTAAGACGAACCGTGCGAACGTTGTTCGGATTCACTGGGCTTAAAGGGCGCGTAGGCGGGCAGACGAGTCCGGTCTGAAATCTTTCGGCCCAACCGGAAAAGGGCCCTGGATACTGAAC
+
CCCCCCCCCC5CCC**CCC5CCC5CCCCCCCCCCCC55CCCCCCC*CCCCCCCCCCCCCCCCCCCC*CCCCC5CCCC*C5CCCCCCC5C*C*CCCC5CCC55*CCCCCC555CCC*CC5CCCCC5C*CC**CCC5CC5CCCCCCCCCCCC5CC*5CCCCCCC*CCC55CCCCCCCCCCCC*CCCCCC*CCC5C5*CC5CCC5C5**55C*55CCCCC55*5CCCCC5**5C555C555C55C5CCCC*C5CC55C**C555CCCCC55*55C5C*555*5*55*5555555*55555*###
@VH01349:24:AACVJTHM5:1:1104:42014:49125 1:N:0:AGGTGAGA+CGCATAGA
AGCATGACTCCTACGGGAGGCAGCAGTGGGGAATATTGGACAATGGGCGCAAGCCTGATCCAGCCATGCCGCGTGAGTGAAGAAGGCCCTAGGGTTGTAAAGCTCTTTCAGCGGGGACGATAATGACGGTACCCGCAGAAGAAGCCCCGGCTAACTTCGTGCCAGCAGCCGCGGTAATACGAAGGGGGCTAGCGTTGTTCGGAATTACTGGGCGTAAAGCGCGCGTAGGCGGACATTTAAGTCAGGGGTGAAATCCCGGGGCTCAACCCCGGAACTGCCTTTGATACTGAGTGTCTGGTAG
+
CCCCCCCCCCCCCCCCCCCCCCCCCCCCCCCCCCCCCCCCCCCCCCCCCCCCCCCCCCCCCCCCCCCCCCCCCCCCCCCCCCCCCCCCCCCCCCCCCCCCCCCCCCCCCCCCCCCCCCCCCCCCCCCCCCCCCCCCCCCCCCCCCCCCCCCCCCCCCCCCCCCCCCCCCCCCCCCCCCCCCCCCCCCCCCCCCCCCCCCCCCCCCCCCCCCCCCCCCC5CCCCCCCCCCCCCCCCCCCCCCCCCCCCCCCCCCCCCCCC5CCC*CCCCCCCCCCCCCC*CCCCCCCCCCCCCCCCCCC###
@VH01349:24:AACVJTHM5:1:1104:62559:52627 1:N:0:AGGTGAGA+CGCATAGA
AGCATGACTCCTACGGGAGGCAGCAGTGGGGAATTTTGGGCAATGGCCGCAAGGCTGACCCAGCGACGCCGCGTGCGGGAGGAAGCCCTTCGGGGTGTAAACCGCTGTCAGGGGGGACGAAAGAGGGGTGTCGGAATACGGCACCTCGGTGACGGTACCTTCAGAGGAAGCGCCGGCTAACTCCGTGCCAGCAGCCGCGGTAAGACGGAGGGCGCGAGCGTTGTTCGGAATCACTGGGCGTAAAGCGCGCGCAGGCGGGTCTGTAAGTCGGGAGTGAAAGACCGGGGCTCAACCCCGGTGA
+
CCCCCCCCCCCCCCCCCCCCCCCCCCCCCCCCCCCCCCCCCCCCCCCCCCCCCCCCCCCCCCCCCCCCCCCCCCCCCCCCCCCCCCCCCCCCCCCCCCCCCCCCCCCCCCCCCCCCCCCCCCCCCCCCCCCCCCCCCCCCCCCCCCCCCCCCCCCCCCCCCCCCCCCCCCCCCCCCCCCCCCCCCCCC5CCCC*CCCCC5CCCCCCCCCCC*CC*CCCCCCCCCCCCCCCCCCCCCCCCCCCCCCCCCCCCCCC*CCCCCCCCCCC5CCCCCCCCCCCCCCCCCCCCCCCCCC*CC5C###
@VH01349:24:AACVJTHM5:1:1104:23571:53479 1:N:0:AGGTGAGA+GGCATAGA
AGCATGACTCCTACGGGAGGCAGCAGTGGGGAATCTTGCGCAATGGGCGAAAGCCTGACGCAGCGACGCCGCGTGCGGGAAGAAGGCCTTCGGGTTGTAAACCGCTTTCAGGAGGGACGAAGCCACTCGGGTTAATAGCCCAGAGGGTGACGGTACCTCCAGAAGAAGCCCCGGCTAACTACGTGCCAGCAGCCGCGGTAATACGTAGGGGGCTAGCGTTGTCCGGATTTATTGGGCGTAAAGAGCGCGTAGGCGGCCGGCTAAGTCCGACGTGAAATCTGGAGGCTTAACCTCCTGGTGG
+
CCCCCCCCCCCCCCCCCCCCCCCCCCCCCCCCCC5CCCCCCCCCCCCCCCCCCCCCCCCCCCC5CCCCCCCCCCCCCCCCCCCCCCCCCCCCCCCCCCCCCCCCCCCCCCCCCCCCCCCCCC*CCCCCCCC5CCCCCCCCCCCCCCCCCCCCCCCCCCCCCCCCCCCC5CCC*CCCCCCCCCCCCCCCCCC5CC5CCCCCCCCCCC5CCCCCCCCCCCCC5CCCCCC*CCCCCCCCCCCCCCCCCCC*CCCCCCCCCCCCCCCCCCCCCCCCCCCCCCC*CCCCCCCCCCC*5CCCC*###
@VH01349:24:AACVJTHM5:1:1104:59700:55827 1:N:0:AGGTGAGA+CGGATAGA
AGCATGACTCCTACGGGAGGCAGCAGTGGGGAATTGTTCGCAATGGGCGCAAGCCTGACGACGCAACGCCGCGTGGAGGATGAAGACCTTCGGGTCGTAAACTCCTTTCGACCGAGATGAATTCTCGCCGACCTAATACGTCGGCGGGGTGACAGTATCGAGGGAAGCAGCCCCGGCTAACTCCGTGCCAGCAGCCGCGGTAATACGGGGGGGGCAAGCGTTGTTCGGAATTACTGGGCGTAAAGGGTTCGTAGGTGGCCCGCTAAGTCACACGTGAAATCCCTCAGCTTAACTGGGGGAT
+
CCCCCCCCCCCCCCCCCCCCCCCCCCCCCCCCCCCCCCCCCCCCCCCCCCCCCCCCCCCCCCCCCCCCCCCCCC5CCCCCCCCCCCCCCCCCCCCCCCCCCCC5CCCCCCCCCCCCCCCCCCCCCCCCCCCCCCCCC5CCCCCCCC*CCCCCCCCCCCCCCCCCCCCCCCCCCCCCCCCCCCCCCCCCCCCCC5CCCCCCCCCCCCCCCCCCCCCCCCCCCCCCCCCCCCCCCCCCCCCCCCCCCCCCCCCCCCCCCCCCCCCCCCCCCCCCCCCCCCCCCCCCCCC**CC5CCCCCC###
@VH01349:24:AACVJTHM5:1:1105:68372:3840 1:N:0:AGGTGAGA+CGCATAGA
AGCATGACTCCTACGGGAGGCAGCAGCAAGGAATTTTCCGCAATGGGCGCAAGCCTGACGGAGCAACGCCGCGTGGGGGATGACGCCTTTCGGGGTGTAAACCCCTTTTCTGCGGGAGGACAACCGACAGTACCGCAGGAAGAAGGCCCGGCTAACTACGTGCCAGCAGCCGCGGTAATACGTAGGGGCCGAGCGTTGTCCGGAATTACTGGGCGTAAAGCGCGCGCAGGCGGCTGGTCAAGCCCGACGTGAAAGCCCCCGGCTCAACCGGGGAGGGTCGTCGGGGACTGATCGGCTTAAT
+
CCCCCCCCCCCCCCCCCCCC*CCCCCCCC5CCCCCCCCC5CCCCCCCCCCCCCCCCCCC5CCCCCCCCCCCCCCCCCCCCCCCCCCCCCCCC5CCCCCCCCCCCCCCCCCCCCCCCCCCCCCCCCCCCCCCCCCCCCCCCCCCCCCC5CCCCCCCCCCCCCCCCCCCC*5C*CC5CCCCCCCCC*C*CCCCCCC5CCCC*CCCCCCCCCCCC*CCCCC*CCCCCCCCCC5CCC5CCCCCCCCCCCCCCCC5CCCCC5CCC5CCCCCCCC5CC*CCCCC*CC*C55CCCCCCCCCCC*C###
@VH01349:24:AACVJTHM5:1:1105:44305:4010 1:N:0:AGGTGAGA+CGCATAGA
AGCATGACTCCTACGGGAGGCAGCAGTGGGGAATCTTGCGCAATGGGCGGAAGCCTGACGCAGCGACGCCGCGTGGGGGATGAAGGCCTTCGGGTCGTAAACCTCTTTCAGCAGGGACGAAGGTGACGTGTACCTGCAGAAGAAGCGCCGGCCAACTACGTGCCAGCAGCCGCGGTAATACGTAGGGCGCGAGCGTTGTCCGGAGTTACTGGGCGTAAAGGGCTCGTAGGCGGCTTGTCGCGTCGGCTGTGAAAGCCCACGGCTCAACCGTGGAATTGCAGTCGATACGGGCAGGCTATCC
+
CC*CCCCCCCCCCCCCCCCC*CCCCCCCCCCCCCCCCCCCCCCCCCCCCCCCCCCCCCCCCCCCCCCC5CC*CCCCCCCCCCCCCCCCCCCCCCCCCCCCCCCCCCCCCCCCCCCCCCCCCCCCCCCCCCCCCCCCCCCCCCCCCCCCCCCCCCCCCCCCCCCCCCCCCCCCC5CCCCCCCCCCCCC5C*CC5CCCCCCCCCCCCCCCCCCC*CCCCCCC*CCCC5CCCCCCCCCCCCCCCCCCCCCCCCCCCCCCCCCCC*5CCCCCCCCCCCCCCCCCCCCCCCCCCCCCCCCCCC###
@VH01349:24:AACVJTHM5:1:1105:25597:8440 1:N:0:AGGTGAGA+CGCATAGA
AGCATGACTCCTACGGGAGGCAGCAGTAAGGAATATTGGTCAATGGGCGCAAGCCTGAACCAGCCATCCAGCGTGCAGGAAGAAGGCCCTACGGGTTGTAAACTGCTTTTGTCAGGGAATAAACCCTTGGATTTACTCCGAGGCTGAAGGTACCTGAAGAATAAGCACCGGCTAACTCCGTGCCAGCGGCCGCGGTAATACGGAGGGTGGGAGCGTTATCCGGAATTACTGGGTTTAAAGGGTGCGTAGGCGGCGCCGTAAGTCAGGAGTGAAAGTTTGCGGCTCAACCGTAAAATTGCAC
+
CCCCC5CCCCCCCCCCCCCCCCCCCCCCCCCCCCCCCCCCCCCCCCCCCCCCCCCCCCCCCCCCCCCC5CCCCCCCCCCCCCCCCCCCCCCCCCCCCCCCCCCCCCCCCCCCCCCCCCCC5CCCC5CCCCCCCCCCCCCCCCCCCCCCCCCCCCCCCCCCCCCCCCCCCCCCCCCCCCCCCCCC*CCCCCCCCCCCCCCCCCCCCCCCC*CCCCCCCCCCCCCCCCCCCCCCCCCCCCCCCCCCCCCCCCCCCCCCCCCCCCCCCCCCCCCCCCCCCCCCCC*CCCCCCCCCCCCCCC###
@VH01349:24:AACVJTHM5:1:1105:56083:11886 1:N:0:AGGTGAGA+CGCATAGA
AGCATGACTCCTACGGGAGGCAGCAGTCGGGAATTTTGGGCAATGGGCGAAAGCCTGACCCAGCAACGCCGCGTGAAGGATGAAATCCCTCGGGATGTAAACTTCGCAAGAACGGGAAGAATAAGCCGGTGTCAACACCACCGGTGATGACGGTACTGTTTGTAAGCTCCGGCTAACTCCGTGCCAGCAGCCGCGGTAATACGGGGGGAGCAAGCGTTGTTCGGATTTACTGGGCGTAAAGGGCGGGTAGGCGGCCACTGTAAGTCGGTTGTGAAATCTCCGGGCTTAACCCGGAAAGCCC
+
CCCCCCCCCCCCCCCCCCCCCCCCCCCCCCCCCCCCCCCCCCCCCCCCCCCCCCCCCCCCCCCCCCCCCCCCCCCCCCCCCCCCCCCCCCCCCCCCCCCC5CCCCCCCCCCCCCCCCCCCCCCCCCCCCCCCCCCCCCCCCCCCCCCCCCCCCCCCCCCCCCCCCCCCCCCCCCCCCCCCCCCCCCC*CCCCCCCCCCCCCCC5CCCCCCCCCCCCCCCCCCCCCCCCCCCCCCCCCCC5CCCCCCCCCCCCCC*CCCCCCCCCCCCCCCCCCCC5CCCCCCCCCCCCCC*CCCCCCC###
@VH01349:24:AACVJTHM5:1:1105:74261:13552 1:N:0:AGGTGAGA+CGCATAGA
AGCATGACTCCTACGGGAGGCAGCAGTAGGGAATCTTCCGCAATGGACGAAAGTCTGACGGAGCAACGCCGCGTGAACGATGAAGGCCTTCGGGTCGTAAAGTTCTGTTGTTAGGGAAGAACAAGTACCAGAGTAACTGCTGGTACCTTGACGGTACCTAACCAGAAAGCCACGGCTAACTACGTGCCAGCAGCCGCGGTAATACGTAGGTGGCAAGCGTTGTCCGGAATTATTGGGCGTAAAGCGTACGCAGGCGGTTTCTTAAGTCTGATGTGAAAGCCCACGGCTCAACCGTGGATGG
+
CCCCCCCCCCCCCCCCCCCCCCCCCCCCCCCCCCCCCCCCCCCCCCCCCCCCCCCCCCCCCCCCCCCCCCCCCCCCCCC*CCCCCCCCCCCCCCCCCCCCCCCCCCCCCCCCCCCCCCCCCCCCCCCCCCCC5CCCCCCCCCCCCCCCCCCCCCCCCCCCCCCCCCCCCCCCCCCCCCCCCCCCCCCCCCCCCCCCCCCCCCCCCCCCCCCCC*CCCCCCCCCC5CCCCCCCCCCCCCCCC*CCCCCCCCCCCCCCCCCCCCCCCCCCCCCCCCCCCCCCCCCCCC5CCCCCCCCCCC###
@VH01349:24:AACVJTHM5:1:1105:44116:14006 1:N:0:AGGTGAGA+CGCATAGA
AGCATGACTCCTACGGGAGGCAGCAGTGGGGAATATTGCACAATGGGCGAAAGCCTGATGCAGCGACGCCGCGTGAGGGATGACGGCCTTCGGGTTGTAAACCTCTTTCAGTAGGGAAGAAGCGAAAGTGACGGTACCTGCAGAAGAAGCGCCGGCTAACTACGTGCCAGCAGCCGCGGTAATACGTAGGGCGCAAGCGTTATCCGGAATTATTGGGCGTAAAGAGCTCGTAGGCGGTTTGTCGCGTCTGCCGTGAAAGTCCGGGGCTCAACTCCGGATCTGCGGTGGGTACGGGCAGTCC
+
CCCCCCCCCCCCCCCCCCCCCCCCCCCCCCCCCCCCCCCCCCCCCCCCCCCCCCCCCCCC*CCCCCCCCCCCCCCCCCCCCCCCCCCCCCCCCCCCCCCCCCCCCCCCCCCCCCCCCCCCCCCCCCCCCCCCCCCCCCCCCCCCCCCCCCCCCCCCCCCCCCCCCCCCCCCCCCCCCCCC5CC5CCCCCCCCCCCC55CCCCCCCCCCCCC*CCCCCCCCCCCCCC5CCCCCCCCCCCCCCCCCCCCCCCCCCCCCCCCCCCCCCCCCCCCCCC55CCCCCC*CCCCCCCC*CCCCC*###
@VH01349:24:AACVJTHM5:1:1105:22283:14479 1:N:0:AGGTGAGA+CGCATAGA
AGCATGACTCCTACGGGAGGCAGCAGTCGAGAGGCTTCGGCAATGGGGGAAACCCTGACCGAGCGACGCCGCGTGGAGGATGAAGGCCTTTGGGTTGTAAACTCCTGTCATGTGGGAAGAAACGCCACCGCGCGAATAGTACGGTGGTCTGACGGTACCACAAGAGGAAGCTCCGGCTAACTCCGTGCCAGCAGCCGCGGTAATACGGGGGGAGCGAACGTTGTTCGGAATCACTGGGCGTAAAGGGGGTGTAGGCGGCTGGATAAGTGGGATGTTAAATCCCCCGGCTCAACCGGGGGCT
+
CCCCC5CCCCCCCCCC*CC5CCCCCCCCCC*5CC5CCCCCCCCCCCCCCCCCCCCCCCCCCCCCCCCCCCC5CCCCCCCCCCCCCCCCCCCCCCCCCCCCCCCCCCCCCCCCCCCCCCCCCCCCCCCCCCCCCCCCCCCCC*5CCCCCC*CCCCCCCCCCCCC5CCCCCCCCCCCCCCCCCCCCCCCCCCCCCCCCCCCCCCCCCCCCCCCCCC5CCCC*CCCCCCCCCCCCCCCCCCC55CCCC*5*CCCCCCC*CC5CCCCCC5*CCCCCCCCC5CCCCCCCCCCCCCCCCCCCCC###
@VH01349:24:AACVJTHM5:1:1105:38473:14763 1:N:0:AGGTGAGA+CGCATAGA
AGCATGACTCCTACGGGAGGCAGCAGTGGGGAATCTTGCACAATGGGCGAAAGCCTGATGCAGCAACGCCGCGTGCGGGAAGAAGGCCCTAGGGTTGTAAACCGCTTTCAGCAGGGAAGAAACTGACGGTACCTGTAGAAGAAGGTGCGGCCAACTACGTGCCAGCAGCCGCGGTGACACGTAGGCACCAAGCGTTGTCCGGATTTATTGGGCGTAAAGAGCTCGTAGGCGGTTCGGTAAGTCGGGTGTGAAAACTCTGGGCTCAACCCAGAGCCGCCACCTGATACTGCTGTGACTCCCG
+
CCCCCCCCCCCCCCCCCCCC*CCCCCCC5CCCCCCCCCCCCCCCCCCCCCCCC*CCCCCCCCCCCCCCCCCCCCCCCCCCCC5CCC5CCCCCCCCCCCCCCCCCCCCCCCCCCCCCCCCCCCCCCCCCCCCCCCCCCCC*CCCCCCCCCC5CCCCCCCCCCC5CCCCCCCCCCCC5CCCCCCCCCCCCCCCC*CCCCC*CCCCCCCCCCCCCC5CCCCCCC*CCCCCCCCCCCCCC5CCCCCCCCCCCCCCCCCCCCC5C5CCCCCCC*CCCCCCCCC55CCCCCCCCCCCCCCCCC5###
@VH01349:24:AACVJTHM5:1:1105:63544:15028 1:N:0:AGGTGAGA+CGCATAGA
AGCATGACTCCTACGGGAGGCAGCAGTGGGGAATTTTTCGCAATGGGGGCAACCCTGACGAAGCAATGCCGCGTGGGTGATGAAGTCTCTTGGGACGTAAAACCCTTTCGACAGGGACGAAACCGCAAGGTTGACGGTACCTGTAGAAGAAGCCCCGGCTAACTCCGTGCCAGCAGCCGCGGTAATACGGGGGGGGCAAGCGTTGTTCGGAATTACTGGGCGTAAAGGGTGCGTAGGCGGTCCTTTAAGTCTGATGTGAAAGCCCACGGCTCAACCGTGGAGGGTCATTGGAAACTGGAGT
+
CCCCCCCCCCCCCCCCCCCCCCCCCCCCCCCCCCCCCCCCCCCCCCCCCCCCCCCCCCCCCCCCCCC*CCCCCCCCCCCCCCCCCCCC5CCCCCCCCCCCCCCCCCCCCCCCCCCCCCCCCCCCCCCCCCCCCCCCCCCCCCCCCCCCCCCCCC5CCCCCCCCCCCCCCCCCC5CC5CCCCCCCCCCCCCCCCCCC*CCCCCCCCCCCCCCCCCCCCCCCCCCCCCC*CCCCCCCCCCCCCCCCCCCCCCCCCCCCCCCCCC5CCCCCCCCCCCCCCCC5CCC*C5CCCCCCCCCCC*###
@VH01349:24:AACVJTHM5:1:1105:8025:15748 1:N:0:AGGTGAGA+CGCATAGA
AGCATGACTCCTACGGGAGGCAGCAGTAGGGAATCTTCCGCAATGGACGAAAGTCTGACGGAGCAACGCCGCGTGAACGAAGAAGGCCTTCGGGTCGTAAAGTTCTGTTGTTAGGGAAGAACAAGTACCAGAGTAACTGCTGGTACCTTGACGGTACCTAACCAGAAAGCCACGGCTAACTACGTGCCAGCAGCCGCGGTAATACGTAGGTGGCAAGCGTTGTCCGGAATTATTGGGCGTAAAGCGCGCGCAGGTGGTTCCTTAAGTCTGATGTGAAAGCCCACGGCTCAACCGTGGACAT
+
CCCCCCCCCCCCCC5C*CCCCCCCCCCCCCCCCCC5CCCCCCCCCCCCCCCCCCCCCCCCCCCCCCC5CCCCCCCCCCCCCCCCCCCCCCCCCCCCCCCCCCCCCCCCCCCC5CCCCCCCCCCCCCCCCCCCCCCCCCCCCCCCCCCCCCCCCCCCCCCCCCCCCCCCCCCCCCCCCCCCCCCCCCCCCCCCCCCCCC5CCCCCCCCCCCCCCCC5CCCCCCCC5*CCC5C5CCCCCCCCCCCCC*CCCCCCCCCCCCCCCCCCCCCCCCC*CCCCCCCCCCCCC*CCCCCC*CC5C5###
@VH01349:24:AACVJTHM5:1:1105:40329:16657 1:N:0:AGGTGAGA+CGCATAGA
AGCATGACTCCTACGGGAGGCAGCAGTGGGGAATATTGGACAATGGGGGAAACCCTGATCCAGCAATGCCGCGTGAGTGATGAAGGCCTTAGGGTTGTAAAGCTCTTTCGGCGGGGAAGATGATGACGGTACCCGCAGAAGAAGCCCCGGCTAACTTCGTGCCAGCAGCCGCGGTAATACGAAGGGGGCTAGCGTTGTTCGGAATTACTGGGCGTAAAGGGCGCGTAGGCGGCGCATTAAGTCAGGTGTGAAAGCCCTGGGCTCAACCCAGGAATAGCACTTGATACTGATGCGCTTGAGT
+
CCCCCCCCCCCCCCCCCCCCCCCCCCCCCCCCCCCCCCCCCCCCCCCCCCCCCC5CCCCCCCC*CCCC*CCCCCCCCCCCCCCCCCCCCCCCCCCCCCCCCCCCCCCCCCCCCCCCCCCCCCCCCCCCCCCCCCCCCCCCCCCCCC*CCCCCCCCCCCCCCCCCCCCCCCCCCCCCCCCCCCCCCCCCCCCCCCCCCCCCCCCCCCCCCCCCCCCCCCCCCCCCCCCCCCCCCCCCCCCCCCCCCCCCCCCCCCCCCCCCCCCCCCCCCCCCCCCCCCC*CCCCCCCCCCCC5CCCCC###
@VH01349:24:AACVJTHM5:1:1105:14217:18758 1:N:0:AGGTGAGA+CGGATAGA
AGCATGACTCCTACGGGAGGCAGCAGTGGGGAATATTGGACAATGGGGGAAACCCTGATCCAGCGACGCCGCGTGGGTGAAGAAGGCCTGCGGGTTGTAAAGCCCTTTCGGTAGGGACGAAAGCCTCCGACCTAACACGTCGGGGGGTTGACTTAACCTACAGAAGAAGCACCGGCTAACTCTGTGCCAGCAGCCGCGGTAATACAGAGGGTGCGAGCGTTAATCGGAATTACTGGGCGTAAAGCGCACGTAGGCGGCTTGGTATGTCGGGTGTGAAATCCCCGGGCTCAACCTGGGAGTA
+
CCCCCCCCC*CCCCCCCCCC5CCCCCCCCCCCCCCCCCCCCCCCCCCCCCCCCCCCCCCCCCCCCCCCCCCCCCCCCCCCCCCCCCCCCCCCCCCCCCCCCCCCCCCCCCCCCCCCCCCCCCCCCCCCCCCCCCCCCCCCCCCCCCCCCCCCCCCCCCCCCCCCCCCC*CCCCCCCCCCCCCCCCCCCCCCCCCCCCCCCCCCCCCCCCCCCCCCCCCCCCCCCCCCCCCCCCC5CCCCCCCCC5C*CCCCCCCCCCCCCCCCC*CCCCCCCCCCCCCCC*CCCCCCC5CCCCCCCCC###
@VH01349:24:AACVJTHM5:1:1105:18875:19818 1:N:0:AGGTGAGA+CGCATAGA
AGCATGACTCCTACGGGAGGCAGCAGTGGGGAATCTTGCGCAATGGCCGAAAGGCTGACGCAGCGACGCCGCGTGCGGGAGGAAGCCCTTCGGGGTGTAAACCGCTGTCAGGGGGGAAGAACCTCCGGGGTCGGAATACGGCTTCGGACTGGCGGTACCCCCAGAGGAAGCGCCGGCTAACTCCGTGCCAGCAGCCGCGGTAAGACGGAGGGCGCGAGCGTTGTTCGGAATTACTGGGCGTAAAGCGCGCGCAGGCGGATGGGCAAGTCGGAAGTGAAATTCCGGGGCTCAACCCCGGGTA
+
CCCCCCCCCCCCCCCCCCCCCCCCCCCCCCCCCCCCCC*CCCCCCCCC*CCC5CCCCCCCCCCCCCCCCCCCCCCCCCCCCCCCCCCCCCCCCC*CCCCC5CCCCCCCCCCCCCCCCCCCCCC5CCCCCCCCCCCCCCCCC*CCCCCCCCCCCCCCCCCC5CCCCCCCCCCCCCCCCCCCCCCCCCC5CCCCCCCCCCCCCCC*5CCCCCCCC5CC5CCCCCCCCCCCCCCCCCCCCCCCCCCC5CCCCCC5CCCCCCCCCCCCCCCCCCCCCCCCCCCCCCCCCCCCCCCCCCCCCC###
@VH01349:24:AACVJTHM5:1:1105:49588:20197 1:N:0:AGGTGAGA+CGCATAGA
AGCATGACTCCTACGGGAGGCAGCAGTGGGGAATTTTGGACAATGGGGGCAACCCTGATCCAGCCATGCCGCGTGAGTGAAGAAGGCCTTCGGGTTGTAAAGCTCTTTCGGCCGGGAAGAAATCGGTCTCTCTAATACAGGGATCGGATGACGGTACCGGACTAAGAAGCACCGGCTAACTACGTGCCAGCAGCCGCGGTAATACGTAGGGTGCGAGCGTTAATCGGAATTACTGGGCGTAAAGCGTGCGCAGGCGGTTTTTTAAGACAGGCGTGAAATCCCCGGGCTTAACCTGGGAGGT
+
CCCCCCCCCCCCCCCCCCCCCCCCCCCCCCCCCCCCCCCCCCCCCCCCCCCCCCCCCCCCCCCCCCCCCCCCCCCCCCCCCCCCCCCCCCCCCCCCCCCCCCCCCCCCCCCCCCCCCCCCCCCCCCCCCCCCCCCCCCCCC*CCCCCCCCCCCCCCCCCCCCCCCCCCCCCCCCCCCCCCCCCCCCCCCCCCCCCCCCCCCCCC5CCCCCCCCCCCCCCCCCCCCCCCCCCCCCCCCCCCCCCCCCCCCCCCCCCC5CCCCCCCCCCCCC*CCCCCCCCC5CCCCCCCCCCCCCCCCC###
@VH01349:24:AACVJTHM5:1:1105:26601:20727 1:N:0:AGGTGAGA+CGCATAGA
AGCATGACTCCTACGGGAGGCAGCAGCAAGGAATTTTCGTCAATGGGCGCAAGCCTGAACGAGCAACGCCGCGTGGAGGATGACGGCCTTCGGGTTGTAAACTCCTTTTTCGGGGGACGATTGTGACGGTACCCCGGGAATAAGGCTCGGCTAACTCTGTGCCGGCAGCCGCGGTAAGACAGAGGAGCCAAGCGTTGTCCGGATTGACTGGGCGTAAAGCGCACGCAGGCGGACGCGCGCGTGGGGTGTGAAATCTGGCCGCTTAACGGCCAGGCGGCATCCCATACGGCGCGTCTGGTGG
+
CCCCCCCCCCCCCCCCCCCCCCCCCCCCCCCCCCCCCCCCCCCCCCCCCCCCCCCCCCCCCCCCCCCCCCCC5CCCCCCCCCCCCCCCCCCCCCCCCCCCCCCCCCCCCCCCCCCCCCCCCCCCCCCCCCCCCCCCCCCCCCCCCCCCC*CCCCCCCCCCCCCCCCCCCCC5CCCCCCCCCCCCCCCCCCCCCCCCCCCCCCCCCCCCCCCCCCCCCCCCCCCCCCCCCCC5CCCCCCCCCCC*CCCCCCCCCCCCCCCCCCCCCCCCCCCCCCCC*CCCCCCCCCCCCCCC*CCCCC###
@VH01349:24:AACVJTHM5:1:1105:10619:23491 1:N:0:AGGTGAGA+GGCATAGA
AGCATGACTCCTACGGGAGGCAGCAGCAAGGAATCTTCCGCAATGGGCGAGAGCCTGACGGAGCAACGCCGCGTGGGGGATGAGGCGCTTCGGCGTGTAAACCCCTTTTCTGCGGGAAGAAGGGCGGGAGCGATCCTGCCTTGACGGTACCGGAGGAAGAAGGACCGGCTAACTACGTGCCAGCAGCCGCGGTAATACGTAGGGTCCGAGCGTTGTCCGGAGTTACTGGGCGTAAAGGGCGCGCAGGCGGCGGTGCTGGCCCGGCGTGAAAGCCCCCGGCTCAACCGGGGAGGGTCGTGCT
+
CCCCCCCCCCCCCCCCCCCC*CCCCCCCCCCCCCCCCCCCCCCCCCCCCCCCCCCCCCCCCCCCCCCC5CCCCCCCCCCCCCCCCCCCCCCCCCCCCCCCCCCCCCCCCCCCCCCCCCCCCCCCCCCCCCCCCCCCCCCCCCCCCCCCCCCCCCCCCCC5CCCCCCCCCCCCCCCCCCCCCCCCCCCCCCCCCCCCCCCCCCCCCCCCCCCCCCCCCCCCCCCCCCCCCCCCCCCCCCCC55CCCCCCCCCCCCCCCCCCCCCCCCCCCCCCCCCCCCCCC5CCCCC5CCCCCCCCCC###
@VH01349:24:AACVJTHM5:1:1105:47089:23794 1:N:0:AGGTGAGA+CGCATAGA
AGCATGACTCCTACGGGAGGCAGCAGCGAGGAATCTTGGGCAATGGGCGAAAGCCTGACCCAGCGACGCCGCGTGAGGGATGAAGGCCTTCGGGTCGTAAACCTCTTTTGCGGGGGAAGAAGTTCTGACGGTACCCCGCGAATAAGCCACGGCTAACTACGTGCCAGCAGCCGCGGTAATACGTAGGTGGCGAGCGTTGTCCGGATTTACTGGGCGTAAAGGGCTTGTAGGCGGTCTGTTAAGTCTGGTGTCAAATCTCCCGGCCCAACTGGGAGGGGTCATCGGATACTGGCAGACTGCG
+
CCCCCCCCCCCCCCCCCCCCCCCCCCCCCCCCCCCCCCCCCCCCCCCCCCCCCCCCCCCCCCCC5CCCCCCCCCCCCCCCCCCCC5CCCCCCCCCCCCCCCCCCCCCCCC5CCCCCCCC5CCCCCCCCCCCCCCCCCCCCCCCCCCCCCCCCCCCCCCCCCCCCCCCCCCCCCCCCCCCCCCCCCCCCCCCCCC5CCCCCCCCCCCCCCCCCCCCCCCC5CCC5CCCCCCCCCCCCC5CCCCCCCCCCCCC*CCCCCCCCCCCCCCCCCCCCCCCCCCCCCCC5CCCCCCCCCCCCCC###
@VH01349:24:AACVJTHM5:1:1105:13876:24362 1:N:0:AGGTGAGA+CGCATAGA
AGCATGACTCCTACGGGAGGCAGCAGTAGGGAATCTTCCACAATGGACGAAAGTCTGATGGAGCAACGCCGCGTGAGTGAAGAAGGTTTTCGGATCGTAAAACTCTGTTGTAAGGGAAGAACACGTACGAGAGTAACTGCTCGTACCTTGACGGTACCTTATTAGAAAGCCACGGCTAACTACGTGCCAGCAGCCGCGGTAATACGTAGGTGGCAAGCGTTGTCCGGAATTATTGGGCGTAAAGCGCGCGCAGGCGGTTCTTTAAGTCTGATGTGAAAGCCCACGGCTCAACCGTGGAAGT
+
CC5CCCCCCCCCCCCCCCCCCCCCCCCCCCCCCCCCCCCCCCCCCCCCCCCCCCCCCCCCCCC5CCCCCCCCCCCCCCCCCCCCCCCCCCCC5CCCCCCCCCCCCCCCCCCCCCCCCCCCCCCCCCCCCCCCCCCCCCC5CCCCCCCCCCCCCCCCCCCCCCCCCCCCCCCCCCCCCCCCCCCCCCCCCCCCCCCCCCCCCCCCCCCCCCCCCCCCC*CCCCCCCCCCCCCCCCCCCCCCCCCCCCCCCCCCCCCCCCCCCCCCCCCCCCCCCCCCCCCCCCCCCCCCCCCCCCCCCC###
@VH01349:24:AACVJTHM5:1:1105:18837:25157 1:N:0:AGGTGAGA+GGCATAGA
AGCATGACTCCTACGGGAGGCAGCAGTGGGGAATTTTGGACAATGGGGGCAACCCTGATCCAGCCATGCCGCGTGAGTGAAGAAGGCCTTCGGGTTGTAAAGCTCTTTCGGTGGGAACGAAACGGGTGCGGCCAATACCTGCGCTCAATGACGGTACTCACAGAAGAAGCACCGGCTAACTACGTGCCAGCAGCCGCGGTAATACGTAGGGTGCGAGCGTTAATCGGAATTACTGGGCGTAAAGCGTGCGCAGGCGGTGTGCCAAGCTCGATGTGAAAGCCCCGGGCTTAACCTGGGAGTA
+
CCCCCCCCCCCCCCCCCCCCCCCCCCCCCCCCCCCCC5CCCCCCCCCCC5CCCCCCCCCCCCC5CCCCCCCCCCCCCCCCCCCCCCCCCCCCCCCCCCCCCCCCCCCCCCCCCCC5CCCCCCCCCCCCC5CCCCCCCCCCCCCCCCCCCCCCCCCCCC5CCCCCCCCCCCCCCCCCCCCCCCCCCCCCC5CCCCCCCCCCCCCCCCCCCCCCCCCCCCCCCCCCCCCCCCCCCCCCCCCCCCCCCCCCC5CCCCCCCCCCCCCCCCCCCCCCCCCCCCCCCCCCCCCCCCCCC5CCCC###
@VH01349:24:AACVJTHM5:1:1105:73769:26993 1:N:0:AGGTGAGA+CGCATAGA
AGCATGACTCCTACGGGAGGCAGCAGCAGGGAATCTTGCGCAATGGGCGAAAGCCTGACGCAGCAACGCCGCGTGGGGGATGAAGGCCTTCGGGTTGTAAACCCCTTTCAGGAGGGAAGAAATTGACGGTACCTCCAGAAGAAGGACCGGCCAACTACGTGCCAGCAGCCGCGGTAATACGTAGGGTCCAAGCGTTATCCGGAATCATTGGGCGTAAAGAGCTCGTAGGCGGTTCAGCAAGTCGGCTGTGAAAGTCTGAGGCTCAACCTCGGAATAGCAGTCCATACTGGTGTGAGTCTCA
+
C5CCCCCCCCCCCCCCCC5C5CCCCCCCCCCCCCCCCCCC*CCC*5CCCCCCCCCCCCCCCCCCCCCCCCCCCCCCCCCCCCCCCCCCCCCCCCCC5CCCCCCCCCCCCCCCCCC5CCCCCCCCCCCCCCCCCCCCCCCCCCCC5CCCCCCCCCCCCCCCCCCCC*CCCCCCCCCCCCCCCCCCCCCCCCCCC*CCCCCCCCCCCCCCCCCCCCCCC5**5CCCCCCCCCC5CCCCCCCCCCCCCCC*C5CCCCCCCCCCCCCCCCC*CCC5C*C*5C5CC**CCCCC**CC5C5*C5###
@VH01349:24:AACVJTHM5:1:1105:71629:27126 1:N:0:AGGTGAGA+CGCATAGA
AGCATGACTCCTACGGGAGGCAGCAGTAGGGAATCTTCCGCAATGGACGAAAGTCTGACAGAGCAACGCCGCGTGAGCGATGAAGGCCTTCGGGTCGTAAAGCTCTGTTGTTAGGGAAGAACAAGTACCGGAGTAACTGCCGGTACCTTGACGGTACCTAACCAGAAAGCCACGGCTAACTACGTGCCAGCAGCCGCGGTAATACGTAGGTGGCAAGCGTTGTCCGGAATTATTGGGCGTAAAGCGCGCGCAGGCGGTCCTTTAAGTCTGATGTGAAAGCCCACGGCTCAACCGTGGAGTT
+
CCCCCCCCCCCCCCCCCCCCCCCCCCCCCCCCCCCCCCCCCCCCCCCCCCCCCC5CCCCCCCCCCCCC*CCCCCCCC*C5CCCCCCCCCCCCCCCCCCCCCCCC*CCCCCCCCCCCCCCCCCCCCCCCCCCCCCCCCCCCCCCCCCCCCCCCCCCC*CCC5CCCCCCCCCCCCC*CCCCCCCC5C5CCCCCCC*CC*CCCC*CCCCCCCCCCCCCCCCCCCCCC*CCCCCCCCCC*CCCCCCCCCCCC5CCC*5CCCCCCCCCCCCCCCCCCCCCCCCCCCCC55CCCCCCCC5*C*C###
@VH01349:24:AACVJTHM5:1:1105:13611:29284 1:N:0:AGGTGAGA+CGCATAGA
AGCATGACTCCTACGGGAGGCAGCAGTAGGGAATCTTCCACAATGGGCGAAAGCCTGATGGAGCAACGCCGCGTGAGTGAAGAAGGATTTCGGTTCGTAAAACTCTGTTGTAAGGGAAGAACAAGTACAGTAGTAACTGGCTGTACCTTGACGGTACCTTATTAGAAAGCCACGGCTAACTACGTGCCAGCAGCCGCGGTAATACGTAGGTGGGAAGCGTTGTCCGGAATTATTGGGCGTAAAGGGCGCGCAGGTGGTCCTTTAAGTCTGATGTGAAAGCCCACGGCTCAACCGTGGATAA
+
55CCCCCCCCCCCCCCCCCCCCCCCCCCCCCCCCCCC5CCCCCCCCCCCCCCCCCCCCCCCCCCCCCCCCCCCCCCCCCCCCCCCCCCCCCCCCCCCCCCCCCCCCCCCCCCCCCCCCCCCCCCCCCCCCCCCCCCCCCCCCCCCCCCCCCCCCCCC5CCCCCCCCCCCCCCCCCCCCCCCCC5C*CCCCCCCCCCCCCCCCCCCCCCCCC5C*CCCCC5CCCCCCCCCCCCCC*CCCCCCCCC*CCCCC5CC5CCCCCCCCCCCCCCCCCCCCCCCCCCCCCC*CCCCCCCCCCCCC###
@VH01349:24:AACVJTHM5:1:1105:24897:31594 1:N:0:AGGTGAGA+GGCATAGA
AGCATGACTCCTACGGGAGGCAGCAGTAAGGAATATTGCGCAATGGGCGAAAGCCTGACGCAGCGACGCCGCGTGGGGGATGAAGGTCTTCGGATTGTAAACCCCTTTCGGGAGGGAAGATGGGATGGGGTAACCCATTCGGACGGTACCTCCAGAAGCAGCCACGGCTAACTTCGTGCCAGCAGCCGCGGTAATACGAAGGTGGCAAGCGTTGTTCGGATTTACTGGGCGTACAGGGAGCGTAGGCGGTTGGATAAGCCCTCCGTGAAATCTCCAGGCTTAACCTGGAAAGTGCAGACTT
+
CCCCCCCCCCCCCCCCCCCCCC5CCCCCCCCCCC*CCCCCCCCCCCCCCCCCCCCCCCCCCCCCCCCCCCCCCCCCCCCCCCCCCCCCCCCCCCCCCCCCCCCCCCCCCCCCCCCCCCCCCCCCCCCCCCCCCCCCCCCCCCCCCCCCCCCCCCCCCCCCCCCCCCCCCCCCCCCCCCCCCCCCCCCCCCCCCCCCCCC55CC5CCCCCCCCCCCCCCCCCCCCCCCCCCCCCCCCCCCCCCCCCCCCCCCCCCCCCCCCCCCCCCCCCCCCCCCCCCCCCCCCCCCCCCCC5C*CCC###
@VH01349:24:AACVJTHM5:1:1105:25673:32635 1:N:0:AGGTGAGA+CGCATAGA
AGCATGACTCCTACGGGAGGCAGCAGTAGGGAATCTTCCACAATGGACGAAAGTCTGATGGAGCAACGCCGCGTGAGTGAAGAAGGTTTTCGGATCGTAAAACTCTGTTGTAAGGGAAGAACACGTACGAGAGTAACTGCTCGTACCTTGACGGTACCTTATTAGAAAGCCACGGCTAACTACCTGCCAGCAGCCGCGGTAATACGTAGGTGGCAAGCGTTGTCCGGAATTATTGCGCGTAAAGCGCCCGCACGCGGTTCTTTAAGTCTGATGTGAAAGCCCACGCCTCAACCGTGGACGA
+
5CCCC*CCCCCCCCCCCC5CCC**CC5CCCCCCCC*CC5CCCC5CCCCCCCC5CC5CC55CC**C*C55C5*CCCC*CCCCCCCC5CCCCCCCCC5CC5CCC*5C*CCCCC5C*CCCCCCCCC55CCCCCCC5CC5CC5C5C5CCCCCCCCCCCCC*5**C5C5*CCCCC5CCCC*CCC55CC*CCCCC55CCCC5C*C*5C5CCCC5CCC5C*5C55C5*5*555CC*CC**55*55*55*55*55*555C*55C55C5C5CC5555C5CCCC*CCCC5C5C5C5**555*555555###
@VH01349:24:AACVJTHM5:1:1105:8631:32938 1:N:0:AGGTGAGA+GGCATAGA
AGCATGACTCCTACGGGAGGCAGCAGTGGGGAATCTTGGACAATGGGGGCAACCCTGATCCAGCGACGCCGCGTGGGTGATGAAGGCCTTCGGGTTGTAAAGCCCTTTCACCGGGGACGATGATGACGGTACCCGGAGAAGAAGCACCGGCTAACTCCGTGCCAGCAGCCGCGGTAAGACGGAGGGTGCTAGCGTTGTTCGGAATCACTGGGCGTAAAGGGCGCGTAGGCGGCCAAGGCAGTCGGCTTTGTGAAAGCCCGGGGCTCAACCCCGGAGGTGCGGCCGATACTCCTTGGCTTGT
+
CCCCCC5CCCCCCCCCCCCCCCCCCCCCCCCCCCCCC*5CCCCCCCCCCCCCCC*CCCCCCCCCCCCCCCCCCCCCCCCCCCCCCCCCC5CCCCCCCCCCCCCCCCCCCCCCCCCCCCCCCCCCCCCCCCCCCCCCCCCCCCCCCCCC*CCCCCCCCCCC*CCCC5CCCCCCCCCCCCCC5CCCCCCCCCCCCCCCCCCCCCCCCCCCCC*CCCCCCCCCCCC*CCCCCCCCCCCCCC*CCCCCCCC5CCCCCCC55CCCC5CCCCCCCCCC*CCC5CCCCC5CCCCCCCCCCCCCCC###
@VH01349:24:AACVJTHM5:1:1105:18288:34453 1:N:0:AGGTGAGA+CGCATAGA
AGCATGACTCCTACGGGAGGCAGCAGTCGGGAATTTTGGGCAATGGGCGAAAGCCTGACCCAGCAACGCCGCGTGAAGGATGAAATCCCTCGGGATGTAAACTTCGCATGAACGGGAAGAATAAGCCGGTGCCAACACCACCGGTGATGACGGTACTGTTTGTAAGCTCCGGCTAACTCCGTGCCAGCAGCCGCGGTAATACGGGGGGAGCAAGCGTTGTTCGGATTTACTGGGCGTAAAGGGCGCGTAGGCGGCCACCGCAAGTCGACTGTGAAATCTCTGGGCTTAACCCAGAACGACC
+
CCCCCCCCCCCCCCCCCCCCCCCCCCCCCCCCCCCCCCCCCCCCCCCCCCCCCCCCCCCCCCCCCCCCCCCCCCCCCCCCCCCCCCCCCCCCCCCCCCCCCCCCCCCCCCCCCCCCCCCCCCCCCCCCCCCCCCCCCCCCCCCCCCCCCCCCCCCCCCCCCCCCCCCCCC5CCCCCCCCCCCCCCCCCCCCCCCCCCCCCCCCCCCCCCCCCCCCCCCCCCCCCCCCCCCCCCCCCCCCCCCCCCCCCCCCCCCCCCCCCCCCCCCCCCCCCCC5CCCCCCCCCCCCCCCCCCCCCC5###
@VH01349:24:AACVJTHM5:1:1105:12304:36232 1:N:0:AGGTGAGA+CGCATAGA
AGCATGACTCCTACGGGAGGCAGCAGTCGGGAATTTTGCGCAATGGACGAAAGTCTGACGCAGCAACGCCGCGTGAGGGATGAAGGCCTTCGGGTTGTAAACCTCTTTTGTCAGGGACGATGATGACGGTACCTGACGAATAAGCCACGGCTAACTACGTGCCAGCAGCCGCGGTAATACGTAGGTGGCAAGCGTTGTCCGGATTTACTGGGCGTAAAGAGCGCGCAGGCGGTCGTTCAAGTCGCGTGTGAAAGCCCCCGGCTCAACTGGGGAGGGTCACGCGATACTGATCGACTCGCAT
+
CCCCCCCCCCCCCCCCCCCCCC*CCCCCCCCCCCCCCCCCCCCCCCCCCCCCCCCCCCCC5CCCCCCCCCC*CCCCCCCCCCCCCCCCCCCCCCCCCCCCCCCCCCCCCCCCCCCCCCCCCCCCCCCCCCCCCCCCCCCCCCCCCCCCCCCCCCCCCCCC*CCCC5CCCC5CCCCCCCCCCCC5CCCC*CCCC5CCCCCCCCCCCCCCC*CCCCCCCCC55CCCCCCC**5CCCCCCCCCCCCCCCCCCCCCCCCCCCCCC5C*CCCCCCCCCC5CCCCC55CCC5CC*CCC5CC5C*###
@VH01349:24:AACVJTHM5:1:1105:59302:38655 1:N:0:AGGTGAGA+CGCATAGA
AGCATGACTCCTACGGGAGGCAGCAGTGGGGAATCTTGGACAATGGGCGCAAGCCTGATCCAGCCATGCCGCGTGGATGATGAAGGCCCTAGGGTTGTAAAATCCTTTCGTCAGGGACGATAATGACGGTACCTGAAGAAGAAGCCCCGGCTAACTTCGTGCCAGCAGCCGCGGTAATACGAAGGGGGCTAGCGTTGTTCGGATTTACTGGGCGTAAAGCGCGTGTAGGCGGGCTTGCAAGTTGGGGGTGAAATCCCGAGGCTCAACCTCGGAACTGCCTCCAAAACTGCAAGCCTGGGTT
+
CCCCCCCCCCCCCCCCCCCCCCCCCCCCCCCCCCCCCCCCCCCCCCCCCCCCCCCCCCCCCCCCCCCCCCCCCCCCCCCCCCCCCCCCCC5CCCCCCCCCCCCCCCCCCCCCCCCCCCCCCCCCCCCCCCCCCCCCCCCCCCCCCCCCCCCCCCCCCCCCCCCCCCCCCCCCCCCCCCCCCC5CCC5C*CCCCCC5CCCCCCCCCCCCCCCCCCCCCCCC*CC5CCC5C5CCCCCCCCCCCCCCCCCCCCCCCCCCCCCCCCCCCCC5CCCCCC5CCCCCC5CCCCCC5CC5CCCCCC###
@VH01349:24:AACVJTHM5:1:1105:44400:39659 1:N:0:AGGTGAGA+CGCATAGA
AGCATGACTCCTACGGGAGGCAGCAGTGGGGAATATTGCGCAATGGGCGAAAGCCTGACGCAGCAACGCCGCGTGAGTGATGAAGGCCTTCGGGTCGTAAAGCTCTGTCGGAGGGAACGAACGTTTTCGGGGTTAACAGCCCCGAGGTCTGACGGTACCACTAAAGGAAGCCCCGGCTAACTCCGTGCCAGCAGCCGCGGTAATACGGGGGGGGCAAGCGTTGTTCGGAATTACTGGGCGTAAAGGGCTCGTAGGCGGCCAACTAAGTCAGACGTGAAATCCCCAGGCTCAACCTGGGCGA
+
CCCCCCCCCCCCCCCCCCCCCCCCC5CCCCCCCCCCCCCCCCCCCCCCCCCCCCCCCCCCCCCCCCCCCCCCCCCCCCCCCCCCCCCCCCCCCCCCCCCCCCCCCCCCCCCCCCCCCCCCCCCCCCCCCCCCCCCCCCCCCCCCCCCCCCCCCCCCCCCCCCCCC5CCCCCCCCCCCCCCCCCCCCCCCCCCCCCCCCCCCCCCCCCCCCCCCCCCCCCCCCCCCCCCCCCCCCCCCCCCCCCCCCCCCCCCCCCCCCCCCCCCCCCCCCCCCC5CCCCCCCCCCCCCCCCCCCCCCC###
@VH01349:24:AACVJTHM5:1:1105:25332:40435 1:N:0:AGGTGAGA+CGCATAGA
AGCATGACTCCTACGGGAGGCAGCAGTGGGGAATTTTGGACAATGGGCGCAAGCCTGATCCAGCAATGCCGCGTGCAGGAAGAAGGCCTTCGGGTTGTAAACTGCTTTTGTACGGAACGAAACGGTCTGGGTTAATTCCCTGGGCTAATGACGGTACCGTGAGAATAAGCACCGGCTAACTACGTGCCAGCAGCCGCGGTAATACGTAGGGTGCAAGCGTTAATCGGAATTACTGGGCGTAAAGCGTGCGCAGGCGGTTTTGTAAGACAGGCGTGAAATCCCCGGGCTCAACCTGGGCGCA
+
CCCCCC5CCCCCCCCCCCCCCCCCCCCCCCCCCCCCCCCCCCCCCCCCCCCCCCCCCCCCCCCCCCCCCCCCCCCCCCCCCCCCCCCCCCCCCCCCCC5CCCCCCCCCCCCCCCCCCCCCCCCCCCCCCCCCCCCC*CCCCCCC*CCCCCCCCCCCCCCCCCCCCCCCCCCCCCCCCCCCCCCCCCCCCCCCCCCCCCCCCCCCCCCCCCCCCCCCCCCCCCCCCCCCCC*CCCCCCCCCCCCCC*CC5CC5CC5CCCCCCCCC*C5CCCCCCCCCCCCCCCCCCCCCCCCCCCCCC*###
@VH01349:24:AACVJTHM5:1:1105:25824:43578 1:N:0:AGGTGAGA+CGCATAGA
AGCATGACTCCTACGGGAGGCAGCAGTGGGGAATATTGGACAATGGGCGAAAGCCTGATCCAGCAATGCCGCGTGAGTGATGAAGGCCTTAGGGTTGTAAAGCTCTTTTACCCGGGATGATAATGACAGTACCGGGAGAATAAGCTCCGGCTAACTCCGTGCCAGCAGCCGCGGTAATACGGAGGGAGCTAGCGTTGTTCGGAATTACTGGGCGTAAAGCGCGCGTAGGCGGTTTTTTAAGTCAGAGGTGAAAGCCCAGTGCTCAACACTGGAACTGCCTTTGAAACTGGAAAACTTGCGC
+
CCCCCCCCCCCCCCCCCCCCCCCCCCCCCCCCCCCCCCCCCCCCCCCCCCCCCCCCCCCCCCCCC*CC*CCCCCCCCCCCCCCCCCCCCCCCCCCCCCCCCCCCCCCCCCCCCCCCCCC5CCCCCCCCCCCCCCCCCCCCCCCCCCCCCCCCCCCCCCCC*CCCCCCCCCCCCCCC55CC5CCCCCCCCCCCCCCCCCCCCCCCCCC5CCCCCCCCCCCCCCCCCCCCCCCCCCCCCCCCC5CCCCCCCCCCCCCCCCCCCCCCCCCCCCC5CCCCCCCCCCCCCCCCCCCCCCCCCC###
@VH01349:24:AACVJTHM5:1:1105:31543:44789 1:N:0:AGGTGAGA+CGCATAGA
AGCATGACTCCTACGGGAGGCAGCAGTGGGGAATATTGGACAATGGGGGCAACCCTGATCCAGCAATGCCGCGTGTGTGAAGAAGGCCTGCGGGTTGTAAAGCACTTTCAGTGGGGAAGAAAAGCCTAGGGTGAATAACCCTGAGTCTTGACGTTACCCAAAGAAGAAGCACCGGCTAACTCCGTGCCAGCAGCCGCGGTAATACGGAGGGTGCAAGCGTTAATCGGAATTACTGGGCGTAAAGGGCACGCAGGTGGCTTGGCAAGTCGGATGTGAAAGCCCCGGGCTTAACTTGGGACGT
+
CCCCCCCCCCCCCCCCCCCCCCCCCCCCCCCCCCCCCCCCCCCCCCCCC5CCCCCCCCCCCCCCCCCCCC5CCCCCCCCCCCCCCCCCCCCCCCCC5CCCCCCCCCCCCCCCCCCCCCC5CCCCCCCCCCCCCCCCCCCCCCCCCCCCCCCCCCCCCCCCCCCCCCCCC*CCCCCCCCCCCCCCCCCCC5*CCCCC*CCCCCCCCCCCCCCCCCCCCCCCC*CCCCCCCCCCCC5CCCCCCCCCCCCCCCCCCCCCCCCCCCCCCCCCC5CC5CC5CCCCCCCCC5CCCCCCCCCCCC###
@VH01349:24:AACVJTHM5:1:1105:63752:45755 1:N:0:AGGTGAGA+CGCATAGA
AGCATGACTCCTACGGGAGGCAGCAGTGGGGAATCTTGCGCAATGGGCGAAAGCCTGACGCAGCGACGCCGCGTGAGGGAGGAAGGCCTTCGGGTTGTAAACCTCTTTCAGGAGGGACGAAGCTACTCGGGTTAATAGCCCAGAGGGTGACGGTACCTCCAGAAGAAGCCCCGGCTAACTACGTGCCAGCAGCCGCGGTAATACGTAGGGGGCAAGCGTTGTCCGGATTTACTGGGCGCAAAGAGCGTGTAGGCGGCCAAACAGGTCCGTTGTGAAAACTGGAGGCTTAACCTCCAGACGC
+
CCCCCCCCCCCCCCCCCCCCCCCCCCCCCCCCCCCCCCCCCCCCCCCCCCCCCCCCCCCCCCCCCCCCCCCCCCCCC5CCCCCCCCCCCCCCCCCCCCCCCCCCCCCCCCCCCCCCCCCCCCCCCCCCCCCCCCCCCCCCCCCCCCCCCCCCCCCCCCCCCCCCCCCCCCCCCC*CCCCCCCCCCCCCC5CCCCCCCCCCCCCCCCCCCCCCCCCCCCCCCCCCCCCCCCCCCCCCCCCCCCC5CCCCCCCCCCCCCCCCCCCCCCCCCCCCCCCCCCCCC5CCCCCCCCC5CCCCCC###
@VH01349:24:AACVJTHM5:1:1105:64207:47080 1:N:0:AGGTGAGA+CGCATAGA
AGCATGACTCCTACGGGAGGCAGCAGTGGGGAATATTGCGCAATGGGCGAAAGCCTGACGCAGCAACGCCGCGTGCGGGATGAAGGCCTTCGGGTTGTAAACCGCTTTCGGCAGGGACGAAATTGACGGTACCTGCAGAAGAAGCCCCGGCCAACTACGTGCCAGCAGCCGCGGTAACACGTAGGGGGCAAGCGTTGTCCGGATTTATTGGGCGTAAAGAGCTCGTAGGCTGTTGAGTAAGTCAGCTGTTAAAGCTCCAGGCTCAACCTGGAGAGGCCAGTTGATACTGCTCTGACTAGTC
+
CCCCCCCCCCCCCCCC5C5CCCCCCCCCCCCCCCCCCCCCCCCCCCCCCCCCCCCCCCCCCCCCCCCCCCCCCCC5CCCCCCCCCCCCCCCCCCCCCCCCCCCCCCCCCCCCCCCCCCCCCCCCCCCC5CCCCCC5CCCCCCCCCCCCCCCCCCCCCCCCCCCCCCCCCCCCCCCCCCCCCCCCCCCCCCC5*5CCCCCCCCCCCCCCCC5CCCCCCCCCCCCCCCCCCCCCCCCCCCCCCCCCCCCCCCCCCCCCCCCCCCCCCCCCC*C5CCC*5CCCCCCCC*5CCCC*CCCCCC###
@VH01349:24:AACVJTHM5:1:1105:20049:47951 1:N:0:AGGTGAGA+GGCATAGA
AGCATGACTCCTACGGGAGGCAGCAGTAGGGAATCTTCGGCAATGGACGAAAGTCTGACCGAGCAACGCCGCGTGAGTGATGGAGGTTTTCGGATCGTAAAACTCTGTTGCCAGGGAAGAATGGTTGAGAGAGTAACTGCTCTTGATTTGACGGTACCTGAGAAGAAAGCCCCGGCTAACTACGTGCCAGCAGCCGCGGTAATACGTAGGGGGCAAGCGTTGTCCGGAATTATTGGGCGTAAAGCGCGCGCAGGCGGTCATTTAAGTCTGGTGTATAAACCAAGGGCTCAACCTTTGGTCC
+
CC*CCCCCCCCCCCCCCC5CCCCCCCCCCCCCCCCCCCCCCCCCCCCCCCCCCCCCCCCCCCC5CCCCCCC5CCCCCCCCCCCCCCCCCCCCCCC55CCCCCCCCCCCCCCCCCCCCCCCCCCCCCCCCCCCCCCCCCCCCCCCCCCCCCCCCCCCC5CCCCCCCCCCCCCCCC55CCCCCCCCCCCCCCCCCCCCCCCCCCC5CCCCCCCCCCCCCCCCC5CC5CCCCCCCCCCCCCCCCCCCCCCCCCCCCCCCCC*CCCCCCCCCCCCCCCCCCCCCCCCCCC5CCCCCCCCCCC###
@VH01349:24:AACVJTHM5:1:1105:22549:48519 1:N:0:AGGTGAGA+CGGATAGA
AGCATGACTCCTACGGGAGGCAGCAGTAGGGAATCTTCCGCAATGGACGAAAGTCTGACGGAGCAACGCCGCGTGAGCGATGAAGGCCTTCGGGTCGTAAAGCTCTGTTGTTAGGGAAGAACAAGTACCGTTCGAATAGGGCGGTACCTTGACGGTACCTAACCAGAAACCCACGGCTAACTACGTGCCAGCAGCCGCGGTAATACGTAGGTGGCAAGCGTTATCCGGAATTATTGGGCGTAAAGCGCGCGCAGGCGGTCCTTTAAGTCTGATGTGAAAGCCCACGGCTGAACCGTGGTGG
+
CCCCCCCCCCCCCCCCCCCCCCCCCCCCCCCCCCCCCC*CCC5CC5CC*CCCCCCCCCCCCCCCCCCCCCCCCCCCCCCCCCCC*CCCCCCCCCCCCCCCCCCCCCCCCCCCCCCCCCCCCCCCCCCCCCCCCCCCCCCC5CCCCCCCCCCCCCCCCCCCCCCCCCCCC*CCCC5CCCCCCCCC5C5CCCCC*CCCCCCCCCCC5CCCCCCC*CCCCCCCCCCCCCCCCCC5*5C*CC5C5CCCC55*5C*CCCCCCCCC5CCCCCCCCCCCCCCCCCC5C*CCCCCCC555CCCCCC###
@VH01349:24:AACVJTHM5:1:1105:18818:49068 1:N:0:AGGTGAGA+GGCATAGA
AGCATGACTCCTACGGGAGGCAGCAGTGGGGAATTGTTCGCAATGGGCGCAAGCCTGACGACGCAACGCCGCGTGGAGGATGAAGGTCTTCGGATTGTAAACTCCTGTTGATCGGGAAGAATGCCTTCAGGGTGAACAGCCCCGGAGGGTGACGGTACCGGTTGAGGAAGCCCCGGCTAACTCTGTGCCAGCAGCCGCGGTAATACAGAGGGGGCAAGCGTTGTTCGGAATTACTGGGCGTAAAGGGCGCGTAGGCGGCCAACTAAGTCGGACGTGAAATCCCCAGGCTCAACCTGGGCAC
+
CCCCCCCCCCCCCCCCCCCCCCCCCCCCCCCCCCCCCCCCCCCCCCCCCCCCCCCCCCCCCCCCCCCCCCCCCCCCCCCCCCCCCCCCCCCCCCCCCCCCCCCCCCCCCCCCCCCCCCCCCCCCCCCCCCCCCCCCCCCCCCCCCCCC5CC*CCCCC*CCCCCCCCCCCCCCCCCCCCCCCCCCCCCCCCCCCCCCCCCCCCCCCCCCCCCCCCCCCCCCCCCCCCCCCCCCCCC5CCCCCCCCCC5*CCCCCCCCCC*CCCCCCCCCCC*CCCCCCCCCCCCCCCCCCCCCCCCCCC###
@VH01349:24:AACVJTHM5:1:1105:47941:50658 1:N:0:AGGTGAGA+CGCATAGA
AGCATGACTCCTACGGGAGGCAGCAGTGGGGAATTTTGGACAATGGGGGCAGCCCTGATCCAGCCATGCCGCGTGTGTGAAGAAGGCCTTCGGGTTGTAAAGCACTTTCGGACGGAACGAAATCGCGCGTGTTAATAACACGCGTGGATGACGGTACCGTAAGAAGAAGCACCGGCTAACTACGTGCCAGCAGCCGCGGTAATACGTAGGGTGCGAGCGTTAATCGGAATTACTGGGCGTAAAGTGTGCGCAGGCGGCGTCGCAAGTCGAGTGTGAAAGCCCCGGGCTTAACTCGGGATTG
+
CC*CCCCCCCCCCCCCCCCCCCCCCCCCCCCCCCCCCCCCCCCCCCCCC5CCCCCCCCCCCCCCCCCCCCCCCCCCCCCCCCCCCCCCCCCCCCCCCCCCCCCCCCCCCCCCCCCCCCCCCCCCCCCCCCCCC5CCCCCCC5CCCCCCCCCCCCCCCCCCCCCCCC5CCCCCCC5CCCCC5CCCCCCCCCCCCCCCCCCCCCCCCCCCCCCCCCCCCCCCCCCCCCCCCCCCCCCCCCCCCCCCCC5CCCCCCCCCCCCCCCCCCCCCCCCCCCCCCCCCCCCCCCCCCCCCCCC*CC###
@VH01349:24:AACVJTHM5:1:1105:35179:50847 1:N:0:AGGTGAGA+GGCATAGA
AGCATGACTCCTCGGGAGGCAGCAGTAGGGAATATTGGTCAATGGATGGAAGTCTGAACCAGCCATGCCGCGTGCAGGAAGACGGCCTTCTGGGTTGTAAACTGCTTTTGCCAGGGGATAAAAGGCCCATGCGTGGGACATTGAAGGTACCTGGTGAATAAGCCACGGCTAACTACGTGCCAGCAGCCGCGGTAATACGTAGGTGGCGAGCGTTGTCCGGATTTATTGGGTTTAAAGGGTGCGTAGGCGTCCCTGCAAGTTTTAGGTGAAATGCCCAAGCTCAACTTGGGAGCTGCCTCGG
+
CCCCCCCCCCCCCCCCCCC5CCCCCCCCCCCCCCCCCCCCCCCCCCCCCCCCCCCCCCCCCCCCCCCCCCCCCCCCCCCCCCCCC*CCCCCCCCCCCCCCCCCCCCCCCCCCCCCCCCCCCCCCCCCCCCC5CCCCCCCCCC5CCCCCCCCCCCCCCCCCCCCCCCCCCCCCCCCCCCCCCCCCCCCCCCCCCCCCCCCCCCCCCCCCCCCCCCCCCCC5CCCCCCCCCCCCCCCCCCCCC5CCC*CCCCCCCCCCCCCCCCCCCCCCCCCCCCCCCCCCCCCCCCCCCCCC*CCCC5###
@VH01349:24:AACVJTHM5:1:1105:15940:52854 1:N:0:AGGTGAGA+CGCATAGA
AGCATGACTCCTACGGGAGGCAGCAGTAAGGAATATTGCGCAATGGGCGAAAGCCTGACGCAGCGACGCCGCGTGGGGGATGAAGGTCTTCGGATTGTAAACCCCTTTCGGGAGGGAAGATGGGATGGGGTAACCCATTCGGACGGTACCTCCAGAAGCAGCCACGGCTAACTTCGTGCCAGCAGCCGCGGTAATACGAAGGTGGCAAGCGTTGTTCGGATTTACTGGGCGTACAGGGAGCGTAGGCGGTTGGGTAAGCCCTCCGTGAAATCTCCAGGCTTAACCTGGAAAGTGCAGAGGT
+
CC5CC55CCCCCC5CCCCCCCC5CCCCCCCCCCCCCCCCCCCCCCCCCCCCCC5CCCCCCCCCC5CCCCCCCCCCCC*CCCCCC5CCCCCCCCCCCCCCCCCC*CCCCCCCCCCCCCCCCCCCCCC5CCCCCCCC5CCCCCCCCC5CCCC5CCCCCCCCCCCCCC5CCCCCCCCC5CCCCCCCCCCCCCCCCCCCCCCC5CCCCC5CCCCCCCCCCCCCCCCCCCC5CCCCCCC*CCCC5CCCCCCCCCCCCCC*CCCCC**CC5C5CCCCCCCCCCC*CCCCCC5C5CCCC5CCCC5###
@VH01349:24:AACVJTHM5:1:1105:52410:54179 1:N:0:AGGTGAGA+CGCATAGA
AGCATGACTCCTACGGGAGGCAGCAGTGGGGAATATTGGACAATGGGCGCAAGCCTGATCCAGCCATGCCGCGTGAGTGACGAAGGTCTTCGGATTGTAAAACTCTTTTGGCGGGGACGATAATGACGGTACCCGCAGAATAAGCCCCGGCTAACTTCGTGCCAGCAGCCGCGGTAATACGAAGGGGGCTAGCGTTGTTCGGAATCACTGGGCGTAAAGCGCACGTAGGCGGATGTGCCAGTCAGGGGTGAAATCCCGGAGCTCAACTCCGGAACTGCCTCTGATACAGCACGTCTTGAAC
+
CCCCCCCCCCCCCCCCCCCCCCCCCCCCCCCCCCCCCCCCCCCCCCCCCCCCCCCCCCCCCCCCCCCCCCCCCCCCCCCCCCCCCCCCCCCCCCCCCCCCCCCCCCCCCCCCCCCCCCCCCCCCCCCCCCCCCC5CCCCCCCCCCCCCCCCCCCCCCCCCCCCCCCCC*CCCCCCCCCCCCCCCCCCCCCCCCCCCCCC5CCCCCCCCCCCCCCCCCCCCCCCCCCCCCCC5CCCCCCCCCCCCCCCCCC5CCCCCCCCCCCCCCCCCCC*CCCCCC*CCCCCCCC5CCCCC5CCCC5###
@VH01349:24:AACVJTHM5:1:1106:49115:1246 1:N:0:AGGTGAGA+CGCATAGA
AGCATGACTCCTACGGGAGGCAGCAGTGGGGAATTGTTCGCAATGGGCGCAAGCCTGACGACGCAACGCCGCGTGGAGGACGAAGATCTTCGGGTCGTAAACTCCTTTCGATCGAGACGAATTCCTCTGGGGTGAATAATCCCGGAGGTTGACGGTACCGAGAGAAGAAGCCCCGGCTAACTCCGTGCCAGCAGCCGCGGTAATACGGGGGGGGCAAGGGTTGTTCGGAATTACTGGGCGTAAAGGGCTCGTAGGTGGCCAACTAAGTCGGACGTGAAATCCCTCGGCTTAACCGGGGCTA
+
CCCCCCCCCCCCCCCCCC*CCCCCCCCC5CCCCCCC5CCCCCCCCCCCCCCCC*CCCCCCCCCCCCC5CCCCCCCCCCCCCCCCC5CCCCCCCCCCCCCCCCCCCCCCCCCCCCCCCCCCCCCCCCCCCCCCCCCCCCCCCCCCCCCCCCCCCCCCCCCCCCCCCCCCCCCCCCC5CCCCCCCCCCCCCCCCCCCCCCCCCCCCCCCCCCCCCC*CCC*CCCCCC*CCCCCCCCCCCCCC5CCCCCCCCCCC5CCCCCCCCCCCCCCCCCC5CC5CC5CCC55C5CC5CCCCC5C5CC###
@VH01349:24:AACVJTHM5:1:1106:25503:1757 1:N:0:AGGTGAGA+CGCATAGA
AGCATGACTCCTACGGGAGGCAGCAGCTAGGAATCTTGGGAATGGGCGAAAGCCTGACCCAGCAACGCCGCGTGGGCGATGAAGGCCTTCGGGTCGTAAAGCCCTTTTGCAGGGGAAGATGATGACGGTACCCTGCGAATAAGCCACGGCTAACTACGTGCCAGCAGCCGCGGTAATACGTAGGTGGCAAGCGTTGTCCGGATTTACTGGGCGTAAAGGGCGTGCAGGCGGTCTGTTAAGTCTAGGGTGAAGGCTCCCGGCTCAACTGGGAGAGGTCCTTGGATACTGGCGGACTTGACTC
+
CCCCCCCCCCCCCCCCCCCCCCCCCCCCCCCCCCCCCCCCCCCCCCCCCCCCCCCCCCCCCCCCCCCCCCCCCCCCCCCCCCCCCCCCCCCCCCCCCCCCCCCCCCCCCCCCCCCCCCCCCCCCCCCCCCCCCCCCCCCCCCCCCCCCCCCCCCCCCCCC5CCCCCCCCCCCCCC5CCCCCCCCCCCCCCCCCCCCCCCCCCCCCCCCCCCCCCCCCCCCCCC5*CCCCCCCCCCCCCCCCCCCCCCCCCC5*CCCCCCCCCCCCC5CCCCCCCCCCCCCCCCC5CCCCCCCCC5CC*###
@VH01349:24:AACVJTHM5:1:1106:27983:2420 1:N:0:AGGTGAGA+CGCATAGA
AGCATGACTCCTACGGGAGGCAGCAGTAGGGAATCTTCCGCAATGGACGAAAGTCTGACGGAGCAACGCCGCGTGAGCGAGGAAGGTCTTCGGATCGTAAAGCTCTGTTGTTAGAGAAGAACAAGTGCCATAGGAAATGATGGCACCTTGACGGTACCTAACCAGAAAGCCCCGGCTAACTACGTGCCAGCAGCCGCGGTAATACGTAGGGGGGAAGCGTTGTCCGGAATTATTGGGCGTAAAGCGCGCGCAGGCGGCTTCTTAAGTCTGATGTGAAAGCCCGCGGCTCAACCGCGGACTT
+
CCCCCCCCCCCCCCCCCCCCCCCCCCC*CCCCCCCCCCCCCCCCCCCCCCCCCCCCCCCCCCCCCCCCCCCCCCCCCCCCCCCCCCCCCCCCCCCCCCCCCCCCCCCCCCCCCCCCCCCCCCCCCCCCCCCCCCCCCCCCCCCCCCCCCCCCCCCCCCCCCCCCCCCCCC5CCCCCCCCCCCCCCCCCCCCCCCCCCCCCCCCC*CCCCCCCC*CCC5C5CCCCCCCCCCCCCCCCCCCCCCC**CCCCCCCC5CCCCCCCCCCCCC5CCCCCCCCCCCCCCCCCC*CCCCCCCCCC*###
@VH01349:24:AACVJTHM5:1:1106:19121:4465 1:N:0:AGGTGAGA+CGCATAGA
AGCATGACTCCTACGGGAGGCAGCAGTGGGGAATCTTGCGCAATGGCCGAGAGGCTGACGCAGCGACGCCGCGTGTGGGAGGACGCCCTTCGGGGTGTAAACCACTGTTGCCCGGGACGAACATCAGGGGTGGCCCTGACTGACGGTACCGGGTGAGGAAGCACCGGCTAACTCCGTGCCAGCAGCCGCGGTAATACGGAGGGTGCGAGCGTTGTCCGGAATCACTGGGCGTAAAGGGCGCGTAGGCGGCCGACTCAAGCGTGGGGTGAAAGTCCGGGGCTCAACTCCGGATCGGCCTCAT
+
CCCCCCCC5CCCCCCCCCCC5CCCCCCCCCCCCC*CCCCCCCCCCCCCCCCCCCCCCCCCCCCCCCCCCCCCCCCCCCCCCCCCCCCCCCCCCCCCCCCCCCCCCCCCCCCCCC*CCCCCCCCCCCC*CCCCCCCCCCCCCCCCCCCCCCCCCCCCCCCCCCCCCCCCCCCCCCCCCCCCCCCCCCCCCCCCC*CCCCCCCCCCCCCCCCCCCCCC5CCCCCCCCCCCCCCCCCCCCCCCCCCCCCCCCCCCCCCCCC5CCCCCCCCCCCCCCCC5CCCCCCCCCCCCCCCCCCCC5C###
@VH01349:24:AACVJTHM5:1:1106:54853:4938 1:N:0:AGGTGAGA+CGCATAGA
AGCATGACTCCTACGGGAGGCAGCAGTGAGGGATATTGCACAATGGGCGCAAGCCTGATGCAGCGACGCCGCGTGGGTGATGACGGTCTTCGGATTGTAAAACCCTTTTCTCGTTGACGAGCAAGGACGGTAGACCAGGAAGAAGTGTCGGCTAACTACGTGCCAGCAGCCGCGGTAAAACGTAGGACACGAGCGTTATCCGGAGTTACTGGGCGTAAAGGGCGTGCAGGCGGGGTGGTAATTCTGATGTGAAATCTCCCGGCTCAACCCGGAGAGGACATTGGACACTGCCAACCTCCTG
+
CCCCCCCCCCCCCC*CCCCCCC*CCCCCCCCCCCCCCCCCCCCCCCCCCCCCCCCCCCCCCCCCCCCCCCC5CCCCCCCCC5CCCCCCCCC5CCCCCCCCCCCCCCCCC*C*CCCCCCCCC5CCCCCCCCCC*CCCCCCCCCCCCCCCCCCCCCCCCCCCCCC5CCC5*CCCCCCC*CCCCCCC*C5CCCC5*5CCC5C5CCCCCCC5CCC5CC55CCC*CC*CCC*CC5*5C*5CCCC*C*CC*5*C5C5555*55555555C5C555*55*55*55C555*5555555*555*555###
@VH01349:24:AACVJTHM5:1:1106:43434:7039 1:N:0:AGGTGAGA+GGCATAGA
AGCATGACTCCTACGGGAGGCAGCAGTAAGGAATATTGGACAATGGGCGCAAGCCTGATCCAGCCATCCCGCGTGTAGGAAGAAGGCCCTATGGGTCGTAAACTACTTTTGTCAGGGAATAAACCTCTCGACTTACTCGGGAGCTGAAGGTACCTGAAGAATAAGCACCGGCTAACTCCGTGCCAGCAGCCGCGGTAATACGGAGGGTGCAGGCGTTATCCGGAATCACTGGGTTTAAAGGGTGCGTAGGTGGTATCGTAAGTCAGAAGTGAAAGTTTGCGGCTTAACCGTAAAATTGCAT
+
CCCCCCCCCCCCCCCCCCCCCCCCCCCCCCCCCCCCCCCCCCCCCCCCCCCCCCCCCCCCCCCCCCCCCCCCCCCCCC5CCCCCCCCCCCCCCCCCCCCC5CCCCCCCCCCCCCCCCCCCCCCCCCCCCCCCCCCCCCCCCCCCCCCCCCCCCCCCCCCCCCCCCCCCCCCCCCCCCCCCCCCCCCCCCCCCCCCCCCC5CCCCCCCCCCCCCCCCC*CCCCCCCCC*CC*CCCCCCCCCCCCCCCCCCCCCCCCCCC5CCCCCCCCCCCCCCCCCCCCCCCCCCCCCCCCCCCCCCC###
@VH01349:24:AACVJTHM5:1:1106:65873:8686 1:N:0:AGGTGAGA+CGCATAGA
AGCATGACTCCTACGGGAGGCAGCAGTAGGGAATATTGGTCAATGGATGGAAGTCTGAACCAGCCATGCCGCGTGCAGGAAGACGGCCTTCTGGGTTGTAAACTGCTTTTGCCAGGGGATAAAAGGCCCATGCGTGGGACATTGAAGGTACCTGGTGAATAAGCCACGGCTAACTACGTGCCAGCAGCCGCGGAAATACGTAGGTGGCGAGCGTTGTCCGGATTTATTGGGTTTAAAGGGTGCGTAGGCGTCCCTGCAAGTTTTAGGTGAAATGGCCAAGCTCAACTTGGGAGCTGCCGCT
+
CCCCCCCCCCCCCCCCCCCCCCC5CCCCCCCCCCCCCCCCCCCCCCCCCCCCCCCCCCCCCCCCCCCCCCCCCCCCCCCCCCCCCC5CCCCCCCCCCCCCCCCCCCCCCCCCCCCCCC5CCCCCCCCCCCCCCCCCCCCCCCCCCCCCCCCCCCCCCCCCCCCCCCCCCCCCCCCCCCCCCCCCCCCCCCCCCCCCCCCCCCCCC5CCCCCCCCCCCCCCCCCCCCCCCCCCCCCCCCCCCCCCCCCCCCCCCCCC*CCCCCCCCCCCCCCCCC*5CCC5CCCCCCCCCCCCCCCCCC###
@VH01349:24:AACVJTHM5:1:1106:38776:8743 1:N:0:AGGTGAGA+GGCATAGA
AGCATGACTCCTACGGGAGGCAGCAGTGGGGAATTTTGCGCAATGGGGGAAACCCTGACGCAGCAACGCCGCGTGAGTGATGAAGGCCTTCGGGTCGTAAAGCTCTGTCGGAGGGGAAGAAATGAAAGGTGCCAATACCACCTTTTCTTGACGGTACCCTCAAAGGAAGCACCGGCTAACTCCGTGCCAGCAGCCGCGGTAATACGGAGGGTGCAAGCGTTGTTCGGATTTATTGGGCGTAAAGCGCGTGTAGGCGGTCTCTTAAGTCTGATGTGAAAGCCCTGGGCTCAACCCAGGAATG
+
CCCCCCCCCCCCCCCCCCCCCCCCCCCCCCCCCCCCCCCCCCCCCCCCCCCCCCCCCCCCCCCCCCCCCCCCCCCCCCCCCCCCCCCCCCCCCCCCCCCCCCCCCCCCCCCCCCCCCCCCCCCCCCCCCCCCCCCCCCCCCCCCCCCCCCCCCCCCCCCCCCCCCCCCCCCCCCCCCCCCCCCCCC5CCCCCCCCCCCCCCCCCCCCCCCCCCCCCCCCCCCCCCCCCCCCCCCCCCCCCCCCC*CC5CCCCCCCCCCCCCCCCCCCCCCCCCCCCCCCCCCCCCCCCCCCCCCCCCC###
@VH01349:24:AACVJTHM5:1:1106:13725:9519 1:N:0:AGGTGAGA+CGCATAGA
AGCATGACTCCTACGGGAGGCAGCAGTGGGGAATATTGGACAATGGGCGCAAGCCTGATCCAGCCATGCCGCGTGTGTGAAGAAGGCCTTCGGGTTGTAAAGCACTTTTGTACGGGAAGAAAAGCACTCGGTTAATACCCGGGTGTCATGACGGTACCGTAAGAATAAGCACCGGCTAACTTCGTGCCAGCAGCCGCGGTAATACGAAGGGTGCAAGCGTTACTCGGAATTACTGGGCGTAAAGCGTGCGTAGGTGGTTTGTTAAGTCTGATGTGAAAGCCCTGGGCTCAACCTGGGAGTT
+
CCCCCCCCCCCCCCCCCCCCCCCCCCCCCCCCCCCCCCCCCCCCCCCCCCCCCCCCCCCCCCCCCCCCCCCCCCCCCCCCCCCCCCCCCCCCCCCCCC5CCCCCCCCCCCCCCCCCCCCCCCCCCCCCCCCCCCCCCCC*CCCCCCCCCC*CCCCCCCCCCCCCCCCCCCCCCCCCCCCCCCCCCCCCCCCCCCCCCCCCCCCCCCCCCCCCCCCCCCCCCCCCCCCCCCCCCCCCCCCCCCCCC5CCCCCCCCCCCCCCCCCCCCCCCCCCCCCCCCCCCCCCCCCCCCCCCCC*CC###
@VH01349:24:AACVJTHM5:1:1106:60685:9595 1:N:0:AGGTGAGA+CGCATAGA
AGCATGACTCCTACGGGAGGCAGCAGTGGGGAATATTGGACAATGGGCGAAAGCCTGATCCAGCCATGCCGCGTGAGTGACGAAGGTCTTCGGATTGTAAAGCTCTTTTGGCGGGGACGATAATGACGGTACCCGCAGAATAAGCCCCGGCTAACTTCGTGCCAGCAGCCGCGGTAATACGAAGGGGGCTAGCGTTGTTCGGAATTACTGGGCGTAAAGCGCACGTAGGCGGATTTGTAAGTCAGGGGTGAAATCCCGGGGCTCAACCTCGGAACTGCCTTTGATACTGCAAGTCTTGGTA
+
CCCCCCCCCCCCCCCCCCCCCCCCCCCCCCCCCCCCCCCCCCCCCCCCCCCCCCCCCCCCCCCCCCCCCCCCCCCCCC5CCCCCCCCCCCCCCCCCCCCCCCCC*CCC5CCCCCCCCCCCCCCCCCCCCCCCCCCCCCCCCCC5CCCCCCCCCCCCCCCCCCCCCCCCCCCCCCCCCCCCCCCCCCCCCCCCCCCCCCCCCCCCCCCCCCCCCCCCC5CCCCCCCCCCCCCCCCCCCCCCCCCCCCCCC5CCCCCCCCCCCCCCCCCCC*CCCCCCCCCCCCCCCCCCCCCCCCCCCC###
@VH01349:24:AACVJTHM5:1:1106:49475:9898 1:N:0:AGGTGAGA+CGCATAGA
AGCATGACTCCTACGGGAGGCAGCAGTAAGGAATATTGCACAATGGCCGAAAGGCTGATGCAGCAACGCCGCGTGGAGGATGAAGGCATATTTGTTGTAAACTCCTGTAAGAAGGGAAAAATGGGTCTGTTTACAGACTTTGATTGTACCTTCAGAGTAAGCCCCGGCTAACTACGTGCCAGCAGCCGCGGTAATACGTAGGGGGCAAGCGTTGTCCGGATTTACTGGGTGTAAAGGGTGCTCAGGCGGATTTTTAAGTCAGAGGTGAAAGCCCGGGGCTCAACCCCGGAGTTGCCTTAGT
+
CC5CCCCCCCCCCCCCCCCCCCCCCCCCCCCCCCCCCCCCCCCCCCCCCCCCCCCCCCCCCCCCCCCCCCCCCCCCCCCCCCCCCCCCCCCCCCCCCCCCCCCCCCCCCCCCCCCCCCCCCCCCCCCCCCCCCCCCCCCCCCCCCCCCCCCCCCCCCCCCCCCCCCCCCCCCCCCCCCCCCCCCCCCCCCCCCCCCCCCCCCCCCCCCCCCCCCCCCCCCCCCCCCCCCCCCCCCCCCCCCC*CCCCCCCCCCCCCCCCCCCCCCCCCCCCCCCCCCC5CCCCCCCCCCCCCCCCCCC###
@VH01349:24:AACVJTHM5:1:1106:61025:10882 1:N:0:AGGTGAGA+CGCATAGA
AGCATGACTCCTACGGGAGGCAGCAGTGGGGAATCTTGCGCAATGGCCGAGAGGCTGACGCAGCGACGCCGCGTGTGGGAGGACGCCCTTCGGGGTGTAAACCACTGTTGCCCGGGACGAACATCAGGGGTGGCCCTGACTGACGGTACCGGGTGAGGAAGCACCGGCTAACTCCGTGCCAGCAGCCGCGGTAATACGGAGGGTGCGAGCGTTGTCCGGAATCACTGGGCGTAAAGGGCGCGTAGGCGGCCGACTCAAGCGTGGGGTGAAAGTCCGGGGCTCAACTCCGGATCGGCCTCTT
+
CCCCCCCCCCCCCCCCCCCCCCCCCCCCCCCCCCCCCCCCCCCCCCCCCCC5CC*CCCCCCCCCCCCCCC*CCCCCCCCCCCCCCCCCCCCCCCCCCCCCCCCCCCCCCCCCCCCCCCCCCCCCCCCCCCCCCCCCCCCCCCCCCCCC5CCCCCCCCCCCCCCCCCCCCCCCCCCCCCCCCCCCCCCCCCCCCCCCCCCCCC5CCCCCCCCCCCCCCCCCCCCCCCCCCCCCCCCCCCCCCCCCC*CCCCCCCCCCCCCCCCCCCCCCCCCCCCCCCCCCC*CCCCCCCCCCCCCCCC###
@VH01349:24:AACVJTHM5:1:1106:68145:11564 1:N:0:AGGTGAGA+CGCATAGA
AGCATGACTCCTACGGGAGGCAGCAGTGGGGAATATTGCGCAATGGGCGAAAGCCTGACGCAGCAACGCCGCGTGAGTGATGAAGGCCTTCGGGTCGTAAAGCTCTGTCGGAGGGAACGAATGCTTTCGGGGTTAACAGCCCCGGGAAGTGACGGTACCCTCAAAGGAAGCACCGGCTAACTCTGTGCCAGCAGCCGCGGTAATACAGAGGGTGCAAGCGTTGTTCGGAATCATTGGGCGTAAAGGGCGTGTAGGCGGTTTGTTAAGTCATGTGTGAAATCCCTCGGCTCAACCGGGGGTA
+
CCCCCCCCCCCCCCCCCCC5CCC*CCCCCCCCCCCCCCCCCCCCCCCCCCCCCCCCCCCCCCCCCCCCCCCCC5CCCCCCCCCCCCCCCCCCCCCCCCCCCCCCCCCCCC*CCCCCCCCCCCCCCCCCCCCCCCCCCCCCC5CCCCCCCCCCCCCCC5CCCCC5CC5CCC5CCCCCCCCCCCCCCCCCCCCC5CCCCCCCCCCCCCCCCCCCCCCCCCCCCCCCCCCCCCCCCCCCCCCCCCCCCCCCCC5CCCCCCCC5CCCCCCCCCCCCCCCCCCCCCC5CCC*CCCCCCCCCCC###
@VH01349:24:AACVJTHM5:1:1106:43927:13400 1:N:0:AGGTGAGA+GGCATAGA
AGCATGACTCCTACGGGAGGCAGCAGTGGGGAATATTGCGCAATGGGGGAAACCCTGACGCAGCGACGCCGCGTGGGTGATGAAGGCCTTCGGGTCGTAAAGCCCTGTCGTAGGGGAAGAAGCGGTAGGTGGCCAATACCCGCCTACCTTGACGGTACCCTACAAGAAAGCACCGGCTAACTCCGTGCCAGCAGCCGCGGTAATACGGAGGGTGCGAGCGTTGTTCGGAATTACTGGGCGTAAAGCGCGTGCAGGCGGCAGACTAAGTCCGGTGTGAAAGCCGGGGGCTCACCCCCGGGGT
+
CCCCCCCCCCCCCCCCCCCCCCCCCCCCCCCCCC*CCCCCCCCCCCCCCCCCCCCCCCCCCCCCCCCCCCCCCCCCCCCCCCCCCCCCCCCCCCCCCCCCCCCCCCCCCCCCCCCCCCCCCC5CCCCCCCCCCCCCCCCCCCCCC*5*C**5C555CC*5CCCCCCCCCCCCCC55CCCCCCCCCCCCCCCCCCCCCCCCCCCCCCCCCCCCCCCCCCCCCCCCCCCCCCCCCCCCCCCCCCCC5CCCCCCCCCCCCCCCCCCCCCCCCCCCCCCCCCCCCC*CCCC*CCCCC5CCC*###
@VH01349:24:AACVJTHM5:1:1106:45309:14177 1:N:0:AGGTGAGA+CGCATAGA
AGCATGACTCCTACGGGAGGCAGCAGTGGGGAATATTGGACAATGGGCGCAAGCCTGATCCAGCAATGCCGCGTGAGTGATGAAGGCCTTAGGGTTGTAAAGCTCTTTCGCCCGCGACGATGATGACGGTAGCGGGAGAAGAAGCCCCGGCTAACTCCGTGCCAGCAGCCGCGGTAATACGGAGGGGGCTAGCGTTGTTCGGAATTACTGGGCGTAAAGGGCGCGCAGGCGGCTGCTCAAGTCAGGCGTGAAAGCCCTGGGCTCAACCCGGGAATTGCGCTTGAGACTGGGCTGGCTTGTA
+
CCCCCCCCCCCCCCCCCCCC5CC5CCCCCCCCCCCCCCCCCCCC*CCC*5CCC5CCCCCCCCCCCCCCCCCCCC5CCCCCCCCCCCCCCCCCCCCC55CCCCCCCCCCC*CCCCCCCCCCCCCCCCCCCCCC5CCCCC5CC5CCCCCCCCCCCCCCCCCCC*CCCCCCC55*CCCCCCC*CCCCCCCCCCCCCCCCCCCCCCCCCCCCCCCCCCCCCCCC55CCCCCCCCCCCCCCCCCCC5CCCCCCCCCCCCCCCC*CCCC*CCCCC*C5CCC55C**CC*CCCCCCCC5CCCC*C###
@VH01349:24:AACVJTHM5:1:1106:32963:14442 1:N:0:AGGTGAGA+CGCATAGA
AGCATGACTCCTACGGGAGGCAGCAGTGGGGAATATTGGACAATGGGGGGAACCCTGATCCAGCAATGCCGCGTGTGTGAAGAAGGCCTGAGGGTTGTAAAGCACTTTCAGTGGGGAGGAGTATTGATAGGTTAAGAGCTAATTAATAGGACGTTACCCACAGAAGAAGCACCGGCTAACTCCGTGCCAGCAGCCGCGGTAATACGGAGGGTGCGAGCGTTAATCGGAATTACTGGGCGTAAAGGGTGCGTAGGTTGTTCATTAAGTTATCTGTGAAATTCCGGGGCTTAACCTGGGTCGT
+
CCCCCCCCCCCCCCCCCCCCCCCCCCCCCCCCCCCCCCCCCCCCCCCCCCCCCCCC5CCCCCCCCCCCCCCCCCCCCCCCCCCCC5CCC5CCCCCCCCCCCCCCCCCCCCCCCCCCCCCCCCCCCCCCCCCCCCCCCCCCCCCCCCCCCCCCCCCCCCCCCCCCCCCCCCCCCC5CCCCCCCCCC5CCCCCCCCCC5*CCCCCCCCCCCCCC*CCCCCCCC*CCCCCCCCCCCCCCCCC5CC*CCCCCCCCCCCCCCCCCC5CCCCCCCCC555*C5CCCCC*C5CCCCCC*CCCCCC###
@VH01349:24:AACVJTHM5:1:1106:40954:14555 1:N:0:AGGTGAGA+CGCATAGA
AGCATGACTCCTACGGGAGGCAGCAGTGGGGAATTTTGGACAATGGGGGCAACCCTGATCCAGCCATGCCGCGTGTGTGAAGAAGGCCTTCGGGTTGTAAAGCACTTTCGGCCGGAACGAAATCGCGTGGGCTAACACCCCGCGTGGATGACGGTACCGGAAGAAGAAGCACCGGCTAACTACGTGCCAGCAGCCGCGGTAATACGTAGGGTGCGAGCGTTAATCGGAATTACTGGGCGTAAAGTGTGCGCAGGTGGGCGCGCAAGTCGAGTGTGAAAGCCCCGGGCTTAACTTGGGACCT
+
CCCCCCCCCCCCCCCCCCCCCCCCCCCCCCCCCCCCCCCCCCCCCCCCCCCCCCCCCCCCCCCCCCCCCCC*CCCCCCCCCCCCCCCCCCCCCCCCCCCCCCCCCCCCCCCCCCCCCCCCCCCCCCCCCCCCCCCCCCCCCCCCCCCCCC*CCCCCCCCCCCCCCCCCCCCCCCCCCCCCCCCCCCCCCCCCCCCCCCCCCCCCCCCCCCCCCCCCCCCCCCCCCCCCCCCCCCCCCCCCCCCCCCCCCCCCCCC5C*CCCCCCCCCCCCCCCCCCCCCCCCCCCCCCCCCCCCCCCC###
@VH01349:24:AACVJTHM5:1:1106:36674:16486 1:N:0:AGGTGAGA+CGCATAGA
AGCATGACTCCTACGGGAGGCAGCAGTGGGGAATATTGGACAATGGGGGAAACCCTGATCCAGCGATGCCGCGTGGGTGAAGAAGGCCTTCGGGTTGTAAAGCCCTTTAGGTTGGGAAGAAGTGTGTATGATGATAAGTCATATACATTGACGGTACTAACAGAATAAGCACCGGCAAACTCTGTGCCAGCAGCCGCGGTAATACAGAGGGTGCGAGCGTTAATCGGAGTTACTGGGCGTAAAGGGCGCGTAGGCGGTGATATGAGTGTGATGTGAAAGCCCCGGGCTTAACCTGGGACTA
+
CCCCCCCCCCCCCCCCCCCCCCCCCCCCCC5CCCCCCCCCCCCCCCCCCCCCCCCCCCCCCCCCCCCCCCCCCCC*CCCCCCCCCCCCCCCCCCCCCCCCCCCC55CCCCCCCCCCCCCCCCCCCCCCCCCCCCCCCCCCCCCCCCCCCCCCCCCCCCC5CCCCCCC5CCCCCCCCCCCCCCCCCC*CCC5CCCCCCCCCCCC5CCCCCCCCCCCCCCCCCCCCCCCCCCCCCCCCCCCCCCCCCCC5CCCCCCCCCCCC5CCCCCC*CCCCCCCCCCC5CCCCCCCCCCCCCCCC*C###
@VH01349:24:AACVJTHM5:1:1106:75113:17054 1:N:0:AGGTGAGA+CGCATAGA
AGCATGACTCCTACGGGAGGCAGCAGTAGGGAATATTGGTCAATGGATGGAAGTCTGAACCAGCCATGCCGCGTGCAGGAAGACGGCCTTCTGGGTTGTAAACTGCTTTTGCCAGGGGATAAAAGGCCCATGCGTGGGACATTGAAGGTACCTGGTGAATAAGCCACGGCTAACTACGTGCCAGCAGCCGCGGTAATACGTAGGTGGCAAGCGTTATCCGGAATTACTGGGCGTAAAGCGCACGCAGGCGGCTTGGCAAGTTCGACGTGAAAGCTCTCGGCTTAACTGGGAGAGGTCGGCA
+
CCCCCCCCCCCCCCCCCCCCCCCCCCCCC5CCCCCCCCCCCCCCCCCCCCCCCCCCCCCCCCCCC5CCCCCCCCCCCCCCCCCCCCCCCCCCCCCCCCCCCCCCCCCCCCCCCCCCCCCCCCCCC5CCCCCCCCCCCCCCCCC5CCCCCCCCCCCCCCCCCCCCCCCCCCCCC5CCCCCCCCCCCCCCCCCCCCC5C5CCCCCCCCC*CCCCCCCCCCCCCCCCCCCCCCCCCCCCCCCCCCCCCCC*CCCCCCCCCCCCCCCCC5CCC*CCCCCCCCCCCCCCCCCCCCCC5CCCCC###
@VH01349:24:AACVJTHM5:1:1106:47809:17925 1:N:0:AGGTGAGA+GGCATAGA
AGCATGACTCCTACGGGAGGCAGCAGTCGAGGATCTTCGGCAATGGGCGCAAGCCTGACCGAGCGACGCCGCGTGGAGGAGGAAGGCCCTCGGGTCGTAAACTCCTGTCGAGGGGAAGAAACGCCGCAAGGCTTGATCGACCCCTGGAGGAAGCACGGGCTAAGTTCGTGCCAGCAGCCGCGGTAAGACGAACGGTGGGAACGTTGTTCGGATTCACTGGGCTTAAAGGGCGCGTAGGCGGGCCGGCGAGTCAGGGGTGAAAGCCTCCAGCCGAACTGGAGAATGGCCCTTGAGTCCGATT
+
C5CCCCCCCCCCCCCCCC*CCC5CC5CCCCCCCCCCCCCCCCCCCCCCCCCCCCCCCCCCCCCCCCCCCC55CCCCCCCCCCCCCCCCCCCCCCCCCC*CCCCC5CCCCCCCCCCCCC*CCCCCCCCCCC5CCCCCC55CCCCCC5CCCCCCCCCCCCCCCCCCCCCCCCCCC5C*CCCCCCCCCC*5CCC5C*CCC***C5CCC5C5CCCCCCC5*C*C5CCCCCCCCCCCCCCC5CCCC*CCCC5CCCCCC5CCCCCCCCCC5CCCCCCCCCCC555*5CCC55CCCCCCC5*5CC###
@VH01349:24:AACVJTHM5:1:1106:57447:19156 1:N:0:AGGTGAGA+CGCATAGA
AGCATGACTCCTACGGGAGGCAGCAGTAGGGAATCTTCGGCAATGGGCGAAAGCCTGACCGAGCAACGCCGCGTGAATGATGAAGGCCTTCGGGTTGTAAAATTCTGTTATAAGGGAAGAACGACTTTAGTAGGAAATGGCTAGAGTGTGACGGTACCTTATGAGAAAGCCACGGCTAACTACGTGCCAGCAGCCGCGGTAATACGTAGGTGGCGAGCGTTATCCGGAATTATTGGGCGTAAAGAGCGCGCAGGTGGTTGATTAAGTCTGATGTGAAAGCCCACGGCTTAACCGTGGAGTG
+
CCCCCCCCCCCCCCCCCCCCCCCCCCCCCCCCCCCCCCCCCCCCCCCCCCCCCCCCCCCCCCCCCCCCCCCCCCCCCCCCCCCCCCCCCCCCCCCCCCCCCCCCCCCCCCCCCCCCCCC*C5CCCCCCCCCCCCCCCCCCCCCC5CCCCCCCCCCCCCCCCC5CCCCCCCCCCCCCCCCCCCCCCCCCC*CCCCCCCCCCCCCCCCCCCCCCC*CCCCCCC*CCCCCCC*C*CCCCCCCCCCCC*CC5CCCCCCCCCCCCCCCCCCCCCCCCCC*CCCCC5CCC5CCCCCCCCCCC5C###
@VH01349:24:AACVJTHM5:1:1106:34156:19686 1:N:0:AGGTGAGA+CGCATAGA
AGCATGACTCCTACGGGAGGCAGCAGCAGGGAATTTTGCGCAATGGGCGAAAGCCTGACGCAGCAACGCCGCGTGGGGGATGAAGGCCTTCGGGTTGTAAACCCCTTTCAGGAGGGAAGAAAATGACGGTACCTCCAGAAGAAGCACCGGCCAACTACGTGCCAGCAGCCGCGGTAATACGTAGGGTGCGAGCGTTATCCGGAATCATTGGGCGTAAAGAGCTCGTAGGCGGTTCAACAAGTCGGCTGTGAAAGTCTGGGGCTCAACCCCAGAATTGCAGTCGATACTGTTGTGACTTGAA
+
CCCCCCCCCCCCCCCCCCCCCCC5CC5CCCCCCCCCCCCCCCCCCCCCCCCCCCCCCCCCCCCCCCCCCCCCCCCCCCCCCCCCCCCCCCCCCCCCCCCCCCCCCCCCCCCCCCCCCCCCCCCCCCCCCCCCCCCCCCCCCCCCCCCCCCCCCCCCCCCCCCCCCCCCCCCCCCCCCCC5CCCCCCCCCCCCCCCCCCCCCCCCCCCCCCCCCCCCCCCCCCCCCCCCCCCCCCCCCCCCCCCC*CCCCC5CCCCCCCCCCCCCCCCCCCC*CCCCCCCCCC5CCCCCCCCCCCC*CC###
@VH01349:24:AACVJTHM5:1:1106:28172:19913 1:N:0:AGGTGAGA+GGCATAGA
AGCATGACTCCTACGGGAGGCAGCAGTGGGGAATATTGCGCAACGGGCGAAAGCCTGACGCAGCAACGCCGCGTGAGTGATGAAGGCCTTCGGGTCGTAAAGCTCTGTCGGAGGGAACGAACGATTCTGGGGTTAACAGCCCCAGAAGATGACGGTACCCTCAAAGGAAGCACCGGCTAACTCTGTGCCAGCAGCCGCGGTAATACAGAGGGTGCAAGCGTTGTTCGGAATCATTGGGCGTAAAGGGCGTGTAGGCGGTTTGTTAAGTCATGTGTGAAAGCCCTCGGCTCAACCGAGGTAC
+
CCCCCCCCCCCCCCCCCCCCCCCCCCCCCCC5CCCCCC5CCCCCCCCCCCCCCCCCCCCCCCC*CCCCCCCCCCCCCCCCCCCCC*CCCCCCCCCCCC*CCCCCCCCCCCCCCCCCCCCCCCCCCCCCCCCCCCCCCCCCCCCCCCCCCCCCCCCCCCCCCCCCCCCCCCCCCCCCCCCCCCCCCCCCCCCC*C*CCCCCCCCC*CCCCCCCC*CCCCCCCCCCCCCCCCCCCCCCCCCCCCCCCCC5CCCCCCCCCCCCCCCCCCCCCCCCCCCCCCCCCC*CCCCCCCCCCCCCCC###
@VH01349:24:AACVJTHM5:1:1106:51009:20746 1:N:0:AGGTGAGA+CGCATAGA
AGCATGACTCCTACGGGAGGCAGCAGTGAGGAATATTGCGCAATGGGCGAAAGCCTGACGCAGCAACGCCGCGTGAGGGACGAAGGCCTTCGGGTCGTAAACCTCTGTCAGGTGGAAAGAAGGTTCTTCAGGTTAAGAGCTGGAAGAACTTGACGGTACCACCATAGGAAGCCCCGGCTAACTCCGTGCCAGCAGCCGCGGTAATACGGAGGGGGCAAGCGTTATTCGGAATCATTGGGCGTAAAGGGCGCGTAGGCGGCTTAGTAAGTTGAAGGTGAAAGCCCTCGGCTCAACCGAGACG
+
CCCCCCCCCCCCCCCCCCCCCCCCCCCCCCCCCCCCCCCCCCCCCCCCCCCCCCCCCCCCCCCCCCCCCCCCCCCCCCC5CCCCCCCCCCCCCCCCCCCCCCCCCCCCCCCCCCCCCCCCCCCCCCCCCCCCCCCCCCC5CCCCCCCCCCCCCCCCCCCCCCCC*CCCCCCCCCCCCCCCCCCCCCCCCCCCCCCCCCCCCCCCCCCC*CC5CCCCCCCC5CCCCCCCCCCCCCCCCCCCCCCCCC5CCC5CCCCCCCCCCCCCCCCCCCCCCCCCCCCCCCC5CCCCCCCCCCCCCC###
@VH01349:24:AACVJTHM5:1:1106:55534:23756 1:N:0:AGGTGAGA+GGCATAGA
AGCATGACTCCTACGGGAGGCAGCAGTGGGGAATCTTGGGCAATGGGCGCAAGCCTGACCCAGCCATGCCGCGTGTGTGAAGAAGGCCTTCGGGTTGTAAAGCACTTTCAGTAGCGAAGAAAAGCCGGGGGCTAATACCGCCCGGTCTTGACGTTAACTACAGAAGAAGTACCGGCTAACTCCGTGCCAGCAGCCGCGGTAATACGGAGGGTACGAACGTTAATCGGATTTACTGGGCGTAAAGCGCGCGTAGGCGGTCTGTTAAGTGGGGTGTGAAATCCCCGGGCTCAACCCGGGAACT
+
CCCCCCCCCCCCCCCC5C5CCCCCCCCCCCCCCCCCCCCCCCCCCCCCCCCCCCCCCCCCCCCCCCCCCCCC5CCCCCCCCC5CCCCCCCCCCCCCCCCCCCCCCCCCCCCCCCCCCCCCCCCCCCCCCCCCCCCCCCC5CCCCCCCCCCCCCCC5CCCCCCCCCCCCCCCCCCCCCCCCC5CCCCCCCCCCCCCCCCCCCCCCCCCCCCCCCCCCCCCCCCCCCCCCCCCCCCCCCCCCCC5CCCCCCCCCCCCCCCCCC55CCCCC5CCCCCCCCCCCCCC*CCCCCCCCCCC*CC###
@VH01349:24:AACVJTHM5:1:1106:28816:24191 1:N:0:AGGTGAGA+CGCATAGA
AGCATGACTCCTACGGGAGGCAGCAGTAGGGAATCTTCCGCAATGGACGAAAGTCTGACGGAGCAACGCCGCGTGAGTGATGAAGGTTTTCGGATCGTAAAGCTCTGTTGTTAGGGAAGAACAAGTACCGTTCTAACAGGACGGTGCCTTGACGGTACCTAACCAGAAAGCCCCGGCTAACTACGTGCCAGCAGCCGCGGTAATACGTAGGGGGCAAGCGTTGTCCGGAATTATTGGGCGTAAAGCGCTCGTAGGCGGTCTTTTAAGTCTGATGTGAAAGCCGACGGCTCAACCGTGGAAA
+
CCCCCCCCCCCCCCC5CCCCCCCCCCCCCCCCCCCCCCCCCCCCCCCCCCCCCCCCCCCCCCCCCCCC*CCCCCCCCCCCCCCCCCCCCCCCCCCCCCCCCCCCCCCCCCCCCCCCCCCCCCCCCCCCCCCCCCCCCCCC5CCCCCCCCCCCCCCCCC5CCCCCCCCCCCCCCCC*CCCCCCCCCCCCC*CCCCCCCCCCCCCCCC5CCCCCCC5CCCCCCCCCCCCCCCCCCCCC*CCCCCCC*CCCCCCCCCCCCCCCCCCCCCCCCCCCCCCCCCCC*C*C5CCCCCCCCCCC5C###
@VH01349:24:AACVJTHM5:1:1106:9407:24627 1:N:0:AGGTGAGA+CGCATAGA
AGCATGACTCCTACGGGAGGCAGCAGTGGGGAATTGTTCGCAATGGGCGCAAGCCTGACGACGCAACGCCGCGTGGAGGATGAAGGTCTTCGGATTGTAAACTCCTGTTGATCGGGACGAAAAGCTTCAACCTAATACGTTGAGGACTGACGGTACCGGTTGAGGAAGCCACGGCTAACTCTGTGCCAGCAGCCGCGGTAATACAGAGGTGGCAAGCGTTGTTCGGAATTACTGGGCGTAAAGGGCGCGTAGGCGGCCTTCTAAGTCGGACGTGAAAGCCCCAGGCTTAACCTGGGAAATA
+
C5CCCCCCCCCCCCCC5CCCCC5CCCCCCCCCCCCCCCCCCCCCCCCCCCCCCCCCCCCCCCCCCC5CCCCCCCCCCCCCCCCCCCCCCCCCCCCCCCCC5CCCCCCCCCCCCCCCCCCCCCCCCCCCCCCCCCCCCCCCCCCCCCCCC5CCCCCCCCCCCCCCCCC5CCCCCCCCC5CCCCCCCC*CC5CCCCCCCCCCCCCCCCCCCCCCCCCCCCCC*CCCCCCCC5CCC*CCCCCCCCCCCCC*5CCCCC5CCCCCCCCCCCCCCC5CCCCCC5CCCC5CCCCCCCCCC*CCCC###
@VH01349:24:AACVJTHM5:1:1106:70304:25384 1:N:0:AGGTGAGA+GGCATAGA
AGCATGACTCCTACGGGAGGCAGCAGTGGGGAATATTGCGCAATGGGCGAAAGCCTGACGCAGCCACGCCGCGTGAGCGATGAAGGTCTTAGGATCGTAAAGCTCCATGGAGGGAGAAGAATAAAGCCGGTGAAGAGCCGGCCTTGACGGTATCCCTTTAGCAAGCACCGGCTAACTCCGTGCCAGCAGCCGCGGTAATACGGAGGGTGCAAACGTTGCTCGGAATCATTGGGCGTAAAGCGCGCGTAGGCGGCTTGGCAAGTTGGATGTGAAAGCCCTGGGCTCAACCCAGGAGGTGCGT
+
CCCCCCCCCCCCCCCCCCCCCCCCCCCCCCCCCCCCCCCCCCCCCCCCCCCCCCCCCCCCCCCCCCCCCCCCCCCCCCCCCCCCCCCCCCCCCCCCCCCCCCCCCCCCCCCCCCCCCCCCCCCCCCCCCCCCCCCCCCCCCCCCCCCCCCCCCCCCCCCCCCCCCCCCCCCCCCCCCCCCCC*CCCCCCCCCCCCCCCCCCCCCCCCCCCCCCCCCCCCCCCCCCCCCCCCCCCCCCCCCC5CCCCCCCCCCC*CCCCCCCCCCCCCCCCCCCCCCCCCCCCCCCCCCCCCCCC5CCC###
@VH01349:24:AACVJTHM5:1:1106:17398:26444 1:N:0:AGGTGAGA+CGCATAGA
AGCATGACTCCTACGGGAGGCAGCAGTCGGGAATTTTGGGCAATGGGCGAAAGCCTGACCCAGGAACGCCGCGTGAAGGATGAAGTATTTCGGTATGTAAACTTCGAAAGAATGGGAAGAATAAATGACGGTACCATTTATAAGCTCCGGCTAACTACGTGCCAGCAGCCGCGGTAATACGTAGGGAGCAAGCGTTGTTCGGATTTACTGGGCGTAAAGGGCGCGTAGGCGGCGCGGTAAGTCAGCTGTGAAATCTCCGAGCTTAACTCGGAACGGCCAGCTGATACTGCAGTGCTAGGAG
+
CCCCCCCCCCCCCCCCCCC5CCCCCCCCCCCCCCCCCCCCCCCCCCCCCCCCCCCCCCCCCCC*CCCCCCCCCCCCCCCCCCCCCCCCCCCCCCCCCCCCCCCCCCCCCCCCCCCCCCC5CCCCCCCCCCCCCCCCCCCCCCCCCCCCCCCCCCCCCCCCCCCCCCCCCCCCCCCCCCCCCCCCCCCCCCCCCCCCCCCCCCCCCCCCCCCCCCCCCCCCCCCCCCCCCCCCCCCCCCCCCCCCCCCCCC5CCCCCCCCCCCCCCCCCCCCCCCCCCCCCCCCCCCCC5CCCCC*CCC###
@VH01349:24:AACVJTHM5:1:1106:44476:27088 1:N:0:AGGTGAGA+GGCATAGA
AGCATGACTCCTACGGGAGGCAGCAGTGAGGAATATTGAGCAATGGGCGCAAGCCTGACTCAGCAACGCCGCGTGGAGGAAGACGGCCTTCGGGTTGTAAACTCCTTTTCTGCGGGACGATGATGACGGTACCGCAGGAATAAGTTCCGGCTAACTACGTGCCAGCAGCCGCGGTAAAACGTAGGGGACAAGCGTTATCCGGATTTACTGGGCGTAAAGCGCCCGTAGGCGGCCGATCAAGTTGGCTGTGAAAGCTCCTGGCTTAACTGGGAGAGGTCAGTCAAAACTGGTCGGCTAGAAT
+
CCCCCCCCCCCCCCCC5CCCCCCCCCCCCCCCCCCCCCCCCCCCCCCCCCCCC*CCCCCCCCCCCCCCCCCCCCCCCCCCCCCCCCCCCCCCCCCCCCCCCCCCCCCCCCCCCCCCCCCCCCCCCCCCCCCCCCCCCCCCCCCCCCCCCCCCCCCCCCCCCCCCCCCCCCCCCCCCCCCCCCCCCCCCCCCCCCCCCCCCCCCCCCCCCCCCCCCCCCCCCCCCCCCCCCCCCCCCCCCCCCCCCCCCCCCCCCCCCCCCCCCCCCCCCCC5C5CCCC5CCC5CCCCCCCCC5*5CC*###
@VH01349:24:AACVJTHM5:1:1106:74394:28868 1:N:0:AGGTGAGA+CGCATAGA
AGCATGACTCCTACGGGAGGCAGCAGTAGGGAATCTTCCACAATGGACGAAAGTCTGATGGAGCAACGCCGCGTGAGTGAAGAAGGTTTTCGGATCGTAAAACTCTGTTGTAAGGGAAGAACACGTACGAGAGTAACTGCTCGTACCTTGACGGTACCTTATTAGAAAGCCACGGCTAACTACGTGCCAGCAGCCGCGGTAATACGTAGGTGGCAAGCGTTGTCCGGAATTATTGGGCGTAAAGCGCGCGCAGGCGGTTCTTTAAGTCTGATGTGAAAGCCCACGGCTCAACCCTGGAACA
+
CCCCCCCCCCCCCCCCCCCCCCCCCCCCCCCCCCCCCCCCCCCCCCCCCCCCCCCCCCCCCCC5CCCC5CCCCCCCCCCCCCCCCCCCCCCCCCCCCCCCCCCCCCCCCCCCCCCCCCCCCCCCCCCCCCC5CCCCCC5CCCC5CCCCCCCCCCCCCCCCCCCCCCCCCCCCCCCCCCCCCCC*CCCCCCCCCCCCCCCCCCC5CCCCCCCCCCCC*5CCCCCCCCCCCCCCCCCCCCCCCCCCCCCCCCC5CCCCCCCCCCCCCCCCCCCCCCCCCCCCCCCCCCCCCCCCC*CCC*###
@VH01349:24:AACVJTHM5:1:1106:7268:29720 1:N:0:AGGTGAGA+CGCATTGA
AGCATGACTCCTACGGGAGGCAGCAGTGGGGAATATTGGACAATGGGGGCAACCCTGATCCAGCCATGCCGCGTGCGTGAAGAAGGCCTTAGGGTTGTAAAGCGCTTTCACTGGTGAAGATGATGACGGTAGCCAGAGAAGAAGCCCCGGCTAACTCCGTGCCAGCAGCCGCGGTAATACGGAGGGGGCAAGCGTTGTTCGGAATTACTGGGCGTAAAGGGCGCGTAGGCGGAATGTCAAGTTAGGGGTGAAAGGCCTGGGCTCAACCTGGGAACGGCCTCTAAAACTGACAATCTAGCCT
+
CCCCCCCCCCCCCCCCCCC*CC5CCCCCCCCCCCCCCCCCCCCCCCCCCCCCCCCCCCCCCCCCCCCCCCCCCCCCCCCCCCCCCC5CCCCC5CCCCCCCCCCCCCCCCCCCCCCCCCCCCCCCCCCCCCCCCCCCCCCCCCCCCCCCCCCCCCCCCCCCCC5CCCCCCCCCCCCCCCC5CCCCCCCCCCCCCCCCCCCCCCCCCCCCCCCCCCCCC*CCCCCCCCCCCCCCCCCCCCCCCCCCCCCCCCCC5CCCCCCCCCCCCCCCCCCCCCCCCCCCCCCCCCCCCC*CC5CCCC###
@VH01349:24:AACVJTHM5:1:1106:12494:31158 1:N:0:AGGTGAGA+CGGATAGA
AGCATGACTCCTACGGGAGGCAGCAGTGGGGAATTTTGCGCAATGGGCGAAAGCCTGACGCAGTAACGCCGCGTGGAGGATGAAGGCCTTCGGGTTGTAAACTCCTGTCAGAGGGAACGACAGTGGTAGGGTGAATAGCTCTACTTCCTAGACGGTACCCTCAAAGGAAGCCCCGGCTAATTCCGTGCCAGCAGCCGCGGTAATACGGAAGGGGCAAGCGTTGTTCGGAATCATTGGGCGTAAAGGGCGCGTAGGTGGTCTTATGTGTCCACTGTGAAAGCACACGGCTCAACCGTGTAGT
+
CCCCCCCCCCCCCCCCCCCCCCCCCCCCCCCCCCCCCCCCCCCCCCCCCCC5CCCCCCCCCCCCC5CC5CCCCCCCCCCCCCCCCCCCCCCCCCCCCCCCCCCCCCCCCCCCCCCCCCCCCCCCCCCCCCCCCCCCCCCCCCCCCCCCCCCCCCCCCCCCCCCCCCCCCCCCCCCCCCCCCCCCCCCCCCC5CCCCCCCCCCCCCCCCCCCCCCCCCCCCCCCCC5CCCCCCCCCCC5CCCCCCCCCCCCCCCCCCCCCCCCCCCCCCCCCCCCCCC5CCCCCCCCCCCCCCCCCC5C###
@VH01349:24:AACVJTHM5:1:1106:22965:33487 1:N:0:AGGTGAGA+CGCATAGA
AGCATGACTCCTACGGGAGGCAGCAGTAGGGAATCTTCCGCAATGGACGAAAGTCTGACGGAGCAACGCCGCGTGAGTGATGAAGGTTTTCGGATCGTAAAACTCTGTTGTTAGGGAAGAACAAGTACCGGAGTAACTGCCGGTACCTTGACGGTACCTAACCAGAAAGCCACGGCTAACTACGTGCCAGCAGCCGCGGTAATACGTAGGTGGCAAGCGTTGTCCGGAATTATTGGGCGTAAAGCGCGCGCAGGCGGTTCCTTAAGTCTGATGTGAAAGCCCCCGGCTCAACCGGGGAGGT
+
CCCCCCCCCCCCCCCCCCCCCCCCCCCCCCCCCCCCCCCCCCCCCCCCCCCCCCCCCCCCCCCCCCCCCCC*5CCCCCCCCC5CC*CCCCCCCCCCCCCCCCCCCCC5CCCCCCCCCCCCCCCC5CCCCCCCCCCCCCCCCCCCCCCCCCCCCCCCCCCCCCCCCCCCCCCCCCCCCC5CCCCCCCCCCCCCCCCCCCCCCCCCCCCCCCCC5CCCCCCCCCCCC5CCCCCCCCCCCCCCCC5CCCCCCCCC5CCCCCCCCCCCCCCCCCCCCCCCCCCCCCCCCC5*CCCC*CCCC5###
@VH01349:24:AACVJTHM5:1:1106:44059:38031 1:N:0:AGGTGAGA+CGCATAGA
AGCATGACTCCTACGGGAGGCAGCAGTAGGGAATCTTCCACAATGGACGAAAGTCTGATGGAGCAACGCCGCGTGAGTGAAGAAGGTTTTCGGATCGTAAAACTCTGTTGTAAGGGAAGAACACGTACGAGAGTAACTGCTCGTACCTTGACGGTACCTTATTAGAAAGCCACGGCTAACTACGTGCCAGCAGCCGCGGTAATACGTAGGTGGCAAGCGTTGTCCGGAATTATTGGGCGTAAAGCGCGCGCAGGCGGTTCTTTAAGTCTGATGTGAAAGCCCACGGCTCAACCCTGGAGAC
+
CCCCC5CCCCCCCCCC5CCCCCCCCCCCCCCCCCCCCCCCCCCCCCCCCCCC5CCCCCCCCCCCCCCCCCCCC*CCCCCCCCCCC*CCCCCCCCCCCCCCCCCCCCCCCCCCCCCCCCCCCCCCCCCCCCCCCCCCCCC5CCCCCCCCCCCC*CCCCCCCCCCCCCCC*CCCCC*CCC5CCCCCC*CCCCCCCCCCCCCCCCCC5CCCC*CCCCCCCCCCC5CC5CCCCCCCCCCCCCCCCCCCCC*CCCCCCCCCCCCCCCCCCCCCCCCC5CCCCCCCC*CCCCCC*CCCC*C*C5###
@VH01349:24:AACVJTHM5:1:1106:7874:38769 1:N:0:AGGTGAGA+CGCATAGA
AGCATGACTCCTACGGGAGGCAGCAGTAGGGAATCTTCCGCAATGGACGCAAGTCTGACGGAGCAACGCCGCGTGAGTGATGAAAGTCTTCGGATTGTAAAACTCTGTTGTTAGGGAAGAACAAGTACCGTTCAAATAGGGCGGTACCTTGACGGTACCTAACCAGAAAGCCCCGGCTAACTACGTGCCAGCAGCCGCGGTAATACGTAGGGGGCAAGCGTTGTCCGGAATTATTGGGCGTAAAGGGCGCGCAGGCGGTCTTCTAAGTCTGATGTGAAATCCCACGGCTTAACCGTGGATG
+
CCCCCCCCCCCCCCCCCC5*CCCCCCCCCCCCCCCCCC5CCCCCCCCCC*CCCCCCCCCCCCCCCCCCCCCCCCCCCCCCCCCCCCCCCCCCCCCCCCCCCCCCCC5CCCCCCCCCCCCCCCCCCCCCCCCCCCCCCCCCCCCCCCCCCCCCCCCCCCCCCCC*CCCCCCCCCCCC*CCCCCCCCCC5CCCCCCCCCCCCCCCC5CCCCCCCCCCCCCCCCCCCCCCCCCCCCCCCCCCCCCCC5CCCCC5CCCCCCC*CCCCCCCCCCCCCCCCCCCCCCC*CCCC*CCCCCCCCCC###
@VH01349:24:AACVJTHM5:1:1106:76117:40056 1:N:0:AGGTGAGA+CGCATAGA
AGCATGACTCCTACGGGAGGCAGCAGTGGGGAATATTGGACAATGGGCGAAAGCCTGATCCAGCAATGCCGCGTGAGTGATGAAGGCCTTAGGGTTGTAAAGCTCTTTTACCCGGGATGATAATGACAGTACCGGGAGAATAAGCTCCGGCTAACTCCGTGCCAGCAGCCGCGGTAATACGGAGGGAGCTAGCGTTGTTCGGAATTACTGGGCGTAAAGCGCGCGTAGGCGGCTTTGTAAGTTAGAGGTGAAAGCCCGGGGCTCAACTCCGGAACTGCCTTTAAGACTGCATCGCTTGGGA
+
CCCCCCCCCCCCCCCCCCCCCCCCCCCCCCCCCCCCCCCCCCCCCCCCCCCCCCCCCCCCCCC5CCCC5CCCCCCCCCCCCCCCCCCCCCCCCCCCCCCCCCCCCCCCCCCCCCCCCCCCCCCCCCCCCCCCCCCCCCCCCCCCCCCCCCCCCCCCCCCCCCCCCCCCCCCCCCCCCCCCCCCCCCCCCCCCCCCCCCCCCCCCCCCCCCCCCCCCCCCCCCCCCCCCCCCCCCCCCCCCCCCCCCCCCCCCCCCCCCCCCCCCCCCCCC5CCCCCC5CCCCCCCCCCCCCCCCCCCC###
@VH01349:24:AACVJTHM5:1:1106:14918:43388 1:N:0:AGGTGAGA+CGCATAGA
AGCATGACTCCTACGGGAGGCAGCAGTAGGGAATTTTCCGCAATGGGCGAAAGCCTGACGGAGCAACGCCGCGTGAGCGAAGACGGCCTTCGGGTTGTAAAGCTCTGTTCTCAGGGAAGAAGAAGTGACGGTACCTGAGGAGAAAGCCCCGGCTAACTACGTGCCAGCAGCCGCGGTAAAACGTGGGGGGCAAGCGTTGTCCGGAATTATTGGGCGTAAAGCGCGCGCAGGCGGCGCTTTAAGTTGGAGGTAAAAGGCAGTGGCTCAACCATTGTTCGCCTCCAAAACTGGAGCGCTTCTG
+
CCCCCCCCCCCCCCCCCCCCCCCCCCCCCCCCCCCCCCCCCCCCCCCCCCCCCCCCCCCCCCC5CCCCCCCCCCCCCCCCCCCCCCCCCCCCCCCCCCCCCCCCCCCCCCCCCCCCCCCC5CCCCCCCCCCCCCCCCCCCCCCCCCCCCCCCCCCCCCCCCCCCCCCCCCCCCCCCCCCCCCCCCCCCCCCCCCCCCCCCCCCCCCCCCCCCCCCCCCCCCCCCCCCCCCCCCCCCCCCCCCCCCCCCCCCCCCCC*CCCCCCCCCCCCCCCCCCC5CCCCCCCCCCCCCCCCCC*5C###
@VH01349:24:AACVJTHM5:1:1106:74110:44335 1:N:0:AGGTGAGA+CGCATAGA
AGCATGACTCCTACGGGAGGCAGCAGTGGGGAATTTTGCGCAATGGGCGAAAGCCTGACGCAGCAACGCCGCGTGAAGGATGAAGGCTCTCGAGTCGTAAACTTCTGTCTGGGGGAAAGATGATGACGGTACCCCCAAAGCAAGCCCCGGCTAATTCCGTGCCAGCAGCCGCGGTAATACGGAAGGGGCAAGCGTTGTTCGGAATTATTGGGCGTAAAGGGCGTGTAGGCGGCTTCGCAGGTCGGTGGTGAAAGCATACAGCTCAACTGTATTGAGCCACGCAAACGGCGGAGCTTGAAGT
+
CCCCCCCCCCCCCCCCCCCCCCCCCCCCCCCCCCCCCCCCCCCCCCCCCCCCCCCCCCCCCCCCCCCCCCC5CCCCCCCCCC5CCCCCCCCCCCCCCC5CCCCCCCCCCCCCCCCCCCC5CCCCCCCCCCCCCCCCCCCCCCCCCCCCCCCCCCCCCCCCCCCCCCCCCCC*CCCCCCCCCCCCCCCCCC5CCCC*CCCC5CCCCCCCCCCCCCCCCCCCCCCCCCCCCCCC5CCCCCCCCCCCCCCCCCCC5CCCCC*CC5CCCCCC*CCCCCCC*CCCC*CCCCCCCCCCCCCC*C###
@VH01349:24:AACVJTHM5:1:1106:41636:45868 1:N:0:AGGTGAGA+CGCATAGA
AGCATGACTCCTACGGGAGGCAGCAGTGGGGAATCTTGCACAATGGGGGAAACCCTGATGCAGCGACGCCGCGTGAGTGATGAAGCCCTTCGGGGTGTAAAGCTCTTTCGGCAGGAACGATAATGACGGTACCTGCAGAAGAAGCTGCGGCTAACTACGTGCCAGCAGCCGCGGTAATACGTAGGCAGCAAGCGTTGTTCGGAGTTACTGGGCGTAAAGAGTGTGTAGGCGGTCAGCTAAGTTCGGTGTGAAATCTCCCGGCTCAACTGGGAGGGTGCGCCGAAGACTGGCAGGCTTGCGG
+
CCCCCCCCCCCCCCCCCCCCCCCCCCCCCCCCCCCCCCCCCCCCCCCCCCCCCCCCCCCCCCCCC5CCCCCCCCCCCCCCCCCCCCCCCCCCCCCCCCCCCCCCCCCCC5CCCCCCCCCCCCCCCCCCCCCCCCCCCCCCCCCCCCCCCCCCCCCCCCCCCCCCCCCCCCCCCCCCCCCCCCCCCCCCCCCCCCCCCCCCCCCCCCCCCCCCCCCCCCC5CCCCCCCCCCCCCCCCCCCCCCCCCCCCCCCCCCCCCCCCCCCCCCCCCCCCCCCCCCCCCCCCCCCCCCCCCCCCC5###
@VH01349:24:AACVJTHM5:1:1106:50289:45963 1:N:0:AGGTGAGA+GGCATAGA
AGCATGACTCCTACGGGAGGCAGCAGTAACGAATATTCCGCAATGCGCGAAAGCGTGACGGAGCAATGCCGCGTGCAGGATGAAGCGGTTTCGCCGTGTAAACTGCTGTCAGGGTCCAGAAAGAACTGATCGGATCCAGAGGAAGGGCCTGCTAATCTCGTGCCAGCAGCAGCGGTAATACGAGAGGCCCGAGCGTTAATCGGAATCACTGGGCTTAAAGGGTGCGTAGGCGGACCTGAAGGTGTGCTGTGAAATCCCCCGGCTCAACCGGGGAATTGCGGTGGAAACCACAGGTCTTGAT
+
CCCCCCCCCCCCCCCCCCCCCCCCCCCCCCCCCCCCCCCCCCCCCCCCCCCCCCCCCCCCCCCCCCCCCCCCCCC5CCCCCCCCCCCCCCCCCCCCCCCCCCCCC5CCCCCCCCCCCCCCCCCCCCCCCCCCCCCCCCCCCCCCCCCCCCCCCCCCCCCCCCCCCCCCCCCCCCCCCCCCCCCCCCCCCCCCCCCCCC*CCCCCCCCCCCCCCCCCCCCCC*CCCCCCCCCCCCCCCCCCCCCCCCCCCCCCCCCCCCCCCCCCCCCCCCCCCCCCCCCCCC5*CCCCCCCCC*CCCC###
@VH01349:24:AACVJTHM5:1:1106:28135:46380 1:N:0:AGGTGAGA+CGCATAGA
AGCATGACTCCTACGGGAGGCAGCAGTAGGGAATATTGGTCAATGGGTGAGAGCCTGAACCAGCCATGCCGCGTGCAGGAAGAAGGCCTTCTGGGTTGTAAACTGCTTTTTCCAGGGGATAAAACGTCTATGCGTAGATAATTGAAGGTACCTGGGGAATAAGCCACGGCTAACTACGTGCCAGCAGCCGCGGTAATACGTAGGTGGCGAGCGTTGTCCGGATTTATTGGGTTTAAAGGGTGCGTAGGCGGCCAAGTAAGTCAGTGCTGAAATATCCCGGCTTAACTGGGAGGGTGGCGAT
+
CCCCCCCCCCCCCCCCCCCCCCCCCCCCCCCCCCCCCCCCCCCCCCCCCCC*CCCCCCCCCCCCCCCCCCCCCCCCCCCCCCCCCCCCCCCCCCCCCCCCCCCC5CCCCCCCCCCCCCCCCCCCCCCCCCCCCCCCCCC*CCCCCCCCCCCCCCCCCCCCCCCCCCCCCCCC5CCCCCCCCCCCCCCCCCCC5CCCCCCCCCCCCCCCCCCCCCCCC5CCCCCCCCCC5CCCCCCCCCCCCCC5CCCCCCCCCCCCCCCCCCCCCCCCCCCCCCCCCCCCCCCCCCCCCCCCCCCCCC###
@VH01349:24:AACVJTHM5:1:1106:63695:48916 1:N:0:AGGTGAGA+CGCATAGA
AGCATGACTCCTACGGGAGGCAGCAGTGGGGAATATTGCGCAATGGGCGAAAGCCTGACGCAGCGACGCCGCGTGGAGGATGAAGGCTCTTGGGTTGTAAACTCCTGTTAAGCGGGAAGAAAGCTTAGGCTCTAACATAGTCTAGGTATGACGGTACCGCTAGAGAAAGCACCGGCCAACTTCGTGCCAGCAGCCGCGGTAATACGAGGGGTGCAAGCGTTATTCGGAATCATTGGGCGTAAAGGGTGTGTAGACGGCATATTAAGTCTGTTGTTAAGGATTCCGGCTTAACCGGAAATCG
+
CC*CCCCCCCCCCCCCCCC55CCCCCCCCCCCCC*CCCCC5CCCCCCCCCCCCCCCCCC*CCCCCCCCCCCCCC5CCCCCCCCCCCCCCCCCCCCCCCCCCCCCCCCCCCC5CCCCCCCCCCCCCCCCC5CCCCCCCCCCCCCCCCCCCCCCCCCCC*CCCCCCCCCCC5CC*CCCCCCCCCCCCCCCCCCCCCCCCCCCCCCCCCCCCCCCCCCC5CCCCCCCCCCCCCCCCCC5CCCCCCCC5CCC*CCCCCCC5CCCC55CC*CCC*CC5CCCCC*555C*CCCCCCC5CCCCCC###
@VH01349:24:AACVJTHM5:1:1106:55174:49106 1:N:0:AGGTGAGA+CGCATAGA
AGCATGACTCCTACGGGAGGCAGCAGTGGGGAATATTGGGCAATGGGCGAAAGCCTGACCCAGCCATGCCGCGTGAGTGACGAAGGCCTTAGGGTTGTAAAGCTCTTTTGGCGGGGACGATAATGACGGTACCCGCAGAATAAGCCCCGGCCAACTTCGTGCCAGCAGCCGCGGTAATACGAAGGGGGCTAGCGTTGTTCGGAATCACTGGGCGTAAAGCGCACGTAGGCGGACTTTCAAGTCAGGGGTGAAATCCCGGGGCTCAACCTCGGAACTGCCTTTGATACTGTTGGTCTCGGCC
+
CC5CCCCCCCCCCCCCCCCCCCCCCCCCCCCCCCCCCCCCCCCCCCCCCCCCCCCCCCCCCCCCCCCCCCCCCCCCCCCCCCCCCCCCCCCCCCCCCCCCCCCCCCCCCCCCCCCCCCCCCCCCCCCCCCCCCCCCCCCCCCCCCCCCCCCCCCCCCCCCCCCCCCCCCCC*CCCCCCCCCCCCCCCCCCCCCCCCCCCCCCCCCCCCCCCCCCCCCCCCCCCCCCCCCCCCCCCCCCCCCCCCCCCCCCCCCCCCCCCCCCCCCCCCCC5CCC5CCCCCCCCCCC*C*CCCCCCCC5###
@VH01349:24:AACVJTHM5:1:1106:23325:53877 1:N:0:AGGTGAGA+CGCATAGA
AGCATGACTCCTACGGGAGGCAGCAGCAGGGAATCTTGCGCAATGGGCGAAAGCCTGACGCAGCAACGCCGCGTGGGGGATGAAGGCCTTCGGGTTGTAAACCCCTTTCAGGAGGGAAGAAATTGACGGTACCTCCAAAAGAAGCCCCGGCCAACTACGTGCCAGCAGCCGCGGTAATACGTAGGGGGCGAGCGTTGTCCGGAATCATTGGGCGTAAAGAGCTCGTAGGCGGTTCAGTAAGTCGGCTGTGAAATTCCGAGGCTCAACCTCGGAACGGCAGTCGAAACTACTGTGACTCTTC
+
CCCCCCCCC5CCCCCCCCCCCC5CCCCCCC*CCCCCCCCCCCCCCCCCCCCCCCCCCCCCCCCCCCCC*CC*CCCCCCCCCCCCCCCCCCCCCCCCCCCCCCCCCCCCCCCCCCCCCCCCCCCCCCCCCCCCCCCCCCCCCCCC5C5CCCCCCCCCCCCCCCCCCCCCCCCCCCCCCCCCCCCCC*CCCCCCCCCCCCCCCCCCCCCCCCCCCCCCCCCCC*CCCCCCCCCCCCCCCC5CCCC5CCCCCCCCCCCCCCCCC*CCCCCC5C5CC5C*CCCCCC5CCCCCCCCCCCCCCC###
@VH01349:24:AACVJTHM5:1:1106:29214:55524 1:N:0:AGGTGAGA+CGCATAGA
AGCATGACTCCTACGGGAGGCAGCAGTAGGGAATCTTCGGCAATGGACGAAAGTCTGACCGAGCAACGCCGCGTGAGTGAAGAAGGTCTTCGGATTGTAAAGCTCTGTTATTAGGGAAGAAAGAGTATAGTAGGAAATGACTATAAAGTGACGATACCTAATGAGAAAGCCACGGCTAACTACGTGCCAGCAGCCGCGGTAATACGTAGGTGGCAAGCGTTGTCCGGAATTATTGGGCGTAAAGAGTGCGTAGGCGGTCTATTAAGTCTCATTTGAAAGCCCATGGCTTAACCATGGAGCT
+
CCCCC5CCCCCCCCCCCCCC5CCCCCCCCCCCCCCCCCCCCCCCCCCCCCCCCCCCCCCCCCCCCCCCCCCCCCCCCCCCCCCCCCCCCCCCCCCCCCCCCCCCCCCCCCCCCCCCCCCCCCCCCCCCC5CCC5CCCCCCCCCCCCCCCCCCCCCCCCCCCCCCC5CCCCCCCCCCCCCCCCCCCCCCC5CCCCCC5CCCCCC5CCCCCCCCCCCCCCCCCCCCCCCCCCCCCC*CCCCCCCCCCCCCCCCCCC*CCCCCCCCCCCC5CCCCCCCCCCCCCCCC*CCCCCCCCC*CC5###
@VH01349:24:AACVJTHM5:1:1106:54247:56243 1:N:0:AGGTGAGA+CGCATAGA
AGCATGACTCCTACGGGAGGCAGCAGTAGGGAATATTGGTCAATGGGTGAGAGCCTGAACCAGCCATGCCGCGTGCGGGAAGAAGGCCTTCTGGGTTGTAAACTGCTTTTTCCAGGGGATAAAACGTCTATGCGTAGATAATTGAAGGTACCTGGGGAATAAGCCACGGCTAACTACGTGCCAGCAGCCGCGGTAATACGTAGGTGGCGAGCGTTGTCCGGATTTATTGGGTTTAAAGGGTGGGTAGGCGGCGAAGTAAGTCAGTGCTGAAATATCCCGGCTTAACTGGGAGGGTGGCTGA
+
CCCCCCCCC5CCCC5CCC*CCCC5CCCCC5C*CCCCCCCCCC5CCCCCC55CCCCC5CCCCC5C5CCCCCCCCCCCC*CCCC5CCC5CCCCCCC5*CCC5CCCCCCCCCCCCCCCCCCCCCCC5CCCCCCCC5CCCC55CC5CCCCCCCCC*C5CCCCCCCCCCCC*C5CCCCCCCCCCC55CCCCCCCCCCCCCCCCCCCCC*CCC*5CCC*C5CCCCC*CCCCC5C5CCC5CCCCC5C5C*CCCCCCC5C*CCCCCC*C*CCC55CCCCCCCCCCCCCCCCCC*CCC5CCCC55CC###
@VH01349:24:AACVJTHM5:1:1107:28532:1076 1:N:0:AGGTGAGA+CGCATAGA
AGCATGACTCCTACGGGAGGCAGCAGTAGGGAATCTTCCACAATGGACGAAAGTCTGATGGAGCAACGCCGCGTGAGTGAAGAAGGTTTTCGGATCGTAAAACTCTGTTGTAAGGGAAGAACACGTACGAGAGTAACTGCTCGTACCTTGACGGTACCTTATTAGAAAGCCACGGCTAACTACGTGCCAGCAGCCGCGGTAATACGTAGGTGGCAAGGGTTGTCCGGAATTATTGGGCGTAAAGCGCGCGCAGGCGGTTCTTTAAGTCTGATGTGAAAGCCCACGGCTCAACCGTGGCCTG
+
CCCCCCCCCCCCCCCCCCCCCCCCCCCCCCCCCCCCCCCCCCCCCCCCCCCCCCCCCCCCCCC*CCCCCCCCCCCCCCCCCCCCCCCCCCCCCCCCCCCCCCCCCCCCCCCCCCCCCCCCCCCC5CCCCCCCCCCCCCCCCCCCCCCCCCCCCCCCCCCCCCCCCCCCCCCCCCCCCCCCCCCCCC*CCCC5CCCCCCCCCCCCCCCCCCC5CCCCC*CCCCC*CCCCCCCCCCCCC5CCCCCCCCCCCCCCCC*CCCC55CCCCCCCCCCCCCCCCC**CCC5*C*CCCCC5*CC5*###
@VH01349:24:AACVJTHM5:1:1107:57788:2988 1:N:0:AGGTGAGA+GGCATAGA
AGCATGACTCCTACGGGAGGCAGCAGTAGGGAATATTGGTCAATGGATGGAAGTCTGAACCAGCCATGCCGCGTGCAGGAAGACGGCCTTCTGGGTTGTAAACTGCTTTTGCCAGGGGATAAAAGGCCCATGCGTGGGACATTGAAGGTACCTGGTGAATAAGCCACGGCTAACTACGTGCCAGCAGCCGCGGTAATACGTAGGTGGCGAGCGTTGTCCGGATTTATTGGGTTTAAAGGGTGCGTAGGCGTCCCTGCAAGTTTTAGGTGAAATGCCCAAGCTCAACTTGGGAGCTGCCCAT
+
CCCCCCCCCCCCCCCCCCCCCCCCCCCCCCCCCCCCCCCCCCCCCCCCCCCCCCCCCCCCCCCCCCCCCCC5CCCCCCCCCC5CCCCCCCCCCCCCCCCCCCCCCCCCCCCCCCCCC*CCCCCCCCCCCCC*5CCCCCCCCCCCCCCCCCCCCCCCCCCCCCCCCCCCCCCCCCCCCCCCCCCCCCCCCCCCCCCCCCCCCCCCCCCCCCCCCC5CCCCCCCCCCCCCCCCCCCCCCCCCCCCCCCCCCCCCCCCCCCCCCCCCCCCCCCCCC*CCCCCCCCCCCCCCCC5CCCCC*C###
@VH01349:24:AACVJTHM5:1:1107:54644:3139 1:N:0:AGGTGAGA+CGCATAGA
AGCATGACTCCTACGGGAGGCAGCAGTAGGGAATCTTCCGCAATGGACGAAAGTCTGACGGAGCAACGCCGCGTGAGCGATGAAGGTCTTCGGATCGTAAAGCTCTGTTGTTAGGGAAGAACAAGTACAAGAGTAACTGCTTGTACCTTGACGGTACCTAACCAGAAAGCCACGGCTAACTACGTGCCAGCAGCCGCGGTAATACGTAGGTGGCAAGCGTTGTCCGGAATTATTGGGCGTAAAGCGCGCGCAGGCGGTCCTTTAAGTCTGATGTGAAAGCCCACGGCTTAATCGTGGATTG
+
CCCCCCCCCCCCCCCCCCCCCCCCCCCCCC5CCCCCCCCCCCCCCCCCCCCCCCCCCCCCCCCCCCCCCCCCCCCCCCCCCCCCCCCCCCCCCCCCCCCCCCCCCCCCCCCCCCCCCCCCCCCCCCCCCCCCCCCCCCCCCC5CCCCCCCCCCCCCCCCCCCCCCCCCC5CCCCCCCCCCCCCCCCCCC5CC*CCCCCCCC*CCCCCCCCCCC5CCCCCCCCCCCCCCCCCCCCCCCCCCCCCCCCCCCCCCCCC5CCCCCCCCCCCCCCCCCCCCCCCCCCCCC**CCCCCCCCCC5###
@VH01349:24:AACVJTHM5:1:1107:69206:4824 1:N:0:AGGTGAGA+GGCATAGA
AGCATGACTCCTACGGGAGGCAGCAGTCGGGAATTTTGGGCAATGGGCGAAAGCCTGACCCAGCAACGCCGCGTGAAGGATGAAGTATTTCGGTATGTAAACTTCGAAAGAATGGGAAGAATAAATGACGGTACCATTTATAAGCTCCGGCTAACTACGTGCCAGCAGCCGCGGTAATACGTAGGGAGCAAGCGTTGTTCGGATTTACTGGGCGTAAAGGGCGCGTAGGCGGCGCGGTAAGTCAGCTGTGAAATCTCCGAGCTTAACTCGGAACGGCCAGCTGATACTGCAGTGCTAGGCC
+
CCCCCCCCCCCCCCCCCCCCCCCCCCCCCCCCCCCCCCCCCCCCCCCCCCCCCCCCCCCCCCCCCCCC*CCCCCCCCCCCCCCCCCCCCCCC5CCCCCCCCCCCCCCCCCCCCCCCCCCCCCCCCCCCCCCCCCCCCCCCCCCCCCCCCCCCCCCCCC5CCCCCCCCCCCCCCCCCCCC5CCCCC*CCCCCCCCCCCCCCCCCCCCCCCC*CCCCCCCC5CCC5CCCC*CCCCCCCCCCCCCCC5CC*CC5CCCCCCCCCCCCCC*CCCCCCCCCCCCCCCCCCCCCC*CCCCC*CCC###
@VH01349:24:AACVJTHM5:1:1107:23969:6396 1:N:0:AGGTGAGA+GGCATAGA
AGCATGACTCCTACGGGAGGCAGCAGTGGGGAATATTGGACAATGGGCGAAAGCCTGATCCAGCAATGCCGCGTGAGTGATGAAGGCCTTAGGGTTGTAAAGCTCTTTTACCCGGGATGATAATGACAGTACCGGGAGAATAAGCTCCGGCTAACTCCGTGCCAGCAGCCGCGGTAATACGGAGGGAGCTAGCGTTGTTCGGAATTACTGGGCGTAAAGCGCGCGTAGGCGGCTTTGTAAGTTAGGGGTGAAATCCCGGAGCTCAACTCCGGAACTGCCTCTAAGACTGCATCGCTTGTAA
+
CCCCCCCCCC5CCCCCCCCCCCCCCCCCCCCCCCCCCCCCCCCCCCCCCCCCCCCCCCCCCCC5CCCCCCC5CCCC5CCCCCCCCCCCCCCCCCCCCCCCCCCCCCCCCCCCCCCCCCCCCCCCCCCCCCCCCCCCCCCCCCCCCCCCCCCCCCCCCCCCCCCCCCCCCCCCCCCCCCCCCCCCCCCCCCCCCCCCCCCCCCCCCCCCCCCCCCCCCCCC*CCCCCCCCCCCCCCC5CCCCCCCC*CCCCCCCCCCCCCCCCCCCCCCCCCCCCCCCCCCCCCCCCCCCCCCCCCCCC###
@VH01349:24:AACVJTHM5:1:1107:28059:13173 1:N:0:AGGTGAGA+GGCATAGA
AGCATGACTCCTACGGGAGGCAGCAGTGGGGAATTGTTCGCAATGGGCGCAAGCCTGACGACGCAACGCCGCGTGGAGGATGAAGATCTTCGGGTCGTAAACTCCTGTCGAGTGGGAAGAATAGTCTCCGGGCGAATATCCTGGAGGCCTGACGGTACCACTAAAGGAAGCCCCGGCTAACTCCGTGCCAGCAGCCGCGGTAATACGGGGGGGGCAAGCGTTGTTCGGAATTACTGGGCGTAAAGGGCTCGTAGGCGGCCAACTAAGTCGGATGTGAAATCCCCAGGCTCAACCTGGGCTG
+
C5CCCCCCCCCCCCCCCCCCCCCCCCCCCCCCCCCCCCCCCCCCCCCCCCCCC5CCCCCCCCCCCCCCCCC*CC5CCCCCC*CCCCCCCCCCCCCCCCCCCCCCC5CCCC5CCCCCCCCCCCCCCCCCC*CCCCCCCCCCCCCCCCCCCCCCCC5CCCCCCC5C5CCCCCCCCCCCCCCCCCCCCCCCCCCCCCCCCCCCCC5CCCCCCCCCCCCCCCCCCC*CCCCCCCCCCCCCCCCCCCC5CCCCCCCCCC**CCCCCC5CCCCCCCCCCCCCCCCCCCCCCCCCCC5CCCCC5C###
@VH01349:24:AACVJTHM5:1:1107:39269:13249 1:N:0:AGGTGAGA+GGCATAGA
AGCATGACTCCTAGGGAGGCAGCAGTGCGGAATTTTGGACAATGGGCGCAAGCCTGATCCAGCCATGCCGCGTGAGTGAAGAAGGCCTTCGGGTTGTAAAGCTCTTTCGGCGGGGACGAAACGGTCCGTGCTAATACCACGGACTAATGACGGTACCCGCAGAAGAAGCACCGGCTAACTACGTGCCAGCAGCCGCGGTAATACGTAGGGTGCAGGCGTTAATCGGAATTACTGGGCGTAAAGCGTGCGTAGGCGGTTTGTTAAGTCATGTGTGAAAGCCCTCGGCTCAACCGAGGAAGGG
+
CCCCCCCCCCCCCCCCCCCCCCCCCCCCCCCCCCCCCCCCCCCCCCCCCCCCCCCCCCCCCCCCCCCCCCCCCCCCCCCCCCCCCCCCCCCC5CCCCCCCCCCCCCCCCCCCCCCCCCCCCCCCCCCCCCCCCCCCCCCCCCCCCCCCCCCCCCCCCCCCCCCCCCCCCCCCCCCCCCCCCCCCCCCCCCCCCCCCCCCCCCCCCCCCCCCC5CCCCCCCCCCCCCCCCCCCCCCCC*CCCCCCCCCCCCCCCCC5CCCCCCCCCCCCCCCCCCCCCCCCCCCCCCC*CCCCCC5CCC###
@VH01349:24:AACVJTHM5:1:1107:65248:14991 1:N:0:AGGTGAGA+GGCATAGA
AGCATGACTCCTACGGGAGGCAGCAGTGAGGAATATTGCGCAATGGGCGAAAGCCTGACGCAGCGACGCCGCGTGGGGGATGAAGGTTTTCGGATTGTAAACCCCTTTCATGAGGAAAGATAAAGTGGGTAACCACTTAGACGGTACCTCAAGAAGAAGCCACGGCTAACTTCGTGCCAGCAGCCGCGGTAATACGAAGGTGGCAAGCGTTGTTCGGATTTACTGGGCGTAAAGAGCACGTAGGCGGTTGGGAAAGCCTCTTGGGAAATCTCCCGGCTTAACCGGGAAAGGTCGAGAGTCC
+
CCCCCCCCCCCCCCCCCCCC*CCCCCCC5CCCCC5CCCCCCCCCCCCCCCCCCCCCCCC5CCCCC5CCCC*CCCCCCCCCCCCCCCCCCCCCCCCCCCCCCCCCCCCCCCCCCCCCCCCCCCCCCCCCCCCCCCCCCCCCCCCCCCCCCCCCCCCCCCCCCCCCCCCCCCCCCCCCCCCCCCCCCCCCCCCCCCCCCCCCCCCCCCCCCCCCCCCCCCCCCCCCCCCCCCCCCC5CCCCCCCCCCCCCCCCCCCCCCCCCCCCCCCCCCCCCCCCCCCCCCCCCCCCCCCCCCCCC5C###
@VH01349:24:AACVJTHM5:1:1107:69281:16941 1:N:0:AGGTGAGA+CGCATAGA
AGCATGACTCCTACGGGAGGCAGCAGTGAGGAATATTGCGCAATGGGCGAAAGCCTGACGCAGCGACGCCGCGTGGGGGATGAAGGTTTTCGGATTGTAAACCCCTTTCATGAGGAAAGATAAAGTGGGTAACCACTTAGACGGTACCTCAAGAAGAAGCCACGGCTAACTTCGTGCCAGCAGCCGCGGTAATACGAAGGTGGCAAGCGTTGTTCGGATTTACTGGGCGTAAAGAGCACGTAGGCGGTTGGGAAAGCCTCTTGGGAAATCTCCCGGCTTAACCGGGAAAGGTCGAGAGTCC
+
CCCCCCCCCCCCCCCCCCCCCCCCCCCCCCCCCC5CCCCCCCCCCCCCCCCCCCCCCCC5CCCCCCCCCCCCCC5CCCCCCCCCCCCCCCCCCCCCCCCCCCCCCCCCCCCCCCCCCCCCCCCCCCCCCCCCCCCCCCCCCCCCCCCCCCCCCCCCCCCCCCCC*CCCCCCCCCCCCCCCCCCCCCCCCCCCCC5CC*CCCCCCCCCCCCCCCCCCCCCCCCCCCCCCCCCCCCCCCCCCCCCCCCCCCCCCCCCCCCCCCCC5CCCCCCCCCCC5CCCCCCCCCCCCC*C5CCCC*C###
@VH01349:24:AACVJTHM5:1:1107:49210:16978 1:N:0:AGGTGAGA+CGCATAGA
AGCATGACTCCTACGGGAGGCAGCAGTGGGGAATCTTGGACAATGGGGGCAACCCTGATCCAGCGACGCCGCGTGACCGATGAAGCCTTTCGGGGTGTAAAGGTCTTTCAGCGGGGACTATCCTGAAGGTACCCGCAGAAGCAGCTGCGGCTAACTACGTGCCAGCAGCCGCGGTAATACGTAGGCAGCAAGCGTTGTTCGGAATTACTGGGCGTAAAGCGAGTGTAGGCGGTTTGCCAAGTCCGTTGTGAAATCTCCCGGCTCAACTGGGAGGGTGCGTCGGAAACTGGCAGGCTTGTCA
+
CCCCCCCCCCCCCCCCCCCCCCCCCCCCCCCCCCCCCCCCCCCCCCCCCCCCCCCCCCCCCCCCCCCCCCC*CCCCCCCCCCCCCCCCCCCCCCCCCCCCCCCCCCCCCCCCCCCCCCCCCCCCCCCCCCCCCCCCCCCCCCCCCCCCCCCCCCCCCCCCCCCC5CCCCCCCCCCCCCCCCCCCCCCCCCCCCCCCCCCCCCCCCCCCCCCCCCCCCCCCCCCCCCCCCCCCCCCCCC5CCCCCCCCCCCCCCCCCCCCCCCCCC5CCCCCCCCCCCCCCCCCCCCCCCCCCCCCCCC###
@VH01349:24:AACVJTHM5:1:1107:60590:17225 1:N:0:AGGTGAGA+GGCATAGA
AGCATGACTCCTACGGGAGGCAGCAGTGAGGAATTTTGCGCAATGGGCGAAAGCCTGACGCAGCGACGCCGCGTGGAGGAGGAAGGTCTTCGGATCGTAAACTCCTGTCAAGAGGGACGAATCCGAGGGGGATGAATAAGCCCTCTCGCTGACGGTACCTCTGAAGGAAGCCCCGGCTAACTCCGTGCCAGCAGCCGCGGTAATACGGAGGGGGCCAGCGTTGTTCGGAATTATTGGGCGTAAAGGGCGCGTAGGCGGCCCGGCAAGTCGGCTGTGAAAGCCCTCGGCTCAACCGAGGACT
+
CC5CC5CCCCCCCCCCCCCCCCCCCCCCCCCCCCCCCCCCCCCCCCCCCCCCCCCCCCCCCCCCCCC*CCCCCCCCCCCCCCCCCCCCCCCCCCCCCCCCCCCCCCCCCCCCCCCCCCCCCCCCCCCCCCCCCCCCCCCCCCCCCCCCCCCCCC5CCCCCCCCCCCCCCCCC5CCCCCCCCCCC*CCCCCCCCCCCCCCCCCCCCCCCCCCCCCCCCCC*CCCCCCCCCCCCCCCCCCCCCCCCCCCCCCCCCC*CCCCCCCCCCCCCCCCCCCCCCCCCCCC5CCCCCCCCCCCC*C###
@VH01349:24:AACVJTHM5:1:1107:62086:18644 1:N:0:AGGTGAGA+GGCATAGA
AGCATGACTCCTACGGGAGGCAGCAGTGGGGAATTGTTCGCAATGGGCGAAAGCCTGACGACGCAATGCCGCGTGGAGGATGACAACCTTCGGGTCGTAAACTCCTTTCGACCGAGATGAACTCCCGCCGACCTAATACGTCGGCGGGCTGACAGTATCGAGGGAAGAAGCCCCGGCTAACTCCGTGCCAGCAGCCGCGGTAATACGGGGGGGGCGAGCGTTGTTCGGAATTACTGGGCGTAAAGGGTTCGTAGGTGGCTTGCCAAGTCAGACGTGAAATCCCCCGGCTCAACCGAGGTCA
+
CCCCCCCCCCCCCCCCCCCCCCCCC*CCCCCCCCCCCCCCCCCCCCCCCCCCCCCCCCCCCCCCCCCCCCCCCCCCCCCCCCCCCCCCCCCCCCCCCCCCCCCCCCCCCCCCCCCCCCCCCCCCCCCCCCCCCCCCCCCCCCCCCCCCCCCCC*CCCC*CCCCCCCCCCCCCCCCCCCCCCCCCCCCCCCCCCCCCCCCCCCCCCCCC*CCCCCCCCCCCCCCCCCCCCCCCCCCCCCCCCCCCCCCCCCCCCCCCC5CC5CCCCCCCCC5CCCCCCCCCCCCCCCCCC5CCCCCCC5###
@VH01349:24:AACVJTHM5:1:1107:33134:19951 1:N:0:AGGTGAGA+CGCATAGA
AGCATGACTCCTACGGGAGGCAGCAGTGAGGGATATTGCGCAATGGGGGAAACCCTGACGCAGCGACGCCGCGTGGGTGAAGAAGGCTTTCGGGTCGTAAAGCCCTTTTTGGCATGACGAGGAAGGACGGTAGTGCCAGAATAAGCCTCGGCTAACTACGTGCCAGCAGCCGCGGTAAAACGTAGGAGGCGAGCGTTATCCGGAGTTACTGGGCGTAAAGGGTGCGTAGGCGGCATGGCAAGTGAGGCGTGAAAGCCCCGGGCTAAACTCGGGGAGGACATCTCAGACTGCTAAGCTATCC
+
CCCCCCCCCCCCCCCCCCCCCCCCCCCCCCCCCC*CCCCCCCCCCCCCCCCCCCCCCCCC5CCCCCCCCCCCCCCCCCCCCCCCCCCCCCCCCCCCCCCCCCCCCCCCCCCCCCCCCCCCCCCCCCCCCCCCCCCCCCCCCCCCCCCCCCCCCCCCCCCCCCCCCCCCCCCCCCCCCCCCCCCCCCCCCCCCCCCCCCCCCCCCCCCCCCCCCCCCCCCCCCCCCCCCCCCCC5CCCCCCCCCC5CCCCCCCCCCCCCCCCCCCCCCCCCCCCCCCCCCCCCCCCCCCCCCCCCCCCC###
@VH01349:24:AACVJTHM5:1:1107:22624:21295 1:N:0:AGGTGAGA+GGCATAGA
AGCATGACTCCTACGGGAGGCAGCAGGGGGGAATTGTTCGCAATGGGCGCAAGCCTGACGACGCAACGCCGCGTGGAGGATGAAGATCTTCGGGTCGTAAACTCCTGTCGAGCGGGAAGAAACCCATGGGGGCTAACATCCTCCGTGGTTGACGGTACCGCTAAAGGAAGCCCCGGCTAACTCCGTGCCAGCAGCCGCGGTAATACGGGGGGGGCAAGCGTTGTTCGGAATTACTGGGCGTAAAGGGCTCGTAGGCGGCCAACTAAGTCGGATGTGAAATCCCCAGGCTCAACCTGGGATT
+
CCCCCCCCCCCCCCCCCCCCCCCCCCCCCCCCCCCCCCCCCCCCCCCCCCCCCCCCCCCCCCCCCCCCCCCCCCCCCCCCCCCCCCCCCCCCCCCCCCCC5CCCCCCCCCCCC5CCCCCCCCCCCCCCCCCCCCCCCCCCCCCCCCCCCCCCCCCCCCCCCCCCCCCCCCCCCCCCCCCCCCCCCCC*CCCCCCCCCCCCCCCCCCCCCCCCCCCCCCCCCCCCCCCCCCCCCCCCCCCCCCCCC5CCCC*CCCCCCCCCCCCCCCCCCCCCCCCCCCCCCCCCCCCCCCCCCCCCCC###
@VH01349:24:AACVJTHM5:1:1107:75947:22166 1:N:0:AGGTGAGA+GGCATAGA
AGCATGACTCCTACGGGAGGCAGCAGTGGGGAATCTTGGACAATGGGGGCAACCCTGATCCAGCCATGCCGCGTGAGCGATGAAGGCCCTAGGGTTGTAAAGCTCTTTCAGCGGGGAAGATAATGACGGTACCCGCAGAAGAAGCCCCGGCTAACTCCGTGCCAGCAGCCGCGGTAATACGGAGGGGGCTAGCGTTGTTCGGAATTACTGGGCGTAAAGCGCGCGTAGGCGGATCTGCAAGTCGGGGGTGAAAGCCCGAGGCTCAACCTCGGAACTGCCTTCGATACTGCGGGTCTCCAGG
+
CCCCCCCCCCCCCCCCCCCCCCCCCCCCCCCCCCCCCCCCCCCCCCCCCCCCCCCCCCCCCCCCCCCCCCCCCCCCCCCCCCCCCCCCCCCCCCCCCCCCCCCCCCCCCCCCCCCCCCCCCCCCCCCCCCCCCCCCCCCCCCCCCCCCCCCCCCCCCCCCCCCCCCCCCCCCCCCCCCCCCCC*CCCCCCCCCCCCCCCCCCCCCCCCCCC5CCCCCCCCCCCCCCCCCCCCCCCCCCCCCCCCCCCCCCCCCCCCCCCCCCCCCCCCCCCCCCCCCCCCCCCC55CCCCCCCCCCC*###
@VH01349:24:AACVJTHM5:1:1107:23117:24816 1:N:0:AGGTGAGA+CGCATAGA
AGCATGACTCCTACGGGAGGCAGCAGTGGGGAATATTGGACAATGGGCGAAAGCCTGATCCAGCAATGCCGCGTGAGTGATGAAGGCCTTAGGGTTGTAAAGCTCTTTTACCCGGGATGATAATGACAGTACCGGGAGAATAAGCTCCGGCTAACTCCGTGCCAGCACCCGCGGTAATACGGAGGGAGCTAGCGTTGTTCGGAATTACTGGGCGTAAAGCGCGCGTAGGCGGCTTTGTAAGTTAGGGGTGAAATCCCGGAGCTCAACTCCGGAACTGCCTCTAAGACTGCATCGCTTGGCT
+
CCCCCCCCCCCCCCC5CC*CCCC*CCCC*CCCCCCCCCCCCCC5CCCC5CCCCCCCCCC5CCCCC*CC5C*5CCC*5CCCC*CC5C5*CCC5C5CCCC5CCCCCCCCCCC5CCCCCCCCCCCCC*CCCCCCCCCCCCCCCCCCCCCCCC*CCCCCCCCCCCCCCC5C*5CCCCCCCCCC5*CCCC*CCCCCCC*CC*CCC5*CCCCCCCCC5CCCCCCCCCCC*CCCCCCCC*CCCCCCCCCCCCC*CCC*CCC5CCCCC5CCCCCCCCC*CCC5CCCC*CC5CC*CCCCCC5*5C5C###
@VH01349:24:AACVJTHM5:1:1107:44135:25081 1:N:0:AGGTGAGA+GGCATAGA
AGCATGACTCCTACGGGAGGCAGCAGTAGGGAATCTTCCACAATGGACGAAAGTCTGATGGAGCAACGCCGCGTGAGTGAAGAAGGTTTTCGGATCGTAAAACTCTGTTGTAAGGGAAGAACACGTACGAGAGTAACTGCTCGTACCTTGACGGTACCTTATTAGAAAGCCACGGCTAACTACGTGCCAGCAGCCGCGGTAATACGTAGGTGGCAAGCGTTGTCCGGAATTATTGGGCGTAAAGCGCGCGCAGGCGGTTCTTTAAGTCTGATGTGAAAGCCCACGGCTCAACCGTGGAGTT
+
CCCCCCCCCCCCCCCCCCCCCCCCCCCCCCCCCCCCCCCCCCCCCCCCCCCCCCCCCCCCCCCCCCCCCCCC5CCCCCCCCCCCCCCCCCCCCCCCCCCCCCCCCCCCCCCCCCCCCCCCCCCCCCCCCCCCCCCCCC*CCCCCCCCCCCCCCCCCCCCCCCCCCCCCCCCCCCC5CCCCCCCCCCCCCCCCCCCCCCCCCCCCCC*CCCCCCCCCCCCCCCCCCCCC5CCCCCCCCCCCCCCCCCCCCCCC5CC5CCCCCCCCC*CCCCCCCCCCCCCC5CCCC*5CCCCCC5CCCC###
@VH01349:24:AACVJTHM5:1:1107:50781:29947 1:N:0:AGGTGAGA+GGCATAGA
AGCATGACTCCTACGGGAGGCAGCAGTGGGGAATATTGCGCAATGGGCGAAAGCCTGACGCAGCAACGCCGCGTGAGTGATGAAGGCCTTCGGGTCGTAAAGCTCTGTCGGAGGGAACGAACGTTTTCGGAGTTAACAGCCCCGGGAAGTGACGGTACCCTCAAAGGAAGCACCGGCTAACTCTGTGCCAGCAGCCGCGGTAATACAGAGGGTGCAAGCGTTGTTCGGAATCATTGGGCGTAAAGGGCGTGTAGGCGGTTTGTTAAGTCATGTGTGAAATCCCTCGGCTCAACCGGGGTGC
+
CCCCCCCCCCCCCCCCCCCCCCCCCCCCCCCCCC5CCCCCCCCCCCCCCCCCCCCCCCCCCCCCCCCC5CCCCCCCCCCCCCCCCCCCCCCCCCCCCCCCCCCCCCCCCCCCCCCCCCCCCCCCCCCCCCCCCCCCCCCCCCCCCCCCCCCCCCCCCCCCCCCCCCCCCCCCCCCCCCCCCCCCCCCCCCCCCCCCCCCCCCCCC5CCCC5CCCCCCCCCCCCCCCCCCCCCCCCCCCCCCCCCCCCCCCCCCCCCCCCCCCCCCCCCCCCCCCCCCCCCCCCCCCCCC*CCCCCCCC###
@VH01349:24:AACVJTHM5:1:1107:75095:30477 1:N:0:AGGTGAGA+GGCATAGA
AGCATGACTCCTACGGGAGGCAGCAGTCGGGAATTTTGGGCAATGGGGGAAACCCTGACCCAGCAACGCCGCGTGAAGGATGAAGTATTTCGGTATGTAAACTTCGAAAGAATAGGAAGAATTAATGACGGTACTATTTATAAGGTCCGGCTAACTACGTGCCAGCAGCCGCGGTAATACGTAGGGACCAAGCGTTGTTCGGATTTACTGGGCGTAAAGGGCGCGTAGGCGGCGCGGTAAGTCACTTGTGAAATCTCTGAGCTTAACTCAGAACGGCCAAGTGATACTGCAGTGCTAGCTA
+
CCCCCCCCCCCCCCCCCCCCCCCCCCCCCCCCCCCCCCCCCCCCCCCCCCCCCCCCCCCCCCC*CCCCCCCCCCCCCCCCCCCCCCCCCCCCCCCCCCCCCCCCCCCCCCCCCCCCCCCCCCCCCCCCCCCC*CC*CCCCCCCCCCCCCCCCCCCCCCCCCCCCCCCC5CC*CCC5CCCCCCCCCCCCCCCCCCC5CCCCCCCCCCCCCCCCCCCCCCCCCCC5CCCCCCCCCC*CCCCCCCCCCCCCCCCCCCCCCCCCCCCCCCCCCCCCCCCCCCCCCCCCC*CCCCCCCCCCC5###
@VH01349:24:AACVJTHM5:1:1107:26241:30666 1:N:0:AGGTGAGA+GGCATAGA
AGCATGACTCCTACGGGAGGCAGCAGTAGGGAATCTTCCGCAATGGACGAAAGTCTGACGGAGCAACGCCGCGTGAGTGATGAAGGCTTTCGGGTCGTAAAACTCTGTTGTTAGGGAAGAACAAGTACGAGAGTAACTGCTCGTACCTTGACGGTACCTAACCAGAAAGCCACGGCTAACTACGTGCCAGCAGCCGCGGTAATACGTAGGTGGCAAGCGTTATCCGGAATTATTGGGCGTAAAGCGCACGCAGGCCGTTTCTTAAGTCTGATGTGAAAGCCCACGGCTCAACCGTGGATCT
+
CCCCCCCCCCCCCCCCCCCCCCCCCCCCCCCCCCCCCCCCCCCCCCCCCCCCCCCC5CCCCCCCCCCC5CCCCCCC5CCCCCCCCCCCCCCCCCCCCCCCCCCCCC*CCCCCCC5CCCCCCCCCCCCCCCCCCCCCCCCCCCCCCCCCCC5CCCCCCCCCCCCCCCCCCCCCCCCCCCCCCCCCCCCCCCCCCCCCCCCCCCCC5CCCCCCC5CCCCCCCC*C*CCCCCCCCCCCCCCCCCCCC5CCCC5CC5*C*CCCCCCCCCCCCCCCCCCCCCCCCCCCC5CCCCCCCCCCCC*###
@VH01349:24:AACVJTHM5:1:1107:49551:30799 1:N:0:AGGTGAGA+CGCATAGA
AGCATGACTCCTACGGGAGGCAGCAGTAGGGAATCTTCCACAATGGACGAAAGTCTGATGGAGCAACGCCGCGTGAGTGAAGAAGGTTTTCGGATCGTAAAACTCTGTTGTAAGGGAAGAACAAGTACAGTAGTAACTGGCTGTACCTTGACGGTACCTTATTAGAAAGCCACGGCTAACTACGTGCCAGCAGCCGCGGTAATACGTAGGTGGCAAGCGTTGTCCGGAATTATTGGGCGTAAAGCGCGCGCAGGTGGTTTCTTAAGTCTGATGTGAAAGCCCACGGCTCAACCGTGGACCT
+
CCCCCCCCCCCCCCCCCCCCCCCCCCCCC5CCCCCCCCCCCCCCCCCCCCC*CCCCCCCCCCCCCCCC*CCC*CCCCCCCCCCCCCCCCCCCCCCCCCCCCCCCCCCCCCCC5CCCCCC*CCCCCCCCCCCCCCCCCCCCCCCCCCCCCCCCCCCCCCCCCCCCCCCCCCCCCCC5CCCCCCCCCCCCCCCC5CCC*CCCCCC5CCCCCCCCCCCCCCC5CCCC55CCCCCCCCCCCCCC*5CC555C55CC*CCCCCCCCCCCCCCCCCCCCCC5CCCCCCCCC*5C5CC5C*CCC5###
@VH01349:24:AACVJTHM5:1:1107:53470:34528 1:N:0:AGGTGAGA+CGCATAGA
AGCATGACTCCTACGGGAGGCAGCAGTAAGGAATATTGGTCAATGGAGGGAACTCTGAACCAGCCATGCCGCGTGCAGGAAGACGGCCCTATGGGTTGTAAACTGCTTTTATTCGGGAATAAACCCTTTTACGTGTAAGAGGTTGAATGTACCGAAAGAATAAGGATCGGCTAACTCCGTGCCAGCAGCCACGGTAATACGGAGGATCCAAGGGTTATCCGGATTTATTGGGTTTAAAGGGTGCGTAGGCGGCTTATTAAGTCAGGGGTGAAAGACGGTGGCTCAACCATCGCAGTGCTTG
+
CCCCCCCCCCCCCCCCCC*CCCCCCCCCCCCCCCCCCCCCCCCCCCCCC*CCCCCCCCCCCCCCCCCCCCCCCCCCCCCCCCCCCCCCCCCCCCCCCCCCCCCCCCCCCCCCCCCCCCCC5CCCCCCCCCCCCCCC5CC5CCCCCCCCCCCC5CCCCCCCCCCCCCCCCCCCCCCCC5CCC5CCCCCCCCCCCCCCCCC*CCCCCCCCCCCC*CCC5CCCCCCCCCCCCCCCCCCCCCCCCCCCCCCCCCCCCCCCCCCCCCCCCCCCCCCCCCCCC5CCCCC*CCCCCCCCCCCCCC###
@VH01349:24:AACVJTHM5:1:1107:60741:35929 1:N:0:AGGTGAGA+CGCATAGA
AGCATGACTCCTCGGGAGGCAGCAGTGGGGAATATTGGACAATGGGCGAAAGCCTGATCCAGCCATGCCGCGTGGGTGAAGAAGGCCTTAGGGTTGTAAATCCCTTTCAGCGGGGAAGATAATGACGGTACCCGCCGAAGAAGCCCCGGCTAACTCCGTGCCAGCAGCCGCGGTAATACGGAGGGGGCTAGCGTTGTTCGGAATTACTGGGCGTAAAGCGCGCGTAGGCGGACTTTCAACTCAGGGGTGAAATCCCGAGGCTCAACCTCGGAACTGCCTTTGATACTGTAAGTCTTGAGCT
+
CCCCCCCCCCCCCCCCCCCCCCCCCCCCCCCCCCCCCCCCCCCCCCCCCCCCCCCCCCCCCCCCCCCCCCCCCCCCCCCCCCCCCCCCCCCCCCCCCCCCCCCCCCCCCCCCCCCCCCCCCCCCCCCCCCCCCCCCCCCCCC5CCCCCCCCCCCCCCCCCCCCCCCCCCCCCCCCCCC5CCCCCCCCCCCCCCCCCCCCCCCCCCCCCCCCCCCCCCCCCCCCCCCCCCCCCCCCCCCC*CCCCCCCCCCCCCCCCCCCCCCCCCCCCCCCCCCCCC*CCCCCCCCCCCCCCCCCCCC###
@VH01349:24:AACVJTHM5:1:1107:51842:39337 1:N:0:AGGTGAGA+CGCATAGA
AGCATGACTCCTACGGGAGGCAGCAGTGGGGAATCTTGGACAATGGGGGCAACCCTGATCCAGCCATGCCGCGTGAGCGATGAAGGCCCTAGGGTTGTAAAGCTCTTTCACCCGTGAAGATAATGACGGTAGCGGGAGAAGAAGCCCCGGCTAACTCCGTGCCAGCAGCCGCGGTAATACGGAGGGGGCTAGCGTTGTTCGGAATTACTGGGCGTAAAGCGCACGTAGGCGGATGTTCAAGTCGGGGGTGAAATCCCGGGGCTCAACCCCGGAACTGCCTCCGATACTGGACGTCTGGCTA
+
CCCCCCCCCCCCCCCCCCCCCCC5CCCCCCCCCCCCCCCCCCCCCCCCCCCCCCCCCCCCCCCCCCCCCCCCCCCCCCCCCCCCCCCCCCCCCCCCCCCCCCC5CCCCCCCCCCCCCCCCCCCCCCCCCCCCCCCCC5CCC5CCCCCCCCCCCCCCCCCCCCCCCCCCCCCCCCCCCCCCCCCC*CCCCCCCCCCCCCCCCCCCCCCCCCCCCCCCCCCCCCCCCCCCCCCCCCCCCCCCCCCCCCCCCCCCCCCCCCCCCCCCCCCCCCCCCCCCCCCCCCCCCCCCCCCCCCCCCC###
@VH01349:24:AACVJTHM5:1:1107:69130:39507 1:N:0:AGGTGAGA+GGCATAGA
AGCATGACTCCTACGGGAGGCAGCAGTGGGGAATTGTTCGCAATGGGCGCAAGCCTGACGACGCAACGCCGCGTGGAGGATGAAGACCTTCGGGTCGTAAACTCCTTTCGATCGAGACGAATGGCCTCCGAGTTAACACTTCGGAGGAGTGACGGTACCGAGAGAAGAAGCCCCGGCTAACTCCGTGCCAGCAGCCGCGGTAATACGGGGGGGGCAAGCGTTGTTCGGAATTACTGGGCGTAAAGGGCTCGTAGGCGGCCAACTAAGTCGGACGTGAAATCCCCAGGCTCAACCTGGGAGT
+
CCCCCCCCCCCCCCCCCCCCCCCCCCCCCCCCCCCCCCCCCCCCCCCCCCCCCCCCCCCCCCCCCCCCCCCCCCCCCCCCCCCCCCCCCCCCCCCCCCCC5CCCCCCCCCCCCCCC*CCCCC*CCCCCCCCCCCCCCCCC5CCCCCCCCCCCCCCCCCCCCCCC5CCCCCCCCCCCCCCCCCCCCCCCCCCCCCCCCCCCCCCCCCCCCCCCCCCCCCCCCCCCCCCCCCCCCCCCCCCCCCCC*CCCCCCCCCCCCCCCCCCCCCCCCCCCCCCCCCCCCCCCC5CCCCCCCCC5CC###
@VH01349:24:AACVJTHM5:1:1107:21204:40549 1:N:0:AGGTGAGA+GGCATAGA
AGCATGACTCCTACGGGAGGCAGCAGTAGGGAATCTTCCGCAATGGACGAAAGTCTGACGGAGCAACGCCGCGTGAACGATGAAGGCCTTCGGGTCGTAAAGTTCTGTTGTTAGGGAAGAACAAGTACCAGAGTAACTGCTGGTACCTTGACGGTACCTAACCAGAAAGCCACGGCTAACTGCGTGCCAGCAGCCGCGGTAATACGTAGGTGGCAAGCGTTGTCCGGAATTATTGGGCGTAAAGCGCGCGCAGGTGGTTTCTTAAGTCTGATGTGAAAGCCCACGGCTCAACCGTGGAGTG
+
CCCCCCCCCCCCCCCCCCC*CCCCCCCCCCCCCCCCCCCCCCCCCCCCCCCCCCCCC5CCCCC5CCCCCCCCCCCCCCCCCCCCCCCCCCCCCCCCCCCCCCCCCCCCCCCCCCCCCCCCCCCCCCCCCCCCCCCCCCCCCCCCCCCCCCC*CCCCCCCCCCCCCCCCCCCCCCCCCCCCCCCCCCCCCCCCCCCCCC5CCCCCCCCCCCCCCCCCCCCCCCCCCCCCCCCCCCCCCCCC5CC*5CCCCCCC*5CC5CCCCCCCCCCCCCCCCCCCCCCCCCCCCCCCCCCCCCCCC*###
@VH01349:24:AACVJTHM5:1:1107:47619:42347 1:N:0:AGGTGAGA+CGCATAGA
AGCATGACTCCTACGGGAGGCAGCAGTGGGGAATATTGGACAATGGGGGCAACCCTGATCCAGCAATGCCGCGTGGGTGACGAAGGCCTTCGGGTTGTAAAGCCCTTTCGGCGGGGAAGATGATGACGGTACCCGCAGAAGAAGCCCCGGCTAACTCCGTGCCAGCAGCCGCGGTAATACGGAGGGGGCTAGCGTTGTTCGGAATTACTGGGCGTAAAGGGCGCGTAGGCGGCCTACCGAGTCAGATGTGAAAGCCCCGGGCTTAACCTGGGAATTGCATTTGAGACTGGTGGGCTTGTAT
+
CCCCCCCCC5CCCCCCCCCCCCCCCCCCCCCCCCCCCCCCCCCCCCCCCCCCCCCCCCCCCC*5CCC5CCCCCCCCCCCCCCCCCCCCCCCCCCCCCCCCCC*C*CCCCCCCCCCCCCC5CCCCC*CCCCCCCCCCCCCCCCCCCCCCC5CCCCCCCCCCCCCCCCCCCCCCCCC*CCCCCCCCCCCCCCCCCCCCCCCCCCCCCCC*CCCCC5CCCCCCCCCCCCCCCCCCCCCCCC5CCCCCCCC*CCCCCCCCCCC5CCCCCCCCCCCCCCCCCCCCCCCCC5CCCCCCCCCCCC###
@VH01349:24:AACVJTHM5:1:1107:9710:43180 1:N:0:AGGTGAGA+CGCATAGA
AGCATGACTCCTACGGGAGGCAGCAGCAAGGAATTTTCCGCAATGGGGGCAACCCTGACGGAGCAACGCCGCGTGCGGGATGACGCGTTTCGGCGTGTAAACCGCTTTTCTTGGGGAGGATGGAGGACAGTACCCGAGGAAGAAGGCCCGGCTAACTACGTGCCAGCAGCCGCGGTAATACGTAGGGGCCGAGCGTTGTCCGGAGTTATTGGGCGTAAAGCGCGCGCAGGCGGCCTCGCGCGCCCGACGTGAAAGCCCCCGGCTTAACCGGGGAGAGTCGTTGGGGACGGCGGGGCTTGGG
+
CC*CCCC*CCCCCCCCCCCCCCCCCCCCCCCCCCCCCCCC*CCCCCC5*CCCCCCCCCCC5CCCCCC5CCCCCCCCCCCCCCCCC5CCCCCCCCCCCCCCCCCCCCCCCCCCCCCCCCCCCCCC5CCCCCCCCCCCCCCCCCCCCCCCC5CCCCCCC5CCCC5CCCCCCCCCCCCCC5C**CCCCCCCCCCCCCCCCCCCCC*CCCCCCCCCCCCCCCCCCCCCCCCCCCCCCCC*CCCCCCCCCCCCCCCCCC5CCCCCCCCCCCCCCC55CCCCCCCCCCC55CCCCC*5CCC55C###
@VH01349:24:AACVJTHM5:1:1107:40159:43559 1:N:0:AGGTGAGA+CGCATAGA
AGCATGACTCCTACGGGAGGCAGCAGTGGGGAATATTGGACAATGGGCGCAAGCCTGATCCAGCCATGCCGCGTGAGTGACGAAGGTCTTCGGATTGTAAAACTCTTTTGGCGGGGACGATAATGACGGTACCCGCAGAATAAGCCCCGGCTAACTTCGTGCCAGCAGCCGCGGTAATACGAAGGGGGCTAGCGTTGTTCGGAATCACTGGGCGTAAAGCGCACGTAGGCGGATGTGCCAGTCAGGGGTGAAATCCCGGAGCTCAACTCCGGAACTGCCTCTGATACAGCACGTCTTGTAA
+
CCCCCCCCCCCCCCCCCCC*CCCCCCCCCCCCCC5CCCCCCCCCCCCCCCCCCCCCCCCCCCCCCCCCCCCCCCCCCCCCCCCCCCCCCCCCCCCCCCCCCCCCCCCCCCCCCCCCCCCCCCCCCCCCCCCCCCCCCCCCCCCC5CCCCCCCCCCCCCCC5CCCCCCCCCCCCCCCCCCCCC5C*CCCCCCC5CCCCCCCCCCCCCCCCCCCCCCCCCCCCCCCCCCCCCCCCCCCCCCCCC5CCCCCCCCCCCCCCCCCCCCCCCCCCCCCCCCCCCCCCCCCC*CCCCCCCCCCCC###
@VH01349:24:AACVJTHM5:1:1107:62294:46039 1:N:0:AGGTGAGA+GGCATAGA
AGCATGACTCCTACGGGAGGCAGCAGTGGGGAATTTTGGACAATGGGGGCAACCCTGATCCAGCCATGCCGCGTGAGTGAAGAAGGCCTTCGGGTTGTAAAGCTCTTTCGGTGGGAACGAAATGGGGCGTGTGAACAATGCGCCTCGATGACGGTACTCACAGAAGAAGCACCGGCTAACTACGTGCCAGCAGCCGCGGTAATACGTAGGGTGCGAGCGTTAATCGGAATTACTGGGCGTAAAGCGTGCGCAGGCGGTCTTGCAAGCTGGGTGTGAAAGCCCCGGGCTCAACCTGGGACGC
+
CCCCCCCCCCCCCCCCCCCCCCCCCCCCC5CCCCCCCCCCCCCCCCCCCCCCCCCCCCCCCCCCCCCC*CCCCCCCCCCCCCCCCC5CCCCCCCCCCCCCCCCCCCCCCCCCCCCCCCCCCCC5CCC5CCCCCCCCCCCCCCCCCCCCCCCCCCCCCCCCCCCCCCCCCCCCCCCCCCCCCCCCCCCCCCCCCCCCCCCCCCCCCCCCCC*CCCCCCCCCCCCCCCCCCCCCCCCCCCCCCCCCC*CCCCCCCCCCCCCCCCCCCCCCCCCCCCCCCCCCCCCCC5CCCCCCCC*CC5###
@VH01349:24:AACVJTHM5:1:1107:52694:46096 1:N:0:AGGTGAGA+GGCATAGA
AGCATGACTCCTACGGGAGGCAGCAGTAGGGAATCTTCCGCAATGGACGCAAGTCTGACGGAGCAACGCCGCGTGAGTGAGGAAGGTCTTCGGATCGTAAAGCTCTGTTGCCAGGGAAGAACAAGTGCATGTTGACTGCATGCACCTTGACGGTACCTGAGAAGAAAGCCCCGGCTAACTACGTGCCAGCAGCCGCGGTAATACGTAGGGGGCGAGCGTTGTCCGGAATTATTGGGCGTAAAGCGCGCGCGGGCGGCCTTTTAAGTCTCATGTATAAGCCCAGGGCTCAACCTTGGGAGCA
+
CCCCCCCCCCCCCCCCCCC5CCCCCCCCCCCCCCCCCCCCCCCCCCCCCCCCCCCCCCCCCCCCCCC5CCCCCCCCCCCCCCCCCCCCCCCCCCCCCCCCCC5CCCCCCCCCCCCCCCCCCCCCCCCCCCCCCCCCCCCCCCCCCCCCCCCCCCCCCCCCCCCC5CCCCCCCCCCCCCCCCCCCCCCCCCCCCCCCCCCCCCCCCCCCCCCCCCCCCCCCCCCCCCCCCCCCCCCCCCCCCC**CCCCCCCCCCCCCC5CCCCCCCCCCCCCCCCCC*CCCCCCC5CCCCCCCCCCCC###
@VH01349:24:AACVJTHM5:1:1107:31922:46342 1:N:0:AGGTGAGA+CGCATAGA
AGCATGACTCCTACGGGAGGCAGCAGTGGGGAATCTTGCCCAATGGGCGCAAGCCTGAGGCAGCGACGCCGCGTGAGGGAAGAAGGCCTTCGGGTTGTAAACCTCTTTCAGGAGGGACGAAGCCACTCGGGTTAATAGCCCAGAGGGTGACGGTACCTTCAGAAGAAGCCCCGGCTAACTACGTGCCAGCAGCCGCGGTAATACGTAGGGGGCAAGCGTTGTCCGGATTTACTGGGCGTAAAGAGCGTGTAGGCGGCCAAGCAGGTCTGTTGTGAAAACTGGAGGCTCAACCTCCAGATCG
+
CCCCCCCCCCCCCCCCCCCCCCCCCCCCCCCCCCCCCCCCCCCCCCCCCCCCCCCCCCCC5CCCCCCCCCCCCCCCCCCCCCCCCCCCCCCCCCCCCCCCCCCCCCCCCCCCCCC5CCCCCCCCCCCCCCCCCCCCCCCCCCC*CCCCCCCCCCCCCCCCCCCCCCCCCCCCCCCCCCCCCCCCCCCCCC*5CCCCCCCCCCCCCCCCCCCCCCCCCCCCCCCCCCCCCCCCCCCCCCCCCCC5CCCC*CCCCCCCCCCCCCCC*C*C5CCCCCCCCCCCC*CCCCCCCCCCCC*CCC###
@VH01349:24:AACVJTHM5:1:1107:44343:47478 1:N:0:AGGTGAGA+CGCATAGA
AGCATGACTCCTACGGGAGGCAGCAGTAGGGAATCTTCCGCAATGGACCAAAGTCTGACGGAGCAACGCCGCGTGAACGAAGAAGGTTTTCGGATCGTAAAGTTCTGTTGTTAGGGAAGAACAAGTACGGTTCGAATAGGGCGGTACCTTGACCGTACCTATCGAGGAAGCCGCGGCTAACTACGTGCCAGCAGCCGCGGTAATACGTAGGGGGCAAGGGTTGTCCGGAATTATTGGGCGTAAAGCGCGCGTAGGCGGTTTCTTAAGTCTGATGTGAAATCTTGCGGGTGAACCGCATTAT
+
5CC5CCCCCCCCCCC*C5*CC555CCC5CCCCCCCCC5CC*CCCCCCC*CCCCCCCCCC*CC5CCCCC*CCC*CC5CC5CC*C55CCCCCCCC5CCCCCCC5CCCCC5CCCCCC5CCCCCCCCCCCC55*CCCCCCCCCCCCCCC55CCC5CC*CCCCCCCCCCC5*C*CCC5CC55CCCCCCCCCCCCC5CCCCCCCCCC5CCCC5CCCCCCCCCCC**CCCC5CCCCC*C*CCCCCCCCCCCCCCCCC5CCC5CC55CC5CC5CCCCC5CC**CCCCCC5CCCCCC5*CCCCCCC*###
@VH01349:24:AACVJTHM5:1:1107:51690:49030 1:N:0:AGGTGAGA+CGCATAGA
AGCATGACTCCTACGGGAGCAGCAGTAGGGAATCTTCCACAATGGACGAAAGTCTGATGGAGCAACGCCGCGTGAGTGAAGAAGGTTTTCGGATCGTAAAACTCTGTTGTAAGGGAAGAACACGTACGAGAGTAACTGCTCGTACCTTGACGGTACCTTATTAGAAAGCCACGGCTAACTACGTGCCAGCAGCCGCGGTAATACGTAGGTGGCAAGTGTTGTCCGGAATTATTGGGCGTAAACCGCGCGCAGGCGGTTCTTTAAGTCTGATGTGAAAGCCCACGGCTCAACCGTGGAGACA
+
CCCCCCCCCCCCCCCCCCCCCC5C*CCCCCCCCCCC*CCCCCCCCCCCCCCCCCC5CCCC55*5CCCCCCC*CC55CCCCCCCCCCCCCC*5CCCCCCCCCCC5CCCCCCCCCCCCCCCCCCCCCCCCC5*CC5CCCC*CCCCCCCCCCCCCCCCCCCCCCCCCCCCCCCCCC*CCCCCCC55CC5CCCCCC*C5*CCCCCCCCCCCCCCCCCCCCCC5CCCCCCC5CCCCCCCCC5*CC5C*CCC***CCC*CCCCCCCCCCCCCCCCCCCCCCCCCCC*C**CCCCCCCC*5CCC5###
@VH01349:24:AACVJTHM5:1:1107:68032:51548 1:N:0:AGGTGAGA+GGCATAGA
AGCATGACTCCTACGGGGGGCAGCAGTGGGGAATATTGGACAATGGGCGCAAGCCTGATCCAGCCATGCCGCGTGAGTGATGAAGGCCTTAGGGTTGTAAAGCTCTTTCAGTGGGGAAGATAATGACGGTACCCACAGAAGAAGCCCCGGCTAACTTCGTGCCAGCAGCCGCGGTAATACGAAGGGGGCTAGCGTTGTTCGGATTTACTGGGCGTAAAGCGCACGTAGGCGGATCGTTAAGTCGGGGGTGAAATCCTGGAGCTCAACTCCAGAACTGCCTTCGATACTGGCGATCTTGGAC
+
CCCCCCCCCC5CCCCCCCC5CCCCCCCCCCCCCCCC5CCCCCCC*CC*CCCCCCCCCCCCCC55CCCCC*CCCCCCCCCCCCCCCC5CCCCC5CCCCCCCC*CCCCCCCCCCCC5CCCCCCCCCCCCCCCCCCCCCCCCCCCCCCCCCCCCCCCCCCCCCCCCCCCCCCCCCCCCCCCCCCCCCCCCCCCCC5CCCCCCCC5CCCCCCCCCCCCCCCCCCCCCCCCCCCCCCC5CCCCC5CCCCCCCCCC*CCCCCCC5CCCCCCCCCCCC*CCCCCCCCCCCCCCCCCC5CCCCCCC###
@VH01349:24:AACVJTHM5:1:1107:21299:52646 1:N:0:AGGTGAGA+GGCATAGA
AGCATGACTCCTACGGGAGGCAGCAGTGGGGAATTTTGGGCAATGGGCGAAAGCCTGACCCAGCAACGCCGCGTGAAGGAGGAAATCCTTCGGGATGTAAACTTCACAAGCAAGGGAAGAGCGCTCCTCTAATAATACGAGAGGGGTCCGACGGTACCTTGCGTAAGCCACGGCTAACTACGTGCCAGCAGCCGCGGTAATACGTAGGTGGCAAGCGTTGTTCGGAATTATTGGGCGTAAAGGGCGCGTAGGCGGCCTTGTAAGTCAGCTGTGAAAGCCCGGGGCTCAACCCCGGAGGCGA
+
CCCCCCCCCCCCCCCCCCCC5CCCCCCCCCCCCCCCCCCCCCCCCCCCCCCCCCCCCCCCCCCCCCCCCCCCCCCCCCCCCCCCCCCCCCCCCCCCCCCCCCCCCCCCCCCCCCCCCCCCCCCCCCCCCCCCCCCCCCCCCCCCCCCCCCCCCC*CCCCCCCCCCCCCCCCCCCCCCCCCCCCCCCCCCCCCCCCCCCCCCCCCCCC*CCCCCCCCCCCCCCCCCCCCCCCCCCCCCCCCCCCCCCCCCCCCCC5CCCCCCCCCCCCC*CCCCCCCC5C*C*CCCCCCCCCCCC*CCC###
@VH01349:24:AACVJTHM5:1:1107:45953:53820 1:N:0:AGGTGAGA+GGCATAGA
AGCATGACTCCTACGGGAGGCAGCAGTGGGGAATCTTGCGCAATGGGAGCAATCCTGACGCAGCGACGCCGCGTGGGGGAGGAAGGGCTTCGGCTCGTAAACCCCTGTTGCCCGGGGCGAACATCCTCTTTCGAGAGGACTGACGGTACCGGGTGAGGAAGCACCGGCTAACTCCGTGCCAGCAGCCGCGGTAATACGGAGGGTGCGAGCGTTGTCCGGAATCACTGGGCGTAAAGGGCGCGTAGGTGGCTTTTCAAGCGCGCGGTGAAAGCCCGGGGCTCAACCCCGGGTCGGCCGTCAG
+
CCCCCCCCC5CCCCCCCC*CCCC*CCCCCCCCCC5CCCCCCCCCCCCCCCCCCCCCCCCCCCCCCCCC5CC5CCCCCCCCCCCCCCCCCCCCCCCCCCCCCCCCCCCCCCCC*CCCCCCCCCCCCCCCCCCCCCCCCCCCCCCCCCCCCCC*CCCCCCCCCCCCCCCCCCCC5CCCCCCCCCCCCCCCCCCCC*CC55CCCCCCC*CCCCCCCCCC5CCCCCCCCCCCCCCCCCCCC55C5CCCCCCCCCCCCCCCCCCCCCCCCCCCCCCCCCCCC*5CCCC5CCCCCCCCC5CCCC###
@VH01349:24:AACVJTHM5:1:1107:31259:55107 1:N:0:AGGTGAGA+GGCATAGA
AGCATGACTCCTACGGGAGGCAGCAGTGGGGAATCTTGCGCAATGGGAGCAATCCTGACGCAGCGACGCCGCGTGGGGGAGGAAGGGCTTCGGCTCGTAAACCCCTGTTGCCCGGGGCGAACATCCTCTTTCGAGAGGACTGACGGTACCGGGTGAGGAAGCACCGGCTAACTCCGTGCCAGCAGCCGCGGTAATACGGAGGGTGCGAGCGTTGTCCGGAATCACTGGGCGTAAAGGGCGCGTAGGTGGCTTTTCAAGCGCGCGGTGAAAGCCCGGGGCTCAACCCCGGGTCGGCCGTCAG
+
CC*CCCCCCCCCCCCCCCCCCCCCCCCCCCCCCCCCCCCCCCCCCCCCCCCCCCCCCCCCCCC5CCCCCCCCCCCCCCCC5CCCCCCCCCCCCCCCCCCCCCC5CCCCCCCCCCCCC5CCCCCCCCCCCCCCCCCCCCCCC*CCCCCCCCCCCCC5CCCCCCCCCCCCCCCCCCCCCCC*CCCCCCC5CCCCCCCCCCCCCCCCCCCCCCCCCCCCCCCCCCCCCCCCCCCCCCC5C5C55CCCCCCCCCCCCCCCCCCC5CCCCCCCCCCCC5CC5C*CCCCCCC**CCCCCCCCC5###
@VH01349:24:AACVJTHM5:1:1107:59567:56148 1:N:0:AGGTGAGA+CGCATAGA
AGCATGACTCCTACGGGAGGCAGCAGTAGGGAATCTTCCACAATGGACGAAAGTCTGATGGAGCAACGCCGCGTGAGTGAAGAAGGTTTTCGGATCGTAAAACTCTGTTGTAAGGGAAGAACACGTACGAGAGTAACTGCTCGTACCTTGACGGTACCTTATTAGAAAGCCACGGCTAACTACGTGCCAGCAGCCGCGGTAATACGTAGGTGGCAAGCGTTGTCCGGAATTATTGGGCGTAAAGCGCGCGCAGGCGGTCCTTTAAGTCTGATGTGAAAGCCCACGGCTCAACCGTGGATGG
+
CCCCCCCCCCCCCCCCCCCCCCCCCCCCCCCCCCCCCCCCCCCCCCCCCCCCCCCCCCCC5CCCCCCCCCCCCCC5CCCCCCCCCCCCCCCCCCCCCCCCCCCCCCCCCCC5CCCCCCCCCCCCCCCCCCCCCCCCCCCCC5CCCCCCCCCCCCCCCCCCCCCCCCCCCCCCCCCCCCCCCCCCC*CCCCCC*CCCCCCCCCCCCCCCCCCC5CCC5CCCCCCCCCCCCCC*CCCCCCCCC5CC*CCCCCCCCC5CCCCCCCCCCCCCC*C5CCCCCCCCCCCCCCCCCCCCCCCCCC###
@VH01349:24:AACVJTHM5:1:1108:53432:1322 1:N:0:AGGTGAGA+GGCATAGA
AGCATGACTCCTACGGGAGGCAGCAGTGGGGAATATTGGACAATGGGCGAAAGCCTGATCCAGCAATGCCGCGTGAGTGATGAAGGCCTTAGGGTTGTAAAGCTCTTTTACCCGGGATGATAATGACAGTACCGGGAGAATAAGCTCCGGCTAACTCCGTGCCAGCAGCCGCGGTAATACGGAGGGAGCTAGCGTTGTTCGGAATTACTGGGCGTAAAGCGCACGTAGGCGGCGATTCAAGTCAGGGGTGAAATCCCGGGGCTCAACCCCGGAACTGCCCTTGAAACTAGATTGCTAGTAG
+
CCCCCCCCCCCCCCCCCCCCCCCCCCCCCCCCCCCCC*CCCCCCCCCCCCCCCCCCCCCCCCCCCCCC*CCCCCCCCCCCCCCCCCCCCCCCCCCCCCCCCCCCCCCCCCCCCCCCCCCCCCCCCCCCCCCCCCCCCCCCCCCCCCCCCCCCCCCCCCCCCCCCCCCCCCCCCCC5CCCCCCCCCCCCCCCCCCCCCCCCCCCCCCCCCCCCC5CCCCCCCCCCCCCCCCCCCCCCCCCCCCCCCCC5CCCCCCCC5CCCCCCCCCCCCC*CC5CCCCC5CCCCC5CCCCCCCCCCC*###
@VH01349:24:AACVJTHM5:1:1108:36390:2003 1:N:0:AGGTGAGA+CGCATAGA
AGCATGACTCCTACGGGAGGCAGCAGTAGGGAATCTTCCGCAATGGACGAAAGTCTGACGGAGCAACGCCGCGTGAGCGAAGAAGGCCTTCGGGTCGTAAAGCTCTGTTGTTAGGGAAGAACAAGTACGAGAGTAACTGCTCGTACCTTGACGGTACCTAACCAGAAAGCCACGGCTAACTACGTGCCAGCAGCCGCGGTAATACGTAGGTGGCAAGCGTTGTCCGGAATTATTGGGCGTAAAGCGCGCGCAGGCGGTCCTTTAAGTCTGATGTGAAAGCCCACGGCTCAACCGTGGAGGT
+
CCCCCC*5CCCCCCCCCCCCCCCCCCCCCCCCCCCCCCCCCCCCCCCCCCCCCCCCCCCCCCCCCCCCCCCCCCCCCCCCCCCCCCCCCCCCCCCCCCCCCCCCCCCCCCCCCCCCCCCCCCCCCCCCCCC*CCCCCCCCCCCCCCCCCCCCCCCCCCCCCCCCC*CCC*CCCCCCCCCCCCCCCCCCCCCCCCCC5CCCC*C*CC55CCC5CCCCC*CCCCCCCCCCC5CCCC5CCCCCC*CC5CCCCCCCC*5CCCCCCCCCCCCCCCCCCCCCCCCCC5C5CCCC5CCCCCCCC5###
@VH01349:24:AACVJTHM5:1:1108:18383:4521 1:N:0:AGGTGAGA+GGCATAGA
AGCATGACTCCTACGGGAGGCAGCAGTAGGGAATCTTCCGCAATGGACGAAAGTCTGACGGAGCAACGCCGCGTGAGTGATGAAGGTTTTCGGATCGTAAAACTCTGTTGTTAGGGAAGAACAAGTTGGGTAGTAACTGACCCAACCTTGACGGTACCTAACCAGAAAGCCACGGCTAACTACGTGCCAGCAGCCGCGGTAATACGTAGGTGGCAAGCGTTGTCCGGAATTATTGGGCGTAAAGCGCTCGCAGGCGGTCCTTTAAGTCTGATGTGAAATCTCGCGGCTCAACCGCGAAACT
+
CCCCCCCCCCCCCCCCCCCCCCCCCCC5CCCCCCCCCCCCCCCCCCCCCCCCCCCCCCC5CCCCCCCC*CCCCCCCCCCCCCCCCCCCCCCCCCCCCCCCCCCCCCCCCCCCCCCCCCCCCCCCCCCCCCC*CCCCCC*CCCCCCCCCCCCCCCCCC5CCCCCCCCCC5*CCCCCCCCCCCCCCCCCCCCCC**CCCCCCC*CCCCCCCCCCCCCC5CCCCCCCCCCCC5CCCCC5CCCCCCCCCCCCCCCC*CCC*CCCCCCCCCCCCCC5CC5CCCCCCCCCCC5CCCCC5CCCCC###
@VH01349:24:AACVJTHM5:1:1108:45953:5014 1:N:0:AGGTGAGA+GGCATAGA
AGCATGACTCCTACGGGAGGCAGCAGTGAGGAATATTGCACAATGGGCGCAAGCCTGATGCAGCGACGCCGCGTGGGTGAAGAAGGATTTCGGTCTGTAAAGCCCTTTTCTGTGTGACGAGAATGGACGGTAGCACAGGAATAAGTCTCGGCTAACTACGTGCCAGCAGCCGCGGTAAAACGTAGGAGGCAAGCGTTATCCGGAGTAACTGGGCGTAAAGGGCGAGTAGGTGGTTGCGTAAGTTGGTTATGAAAGCTCCTGGCTAAACTGGGAGAGGTTGACCAAGACTGCGCGACTTATG
+
CCCCCCCCCCCCCCCCCCCCCCCCCCCCCCCCCCCCCCCCCCCCCCCCCCCCC*CCCCCC*CCCCCCCCCCCCCCCCCCCCCCCCCCCCCCCCCCCCCCCCCCCCCCCCCCCCCCCCCCCCCCCCCCCCCCCCCC5CCCCCCCCCCCCCCCCCCCCCCCCCCCCCCCCCCCCCCCCCCCCCCCCCCCCCCCCCCCCCCCCCCCCCCCCCCCCCCCCCC5CCCCCCCCCCCCC5CCCCCCCCCCCCCCCCCCCCCCCCCCCCCCCCCCCCCCCCCCC5CCCCC5CCCCCCCCCCCCCCC###
@VH01349:24:AACVJTHM5:1:1108:20220:6168 1:N:0:AGGTGAGA+GGCATAGA
AGCATGACTCCTACGGGAGGCAGCAGTCGGGAATTTTGCGCAATGGCCGCAAGGCTGACGCAGCAAGGCCGCGTGGGTGAAGAAGGCCTTCGGGTTGTAAAGCCCTGTTGGCGGTGAAGAAACCTAGCGCCAGGAAATGGGCGCTAGCTGACGGTAACCGCAGAGGAAGCCCCGGCTAACTACGTGCCAGCAGCCGCGGTAATACGTAGGGGGCGAGCGTTGTCCGGATTTATTGGGCGTAAAGGGCGTGTAGGCGGTCTGGTAAGTCGGGGGTGAAAACCCGGAGCTCAACTCCGGGGCC
+
CC*CCCCCCCCCCCCCCCCCCCCCCCCCCCCCCCCCCCCCCCCCCCCCCCCCCCCCCCCCCCCCCCCCCCCCCCCCCCCCCCCCCCCCCCCCCCCCCCCCCCCCCCCCCCCCCCCCCCCCCCCCCCCCCCCCCCCCCC5CCCCCCCCCCCCCCCCCCCCCCCCCC5CCCCC5CCC5CCCCCCCCCCCCCCCCCCCCCCCCC*CCCCCCCCCCCCCCC5CCC5CCCCCCC5CCCCCC5CCCCC5CCCCCCCCCCCCCCCCCCCCCCCCCCCCCCCCCCCCC5CCCCC*C*CCCCCCCCC###
@VH01349:24:AACVJTHM5:1:1108:27150:6623 1:N:0:AGGTGAGA+GGCATAGA
AGCATGACTCCTACGGGAGGCAGCAGTGGGGAATCTTAGACAATGGGGGAAACCCTGATCTAGCCATGCCGCGTGGACGATGAAGGCCTTAGGGTTGTAAAGTCCTTTCGCTGGGGAAGATAATGACGGTACCCAGTAAAGAAGCCCCGGCTAACTCCGTGCCAGCAGCCGCGGTAATACGGAGGGGCTAGCGTTGTTCGGAATTACTGGGCGTAAAGCGCACGTAGGCGGATTGTTAAGTCGGGGGTGAAATCCCGGGGCTCAACCCCGGAACTGCCTTCGATACTGGCAGTCTAGAGTA
+
CCCCCCCCCCCCCCCCCCC*CC*CCCCC**CCCC*CCC*CCCCCCCCCCCCCCCCCCCC5CCC5CCC*5CCCCC5CCCCCCCCCCCCCCC5CC5CCCCC5CCCCCCCCCC5CCCCCCCCCCCCCCC55CCC*5CCCCCCC5CCCCCCC55CCCCCCCCCCC5CCCC5CCCC5CCCCCC55CCCCCC55CCCCCCCCCCC5CCCCCCCCCCCC*CCCCC*C5C*CCC5CCCC5CCCCCCCCC55C5CCCC5C5C5CCCC5C555C5CCC*5CCC55555CCCCCC5C*C5*C*5C5555###
@VH01349:24:AACVJTHM5:1:1108:34497:8099 1:N:0:AGGTGAGA+GGCATAGA
AGCATGACTCCTACGGGAGGCAGCAGTGGGGAATTTTGCGCAATGGGCGAAAGCCTGACGCAGCAACGCCGCGTGTGTGATGAAGGTCTTTGGATTGTAAAGCACTTTCGACCGGGACGAAAACCCCTAGCCTAATACGCTGGGGCTTGACTGTACCGGGAGAAGAAGCACCGGCTAACTCTGTGCCAGCAGCCGCGGTAATACAGAGGGTGCAAGCGTTGTTCGGAATTATTGGGCGTAAAGCGCGTGTAGGCGGCTTTGCAAGTCGGGTGTGAAAGCCCTCAGCTCAACTGAGGAACGC
+
CCCCCCCCCCCCCCCCCCCCCCCCCCCCCCCCCCCCCCCCCCCCCCCCCCCCC5CCCCCCCCCCCCCC5CCCCCCCCCCCCCCCCCCCCCCCCCCCCCCCCCCCCCCCCCCCCCCCCCCCCCCCCCCCCCCCCCCCCCCCCCCCCCCCCCCCCCCCC*CCCCCCCCCCCCCCCCCCCCCCCCCCCCCCCCCCCCCCCCCCCCCCCCCCCCCCCCCCCCCCCCCCCCCCCCCCCCCCCCCCCCCC*CCCCCCCCCCCCCCCCCCCCCCCCCCCCCCCCCCCCCCCCCCCCCCCCCC5CC###
@VH01349:24:AACVJTHM5:1:1108:52656:8383 1:N:0:AGGTGAGA+GGCATAGA
AGCATGACTCCTACGGGAGGCAGCAGTAAGGAATATTGCGCAATGGGCGAAAGCCTGACGCAGCGACGCCGCGTGGGGGATGAAGGTCTTCGGATTGTAAACCCCTTTCGGGAGGGAAGATGGAATGGGGTAACCCATTCGGACGGTACCTCCAGAAGCAGCCACGGCTAACTTCGTGCCAGCAGCCGCGGTAATACGAAGGTGGCAAGCGTTGTTCGGATTTACTGGGCGTACAGGGAGCGTAGGCGGTTGGATAAGCCCTCCGTGAAATCTCCAGGCTTAACCTGGAAAGTGCAGAATG
+
CCCCCCCCCCCCCCCCCCCCCCCCCCCCCCCCCCCCCCCCCCCCCCCCCCCCCCCCCCCCCCCCCCCCCCCCCCCCCCCCCCCCCCCCCCCCCCCCCCCCCCCC5CCCCCCCCCCCCCCCCC5CCCCCCCCCCCCCCCCCCCCCCCCCCCCCCCCCCCCCCCCCCCCCCCCCCCCCCCCCCCCCCCCCCCCCCCCCCCCCCCCCCCCCCCCCCCCCCCCCCCCC5CCCCCCCCCCCCCCCCCCCCCCCCCCCCCCCCCCCCCCCCCCCCCCCCCCCCCCCCCCCCCCCCCCCCCCCCC###
@VH01349:24:AACVJTHM5:1:1108:32225:9235 1:N:0:AGGTGAGA+GGCATAGA
AGCATGACTCCTACGGGAGGCAGCAGTGGGGAATTGTTCGCAATGGGCGCAAGCCTGACGACGCAACGCCGCGTGGAGGACGAAGATCTTCGGGTCGTAAACTCCTTTCGATCGGGACGAATCGTCCGCGACCTAATACGTCGCGGGACTGACGGTACCGAGAGAAGAAGCCCCGGCTAACTCCGTGCCAGCAGCCGCGGTAATACGGGGGGGGGCAAGCGTTGTTCGGAATTACTGGGCGTAAAGGGCGCGTAGGCGGCCTTCTAAGTCGGACGTGAAATCCCCCGGGTCAACCCGGTAA
+
CC5CCCCCCCCCCCCCCCCCCCCCCCCCCCCCCCCCCCCCCCCCCCCCCCCCCCCCCCCCCCC*CCCCCCCCCCCCCCCCCCCCCCCCCCCCCCCCCCCCCCCCCCCC*CCCCCCCCCCCCCCCCCCCCCCCCC5CCCCCCCCCCCCCCCCCCCCCCCCCCCCCCC5CCC5CCCCCCCCCCCCCCCC*CCCCC5CCCCCC5CCC5CCC*CCCCCCCCCCCCCCCCCCCCCCCCC555CCCCCC5C5CCCC*CCCCC**C*5CC5CCCC5CCCCCC*5C*CCCCCCC***C5CCCC*C*###
@VH01349:24:AACVJTHM5:1:1108:67426:9368 1:N:0:AGGTGAGA+GGCATAGA
AGCATGACTCCTACGGGAGGCAGCAGTGGGGAATATTGGACAATGGGCGCAAGCCTGATCCAGCCATGCCGCGTGGGTGAAGAAGGCCCTAGGGTTGTAAACCCCTTTCAGCGGGGAAGATAATGACGGTACCCGCAGAAGAAGCCCCGGCTAACTCCGTGCCAGCAGCCGCGGTAATACGGAGGGGGCTAGCGTTGTTCGGAATTACTGGGCGTAAAGCGCGCGTAGGCGGACCTGCAAGTCGGGGGTGAAAGCCCGAGGCTCAACCTCGGAACTGCCTTCGATACTGCGGGTCTCGTTC
+
CCCCCCCCCCCCCCCCCCCCCCCCCCCCCCCCCCCCCCCCCCCCCCCCCCCCCCCCCCCCCCCCCCCCCCCCCCCCCCCCCCCCCCCCCCCCCCCCCCCCCCCCCCCCCCCCCC5CCCCCCCCCCCCCCCCCCCCCCCCCCCCCCCCCCCCCCCCCCCCCCCCCCCCCCCCCCCCCCCC5CCCCCCCCCCCCCCCCCC*CCCCCC*CCCCCCCCCCC*CCCCCCCCCCCCCCCC*CCCCCCCCCCCCCCC*CCCCCCCCCCCCCCCCCCCCCCCCC5CCC5CCCCCCCC5CCCCCCCC###
@VH01349:24:AACVJTHM5:1:1108:30615:9595 1:N:0:AGGTGAGA+GGCATAGA
AGCATGACTCCTACGGGAGGCAGCAGTGGGGAATTTTGCGCAATGGGCGAAAGCCTGACGCAGCAACGCCGCGTGTGTGATGAAGGTCTTTGGATTGTAAAGCACTTTCGACCGGGACGAAAACCCCTAGCCTAATACGCTGGGGCTTGACTGTACCGGGAGAAGAAGCACCGGCTAACTCTGTGCCAGCAGCCGCGGTAATACAGAGGGTGCAAGCGTTGTTCGGAATTATTGGGCGTAAAGCGCGTGTAGGCGGCTTTGCAAGTCGGGTGTGAAAGCCCTCAGCTCAACTGAGGAACGC
+
CCCCCCCCCCCCCCCCCCCCCCCCCCCCCCCCCCCCCCCCCCCCCCCCCCCCC5CCCCCCCCCCCCCCCCCCCCCCCCCCCCCCCCCCCCCCCCCCCCCCCCCCCCCCCCCCCCCCCCCCCCCCCCCCCCCCCCCCCCCCCCCCCCCCCCCCCCCCCCCCCCCCCCCCCCCCCCCCCCCCCCCCCCCCCCCCCCCCCCCCCC5CCCCCCCCC5CCCCCCCCCCCCCCCCCCCCCCCCCCCCCCCC*CCCCCCCCCCCCCCCCCCCCCCCCCCCCCCCCCC5CCCCCCCCCCCCCCCCC###
@VH01349:24:AACVJTHM5:1:1108:42904:11469 1:N:0:AGGTGAGA+GGCATAGA
AGCATGACTCCTACGGGAGGCAGCAGTGAGGAATATTGGACAATGGGGGCAACCCTGATCCAGCCATGCCGCGTGCAGGAAGACTGCCCTATGGGTTGTAAACTGCTTTTGTACGGGAAGAAACACTGGCACGTGTGGCAGCTTGACGGTACCGTAAGAATAAGGATCGGCTAACTCCGTGCCAGCAGCCGCGGTAATACGGAGGATCCAAGCGTTATCCGGAATCATTGGGTTTAAAGGCTCCGTAGGTGGATGGTTAAGTCAGAGGTGAAATCCTGCAGCTCAACTGTAGAATTGCCTG
+
CCCCCCCCCC5CCCCCCCCCCCCCCCCCCCCCCCCCCCCCCCCCCCCCCCCCCCCCCCCCCCCCCCCCCCCCCCCCC5CCCCCCCCCC*C5CCCCCCCCCC5CCCCCCCCCCCCCCCCCCCCCCCCCC*CC*CCCCCCCCCCCCC*CCCCCCCCCCCCCCCCCCCCCC5CCCCCCCCCCC**CCCCCCCCCC*5CCCCCCCCCCCCCCCCCCCCCCCCC5*CCCCCC5CCCCCCCCCCCC5CCCCCCCCCCCCCCCCCCCCCCCCCCCCCCCCCCCCCCC5CCC*CCC5CC5CCCCCC###
@VH01349:24:AACVJTHM5:1:1108:71137:12511 1:N:0:AGGTGAGA+GGCATAGA
AGCATGACTCCTACGGGAGGCAGCAGTGGGGAATATTGGACAATGGGCGAAAGCCTGATCCAGCAATGCCGCGTGAGTGATGAAGGCCTTAGGGTTGTAAAGCTCTTTTACCCGGGAAGATAATGACTGTACCGGGAGAATAAGCCCCGGCTAACTCCGTGCCAGCAGCCGCGGTAATACGGAGGGGGCTAGCGTTGTTCGGAATTACTGGGCGTAAAGCGCACGTAGGCGGCTTTGTAAGTTAGAGGTGAAAGCCCGGAGCTCAACTCCGGAATTGCCTTTAACACTGCATCGCTAGCAG
+
CCCCCCCCCCCCCCCCCCCCCCCCCCCCCCCCCCCCCC5CCCCCCCCCCCCCCCCCCCCC5CCCCCCCCCCCCC5CCCCCCCCCCCCCCCCC5CCCCCCCCCCCCCCCCCCCCCCCCCCCCCCCCCCCCCCCCCC5CCCCCCCCCCCCCCCCCCCCCCCCCCCCCCCCCCCCCCCCCCCCCCCCCCCCCCCCCCCCCCCCCCCCCCCCCCCCC5CCCCCCC*CCCCCCCCCCCCCCCCCCCCCCCCCCCCCCCCCCCCCCCCCCCCCCCCCCCCCCCC5CCCC5*5CCCCCC5CCC*C###
@VH01349:24:AACVJTHM5:1:1108:37110:13741 1:N:0:AGGTGAGA+GGCATAGA
AGCATGACTCTACGGGAGCAGCAGTGGGGAATATTGGACAATGGGCGCAAGCCTGATCCAGCCATGCCGCGTGGGTGAAGAAGGCCCTAGGGTTGTAAACCCCTTTCAGCGGGGAAGATAATGACGGTACCCGCAGAAGAAGTCCCGGCTAACTCCGTGCCAGCAGCCGCGGTAATACGGAGGGGACTAGCGTTGTTCGGAATTACTGGGCGTAAAGCGCACGTAGGCGGATTTGTAAGTCAGGGGTGAAATCCCGGGGCTCAACCCCGGAACTGCCTTTGATACTGCAAATCTCGAGAGC
+
CCCCCCCCCCCCCCCCCCCCCCCCCCCCCCCC5CCCCCCCCCCCCCCCCCCCCCCCCCCCCCCCCCCCCCCCCCCCCCCCCCCCCCCCCCCCCCCCCCCCCCCCCCCCCCCCCCCCCCCCCCCCCCCCCCCCCCCCCCCCCCCC*C5CCCCCCCCCCCCCCCCCCCCCCCCCCCCCCCCCCCCCCCCCCCC5CCCCCCCCCCCCCCCCCCCCCCCCCCCCCCCCCCCCCCCCCCCCCCCCCCCCCCCCCCCCCC5CCCCCC5CCCCCCCCCCCCCCCCCCCCCCCCCCCCCCCCCCCC###
@VH01349:24:AACVJTHM5:1:1108:40802:15047 1:N:0:AGGTGAGA+GGCATAGA
AGCATGACTCCTACGGGAGGCAGCAGTGGGGAATCTTGGACAATGGGCGAAAGCCTGATCCAGCCATGCCGCGTGAGTGAAGAAGGCCTTAGGGTTGTAAAGCTCTTTTGCCCGGGAAGATAATGACGGTACCGGGAGAATAAGCCCCGGCAAACTTCGTGCCAGCAGCCGCGGTAATACGAAGGGGGCTAGCGTTGTTCGGATTTACTGGGCGTAAAGCGCACGTAGGCGGATTGTTAAGTCGGGGGTGAAATCCTGGAGCTCAACTCCAGAATTGCCTTCGATACTGGCTTTCTAGACC
+
CCCCCCCCCCCCCCCCCCCCCCCCCCCCCCCCCCCCCCCCCCCCCCCCCCCCCCCCCCCCCCCCCCCCCCCCCCCCCCCCCC5CCCCCCCCCCCCCCCCCCCCCCCCCCCCCCCCCCCCCCCCCCCCCCCCCCCCCCCCCCCCCCCCCCCCCCCCCCCCCCCCCCCCCCCCCCCCCCCCCCCCCCCCCCCCCCCCCCCCCCCCCCCCCCCCCCCCCCCCCCCCCCCCCCCCCCCCCCCCCCCCCCCCCCC*CCCCCCCCCCCCCCCCCCCCCCCCCCCCCCCCCCC*CC5*CCCCCC*###
@VH01349:24:AACVJTHM5:1:1108:11699:15180 1:N:0:AGGTGAGA+GGCATAGA
AGCATGACTCCTACGGGAGGCAGCAGTGGGGAATATTGCACAATGGGCGCAAGCCTGATGCAGCGACGCCGCGTGAGGGATGACGGCCTTCGGGTTGTAAACCTCTTTCAGTAGGGAAGAAGCGAAAGTGACGGTACCTGCAGAAGAAGCGCCGGCTAACTACGTGCCAGCAGCCGCGGTAATACGTAGGGCGCAAGCGTTATCCGGAATTATTGGGCGTAAAGAGCTCGTAGGCGGTTTGTCGCGTCTGCCGTGAAAGTCCGGGGCTCAACTCCGGATCTGCGGTGGGTACGGGCAGGAT
+
CCCCCCCC5CCCCCCCCCCCCCCCCCCCCCCCCCCCCCCCCCCCCCCCC5CCCCCCCCCC*CCCCCCC*CCCCCCCCCCCCCCCCCCCCCCCCCCCCCCCCCCCCCCCCCCCCCCCCCCCC5CCCCCCCCCCCCCCCCCCCCCCCCCCCCCCCCCCCCCCCCCCCCCCCCCCCCCCCCCCCCCCCCCCCCCCCCCCCCCCCCCCCCCCCCCCCCCCCCCCCCCCCC*CCCCCCCCCCCCCCCCCCCCCCCCCCCCCCCCCCCCCCCCCCCCCCCC*CCCCCCCCCCCCCCCCCCCCCC###
@VH01349:24:AACVJTHM5:1:1108:26355:15937 1:N:0:AGGTGAGA+GGCATAGA
AGCATGACTCCTACGGGAGGCAGCAGTAGGGAATATTGGTCAATGGATGGAAGTCTGAACCAGCCATGCCGCGTGCAGGAAGACGGCCTTCTGGGTTGTAAACTGCTTTTGCCAGGGGATAAAAGGCCCATGCGTGGGACATTGAAGGTACCTGGTGAATAAGCCACGGCTAACTACGTGCCAGCAGCCGCGGTAATACGTAGGTGGCGAGCGTTGTCCGGATTTATTGGGTTTAAAGGGTGCGTAGGCGTCCCTGCAAGTTTTAGGTGAAATGCCCAAGCTCAACTTGGGAGCTGCCTGC
+
CCCCCCCCCCCCCCCCCCCCC5CCCCCCCCCCCCCCCCCCCCCCCCCCCCCCCCCCCCCCCCCCCCCCCCCCCCCCCCCCCCCCCCCCCCCCCCCCCCC5CCCCCCCCCCCCCCCCCCCCCCCCCCCCCCCCCCCCCCC5CCCCCCCCCCCCCCCCCCCCCCC5CCCCCCCCCCCCCCCCCCCCCCCCCCCCCCCCCCCCCCCCCCCCCCCCCCCCCCCCCCCCCCCCCCCCCCCCCCCCCCCCCCCCCCCCCCCCCCCCCCCCCCCCCCCCCCCCCCCC*CCCCC*CCCCCCCCCCC###
@VH01349:24:AACVJTHM5:1:1108:26639:16145 1:N:0:AGGTGAGA+GGCATAGA
AGCATGACTCCTACGGGAGGCAGCAGTGGGGAATATTGCACAATGGGCGCAAGCCTGATGCAGCAACGCCGCGTGCGGGATGACGGCCTTCGGGTTGTAAACCGCTTTTAGTAAGGAAGAAGGGCAGTCTTCGGGCTGTTTGACGGTACTTGCAGAAAAAGGACCGGCTAACTACGTGCCAGCAGCCGCGGTAATACGTAGGGTCCGAGCGTTGTCCGGAATTATTGGGCGTAAAGAGCTCGTAGGCGGTTTGTCGCGTCTGCTGTGAAATCCCGAGGCTCAACCTCGGGCCTGGAGTACT
+
CCCCCCCCCCCCCCCCCCCCCCCCCCCCCCCC5C5CCCCCCCCCCCCCCCCCCCCCCCCC*CCCCCCCCCCCCCCCCCCCCCCCCCCCCCCCCCCCCCCCCC5CCCCCCCCCCCCCCCCCCC5CCCCCCCCCCCCCCCCCCCCCCCCCCCCCCCCCCCCCCCCCCCCCCCCCCCCCCCCCCCCCCCCCCC*CCCCCCCCCCCCCCCCCCCCC5CC5CCCCCCCCCC5C*CCCCCCC5CCCCCCCCCCCCCCCCCCCCCC*CC*CCCCCCCCCCC5CCCCCCCCC*CCCCCC*CC*CCC###
@VH01349:24:AACVJTHM5:1:1108:7495:17338 1:N:0:AGGTGAGA+GGCATAGA
AGCATGACTCCTACGGGAGGCAGCAGTGAGGGATATTGCACAATGGGCGCAAGCCTGATGCAGCGACGCCGCGTGGGTGATGACGGTCTTCGGATTGTAAAACCCTTTTCTGGTTGACGAGCAAGGACGGTAGACCAGGAAGAAGTGTCGGCTAACTACGTGCCAGCAGCCGCGGTAAAACGTAGGACACGAGCGTTATCCGGAGTTACTGGGCCTAAAGGGCGTGGAGGGGGCGTGGTAACTCTGATGTGAAAGCTCCCGGCTCAACCGGGATTGGACATTGGAGACTGCCAAGCTCGAA
+
CCCCCCCCCCCCCCCCCCCCCCCCCCCCCCCCCCCCCCCCCCCCCCCCCCCCCCCCCCCCCCCCCCCCCCCCCCCCCCCCCCCCCCCCCCCCCCCCCCCCCCCCCCCCCCCCCCCCCCCCCCCCCCCCCCC5CCC*CCCCCC*CCCCCCCC5CCC5CCC5C**CC**55*CCCCCCCCCCC*CC*C5CCC5*C5*5CCC*C5555CC55C5C55*C*CC*5C55C**C5C*5C*C*CCC5CC5C5CCCCCCCCCCCC*CC5CCC*CCCC*CC****5*55*555C5555555CC55CC###
@VH01349:24:AACVJTHM5:1:1108:67255:17679 1:N:0:AGGTGAGA+GGCATAGA
AGCATGACTCCTACGGGAGGCAGCAGCAAGGAATTTTCCACAATGGGCGCAAGCCTGATGGAGCAACGCCGCGTGCGGGATGACGCCCTTCGGGGTGTAAACCGCTTTTCGAGGGGACGAAGGCAATGACGGTACCCTCGGAAGAAGGATCGGCTAACTACGTGCCAGCAGCCGCGGTAAGACGTAGGATCCGAGCGTTGTCCGGAGTTACTGGGCGTAAAGCGCGCGCAGGCGGATACGCGCATCGGCGGTGAAAGCCCCCCGCTCAACGGGGGAGGGTCCGTCGAGATGGCGTGTCTCG
+
CCCCCCCCCCCCCCCC5CCCCCCCCCCCCCCCCCCCCCCCCCCCCCCCCCCCCCCCCCCCCCCCCCCCCCCCCCCCC5CCCCCCCCCCCCCCCCCCCCCCCCCCCCCCCCCCCCCCCCCCCCC5CCCCCCCCCCCCCCCCCCCCCCCCCCCCCCCCCCCCCCCCCCCCCCCCCCCCCCCCCCCCCCCCCCCCCCCCCCCCCCCCCCCCCCCCCCCCCCCCCCCCCCCC*CCCCCCCCCCCCCCCCCCCCCCCCCCCCCCCCCCCCCCCCC*C5CCCCCCC5CCCCCCCCCCC*CCCCC###
@VH01349:24:AACVJTHM5:1:1108:74432:19553 1:N:0:AGGTGAGA+GGCATAGA
AGCATGACTCCTACGGGAGGCAGCAGTGGGGAATATTGGACAATGGGCGCAAGCCTGATCCAGCCATGCCGCGTGAGTGATGAAGGCCCTAGGGTTGTAAAGCTCTTTTGTGCGGGAAGATAATGACTGTACCGCAAGAATAAGCCCCGGCTAACTTCGTGCCAGCAGCCGCGGTAATACGAAGGGGGCTAGCGTTGCTCGGAATCACTGGGCGTAAAGCGCACGTAGGCGGACTCTTAAGTCGGTGGTGAAATCCTGGAGCTCAACTCCAGAACTGCCTTCGATACTGGGAGTCTCGACA
+
CCCCCCCCCCCCCCCCCCCC5CCCCCCCCCCCCCCCCCCCCCCCCCCCCCCCCCCCCCCCCCCCCCCCCCCCCC5CCCCCCCCCCC5CCCCCCCCCCCCCCCCCCCCCCCCCC5CCCCC5C*CCCCCCCCCCCCCCCCCCC5CCCCCCCCCCCCCCCC5CCC5CCC**CCCCCCCCCC5CCCCCCCCCCCCCCCCCCCCCCCCCCCCCCCCCCCCCCCCCCCCCCCCCCCCCC5CCCCCC5CCCCCCCCC*CCCCCC*CCC*CCCCCCCCCCCCCCCCCCCCCCCCCCCC5CCCCCC*###
@VH01349:24:AACVJTHM5:1:1108:18193:23832 1:N:0:AGGTGAGA+GGCATAGA
AGCATGACTCCTACGGGAGGCAGCAGTGGGGAATATTGCACAATGGGGGAAACCCTGATGCAGCAACGCCGCGTGAGTGATGACGGCCTTCGGGTTGTAAAGCTCTGTCTTCAGGGACGATAATGACGGTACCTGAGGAGGAAGCCACGGCTAACTACGTGCCAGCAGCCGCGGTAATACGTAGGTGGCGAGCGTTGTCCGGATTTACTGGGCGTAAAGGGAGCGTAGGCGGACTTTTAAGTGAGATGTGAAATACCCGGGCTCAACTTGGGTGCTGCATTTCAAACTGGAAGTCTAGCCT
+
CCCCCCCCCCCCCCCCCCCCCCCCCCCCCCCCCC*CCCCCCCCCCCCCCCCCCCCCCCCCCCCCCCCCCCCCCCCCCCCCCCCCCCCCCCCCCCCCCCCCCCCCCCCCCCCCCCCCCCCCCCCCCCCCCCCCCCCCCCCCCCCCCCCCCCCCCCCCCCCCCCCCCCCCCCCCCCCCCCCCCCCC5CCCCCCCCCCCCCC5CCCCCCCCCCCCCCCCC5CCCCC5CCCCCCCCCCCCCCCCCCCCC*CCCCCCCC5CCCCCCCCCCCCCCCCCCCCCCCCCCCCCCCCCCCCCC5CCC*###
@VH01349:24:AACVJTHM5:1:1108:19443:27656 1:N:0:AGGTGAGA+GGCATAGA
AGCATGACTCCTACGGGAGGCAGCAGTGGGGAATATTGGGCAATGGGCGAAAGCCTGACCCAGCCATGCCGCGTGAGTGACGAAGGGCTAGGGTTGTAAAGCTCTTTTGGCGGGGACGATAATGACGGTACCCGCAGAATAAGCCCCGGCTAACTTCGTGCCAGCAGCCGCGGTAATACGAAGGGGGCTAGCGTTGTTCGGAATCACTGGGCGTAAAGCGCACGTAGGCGGACTTTCAAGTCAGGGGTGAAATCCCGGGGCTCAACCTCGGAACTGCCTTTGATACTGTTGGTCTCGAAGT
+
CCCCCCCCCCCCCCCCCCCCCCCCCCCCCCCCCCCCCCCCCCCCCCCCCCCCCCCCCCCCCCCCCCCCCCCCCCCCCCCCCCCCCCCCCCCCCCCCCCCCCCCCCCCCCCCCCCCCC5CCCCCCCCCCCCCCCCCCCCCCCCCCCCCCCCCCCCCCCCCCCCCCC*CCCC*CCCCCCCCCCCC55CCCCCCCCCCCCCCCCCCCCCC5CCCCCCCCCCCCCCCCCCCCCCCCCCCCCCCCCCCCCCCCCCCCCCCCCCCCCCCCCCCCCCCCCCCC5CCCCCCC5*CCCCCCCCCCCC###
@VH01349:24:AACVJTHM5:1:1108:61575:27826 1:N:0:AGGTGAGA+GGCATAGA
AGCATGACTCCTACGGGAGGCAGCAGTAGGGAATCTTCCACAATGGACGAAAGTCTGATGGAGCAACGCCGCGTGAGTGAAGAAGGTTTTCGGATCGTAAAACTCTGTTGTAAGGGAAGAACACGTACGAGAGTAACTGCTCGTACCTTGACGGTACCTTATTAGAAAGCCACGGCTAACTACGTGCCAGCAGCCGCGGTAATACGTAGGTGGCAAGCGTTGTCCGGAATTATTGGGCGTAAAGCGCGCGCAGGCGGTTCTTTAAGTCTGATGTGAAAGCCCACGGCTCAACCGTGGAGTC
+
CCCCCCCCCCCCCCCCCCC5CCCCCCCCCCCCCCCCCCCCCCCCCCCCCCCCCCCCCCCCCCC5CCCCCCCCCCCCCCCCCCCCCCCCCCCCCCCCCCCCCCCCCCCCCCCCCCCCCCCCCCCC5CCCCCCCCCCCCCCCCCCCCCCCCCCCCCCCC5CCCCCCCCCCCCCCCCC5CCCCCCCCCCCCCCCCCCCCCCCCC5CCCCCCCCCCCCCCC5CCC*CCCCC5CCCCCC*CCCCCCCCCCCCCCCCCCCCCCCCCCCCCCCCCCCCCCCCCCCCCCCCCCCCCCCCC5*CCCC###
@VH01349:24:AACVJTHM5:1:1108:6378:29019 1:N:0:AGGTGAGA+GGCATAGA
AGCATGACTCCTACGGGAGGCAGCAGTCGAGAATTTTTCTCAATGGGCGCAAGCCTGAAGGAGCGACGCCGCGTGGGGGATGAAGGGTTTCGATCCGTAAACCCCTGTCATTTGTGAACAATGGTTAGTGTTTAAGAGATGCTAACTTGATAGTAATGAAAGAGGAAGGGACGGCTAACTCTGTGCCAGCAGCCGCGGTAATACAGAGGTCCCGAGCGTTGTTCGGATTCACTGGGCGTAAAGGGTGCGTAGGTGGCATGGCAAGTTTGATGTGAAAGCTCAGGGCTCAACCCTGAAATCC
+
C*CCCCCCCCCCCCCC5CCCCC*CCCCCCCC*CCCCCCCCCCCCCCCC5CCCCCCCCCC*C*CCCCCC*CCCCCCCCCCCC5CCCCCCCCCCCCCCCCCCCCCCCCCCCCCCCCCCCCCCCCCCCCCCCCCCCCCCCCCCCCCCCCCCCCCCCCCCCC5CCCCCCCCCCCCCCCCCCCCCCCCCCCCCCCCCCCCCCCCCCCCCCCCCCCCCCCCCCCCCCCCCCCCCCCCCCCCCCCCCCCCCCCCCCCCC5CCCCCCCCCCCCCCCCCCCCCCCCCCCCCCC*CC*CCCC5CCCCC###
@VH01349:24:AACVJTHM5:1:1108:70929:29568 1:N:0:AGGTGAGA+GGCATAGA
AGCATGACTCTACGGAGGCAGCAGTGGGGAATATTGCGCAATGGTCGAAAGACTGACGCAGCGACGCCGCGTGGAGGATGACGCCCTTCGGGGTGTAAACTCCTGTTGCTCGGGACGAACCTCCCTTTTCGAGGGGACTGACGGTACCGAGTGAGGAAGCACCGGCTAACTCTGTGCCAGCAGCCGCGGTAATACAGAGGGTGCGAGCGTTGTCCGGAATCACTGGGCGTAAAGGGCGCGTAGGCGGCTTGGTAAGCGTGCGGTGAAAGCTCGGGGCTCAACCCTGAGTCTGCCGTGCAGA
+
CCCCCCCCCCCCCCCCCC5CCCCCCCCCCCCC5CCCCCCCCCCCCCCCCCCCCCCCCC*CCCCCCC*CCCCCCCCCCCCCCCCCCCCCCCCCCCCCCCCCCCCCCCCCCCCCCCCCCCCCCCCCCCCCCCCCCCCCCCCCCCCCCCCCCCCCCCCCCCCCCCCCCCCCCCCCCCCC5CCCCCCCCCCCCCCCCCCCCCCC5CCCCCCCCCCCCCCCCCCCCCCCCCCCCCCCCCCCCC5CCCCCCCCCCCCCCCCCCCCC5CCCCCCCCCC5CCCCCCCCCCCCCCCCCCCCCCCCC*###
@VH01349:24:AACVJTHM5:1:1108:11642:30231 1:N:0:AGGTGAGA+GGCATAGA
AGCATGACTCCTACGGGAGGCAGCAGTAAGGAATATTGCGCAATGGGCGAAAGCCTGACGCAGCGACGCCGCGTGGGGGATGAAGGTCTTCGGATTGTAAACCCCTTTCGGGAGGGAAGATGGGATGGGGTAACCCATTCGGACGGTACCTCCAGAAGCAGCCACGGCTAACTTCGTGCCAGCAGCCGCGGTAATACGAAGGTGGCAAGCGTTGTTCGGATTTACTGGGCGTACAGGGAGCGTAGGCGGTTGGGTAAGCCCTCCGTGAAATCTCCAGGCTTAACCTGGAAAGTGCAGACGG
+
CCCCCCCCCCCCCCCCCCCC5CCCCCCCCCCCCCCCCCCCCCCCCCCCCCCCCCCCCCCCCCCCCCCCCCCCCCCCCCCCCCCCCCCCCCCCCCCCCCCCCCCCCCCCCCCCCCCCCCCCCCCCCCCCCCCCCCCCCCCCCCCCCCCCCCCCCCCCCCCCCCCCCCCCCCCCCCCCCCCCCCCCCCCCCC5CCCCCCCCCCCCCC*CCC5CCCCCCCCCCCC5CCCCCCCCCCCCCCCCCCCC*C*CCCCCC5CCCCCCC5CCCCCCCCCCCCC5CCCCCCCCCCCCCCCCCCCCC5C###
@VH01349:24:AACVJTHM5:1:1108:14861:30571 1:N:0:AGGTGAGA+GGCATAGA
AGCATGACTCCTACGGGAGGCAGCAGTAAGGAATATTGCGCAATGGACGAAAGTCTGACGCAGCAACGCCGCGTGCGGGAAGAGGGGCTTCGGCTCGTAAACCGCTTTTCTGCGGGAAGAGCAAGGACGGTACCGCAGGAATAAGTCTCGGCTAACTACGTGCCAGCAGCCGCGGTAAAACGTAGGAGGCAAACGTTATCCGGATTTACTGGGCGTAAAGCGCGTGCAGGTGGCCTGTTAAGTCGTGCGTGAAAGCTCCCTGGCTCAACCGGGAGAGGTCGTGCGATACTGACGGGCTCCA
+
CCCCCCCCCCCCCCCCCCCCCCCCCCCCCCCCCC5CCC*CCCCCCCCCCCCCCCCCCCCCCCCCCCCCCCCCCCCCCCCCCCCCCCCCCCCCCCCCCCCCCCCCCCCCCCCCCCCCCCCCCCCCCCCCCCCCCCC5CCCCCCCCCCCCCCCCCCCCCCCCCCCCCCCCCCCCCCCCCCCCCCCCCCCCCCCCCCCCCCCCCCCCCCCCCCCCCCCCCCCCCCCCCC5CCCCCCCCCCCCCCCCCCCCCCCCCCCCCCCC5CCCCCCC5CCC55CC5CCCCCCC*CCCC*CCCCCCCCC###
@VH01349:24:AACVJTHM5:1:1108:31486:31291 1:N:0:AGGTGAGA+GGCATAGA
AGCATGACTCCTACGGGAGGCAGCAGTGGGGAATATTGCGCAATGGGCGAAAGCCTGACGCAGCGACGCCGCGTGGGGGATGACGGCCTTCGGGTTGTAAACCTCTTTCGCCATCGACGAAGCCTTCGGGTGACGGTAGGTGGAGAAGAAGCACCGGCCAACTACGTGCCAGCAGCCGCGGTAATACGTAGGGTGCGAGCGTTGTCCGGAATTATTGGGCGTAAAGAGCTCGTAGGCGGTGTGTCGCGTCGGTCGTGAAAACTTGGGGCTTAACCCTGAGCTTGCGCTCGATACGGGCCAT
+
C5CCCCCCCCCCCCCCCC5CCC5CCCCC5CCCCCC5CCCCCCCCCCC5CCCCCCCCCCC5*CCCCCCCCCCCCCC5CCCCCCCCCC5CCCCCCCCCCCCCCCCCCCCCCCCCCCCCCCCCC5CCCCCCCCCCCC*CCC5CCCCCCCCCCCCCCCCC5CCCCCCCCCCC5CCCCCCCCCCC*CCCC5CCCC5CCCC5CCCCCCCCCCCCCCCCCCCCCCCCCCCCCCCC*CCCC*CCCCCCCCCCCCCCCCCCCCCCCCCCCCCCCCCCCCCCCC5CCCCCCCCCCC*C5CCCCC*CCC###
@VH01349:24:AACVJTHM5:1:1108:52088:31783 1:N:0:AGGTGAGA+GGCATAGA
AGCATGACCCTACGGGAGGCAGCAGTGGGGAATATTGGACAATGGGCGCAAGCCTGATCCAGCCATGCCGCGTGAGTGATGAAGGCCCTAGGGTTGTAAAGCTCTTTCACCGGCGAAGATAATGACGGTAACCGGAGAAGAAGCCCCGGCTAACTTCGTGCCAGTAGCCGCGGTAATACGAAGGGGGCTAGCGTTGTTCGGAATTACTGGGCGTAAAGCGCACGTAGGCGGACATTTAAGTCAGGGGTGAAATCCCGGGGCTCAACCCCGGAACTGCCTTTGATACTGGGTGTCTAGAAGT
+
CCCCCCCCCCCCCCCCCCCCCCCCCCCCCCCCCCCCCCCCCCCCCCCCCCCCCCCCCCCCCCCCCCCCCCCCCCCCCCCC5CCCCCCCCCCCCCCCCCCCCCCCCCCCCCCCCCCCCCCCCCCCCCCCCCCCCCCCCCCCCCCCCCCCCCCCCCCCCCCCCCCCCCCCCCCCCCCCCCCCC5CCCCCCCCCCCCCCCCCCCCCCCCCCCCCCCCCCCCCCCCCCCCCCCCCCCCCCCCCCCCCCCCCCCCCCCCCCCCCCCCCCCCCCCCCCCCCCCCCCCCCC5CCCCCCCCCCCC*###
@VH01349:24:AACVJTHM5:1:1108:65854:33468 1:N:0:AGGTGAGA+GGCATAGA
AGCATGACTCCTACGGGAGGCAGCAGTGGGGAATATTGGACAATGGGCGAAAGCCTGATCCAGCAATGCCGCGTGTGTGAAGAAGGCCTGCGGGTTGTAAAGCACTTTCGGTGGGGAGAAAGAGGCTATCTCTAATAGGGGTAGCGGAAGATGTTACCCGCAGAAGAAGCACCGGCTAACTCTGTGCCAGCAGCCGCGGTAATACAGAGGGTGCGAGCGTTAATCGGAATAACTGGGCGTAAAGGGTGCGTAGGTGGTTATTTAAGTTAGGTGTGAAAGTCCTGGGCTTAACCTGGGGCCT
+
CCCCCCCCCCCCCCCCCCCCCCCCCCCCCCCCCCCCCCCCCCCCCCCCCCCCCCCCCCCCCCCCCCCCCCCCCCCCCCCCCCCCCCCCCCCCCCCCCCCCCCCCCCCCCCCCCCCCCCCCCCCCC5CCCCCCCCCCCCCCCCCCCCCCCCCCCCCCCCCCCCCCCCCCCCCCCCCCCCCCCCCCCCCCCCCCCCCCCCCCCCCCCCCCCCCC5CCCCCCCCCCCCCCCCCCCCCCCCCCCCCCC5CCCCCCCCCCCCCCCCCCCCCCCCCCCCCCCCCCCCCCCCCCCCCCCCCCCCC###
@VH01349:24:AACVJTHM5:1:1108:30407:33885 1:N:0:AGGTGAGA+GGCATAGA
AGCATGACTCCTACGGGAGGCAGCAGCAGGGAATCTTGCGCAATGGGCGAAAGCCTGACGCAGCAACGCCGCGTGGGGGATGAAGGCCTTCGGGTTGTAAACCCCTTTCAGGAGGGAAGAAATTGACGGTACCTCCAAAAGAAGCACCGGCCAACTACGTGCCAGCAGCCGCGGTAATACGTAGGGTGGGAGCGTTATCCGGAATCATTGGGCGTAAAGAGCTCGTAGGCGGTTCAGCAAGTCGGCTGTGAAAGTCTGAGGCTCAACCTCAGAATTGCAGTCGATACTGCTGTGACTCGGA
+
CCCCCCCCCCCCCCCCCCCCCCCCCC55CCCCCCCCC5CCCCCCCCCC*CCCCCCCCCC5CCCCCCCC5CCCCCCCCCCCCCCCCCCCCCCCCCCCCCCCCCCCCCCCCCCCCCCCCCCCCCCC5CCCCCCCCCCCCCCCCCCCCCCCCCCCCCCCCCCCC*CCCCCCCCCCCCCCCCCCCCCCCCCC*CCCCCCCCCCCCCCCCCC5C5CCCCCCCCCCCCCCCCCCC5CCCCCCCCCCCCC*CCCCCCCCCC5CCCCC*CCCCCCCCCCCCCCCCCCCCCCCCCCCCCCCCCCCCC###
@VH01349:24:AACVJTHM5:1:1108:50611:34736 1:N:0:AGGTGAGA+GGCATAGA
AGCATGACTCCTACGGGAGGCAGCAGTAGGGAATCTTCCGCAATGGACGAAAGTCTGACGGAGCAACGCCGCGTGAACGATGAAGGCCTTCGGGTCGTAAAGTTCTGTTGTTAGGGAAGAACAAGTACCAGAGTAACTGCTGGTACCTTGACGGTACCTAACCAGAAAGCCACGGCTAACTACGTGCCAACAGCCGCGGTAATACGTAGGTGGCAAGCGTTGTCCGGAATTATTGGGCGTAAACCGCGCGCAGGTGGTTTCTTAAGTCTGATGTGAAAGCCCACGGCTCAACCCTGGAAAG
+
5C*CCCCCCCCCCCCCCC5CCCCCC5CCCCCCCCCCCCCCCCCCCCCCCCCCCCCCCCCCCCC*CCCCCCCCCCCCCCCCCCCCCCCCCCCCCCCCCCCCCCCCCCCCCCCCCCCCCCCCCCCCCCCCCCCCCCCCCCCCCCCCCCCCCCCCCCCCCCCCCCCCCCCC*CCCCCC*CCCCCCCCCCCCCCCCCCCCCCCCCC5CCCCCCCCCC5CCCCCCCCCCCCCCCCC*CCCCCCCCC*C*CCC*CCCCC5CCCCCCCCCCCCCCCCCCCCC5CC5CC*CCCCCCCCCCC5CCCC###
@VH01349:24:AACVJTHM5:1:1108:77783:34869 1:N:0:AGGTGAGA+GGCATAGA
AGCATGACTCCTACGGGAGGCAGCAGTGGGGAATATTGGACAATGGGCGCAAGCCTGATCCAGCAATGCCGCGTGAGTGAAGAAGGCCTTAGGGTTGTAAAGCTCTTTCGGCGGGGAAGATGATGACGGTACCCGCAGAAGAAGCCCCGGCTAACTCCGTGCCAGCAGCCGCGGTAATACGGAGGGGGCTAGCGTTGTTCGGAATTACTGGGCGTAAAGGGCGCGTAGGCGGTGCGGTAAGTTAGGCGTGAAAGGCCCGGGCTCAACCCGGGAACTGCGCTTAAAACTGCCGCGCTCTCCT
+
CCCCCCCCCCCCCCCCCCCCCCCCCCCC5CCCCCCCCCCCCCCCCCCCCCCCCCCCCCCCCCCCCCCCCCCCCCCCCCCCCCCCCCCCCCCCCCCCCCCCCCCCCCCCCCCCCCCCCCCCCCCCCCCCCCCCCCCCCCCCCCCCCCCCCCCCCCCCCCCCCCCC5CCCCCCCCCCCCCCCCCCCCCCC5CCCCCCCCCCCCCCCCCCCCCCCCCCCCCCCC5CCCCCCCCCCCC*CCCC*CCCCCCCCC5CCCCCCCCCCCCCCCCCCCCCCCCCC5CCCCCCCCCCCCCCCCCCCCC###
@VH01349:24:AACVJTHM5:1:1108:57522:37027 1:N:0:AGGTGAGA+GGCATAGA
AGCATGACTCCTACGGGAGGCAGCAGTGGGGAATTGTTCGCAATGGGCGCAAGCCTGACGACGCAACGCCGCGTGGAGGACGAAGACCTTCGGGTCGTAAACCCCTTTTACGAGGGAAGAAGTTCTGACGGTACCTCGTGAATAAGACACGGCTAACTACGTGCCAGCAGCCGCGGTAATACGTAGGTGTCAAGCGTTGTCCGGATTTATTGGGCGTAAAGCGCCCGCAGGCGGCTTGCCAAGTTCGATGTGAAATCTCCCGGCTCAACTGGGAGGGTGCATCGAAAACTGGCAGGCTTCG
+
CCCCCCCCCCCCCCCCCCCCCCCCCCCCCCCCCCCCCCCC*CCCCCCCCCCCCCCCCCCCCCCCCCCCCCCCCCCCCCCCCCCCCCCCCCCCCCCCCCCCCCCCCCCCCCCCCCCCCCC*CCCCCCCCCCCCCCCCCCCCCCCCCCCCCCCCCCCCCCCCCCCCCCCCCCCCCCCCCCCCCCCCCCCCCCCCCC5CCCCCCCCCCCCCCCCCCCCCC5CCCCCCCCCCCCCCCC5CCCCCCCCCCCCCC5CCCCCCCCCCCC5CC5CCCCCCCCCCCCCCCCCCCCCCCCCC5CC5*C###
@VH01349:24:AACVJTHM5:1:1108:8612:37576 1:N:0:AGGTGAGA+GGCATAGA
AGCATGACTCCTACGGGAGGCAGCAGTGGGGAATCTTAGACAATGGGGGCAACCCTGATCTAGCCATGCCGCGTGAGTGATGAAGGCCTTAGGGTTGTAAAGCTCTTTCAGCTGGGAAGATAATGACGGTACCAGCAGAAGAAGCCCCGGCTAACTCCGTGCCAGCAGCCGCGGTAATACGGAGGGGGCTAGCGTTGTTCGGAATTACTGGGCGTAAAGCGCGCGTAGGCGGACTGGAAAGTCAGAGGTGAAATCCCAGGGCTCAACCTTGGAACTGCCTTTGAAACTATCAGTCTGGTGG
+
CC5CCCCCCCCCCCCCCCCCCC5CCCCCCCCCCCCCC5CCCCCCCCCCCCCCCCCCCCCCCCCCCCCCCC5*CCCCCCCCCCCCCCCCCCCCCCCCCCCCCCCCCCCCCCCCCCCCCCCCCCCCCCCCCCCCCCCCCCCCCCCCCC5CCCCCCCCCCC5CCCCCCCCCCCCCCCCCCCCCCCCCCCCCCCCCCCCC5CCCCCCCCCCCCC5CCCCCCCC5*C**CCCCCCCCCCCCCCCCCCCCCCC5CCCCCCCCCCC*C5CCC5CCCCC5CCCCCCCCCC*CCCCCCCCCCCCCCC###
@VH01349:24:AACVJTHM5:1:1108:67123:37728 1:N:0:AGGTGAGA+GGCATAGA
AGCATGACTCCTACGGGAGGCAGCAGTGGGGAATCTTGGACAATGGGGGCAACCCTGATCCAGCGACGCCGCGTGGGTGATGAAGGCCTTCGGGTTGTAAAGCCCTTTCGACGGGGACGATGATGACGGTACCCGGCGAAGAAGCACCGGCTAACTCCGTGCCAGCAGCCGCGGTAAGACGGAGGGTGCTAGCGTTGTTCGGAATCACTGGGCGTAAAGGGCGCGTAGGCGGCCCTGGCAGTCGGTTTGTGAAAGCCCGGGGCTCAACCCCGGAGGTGCGGCCGAAACACCAGGGCTGAGT
+
CCCCCCCCCCCCCCCCCCCCCCCCCCCCCCCCCCCCCCCCCCCCCCCCC*CCCCCCCCCCCC5CCCCC*CC5CCCCCCCCCCCCCCCCCCCCCCCCCCCCCCCCCCCCCCCCCCCCCCCCCCCCCCCCCCCC5CCCCCCCCCCCCCCCCCCCCCCCCCCCCCCCCCCCCCCCCCCCCCCCCCCCCCCCCCCCCCCCCCCCCCCCCCCCCCCCCCCCC5CCCCCCCCCCCCCCCCCCCCCCCCCCCCCCCCCCCCCCCCCCCCCCCCCCCCCCCCCCCCCCCC5CCCCCCCCC*CCCCC###
@VH01349:24:AACVJTHM5:1:1108:69584:37917 1:N:0:AGGTGAGA+GGCATAGA
AGCATGACTCCTACGGGAGGCAGCAGTGGGGAATATTGGACAATGGGCGCAAGCCTGATCCAGCCATGCCGCGTGGATGATGAAGGCCCTAGGGTTGTAAAGTCCTTTCGGCGGGGAAGATAATGACGGTACCCGCAGAAGAAGCCCCGGCTAACTTCGTGCCAGCAGCCGCGGTAATACGAAGGGGGCTAGCGTTGCTCGGAATCACTGGGCGTAAAGCGCACGTAGGCGGCTTTTTAAGTCAGGGGTGAAATCCTGGAGCTCAACTCCAGAACTGCCTTTGATACTGAGAAGCTTGTAA
+
CCCCC5CCCCCCCCC*CCCCCCCCCCCCCCCCCCCCCCCCCCCCCCCCCCCCCCCCCCCCCCCCCCCC*CCCCCCCCCCCCCCCCCCCCCCC5CCCCCCCCCCCCCCCC5CCCCCCCCCCCCCCCCCCCCCCCCCCCCCCCCCCCCCCCCCCCCCCCCCCCCCCCCCCCCCCC5CCCCCCCCCCCCCC5CCCCCCCCCCCCCCCCCCCCCCCCCCCCCCCCCCCCCCCCCCCCCCCCCCCCCCCCCCCCCCCCCCCCCCCCCCCCCCCCCCCCCCCCCCCCCCCC5CCCCCCCCCCCC###
@VH01349:24:AACVJTHM5:1:1108:53811:39034 1:N:0:AGGTGAGA+GGCATAGA
AGCATGACTCCTACGGGAGGCAGCAGTAGGGAATCTTCCGCAATGGACGAAAGTCTGACGGAGCAACGCCGCGTGAGTGATGAAGGCTTTCGGGTCGTAAAACTCTGTTGTTAGGGAAGAACAAGTACGAGAGTAACTGCTCGTACCTTGACGGTACCTAACCAGAAAGCCACGGCTAACTACGTGCCAGCAGCCGCGGTAATACGTAGGTGGCAAGCGTTTTCCGGAATTATTGGGCGTAAAGCGCGCGCAGGCGGTCCTTTAAGTCTGATGTGAAAGCCCACGGGTCAACCGTGGAATA
+
CCCCCCCCCCCCCCCCCCCCCCCCCCCCCCCCCCCCCC5C*CCCCCCCCCCCCCCC5CCCCCCCCCCCCCCCCCCCCCCCCCCCCCCCCCCCCCCCCCCCCCCCCC5CCCCCCCCCCCCCCCCCCCCCCCC5CCCCCCCCCCCCCC5CCCCCCCCCCCCCCCCCCCCCCCCCCCCCCC5CCCCCC**CCC55CCCCCCCCCCCCCCCCCCCCCCCCCCCCC*C5CCCCCCCCCCC*CCCCC55CCCCCCC*CC55CCCCCCCCC5CCCCCCCCCCCCCCCCCCC5C*CCCC5CC5CC*###
@VH01349:24:AACVJTHM5:1:1108:66858:43104 1:N:0:AGGTGAGA+GGCATAGA
AGCATGACTCCTACGGGAGGCAGCAGTCGGGAATTTTGGGCAATGGGGGAAACCCTGACCCAGCAACGCCGCGTGAAGGATGAAGTATTTCGGTATGTAAACTTCGAAAGAATAGGAAGAATTAATGACGGTACTATTTATAAGGTCCGGCTAACTACGTGCCAGCAGCCGCGGTAATACGTAGGGACCAAGCGTTGTTCGGATTTACTGGGCGTAAAGGGCGCGTAGGCGGCGCGGTAAGTCACTTGTGAAATCTCTGAGCTTAACTCAGAACGGCCAAGTGATACTGCAGTGCTAGTCG
+
CCCCCCCCCCCCCCCCCCCCCCCCCCCCCCCCCCCCCCCCCCCCCCCCCCCCCCCCCCCCCCCCCCCCCCCCCCCCCCCCCCCCCCCCCCCCCCCCCCCCCCCCCCC5CCCCC*CCCCCCCCCCCCCCCCCCCCCCCCCCCCCCCCCCCCCCCCCCCCCCCCCCCCCCCCCCCCCC*C*CCCCCCCCCCCCCCCCC5CCCCCCCCCCCCCCCCCCCCCCCCCCCCCCCCCCCCCCCCCCCCCCCCCCCCCC5CCCCCCCCCCCCCCCCCCCCCC*CCCCC5CCCC5C*CCCCCC*5*5###
@VH01349:24:AACVJTHM5:1:1108:11926:43729 1:N:0:AGGTGAGA+GGCATAGA
AGCATGACTCCTACGGGAGGCAGCAGTAGGGAATATTGGTCAATGGGTGAGAGCCTGAACCAGCCATGCCGCGTGCAGGAAGACGGCCTTCTGGGTTGTAAACTGCTTTTGCCAGGGGATAAAATTTCCTTGCGAGGAAAATTGAAGGTACCTGGTGAATAAGCCACGGCTAACTACGTGCCAGCAGCCGCGGTAATACGTAGGTGGCAAGCGTTGTCCGGATTTATTGGGTTTAAAGGGTGCGTAGGCGGCCTATTAAGTCAGTGCTGAAATATCCCGGCTTAACCGGGAGGGTGGCACA
+
CCCCCCCCCCCCCCCCCCCCCCCCCCCCCCCCCCCCCCCCCCCCCCCCCCCCCCCCCCCCCCCCCCCCCCCCCCCCCCCCCCCCCCCCCCCCCCCCCCCCCCCCC*CCCCCCCCCCCCCC5CCCCCCCCCC*5CCC*CCCCCCCCCCCCCCCCCCCCCCCCCCCCCCC5CCCCCCCCCCCCCCCCCCCCC55CCCCCCCCCCCCC5CCCCCCCCCCCCCCCCCCCCCCCCCCCCCCCCCCCCCCCCCCCCCCCCCCCCCCCCCCCCCCCCCCC5CCCCCCCC5CCCCCCCCCCCCCCC###
@VH01349:24:AACVJTHM5:1:1108:23760:43900 1:N:0:AGGTGAGA+GGCATAGA
AGCATGACTCCTACGGGAGGCAGCAGTAGGGAATCTTCCACAATGGACGAAAGTCTGATGGAGGAACGCCGCGTGAGTGAAGAAGGTTTTCGGATCGTAAAACTCTGTTGTAAGGGAAGAACACGTACGAGAGTAACTGCTCGTACCTTGACGGTACCTTATTAGAAAGCCACGGCTAACTACGTGCCAGCAGCCGCGGTAATACGTAGGCAGCGAGCGTTGTTCGGAGTTACTGGGCGTAAAGAGTGCGTAGGCGGTGTTCCAAGTCTGGTGTGAAATCTCCCGGCTTAACTGGGAGATT
+
CCCCCCCCCCCCCCCCCCCCCCCCCCCCCCCCCCCCCCCCCCCCCCCCCCCCCCCCCCCCCCC*CCCCCCCCCCCCCCCCCCCCCCCCCCCCCCCCCCCCCCCCCCCCCCCCCCCCCCCCCCCCCCCCCCCCCCCCCCCCCCCCCCCCCCCCCCCCCCCCCCCCCCCCCCCCCCCCCCCCCCCCCCC5CCCCCCCCCCCCCCCCCCCCCCCCCCCCCCCCCCCCCC5CCCCCCCCCCCCCCCCCCCCC5CCC*CCCCCCCCCCCCC5CCCCCCC5CCCCCCC5CCCCCC*CCCCCCCC###
@VH01349:24:AACVJTHM5:1:1108:63298:45831 1:N:0:AGGTGAGA+GGCATAGA
AGCATGACTCCTACGGGAGGCAGCAGTGGGGAATTTTGGACAATGGGCGCAAGCCTGATCCAGCAATGCCGCGTGCAGGAAGAAGGCCTTCGGGTTGTAAACTGCTTTTGTACGGAACGAAACGGTCCGGGTTAATACCCTGGGCTAATGACGGTACCGTAAGAATAAGCACCGGCTAACTACGTGCCAGCAGCCGCGGTAATACGTAGGGTGCAAGCGTTAATCGGAATTACTGGGCGTAAAGCGTGCGCAGGCGGTTTTGTTAGACAGGCGTGAAATCCCCGGGCTCAACCTGGGAAAA
+
CC55CCCCCCCCCCCCCCCCCCCCCCCCCCCCCCCCCCCCCCCCCCCCCCCCCCCCCCCCCCCCCCCCCCCCCCCCCCCCCCCCCCCCCCCCCCCCCCCCCCCC5CCCCCCCCCCCCCCCCCCCCCCCCCCCCCCCCCCCCCCCCCCCCC55CCCCCCCCCCCCCCCCCCCCCCCCCCCCCCCCCCCCCCCCCCCCCCCCC5CCCCCCCCCCCCCCCCCCCCCCC5CCCCCCCCCCCCCCCCCCCCCCCCCCCC5CCCCCCCCCCCCCCCCCCCCCCCCCC*CC5CCCCCCCCC*CCC###
@VH01349:24:AACVJTHM5:1:1108:46672:46247 1:N:0:AGGTGAGA+GGCATAGA
AGCATGACTCCTACGGGAGGCAGCAGTGGGGAATATTGCACAATGGGCGCAAGCCTGATGCAGCGATGCCGCGTGTGTGAAGAAGGCCTGCGGGTTGTAAAGCACTTTTATCGGGAAAGAAACGCTCAGGGTTAATACCCCTGGGAATTGACGGTACCCGAGGAATAAGCACCGGCTAACTCCGTGCCAGCAGCCGCGGTAATACGGAGGGTGCAAGCGTTAATCGGAATTACTGGGCGTAAAGCGACTGTAGGCGGGTGCGTAAGTCGGATGTGAAAGCCCTGGGCTCAACCTGGGATAA
+
CCCCCCCCCCCCCCCCCCCCCCCCCCCCCCCCCCCCCCCCCCCCCCCCC5CCCCCCCCCCCCCCCCCCCCCCCCCCCCCCCC5CCCCCCC*CCCCCCCCCCCCCCCCCCCCCCCCCCCCCCCCCCCCCCCCCCCCCCCCC5CCCCCCCCCCCCCCCCCCCCCCCCCCCCCCCCCCCCCCCCCCCCCCCCCCCCCCCCCCCCCCCCCCCCCCCCCCCCCCCCCCCCCCCCCCCCCCCCCCCCCCCCCC*CCCCCCCCC*CCCCCCCCCCCCCCCCCCCCCCCCCCCC*CCCCCCCC5CC###
@VH01349:24:AACVJTHM5:1:1108:15542:48027 1:N:0:AGGTGAGA+GGCATAGA
AGCATGACTCCTATGGGAGGCAGCAGTAGGGAATCTTCCGCAATGGACGAAAGTCTGACGGAGCAACGCCGCGTGAGTGATGAAGGTTTTCGGATCGTAAAACTCTGTTGTTGGGGAAGAACAAGTACGAGTGTAACTGCTCGTACCTTGACGGTACCTAACCAGAAAGCCACGGCTAACTACGTGCCAGCAGCCGCGGTAATACGTAGGTGGCAAGCGTTGTCCGGAATTATTGGGCGTAAAGGGCTCGCAGGCGGTTTTTTAAGTCTGATGTGAAATCTTGTGGCTTAACCACAAGGTT
+
CC*CCCCCCCCCCCCCCCCCCCCCCCCCCCCCCCCCCCCCCCCCCCCCCCCCCCCCCCCCCCC*CCCCCCCCCCCCCCCCCCCCCCCCCCCCCCCCCCCCCCCCCCCCCCCCCCCCCCCCCCCCCCCCCCC*CCCCCCCCCCCCCC*CCCCCCCCCCCCCCCCCCCCCCCCCCCCCCCCCCCCCCCCCC5CCCCCCCCCCCCCCCCCCCCCCCCCCCCCCCCCC*CCC*CCCCCCCCCCCCCCCCC5CCCCCCCC*CCCCCCCCCCCCCCCCCCCCCCCCCCCCCCCCCCCCCCCCC*###
@VH01349:24:AACVJTHM5:1:1108:33834:48557 1:N:0:AGGTGAGA+GGCATAGA
AGCATGACTCCTACGGGAGGCAGCAGTGGGGAATCTTGCACAATGGGCGGAAGCCTGATGCAGCGACGCCGCGTGGGGGACGAATGCCCTCGGGTTGTAAACCCCTTTCGGCAGGGAAGAAGCGCAAGTGACGGTACCTGCAGAAGAAGCTCCGGCTAACTACGTGCCAGCAGCCGCGGTAAGACGTAGGGAGCGAGCGTTGTCCGGATTCATTGGGCGTAAAGCGCGCGTAGGCGGTTTGGCAAGTCGGATGTGAAATCCCGAGGCTCAACCTCGTGACTGCATCCGATACCGCCCCATT
+
CCCCCCCCCCCCCCCCCCCCCCCCCCCCCCCCCCCCCCCCCCCCCCCCCCCCCCCCCCCC5CCCCCCCCCCCCCCCCCCCCCCCCCCCCCCCCCCCCCCCCCCCCCCCCCCCCCCCCCCCCCC55CCCCCCCCCCCCCCCCCCCCCCC5CCCCCCCCCCCCCCCCCCCCCCCCCCCCCCCCCC5CCCCCCCCCCCCCCCCCCCCCCCCCCCCCCCCCCCCCCCC5CCC5CCCCCCCCCCCCCCCCCCC*CCCCCCCCCCCCCCCCCCCCCCCCCCCCCCCCCCCCCC5CC55CCCCC*###
@VH01349:24:AACVJTHM5:1:1108:33777:49409 1:N:0:AGGTGAGA+GGCATAGA
AGCATGACTCCTACGGGAGGCAGCAGTGGGGAATATTGGACAATGGGCGAAAGCCTGATCCAGCCATGCCGCGTGAGTGATGAAGGCCCTAGGGTTGTAAAGCTCTTTCACCGGTGAAGATAATGACGGTAACCGGAGAAGAAGCCCCGGCTAACTTCGTGCCAGCAGCCGCGGTAATACGAAGGGGGCTAGCGTTGTTCGGAATTACTGGGCGTAAAGCGCACGTAGGCGGACTATTAAGTCAGGGGTGAAATCCCGGGGCTCAACCCCGGAACTGCCTTTGATACTGGTAGTCTAGTTG
+
CCCCCCCCCCCCCCCCCCCCCCCCCCCCCCCCCCCCCCCCCCCCCCCCCCCCCCCCCCCCCCCCCCCC5CCCCCCCCCCCCCCCCCCCCCCCCCCCCCCCCCCC5CCCCCCCCCCCCCCCCCCCCCCCCCCCCCCCCCCCCCCCCCCCCCCCCCCCCCCCC5CCCCCCCCCCCCCCCCCCCCCCCCCCCCCCCCCCCCCCCCCCCCCCCCCCCCCCCCCCCCCCCCCCCCCCCCCCCCCCCCCCCC5CCCCCCCCCCCCCCCCCCCCCCCCCC*CCCCCCCCCCCC5CCCCCCCCCCC###
@VH01349:24:AACVJTHM5:1:1108:32414:52816 1:N:0:AGGTGAGA+GGCATAGA
AGCATGACTCCTACGGGAGGCAGCAGTGGGGAATATTGGACAATGGGCGCAAGCCTGATCCAGCCATGCCGCGTGCGTGAAGAAGGCCTTAGGGTTGTAAAGCGCTTTCACTGGTGAAGATGATGACGGTAGCCAGAGAAGAAGCCCCGGCTAACTCCGTGCCAGCAGCCGCGGTAATACGGAGGGGGCAAGCGTTGTTCGGAATTACTGGGCGTAAAGGGCGCGTAGGCGGAACATTAAGTTAGGGGTGAAAGGCCTGGGCTCAACCTGGGAACGGCCTCTAAGACTGATGATCTCGCTC
+
CCCCCCCCCCCCCCCCCCCCCCCCCCCCCCCCCCCCCCCCCCCCCCCCCCCCCCCCCCCCCCCCCCCCCCCCCCCCCCCCCCCCCCCCCCCCCCCCCCCCCCCCCCCCCCCCCCCCCCCCCCCCCCCCCCCCCCCCCCCCCCCCCCCCCCCCCCCCCCCCCCCCCCCCCCCCCCCCCCCCCCCCCCCCCCCCCCCCCCCCCCCCCCCCCCCCCCCCCCC5CCCCCCCCCCCCCCCCCCCCCCCCCCCCCCCCCC*CCCCCCCCCCCCCCCCCCCCCCCCCCCCCCCCCCCCCCCCCC*###
@VH01349:24:AACVJTHM5:1:1108:30956:53517 1:N:0:AGGTGAGA+GGCATAGA
AGCATGACTCCTACGGGAGGCAGCAGTAGGGAATCTTCCACAATGGACGAAAGTCTGATGGAGCAACGCCGCGTGAGTGAAGAAGGTTTTCGGATCGTAAAACTCTGTTGTAAGGGAAGAACACGTACGAGAGTAACTGCTCGTACCTTGACGGTACCTTATTAGAAAGCCACGGCTAACTACGTGCCAGCAGCCGCGGTAATACGTAGGTGGCAAGCGTTGTGCGGAATTATTGGGCGTAAAGCGCGCCCAGGCGGTTCTTTAAGTCTGATGTGAAAGCCCACGGGTCAACCGTGGAAAT
+
CCCCCC*CCCCCCCCCCCC5CC55CC55C5CCCCCCCCCCCCCCC5CC5CC5CCC5CCC5CCCCC5C5CCCCCCCCCC*CC5CC**CCCC*CCCC5*CCC5CCC*CCCCCCCCC**CCCCCCCC5CCC*CCCCCCCCCCCCCCCCCCCCCCCCCCCC5CCCCCCCCCCC5CCCCC*CCCC*CCCC*CCCC5CCCCCC*5CCCC5C5C5CC5CC5CC55C*C5C*CCCC555CCCCC55CC5CCCCCCCC*C5**C5C5CCCC*CC5CCCCCC5CC55CC5CCC5CC*C5CC5CCCCC*###
@VH01349:24:AACVJTHM5:1:1108:45290:55505 1:N:0:AGGTGAGA+GGCATAGA
AGCATGACTCCTACGGGAGGCAGCAGTGGGGAATATTGGACAATGGGCGAAAGCCTGATCCAGCAACGCCGCGTGGAGGATGAAGGCCTTCGGGTTGTAAACTCCTGTCAGTTGGGACGAAAAGGGCGTGACCAACAATCACGTCTCTTGACGGTACCAGCAGAGGAAGCCCCGGCTAACTCCGTGCCAGCAGCCGCGGTAATACGGAGGGGGCGAGCGTTATTCGGAATCATTGGGCGTAAAGGGCGCGTAGGCGGCCCGGCATGTCAGGGGTGAAATCCCTCGGCTCAACCGAGGACGC
+
CC5CCCCCCCCCCCCCCCCCCCCCCCCCCCCCCCCCCCCCCCCCCCCCCCCCCCCCCCCCCCCCCCCCCCCCCCCCCCCCCCCCCCCCCCCCCCCCCCCCCCCCCCCCCCCCCCCCCCCCCCCCCC5CCCCCCCCCCCCCCCCCCCCCCCCCCCCCC5CC5CCCC5CCCCCCCCCCCCCCCCCCCCCCCCCCCCCCCCCCCCCCCCCCCCCCC*CCCCCCCCCCCCCCCCCCCCCCCCCCCC*CCC5CCCCCCCCCCCCCCCCCCCCCCCCCCCCCCCCCCCCCCCCCCCCCCCCCCC###
@VH01349:24:AACVJTHM5:1:1109:18193:1606 1:N:0:AGGTGAGA+GGCATAGA
AGCATGACTCCTACGGGAGGCAGCAGTGGGGAATATTGGACAATGGGCGCAAGCCTGATCCAGCCATGCCGCGTGAGTGATGAAGGCCCTAGGGTTGTAAAGCTCTTTTGTGCGGGAAGATAATGACGGTACCGCAAGAATAAGCCCCGGCTAACTTCGTGCCAGCAGCCGCGGTAATACGAAGGGGGCTAGCGTTGCTCGGAATCACTGGGCGTAAAGGGTGCGTAGGCGGGTCTTTAAGTCAGGGGTGAAATCCTGGAGCTCAACTCCAGAACTGCCTTTGATACTGAAGATCTTGACT
+
CCCCCCC5CCCCCCCCCCCCCCCC5CCCCCCCCCCCCCCCCCCCCCCCCCCCCCCCCCCCCCCCCCCCCCCCCCCCCCCCCCCCCCCCCCCCCCCCCCCCCC*CCCCCCCCCCCCCCCC5CCCCCCCCCCCCCCCCCCCCCCCCCCCCCCCCCCCCCCCCCCCCCCCCCCCCCCCCCCCCCCCCCCCCCCCCC5CCCCCCCCCCCCCCCC*CCCCCCCCCCCCCCCCCCCCCCCCCCCCCCCCCCCCCC5CCCCCCCC*CCCCCCCCCCCCCCCCCC*CCCCC*C5CCCCC**CCCC5###
@VH01349:24:AACVJTHM5:1:1109:50157:2136 1:N:0:AGGTGAGA+GGCATAGA
AGCATGACTCCTACGGGAGGCAGCAGTGGGGAATTTTTGGCAATGGGCGAAAGCCTGACCAAGCAACGCCGCGTGGGTGATGAAGTATCTTGGTACGTAAAACCCTTTCGGCAGGGACGAACCTAATGACGGTACCTGCGGAAGAAGCCCCGGCTAACTCCGTGCCAGCAGCCGCGGTAATACGGGGGGGGCAAGCGTTGTTCGGAATTACTGGGCGTAAAGGGCGCGTAGGCGGTTGGATAAGTCAGCTGTGAAAACCACGGGCTTAACTCGTGGCCTGCAGTTGAGACTGTCTGGCAGC
+
CCCCCCCCCCCCCCCC5CCCCCCCCCCCCCCCCCCCCCCCCCCCCCCCCCCCCCCCCCCCCCCCCCCCCCCCCCCCCCCCCCCCCCCCCCCCCCCCCC5CCCCCCCCCCCCCCCCCCCCCCCCCCCCCCCCCCCCCCCCCCCCCCCCCCCCCCCCCCCCCCCCCCCCCCCCCCCCCCCCCCCCCCCCCCCCCCCCCCCCCCCCCCCCCCCCCCCCCCCCC5CCCCCCCCCCCCCCCCCCCCCCCCCCCCC5CCCCCCCCCCCCCCCCCCCCCCCCCCCCCCCCCCCCC55CCCCCCC5###
@VH01349:24:AACVJTHM5:1:1109:50157:2174 1:N:0:AGGTGAGA+GGCATAGA
AGCATGACTCCTACGGGAGGCAGCAGTGGGGAATTTTTGGCAATGGGCGAAAGCCTGACCAAGCAACGCCGCGTGGGTGATGAAGTATCTTGGTACGTAAAACCCTTTCGGCAGGGACGAACCTAATGACGGTACCTGCGGAAGAAGCCCCGGCTAACTCCGTGCCAGCAGCCGCGGTAATACGGGGGGGGCAAGCGTTGTTCGGAATTACTGGGCGTAAAGGGCGCGTAGGCGGTTGGATAAGTCAGCTGTGAAAACCACGGGCTTAACTCGTGGCCTGCAGTTGAGACTGTCTGGCAGC
+
CCCCCCCCCCCCCCCCCCCCCCCCCCCCCCCCCCCCCCCCCCCCCCCCCCCCCCCCCCCCCCCCCCCCCCCCCCCCCCCCCCCCCCCCCCCCCCCCCCCCCCCCCCCCCCCCCCCCCCCCCCCCCCCCCCC5CCCCCCCCCCCCCCCCCCCCCCCCCCCCCCCCCCCCCCC5CCCCCCCCCCCCCCCCCCC5CCCCCCCCCCCCCCCCCCCCCCCCCCCCCCCCCCCCCCCCCCCCCCCCCCCCCCCCCC5CCCCC*CCCCCCCCCCCCCCCCCCC5CCCCCCCCCCCCCCCCCCCC5###
@VH01349:24:AACVJTHM5:1:1109:17947:3215 1:N:0:AGGTGAGA+GGCATAGA
AGCATGACTCCTACGGGAGGCAGCAGTGGGGAATCTTGCGCAATGGGGGAAACCCTGACGCAGCGACGCCGCGTGGGCGATGAAGGCCTTCGGGTCGTAAAGCCCTGTCGAGCGGGACGAATGTATGAACCCTAACACGGTTCATGCTTGACGGTACCGCTAAAGGAAGCCCCGGCTAACTCCGTGCCAGCAGCCGCGGTAATACGGAGGGGGCTAGCGTTATTCGGAATTATTGGGCGTAAAGGGCGTGTAGGCGGCTTCGTGTGTCCTCTGTGAAAGCCCTCGGCTCAACCGAGGAATG
+
CC5CCCCCCCCCCCCCCCCCCCCCCCCCCCCCCCCCCCCC5CCCCCCCCCCCCCCCCCCCCCCCCCCCCCCCCCCCCC5CCCCCCCCCCCCCCCCCCCCCCCCCCCCCCCCCCCCCCCCCCCCCCCCCCC5CCCCCCCCCCCCCCCCCCCCCCCCCCCCCCCCCCCCCCCCCCCCCCCCCCCCCCCCCCCCCCCCCCCCCCCCC5CCCCC*CCCCCC5CCCCCCCCCCCCCCCCCCCCCCCCCCCCCCCCCCCCCCCCCCCCCC5CCCCCCCCCCCCCCCCCCCCCCCCCC5CCCCCC###
@VH01349:24:AACVJTHM5:1:1109:36144:4294 1:N:0:AGGTGAGA+GGCATAGA
AGCATGACTCCTACGGGAGGCAGCAGTAGGGAATCTTCCGCAATGGACGAAAGTCTGACGGAGCAACGCCGCGTGAGCGATGAAGGCCTTCGGGTCGTAAAGCTCTGTTGTTAGGGAAGAACAAGTACCGGAGTAACTGCCGGTACCTTGACGGTACCTAACCAGAAAGCCACGGCTAACTACGTGCCAGCAGCCGCGGTAATACGTAGGTGGCAAGCGTTGTCCGGAATTATTGGGCGTAAAGCGCGCGCAGGCGGTCCTTTAAGTCTGATGTGAAAGCCCACGGCTCAACCGTGGAGAT
+
*CCCCCCCCCCCCCCCCCC5CCCCCCCCCCCCCCCCCCCCCCCCCCCCCCCCCCCCCCCC5CCCCCCCCCCCCCCCCCCCCCCCCCCCCC5CCCCCCCCC5CCCCCCCC*CCCCCCCCCCCCCCCCCCCCCCCCCCCCCCCCCCCCCCCCCCCCCCCCCCCCCCCCCCCCCCCCC5CCCCCCCCCCCCCCCCCCCCCCCCCCC5CCCCC*CCCCCCCCCCCCCCC5CCCCCCCCCCCCC5CCCCCCCCC*CCCCCCCCCCCCCCCCCCCCCCCCCCCCCCCCC5C5CCCCCCCCCCCC###
@VH01349:24:AACVJTHM5:1:1109:65437:6812 1:N:0:AGGTGAGA+GGCATAGA
AGCATGACTCCTACGGGAGGCAGCAGTAGGGAATCTTCCGCAATGGACGAAAGTCTGACGGAGCAACGCCGCGTGAACGAAGAAGGCCTTCGGGTCGTAAAGTTCTGTTGTTAGGGAAGAACAAGTACCAGAGTAACTGCTGGTACCTTGACGGTACCTAACCAGAAAGCCACGGCTAACTACGTGCCAGCAGCCGCGGTAATACGTAGGTGGCAAGCGTTGTCCGGAATTATTGGGCGTAAAGCCCGCGCAGGTGGTTCCTTAAGTCTGATGTGAAAGCCCACGGCTCAACCGTGGAGAA
+
CCCCCCCCCCCCCCCCCCC5CCCCC5CCCCCCCCCCCCCCCCCCCCCCCCCCCCCCCCCCCCCCCCCCCCCCCCCCCC5CCCCCCCCCCCCCCCCCCCCCCCCCCCCCCCCCCCCCCCCCCCCCCCCCCCCCCCCCCCCCC5CCC5CCCCCCCCCCC*CCCCCCCCCCCCCCCCCCCCCCCCCCCCCCCCC5C*CCCCCCCCCCCCC5CCCCC*CCC**CCCCCCCCCCCCCCCCCCCCCCCCCC*C5CCCCCCC*CCCCCCCCCCCCCCCCCCCC5CCCC5CCCCCC5CCCCCC5CC###
@VH01349:24:AACVJTHM5:1:1109:25067:7759 1:N:0:AGGTGAGA+GGCATAGA
AGCATGACTCCTACGGGAGGCAGCAGTAAGGAATATTGCGCAATGGGCGACAGCCTGACGCAGCGACGCCGCGTGGGGGATGAAGGTCTTCGGATTGTAAACCCCTTTCGGCAGGGAAGATGGAACGGGCAACCGTTCGGACGGTACCTGCAGAAGCAGCCGCGGCTAACTTCGTGCCAGCAGCCGCGGTAATACGAAGGTGGCAAGCGTTGTTCGGATTTACTGGGCGTACAGGGAGCGTAGGCAGTCGGGTAAGCCCTCCGTGAAATCTCCGGGCCTAACCCGGAAAGTGCGGAGGTAC
+
CCCCCCCCC*CCCC*CCCCCCCCCCCCCCCCCCCCCCCCCCCCCCCCCCCCCCCCCCCCCCCCCCCCCCCCCCCCCCCCCCCCCCCCCCCCCCCCCCCCCCCCCCCCCCCCCCCCCCCCCCCCCCCCCCCCCC5CCCCCCCC5CCCCCCCCCCCCCCCCCCCCCCCCCCCC5CCCCCCCCCCCCCCCCCCCCC5CCCCCCCCC*CCCC*CCCCCCC*CCCCCCCCCCCCCCCCCCCCCCCCCCCCCCCCCCCC5C5CCCCCCCCCC5CCCCCCCCCCCCCCCCCCCCCCCC5CCCCCC###
@VH01349:24:AACVJTHM5:1:1109:32849:9216 1:N:0:AGGTGAGA+GGCATAGA
AGCATGACTCCTACGGGAGGCAGCAGTGGGGAATCTTGCGCAATGGCCGAAAGGCTGACGCAGCGACGCCGCGTGCGGGAGGAAGCTCTTCGGGGTGTAAACCGCTGTCAGGAGGGAAGAAGGTCCCGGGGAGGAAATGCCTTGGGGATGACGGTACCTCCAGAGGAAGCACCGGCTAACTCCGTGCCAGCAGCCGCGGTAATACGGAGGGTGCGAGCGTTGTTCGGAATTATTGGGCGTAAAGCGCACGTAGGCGGCCCGGTAAGTCTCACTGTGAAAGCCCCGGGCTCAACCCCGGGCT
+
CCCCCCCCCCCCCCCCCCCCCCCCCCCCCCCCCC5CCCCCCCCCCCCCCCCCCCCCCCCCCCCCCCCCCCCCCCCCCCCCCCCC*CCCCCCCCCCCCCCCCCCCCCCCCCCCC5CCCC*CC*CCCCC*CCCCCC5CCC*CC5CCCCCCCCCCCCCCCCC5CC5C5CCCCCCCCCC*CCCCCCCCCCCCCCCCCCCCCCCCCCCCCCCCCCCCCCCCCCCCCCCCCCC5CCC5CC5CCCCCCCC*CCCCC*CCC55CC*CC5CCCCCCCC5CCCCCCCCC*CCC*5CC5CCCCCCCCC5###
@VH01349:24:AACVJTHM5:1:1109:43510:9349 1:N:0:AGGTGAGA+GGCATAGA
AGCATGACTCCTACGGGAGGCAGCAGTAGGGAATCTTCCGCAATGGACGAAAGTCTGACGGAGCAACGCCGCGTGAGTGATGAAGGTTTTCGGATCGTAAAGCTCTGTTGCCAGGGAAGAATGCTTGGGAGAGTAACTGCTCTCAAGGTGACGGTACCTGAGAAGAAAGCCCCGGCTAACTACGTGCCAGCAGCCGCGGTAATACGTAGGGGGCAAGCGTTGTCCGGAATTATTGGGCGTAAAGCGCGCGCAGGCGGCCTTGTAAGTCTGTTGTTTAAACTCGGGGCTCAACCCCGAGGAT
+
5CCCCCCCCCCCCCCCCCCCCCCCCCCCCCCCCCCCCCCCCCCCCCCCCCCCCCCCCCCCCCC5CCCC*CCCCCCCCCCCCCCCCCCCCCCCCCCCCCCCCCCCCCCCCCCCCCCCCCCCCCC5CCCCCCCCCCCCCCCCCCCCCCCCCCCCCCCCCCCCCCCCCCCC5CCCCCCCCCCCCCCCCC*CCCCC55CC*CCCCCCCCCCCCCCCCCCCCCCCCCCCCCCCCCCCCCCCCC5CCCCCCCCCCCCCCCCCCCCCC*CCCC55CC5CCCCCCCCCCCCCCCCCCCCCCC55CC###
@VH01349:24:AACVJTHM5:1:1109:63923:9652 1:N:0:AGGTGAGA+GGCATAGA
AGCATGACTCCTACGGGAGGCAGCAGTAGGGAATTGTTCGCAATGGGCGCAAGCCTGACGACGCAACGCCGCGTGGAGGATGAAGATCTTCGGGTCGTAAACTCCTTTCGATCGAGACGAATGGCCCCTGGGCTAATCACCAGGGGAGTGACGGTACCGAGAGAAGAAGCCCCGGCTAACTCCGTGCCAGCAGCCGCGGTAATACGGGGGGGGGCAAACGTTGTTCGGAATTACTGGGCGTAAAGGGCTCGTAGGCGGCCAACTAAGTCGGACCTGAAAACCCTCGGCTTAACCGGGGGCA
+
CCCCCCCCCCCCCCCCCCCCCCCCCCCCCCCCCCCCCCCCCCCCCCCCCCCCCCCCCCCCCCCCC*CCCCCCCCCCCCCCCCCCC5CCCCCCCCCCCCCCCCCCCCCCCCCCCCCCCCCCCC5C5CCCCCCCCCCCCCCCCCC5CCCCCC*CCCCCCCCCC5C5CCCCCCCCCCCCCCCCCCCCCCCCCCCCCCCCCCCCCCCCCC5CCCCCCCCCCCC*CCCCCC5CCCC5CCC*CCCC5*CC5CC*CCCCCC*CCCCCCCC5CCCCCCCCC*CCCCC*CCCCCC55CCCCCCC5C5###
@VH01349:24:AACVJTHM5:1:1109:65267:9822 1:N:0:AGGTGAGA+GGCATAGA
AGCATGACTCCTACGGGAGGCAGCAGTGGGGAATTTTGCGCAATGGGCGAAAGCCTGACGCAGCAACGCCGCGTGAAGGATGAAGGCTTTCGAGTCGTAAACTTCTGTCTGGGGGAGAGATGATGACGGTACCCCCAAAGCAAGCCCCGGCTAATTCCGTGCCAGCAGCCGCGGTAATACGGAAGGGGCGAGCGTTGTTCGGAATTATTGGGCGTAAAGGGCGTGTAGGCGGCTTCATATGTCCGTGGTGAAAGCATACGCCTCAACCGTATTAAGCCTTGGAAACTGTGGAGCTTGAGAA
+
CCCCCCCCCCCCCCCCCCCCCCCCCCCCCCCC*CCCCCCCCCCCCCCCCCCCCCCCCCCCCCCCCCCC*CCCCCCCCCCCCCCCCCCCCCCCCCCCCCCCCCCCCCCCCCCCC5CCCCCCCCCCCCCCCCCCCCCCCCCC5CCCCCCCCCCCCCCCCCCCCCCCC5CCCCCCCCCCCC*CCCCCCCCCCCCCCCCCCCCCCCCCCCCCCCCCCCCCC5CCCCCCCCCCCCCC*CCCCCCCCCCCCCCCCCCCCCCCC5C5*CCCCCCCCCCCCCCCCCCC5CCCCCCCCCCCCCCCCC###
@VH01349:24:AACVJTHM5:1:1109:15486:10598 1:N:0:AGGTGAGA+GGCATAGA
AGCATGACTCTTACGGGAGGCAGCAGTAGGGAATCTTCCGCAATGGACGAAAGTCTGACGGAGCAACGCCGCGTGAACGATGAAGGCCTTCGGGTCGTAAAGTTCTGTTGTTAGGGAAGAACAAGTACCAGAGTAACTGCTGGTACCTTGACGGTACCTAACCAGAAAGCCACGGCTAACTACGTGCCAGCAGCCGCGGTAATACGTAGGTGGCAAGCGTTGTCCGGAATTATTGGGCGTAAAGCGCGCGCAGGTGGTTTCTTAAGTCTGATGTGAAAGCCCACGGCTCAACCGTGGAGTC
+
CCCCCCCCCCCCCCCCCCCCCCCCCCCCC5CCCCCCCCCCCCCCCCCCCCCCCCCCCCCCCCCCCCCCCCCCCCCCCCCCCCCCCCCCCCCCCCCCCCCCCCCCCCCCCCCCCCCCCCCCCCCCCCCCCCCCCCCCCCCCCCCCCCCCCCCCCCCCCCCCCCCC5CCCCCCCCC5CCCCCCCCCCCCCCCCCC*CCCCCCCCCCCCCCC5CCCCCCCCCCCCCCCCCCCCCCCCCCCCCCC5CCCCCCCCCCCCCCCCCCCCCCCCCCCCCCC5CCCCC5CCCCCCCCCCCCCC5CC*###
@VH01349:24:AACVJTHM5:1:1109:60704:11394 1:N:0:AGGTGAGA+GGCATAGA
AGCATGACTCCTACGGGAGGCAGCAGTGGGGAATATTGGACAATGGGCGCAAGCCTGATCCAGCCATGCCGCGTGAGTGATGAAGGCCCTAGGGTTGTAAAGCTCTTTCACCGGTGAAGATAATGACGGTAACCGGAGAAGAAGCCCCGGCTAACTTCGTGCCAGCAGCCGCGGTAATACGAAGGGGGCTAGCGTTGTTCGGAATTACTGGGCGTAAAGCGCACGTAGGTGGATATTTAAGTCAGGGGTGAAATCCCGCAGCTCAACTGCGGAACTGCCTTTGATACTGGGTATCTTGTAA
+
CCCCCCCCCCCCCCC5CCCCCCCCCCCCCCCCCCCCCCCCCCCCCCCCCCCCCCCCCCCCCCCCCCCCCCCCCCCCCCCCCCCCCCCCCCC5CCCCCCCCCCCCCCCCCCCCCCCCCCCCCCCCCCCCCCCCCCCCCCCCCCCCCCCCCCCCCCCCCCCCCCCCCCCCCCCCCCCCCCCCCCCC*CCCCCCC*CCCCCCCCCCCCCCCCCC5CCCCC5C5CCCCCCCCCCCCCCCCC5CCCCCCCC5CC5CCCCCC5CCCCCCCCCCCCCCCCCCCCCCCCCCCCCCCCCCCCCCCCC###
@VH01349:24:AACVJTHM5:1:1109:43169:12264 1:N:0:AGGTGAGA+GGCATAGA
AGCATGACTCCTACGGGAGGCAGCAGTAGGGAATCTTCCACAATGGACGAAAGTCTGATGGAGCAACGCCGCGTGAGTGAAGAAGGTTTTCGGATCGTAAAACTCTGTTGTAAGGGAAGAACACGTACGAGAGTAACTGTTCGTACCTTGACGGTACCTTATTAGAAAGCCACGGCTAACTACGTGCCAGCAGCCGCGGTAATACGTAGGTGGCAAGCGTTGTCCGGAATTATTGGGCGTAAAGCGCGCGCAGGCGGTTCTTTAAGTCTGATGTGAAAGCCCACGGCTCAACCGTGGAACT
+
CCCCCCCCCCCCCCCCCCCCCCCCCCCCCCCCCCCCCCCCCCCCCCCCCCCCCCCCCCCCCCCCCCCCCCCCCCCCCCCCCCCCCCCCCCCCCCCCCCCCCCCCCCCCCCCCCCCCCCCCCCCCCCCCCCCCCCC5CCCCCCCCCCCCCCCCCCCCCCCCCCCCCCCCCCCCCCCCCCCCCCC*CCCCCCCCCCCCCCCCCCCCCCCCC*CCCC5C5CCCCCCCCCCCC5CCCCCCCCCCCCC5CCC5C55C*CCCCCCCCCCCCCCCCCCCCCC5CCCCC5CCCCCCCCCCCCC*CC###
@VH01349:24:AACVJTHM5:1:1109:19367:12927 1:N:0:AGGTGAGA+GGCATAGA
AGCATGACTCCTACGGAGGCAGCAGTAGGGAATCTTCCACAATGGACGAAAGTCTGATGGAGCAATGCCGCGTGAGCGAAGAAGGTTTTCGGATCGTAAAGCTCTGTTGTAAGGGAAGAACACGTACGGGAGTAACTGCCCGTGCCATGACGGTACCTTATTAGAAAGCCACGGCTAACTACGTGCCAGCAGCCGCGGTAATACGTAGGTGGCAAGCGTTGTCCGGAATTATTGGGCGTAAAGCGCGCGCAGGCGGTTCTTTAAGTCTGATGTGAAAGCCCACGGCTCAACCGTGGAGCGA
+
CCCCCCCCCCCCCCCCCCCCCCCCCCCCCCCCCCCCCCCCCCCCCCCCCCCCCCCCCCCCCCCCCCC*CCCCCCCCCCCCCCCCCCCCCCCCCCCCCCCCCCCCCCCCCCCCCCCCCCCCCCCCCCCCCCCCCCCCCCCCCCCCCCCCCCCCCCCCCCCCCCCCCCCCCCCCCCCCCCCCCCCCCCCCCCCCCCCCCCCCCCCCCCCCCCCCCCCCCCCCCCCCCCCCCCCCCCCCCCCCCCCCCCCC*CCCCCCCCCCCCCCCCCCCCCCCCCCCCCCCCCCCC5CCCCCCCCCCCC###
@VH01349:24:AACVJTHM5:1:1109:44495:13135 1:N:0:AGGTGAGA+GGCATAGA
AGCATGACTCCTACGGGAGGCAGCAGTGAGGAATCTTGCGCAATGGGGGAAACCCTGACGCAGCCACGCCGCGTGAAGGAAGACACTCCTATGGGGCGTAAACTTCTTTTATGTGAGAAGAAGATCCTGTTCGTCAGGATTTGACGGTATCACATGAATAAGCACCGGCTAACTCCGTGCCAGCAGCCGCGGTAATACGGAGGGTGCAAGCGTTGTCCGGAATTATTGGGTGTAAAGGGTGTGCAGGCGGGACTGTAAGTCAGTGGTGAAAGCCTACGGCTCAACCGTAGAATTGCCTAGC
+
CCCCCCCCCCCCCCCCCCCCCCCCCCCCCCCCCCCCCCCCCCCCCCCCCCCCCCCCCCCCCCCCCCCCCCCCCCCCCCCCCCCCCCCCCCCCCCCCCCCCCCCCCCCCCCCCCCCCCCCCCCCCCCCCCCCCCCCCCCCCCCCCCCCCCCCCCCCCCCCCCCCCCCCCCCCCCCC5CCCCCCCCCCCCCCCCCCCCCCCCCCCCCCCCCCCCCCCCCCCCCCCCCCCCCCCCCCCCCCCCCCCCCC555CCCCCCCCCCCCCCC5CCC5CCCCCCCCCC*CCCCCCCCCCCCC5CCCC###
@VH01349:24:AACVJTHM5:1:1109:31770:14801 1:N:0:AGGTGAGA+GGCATAGA
AGCATGACTCCTACGGGAGGCAGCAGTGGGGAATATTGCGCAATGGGCGAAAGCCTGACGCAGCAACGCCGCGTGAGTGATGAAGGTCTTCGGATCGTAAAGCTCTGTCGGCAGGAACGATGGGTTGGTTGGATAATATCCAATCAGCTTGACGGTACCTGCAAAGGAAGCACCGGCTAACTCTGTGCCAGCAGCCGCGGTAAGACAGAGGGTGCAAGCGTTGTTCGGAATCATTGGGCGTAAAGGGCGCGTAGGCGGTTTTGTAAGTCGGATGTGAAAGCCCAGGGCTTAACCGTGGTCT
+
CCCCCCCCCCCCCCCCCCCCCCC5CCCCCCC5CC5CCCCCCCCCCCCCCCCCCCCCCCCCCCCCCCCCCCCCCCCCCCCCCCCCCCCCCCCCCCCCCCCCCCCCCCCCCCCCCCCCCCCCC5CCCCCCCCCCCCCCCCCCCCCCCCCCCCCCCCCCCCCCCCCCCCCCCCCCCCCCCCCCCCCC5CCCCCCCCCCCCCCCCCCCCCCCCCCCCC5CCCCCCCCCCCCCCCCCCCCCCCCCCCCCC*C5C*CCCCCCCCCCCCCCCCCCCCCCC5CCCCCCCC5CCCCCCCCCCCCCCC###
@VH01349:24:AACVJTHM5:1:1109:10468:17433 1:N:0:AGGTGAGA+GGCATAGA
AGCATGACTCCTACGGGAGGCAGCAGTGGGGAATCTTCGGCAATGGACGCAAGTCTGACCGAGCAACGCCGCGTGAGTGAGGAAGGTCTTCGGATCGTAAAGCTCTGTTGCCAGGGAAGAAGGACCGGGAGAGGGAATGCTCCCGGGGTGACGGTACCTGAGAAGAAAGCCCCCGCTAACTACGTGCCAGCAGCCGCGGTAATACGTAGGGGGCGAGCGTTGTCCGGAATTATTGGGCGTAAAGCGCGCGCAGGCGGTTTCTTAAGTCTTGTGTTTAATCCCGGGGCTCAACCCCGGTATG
+
CCCCCCCCCCCCCCCCCCCCCCCCCCCCCCCCCC5CC5CCCCCCCCCCCCCCCCCCCCCCCCCCCCCCCCC5CCCCCCCCCCCCCCCCCCCCCCCCCCCCCCCCCCCCCCCCCCCCCCCCCCCCCCCCCCCCCCCCCCCCCCCC*CCCCCCCCCCCCCCCCCCCCCCCCCCCC*CCCCCCCCCCCCCCCCCCCCCCCCCCCCCCCCCCCCCCCCCCCCCC5CCCCCCC5CCCCCC5CCCCC5CCCCCCCCCCC5*CCCCCCCCCCCCCCCCCCCCCCCCCC5CCCCCCCCCCCCCCCC###
@VH01349:24:AACVJTHM5:1:1109:55099:19042 1:N:0:AGGTGAGA+GGCATAGA
AGCATGACTCCTACGGGAGGCAGCAGCAGGGAATCTTGCGCAATGGGCGAAAGCCTGACGCAGCAACGCCGCGTGGGGGATGAAGGCCTTCGGGTTGTAAACCCCTTTCAGGAGGGAAGAAATTGACGGTACCTCCAAAAGAAGGACCGGCCAACTACGTGCCAGCAGCCGCGGTAATACGTAGGGTCCGAGCGTTATCCGGAATCATTGGGCGTAAAGAGCTCGTAGGCGGTTCGGCAAGTCGGCTGTGAAAGTCCGAGGCTCAACCTCGGAATAGCAGTCGATACTGCTGTGACTCGTG
+
CCCCCCCCCCCCCCCCCCCC5CCCCCCCCCCCCCCCCCCCCCCCCCCCCCCCCCCCCCCCCCCCCCCCCCCCCCCC5CC5CCCCCCCCCCCCC5CCCCCCCCCCCCCCCCCCCCCCCCCCCCCCCCCCCCCCCCCCCCCCCCCCCCCCCCCCCCCCCCCCCCCCCCCCCCCCCCCCCCCCCCCCCCCCCCCCCCCCCCCCCCCCCCCCCCCCCCCCCCCCCCCCCCCCCCCCCCCCCCCCCCCCCCCCCC5CCCCCCCCCC*CCCCCCCCCCCCCCCCC5CCCCCCCCCCCCCCCCCC###
@VH01349:24:AACVJTHM5:1:1109:75473:19118 1:N:0:AGGTGAGA+GGCATAGA
AGCATGATCCTACGGGAGGCAGCAGTGAGGAATATTGCACAATGGGGGAAACCCTGATGCAGCAACGCCGCGTGGATGATGAAGGCCTTCGGGTTGTAAAATCCTTTTCTGAGGGAAGATAATGACGGTACCTCAGGAATAAGTTCCGGCTAACTACGTGCCAGCAGCCGCGGTAAAACGTAGGGGACAAGCGTTATCCGGATTTACTGGGCGTAAAGCGCATGTAGGTGGCGCTGAAAGTTGGACGTGAAAGCTCCCGGCTTAACTGGGAGAGGTCGTTCAAAACTACAGCGGTTGAGTT
+
CCCCCCCCCCCCCCCCCC5CCCCCCCCCCCCCCCCCCCCCCCCCCCCCCCCCCCCCCCCCCCCCCCCCCCCCCCCCCCCCCCCCCCCCCCCCCCCCCCCCCCCCCCCCCCCCCCCCCCCCCCCCCCCCCCCCCCCCCCCCCCCCCCCCCCCCCCCCCCCCC*CC*CCCCCCCCCCCCCCCCCCCCCCCCCCCCCC*CCCCCCCCCCCCCCCCCCCCCCCCCCCCCCCCCCCCCCCCCCCCCCCCCCCCCCCCCCCCCCCC*CCCCCC*CCCCCCCCCCCCCCCCCCCCCCCCC*CCCC###
@VH01349:24:AACVJTHM5:1:1109:23022:21390 1:N:0:AGGTGAGA+GGCATAGA
AGCATGACTCCTACGGGAGGCAGCAGTGGGGAATATTGCACAATGGGCGAAAGCCTGATGCAGCGACGCCGCGTGAGGGATGACGGCCTTCGGGTTGTAAACCTCTTTCAGTAGGGAAGAAGCGAAAGTGACGGTACCTGCAGAAGAAGCGCCGGCTAACTACGTGCCAGCAGCCGCGGTAATACGTAGGGCGCAAGCGTTATCCGGAATTATTGGGCGTAAAGAGCTCGTAGGCGGTTTGTCGCGTCTGCCGTGAAAGTCCGGGGCTCAACTCCGGATCTGCGGTGGGTACGGGCAGAGG
+
CCCCCCCCCCCCCCCCCCCCCCCCCCCCCCCCCCCCCCCCCCCCCCCCCCCCCCCCCCCCCCCCCCCCCCCCCCCCCCCCCCCCCCCCCCCCCCCCCCCCCCCCCCCCCCCCCCCCCCCCCCCCCCCCCCCCCCCCCCCCCCCCCCCCCCCCCCCCCCCCCCCCCCCCCCCCCCCCCCCCCCCCCCCCCCCCCCCCCCCCCCCCCCCCCCCCCCCCCCCCCCCCCCCCCCCCCCCCCCCCCCCCCCCCCCCCCCCCCCCCC5CCCCCCCCCCCCCCCCCCCCCCCCCCCCCCCCC*C5###
@VH01349:24:AACVJTHM5:1:1109:65854:22336 1:N:0:AGGTGAGA+GGCATAGA
AGCATGACTCCTACGGGAGGCAGCAGTGGGGAATATTGCACAATGGGCGCAAGCCTGATGCAGCAACGCCGCGTGCGGGATGACGGCCTTCGGGTTGTAAACCGCTTTTAGTAAGGAAGAAGGGCAGTCTTCGGGCTGTTTGACGGTACTTGCAGAAAAAGGACCGGCTAACTACGTGCCAGCAGCCGCGGTAATACGTAGGGTCCGAGCGTTGTCCGGAATTATTGGGCGTAAAGAGCTCGTAGGCGGTTTGTCGCGTCTGCTGTGAAATCCCGAGGCTCAACCTCGGGTCTGCAGTCAA
+
CCCCCCCCCCCCCCCCCCCCCCCCCCCCCCCCCCCCCCCCCC*CCCCCCCCCCCCCCCCCCCCCCCCC5CC5CC5CCCCCCCCCCCCCCCCCCCCCCCCCCCCCCCCCCCCCCCCCCCCCCCCC5CCCCCCCCCCCCCCCCCCCCCCCCCCCCCCCCCCCCCCCCCCCCCCCCCCCCCCCCCCCCCCCCCCCCCCCCCCCCCCCCCCCCCCCCCCCCCCCCCCCCCCCCCCCCCCCCCCCC5CCCCCCCCCCCCCCCCCCCCC5CCCCCCCCCCCCCCCCCCCCCCCCCCCCCCCCCC###
@VH01349:24:AACVJTHM5:1:1109:15940:23283 1:N:0:AGGTGAGA+GGCATAGA
AGCATGACTCCTACGGGAGGCAGCAGCAAGGAATTTTCCCCAATGGGCGCAAGCCTGAGGGAGCAACGCCGCGTGGAGGACGACGGCCTTCGGGTTGTAAACTCCTTTTGGGGGGGACGATGATGACGGTACCCCCCGAATCAGCCCCGGCTAACTCTGTGCCAGCAGCCGCGGTAAGACAGAGGGGGCAAGCGTTGTCCGGACTGACTGGGCGTAAAGCGCGCGCAGGCGGTCTGAGGCGTCGGTGCTGAAAGTCCACCGCTTAACGGTGGGAAGCGCGCCGATACGCTCAGACTGGTGC
+
CCCCCC5CCCCCCCC5CCCCCC*CCCCCCCCCCCCCCCC5CCCCCCCCCCCCCCCC5CC5CCCCCCCCCCCCCCCCCCCCCCC5CCCCCCCCCCCCCC*CCCCCCCCCCCCCCCCCCCCCCCCCCCCCCCCCC*CCCCCCCCCCCCCCCCCCCCCCCCCCCCCC5CCCCCCCCCCCCCCCCCCCCCC5CC5CCCCCCCCC5CCCCCCCCCCCCCCCCCCCCCCCCCCCCCCCCCCCCCCCCCCCCCCCCCCCCCCCCCCCCCCCCCCCCCCCCCCCCCCCCCCCCCCCCCCCCCCCCC###
@VH01349:24:AACVJTHM5:1:1109:36239:23889 1:N:0:AGGTGAGA+GGCATAGA
AGCATGACTCCTACGGGAGGCAGCAGTCGGGAATTTTGGGCAATGGGCGAAAGCCTGACCCAGCAACGCCGCGTGAGGGATGAAGGCCCTCGGGTCGTAAACCTCTGTCGGGAGGGGAGAACGGTCGCGATTCGAACAGGGTCGCGGCCTGACGGTACCTCCAAAGGAAGCACCGGCTAACTCCGTGCCAGCAGCCGCGGTAATACGGAGGGTGCAAGCGTTGTTCGGAATCATTGGGCGTAAAGCGCGTGTAGGCGGCTTGGCAAGTCGGTTGTGAAATCCCGGGGCCCAACCCCGGGAA
+
CCCCCCCCCCCCCCCCCCC5CCCCCCCCCCCCCCCCCCCCCCCCCCCCCCCCCCCCCCCCCCCCCCCCCCCCCCCC5CCCCCCCCCCCCCCCCCCCCCCCCCCCCCCCCCCCCCCCC5CCCCCCCCCCCCCCCCCCCCCCCCCCCCCCCCCCCCCCCCCCCCCCCCCCCCCCCCC5CCCCCCCCCCCCCCCCCCCCCCCCCCCCCCCCCCCCCCCCCCCCCCCCCCCCCCC5CCCCCCCCCC5CCCCCCCCCCCCCCCCCCCCCCCCCCCCCCCCCCCCCCCCCCCCCCCCCCCCCCC###
@VH01349:24:AACVJTHM5:1:1109:70399:24305 1:N:0:AGGTGAGA+GGCATAGA
AGCATGACTCCTACGGGAGGCAGCAGTGGGGAATATTGCGCAATGGGGGAAACCCTGACGCAGCAACGCCGCGTGAAGGATGAAGGTTTTCGGATCGTAAACTTCTTTGATTGGGGACGAATAAATGACGGTACCCAAAAAACAAGCCACGGCTAACTACGTGCCAGCAGCCGCGGTAATACGGGGGGGGCAAGCGTTGTTCGGAATTACTGGGCGTAAAGGGCGCGTAGGCGGTTCATTAAGTTGGATGTGAAAACTCTGGGCTTAACTCAGAGCCTGCATTCAAAACTGATGGGCTGAT
+
C5CCCCCCCCCCCCCCCCCCCCCCCCCCCCCCCC5CCCCCCCCCCCCCCCCCCCCCCCCCCCCCCCCCCCCCCCCCCCCCCCCCCCCCCCCCCCCCCCCCCCCCCCCCCCCCCCCCCCCCCCCCCCCCCCCCCCCCCCCCCCCCCCCCCCCCCCCCCCCCCCCCCCCCCCCCC5CCCCCCCCCCCCCCCCCCCCCCCCCCC5CCCCCCCCCCCCCCCCCCC5CCCCCCCCCCCCCCCCCCCCCCCCCCCCCCCCCCCCCCCCCCCCCCCCCCCCC*CCC5CCCCCCCCCCCCC*CC5C###
@VH01349:24:AACVJTHM5:1:1109:31051:24835 1:N:0:AGGTGAGA+GGCATAGA
AGCATGACTCCTACGGGAGGCAGCAGTGGGGAATATTGGACAATGGGCGAAAGCCTGATCCAGCCATGCCGCGTGAGTGATGAAGGCCCTAGGGTTGTAAAGCTCTTTCAACGGTGAAGATAATGACGGTAACCGTAGAAGAAGCCCCGGCTAACTTCGTGCCAGCAGCCGCGGTAATACGAAGGGGGCTAGCGTTGTTCGGAATTACCGGGCGTAAAGCGCACGTAGGCGGATTGTTTAGTTAGGGGTGAAATCCCAGGGCTCAACCCTGGAACTGCCTCTAATACTGGCAATCTAGCTG
+
CC5CCCCCCCCCCCCCCCCCCCCCCCCCCCCCCCCCCCCCCCCCCCCCCCCCCCCCCCCCCCCCCCCCCCCCCCCCCCCCCCCCCCCCCCCCCCCCCCCCCCCCCCCCCCCCCCCCCCCCCCCCCCCCCCCCCCCCCCCCCCCCCCCCCC*CCCCCCCCCCCCCCCCCCCCCCCCCCCCCCC55CCCCCCCCCCCCCCCCCCCCCCCC5CCCCCCCCCCCCCCCCCCCCCCCC5C*CCCCCCCCCCCCC5CCC*CCCCCC5*CCCCCCCCCCCCCCCCCCCCCCCCCCCCCC5CCCC5###
@VH01349:24:AACVJTHM5:1:1109:58924:27031 1:N:0:AGGTGAGA+GGCATAGA
AGCATGACTCCTACGGGAGGCAGCAGCGACGAATCTTCCGCAATGGGCGCAAGCCTGACGGAGGGACGCCGCGTGTGGGATGAAGCGCCTTCGGCGTGTAAACCACTGTCAGAGGACAGAAACACTGATTGTCCTCAGAGGAAGGGGGGACTAACTCTGTGCCAGCAGTCGCGGTAAGACAGAGGCCCCGAGCGTTAATCGGAATCACTGGGCTTAAAGGGTGCGTAGGCGGACCAGCAAGTGTTTTGTGAAAGCCCACGGCTCAACCGTGGAACTGCGGGACATACTGCTGGTCTTGGAT
+
CCCCCCCCCCCC*CCCCCCCCCCCCCCCCCCCCCCCCCCCCCCCCCCCCCCCCCCCCCCCCCC*CCCCCCCCCCCCCCCCCCCCCCCCCCCCCCCCCCCCCCC*CCCCCCCCCCCCCCCCCCCCCCCCCCCCCCCCCCCCCCCCCCC*CCCCCCCCCCCCC*CCCCCCCCCCCCCCCCCCCCCCCCCCCCCCCCCCCCCCCCCCCCCCCCCCCCCCCCC5CCCCCCCCCCCCCC5CCCCCCCCCCCCCCCCCCCCCCCCCCCCCCCCC5CCCCCCCCCC5CCCCCCCCC5CCCCCCCC###
@VH01349:24:AACVJTHM5:1:1109:44116:27410 1:N:0:AGGTGAGA+GGCATAGA
AGCATGACTCCTACGGGAGGCAGCAGTAGGGAATCTTCCGCAATGGACGAAAGTCTGACGGAGCAATGCCGCGTGAGTGATGAAGGTTTTCGGATCGTAAAACTCTGTTGTTAGGGAAGAACAAGTATTGTTCCAACAGGACAGTACCTTGACGGTACCTAACCAGAAAGCCCCGGCTAACTACGTGCCAGCAGCCGCGGTAATACGTAGGGGGCAAGCGTTGTCCGGAATTATTGGGCGTAAAGGGCACGCAGGCGGTCTTCTAAGTCTGATGTGAAATCCCACGGCTTAACCGTGGACC
+
CCCCCCCCCCCCCCCCCCCCCCCCCCCCCCCCCCCCCCCCCCCCC5CCCCCCCCCCCCCCCCCCCCCCCCCCCCCCCCCCCCCCCCCCCCCCCCCCCCCCCCCCCCCCCCCCCCCCCCCCCCCCCCCCCCCCCCC5CCCCCCCCCCC*CCCCCCCCC5CCCCCCCCCCCCCCCCCCCCCCCCCCCCCCCCCCCCCCCCCCCCCCCC5CCCCCCCCCCCCCCCCCCCCCCCCC5CCCCCCCCCCCC5CCCCCCCCCCCCC5CCCCCCCCCC*CCCCCCCCCCCCCCCCCCCCCC*CCCC###
@VH01349:24:AACVJTHM5:1:1109:66441:29019 1:N:0:AGGTGAGA+GGCATAGA
AGCATGACTCCTACGGGAGGCAGCAGTGGGGAATTTTGCGCAATGGGCGAAAGCCTGACGCAGTAACGCCGCGTGGAGGATGAAGGCCTTCGGGTTGTAAACTCCTGTCAGGGGGAACGACGGGACGAGGCCGACAACGGCTGGCCGCCAGACGGTACCTCCAAAGGAAGCCCCGGCTAATTCCGTGCCAGCAGCCGCGGTAATACGGAAGGGGCGAGCGTTGTTCGGAATTATTGGGCGTAAAGGGCGCGTAGGTGGTTCTGTATGTCTACCGTGAAAGGGTACAGCTCAACTGTAGTAC
+
CCCCCCCCCCCCCCCCCCCCCCCCC5CCCCCCCCCCCCCCCCCCCCCCCCCCCCCCCCCCCCCCCC5CC5CCCCCCCCCCCCCCCCCCCCCCCCCCCCCCCCCCCCCCCCCCCCCCCCCCCCCCCC*CCCCCCCCCCCC*CCCCCCCCCCC*CCCCCCCCCCC5CCC5CCCCCCCCCCCCCCCCCCCCCCCCCCCCCCCCCC5CCCCCC5CCCCCCC5CCCCCCCCCCCCCCCCCCCCCCCC*C5C5CCCCCCCC5CCCCCCC5C5CCC5CC*CCCC*CC5CCCCC55C*CCCC5CCC###
@VH01349:24:AACVJTHM5:1:1109:21280:29795 1:N:0:AGGTGAGA+GGCATAGA
AGCATGACTCCTACGGGAGGCAGCAGTAGGGAATCTTCCGCAATGGACGAAAGTCTGACGGAGCAACGCCGCGTGAACGAAGAAGGCCTTCGGGTCGTAAAGTTCTGTTGTTAGGGAAGAACAAGTACGATAGTAACTGATCGTACCTTGACGGTACCTAACCAGAAAGCCACGGCTAACTACGTGCCAGCAGCCGCGGTAATACGTAGGTGGCAAGCGTTGTCCGGAATTATTGGGCGTAAAGCGCGCGCAGGTGGTTCCTTAAGTCTGATGTGAAAGCCCACGGCTCAACCGTGGAGTT
+
C5CCCCCCCCCCCCCCCCCCCCCCCCCCCCCCCCCCCC*CCCCCCCCCCCCCCCCCCCCCCCCCCCCCCCCCCCCCCCCC5CCCCCCCCCCCCCCCCCCCCCCCCCCCCCCCCCCCCCCCCCCCCCCCCCCCCCCCCCCCCCCCCCCCCCCCCCCCCCCCCCCCCCCCCCCCCCCCCCCCCCCCCCCCCCCCCCCCCCCCCCC5CCCCCCCCCCCCCCCCCCCCCCCCCCCCCCCCCCCCC*CCCCCCCCCCCCCCCCCCCCCCCCCCCCCCCCCCCCCCCCCCCCCCCCCCC*5CCC###
@VH01349:24:AACVJTHM5:1:1109:10543:31935 1:N:0:AGGTGAGA+GGCATAGA
AGCATGACTCCTACGGGAGGCAGCAGTGGGGAATATTGCGCAATGGGCGAAAGCCTGACGCAGCCACGCCGTGTGTGTGATGAAGGCCTTCGGGTCGTAAAGCACTGTCGGGACCCAAGACGGCGAAGGACTCTAATATGGTCTTTTGCTGACGGTAAGTCCAAAGGAAGCACCGGCTAACTCTGTGCCAGCAGCCGCGGTAAGACAGAGGGTGCAAGCGTTGTTCGGAATTATTGGGCGTAAAGCGCGCGTAGGCGGTTTGTTAAGTCGGGTGTGAAAGCCCAGGGCTCAACCCTGGAGT
+
CCCCCC*CCCCCCCC5CCCCCCCCCCCCCCCCCCCCCCCCCCCCCC*CCCCCCCCCCCCCCCCCCCCCCCCCCCCCCCCCCCCCCCCCCCCCCCCCCCCC5CCCCCCCCCCCCCCCCCCCCCCCCCCCCCCCCCCCCCCCCCCCCCCC5CCCCC5CCCCCC*CCC5CCCCCCCCCCCCCCCCCCCCCCCCC*CCCCCCCCCCCCCCCCCCCCCCCCCCCCCCCCCC*CCCCC*CCCCCCC5CCCC55CCC*C5CCCCCCCCCCCCCCC*CCCCCCCCCC*5CCCC55CCCCC55CCC*###
@VH01349:24:AACVJTHM5:1:1109:11206:32862 1:N:0:AGGTGAGA+GGCATAGA
AGCATGACTCCTACGGGAGGCAGCAGTGGGGAATCTTGGGCAATGGGGGAAACCCTGACCCAGCGACGCCGCGTGGGGGATGAAGGCTCTCGGGTTGTAAACCCCTGTTAGGTGGGACGAACATCTTCTCATGAATAGTGGGAAGATCTGACGGTACCACCAGAGAAAGCCCCGGCTAACTCCGTGCCAGCAGCCGCGGTAATACGGAGGGCGTGAGTGTTGTTCGGAATTACTGGGCGTAAAGGGCGCGCAGGCGGCTTGGCAAGTCGAGTGTGAAATCCCTTGGCTTAACTGAGGAAAG
+
5C5CCCCCCCCCCC*C5CCCCCCCCCCCC5CCCCCCCCCCCCCCCC*CCCCCCCCCCCCCCCCC55CCCC5*CCCC5CCCCCCCCCCCCCCCCCCCCCCCCCCCCCCCCCCCCCCCCCCCCCCCCCCCCCCCCCCCCCCCCCCCCCCCCCCC*CCCC*CCCCC5C5CCCCCCCCCCCCCCCCCCC5CCCC5CCCCCCCCC5CCCCCCC5CC*CCCCCCCCCCC55CCCCCCCCCCCCCCCCCCCCCCC5C5CCCCCCCCCCCCCCCCCCCCCCCCCCCCCCCCCCCCCCCCCC5CCCC###
@VH01349:24:AACVJTHM5:1:1109:53906:34699 1:N:0:AGGTGAGA+GGCATAGA
AGCATGACTCCTACGGGAGGCAGCAGTGGGGAATATTGGACAATGGGCGCAAGCCTGATCCAGCCATGCCGCGTGAGTGATGAAGGCCTTAGGGTTGTAAAGCTCTCTCAGTAGGGAAGATAATGACGGTACCTACAGAAGAAGCCCCGGCTAACTTCGTGCCAGCAGCCGCGGTAATACGAAGGGGGCTAGCGTTGTTCGGATTTACTGGGCGTAAAGCGCACGTAGGCGGTTTGTTAAGTCAGAGGTGAAATCCCGGAGCTCAACTCCGGAACTGCCTTTGATACTGGCAAGCTAGTTG
+
CCCCCCCCCCCCCCCCCCCCCCCCCCCCCCCCCCCCCCCCCCCCCCCCCCCCCCCCCCCCCCCCCCCCCCCCCCCCCCCCCCCCCCCCCCCCCCCCCCCCCCCCCCCCCCCCCCCCCCCCCCCCCCCCCCCCCCCCCCCCCCCCCCCCCCCCCCCCCCCCCCCCCCCC*CCCCCCCCCC5CCCCCCCCCCCCCCCCCCCCCCCCCCCCCCCCC**CCCCCCCCCCCCCCCCCCCCCCCCCCCCCCCCCCCCCCCCCCCCCCCCCCCCCCCCCCCCC*5CCCCCCCCCCC*CCCCCCC5###
@VH01349:24:AACVJTHM5:1:1109:76742:37463 1:N:0:AGGTGAGA+GGCATAGA
AGCATGACTCCTACGGGAGGCAGCAGTGAGGAATCTTGCGCAATGGAGGAAACTCTGACGCAGCCACGCCGCGTGAAGGAAGACACCCCTATGGGGCGTAAACTTCTTTTATACGGGAAGAACACCCTGCTCGGCAGGGTCTGACGGTACCGTATGAATAAGCACCGGCTAACTCCGTGCCAGCAGCCGCGGTAATACGGAGGGTGCAAGCGTTGTCCGGAATCACTGGGTGTAAAGGGTGTGTAGGCGGGACAGTTAGTCAGAGGTGAAATCCTGCGGCTTAACCGTAGAATTGCCTCTG
+
CCCCCCCCCCCCCC*CCCCCCCC5CCCCCCCCCCCCCCCCCCCCCCCCCCCCCCCCCCCCCCCCCCCCCCCCCCCCCCCCCCCCCCCCCCCCCCCCCCCCCCCCCCCCCCCCCCC5CCCCCCCCCCCCC5CCCCCC*C5CCC5CCCCCCCCCCCCCCCCCCCCCCCC5CCCCCCCCCCCCCCCCC5C*CCCCCCCCC*CCCCCCCCCCCCCCCCCCCCC5CCCCCCCCCCCCCCCCCCCCCCCCCCCCCCCCCCCCCCC5CCCCCCCC5CCCC5CC*5C*CCC5CC*CC5C5CCCCCC###
@VH01349:24:AACVJTHM5:1:1109:69660:37501 1:N:0:AGGTGAGA+GGCATAGA
AGCATGACTCCTACGGGAGGCAGCAGTGGGGAATATTGCGCAATGGGCAAAAGCCTGACGCAGCAACGCCGCGTGAGTGATGAAGGCCTTCGGGTCGTAAAGCTCTGTCGGAGGGAACGAACGTTTTCGGGGTTAACAGCCCCGGGAAGTGACGGTACCCTCAAAGGAAGCACCGGCTAACTCTGTGCCAGCAGCCGCGGTAATACAGAGGGTGCAAGCGTTGTTCGGAATCATTGGGCGTAAAGGGCGTGTAGGCGGTTTGTTAAGTCATGTGTGAAATCCCTCGGCTCAACCGGGGTAC
+
CCCCCCCCCCCCC5CCCCCC*CCCCCCCCCCCCCCCCCCCCCCCCCCCCCCCCCCCCCCCCCCCCCC5CCCCCCCCCCC*CCCCCCCCCCCCCCCCCCCCCCCCCCCCCCCCCCCCCC5CCCCCCCCCCCCCCCCCCCCCCCCCCCCCCCCCCCCCCCCCCCCCCCCCCCCCCCCCCCCCCCCCCCCCCCCCCCCCCCCCCCCCCCCCCCCCCCCCCCCCCCCCCCCCCCCCCCCCCCCCCCCCCCCCCCCCCCCCCCCCCCCCCCCCCCCCCCCCCCCCCCCCCCCCCCC5CCCCCC###
@VH01349:24:AACVJTHM5:1:1109:72936:37936 1:N:0:AGGTGAGA+GGCATAGA
AGCATGACTCCTACGGGAGGCAGCAGTAGGGAATCTTCCGCAATGGACGCAAGTCTGACGGAGCAACGCCGCGTGAACGAAGAAGGTTCTCGGATCGTAAAGTTCTGTTGTTAGGGAAGAACACGTACCATTCGAATAGGATGGTACCTTGACGGTACCTAACGAGAAAGCCCCGGCTAACTACGTGCCAGCAGCCGCGGTAATACGTAGGGGGCAAGCGTTGTCCGGAATTATTGGGCGTAAAGCGCTCGCAGGCGGTTTTTTAAGTCTGATGTGAAATCTTGCGGCTCAACCCCAAACG
+
CCCCCCCCCCCCCCCCCCCCCCCCC5CCCCCCCCCCCCCCCCCCCCCCCCCCCCCCCCCCCCCCCCCCCCCCCCCCCCCCCC5CCCCCCCCCCCCCCCCCCCCCCCCCCCCCCCCCCCCCCCCCCCCCCCCCCCCCCC5CCCC5CCC5CCCCCCCCCCCCCCCCCCCCCCCC*CCCCCCCCCCCCCC5CCC5CCCCCCCCCCCCCCCCCCCCCCCCCCCCCCCCCCCCCCCCCCCCCCCCCCCCCCCCCCCCCCCCC5CCCC5CCCCCCCCCCCCCCCCCCCCC*CCCCCCCCC*CCC###
@VH01349:24:AACVJTHM5:1:1109:43188:38788 1:N:0:AGGTGAGA+GGCATAGA
AGCATGACTCCTACGGGAGGCAGCAGTAGGGAATCTTCCACAATGGACGAAAGTCTGATGGAGCAACGCCGCGTGAGTGAAGAAGGTTTTCGGATCGTAAAACTCTGTTGTAAGGGAAGAACACGTACGAGAGTAACTGCTCGTACCTTGACGGTACCTTATTAGAAAGCCACGGCTAACTACGTGCCAGCAGCCGCGGTAATACGTAGGTGGCAAGCGTTGTCCGGAATTATTGGGCGTAAAGCGCGCGCAGGCGGTTCTTTAAGTCTGATGTGAAAGCCCACGGCTCAACCGTGGATCT
+
CCCCCC5CCCCCCCCCCCCC5CCCCCCCCCCCCCCCCC5CCCCCCCCCCCCCCCCCC*CCCCC5CCCCCCCCCCCCCCCCCCCCCCCCCCCCCCCCCCCCCCCCCCCCCCCCCCCCCCCCCCCCCCCCCCCCCCCCCCCCCCCCCC5CCCCCCCCCCCCCCCCCCCCCCCCCCCCCCCCCCCCC*C*CCCCCCCCCCCCCCCCCCCCCCCCCCCCCCCCCCCCC5C5CCCCCCCCCCCCCC*CCCCCCCCCCCCCC5CCCCCCCCCCCCCCC5CCCCCCCCC5CC*CC5CCCCCC*C*###
@VH01349:24:AACVJTHM5:1:1109:70058:42555 1:N:0:AGGTGAGA+GGCATAGA
AGCATGACTCCTACGGGAGGCAGCAGTGGGGAATATTGCACAATGGGCGAAAGCCTGATGCAGCGACGCCGCGTGAGGGATGACGGCCTTCGGGTTGTAAACCTCTTTCAGTAGGGAAGAAGCGAAAGTGACGGTACCTGCAGAAGAAGCGCCGGCTAACTACGTGCCAGCAGCCGCGGTAATACGTAGGGCGCAAGCGTTATCCGGAATTATTGGGCGTAAAGAGCTCGTAGGCGGTTTGTCGCGTCTGCCGTGAAAGTCCGGGGCTCAACTCCGGATCTGCGGTGGGTACGGGCAGGTA
+
CCCCCCCCCCCCCCCCCCCCCCCCCCCCCCCCCCCCCCCCCCCCCCCCCCCCCCCCCCCCCCCCCCCCCCCCCCCCCCCCCCCCCCCCCCCCCCCCCCCCCCCCCCCCCCCCCCCCCCCCCCCCCCCCCCCCCCCCCCCCCCCCCCCCCCCCCCCCCCCCCCCCCCCCCCC*C5CCCCCCCCCCCCCCCCCCCCCCCCCCC*CCCCCCCCCCCCCCCCCCCCCCCCCCCCCCCCCCCCCCCCCCCCCCCCCCCCCCCCCCCCC5CCCCCCCCCCCCCCCCCC5CCCCCCCCCCC*CC*###
@VH01349:24:AACVJTHM5:1:1109:59814:43862 1:N:0:AGGTGAGA+GGCATAGA
AGCATGACTCCTACGGGAGGCAGCAGTAGGGAATCTTCCACAATGGACGAAAGTCTGATGGAGCAACGCCGCGTGAGTGAAGAAGGTTTTCGGATCGTAAAACTCTGTTGTAAGGGAAGAACACGTACGAGAGTAACTGCTCGTACCTTGACGGTACCTTATTAGAAAGCCACGGCTAACTACGTGCCAGCAGCCGCGGTAATACGTAGGTGGCAAGCGTTGTCCGGAATTATTGGGCGTAAAGCGCGCGCAGGCGGTTCTTTAAGTCTGATGTGAAAGCCCACGGCTCAACCGTGGAGAT
+
CCCCCCCCCCCCCCCCCCCC5CCCCCCCCCCCCC5CCCCCCCCCCCCCCCCCCCCCCCCCCCCCCCCCCCCCCCCCCCCCCC5CCCCCCCCCCCCC5CCCCCCCCCCCCCCCCCCCCCCCCCCCCCCCCCCCCCCCCCCCCCCCCC5CC*CCCCCCCCCCCCCCCCCCCCCCCCCCCCCCCCCCCC5CCC5CCCCCCCCCCCCCCCCCCCCCCCC5CCCCCCCC5CCCC5CCCCCCCCCCCCCCCCCCC5CCCCCCCCCCCCCCCCCCCCCCCCCCCCCCCCCCC5CCCCCCCCCCC*###
@VH01349:24:AACVJTHM5:1:1109:73599:44505 1:N:0:AGGTGAGA+GGCATAGA
AGCATGACTCCTACGGGAGGCAGCAGTAGGGAATCTTCCGCAATGGACGAAAGTCTGACGGAGCAACGCCGCGTGAACGATGAAGGCCTTCGGGTCGTAAAGTTCTGTTGTTAGGGAAGAACAAGTACCAGAGTAACTGCTGGTACCTTGACGGTACCTAACCAGAAAGCCACGGCTAACTACGTGCCAGCAGCCGCGGTAATACGTAGGTGGCAAGCGTTGTCCGGAATTATTGGGCGTAAAGCGCGCGCAGGTGGTTTCTTAAGTCTGATGTGAAAGCCCACGGCTCAACCGTGGCGGT
+
CCCCCCCCCCCCCC*CCC*CCCCCCCCCCCCCCCCCCCCCCCCCC*CCCCCCCCCCCCC5CCC*CCCC5C5CCCCCCCCCCCCCCCCCCCCCCCCCCCCCCCCCCCCCCCCCCCCCCCCCCCCCCCCCCCCCCCCCCC55CCCCCCCCCCCCCCCCCCCCCCCCCCCCCCCCCCCCCCCCCCCCCC*CCCCCCCCCCCCCCCCC5CCCCCCCCCCCC5C5CCCC5CCCCCCCCCCCCCCCC*CCCCCCCCCC5CC5CCCC5C*CCCCCCCC5CCCC5CC5CCCCCCC5CCCC5CCCC*###
@VH01349:24:AACVJTHM5:1:1109:16319:45092 1:N:0:AGGTGAGA+GGCATAGA
AGCATGACTCCTACGGGAGGCAGCAGTGGGGAATATTGCACAATGGGCGCAAGCCTGATGCAGCAACGCCGCGTGCGGGATGACGGCCTTCGGGTTGCAAACCGCTTTTAGTAAGGAAGAAGGGGAGCTTGCTCCTTGACGGTACTTGCAGAAAAAGGACCGGCTAACTACGTGCCAGCAGCCGCGGTAATACGTAGGGTCCGAGCGTTGTCCGGAATTATTGGGCGTAAAGAGCTCGTAGGCGGTTTGTCGCGTCTGCTGTGAAATCCCGAGGCTCAACCTCGGGCCTGCAGTGGGTATG
+
CCCCCCCCCCCCCCCCCCCCCCCCCCCCCCCCCCCCCCCCCCCCCCCCCCCCCCCCCCCCCCCCCCCCCCCCCC5CCCCCCCCCCCCCCCCCCCCCCCCCCCCC5CCCCCCCCCCCCCCCCCCCCCCCCCCCCCCCC5CCCCCCCCCCCCCCCCCCCCCCCCCCCCCCCCCCCCCCCCCCCCCCCCCCCCCCCCCCCCCCCCCCCCCCCCCCCCCCCCCCCCCCCCCCCCCCCCCCCCCCCCCCCCCCCCCCCCCCCCCCCCCCCCCCCCCCCCCCCCCCCCCCCCCCCCCCCCCCCC###
@VH01349:24:AACVJTHM5:1:1109:67066:47250 1:N:0:AGGTGAGA+GGCATAGA
AGCATGACTCCTACGGGAGGCAGCAGTGGGGAATATTGCGCAATGGGCGAAAGCCTGACGCAGCCACGCCGCGTGAGCGATGAAGGTCTTAGGATCGTAAAGCTCTGTGGAGGGAGAAGAATAAAGCCGGTGAAGAGCCGGCCTTGACGGTATCCCTTTAGCAAGCACCGGCTAACTCCGTGCCAGCAGCCGCGGTAATACGGAGGGTGCAAACGTTGCTCGGAATCATTGGGCGTAAAGCGCGCGTAGGCGGCTTGGCAAGTTGGATGTGAAAGCCCTGGGCTCAACCCAGGAGGTGACG
+
CCCCCCCCCCCCCCCCCCCCCCCCCCCCCCCC*CCCCCCCCCCCCCCCCCCCCCCCCCCCCCCCCCCCCCCCCCCCCCCCCCCCCCCCCCCCCCCCCCCCCCCCCCCCCCCCCCCCCCCCCCCCCCCCCCCCCCCCC*CCCCCCCCCCCCCCCCCCCCCCCCCCCCCCCCCCCCCCCCCCCCCCCCCCCCCCCCCCCCCCCCCCCCCCCCCCCC5CCCCCCCCCCCCCCCCCCCCCCCCCCC*CCCCCCCCCCCCCCCCCCCCCCCCCCCCCCCCCCCCCCCCCCCCCCCCCCCC5CC###
@VH01349:24:AACVJTHM5:1:1109:58185:47837 1:N:0:AGGTGAGA+GGCATAGA
AGCATGACTCCTACGGGAGGCAGCAGTGGGGAATTTTGCGCAATGGGCGAAAGCCTGACGCAGTAACGCCGCGTGGAGGATGAAGGCCTTCGGGTTGTAAACTCCTGTCAGGAGGAACGATGGGATGAGAGCGAAGAGCTTTCATCTCAAGACGGTACCTCCAAAGGAAGCCCCGGCTAATTCCGTGCCAGCAGCCGCGGTAATACGGAAGGGGCAAGCGTTGTTCGGAATCATTGGGCGTAAAGGGCGCGTAGGCGGTCCCGTATGTCCGCTGTGAAATCACACGGCTCAACCGTGTGCA
+
CCCCCCCCCCCCCCCCCCCCCCCCCCCCCCCCCCCCCCCCCCCCCCCCCCCCCCCCCCCCCCCCCCCCCCCCCCCCCCCCCCCCCCCCCCCCCCCCCCCCCCC5CCCCCCCCCCCCCCCCCCCCCCCCCCCCCCCCCCCCCCCCCCCCCCCCCCCCCCCCCCCCCC*CCCCC5CCCCCCCCCCCCCCCCCCCCCCCCCC5CCCCCCCCCCCCCCCCCCCCCCCCCCCCCCCCCCCCCCCCCCCCCCCCCCCCCCCCCCCCCCCCCCCCCCCCCCCCCCCCCCCCCCC5CCCCCCCCCC###
@VH01349:24:AACVJTHM5:1:1109:34951:49560 1:N:0:AGGTGAGA+GGCATAGA
AGCATGACTCCTACGGGAGGCAGCAGTAGGGAATCTTCCACAATGGACGAAAGTCTGATGGAGCAACGCCGCGTGAGTGAAGAAGGTTTTCGGATCGTAAACCTCTGTTGTAAGGGAAGAACACGTACGAGAGTAACTGCTCGTACCTTGACGGTACCTTATTAGAAAGCCATGGCTAACTACGTGCCAGCAGCCGCGGTAATACGTAGGTGGCAAGCGTTGTCCGGAATTATTGGGCGTAAAGCGCGCGCAGGCGGTTCTTTAAGTCTGATGTGAAAGCCCACGGCTCAACCGTGGACGC
+
CCCCCC5CCCCCCCCCCCCCCCCCCCC5CCCCCCCCCCCCCCCCCCCCC5CCCCCCCCCCCCCCCCCCCCCCCCCCCCCCCCCCCCCCCCCCCCCCCCCCCCCCCCCCCCCCCC5*CCCCCCCCCCCCCCCCCCCCCCCCC*CCCC*CCCC5CCCC**5*CCC*5CCCCCCCC*5CCCCCCCCC555CCCCCCCCCCCCCC*CCCC5C*CC5C5CC*CCCC5555CCCCCCCCCCC5CCCCCCC5CCCCCCCCC5**CCCCCCCCCCCCCCCCCCCCCCCC*C55CCC5CCC55C5**###
@VH01349:24:AACVJTHM5:1:1109:15864:51643 1:N:0:AGGTGAGA+GGCATAGA
AGCATGACTCCTACGGGAGGCAGCAGTGGGGAATATTGGACAATGGGCGAAAGCCTGATCCAGCAATGCCGCGTGTGTGAAGAAGGCCTTAGGGTTGTAAAGCACTTTCAGTGGGGAAGAAAAGTTCGGGGTTAATACCCCCGGGCCTTGACGGTACCCGCAGAAGAAGCACCGGCTAACTCCGTGCCAGCAGCCGCGGTAATACGGAGGGTGCAAGCGTTAATCGGAATTACTGGGCGTAAAGCGCGCGTAGGCGGTCTGGTAAGTCGGGTGTGAAAGCCCCGGGCTCAACCTGGGAAGT
+
CCCCCCCCCCCCCCCCCCCCCCCCCCCCCCCCCCCCCCCCCCCCCCCCCCCCCCCCCCCCCCCCCCCCCCCCCCCCCCCCCCCCCCCCCCCCCCCCCCCCCCCCCCCCCCCCCCCCCCCCCCCCCCCCCCCCCCCCCCCCCCCCCCCCCCCCCCCCCCCCCCCCCCCCCCCCCCCCCCCCCCCCCCCCCCCC5CCCCCCCCCCCCCCCC5CCC5CCCCCCCCCCCCCCCCCCCCCCCCCCCCCCCCCCCCCCC5CCCCCCCCCCCCCCCCCC5CCC55CCCCC5*CCCCCCCCCCCCC###
@VH01349:24:AACVJTHM5:1:1109:54815:51737 1:N:0:AGGTGAGA+GGCATAGA
AGCATGACTCCTACGGGAGGCAGCAGTAGGGAATCTTCCACAATGGACGAAAGTCTGATGGAGCAACGCCGCGTGAGTGAAGAAGGTTTTCGGATCGTAAAACTCTGTTGTAAGGGAAGAACACGTACGAGAGTAACTGCTCGTACCTTGACGGTACCTTATTAGAAAGCCACGGCTAACTACGTGCCAGCAGCCGCGGTAATACGTAGGTGGCAAGCGTTGTCCGGAATTATTGGGCGTAAAGCGCGCGCAGGCGGTTCTTTAAGTCTGATGTGAAAGCCCACGGCTCAACCGTGGAGAA
+
CCCCCCCCCCCCCCCCCCCCCCCCCCCCCC5CCCCCCCCCCCCCCCCCCCCCCCCCCCC*CCCCCCCCCCCCCCCCCCCCCCCCCCCCCCCCCCCCCCCCCCCCCCCCCCCCCCCCCCCCCCCCCCCCCCCCCCCCCCCCCCCCCCCCCCCCCCCCCCCCCCCCCCCCCCCCCCCCCCCCCCCCCCCCCCCCCCCCCCCCCCCCCCCCCCCCCCCCCCC5CCCCCCCCCCCCCCCCCCCCCCCCC5CCCCCCCCCCCCCCCC5CCCCCCCCCCCCCCCCCCCCCCCCCCCCCCCCCCC###
@VH01349:24:AACVJTHM5:1:1109:43207:52703 1:N:0:AGGTGAGA+GGCATAGA
AGCATGACTCCTACGGGAGGCAGCAGTGGGGAATATTGGACAATGGGGGAAACCCTGATCCAGCGACGCCGCGTGGGTGAAGAAGGCCTGCGGGTTGTAAAGCCCTTTCAGTGGGGAAGAAAAGCCTCGAGTTAACACCTCGGGGTCTTGACGTAACCCATAGAAGAAGCACCGGCTAACTCTGTGCCAGCAGCCGCGGTAATACAGAGGGTGCGAGCGTTAATCGGAATTACTGGGCGTAAAGCGCGCGTAGGCGGCTTTGCAAGTCGAGTGTGAAATCCCCAGGCTTAACCTGGGACTG
+
CCCCCCCCCCCCCCCCCCCCCCCCCCCCCCCCCCCCCCCCCCCCCCCCCCCCCCCCCCCCC5CCCCC5CCCCCCCCCCCCCCCCCCCCC*CCCCCCCCCCCCCCCCCCCCCCCCCCCCC5CCCCCCCCCCCCCCCCCCCCCCCCCCCCCCCCCCCCCCC5CCCCCCCCCCCCCCCCCCCCCCCCCCCCCCCCCCCCCCCCCCCCCCCCCCCCCCCC5CCC5CCC5CCCCCCCCCCCCCCCCCCCCCCCCCCCCCCCC5CCCCCCCCCCCCCCCCCCC5CCCCCCCCCCCCCCCC5CCC###
@VH01349:24:AACVJTHM5:1:1109:60628:52816 1:N:0:AGGTGAGA+GGCATAGA
AGCATGACTCCTACGGGAGGCAGCAGTAGGGAATCTTCCACAATGGGCGAAAGCCTGATGGAGCAACGCCGCGTGAGTGAAGAAGGTTTTCGGATCGTAAAACTCTGTTGTAAGGGAAGAACAAGTACAGTAGTAACTGGCTGTACCTTGACGGTACCTTATTAGAAAGCCACGGCTAACTACGTGCCAGCAGCCGCGGTAATACGTAGGTGGCAAGCGTTGTCCGGAATTATTGGGCGTAAAGCGCGCGCAGGCGGTCCTTTAAGTCTGATGTGAAAGCCCACGGCTCAACCGTGGATCC
+
CCCCCCCCCCCCCCCCCCC5CCCCCCCCCCCCCCCCCCCCCCCCCCCCCCCCC*CCCCCCCCC5CCCCCCCCCCCCCCCCCCCCCCCCCCCCCCCCCCCCCCCCCCCCCCCCCCCCCCCCCCCCCCCCCCCCCCCCCCCC5CCCCCCCCCCCCCCCCCCCCCCCCCCCCCCCCCCCCCCCCCCCCCCCCCCCCCCCCCCCCCCCCCCCCCCCCCCCCCCCCCCCCC5CCCCCCCCCCCCCCCCCCCCCCCCCC*CCCCCCCCCCCCCCCCCCCCCCCCCCCCCCCCCCCCCCC*CCC*###
@VH01349:24:AACVJTHM5:1:1109:67255:53763 1:N:0:AGGTGAGA+GGCATAGA
AGCATGACTCCTACGGGAGGCAGCAGTAGGGAATCATCCGCAATGGGGGAAACCCTGACGGTGCAACGCCGCGTGAGCGAAGAAGGTTTTCGGATCGTAAAGCTCTGTTGTGAGGGAAGAACGACCTGGAGAGGGAATGCTCCGGGAGTGACGGTACCTCACGAGGAAGCCCCGGCTAACTACGTGCCAGGAGCCGCGGTAATACGTAGGGGGCAAGCGTTGTCCGGAATTATTGGGCGTAAAGGGCGCGCAGGCGGCCGGGACAGTCTGATGTGAAAGGCCGGGGCTCAACCCCGGGTTG
+
CC*CCCCCCCCCCCCCCCCCCCCCCCCC5**CCCCCCCCCCCCC5C*CCCCCCCCCC5CCCCCCCCC5*CCCCCCCCCCCCCCCCCCC5CCCCC5CCCC*CCCCCCCCCCCC*CCCCCCCCCCCCCCC5CC5CCCCCCCCCCCCCCCCCCCCCCCC*CCCCCCCCCCCCCCCCC*CCCCCCCCCCCCCCC*CCCCCCCCCCCCCCC5CCCCCCCCCCC*CCCCC*CCCC5CCCCCC*CCC5CCCC*CC5CC5C5CC5C*CC5C*5CCCC5C5C55CCCCCCC5*CCCCCCCCCC5CCC###
@VH01349:24:AACVJTHM5:1:1109:48168:54747 1:N:0:AGGTGAGA+GGCATAGA
AGCATGACTCCTACGGGAGGCAGCAGTGGGGAATATTGGACAATGGGGGAAACCCTGATCCAGCGACGCCGCGTGGGTGAAGAAGGCCTGCGGGTTGTAAAGCCCTTTCAGTGGGGAAGAAAAGCCTCGAGTTAACACCTCGGGGTCTTGACGTAACCCATAGAAGAAGCACCGGCTAACTCTGTGCCAGCAGCCGCGGTAATACAGAGGGTGCGAGCGTTAATCGGAATTACTGGGCGTAAAGCGCGCGTAGGCGGCTTTGCAAGTCGAGTGTGAAATCCCCAGGCTTAACCTGGGACTG
+
CCCCCCCCC5CCCCCCCCCCCCCCCCCCCCCCCCCCCCCCCCCCCCCC5CCCCCCCCCCCCCCCCCCCCCCCCCCCCCCCCCCCCCCCCCCCCCCCCCCCCCCCCCCCCCCCCCCCCCCCCCCCCCCCCCCCCCCCCCCCCCCCCCCCCCCCCCCCCCCCCCCCCCCCCCCCCCC*CCCCCCCCCCCCCCCCCCCCCCCCCCCCCCCCCCCCCCCCCCCC5CCCCCCCCCCCCCCC5CCCCCCCCC*CCCCCCCCCCCCCCC5CCCCCCCCCCCCCCCCCC5CCCC5CCCCCCCCCCC###
@VH01349:24:AACVJTHM5:1:1109:29043:55505 1:N:0:AGGTGAGA+GGCATAGA
AGCATGACTCCTACGGGAGGCGCAGTCGGGAATTTTGGGCAATGGGCGAAACCCTGACGCAGCAACGCCGCGTGAGTGACGAAGGCCCTCGGGTCGTAAAGCTCTGTCGGAGGGAAAGAAACTACAGATGGCTAATATCCATTTGTATTGACGGTACCCTCAAAGGAAGCACCGGCTAACTCCGTGCCAGCAGCCGCGGTAATACGGAGGGTGCAAGCGTTGTTCGGAATTACTGGGCGTAAAGCGCGTGTAGGTGGCTTGTCATGTCAGGTGTGAAAGCCCTCGGCCTAACCGAGGAGTA
+
CC*CCCCCC5CCCCCCCCCCCCCCCCCCCCCC*CCCCC5CCCCCCCCCCCCCCCCCCCCCCCCCCCCCCCCCCCCCCCCCCCCCCCCCCCCCCCCCCCCCCCC*CCCCCCCCCCCCCCCCCCCCCCCCC5CCC5CCCCCCCCCCCCCCCCCCCCCCCCCCCCCCCCCCCCCCCCCCCCCCCCC5CCCCCCCCCCCCCCCCCCCCCCCCCCCCC*CC5C5CCCCCCCCCCCCCCCCCCCCCCCCC*5CCCCCCCCCCCCCCCCCCCCCCCCCCCCCCCC5CC5CCCC5CCCCC5CCCCC###
@VH01349:24:AACVJTHM5:1:1110:34308:1625 1:N:0:AGGTGAGA+GGCATAGA
AGCATGACTCCTACGGGAGGCAGCAGTGGGGAATTTTGCGCAATGGGGGCAACCTTGACGCAGCAACGCCGCGTGGAGGATGAAGGTTTTCGAATCGTAAACTCCTGTCCGGAGGGAAGAAAGCAATGACGGTACCTCTGGAGGAAGCCCCGGCTAACTCCGTGCCAGCAGCCGCGGTAATACGGGGGGGGCGAGCGTTGTTCGGAATTACTGGGCGTAAAGGGCGCGTAGGCGGTCTCAGAAGTTTTGGGTGAAAGCCCTCGGCTCAACCGAGGAAGTGCCTGGAAAACCATGGGACAGG
+
CCCCCCCCCCCCCC*CCCCCCCCCCCCCCCCCCCCCCCCCCCCCCCCCC5CCC*CCCCCCCCCCCCCCCCCCCCCCCCCCCCCCCCCCCCCCCCCCCCCCCCCCCCCCCCCCCCCCCCCCCCCCCCCCCCCCCCCCCCCCCCCCCCCCCCCCCCCCCCCCCCCCCCCCCCCCCCCCCCCCC*CCCCCCCCC*CCCCCCCCCCCCCCCCC5CCC5CCCCCCCCCCCCCCCCCC5CCCCCCCCCCCCCCCCCCCCCCCCCCCCCCCCCCCCCCC5CCCCCCCCCC*CCCCCCCCC*CCCC###
@VH01349:24:AACVJTHM5:1:1110:34345:2761 1:N:0:AGGTGAGA+GGCATAGA
AGCATGACTCCTACGGGAGGCAGCAGTGGGGAATTGTTCGCAATGGGCGCAAGCCTGACGACGCAACGCCGCGTGGAGGACGAAGATCTTCGGGTCGTAAACTCCTGTCGAGCGGGAAGAAACCCGCGGGGACGAATACTCCCTGCGGCTGACGGTACCGCTAAAGGAAGCCCCGGCTAACTCCGTGCCAGCAGCCGCGGTAATACGGGGGGGGCAAGCGTTGTTCGGAATTACTGGGCGTAAAGGGCTCGTAGGCGGCCAACTAAGTCGGATGTGAAATCCCCAGGCTCAACCTGGGCTG
+
CCCCCCCCCCCCCCCCCCCCCCCCCCCCCCCCCCCCCCC*CCCCCCCCCCCCCCCCCCCCCCCCCCCCCCCCCCCCCCCCCCCCCCCCCCCCCCCCCCCCCCCCCCCCCCCCCCCCCCC5CCCCCCCCCCCCCCCCCCCCCCCCCCCCCCCCCCCCCCCCCCCCCCCCCCCCCCCCCCCCCCCCCCCCCCCCCCCCCCCCCCCCCCCCCCCCCCCCCCCCCCCCCCCCCCCCCCCCCCCCCC*5C5CCCCCCCCC5CCCCC5CCCCCCCCCCCCCCCCCCCCCCCCCCCCCCCCC*5C###
@VH01349:24:AACVJTHM5:1:1110:32452:3026 1:N:0:AGGTGAGA+GGCATAGA
AGCATGACTCCTACGGGAGGCAGCAGTAGGGAATCTTCGGCAATGGGCGAAAGCCTGACCGAGCAACGCCGCGTGAGCGATGAAGGCCTTCGGGTCGTAAAGCTCTGTTGTTAGAGAAGAACAAGTACGAGAGTAACTGCTCGTACCTTGACGGTACCTAACCAGAAAGCCACGGCTAACTACGTGCCAGCAGCCGCGGTAATACGTAGGTGGCGAGCGTTATCCGGAATTATTGGGCGTAAAGCGCGCGCAGGCGGTCTCTTAAGTCTGATGTGAAAGCCCACGGCTCAACCGTGGAACT
+
CCCCCCCCCCCCCCCCCCCCCCCCCCCCCCCCCCCCCCCCCCCCCCCCCCCCCCCCCCCCCCCCCCCC5CCCCCCCCCCCCCCCCC5CCCC5CCCCCC5CCCCCCC*CCCCCCCCC*CCCCCCCCCCCCCCCCCCCCCCCCCCCCCCCCCCCCCCCC5CCCCCCCCCCC*CCCCCCCCCCCCCCCCC*CCCCCCCCCCCCCCCCCCCCCCCCCCCCC*CCC5CCCCC5CCCCCCCCCCCCCCCCCCCCCC5C*CCCCCCCCCCCCCCCCCCCCCCCCCCCCCCCCCCC5CCC*CCC**###
@VH01349:24:AACVJTHM5:1:1110:16186:3726 1:N:0:AGGTGAGA+GGCATAGA
AGCATGACTCCTACGGGAGGCAGCAGTGGGGAATATTGCGCAATGGCCGCAAGGCTGACGCAGCGACGCCGCGTGTGGGATGACGGCCTTCGGGTTGTAAACCACTGTCGGGAGGGACGAATACAGGGCGGCGAATAGGCGACCCTGGGTGACGGTACCTCCAAAGGAAGCACCGGCTAACTCCGTGCCAGCAGCCGCGGTAATACGGAGGGTGCGAGCGTTGTCCGGAATCACTGGGCGTAAAGGGCGCGTAGGCGGCTCGTTAAGTTGCCGGTGAAATCCCGCGGCTCAACTGCGGCTA
+
CCCCCCCCCCCCCCCCCCCCCCCCCCCCCCCCCCCCCCCCCCCCCCCCCCCCCCCCCCCCCCCCCCCCCCCCCCCC5CCCCCCCCCCCCCCC5CCCCCCCCCCCCCCCCCCCCCCCCCCCCCCCCCCC5CCCCCCCCCCCCCCCCCCCCCCCCCCCCCCCCCCCCCCCCCCC5CCCCCCCCCCCCCC5CCCCCCCCCCCCCCCC5CCCCCCCCCCCCCCCCCCCCCCCCCCCCCCCCCCCCC5CC5CCCCCCCCCCCCCCCCCCCCCCCCCCCCC5CCCCCC*CCCCCC*CCCCCCCC###
@VH01349:24:AACVJTHM5:1:1110:61991:4616 1:N:0:AGGTGAGA+GGCATAGA
AGCATGACTCCTACGGGAGGCAGCAGCAGGGAATCTTGCGCAATGGGCGAAAGCCTGACGCTGCAACGCCGCGTGGGGGATGAAGGCCTTCGGGTTGTAAACCCCTTTCAGGAGGGAAGAAATTGACGGTACCTCCAAAAGAAGGACCGGCCAACTACGTGCCAGCAGCCGCGGTAATACGTAGGGTCCTAGCGTTATCCGGAATCATTGGGCGTAAAGAGCTCGTAGGCGGTTCAGCAAGTCGGCTGTGAAAGTCCGAGGCTCAACCTCGGAATTGCAGTCGATACTGCTGTGACTCAAA
+
CCCCCC5CCCCCCCCCCCCCCCCCCCCCCCCCCCCCCCCCCCCCCCCCCCCCCCCCCCCC5CCCCCCCCCCCCCCCCCCCCCCCCCCCCCCCCCCCCCCCCCCCCCCCCCCCCCCCCCCCCCCCCCCCCCCCCCCCCCCCCCCC*CCCCC5CCCCCCCCCCCCCCCCCCCCCCCCCCC*CCCCCCCCCCCCCCCCCCCCCCCCCCCCCCCCCCCCCCCC5CCCCCCCCCCCCCCCCCCCCCCCCCCCCCCCCCCCCCCCCCCCCCCCCCCCCCCCCCCCCCCCCCCCC*5CCCC*CC*###
@VH01349:24:AACVJTHM5:1:1110:56935:8270 1:N:0:AGGTGAGA+GGCATAGA
AGCATGACTCCTACGGGAGGCAGCAGTGGGGAATATTGCACAATGGGCGCAAGCCTGATGCAGCGACGCCGCGTGGGGGATGACGGCCTTCGGGTTGTAAACCTCTTTCAGTACCGACGAAGCGGAAGTGACGGTAGGTACAGAAGAAGCACCGGCCAACTACGTGCCAGCAGCCGCGGTAATACGTAGGGTGCGAGCGTTGTCCGGAATTACTGGGCGTAAAGAGCTCGTAGGTGGTTTGTCGCGTTGTTCGTGAAAACCGGGGGCTTAACCCTCGGCGTGCGGGCGATACGGGCACCTG
+
CCCCC*CCCCCCCCCCCCCCCCCCCCCCCCCCCCCCCCCCCCCCCCCCCCCCCCCCCCCCCCCCCCCCCCCCCCCCCCCCCCCCCCCCCCCCCCCCCCCCCCCCCCCCCCCCCCCCCCCCCCCCCCCCCCCCC5CCCCCCCCCCCCCCCCCCCCCCCCCCC5CCCCCCCCCCCCCCCCCCCCCCCCCCCCCCCCCCCCCCCCCCCCCCCCC*CC*CCCCCCC55CCCCCCCC5CCCCCCCCCCCCCCC*CCC5CCCCCCCCCCCC*CCCCCCCCCCCCCCCC*CCC5CCCCCCCCCC*###
@VH01349:24:AACVJTHM5:1:1110:22037:10144 1:N:0:AGGTGAGA+GGCATAGA
AGCATGACTCCTACGGGAGGCAGCAGTGGGGAATATTGGTCAATGGGCGAAAGCCTGAACCAGCAATGCCGCGTGAGTGATGAAGGCCTTCGGGTTGTAAAGCTCTGTCAGTGGGAACGAATAAGCCGATTAATACTCGGTGATGACGGTACCCACAAAGGAAGCACCGGCTAACTCTGTGCCAGCAGCCGCGGTAATACAGAGGGTGCAAGCGTTGTTCGGAATTACTCGGCGTAAAGCGCGTGTAGGCGGTCTGATAAGTCGGTCGTGAAAGCCCTTGGCTTAACCAAGGAACTGCAGT
+
55CC*CCCCCCCCCCCCCCCCC*5CCCCCCCCCC5CCCCCCCCCCCCCCCCCCCCCCCCCC5CCCCCCCCCCCCCCCCCCCCCCCCC*CC5C*CCCCCCCC5CCCCCCCCCCCCCCCCCCCC*CCCCCCCCCCCCCCCCCCCCC*CCCCCCCCCCCCCCCCCCCCCCCC5CCCCCCCCCCCCCCCCCCCCCC5CCCCCCCCCCC*CCCCCCC*CCCCCCC5CCCCCCCC*5C55CCCCCCC*CCCCCCCCCCCCCCCC5CCCCCCCC5CCCC5555CCCCCCCCC55CCCC5CC5CC5###
@VH01349:24:AACVJTHM5:1:1110:59170:10580 1:N:0:AGGTGAGA+GGCATAGA
AGCATGACTCCTACGGGAGGCAGCAGTGGGGAATTGTTCACAATGGGCGCAAGCCTGATGACGCAACGCCGCGTGGAGGATGAAGGTCTTCGGATTGTAAACTCCTGTTGCCCGGGACGAACGGCTCCAACCTAATACGTTGGAGTGTGTCGGTACCGGGTGAGGAAGCCCCGGCTAACTCTGTGCCAGCAGCCGCGGTAATACAGAGGGGGCAAGCGTTGTTCGGAATTACTGGGCGTAAAGGGCGCGTAGGCGGCCCGCTAAGTCGAACGTGGAATCCCCGAGCTCAACTCGGGAATGC
+
CCCCCCCCCCCCCCCCCCCC5CCCCCCCCCCCCCCCCCCCCCCCCCCCCCCCCCCCCCCCCCC5CCCC*CCCCCCCCCCCCCCCCCCCCCCCCCCCCCCCCCCCCCCCCCCCCCCCCCCCCCCCCCCCCCCCCCCCCCCCCCCCCCCCC*CCCCCCCCCCCCCCCCCCCCCCCCCCCCCCCCCCCCCCCCCCCCCCCCCCCCC5CCCCCCCCCCCCCCCCCCCCCCCCCCCCCCCCCCCCCCC5CCCCCCCCCCCCCCCCCCCCCCCCCCCCCCCCCCCC5CCCCCCCCCCCC*CCCC###
@VH01349:24:AACVJTHM5:1:1110:13990:10996 1:N:0:AGGTGAGA+GGCATAGA
AGCATGACTCCTACGGGAGGCAGCAGTGGGGAATCTTGGGCAATGGGGGCAACCCTGACCCAGCGACGCCGCGTGGGGGACGAAGGCCTTCGGGTCGTAAACCCCTGTTAGGTGGGACGAACCGCCGACGGTGAGGAGCCGGCGGCGCTGACGGTACCACCAGAGAAAGCCCCGGCTAACTCCGTGCCAGCAGCCGCGGTAATACGGAGGGGGCGAGTGTTGTTCGGAATTACTGGGCGTAAAGGGCGCGCAGGCGGCTGGGCAAGTCGAGTGTGAAATCCCTTGGCTCAACTGAGGCAGT
+
CCCCCCCCCCCCCCCCCCCCCCCCCCCCCCCCCCCCCCCCCCCCCCCCCCCCCCCCCCCCCCCCCCCCCCCCCCCCCCC5CCCCCCCCCCCCCCCCCCCCCCCCCCCCCCCCCCCCCCCCCCCCCCCCCCCCCCCCCCCCCCCCCCCCCCCCCCCCCCCCCCCCCCCCCCCCCCCCCCCCCCCCCCCCCCCCCCCCCCCCCCCCCCCCCCCCCCCCCCCCCCCCCCCCCCCCCCCCCCCCCC5CCCCCCCCCCCCCCCCCCCCCCCCCCCCCCCC55CCCCCCCCCCCCCCCCCCCCC###
@VH01349:24:AACVJTHM5:1:1110:29536:12227 1:N:0:AGGTGAGA+GGCATAGA
AGCATGACTCCTACGGGAGGCAGCAGTAGGGAATCTTCCGCAATGGACGAAAGTCTGACGGAGCAACGCCGCGTGAGTGATGAAGGTCTTCGGATCGTAAAACTCTGTTGTTAGGGAAGAACAAGTTGGGTAGTAACTGACCTGACCTTGACGGTACCTAACCAGAAAGCCACGGCTAACTACGTGCCAGCAGCCGGGGTAATACGTAGGTGGCAAGCGTTGTCCGGATTTATTGGGCGTAAAGCGCGCGCAGGCGGTCTTTTAAGTCTGATGTGAAATCTTGCGGCTCAACCGTAAGACT
+
CCCCCCCCCC*CCCCCCCCCCCCCCCCCCCCCCCCCC5CCCCCCC5CCCCCC*CCCCCC5CCCCCCCC5CCCCCCCCCCCCCCCCCCCCCCCCCCCCCCCCCCCCCCCCCCCCCC*CCCCCCCCCCCCCCCCCCCCCCCCCCCCCCCCCCCCCCCCCCCCCCCCCCCC5CCCCCC5CCCCCCCCCC5CCCCCCC*C*CCCCCCCCCCCCCCCCCCCCCCCCCC5C5CCCCCCCCCCCCCCC5*CCCCCCCCCCCCC5CCCCCCCC*CCCCC5CCCCCC5CCCC*CC5CCCCCCCCCC5###
@VH01349:24:AACVJTHM5:1:1110:46085:12681 1:N:0:AGGTGAGA+GGCATAGA
AGCATGACTCCTACGGGAGGCAGCAGTGGGGAATATTGGACAATGGGCGCAAGCCTGATCCAGCCATGCCGCGTGGGTGATGAAGGCCCTAGGGTTGTAAAGCCCTTTCGGCGGGGAAGATAATGACGGTACCCGCAGAAGAAGCCCCGGCTAACTTCGTGCCAGCAGCCGCGGTAATACGAAGGGGGCTAGCGTTGCTCGGAATCACTGGGCGTAAAGCGCACGTAGGCGGCTTCCTAAGTCAGGGGTGAAATCCTGGAGCTCAACTCCAGAACTGCCCTTGATACTGAGGAGCTCGTGG
+
CC*CCCCCCCCCCCCCCCCCCCCCCCCCCCCCCCCCCCCCCCCCCCCCCCCCCCCCCCCCCCCCCCCCCCCCCCCCCC5CCCCCCCCCCCCCCCCCCCCCCCCCCCCCCCCCCCCCCCCCCCCCCCCCCCCCCCCCCCCCCCCCCCCCCCCCCCCCCCCCCCCCCCCCCCCCCCCCCCCCCCCCC*CCCCCCCCCCCCCCCCCCCCCCCCCCCCCCCCCCCCCCCCCCCCCCCCCCCCCCCCCCC*CCCCCCCCCCCCCCC5CCCCCCCCCCCCCCCCCCCC5CCCCCCCCCCCCC5C###
@VH01349:24:AACVJTHM5:1:1110:73883:14763 1:N:0:AGGTGAGA+GGCATAGA
AGCATGACTCCACGGGAGGCAGCAGTGGGGAATTTTTGTCAATGGGGGAAACCCTGAACAAGCAACGGCGCGTGAAGGACGAAGACCTTCGGGTTGTAAACTTCTGTCGGAGGGGACGAAAGCGGTCGAGGCTAATATCCTCGGCCGTTGACGGTACCCTACGAGGAAGCCCCGCCTAACTCCGTGCCAGCAGCCGCGGTAATACGGGGGGGCAAGCGTTGTTCGGAATTACTGGGCGTAAAGCGCGCGTAGGCGGGCGGACAAGTCTCTCGTGAAAGCCCACGGCTCAACCGTGGAATCG
+
CC*CCCCCCC*CCCCCCCCCCCCCCCC*CCCCC5CCCCCCCCCCCCCCCCCCCCCCCCCCCCCCCCC*CCC*CCCCC5CCCCCCCCCCCC*CCCCCCCCCCCCCCCCCCCCC*CCCCCCCCCCCCCCCCCCCCCCCCCCCCC*CCCCCCCCCCCCCCCCCCCCCCCCCCCC*CC*CCCCCC5CC5CCCCCCCCCCCCC5CCCCCCC*CCCCCCCCCCCCCCCCCCCCCCCCCCCCCCCCCCCC*CCCCCCCCC5CCCCCCCCCCCCCCCCCCCCCCCCCC5CCCCCCCCCC*CCCCCC###
@VH01349:24:AACVJTHM5:1:1110:62502:19288 1:N:0:AGGTGAAA+GGCATAGA
AGCATGACTCCTACGGGAGGCAGCAGTAAGGAATATTGGTCAATGGACGAAAGTCTGAACCAGCCATGCCGCGTGGAGGATGAAGGTCCTCTGGATTGTAAACTTCTTTTATATGGGACGAAAAAGGGCTTTTCTAAGTCAACTGACGGTACCATATGAATAAGCACCGGCTAACTCCGTGCCAGCAGCCGCGGTAATACGGAGGGTGCAAGCGTTATCCGGATTCACTGGGTTTAAAGGGTGCGTAGGTGGGTTGGTAAGTCAGTGGTGAAATCCCCGAGCTTAACTTGGGAACTGCCGT
+
CCCCCCCCCCCCCCCCCCCCCCCCCCCCCCCCCCCCCCCCCCCCCCCCCCCCCCCCCCCCCCCCCCCC*CCCCCCCCCCCCC*CCCCCCCCC5CCCCCCCC5CCCCCCCCCCCCCCCCCCCCCCCCCCCCCCCCCCCCCCCCCCCCCCCCCCCCCCCCCCCCCCCCCCCCCCCCCCCCCCCCCCCCCCCCCCCCCCCCCCCCCCCCCCCCCCCCCCCCCCCCCCCCCCCCCCCCCCCCCCCCCCCCCCCCCCCCCCCCCCCCCCCCC5CCCCCCCCCCCCCCCCCC5CCCCCCCCCCC###
@VH01349:24:AACVJTHM5:1:1110:48320:19610 1:N:0:AGGTGAGA+GGCATAGA
AGCATGACTCCTACGGGAGGCAGCAGTGGGGAATTGTTCGCAATGGGCGCAAGCCTGACGACGCAACGCCGCGTGGAGGATGAAGGTCTTCGGATTGTAAACTCCTGTTGCCCGGGACGAACCGCTCCGACCTAATACGTCGGAGCTTGACGGTACCGGGTGAGGAAGCCCCGGCTAACTCTGTGCCAGCAGCCGCGGTAATACAGAGGGGGCAAGCGTTGTTCGGAATTACTGGGCGTAAAGGGCGCGTAGGCGGCCTGTTAAGTCGAACGTGAAATCCCCGGGGTCAACCCGGGAAACT
+
CCCCCCCCCCCCCCCCCCCCCCCCCCCCCCCCCCCCCCCCCCCCCCCCC5CCCCCCCCCCCCC5CCCCCCCCCCCCCCCCCCCCCCCCCCCCCCCCCCCC5CCCCCCCCCCCCCCCCCCCCC*C5CCCCCCCCCCCCCCC5CCCCCCCC5C5CCCCCCCCCCCCCCCCCCCCCCCCCCCCCCCCCCCCCCCCCCCCCCCCCCCCCCCCCCC5CCCCCCCCCCCCCCCCCCCCCCCCCCCCCC5CCCC*CCCCCCCCCCCCCCCCCCCCCCC*C5CCCCC5CCCC5*C5CCCCCCCCCC###
@VH01349:24:AACVJTHM5:1:1110:51065:19743 1:N:0:AGGTGAGA+GGCATAGA
AGCATGATCCTACGGGAGGCAGCAGTAGGGAATCTTCCACAATGGACGAAAGTCTGATGGAGCAACGCCGCGTGAGTGAAGAAGGTTTTCGGATCGTAAAACTCTGTTGTAAGGGAAGAACACGTACGAGAGTAACTGCTCGTACCTTGACGGTACCTTATTAGAAAGCCACGGCTAACTACGTGCCAGCAGCCGCGGTAATACGTAGGTGGCAAGCGTTGTCCGCAATTATTGGGCGTAAAGCGCGCGCAGGCGGTTCTTTAAGTCTGATGTGAAAGCCCACGGCTCAACCGTGGAGGTC
+
CCCCCCCCCCCCCCCCCC*CCC5CCCCCCCCCCCCCCCCCCCCCCCCCCCCCCCCCCCCCCCCCCCCCCCCCCCCCC*CC5CCCCCCCCCC*CCCCCCCCCCC*CCCCCCCCCCCCCCCCCCCCCCCCCCCCCCCCC5CCCCCCCCCCCC5CCCC*CCCCCCCCCCCCCCCCCCCCCCCCCC5CCCC55*CCCCC*CCCCCCCCCCCCCCCC5CCCCCCCCCCCC5*CCCCCCCCCCCCC5CCCCCCCCCCCCCCCCCCCCCC5CC*CCCCCC5CCCCCCCCCCCCCCCCC*CCCCCC###
@VH01349:24:AACVJTHM5:1:1110:30653:22999 1:N:0:AGGTGAGA+GGCATAGA
AGCATGACTCCTACGGGAGGCAGCAGTCGGGAATTTTGCCCAATGGACGAAAGTCTGAGGCAGCAACTCCGCGTGAGGGATGAAGGCCTTCGGGTCGTAAACCTCTTTTCCCAGGGAAGATCCAAGACGGTACCTGGGGAATAAGCCACGGCTAACTACGTGCCAGCAGCCGCGGTAATACGTAGGTGGCAAGCGTTGTCCGGATTTACTGGGCGTAAAGCGCGCGCAGGCGGCTGGCCAAGTCCGATGTGAAAGCTTCCGGCTTAACTGGAAAACGGCATCGGATACTGGTCGGCTGAAC
+
CCCCCCCCCCCCCCCCCCCC5CCCCCCCCCCCCCCCCCCCCCCCCCCCCCCCCCCCCCCCCCCCCCCCCCCCCCCCCCCCCCCCCCCCCCCCCCCCCCCCCCCCCCCCCCCCCCCCCCCCCCCCCC5CCCCCCCCCCCCCCCCCCCCCCCCCCCCCCCCCCCCCCCCCCCCCCCCCCCCCCCCCCCCCCCCCCCCCCCCCCCCCCCCCCCCCCCCCCCCCCCCCCCCCCCCCCCCCCCCCCCCCCCCCCCCCCCCCCCCCCCCCCCCCCCCCCCCCCCCCCCCCCCCCCCCCCCCCCC###
@VH01349:24:AACVJTHM5:1:1110:65059:23283 1:N:0:AGGTGAGA+GGCATAGA
AGCATGACTCCTACGGGAGGCAGCAGTGGGGAATTGTTCGCAATGGGCGCAAGCCTGACGACGCAACGCCGCGTGGAGGATGAAGGTCTTCGGATTGTAAACTCCTGTTGCCCGGGACGAATAGCTCCAACCTAATACGTTGGAGTGTGACGGTACCGGGTGAGGAAGCCCCGGCTAACTCTGTGCCAGCAGCCGCGGTAATACAGAGGGGGCAAGCGTTGTTCGGAATTACTGGCGTAAAGGGCGCGTAGGCGGCCTGCTAAGTCGAACGTGAAATCCCCAGGCTCAACCCGGGGACTGT
+
CCCCCCCCCCCCCCCC5CCCCCCCCCCCCCCCCCCCCCCCCCCCCCCCCCCCCCCCCCCCCCCCCCCCCCCCCCC*CCCCCCCCCCCCCCCCCCCCCCCC5CCCCCCCCCCCCCCCC5CC*C5CCCCCC5CCCCCCCCCCCCCCCCCCCCCCCCCCCCCCCCCCCCCCCCCCCCCCCCCC5CCCCCCCCCC5CCCCCCCCCCCCCCCCCCCCCCCCCCCCCCCCC5CCCCCCCCCCCCCCCCCCCCC5CCCCC5CCCCC5CCCCCCCCCCCCCCCCCCCCCCCC*CCCCCC*CCCCCC###
@VH01349:24:AACVJTHM5:1:1110:30047:23415 1:N:0:AGGTGAGA+GGCATAGA
AGCATGACTCCTACGGGAGGCAGCAGTCGGGAATTTTGCCCAATGGACGAAAGTCTGAGGCAGCAACTCCGCGTGAGGGATGAAGGCCTTCGGGTCGTAAACCTCTTTTCCCAGGGAAGATCCAAGACGGTACCTGGGGAATAAGCCACGGCTAACTACGTGCCAGCAGCCGCGGTAATACGTAGCTGGCAAGCGTTGTCCGGATTTACTGGGCGTAAAGCGCGCGCAGGCGGCTGGCCAAGTCCGATGTGAAAGCTTCCGGCTTAACTGGAAAACGGCATCGGATACTGGTCGGCTGAAC
+
5CCCCCCCCCCCCCCCCCC*CCCCCCCCCCCCCCCCCCCCCCCCCCCCCCCCCCCCCCCCCCCCCCCC5CCCCCCCCCC*CCCCCCCCCCCCCCCCCCCCCCCCCCCCCCCCCCCCCCCCCCCCCCC5CCCCCCCCCCCCCCC5CCCCCCCCCCCCCCCCCCCCCCCCCCC*CCCC*CCC*C5CC*CCCCCC55CCCCCCCCCCCC5CCCCCCCC5CCC5CC5C*5CCCCCCCCCCCCCCC*CCC*CCCCCCCCCCCCCCCCCCCC5CCCCCCCCCCCCCCC5C*CC5CC5CCCCCCC###
@VH01349:24:AACVJTHM5:1:1110:69490:23813 1:N:0:AGGTGAGA+GGCATAGA
AGCATGACTCCTACGGGAGGCAGCAGTGGGGAATCTTAGACAATGGGGGAAACCCTGATCTAGCCATGCCGCGTGAGCGATGAAGGCCTTAGGGTTGTAAAGCTCTTTCAGTGGGGAAGATAATGACGGTACCCACAGAAGAAGCCCCGGCTAACTCCGTGCCAGCAGCCGCGGTAATACGGAGGGGGCTAGCGTTGTTCGGAATTACTGGGCGTAAAGCGCACGTAGGCGGACCGGAAAGTCAGAGGTGAAATCCCAGGGCTCAACCTTGGAACTGCCTTTGAAACTCCTGGTCTTGTGC
+
C5CCCCCCCC5CCCCCCCCCCCCCCCCCCCCCCCCCCCCCCCCCCCCCCCCCCCCCCCCCCCCCCCCCCCCCCCCCCCCCC5CC*CCCCCCCCCCCCCCCCCCCCCC*CCCCCCCCCCCCCCCCCCCCCCCCCCCCCCCCCCCCCCCCCCCCCCCCCCCCCCCCC5CCCCCCCCCCCCCCCCCCCCCCCCCCCCCCCCCCCCCCCCCCCCCCCCCCCCCCCCCCCCCCCCCCCCC*CCC*CCCCCCCCCCCCC*CCCCCCCCCCCCCCCCCCCCCCCCCCCCCCCCCCCCCCCCCCCC###
@VH01349:24:AACVJTHM5:1:1110:75871:24930 1:N:0:AGGTGAGA+GGCATAGA
AGCATGACTCCTACGGGAGGCAGCAGTGGGGAATATTGCGCAATGGACGAAAGTCTGACGCAGCGACGCCGCGTGTGGGATGAAGCTCTTCGGGGTGTAAACCACTGTTGCCCGAGACGAACCTCCCTTTTCGAGGGGACTGACGGTATCGGGTGAGGAAGCACCGGCTAACTCTGTGCCAGCAGCCGCGGTAATACAGAGGGTGCGAGCGTTGTCCGGAATCACTGGGCGTAAAGGGCGCGTAGGTGGCTTGTTTAGCGTGTGGTGAAAGCCCGGGGCTCAACCCCGGGTCTGCCGTCAA
+
CCCCCCCCC*CCCCCCCCCC*CCCCCCCCCCC*C*CCCCCCCCCCCCCCCCCCCCCCCCC5CCCCCCCCCCCCCCCCCCCCCCCCCCCCCCCCCCCCCCCCCCCCCCCCCCCCCCCCCCCCCCCCCCCCCCCCCCCCCCCCCCCCCCCCCCCCCCCCCCCC*CCCCCCCCCCCCCCCC5CCCCCCCCCCCCCCCCCCCCCCCCCCCCCCCCCCCCCCCCCCCCCCCCC5CCCCCCCCC5CCCCCCCCCCCCCCCCCCCCCCCCCCCCCCCCCCCCCCC5CCCCCCCCCCCCCCCCCCC###
@VH01349:24:AACVJTHM5:1:1110:47487:25290 1:N:0:AGGTGAGA+GGCATAGA
AGCATGACTCCTACGGGAGGCAGCAGTGGGGAATATTGGACAATGGGGGCAACCCTGATCCAGCAATGCCGCGTGAGTGATGAAGGCCTTAGGGTTGTAAAGCTCTTTCGACGGGGACGATGATGACGGTACCCGTAGAAGAAGCCCCGGCTAACTTCGTGCCAGCAGCCGCGGTAATACGAAGGGGGCTAGCGTTGTTCGGAATTACTGGGCGTAAAGGGCGCGTAGGCGGTCTTGTAAGTCAGATGTGAAAGCCCCGGGCTCAACCCGGGAATAGCATTTGATACTGCGAGGCTTGCCG
+
CCCCCCCCCCCCCCCCCCCCCCCCCCCCCCCCCCCCCCCCCCCCCCCCCCCCCCCCCCCCCCCCCCCCCCCCCCCCCCCCCCCCCCCCCCCCCCCCCCCCCCCCCCCCCCCCCCCCCCCCCCCCCCCCCCCCCCCCCCCCCCCCCCCCCCCCCCCCCCCCCCCCCCCCCCCCCCCCCCCCCCCCCCCCCCCCCCCCCCCCCCCCCCCCCCCCCCCCCCCCCCCCCCCCCCCCCCCCCCCCCCCCCCCCCCCCCCC5CCCCCCCCCCCCCCCCCCCCC5CCCCCCCCCCCCCCCCCCCC###
@VH01349:24:AACVJTHM5:1:1110:37697:27770 1:N:0:AGGTGAGA+GGCATAGA
AGCATGACTCCTACGGGAGGCAGCAGTGGGGAATATTGGACAATGGGCGCAAGCCTGATCCAGCCATGCCGCGTGGGTGATGAAGGCCCTAGGGTTGTAAGGCCCTTTCGGCGGGGAAGATAATGACGGTACCCGCAGAAGAAGCCCCGGCTAACTTCGTGCCAGCAGCCGCGGTAATACGAAGGGGGCTAGCGTTGCTCGGAATCACTGGGCGTAAAGCGCACGTAGGCGGACTCTTAAGTCGGGGGTGAAATCCTGGAGCTCAACTCCAGAACTGCCTTCGATACTGAGAGCCTTGGAT
+
CCCCCCCCCCCCCCCCCCCCCCCCCCCCCCCCCCCCCCCCCCCCCCCCCCCCCCCCCCCCCCCCCCCCCCCCCCCCCCCCCCCCCCCCCCCCCCCCCCCCCCCCCCCCCCCCCCCCCCCCCCCCCCCCCCCCCCCCCCCCCCCCCCCCCCCCCCCCCCCC*CCCCCCCCCCCCCCCCCCCCCCCCCCCCCCCCCCCCCCCCCCCCCCCCCCCCCCCCCCCC5C5CCCCCCCCCCCCCCCCCCCCCCCCCCCCCCCCCC5CCCC5CCCCCCCCCCCCCCCCCCCCC*CCCCC*C5CCCC###
@VH01349:24:AACVJTHM5:1:1110:69452:30401 1:N:0:AGGTGAGA+GGCATAGA
AGCATGACTCCTACGGGAGGCAGCAGTAACGAATCTTCCGCAATGCACGAAAGTGTGACGGAGCAATGCCGCGTGCAGGATGAAGCCCCTCGGGGTGTAAACTGCTGTCAGGGTTTAGGAACACAATGACCAGACCCAAAGGAAGAGGCGACTAACTCTGTGCCAGCAGTCGCGGTAATACAGAGGCCTCGAGCGTTAATCGGAATCACTGGGCTTAAAGCGTACGTAGGCGGGCGCGCAGGCATCTTGTGAAATCCCACGGCTTAACCGTGGAACGGCTTGGTGAACCGCGCGTCTAGAC
+
CCCCCCC5CCCCCCCCCCCCCCCCCCCCCCCCCCCCCCCCCCCCCCCCCCCCCCCCCCCCCCCCCCCCCCCCCCCCCCCCCCCCCCCCCCCCCCCCCCCCCCCCCCCCCCCCCCCCCCCCCCCCCCCCCCCCCCCCCCCCCCCCCCCC5CCCCCCCCCCCCCCCCCCCCCCCCCCCCCCCCCCCCCCCCCCCCCCCCCCCCCCCCCCCCCCCCCCCCCCCCCCCCCCCCCCCCCCCCCCCCCCCCCCCCCCCCCCCCCCCCCCCCCCCCCCCCCCCCCCCCCCCCCCCCCCCCCCCCC###
@VH01349:24:AACVJTHM5:1:1110:21564:35191 1:N:0:AGGTGAGA+GGCATAGA
AGCATGACTCCTACGGGAGGCAGCAGTAAGGAATATTGGTCAATGGACGAAAGTCTGAACCAGCCATGGCGCGTGGAGGATGAAGGTCCTCTGGACTGTAAACTTCTTTTATATGGGACGAAAAAAGGGTTTTCTAACTCGTCTGACGGTACCATATGAATAAGCACCGGCTAACTCCGTGCCAGCAGCCGCGGTAATACGGAGGGTGCAAGCGTTATCCGGATTCACTGGGTTTAAAGGGTGCGTAGGTGGGTTGGTAAGTCAGTGGTGAAATCTCCGAGCTTAACTTGGAAACTGCCGC
+
CCCCCCCCCCCCCCCCCCCCCCCCCCCCCCCCCCCCCCCCCCCCCCCCCCCCCCCCCCCCCCCCCCCC*CCCCCCCCCCCCCCCCCCCCCCCCCCCCCCCCCCCCCCCCCCCCCCCCCCCCCCCCCCCCCCCCCCCCCCCCCCCCCCCCCCCCCCCCCCCCCCCCCCCCCCCCCCCCCCCC5CCCCCCCCCCCCCCCCCCCCCCCCCC*CCCCCCC5CCCCCCCCCCCCCCCCCCCCCCCCCCCCCCCCCCCCCCCCCCCCCCCCCCCCCCCCCCCCCCCCCCCCCCCCCCCCCCCCC###
@VH01349:24:AACVJTHM5:1:1110:50744:37595 1:N:0:AGGTGAGA+GGCATAGA
AGCATGACTCCTACGGGAGGCAGCAGTGGGGAATTTTGGACAATGGGCGCAAGCCTGATCCAGCCATGCCGCGTGAGTGAAGAAGGCCTTCGGGTTGTAAAGCTCTTTCGGCCGGAACGAAATCGTCCGGGCTAATACCCCGGATGGATGACGGTACCGGAAGAAGAAGCACCGGCTAACTACGTGCCAGCAGCCGCGGTAATACGTAGGGTGCAGGCGTTAATCGGAATTACTGGGCGTAAAGCGTGCGCAGGCGGCTTCTCAAGTCAGATGTGAAATCCCCGGGCTTAACCTGGGATCC
+
CCCCCCCCCCCCCCCCCCCCCCCCCCCCCCCCCCCCCCCCCCCCCCCCCCCCCCCCCCCCCCCCCCCCCC5CCCCCCCCCCCCCCC5CCCCCCCCCCCCCCCCCCCCCCCCCCCCCCCCCCCCCCCCCCCCCCCCCCCCCCCCCCCCCCCCCCCCCCCCCCCCCCCCCCCCCCCCCCCCCCCC5CCCCCCCCCCCCCCCCC5CCCCCCCCCCCCCCCCCCCCCCCCCCCCC5CCCCCCCCC5CCCCCCCCCCCCC5CCCCCCCCCCCCCCCCCCCCCCCCCCCCCCCCCCCCCCCCCC###
@VH01349:24:AACVJTHM5:1:1110:13649:37728 1:N:0:AGGTGAGA+GGCATAGA
AGCATGACTCCTACGGGAGGCAGCAGTAGGGAATCTTCCACAATGGACGAAAGTCTGATGGAGCAACGCCGCGTGAGTGAAGAAGGTTTTCGGATCGTAAAACTCTGTTGTAAGGGAAGAACACGTACGAGAGTAACTGCTCGTACCTTGACGGTACCTTATTAGAAAGCCACGGCTAACTACGTGCCAGCAGCCGCGGTAATACGTAGGGTGCTAGGGTTGTTCGGAATCACTGGGCGTAAAGGGCGCGTAGGCGGCCAAGGAAGTCGGATGTGAAAGCCCGGGGCTCAACCTCGGATAT
+
CCCCCCCCCCCCCCCCCCCCCCCCCCCCCCCCCCCCCCCCCCCCCCCCCCCCCCCCCCCCCCCCCCCCCCCCCCCCCCCCCCCCCCCCCCCCCCCCCCCCCCCCCCCCCCCCCCCCCCCCCCCCCCCCCCCCCCCCCCCCCCCCCCCCCCCCCCCCCCCCCCCCCCCCCCCCCCCCCCCCCCCCCCCCCCCCCCCCCCCCCCCCCCCCCCCCCCCCC*CCCCCCCCCCCCCCCCCCCCCCCCCCCCCCCCCCCCCCCCCCCCCCC*CCCCCCCCCCCC5CCCCCCC*CCCC*CCCCC*###
@VH01349:24:AACVJTHM5:1:1110:57693:39697 1:N:0:AGGTGAGA+GGCATAGA
AGCATGACTCCTACGGGAGGCAGCAGTAGGGAATCTTCCGCAATGGACGAAAGTCTGACGGAGCAACGCCGCGTGAACGATGAAGGCCTTCGGGTCGTAAAGTTCTGTTGTTAGGGAAGAACAAGTACGAGAGTAACTGCTCGTACCTTGACGGTACCTAACCAGAAAGCCACGGCTAACTACGTGCCAGCAGCCGCGGTAATACGTAGGTGGCAAGCGTTGTCCGGAATTATTGGGCGTAAAGCGCGCGCAGGTGGTTCCATAAGTCTGATGTGAAAGCCCACGGCTCAACCGTGGAAAT
+
C5CCC*CC*C5CCCCCCCCCCCCCCCCCCCCCCCCCCC*CCCCCCCCCCCCCCCCCCCCCCCCCCCCC*CCCCCCCCCC*CCCCCCCCCCCCCCCCCCCCCCCCCCCCCCCCCCCCCCCCCCCCCCCCCCCCCCCCCCCCCCCCCC5CCCCCCCCCCCCCCCCCCCCCCCCCCCCCCCCCCCCCCCCCCCCCCCCCCCCCCCCCCCCCCCCCCCCCCCCCCCCCCCCCCCCCCCCCCCCCCCCC5CCCCCCCCCCC5CCCCCC5CCCCCCCCCCCCCCCCCCCCCCCC*CCCCCCCCC###
@VH01349:24:AACVJTHM5:1:1110:54568:40624 1:N:0:AGGTGAGA+GGCATAGA
AGCATGACTCCTACGGGAGGCAGCAGTGGGGAATATTGCGCAATGGGCGAAAGCCTGACGCAGCAACGCCGCGTGAGTGATGAAGGCCTTCGGGTCGTAAAGCTCTGTCGGAGGGAACGAATGTTCTTGAGGTTAAAAGCCTCAGGAAGTGACGGTACCCTCAAAGGAAGCACCGGCTAACTCTGTGCCAGCAGCCGCGGTAATACAGAGGGTGCAAGCGTTGTTCGGAATTATTGGGCGTAAAGGGCGTGTAGGCGGTCTGCTAAGTCATGTGTGAAATCCCTCGGCTTAACCGAGGGGG
+
CCCCC*CCCCCCCCCCCCCCCCCCC5CCCCCCCC*C*CCCCCCCCCCCCCCCCCCCCCC*CCCCCCCCCCCCCCCCCCCCCCCCCCCCCCCCCCCCCCCCCCCCCCCCCCCCCCCCCCCCCCCCCCCCCCCCCCCCCCCCCCCCCCCCCCCCCCCCCCCCCCCCCCCCCCCCCCCCCCCCCCCCCCCCCCCCCC*CCCCCCCCCCCCCCCCCCCCCCCCCCCCCCCCCCCCC5CCCCCCCCCCCC5CCCCCCCC*CCCCCCCCCCCCCCCCCCCCCCCCCCCCCCCCCCCCCCCCCCC###
@VH01349:24:AACVJTHM5:1:1110:38265:40946 1:N:0:AGGTGAGA+GGCATAGA
AGCATGACTCCTACGGGAGGCAGCAGTGGGGAATATTGGACAATGGGGGCAACCCTGATCCAGCAATGCCGCGTGGGTGAAGAAGGCTTTCGGGTTGTAAAGCCCTTTCAGTAGGGAAGAAAAGCGATGTGTGAATAGCGCATCGTGTTGACGTTACCTACAGAAGAAGCCCCGGCTAACTACGTGCCAGCAGCCGCGGTAATACGTAGGGGGCAAGCGTTGTCCGGATTCATTGGGCGTAAAGAGCGTGTAGGCGGCCAGGTAGGTCGGTTGTGAAAACTGGAGGCTCAACCTCCAGCCG
+
CCCCCCCCCCCCCCCCCCCCCCCCCCCCCCCCCCCCCCCCCCCCCCCCCCCCCCCCCCCCCCC*CCCCCCCCCCCCCCCCCCCCCCCCCCCCCCCCCCCCCCCCCCCCCCCCCCCCCCCCCCCCCCCCCCCCCCCCCCCCCCCCCCCCCCCCCCCCCCCCCCCCCCCCCCCCCCCCCCCCCCCCCCCCCCC*CCCC5CCCCCCCCCCCCCCCCCCCCCCCCCCCCCCCCCCCCCCCCCCCCCCCCCCCCCCCCC5CCCCCCCCCCCCCCCCCCCCCCCCCCCCCCCCCCCCCCCC*C*###
@VH01349:24:AACVJTHM5:1:1110:27377:41647 1:N:0:AGGTGAGA+GGCATAGA
AGCATGACTCCTACGGGAGGCAGCAGTGGGGAATATTGCGCAATGGGCGGAAGCCTGACGCAGCGACGCCGCGTGGGGGATGACGGCCTTCGGGTTGTAAACCTCTTTCAGCACCGACGAAGCCTTTCGGGGTGACGGTAGGTGCAGAAGAAGCGCCGGCTAACTACGTGCCAGCAGCCGCGGTAATACGTAGGGCGCAAGCGTTGGCCGGAATTATTGGGCGTAAAGAGCTCGTAGGCGGTTTGTCGCGTCTGTCGTGAAAGCCCACGGCTTAACCGTGGGTCTGCGGTGGATACGGATA
+
CCCCCCCCCCCCCCCCCCCCCCCCCCCCCCCCCCCCCCCCCCCCCCCCCCCCCCCCCCCCCCCCCCCC5CCCCCCCCCCCCCCCCCCCCCCCCCCCCCCCCCCCCCCCCCCCCCCCCCCCCCCCCCCCCCCCCCCCCCCCCCCCCCCCCCCCCCCCCCCCCCCCCCCCCCCCCCCCCCCCC5CCCCCCCCCCCCCCC*CCCCCCCCCCCCCCCCCCCCCCCCCCCCCC5CCCCCCCCCCCCCCCCCCCCCCCCCCCCCCCCCCCC5CCC5CCCCCCCC*CCCCCCC5CCCCCCCCCC5###
@VH01349:24:AACVJTHM5:1:1110:41711:41931 1:N:0:AGGTGAGA+GGCATAGA
AGCATGACTCCTACGGGGGCAGCAGTGGGGAATTTTGGACAATGGGCGCAAGCCTGATCCAGCCATGCCGCGTGAGTGAAGAAGGCCTTCGGGTTGTAAAGCTCTTTCGGCGGGGACGAAACGGTCCGTGACAACACCACGGACTAATGACGGTACTCGCAGAAGAAGCACCGGCTAACTACGTGCCAGCAGCCGCGGTAATACGTAGGGTGCGGGCGTTAATCGGAATTACTGGGCGTAAAGCGTGCGCAGGCGGCTCCTTAAGTCAGATGTGAAATCCCCGGGCTTAACCTGGGAAGAC
+
CCCCCCCCCC5CCCC5CCCCCCCCCCCCCCCCCCCCCCCCCCCCCCCCCCCCCCCCCCCCCCCCCCCCCC*CCCC*CCCCCCCCCCCCCCCCCCCCCCCCCCCCCCCCCCCCCCCC5CCCCCCCCCCCCCCCCCCCCCCCCCCCCCCCCCCCCCCCCCCCCCCCCCCCCCCCCCCCCCCCCCCCCCCCCCC*CCCCCCC5CCCCCCCCCCCCCCCCCCCCCCCCCCCCCCCCCCCCCCCCCCCCCCC5CCCCCCCC*CCCCCCCCCCCCCC5CCCCCCCCCCC*CCCCCCCCC*CCCC###
@VH01349:24:AACVJTHM5:1:1110:16357:45130 1:N:0:AGGTGAGA+GGCATAGA
AGCATGACTCCTACGGGAGGCAGCAGTGGGGAATATTGGACAATGGGGGCAACCCTGATCCAGCAATGCCGCGTGAGTGATGAAGGCCTTCGGGTTGTAAAGCTCTTTTGGCGGGGACGATGATGACGGTACCCGCAGAATAAGCCCCGGCTAACTTCGTGCCAGCAGCCGCGGTAATACGAAGGGGGCAAGCGTTGTTCGGAATTACTGGGCGTAAAGGGCGCGTAGGCGGCTTACCAAGTCAGGCGTGAAATTCCCGGGCTCAACCTGGGGGCTGCGCTTGATACTGGTAGACTTGCGT
+
CCCCCCCCCCCCCCCCCCCCCCCCCCCCCCCCCCCCCCCCCCCCCCCCCCCCCCCCCCCCCCCCCCCC5CCCCCCCCCCCCCCCCCCCCCCCCCCCCCCCCCCCCCCCCCCCCCCCCCCCCCCCCCCCCCCCCCCCCCCCCCCCCCCCCCCCCCCCCCCCCCCCCCCCCCCCCCCCCC5CCCCCCCCCCCCCCCCCCCCCCCCCCCCCCCCCCCCCCCCCCCCCCCCCCCCCCCCCCCCCCCCCCCCCCCCCCCCCCCCCCCCCCCCCCCCCCC*CCCCCCCCCCCCCCCCCCCCCCC###
@VH01349:24:AACVJTHM5:1:1110:21431:47326 1:N:0:AGGTGAGA+GGCATAGA
AGCATGACTCCTACGGGAGGCAGCAGTGGGGAATCTTGCGCAATGGCCGAGAGGCTGACGCAGCGACGCCGCGTGTGGGAGGACGCCCTTCGGGGTGTAAACCACTGTTGCCCGGGACGAACATCAGGGGTGGCCCTGACTGACGGTACCGGGTGAGGAAGCACCGGCTAACTCCGTGCCAGCAGCCGCGGTAATACGGAGGGTGCGAGCGTTGTCCGGAATCACTGGGCGTAAAGGGCGCGTAGGCGGCCGACTCAAGCGTGGGGTGAAAGTCCGGGGCTCAACTCCGGATCGGCCTTGC
+
CCCCCCCCCCCCCCCCCCCCCCCCCCCCCCCCCCCCCCCCCCCCCCCCCCCCCC5CCCCCCCCCCCCCCCCCCCCCCCCCCCCCCCCCCCCCCCCCCCCCCCCCCCCCCCCCCCC*CCCCCCCCCCCCCCCCCCCCCCCCCCCCCCCCCCC5CCCCCCCCCCCCCCCCCCCCCCCCCCCCCCCCCCCCCCCCCCCCCCCCCCCCCCCCCCCCCCCCCCCCCCCCCC*CCCCCCCCCCC*CCCCCCCCCCCCCCCCCCCCCCCCCCCCCCCCCCCCCCCCCCCCCCCCCCCCC5CCCCC###
@VH01349:24:AACVJTHM5:1:1110:22889:47534 1:N:0:AGGTGAGA+GGCATAGA
AGCATGACTCCTACGGGAGGCAGCAGTGGGGAATATTGGACAATGGGCGCAAGCCTGATCCAGCGACGCCGCGTGGGTGATGAAGGCCTTCGGGTTGTAAAGCCCTTTCACCGGGGACGATGATGACGGTACCCGGAGAAGAAGCACCGGCTAACTCCGTGCCAGCAGCCGCGGTAAGACGGAGGGTGCTAGCGTTGTTCGGAATCACTGGGCGTAAAGGGCGCGTAGGCGGCTTCAGGTGTCGGCTGTGAAAGCCCGGGGCTCAACCCCGGAGGTGCAGCCGAAACTCTGGGGCTGGCTT
+
CCCCCCCCCCCCCCCCCCCCCCCCCCCCCCCCCCCCCCCCCCCCCCCCCCCCCCCCCCCCCCCCCCCCCCC5CCC5CCCCCCCCCCCCCCCCCCCCCCCCCCCCCCCCCCCCCCCCCCCCCCCCCCCCCCCCCCCCCCCCCCCCCCCCCCCCCCCCCCCCCCCCCCCCCCCCCCCCCCCCCCCCCCCCCCCCCCCCCCCCCCCCCCCCCCCCCCCCCCCCCCCC5CCCCCCCCCCCCC5CCCCCCCCCCCCCCCCCCC*CCCCCCCCCCCCCCC*CCCCCCCCCCCCCCCCCCCCC*C###
@VH01349:24:AACVJTHM5:1:1110:58867:48178 1:N:0:AGGTGAGA+GGCATAGA
AGCATGACTCCTACGGGAGGCAGCAGTGGGGAATATTGGACAATGGGCGAAAGCCTGATCCAGCAATGCCGCGTGAGTGATGAAGGCCTTAGGGTTGTAAAGCTTTTTTACTAGGGATGATAATGACAGTACCTGGAGAATAAGCTCCGGCTAACTCCGTGCCAGCAGCCGCGGTAATACGGAGGGAGCTAGCGTTGTTCGGAATTACTGGGCGTAAAGCGCGCGTAGGCGGCTTTTCAAGTCAGGGGTGAAATCCCGGGGCTCAACCCCGGAACTGCCCTTGAAACTGGATGGCTAGGTT
+
CC*CCC5CCCCCCCCCCCC*CCCCCCCCCCCCCCCCCCCCCCCCCCCCCCCCCCCCCCCCCCC*CCCCCCCCCCCCCCC*CC*CCCCCCCCCCCCCCCCCCC5CCCCCCCCCCCCCCCCCCCCCCCCCCCCC5CCCCCCCCCCCCCCCCCCCCCCCCCCCCCCCCCCCCCCCCCCCCCCCCCCCCCCCCCCCCCCCCCCCCCCCCCCCCCCCCCCC5CCCCCCCCCCC5CCCCCCCCCCCCCCCCCCCCCCCCCCCCCCCCCCCCCCCCCCCCCCCCCCCCCCC*CCCCCCCCCCCC5###
@VH01349:24:AACVJTHM5:1:1110:20409:49484 1:N:0:AGGTGAGA+GGCATAGA
AGCATGACTCCTACGGGAGGCAGCAGTGGGGAATATTGGACAATGGGCGCAAGCCTGATCCAGCCATGCCGCGTGGGTGATGAAGGCCCTAGGGTTGTAAAGCCCTTTCGGCGGGGAAGATAATGACGGTACCCGCAGAAGAAGCCCCGGCTAACTTCGTGCCAGCAGCCGCGGTAATACGAAGGGGGCTAGCGTTGCTCGGAATCACTGGGCGTAAAGCGCACGTAGGCGGCTCTTTAAGTCGGGGGTGAAATCCTGGAGCTCAACTCCAGAACTGCCTTCGATACTGAGGAGCTTGCAT
+
CCCCCCCCCCCCCCCCCCCC5CCCCCCCCCCCCCCCC5CCCCCCCCCCC5CCCCCCCCCCCCCCCCCCCCCCCCCCCCCCCCCCCCCCCCCCCCCCCCCCCCCCCCCCCCCCCCCCCCCCCCCCCCCCCCCCCCCCCCCCCCCCCCCCCCCCCCCCCCCC5CCCCCCCCCCCCCCCCCCCCCCCCCCCCCCCCCCCCCCCCCCCCCCCCCCCCCCCCCCCCCCCCCCCCCCC5CCCCCCCCCCCC5CCCCCCCCCCCCCCCCCCCCCCCCCCCCCCCCCCCCCCCCCCCCCCCC*CCC###
@VH01349:24:AACVJTHM5:1:1110:25048:52835 1:N:0:AGGTGAGA+GGCATAGA
AGCATGACTCCTACGGGAGGCAGCAGTAGGGAATCTTCGGCAATGGGCGAAAGCCTGACCGAGCAACGCCGCGTGAATGATGAAGGCCTTCGGGTTGTAAAATTCTGTTATAAGGGAAGAACGACTTTAGTAGGAAATGGCTAAAGTGTGACGGTACCTTATGAGAAAGCCACGGCTAACTACGTGCCAGCAGCCGCGGTAATACGTAGGTGGCAAGCGTTATCCGGAATTATTGGGCGTAAAGAGCGCGCAGGTGGTTGATTAAGTCTGATGTGAAAGCCCACGGCTTAACCGTGGAGAT
+
CCCCCCCCCCCCCCCCCCCCCCCCCCCCCCCCCCCCCCCCCCCCCCCCCCCCCCCCCCCCCCCCCCCCCCCCCCCCCCCCCCCCCCCCCCCCCCCCCCCCCCCCCCCCCCC*CCCCCCC5CCCCCCCCCCCCCCCCCCCCCCCCCCCCCCCCCCCCCCCCCCCCCCCCCCCCCCCCCCCCCCCCCCCCCCCCCCCCCCCCC*CCCCCCCCCCCCCCCC*CC*CCCCCCCCCCCCCCCCCCCC*C*CC5CCCCCCCCCCCCCCCCCCCCCCCCCCCCCCC*C*CCCCCCCCCCCCCCC5###
@VH01349:24:AACVJTHM5:1:1110:28400:55240 1:N:0:AGGTGAGA+GGCATAGA
AGCATGACTCCTACGGGAGGCAGCAGTAGGGAATCTTCGGCAATGGACGAAAGTCTGACCGAGCAACGCCGCGTGAGTGAGGAAGGTCTTCGGATCGTAAAGCTCTGTTGCCAGGGAAGAAACTCCGGGAGAGGGAATGCTCCCGGATTGACGGTACCTGAGAAGAAAGCCCCGGCTAACTACGTGCCAGCAGCCGCGGTAATACGTAGGGGGCGAGCGTTGTCCGGAATTATTGGGCGTAAAGCGCGCGCACGCGGTTCTTTAAGTCTTGTGTTTAAGCCCGGGGCTCAACCCCGGATGA
+
CCCCCCCCCCCCCCCCCCCCCCCCCCCCCCCCCCCCCCCCCCCCCCCCCCCCCCCCCCCCCCC*CCCCCCCCCCCCCCCCCCCCCCCCCCCCCCCCCCCCCCCCCCCCCCCCCCCCCCCCCCCCCCCCCCCCCCCCCCCCCCC*C5CCCCCCCCCCCCCCCCCCCCCCCCCCCCCCCCCCCCCCCCCCCCCCCCCCCCCCCCCCCCCCCCCCCC5CC*CCCCC*CCCCCCC*CCCCCCC5CCC5CCCCC5CC*CC*5CCCCCCCC5CC*CCCCCCCCCCCC*CCCCCCCCCCCCCC**###
@VH01349:24:AACVJTHM5:1:1110:37432:55448 1:N:0:AGGTGAGA+GGCATAGA
AGCATGACTCCTACGGGAGGCAGCAGTGGGGAATATTGGACAATGGGCGAAAGCCTGATCCAGCGACGCCGCGTGTGTGAAGAAGGCCTGCGGGTTGTAAAGCACTTTCGATGGGAACGAAATGTGCCGGGCTAATACCCCGGCAAGCTGACGTTACTCAATGAAGAAGCACCGGCTAACTCTGTGCCAGCAGCCGCGGTAATACAGAGGGTGCGAGCGTTAATCGGAATTACTGGGCGTAAAGCGCACGTAGGTGGCGACGTAAGTCGGGTGTGAAAGCCCCGGGCTCAACCTGGGATCC
+
CC*CCCCCCC5CCCCCCCCC5CCCCCCCCCCCCC5CCCCCCCCC5CCCCCCCCCCC5CCCC5*CCCCCCCC*CCCCCCCCCC*CCCCCC*CCCCCCCCCCCCCCCCCCCCCC5CCCCC*CCCCCCCCCCCCCCCCCCCCCCCCCCCCCCCCCCCCCCCCCCCCCCCCCC5C5CCCCCCCCC*CCCC*CCCCCCCCCCCCCCCC5CC5C*CCCCC*CCCCCCC5CCCCCCC55CCCCC5CCCCCCCCCC5CCCCCCCCC5CC5CCC*CCCCCCCCCCCCC*CCCCCC*CC5CCCC5C5C###
@VH01349:24:AACVJTHM5:1:1110:42696:55599 1:N:0:AGGTGAGA+GGCATAGA
AGCATGACTCCTACGGGAGGCAGCAGTAGGGAATCTTCGGCAATGGACGCAAGTCTGACCGAGCAATGCCGCGTGAGTGAGGAAGGCCCTCGGGTCGTAAAGCTCTGTTATCAGGGAAGAACGCTTGGGAGAGTAACTGCTCTCAAGGTGACGGTACCTGAGAAGAAAGCCCCGGCTAACTACGTGCCAGCAGCCGCGGTAATACGTAGGGGGCAAGCGTTGTCCGGAATTATTGGGCGTAAAGCGCGCGCAGGCGGCTATTTAAGTCTTATGTATAAACCCAAGGCTCAACCTTGGAGTG
+
CCCCCCCCCCCCCCCCCCCCCCCCCCCCCCCCCCCCCCCCCCCCCCCCCCCCCCCCCCCCCCCCCCCCCCCCCCCCCCCCCCCCCCCCCCCCCCCCCCCCCC5CCCCCCCCCCCCCCCCCCCCCCCCCCCC5CCCCCCCCCCCCCCCCCCCCCCCCCCCCCCCCCCCCCCCCCCCCCCCCCCCCC5CCCCCCCCCCCCCCCCCCCCCCCCCCCCCC5CCCC5CCCCCCCCCCCCCCCCCCCCCCCCCCCCCCCCCCCCCCCCC5CCCCCCCC5CCCCCCCCCCCC*CC*CCCC5CCCC###
@VH01349:24:AACVJTHM5:1:1111:37621:1189 1:N:0:AGGTGAGA+GGCATAGA
AGCATGACTCCTACGGGAGGCAGCAGTAGGGAATCTTCCGCAATGGACGAAAGTCTGACGGAGGAACGCCGCGTGAGTGATGAAGGTTTTCGGATCGTAAAACTCTGTTGTTAGGGAAGAACAAGTACCGTTCGAATAGGGCGGTACCTTGACGGTACCTAACCAGAAAGCCACGGCTAACTACGTGCCAGCAGCCGCGGTAATACGTAGGTGGCAAGCGTTGTCCGGAATTATTGGGCGTAAAGCGGGGGCAGGCGGTTTCTTAAGTCTGATGTGAAAGCCCCCGGCTCTACCGGGGTTG
+
5C*CCCCCCCCCCC*CCC5C5C5CC5C5CCCCCC5CC*CC5CCCCCCCC5CC5CCCC*55*C**CCC**CC*C5C*CCC*CCCC5CCC5CCCCCCCC5C5CCCC5CCCCCCCCCCCCCCCC5CC*CC5CCCCC*CCCCCCC55CC5CCCCCCCCCCCCCCCC55C5CCCCC*CCCCCCCCCCCCCCC*CCCCCCCCC*CCCCCC*CCC5CCCCCC5CCCCCC*5*C5CCCCCCCCCCCCCCC5CCC5*C**CCC5CCCCCC*CCCCCC5C5CCCCCCCC5*CCC*C5CC**CC5CC55###
@VH01349:24:AACVJTHM5:1:1111:59170:1265 1:N:0:AGGTGAGA+GGCATAGA
AGCATGACTCCTCGGGAGGGAGCAGTAGGGAATCTTCCGCAATGGACGAAAGTCTGACGGAGCAACGCCGCGTGAGTGATGAAGGCTTTCGGGTCGTAAAACTCTGTTGTTAGGGAAGAATAAGTGCTAGTTGAATAAGCTGGCACCTTGACGGTACCTAACCAGAAAGCCACAGCTAACTACGTGCCAGCAGCCGCGGTAATACGTAGGTGGGTAGCGTTATCCGGAATTATTGCGCGTAAAGGGCGCGCACGTGGTTTCTTAAGTCTGATGTGAAAGCCCACGGCTCAACCCGGGCTTA
+
CCCCCCCCC5CCCCCCCCC*CC55CCCCCCCCC5CCC5CCCCCCCCCCCCCCCCCCCC**5*CCCCC*CCCCCCCCCCCCCCCCC5*CC5CCCCCCCCCCCCCCC5CCC*5CCCCCCCCCC*55C*CCC55CCCCC5*55CC5*CC5CC*5CCCCCCC55C5C*5CCCC*CCCCCCCCC*CCCCC*C*CC*CC*5**555*5555C555555C5*C5**5**5*555C5555C555*555*5C555555C*C55C5*C5C5C*5CC5CC5C*CC5CCCCC**C5*5CCC*C555*55C###
@VH01349:24:AACVJTHM5:1:1111:64055:3007 1:N:0:AGGTGAGA+GGCATAGA
AGCATGACTCCTACGGGAGGCAGCAGTGAGGAATATTGGTCAATGGGCGCAAGCCTGAACCAGCCATGCCGCGTGCAGGATGACGGTCCTATGGATTGTAAACTGCTTTTGTACGGGAAGAAACAACTCTACGTGTAGAGTCTTGACGGTACCGTAAGAATAAGGATCGGCTAACTCCGTGCCAGCAGCCGCGGTAATACGGAGGATCCAAGCGTTATCCGGAATCATTGGGTTTAAAGGGTCCGTAGGCGGTTTTATAAGTCAGTGGTGAAATCCGGCAGCTTAACTGTCGAACTGCGCT
+
CCCCCCCCCCCCCCCCCCCCCCCCCCCCCCCCCCCCCCCCCCCCCCCCCCCCCCCCCCCCCCCCCCCCCCCCCCCCCCCCCCCCCCCCCCCCCCCCCCCCCCCCC5CCCCCCCCCCCCCCCCCCCCCCCCCCCCCCCCCCCCCCCCCCCCCCCCCCCC5CCCCC*CCCCCCCCCCCCCCCCCCCCCCCCCCCCCCCCCCCCCCCCCCCCCCC*CCC5CCCCCCCCCCCCCCCCCCCCC*CCCCCCCCCCCCCCCCCCCCCCCCCCC*CCCCCCCCCCCCCCCCCCCCCCCCCCCCCCC###
@VH01349:24:AACVJTHM5:1:1111:43681:3385 1:N:0:AGGTGAGA+GGCATAGA
AGCATGACTCCTACGGGAGGCAGCAGTGGGGAATATTGGACAATGGGCGCAAGCCTGATCCAGCAATGCCGCGTGAGTGATGAAGGCCTTCGGGTTGTAAAGCTCTTTCGCACGCGACGATGATGACGGTAGCGTGAGAAGAAGCCCCGGCTAACTTCGTGCCAGCAGCCGCGGTAATACGAAGGGGGCTAGCGTTGTTCGGAATTACTGGGCGTAAAGGGCGCGTAGGCGGTGTGTCAAGTCAGGCGTGAAAGCCCCGGGCTCAACCTGGGAACCGCGCTTGAGACTGGCACGCTAGCGG
+
CC*CCCCCCCCCCCCCCCCCCCCCCCCCCCCCCCCCCCCCCCCCCCCCCCC5CCCCCCCCCCCCCCCCCCCCCCC*CCCCCCCCCCCCCCCCCCCCCCCCCCCCCCCCCCCCCCCCCCCCCCCCCCCCCCCCCCCCCCCCCCCCCCCCCCCCCCCCCCCCCCCCCCCCCCCCCCCCCCCCCCCCCCCCCCCCCCCCCCCCCCCCCCCCCCCCCCCCCCCCCCCCCCCCCCCCCCCCCCCCCCCCC5CCCCCCCCCCCCCCCCCCCCCCCCCCCCCCCCC5CCCCC5CCCCCCCCCCCC###
@VH01349:24:AACVJTHM5:1:1111:27301:4124 1:N:0:AGGTGAGA+GGCATAGA
AGCATGACTCCTACGGGAGGCAGCAGTGGGGAATATTGGACAATGGGGGCAACCCTGATCCAGCGATGCCGCGTGGGTGAAGAAGGCCTTCGGGTTGTAAAGCCCTTTAGGTCGGGACGAAGGATAGTGGAGGAAATGCCATTATTTTGACGGTACCGACAGAATAAGCACCGGCAAACTCTGTGCCAGCAGCCGCGGTAATACAGAGGGTGCGAGCGTTAATCGGATTTACTGGGCGTAAAGGGCGCGTAGGCGGTGTGATGTGTGTGATGTGAAAGCCCCGGGCTTAACCTGGGAACCA
+
CC5CCCCCCCCCCCCCCCCCCCCCCCCCCCCCCCCCCCCCCCCCCCCC*CCCCCCCCCCCCCCCCCCCCCCCCCCCCCCCCCCCCCCCCCCCCCCCCCCCCCCCCCCCCCCCCCCCC5CCCCCCCCCCCCCCCCCCC*C5CCCCCCCCCCCC5CCCCCCCCCCCCCCCCCCCCCCCCCCCCC5CCCCCCCCCCCCCCCCCCCCCCCCCCCCCCCCCCCCCCCCCCCCCCCCCCCCCCCCCCCCCCCCCCCCCCCCCCCCCCCCCCCCCCCCCCCCCCCCCCCCCCCCCCCCCCCCCCC###
@VH01349:24:AACVJTHM5:1:1111:34970:4559 1:N:0:AGGTGAGA+GGCATAGA
AGCATGACTCCTACGGGAGGCAGCAGTGGGGAATCTTGGACAATGGGGGCAACCCTGATCCAGCGACGCCGCGTGGGTGATGAAGGCCTTCGGGTTGTAAAGCCCTTTCACCGGGGACGATGATGACGGTACCCGGAGAAGAAGCACCGGCTAACTCCGTGCCAGCAGCCGCGGTAAGACGGAGGGTGCTAGCGTTGTTCGGAATCACTGGGCGTAAAGGGCGCGTAGGCGGCCAAGGCAGTCGGCTCGTGAAAGCCCGGGGCTCAACCCCGGAGGTGCGGCCGATACTCTTTGGCTCGCG
+
CCCCCCCCCCCCCCCCCCCCCCCCCCCCCCCCCCCCCC*CCCCCCCCCCCCCCCCC5CCCCCCCCCCCCCCCCCCCCCCCCCCCCCCCCCCCCCCCCCC5CCCCCCCCCCCCCCCCCCCCCCCCCCCCCCCCCCCCCCCCC*CCCCCCCCCCCCCCCCCCCCCCCCCCCCCCCCCCC*5CCCC5CCCCCCCCCCCCCCCCCCCCCCCCCCCCCCCCCCCCCCCCCCCCCCCCCCCCCC*CCCCCCCCCCCCCCCCCCCCCCCCCCCCCCCCCCCCCCC*CCCCCCCCCCCCCCC5CCC###
@VH01349:24:AACVJTHM5:1:1111:63430:8024 1:N:0:AGGTGAGA+GGCATAGA
AGCATGACTCCTACGGGAGGCAGCAGTGGGGAATATTGGACAATGGGCGAAAGCCTGATCCAGCGACGCCGCGTGGGTGAAGAAGGCCTGCGGGTTGTAAAGCCCTTTCGGTGGGGAAGAAAAGCCTCGAGTTAATACCTCGGGGTCTTGACGTAACCCATAGAAGAAGCACCGGCTAACTCTGTGCCAGCAGCCGCGGTAATACAGAGGGTGCGAGCGTTAATCGGAATTACTGGGCGTAAAGCGCGCGTAGGCGGCTTTGCAAGTCGGGTGTGAAATCCCCAGGCTTAACCTGGGACAA
+
CCCCCCCCCCCCCCCCCCCCCCCCCCCCCCCCCCCCCCCCCCCCCCCCCCCCCCCCCCCCCCCCCCCCCCCCCCCCCCCCCC*5CCCCCCCCCCCCCCCCCCCCCCCCCCCCCCCCCCC5CCCCCCCCCCCCCCCCCCCCCCCCCCCCCCCCCCCCCCC5CCCCCCCCCCCCCCCCCCCCCCCCCCCCCCCCCCCCCCCCCCCCCCCCCCCCCCCCCCCCCCCCCC5CCCCCCCCCCCC5CCCCCCCCCCCCCC*CC5CCCCCCCCCCCCCCCCCCC5CCCCCCC5CCCCCCCCCCCC###
@VH01349:24:AACVJTHM5:1:1111:44343:10068 1:N:0:AGGTGAGA+GGCATAGA
AGCATGACTCCTACGGGAGGCAGCAGTAGGGAATCTTCCGCAATGGACGCAAGTCTGACGGAGCAACGCCGCGTGAGTGATGAAGGTCTTCGGATCGTAAAACTCTGTTGTTAGTGAAGAACAAGTACCGTTCAAATAGGTCGGTACCTTGACGGTAACTAACGAGAAAGCCACGGCTAACTACGTGCCAGCAGCCGCGGTAATACGTAGGTGGCAAGCGTTGTCCGGAATTATTGGGCGTAAAGGGCGCGCAGGCGGCCGATTAAGTCTGATGTGAAATCCCACGGCTTAACCGTGGAGC
+
CCCCCCCCCCCCCCCCCCCCCCCCCCCCCCCCCCCCCCCCCCCCCCCCCCCCCCCCCCCCCCCCCCCCCCCCCCCCCCCCCCCCCCCCCCCCCCCCCCCCCCCCCCCCCCCCCCCCCCCCCCCCCCCCCCCCCCCCCCCCCCCCCCCCCCCCCCCCCCCCCCCCCCCCCCCCCCCC5CCCCCCCCCCCCCCCCCCCCCCCCCCCCCCCCCCCCCCCCCCCCCCCCCCCCC5CCCCCCCCCCCCCCCCCCCCCCCCCCCCCCCCCCCCCCCCCCCCCCCCCCCCCCCCCCCCCCCCCCC###
@VH01349:24:AACVJTHM5:1:1111:17152:10220 1:N:0:AGGTGAGA+GGCATAGA
AGCATGACTCCTACGGGAGGCAGCAGTGGGGAATATTGGACAATGGGGGCAACCCTGATCCAGCAATGCCGCGTGTGTGAAGAAGGCCTGCGGGTTGTAAAGCACTTTCAGAGGGGAAGAAAAAATCGGAGCTAACACCTCCGAGCTTGACGTTACCCTTAGAAGAAGCACCGGCTAACTCCGTGCCAGCAGCCGCGGTAATACGGAGGGTGCAAGCGTTAATCGGAATCACTGGGCGTAAAGGGCGCGTAGGCGGCACGTCAAGCGTGTGGTGAAAGCCCGGGGCTCAACCCCGGGTACA
+
CCCCCCCCCCCCCCCCCCCCCC5CCCCCCCCCCC5CCCCCCCCCC5CCCCCCCCCCCCCCCC*CCCC*CCCCCCCC*C5CC*CCCCCCCCCCCCCCCCCCCC5CCCCCCCCCCCCCCCCCCCCCCCCC5CCCCCCCCCCCCCCCCCCCCCCCCCCC55CCCCCCCCCCCCCCCCCCCCCCC5CCCCCCCCCCCCC5CCCCCCCCCCCCCCCCCCCCCCCCCCCCCCCCCCCCCCCCCCCC5CCCCCCCCCCCCC5C5CCCCCCCCCCCCCCCCCCCCCCCCCCCCCC*CCCC5C*CCC###
@VH01349:24:AACVJTHM5:1:1111:70096:10788 1:N:0:AGGTGAGA+GGCATAGA
AGCATGACCCCTACGGGAGGCAGCAGTAGGGAATCTTCCGCAATGGACGAAAGTCTGACGGAGCAACGCCGCGTGAACGAAGAAGGCCTTCGGGTCGTAAAGTTCTGTTGTTAGGGAAGAACAAGTACCAGAGTAACTGCTGGTACCTTGACGGTACCTAACCAGAAAGCCACGGCTAACTACGTGCCAGCAGCCGCGGTAATACGTAGGTGGCAAGCGTTGTCCGGAATTATTGGGCGTAAAGCGCGCGCAGGTGGTTCCTTAAGTCTGATGTGAAAGCCCACGGCTCAACCGTGGATTC
+
CCCCCCCCCCCCCCCCCCC5CCCCCCCCCCCCCCCCCCCCCCCCCCCCCCCCCCCCCCCCCCCCCCCC*CCCCCCCCCCCCCCCCCC5CCCCCCCCCCCCCCCCCCCCCCCCCCCCCC*CCCCCCCCCCCCCCCCCCCCCCCCCCCCCCCCCCCCCCCCCCCCCCCCCCCCCCCCCCCCCCCCCCCCCCC5CCCCCC5CCCCCCCCCCCCCCC*CCCCCCCCCC55CCCCCCCC5CC55CCCCCC*CCCCCCC*C5CCCCCCCCCCCCCCCCCCCCCCCC55CCCCCCCCCCCC5CC*###
@VH01349:24:AACVJTHM5:1:1111:23855:16543 1:N:0:AGGTGAGA+GGCATAGA
AGCATGACTCCTACGGGAGGCAGCAGTGGGGAATATTGGACAATGGGCGAAAGCCTGATCCAGCAATGCCGCGTGAGTGATGAAGGCCTTAGGGTTGTAAAGCTCTTTCGGCGGGGACGATGATGACGGTACCCGCAGAAGAAGCCCCGGCTAACTCCGTGCCAGCAGCCGCGGTAATACGGAGGGGGCTAGCGTTGTTCGGAATTACTGGGCGTAAAGGGCGCGCAGGCGGCTGCTCAAGTCAGGCGTGAAAGGCCTGGGCTCAACCCGGGAATTGCGCTTGAGACTGAGCTGGCTTATT
+
5C5CCCCCCCCCCCCCCCCCCCCCCCCCCCCCCCCCCCCCCCCCCCCCCCCCCCCCCCCCCCCCCCCC5CCCCCCCCCCCCCCCCCCCCCCCCCCCCCCCCCCCCCCCCCCCCCCCCCCCCCCCCCCCCCCCCCCCCCCCCCCCCCCCCCCCCCCCCCCCCCCC5CCCCCCCCCCCCCCCCCCCCC5CCCCCCCCCCCCCCCCCCCCCCCC5CCCCCCCCCCC*CCCCCCCCCCCCCCCCCCCCCCCCCC5CCCCCCCCCCCCCCCCCCCCCCCCCCCCCCCCCCCCCCCCCCCCCCC###
@VH01349:24:AACVJTHM5:1:1111:63809:18209 1:N:0:AGGTGAGA+GGCATAGA
AGCATGACTCCTACGGGAGGCAGCAGTGGGGAATCTTGCGCAATGGCCGAAAGGCTGACGCAGCGACGCCGCATGTGGGAGGACGCCCTTCGGGGTGTAACCCACTGTTGCCCGGGACGAACCTCCTCTTTCGAGGGGACTGACGGTACCGGGTGAGGAAGCACCGGCTAACTCCGTGCCGGGAGCCGCGGTAATACGGAGGGTGCGAGCGTTGTCCGGAATCACTGGGCGTAAAGGGCGCGTAGGTGGCACAGCATGCGTGCGGTGAAAGCCCGGGGCTCAACTCCGGGTCGGCCGTCAC
+
CCCCCCCCC5CCCCC*CCC5CCCCC5C555*CCCCCC*CCCCCCCC*CCCCC5*CCCCCCCCC5CCCCC5CCCCCC5*CCCCCC5*C*5CCCCCCCCCCC*5*CCCCC5CCCCCC*CCCCCCCC5C555CCC5CCC5CC5C*C5CCCCC5CCC5CC*5CC*CCC*CCCCCCC5CC*C55C5**C5*C5*5CCCC5CC5C55C5C5CC55C*CC**CCC5CCCC*55CC5CCCCCCCC*C55CC55C55C5C5CCCC*555CCCCCCC*CCC5C5CCCC5CCCCC5*5CC*C*5*C55C###
@VH01349:24:AACVJTHM5:1:1111:64377:18966 1:N:0:AGGTGAGA+GGCATAGA
AGCATGACTCCTACGGGAGGCAGCAGTGGGGAATCTTGCGCAATGGCCGAAAGGCTGACGCAGCGACGCCGCATGTGGGAGGACGCCCTTCGGGGTGTAAACCACTGTTGCCCGGGACGAACCTCCTCTTTCGAGGGGACTGACGGTACCGGGTGAGGAAGCACCGGCTAACTCCGTGCCGGCAGCCGCGGTAATACGGAGGGTGCGAGCGTTGTCCGGAATCACTGGGCGTAAAGGGCGCGTAGGTGGCACAGCAAGCGTGCGGTGAAAGCCCGGGGCTCAACTCCGGGTCGGCCGTCAC
+
CCCCCCCCCCCCCCCCCCC5CCCCCCCCCCCCCCCC5CCCCCCC5CCCCCCCCCCCCCCCCC*CCCCCCCCCCCCCC*CCCCCCCCCCCCCCCCCCCCCCCCCCCCCCCCCCCCCCCCCCCCCCCCCCCCCCCCCCCCCCCCCCCCCCCCCCCCCCCCCCCCC5CCCCCCCCCCCCCCCCCCCCCCCCCCCCCCCCCCCCCCCCCC5CCCCCCC5CCCCCCCCCCCCCCCCCCCCCCC*CCCCCC*CCC5C5CC*CCCCCCCCCCCCCCCCCCCCCCCCCCCCCCCCCCCCCCCCCCC###
@VH01349:24:AACVJTHM5:1:1111:63752:19023 1:N:0:AGGTGAGA+GGCATAGA
AGCATGACTCCTACGGGAGGCAGCAGTAAGGGATATTGCACAATGGGCGCAAGCCTGATGCAGCAACGCCGCGTGCCCGATGAAGGCCTTCGGGTCGTAAAGGGCTTTTCTGGCTGAAGAGGAAGGACAGTAAGCCAGGAATAAGTGTCGGCTAACTACGTGCCAGCAGCCGCGGTAAAACGTAGGACGCAAGCGTTATCCGGAGTTACTGGGCGTAAAGCGCGGGCAGGCGGTGGTCTAAGTCTGATGTGAAAGCTCCCGGCTCAACCGGGCGAGGGCATTGGAAACTAGATCGCTGTAG
+
CCCCCCCCCCCCCCCCCCCCCCC5CCCCCCCCCCCCCCCCCCCCCCCCCCCCCCCCCCCCCCCCCCCCCCCCCCCCCCCCCCCCCCCCCCCCCCCCCCCCCCCCCCCCCCCCCCCCCCCCCCCCCCCCCCCCCCCCCCCCCCCCCCCCCCCCCCCCCCC5CCCCCCCCCCC*5CCCCCCCCCCCCCCCCCCCCCCCCCCCCCCCCCCCCCCCCCCC*CCCCC*CCCCCCCCCCCCCCCCCCCCCCCC55CCCCC5CCC5CCCCCCCCCC*CCCCCCCCC*CCCCCCCCCCCCC*C*CC###
@VH01349:24:AACVJTHM5:1:1111:33948:21636 1:N:0:ACGTGAGA+GGCATAGA
AGCATGACTCCTACGGGAGGCAGCAGCAAGGAATCTTCCGCAATGGACGCAAGTCTGACGGAGCAACGCCGCGTGGGGGATGACACCCTTCGGGGCGTAAACCCCTTTTCTTGGGGAAGAAGACCGGGAGCGATCCTGGTTTGACGGTACCCGAGGAAGAAGGCCCGCCTAACCACGTCCCAGCAGCCGCGGTAATACGTGGGGGCCGAGCGTTGTCCGGAGTTACTGGGCGTAAAGGCCGGGCAGGCGGCGGCGTGGGTCCGGCGTGAAAGCCCCCGCCTCAACCGGGGAACGTCGTCTT
+
C5CCCCCCC5CCCCCCCCC55C*CCC5CCCCCCCCCCCC*CCC*55CCCCCCCCCCCCCCCCC*CC5CCC*CCCC*C*CCCCCCCC5CCCCCCCCCCC5CCCCCCCCCCCCCCCCCCCCCCC*C5CCCCCCCC5CCCCCCCCCCC*CCCCCCCCC*CC*CCCCCCCC*CCCCCCC5CC**5C5CC5CC55C*C5CC5CC5C555CCCCCC5CCCCC5CCCCC5C5CC5C5CCC5C555*55**5C5C55CC*C5CCCCCCCCCCCC5*CCC*CC5CC**CCCCCCCC5*CCC5CCCCC###
@VH01349:24:AACVJTHM5:1:1111:30464:22469 1:N:0:AGGTGAGA+GGCATAGA
AGCATGACTCCTACGGGAGGCAGCAGTGGGGAATATTGGGCAATGGGCGCAAGCCTGACCCAGCCATGCCGCGTGAGTGACGAAGGCCTTAGGGTTGTAAAGCTCTTTTGGCGGGGACGATAATGACGGTACCCGCAGAATAAGCCCCGGCTAACTTCGTGCCAGCAGCCGCGGTAATACGAAGGGGGCTAGCGTTGTTCGGAATCACTGGGCGTAAAGCGCACGTAGGCGGACTTTCAAGTCAGGGGTGAAATCCCGGGGCTCAACCTCGGAACTGCCTTTGATACTGTTGGTCTCCAAC
+
CCCCCCCCCCCCCCCCCCCCCCCCCCCCCCCCCCCCCCCCCCCCCCC5CCCCC*CCCCCCCCCCCCCCC5CC5CCCCCCCCCCCCCCCCCCC*CCCCCCCCC5CCCCCCCCCCCCCCCCCCCCCCCCCCCCCCCCCCCCCCCC5CC*C5CCCCCCCCCCCCCCCCCCCCCCCCCCCCCCCCCCCCCCC5CCCCCCCCCCCCCCCCCCCCCC*CCCCC5CCCCCC5CCCCCC5CCCCCCCCCCCCCCCCCCCCCCCCCC*CCCCCCCCCCCCCCCCC*CCCCCCCC*CCCCCCCCCC5*###
@VH01349:24:AACVJTHM5:1:1111:76856:22734 1:N:0:AGGTGAGA+GGCATAGA
AGCATGACTCCTACGGGAGGCAGCAGTGGGGAATATTGGACAATGGGCGCAAGCCTGATCCAGCCATGCCGCGTGTGTGAAGAAGGCCTTCGGGTTGTAAAGCACTTTTGTACGGGAAGAAAAGCACCCGGTTAATACCCGGGTGTCATGACGGTACCGTAAGAATAAGCACCGGCTAACTTCGTGCCAGCAGCCGCGGTAATACGAAGGGTGCAAGCGTTACTCGGAATTACTGGGCGTAAAGCGTGCGTAGGTGGTTTGTTAAGTCTGATGTGAAAGCCCTGGGCTCAACCTGGGAGTA
+
CCCCCCCCCCCCCCCCCCCCCCCCCCCCCCCCCC5CCCCCCCCC*CCCC5CCCCCCCCCCCCCCCCCCCCCCCCCCCCCCCCCCCCCCCCCCCCCCCCCCCCCCCCCCCCCCCC5CCCC5CCCCCCCCCCCCCCCCC5CCCCCCCCCCCCCC5CCCCCCCCCCCCCCCCCCCCC5CCCCCCCCCCCCCCCCCC5CCCCCCCCCCCCC5CCCCCCCCCCCCCCCCCCCCCCCCCC*5CCCCCCCC5CCCCCCCCCCCCCCCCCCCCCCCCCCCCCCCCCCCCCCCCCCC5CCCCCC*CC###
@VH01349:24:AACVJTHM5:1:1111:44552:23680 1:N:0:AGGTGAGA+GGCATAGA
AGCATGACTCCTACGGGAGGCAGCAGCAGGGAATCTTGCGCAATGGGCGAAAGCCTGACGCAGCAACGCCGCGTGGGGGATGACGGCCTTCGGGTTGTAAACCCCTTTCAGGAGGGAAGAAATTGACGGTACCTCCAGAAGAAGCCCCGGCCAACTACGTGCCAGCAGCCGCGGTAATACGTAGGGGGCAAGCGTTGTCCGGAATTATTGGGCGTAAAGAGCTCGTAGGCGGCTCAGCAAGTCGGCTGTGAAATCCCGGGGCTTAACCTCGGAACTGCAGTCGATACTGCTGTGGCTATGG
+
CCCCCCCCCCCCCCCCCCCCCCCCCCCCCCCCCCCCCCCCCCCCCCCCCCCCC5CCCCCCCCCCCCCCCCCCCCCCCCCCCCCCCCCCCCCCCCCCCCCCCCCCCCCCCCCCCCCCCCCCCCCCCCCCCCCCCCCCCCCCCCCC*CCCCCCCCCCCCCCCCCCCCCCCCCCCCCCCCCCCCCCCCCCCCCCCCCCCCCCCCCCCCCCCCCCCCCCCCCCCCCCCCCCCCCCCCCCCCCCCCCCCCCC5CC*CCCCCCCCCCCCCCCCCCCCCCCCCCCCCCCCCCCCCCCCCCCCCCC###
@VH01349:24:AACVJTHM5:1:1111:56746:24475 1:N:0:AGGTGAGA+GGCATAGA
AGCATGACTCCTACGGGAGGCAGCAGTGGGGAATTTTGCGCAATGGGCGAAAGCCTGACGCAGTAACGCCGCGTGGAGGATGAAGGGTCTCGAGTCGTAAACTCCTGCCTGGGGGAAAGATGATGACGGTACCCCCAAAGAAAGCCCCGGCTAATTCCGTGCCACCAGCCGCGGTAATACGGAAGGGGCAAGCGTTGTTCGGAATTTTTGGGCGTAAAGGGCGCCCAGGCGGTCTCATATGTCTGCTGTGAAATCACACGGCTCAACCGTGTTCAGCCGCAGAAACTGTGAGACTTGAGGT
+
CCCCCCCCCCCCCCCCCC*5CCC5CCCCCCCCCCCCCCCCCCCC5CCCCCCCCCCCCC5C5CCCCCCC*CCCCCCCCC*CCCCCCC*CCCCCCCCCCCCCCCCCCCCCCCCCCCCCCCCCCCCCCCCCCCCCCC5CCCC*CCCCCCCCCCC*CCCCCCCCCCCC**CCCCCCCCCCCCCC*CCCCCCCCCCCCCCCCCCCCCCCCC*CCCCCC*CC*C5*CCCC*CC5CCCCCCCCCCCCCCCCCCC5CCCCCCCCCCC*CCCCCCCCC5CCCCCCCCC*CCCCCCCCCCCC5CCCC5###
@VH01349:24:AACVJTHM5:1:1111:25048:25157 1:N:0:AGGTGAGA+GGCATAGA
AGCATGACTCCTACGGGAGGCAGCAGTAGGGAATCTTCCACAATGGACGAAAGTCTGATGGAGCAACGCCGCGTGAGTGAAGAAGGTTTTCGGATCGTAAAACTCTGTTGTAAGGGAAGAACACGTACGAGAGTAACTGCTCGTACCTTGACGGTACCTTATTAGAAAGCCACGGCTAACTACGTGCCAGCAGCCGCGGTAATACGTAGGTGGCAAGCGTTGTCCGGAATTATTGGGCGTAAAGCGCGCGCAGGCGGTTCTTTAAGTCTGATGTGAAAGCCCACGGCTCAACCGTGGACCG
+
CCCCCCCCCCCCCCCCCCCCCCCCCCCCCCCCCCCCCCCCCCCCCCCCCCCCCCCCCCCCCCCCCCCCCCCCCCCCCCCCCCCCCCCCCCCCCCCCCCCCCCCCCCCCCCCCCCCCCCCCCCCCCCCCCCCCCCCCCCCCCCCCCCCCCCCCCCCCCCCCCCCCCCCCCCCCCCCCCCCCCCCCCCCCC5CCC5CCCCCCCCCCCCCCCCCCCCCCCCCCCCCCCCCCCCCCCCCCCCCC*CC*CCCCCCCCCCCCCCCCCCCCCCCCCCCCCCCCCCCCCCCCCCCCCCCCCC5CC*###
@VH01349:24:AACVJTHM5:1:1111:59208:27694 1:N:0:AGGTGAGA+GGCATAGA
AGCATGACTCCTACGGGAGGCAGCAGTGGGGAATCTTGGACAATGGGGGCAACCCTGATCCAGCGATGCCGCGTGGGTGAAGAAGGCCTTCGGGTTGTAAAGCCCTTTAGGCTGGGAAGAAGGATATGGGATGAATAATCCTGTATTTTGACGGTACCAGCAGAATAAGCACCGGCAAACTCTGTGCCAGCAGCCGCGGTAATACAGAGGGTGCGAGCGTTAATCGGATTTACTGGGCGTAAAGGGCGCGTAGGCGGTGATGTGAGTGTGATGTGAAAGCCCCGGGCTTAACCTGGGACAT
+
5CCCCCCCCCCCCCCCCCCCCCCCCCCCCCCCCCCCCCCCC5CCCCCCC5CCCCCCCCC5CCC5CCCCCCCCCCCCCCCCCCCC5C**CCCCCCCCCCCCCCCCCCCCCCCCCCCCCCC5CCCCCCCCCCCCCCCCCCC5CCCCCCCCCCCCCCCCC*C5CCCCCCCCCCCCCCCCCCCCCCCCCCCCCCCCCCCCCCCCCCCC*CCCCCCCCCCCCCCCC5CCCCCCCCCCCCCCCCCCCCCCCCCCCCCCCCCCCCCCCCCCCCCCCCCCCCCCCCCCCCCCCCCCCCCCCC*CCC###
@VH01349:24:AACVJTHM5:1:1111:15486:28356 1:N:0:AGGTGAGA+GGCATAGA
AGCATGACTCCTACGGGAGGCAGCAGTGGGGAATATTGCGCAATGGACGAAAGTCTGACGCAGCGACGCCGCGTGTGGGAGGAAGCTCTTCGGGGTGTAAACCACTGTCAGAGGGGAAGAACGGCGCCGGGTCGAACAGGCCAGGCGATTGACGGTACCCTCAAAGGAAGCGCCGGCTAACTCCGTGCCAGCAGCCGCGGTAAGACGGAGGGCGCAAGCGTTGTTCGGAATTACTGGGCGTAAAGCGCGGGCAGGTGGTCTGTTAAGTCGTTTGTGAAAATCCGGGGCTCAACCCCGGTAG
+
CCCCCCCCCCCCCCCCCCCCCCCCCCCCCCCCCC5CCCCCCCCCCCCCCCCCCCCCCCCCCCCCCCCCCCCCCCCCCCCCCCCCCCCCCCCCCCCCCCCCCCCCCCCCCCCCCCCCCCC5CCCC5CCCCCCCCCCCCCCCCCCCCCCCCCCCCCCCCCCCCCCCCCCCCCCCCCCCCCCCCCCCCCCCCCCCCCCCCCCCCCCCCCCCCCCCCCCCCCCCCCCCCCCCCCCCCCCCCCCCCCCCCCCCCCCCCCCCCCCCCCCC5CCCCCCCCCCCCCCCCCCCCCCCCCCCCCCCCC###
@VH01349:24:AACVJTHM5:1:1111:12267:28962 1:N:0:AGGTGAGA+GGCATAGA
AGCATGACTCCTACGGGAGGCAGCAGCAAGGAATTTTCGTCAATGGGCGCAAGCCTGAACGAGCAACGCCGCGTGGAGGATGACGGCCTTCGGGTTGTAAACTCCTTTTTCGGGGGATGATGATGACAGTACCCCGGGAATAAGGCTCGGCTAACTCTGTGCCAGCAGCCGCGGTAATACAGAGGAGCCAAGCGTTGTCCGGATTGACTGGGCGTAAAGCGCACGCAGGCGGATGGGCGCGTGGGGTGTGAAATCTGGCCGCTTAACGGCCAGGCGCCATCCCATACGGCGCGTCTGGGTC
+
CC5CCCCCCCCCCC*CCCC5CCCCCCCCCCCCCCCCCCCCCCCCC5CCC*CCCCCCCCCC5C5CCCCCCCCCCCCCCCCCCCCCCCCCCCCCCCCCCCCCCCCCCCCCCCCCC5CCCCCCCCCCCCCCCCCCCCCCCCCCCCCCCCCCCCCCCCCCCCCCC5CCCCCCCCCCCCCCCCCCCCCCCCCCCCCCCCCCCCCCC*CCC5CCCCCCCCCCCCCCCCCCC5CCCCCCCCC*CCC*CCCCC5CCCC5CCC5CCCCCC*CCCCC*5CC55C5CC*5CCCCCCCCCC5C*CCCC5C###
@VH01349:24:AACVJTHM5:1:1111:51558:29360 1:N:0:AGGTGAGA+GGCATAGA
AGCATGACTCCTACGGGAGGCAGCAGTGAGGAATATTGCACAATGGGCGCAAGCCTGATGCAGCGACGCCGCGTGGGCGATGAAGGTCTTCGGATCGTAAAGCCCTTTTCTTGGTGACGAGGAAGGACGGTAACCAAGGAATAAGTGTCGGCTAACTACGTGCCAGCAGCCGCGGTAAAACGTAGGACGCAAACGTTATCCGGAATTACTGGGCGTAAAGAGCGTGTAGGCGGATGTATAAGTCAGCCGTGAAAGCTCCTGGCTAAACTGGGAGAGGTCGGATGATACTGTATATCTTATG
+
CCCCCCCCCCCCCCCCCCC5CCCCCCCCCCCCCCCCCCCCCCCCCCCCCCCCCCCCCCCCCCC5CCCCCCCCCCCCCCCCCCCCCCCCCCCCCCCCCCCCCCCCCCCCCCCCCCCCCCCCCCCCCCCCCCCCCCCCCCCCCCCCCCCCCCCCCCCCCCCCCCCCCCCCCCCCCCCCCCCCCCCCCCCCCCCCCCCCCCCCCCCCCCCCCCCCCCCCCCCCCCCCCCCCCCCCC5CCCCCCC5CCC*CC5CCCCCCCCCCCCCCCCC*CCCCCCC*5CCCCCCCCCCC5CCCC5CCCCC###
@VH01349:24:AACVJTHM5:1:1111:26184:30912 1:N:0:AGGTGAGA+GGCATAGA
AGCATGACTCCTACGGGAGGCAGCAGTGGGGAATATTGCACAATGGGGGAAACCCTGATGCAGCGACGCAGCGTGCGGGATGACGGCCTTCGGGTTGTAAACCGCTTTCAGCAGGGAAGAAGCGAAAGTGACGGTACCTGCAGAAGAAGTACCGGCTAACTACGTGCCAGCAGCCGCGGTAATACGTAGGGTACGAGCGTTGTCCGGAATTATTGGGCGTAAAGAGCTCGTAGGTGGTTGGTCACGTCTGCTGTGGAAACGCAACGCTTAACGTTGCGCGTGCAGTGGGTACGGGCTGACT
+
CCCCCCCCCCCCCCCCCCCCCCCCCCCCCCCCCCCCCCCCCCCCCCCCCCCCCCCCCCCCCCCCCCCCCCCCCCCCCCCCC5CCCCCCCCCCCCCCCCCCCCCCCCCCCCCCCCCCCCCCCCCCCCCCCCCCCCCCCCCCCCCCCCCCCCCCCCCCCCCCCCCCCCCCCCCCCCCCCCCCCCCCCCCCCCCCCCCCCCCCCCCCCCCCCCCCCCCCCCCCCCCC5CCCC5CCCCCCCCCCCCCCCCCCCCCC5CCCCCCCCCCCCCCCCCCCCCCCCCCCCC5CCCCCCCCCCCCCCC###
@VH01349:24:AACVJTHM5:1:1111:8025:32824 1:N:0:AGGTGAGA+GGCATAGA
AGCATGACTCTACGGGAGGCAGCAGTGGGGAATCTTGGGCAATGGGGGAAACCCTGACCCAGCGACGCCGCGTGGGGGATGAAGGCTTTCGGGTCGTAAACCCCTGTTAGGTGGGACGAACGTCCTCTGGCAAAGAGCGGGAGGACCTGACGGTACCACCAGAGAAAGCTCCGGCTAACTCCGTGCCAGCAGCCGCGGTAATACGGAGGGGGCAAGCGTTGTTCGGAATTACTGGGCGTAAAGGGCGCGCAGGCGGCTTGGCAAGTCGAGTGTGAAATCCCTTGGCTTAACTGAGGAACAT
+
CCCCCCCCCCCCCCCCCCCCCCCC*CCCCCCCCCCCC*CCCCCCCCCCCCCCCCCCCCC*CCCC5CC5C*CCCCCCCCCCCCCCC*CCCCCCCCCCCCCCCCCCCCCCCCCCCCCCCCCCCCCCCCCCCCCCCCCCCC5CCCCCCCCCCCCC5CCCCCCCCCCCCCCCCCCCCCCCCCCCCCCCCCCCCCCCCCCCCCCCCCCCCCCCCCCCCCCCCCCCCC5CCCCCCCC5C5CCCCCCC5C5C*CCC*CCCCCCCCCCCCCCCCCCCCCCCCCCCCCCCCC5CCCCC5CCCCCCCC###
@VH01349:24:AACVJTHM5:1:1111:11869:34396 1:N:0:AGGTGAGA+GGCATAGA
AGCATGACTCCTACGGGAGGCAGCAGTAGGGAATATTGGGCAATGGGTGAGAGCCTGACCCAGCCATGCCGCGTGCAGGAAGAAGGCGTTCTGCGTTGTAAACTGCTTTTGATCGGGAAGAAAGCGTTCCTGCGGGGACAGTTGACTGTACCGATAGAATAAGCACCGGCTAACTCCGTGCCAGCAGCCGCGGTAATACGGAGGGTGCAAGCGTTGTCCGGATTTATTGGGTTTAAAGGGTGCGTAGGCGGATTGATAAGTCAGTGGTGAAAGGCAGCGGCTCAACCGTTGAGTTGCCTAG
+
CCCCCCCCCCCCCC5CCCCCCCCCCCCCCCCCCCCCCCCCCCCCCCCCCCCCCCCCCCCCCCCCCCCCCCCCCCCCCCCCCCCCCCCCCCCCCCCCCCCCCCCCCCCCCCCCCCCCCCCCCCCCCCCCCCCCCCCCCCCCCCCCCCCCCCCCCCCCCCCCCCCCCCCCCCCCCCCCCCCCCCCCCCCCCCCCCCCCCCCCCCCCCCCCCCCCC55CCCCCCCCCCCCCCCCCCCC5CC*CCCCCCCCCCCCCCCCCCCCCCCCCCCCCCCCCC5CCCCCCCCCCCCCCCCCCCCCCCC###
@VH01349:24:AACVJTHM5:1:1111:48793:35683 1:N:0:AGGTGAGA+GGCATAGA
AGCATGACTCCTACGGGAGGCAGCAGTGGGGAATATTGCACAATGGGCGCAAGCCTGATGCAGCAACGCCGCGTGCGGGATGACGGCCTTCGGGTTGTAAACCGCTTTTAGTAGGGAAGAAGGGCTTCGGCTTGACGGTACCTGCAGAAAAAGGACCGGCTAACTACGTGCCAGCAGCCGCGGTAATACGTAGGGTCCGAGGGTTGTCCGGAATTATTGGGCGTAAAGAGCTCGTAGGCGGTTTGTCGCGTCTGCTGTGAAAACTAGAGGCTCAACCTCTAGCCTGCAGTGGGTACGGAGA
+
CCCCCCCCCCCCCCCCCCCCCCCCCCCCCCCCCCCCCCCCCCCCCCCCCCCCCCCCCCCCCCCCCCCCCCCCCCCCCCCCCCCCCCCCCCCC*CCCCCCCCC5CCCCCCCCCCCCCCCCCCC5CCCCCCCCCCCCCCCCCCCCCCCC5CCCCCCCCCCCCCCCCCCCCCCCCCCCCCCCCCCCCCCCCCCCCCCCCCCCCCCCCCCCCCCCCCCCCCCCCCCCCCCCCCCCCCCCCCCCCCC5CCCCCCCCCC5CCCCCCCCCCCCCCCCCCCCCCCCCCCCCCCCCCCCCCCCCCCC###
@VH01349:24:AACVJTHM5:1:1111:53697:36384 1:N:0:AGGTGAGA+GGCATAGA
AGCATGACTCCTACGGGAGGCAGCAGTGGGGAATATTGGACAATGGGGGCAACCCTGATCCAGCAATGCCGCGTGTGTGAAGAAGGCCTGCGGGTTGTAAAGCACTTTCAGAGGGGAAGAAAAAATCGGAGCCAACACCTCCGGTCTTGACGTTACCCTTAGAAGAAGCACCGGCTAACTCCGTGCCAGCAGCCGCGGTAATACGGAGGGTGCAAGCGTTAATCGGAATTACTGGGCGTAAAGCGCACGCAGGTGGCTGAGTCAGTCGATTGTGAAAGCCCTGGGCTTAACCTGGGAATCT
+
CCCCCCCCCCCCCCCCCCCCCCCCCCCCCCCCCCCCCCCCCCCCCCCCCCCCCCCCCCCCCC5CCCCCCCCCCCCCCCCCCCCCCCCCCC*CCCCCCCCCCCCCCCCCCCCCCCCCCCCCCCCCCCCCCCCCCCCCCCCCCCCCCCCCCCCCCCCCCCCCCCCCCCCCCCCCCCCCCCCCCCCCCCCCCCC5CCCCCCCCCCCCCCCCCCCCCCCCCCCCCCCCCCCCCCCCCCCCCCCCCCCCCCCCCCCCCCCCCC5CCCCCCCCCCCCCCCCCCCCCCCCCCCCCCCCCCCCCCC###
@VH01349:24:AACVJTHM5:1:1111:29138:36895 1:N:0:AGGTGAGA+GGCATAGA
AGCATGACTCCTACGGGAGGCAGCAGTGGGGAATATTGGACAATGGGGGCAACCCTGATCCAGCGACGCCGCGTGTGTGAAGAAGGCCTGCGGGTTGTAAAGCACTTTTAGTGGGGATGAAAAGCACATTGCTAATACCAGTGTGTCTTGACCTAACCCAAAGAAAAAGCACCGGCTAACTCTGTGCCAGCAGCCGCGGTAATACAGAGGGTGCGAGCGTTAATCGGAATTACTGGGCGTAAAGCGTGCGTAGACGGTTATTTAAGTCGGGTGTGAAAGCCCCGGGCTCAACCTGGGAGCA
+
CCCCCCCCCCCCCCCCCCCCCCCCCCCCCCCCCCCCCCCCCCCCCCCCCCCCCCCCCCCCCCCCCCCCCCCCCCCCCCCCCC5CCCCCC5CCCCCCCCCCCCCCCCCCCCCCCCCCCCCCCCCCCCCCCCCCCCCCCCCCCCCCCCCCCCCCCCCCC5CCCCCCCCCCCCC5CCCCCCCCCCCCCCCCCCCCCCCCCCCCCCCCCCCCCCCCCCCCC5CCCCCCCCCCCCCCCCC5CCCCCCCCCCCCCCCCCCCC5CCCCCCCCCCCCCCCCCCCCCCCCC5CCCCCCCCCCCCCCC###
@VH01349:24:AACVJTHM5:1:1111:58337:38258 1:N:0:AGGTGAGA+GGCATAGA
AGCATGACTCCTACGGGAGGCAGCAGTCGGGAATTTTGGGCAATGGGCGAAAGCCTGACCCAGCAACGCCGCGTGAAGGATGAAATCCCTCGGGATGTAAACTTCGCAAGAACGGGAAGAATAAGTAAGAGTTAACATCTCTTATGATGACGGTACTGTTTGTAAGCTCCGGCTAACTCCGTGCCAGCAGCCGCGGTAATACGGGGGGAGCAAGCGTTGTTCGGATTTACTGGGCGTAAAGGGCGCGTAGGCGGCCACCGCAAGTCGACTGTGAAATCTCCGGGCTTAACCCGGAACGATG
+
CCCCC*CCCCCCCCC5CC*C*CCCCCCCCCCCC5CCCCCCCCCCCCCCCCCCC5CCCC55*CCCCCC5CCCC5CC5C*C*CC5CCCCCCCCCCCCCCCC55C5CCCC5*C5C5CC5CCCCCCCCCCCCCCCCCCCCCCCCCCCCCCCC5CC5CC5CCCCCCCCCCC5CCCCCCCCCCCCCCC*CCCC*CCCCCCC*CC5CCCCCCCC5CCCCCCCC*CCCCCC5CCCCCCCCCCCCCCC5CCC*5CCC5*5CCCC5C5CCC5CCC55CCCCC555CCCC55CCCCCCCCCCC5*CCC5###
@VH01349:24:AACVJTHM5:1:1111:58943:38447 1:N:0:AGGTGAGA+GGCATAGA
AGCATGACTCCTACGGGAGGCAGCAGTCGGGAATTTTGGGCAATGGGCGAAAGCCTGACCCAGCAACGCCGCGTGAAGGATGAAATCCCTCGGGATGTAAACTTCGCAAGAACGGGAAGAATAAGTAAGAGTTAACATCTCTTATGATGACGGTACTGTTTGTAAGCTCCGGCTAACTCCGTGCCAGCAGCCGCGGTAATACGGGGGGAGCAAGCGTTGTTCGGATTTACTGGGCGTAAAGGGCGCGTAGGCGGCCACCGCAAGTCGACTGTGAAATCTCCGGGCTTAACCCGGAACGATG
+
CCCCCCCCCCCCCCCCCCCCCCCCCCCCCCCCCCCCCCCCCCCCCCCCCCCCC*CCCCCCCCCCCCCCCCCCCCCCCCCCCCCCCCCCCCC5CCCCCCCCCCCCCCCCCCCCCCCCCCCC5CCCCCCCCCCCCCCCCCCCCCCCCCCCCCCCCCCCCCCCC*CCCCCCCCCCCCCCCCCCCCCCCCCCCCCCCCCCCCCCCCCCCC*CCCCCCCCCCCCCCCCCCCCCCCCCCCCCCCC5CCCCCCCCCCCCCCCCCCCCCCCCCCCCCCCCCCCCCCCCCCCCCCCCCCCCCCCCC5###
@VH01349:24:AACVJTHM5:1:1111:9654:42177 1:N:0:AGGTGAGA+GGCATAGA
AGCATGACTCCTACGGGAGGCAGCAGTGGGGAATCTTGCACAATGGGGGCAACCCTGATGCAGCGACGCCGCGTGAGCGATGAAGGCCTTCGGGTTGTAAAGCTCTTTCGGCAGGGAAGATGATGACGGTACCTGCAGAAGCAGCTGCGGCTAACTACGTGCCAGCAGCCGCGGTAATACGTAGGCAGCAAGCGTTGTTCGGAGTTACTGGGCGTAAAGGGTGTGTAGGCGGTTTCGTAAGTCTGGTGTGAAATCTCCCGGCTCAACTGGGAGGGTGCGCCGGAAACTGCGGAGCTAGTCG
+
CCCCCCCCCCCCCCCCCCCCCCCCCCCCCCCCCCCCCCCCCCCCCCCCCCCCCCCCCCCCCCCCCCCCCCC5CCCCCCCCCCCCCCCCCCCCCCCCCCCCCCCCCCCCCCCCCCCCCC*CCCCCCCCCCCCCCCCCCCCCCCCCCCCCCCCCCCCCCCCCCCCCCCCCCCCCCCCCCCCCCCCCCCCCCCCCCCCCCCCCCCCCCCCCCCCCCCCCCCC*CCCCCCCCCCCCCCCCCCCCCCCCCCCCCCCCCCCCCCCCCCCCCCCCCCCCCCCCCCCCCCCCCCCCCCCCCCCCCC###
@VH01349:24:AACVJTHM5:1:1111:38549:42783 1:N:0:AGGTGAGA+GGCATAGA
AGCATGACTCCTACGGGAGGCAGCAGTGGGGAATTGTTCACAATGGGCGCAAGCCTGATGACGCAACGCCGCGTGGAGGATGAAGGTCTTCGGATTGTAAACTCCTGTTGCCCGGGACGAACGGCTCCAACCTAATACGTTGGAGTGTGACGGTACCGGGTGAGGAAGCCCCGGCTAACTCTGTGCCAGCAGCCGCGGTAATACAGAGGGGGCAAGCGTTGTTCGGAATTACTGGGCGTAAAGGGCGCGTAGGCGGCCCGCTAAGTCGAACGTGAAATCCCCGAGCTCAACTCGGGAATCA
+
CCCCCCCCCCCCCCCCCCCCCCCCCCCCCCCCCCCCCCCCCCCCCCCCCCCCCCCCCCCCCCCCCCCCCCCCCCCCCCCCCCCCCCCCCCCCCCCCCCCCCCCCCCCCCCCCCCCCCCCCCCCCCCCCCCCCCCCCCCCCCCCCCCCCC5CCCCCCCCCCC5CCCCCCCCCCCCCCCCCCCCCCC5CCCCCCCCCCCCCCCCC5CCCCCCCCCCCC5CCCCCCCCCCCCCCCCCCCCCCCCCCCCCCCCCC*C5CCCCCCCCCCCCCCCCCCCCCCCCCCCCCCCCCCCCCCCCCCCC###
@VH01349:24:AACVJTHM5:1:1111:20087:44467 1:N:0:AGGTGAGA+GGCATAGA
AGCATGACTCCTACGGGAGGCAGCAGTGGGGAATATTGCACAATGGGCGCAAGCCTGATGCAGCAACGCCGCGTGCGGGATGACGGCCTTCGGGTTGTAAACCGCTTTTAGTAAGGAAGAAGCCTTTCGGGGTGACGGTACTTGCAGAAAAAGGACCGGCTAACTACGTGCCAGCAGCCGCGGTAATACGTAGGGTCCGAGCGTTGTCCGGAATTATTGGGCGTAAAGAGCTCGTAGGCGGTTTGTCGCGTCTGCTGTGAAATCTAGAGGCTCAACCTCTAGCGTGCAGTGGGTACGGCTT
+
CCCCCCCCCCCCCCCCCCCCCCCCCCCCCCCCCCCCCCCCCCCCCCCCCCCCCCCCCCCCCCCCCCC5*CCCCCCCCCCCCCCCCCCCCCCCCCCCCCCCCCCCCCCCCCCCCCCCCCCCCC5CCCCCCCCCCCCCCCCCCCCCCCCCCCCCCCCCCCCCCCCCCCCCCCCCCCCCCCCCCCCCCCCCCCCCCCCCCCCCCCCCCCCCCCCCCCCCCCCCCCCCCCCCCCCCCCCCCCCCCCCCCCCCCCCCCCCCCCCCCCCCCCCCCCCCCCCCCCCCCCCCCCCCCCCCCCCCCC###
@VH01349:24:AACVJTHM5:1:1111:19178:44657 1:N:0:AGGTGAGA+GGCATAGA
AGCATGACTCCTACGGGAGGCAGCAGTGGGGAATTGTTCGCAATGGGCGAAAGCCTGACGACGCAACGCCGCGTGGAGGATGAAGATCTTCGGGTCATAAACTCCTTTCGATCGGGACGAATGGCTGGTGGCCTAATACGCCATCGGAGTGACGGTACCGAGAGAAGAAGCCCCGGCTAACTCCGTGCCAGCAGCCGCGGTAATACGGGGGGGGCAAGCGTTGTTCGGAATTATTGGGCGTAAAGCGCGCGCAGGTGGTTCCTTAAGTCTGATGTGAAAGCCCACGGCTCAACCGTGGTTC
+
CCCCCCCCCCCCCCCCCCCCCCCCCCCCCCCCCCCCCCCCCCCCCCCCCCCCCCCCCCCCCCCCCCCCCCC5CCCCCCCCCCCCCCCCCCCCCCCC5CCCCCCCCCCCCCCCCCCCCCCCCCCCCCCCCCCCCCCCCCCCCCCCCCCCCCC*CCCCCCCCCCCCCCCCCCCCCCC5CCCCCCCCCCCCCC5CCCCCCCCCCCCCCCCCCCCCCCCCCCCCCCCCCCCCCCCCCCCCCCCCCCCCCC*CCCCCCCCCCCCC5CCCCCCC*CCCCCCCCCCCCCCCCCC*CCCCCC*CC*###
@VH01349:24:AACVJTHM5:1:1111:67501:45338 1:N:0:AGGTGAGA+GGCATAGA
AGCATGACTCCTACGGGAGGCAGCAGCAAGGAGTTTTCCGCAATGGGCGAAAGCCTGACGGAGCAACGCCGCGTGGGGGATGACACCTTTCGGGGCGTAAACCCCTTTTCTTGGGGACGAAGCAGTGACGGTACCCGAGGAAGAAGGCCCGGCTAACTACGTGCCAGCAGCCGCGGTAATACGTAGGGGCCGAGCGTTGTCCGGAGTTACTGGGCGTAAAGCGCGCGCAGGCGGCTCGTCAAGCCTGACGTGAAAGCCCCCGGCTCAACCGGGGAGGGTCGTCGGGGACTGGCGAGCTGGT
+
CC5CCC5CCCCCCCCCCCCCCCCCCCCCCCCCCCCCCCCCCCCCCCCCCCCCCCCCCCCCCCCCCCCCCCCCCCCCCCC5CCCCCCCCCCCCCCCCCCCCCCCCCCCCCCCCCCCCCCCCCCCCCCCCCCCCCCCCCCCCCCCCCCC5CCCCCCCCCCCCCCCCCCCCCCCCCCCCCCCCCCCCCCCCCCCCCCCCCCCCCCCCCCCCC5CCC*CCCCCCCCCCCCCCCCCCCCCCCCCCCCCCCCCCCCCCCCC5CCCCCCCCCCCCCCC*CCCCCCCCCCC5CCCCCCCCCCCCCC###
@VH01349:24:AACVJTHM5:1:1111:59984:48008 1:N:0:AGGTGAGA+GGCATAGA
AGCATGACTCCTACGGGAGGCAGCAGTGGGGAATTGTTCACAATGGGCGCAAGCCTGATGACGCAACGCCGCGTGGGGGATGAAGGTCCTCGGATTGTAAACCCCTGTCGAATGGGACGAAAGACCCGGGAGCTAATCATCCCGGGAGTGACGGTACCGTTAAAGGAAGCCACGGCTAACTCTGTGCCAGCAGCCGCGGTAATACAGAGGTGGCAAGCGTTGTTCGGAATTACTGGGCGTAAAGGGCGCGTAGGCGGCCATCTAAGTCAGACGTGAAATCCCCCGGCTTAACCTGGGAAGT
+
CCCCCCCCCCCCCCCCCCCCCCCCCCCCCCCCCC5CCCCCCCCCCCCCC5CCCCCCCCCCCCCCCCCC5CCCCCCCCCCCCCCC*CC5CCCCCCCCCCCCCCCCCCCCCCCCCCCCCCCCCCCCCCCCCCCCCCCCCC5CCCCCCCCCCC*CCCCCCCCCCCCCCCCCCCCCCC*CCCCCCCCCCC5CCCCCCCCCCCCCCCCCCCCCCCCCC5CCCCCCCCCCCCCCCCCCCCCCCCCCCCCCCCCCCCCCCCCCCCCCCC5CCCCCCCCCCCCC5CCCCCC5CCCCCCC*5CCCCC###
@VH01349:24:AACVJTHM5:1:1111:71080:49674 1:N:0:AGGTGAGA+GGCATAGA
AGCATGACTCCTACGGGAGGCAGCAGTGGGGAATATTGGACAATGGGCGAAAGCCTGATCCAGCAATGCCGCGTGTGTGAAGAAGGCCTTAGGGTTGTAAAGCACTTTCAGTGGGGAAGAAAAGTTCGGGGTTAATACCCCCGGGCCTTGACGGTACTCGCAGAAGAAGCACCGGCTAACTCCGTGCCAGCAGCCGCGGTAATACGGAGGGTGCAAGCGTTAATCGGAATTACTGGGCGTAAAGCGCGCGTAGGCGGTCTGGTAAGTCGGGTGTGAAAGCCCCGGGCTCAACCTGGGATTA
+
CCCCCCCCCCCCCCCCCCC*CCC*CCCCCCCCCCCCCCCCCCCCCCCCCCCCCCCCCCCCCCCCCCCC*CCCCCCCCCCCCCCCCC5*CCCCC*CCCCCCCC*CCCCCCCCCCCCCCCCCCCCCCCCCCCCCCCCCCCCCCCC5CCCCCCCCCCCCCCCCCCCCCCCCCCCCCCCCCCCCCCCCCCCCCCCCCCCCCCCCCCCCCCCCCC5CCCCCCCCCCCCCCCCCCCCCCCCCCCCCCCCCC****CCCCCCC*CCCCCCCC5CCCCCCCCCCC55CCCC5C*CCCCCCCCCCCC###
@VH01349:24:AACVJTHM5:1:1111:64983:55088 1:N:0:AGGTGAGA+GGCATAGA
AGCATGACTCCTACGGGAGGCAGCAGTGGGGAATTGTTCGCAATGGGCGCAAGCCTGACGACGCAACGCCGCGTGGAGGACGAAGATCTTCGGGTCGTAAACTCCTGTCGAGCGGGACGAACGCTTCGCGGATGAACAGTCCGTGGAATTGACGGTACCGCTAAAGGAAGCCCCGGCTAACTCCGTGCCAGCAGCCGCGGTAATGCGGGGGGGGCAAGCGTTGTTCGGAATTACTGGGCGTAAACGGCTCGTAGGTGGCCAACTAAGTCGGATGTGAAATCCCCAGGCTCAACTTGGGCTT
+
CC5CC*CCCCC5CC5CCC*C*CCCCCCCC5CCCCCCCCCCCCCCCCCCCCCCCC*CCCCCCCC*CCCC5CCCCCCCCCCC*CCCCCCCCCCCCCCCCCCCCCCCCCCCCCCC5CCCCCCCCCCCCCCCCCCCCCCCCCCCC5CCCCCCCCCCCCCCCCCCCCC5CCCCCCCC5CCC*CCCCCCCCCCCCCCCCCCCCCCCCCCCC5CCCCCCCCCCCCCCCCCCCCCCCCCCCCCCCCCCCCCC*CCCCCCCCCCCCCCCCCCCCCCCCCCCCCC5C5CCCCC5CCCCC*CCCCCCCC###
@VH01349:24:AACVJTHM5:1:1111:32376:55467 1:N:0:AGGTGAGA+GGCATAGA
AGCATGACTCCTACGGGAGGCAGCAGCAAGGGATTTTCCGCAATGGGCGAAAGCCTGACGGGGCGACGCCGCGTGGAGGATGACACCCTTCGGGGCGTAAACTCCTTTTGTGGGGGACGAAGCAAGTGACGGTACCCCACGAAGAAGCACCGGCTAACTACGTGCCAGCAGCCGCGGTAAGACGTAGGGTGCAAGCGTTGTCCGGAATTACTGGGCGTAAAGGGCGCGTAGGCGGTTGCCCGCGTCGCACGTGAAAGCCCCCGGCTCAACCGGGGAGGGTCGTGCGAGACGGGGTAACCTC
+
CCC5CCCCCCCCCCCCCCC*CCCCCCCCCCCCCCCCCCCCCCCCCCCCCCCCCCCCCCCCCCCCCCCCCCCCCCCCC5CCCCCCCCCCCCCCCCCCCCCCCCCCCCCCCCCCCCCCCCCCCCCCCCCCCCCCCCCCCCCCCCCCCCCCC5CC5CCCCCCCCCCCCCCC5CCCCCCCCCCCCCCCCCCCC*CCCCCCCCCCCCCCCCCCCCCCCCCCCCCC5CCCCCCCCCCCCCCCCC5CCCCCCCCCCCCC5CCCCCCCCCCCCCCC5CCC*CCCCCCCCCC5CCCC5CC5CCCCCC###
@VH01349:24:AACVJTHM5:1:1112:45309:1682 1:N:0:AGGTGAGA+GGCATAGA
AGCATGACTCCTACGGGAGGCAGCAGTAGGGAATTTTCCGCAATGGGCGAAAGCCTGACGGAGCAACGCCGCGTGAGCGAGGACGGCCTTCGGGTTGTAAAGCTCTGTTCTTGAGGAAGAATCCCGCGGATGTGAACAGCATCTGCGGTTGACGGTACTCAAGGAGAAAGCCCCGGCTAACTACGTGCCAGCAGCCGCGGTAATACGTAGGGGGCGAGCGTTATCCGGAATTATTGGGCGTAAAGCGCGCGCAGGCGGCCGGTTAAGTCAGGTGTGAGAGGCTGCGGCTCAACCGCAGTGG
+
CCCCCCCCCC*CCCCCCC*CCCCCCCCCC55CCCCCCCCCCCCCCCCCCCCCC5CC*CCCCCCCCCCC*CCCCCCCC5CCCCCCCCCC5CCCCCCCCC*CCCCCCCCCCCCCCC5CCCC*CCCCCCC*CCCCCCCCCCCCCCCCCCCCCCCCCCCCCCCC5CC5CCCCCCCCCCC5*CCCCCCCCCCCCCC*CC5CCCCCC5CCCCCCC5CCCCCCCCCCC55CCCCCCCCCCCCCC5CCCCCCCCCCCCCCC**CCC*CCCCCCCCCCCCCCCCC5CCCC5CCCCCCCCCCCC*CC*###
@VH01349:24:AACVJTHM5:1:1112:54909:1814 1:N:0:AGGTGAGA+CGCATAGA
AGCATGACTCCTACCGGAGGCAGCAGCAGGGAATCTTGCGCAATGGGCGAAAGCCTGACGCAGCAACGCCGCGTGGGGGATGAAGGCCTTCGGGTTGTAAACCCCTTTCAGGAGGGAAGAAATTGACGGTACCTCCAAAAGAAGCACCGGCCAACTACGTGCCAGCAGCCGCGGTAATACGTAGGGTGCGAGCGTTATCCGGAATCATTGGGCGTAAAGAGCTCCTAGGCGGTTCAGCAAGTCGGCTGTGAAAGTCTGAGGCTCAACCTCAGAATTGCAGTCGATACTGCTGTGACTCGAT
+
5CCCCCCCCCCCCC*C5CCCCCCCCCCCCCCCCCCCCCC*CC*CCCCCCCCCCCCCCCCCCCC*CCCCCCCCCCCCCCCCCCCCCCCCCCCCCCCCCCCCCCCCCCCCCCCCC*CCCCCCCCCCCCCCCCCC5CCCCCCCCCCCCCCCCCCCCCCCCCCCCCCC5*5CCCCCCC5CCCCCCC55C5CCCCCCCCCC5CCCCCCCC555CCCCCCCCCCC5CCCC5CC5CCCCCCCCCCCCCC*CCCCCCC*CCCCCC5CC5CCCC5CCC5*CCCCC5C*CCCCCC5CCC55CCCCCC*###
@VH01349:24:AACVJTHM5:1:1112:26033:1984 1:N:0:AGGTGAGA+GGCATAGA
AGCATGACTCCTACGGGAGGCAGCAGTGAGGAATATTGCGCAATGGGCGAAAGCCTGACGCAGCGACGCCGCGTGGGGGATGAAGGTTTTCGGATTGTAAACCCCTTTCGTGAGGAAAGATAAAGTGGGTAACCACTTAGACGGTACCTCAAGAAGAAGCCACGGCTAACTTCGTGCCAGCAGCCGCGGTAATACGAAGGTGGCAAGCGTTGTTCGGATTTACTGGGCGTAAAGAGCACGTAGGCGGTTGGGAAAGCCTCTTGGGAAATCTCCCGGCTTAACCGGGAAAGTTCGAGAGCAG
+
CC5CCCCCCCCCCCCCCCCCCCCCCCCCCCCCCC*CCCCCCCCCCCCC5CCCCCCCCCCCCCCCC*CC5CCCCCCCCCCCCCCCCCCCCCCCCCCCCCCCCC5CCCCCCCCCCCCC5CCCC5CCCCCCCCCCCCC5CCCCCCCCCCCCCCCCCCCCCCCCCCCCCCCCCCCCCCCCCCCC5CCCCCCC5CCCCCCCCCCCCCCCCCCCCCCCCCCCCCCCCCCCCCCC5CCCCCCCCCCCCCCCCCCCCCCCCCCCCCCCCCCCCCCCCCCCCCCCCCCCCCC*CCCCCCCCCCCC*C###
@VH01349:24:AACVJTHM5:1:1112:18156:2590 1:N:0:AGGTGAGA+GGCATAGA
AGCATGACTCCTACGGGAGCAGCAGTGGGGAATATTGGACAATGGGGGCAACCCTGATCCAGCCATGCCGCGTGTGTGAAGAAGGCCTTCGGGTTGTAAAGCACTTTCAGTAGGGAGGAAGGCCTGTAGATTAATACTCTGCAGGATTGACGTTACCTACAGAAGAAGCACCGGCTAACTCCGTGCCAGCAGCCGCGGTAATACGGAGGGTGCAAGCGTTAATCGGAATTACTGGGCGTAAAGCGCGCGTAGGCGGTTAGTTAAGCTGGATGTGAAAGCCCCGGGCTCAACCTGGGAAAGC
+
CCCCCCCCCCCCCCCCCCCCCCCCCCCCCCCCCCCCCCCCCCCCCCCC5CCCCCCCCCC5CCCCCC**CCCCCCCCCCCCCCCCCCCCCCCCCCC*CCCCCCCCCCCCCCCCCCCCCCCCCC5CCCCCCCCCCCCCCCCCCCCCCCCCCCCCCCCCCCCCCCCCCCCCCCCCCCCCCCCCCC5CCCCCCCCCCCCCCCCC5C5CCCCCCCCC*CCCCCCC5CCCCCCCCCCCCCC*CCCCCC5CCCCCCCCCC5CC5CCCCCCCC5CCCCCCCCCCCC5CCCC*CCCCCCCCCCC*CC###
@VH01349:24:AACVJTHM5:1:1112:17720:2799 1:N:0:AGGTGAGA+GGCATAGA
AGCATGACTCCTACGGGAGGCAGCAGTGGGGAATATTGGACAATGGGCGCAAGCCTGATCCAGCCATGCCGCGTGAGTGATGAAGGCCTTAGGGTTGTAAAGCTCTTTCGCCAGGGACGATAATGACGGTACCTGGATAAGAAGCCCCGGCTAACTTCGTGCCAGCAGCCGCGGTAATACGAAGGGGGCTAGCGTTGTTCGGAATCACTGGGCGTAAAGCGTATGCAGGCGGATCGCTAAGTCGGGGGTGAAATCCCGAGGCTCAACCTCGGAACTGCCTTCGATACTGGCGATCTTCCGC
+
CC5CCCCCCCCCCCCCCCC*5CCCCCCCCCCCCCCCCCCCCCCCCCCCCCCCCCCCCCCCCCCCCCCCCCCCCCCCCCCCCCCCCCCCCCCCCCCCCCCCCCCCCCCCCCCCCCCCCCCCCCCCCCCCCCCCCCCCCCCCCCCCCCCCCCCCCCCCCCCCCCCCCCCCCCCCCCCCCCCCCC5CCCCCCCCCCCCCCCCCCCCCCCCCCCCCCCCCCCCCCCCCCCCCCCCCCCCCCCCCCCCC*CCCCCCCCCCCCCCCCCCCCCCCCC*CCCCCCCCCCCCCCCCCCC5CCCCCCC###
@VH01349:24:AACVJTHM5:1:1112:25995:5657 1:N:0:AGGTGAGA+GGCATAGA
AGCATGACTCCTACGGGAGGCAGCAGTGGGGAATTTTGCGCAATGGGCGAAAGCCTGACGCAGTAACGCCGCGTGGAGGATGAAGGCCCTCGGGTTGTAAACTCCTGTCAGAGGGAAAGAAGAGAGCTAATGCTAATAGCATTAGTCATCAGACGGTACCCTCAAAGGAAGCCCCGGCTAATTCCGTGCCAGCAGCCGCGGTAATACGGAAGGGGCAAGCGTTGTTCGGAATCATTGGGCGTAAAGGGCGCGTAGGCGGTCGCGTATGTCTGCTGTGAAAGCACACGGCTTAACTGTGTTT
+
CCCCCCCCCCCCCCCCCCCCCCCCCCC5CCCCCCCCCCCCCCCCCCCCCCCCCCCCCCCCCCCCCCCC5CCCCCCCCCCCCCCCCCCCCCCCCCCCCCCCCCCCCCCCCCCCCCCCCCCCCCCCCCCCCCCCCCCCCCCCCCCCCCCCCCCCCCCCCCCCCCCCCCCCCCCCCCCCCCCCCCCCCCCCCCCCCCCCCCCCCC*CCCCCCCCCCCC5CCCCCCCCCCCCCCCCCCCCCCCCCCCCCCC5CC5CCCCCCCCCCCCCCCCCCCCC*CCCCCCCCCCCC5C5CCCCCCCCCC###
@VH01349:24:AACVJTHM5:1:1112:47771:7437 1:N:0:AGGTGAGA+GGCATAGA
AGCATGACTCCTACGGGAGGCAGCAGTGGGGAATTTTGGGCAATGGGCGAAAGCCTGACCCAGCAACGCCGCGTGAGGGAGGAAATCCTTCGGGATGTAAACCCCACAAGCAAGGGAAGAGCGCTTCCGATCGAACAAATCGGAAGTCCGACGGTACCTTGCGTAAGCCACGGCTAACTACGTGCCAGCAGCCGCGGTAATACGTAGGTGGCAAGCGTTGTTCGGAATTATTGGGCGTAAAGGGCGCGTAGGCGGCACGCTAAGTCGGCTGTGAAAGCCCGGGGCTCAACTCCGGAGGTGG
+
CCCCCCCCCCCCCCCCCCCCCCCCCCCCCCCCCCCCCCCCCCCCCCCCCCCCCCCCCCCC5CCCCCCCCCCCCCCCCCCCCCCCCCCCCCCCCCCCCCCCCCCCCCCCCC*CCCCCCCCCCCCCCCCCCCCCCCCCCCCCCCCCCCCCCCCCCCCCC5CCCCCCCCCCCCCCCCCCCCCCCCCCCCCCCCCCCCCCCCCCCCCCCCCCCCCCCCCCCCCCCCCCCCCCC5CCCCCCCCCCCCCCCCCCCCCCCCCCC5CCCCCCCCCCCCCCCCCCCCC5CCC5CCCCCCCCCCCCCC###
@VH01349:24:AACVJTHM5:1:1112:26620:7948 1:N:0:AGGTGAGA+GGCATAGA
AGCATGACTCCTACGGGAGGCAGCAGTGGGGAATATTGCACAATGGGGGAAACCCTGATGCAGCGACGCCGCGTGAGTGAAGAAGTATTTCGGTATGTAAAGCTCTATCAGCAGGGACGATAATGACGGTACCTGACTAAGAAGCCCCGGCTAACTACGTGCCAGCAGCCGCGGTAATACGTAGGGGGCAAGCGTTATCCGGATTTACTGGGTGTAAAGGGAGCGTAGACGGTAGGGTAAGTCAGATGTGAAAGCCCGGGGCTCAACCCCGGGATTGCATTTGAAACTATCCGACTAGTAT
+
5CCCCCCCCCCCCCCCCC*CCCCCCCCCCCCCCCCCCCCCCCCCCCCCCCCCCCCCCCCCCCCCCCCCCCCCCCCCCCCCCCCCCCCCCCCCCCCCCCCCCCCCCCCCCCCCCCCCCCCCC5CCCCCCCCCCCCCCCCCCC5CCCCCCCCCCCCCCCCCCC5CCC*CCCCCCCCCCCCCCCCCCCCCCCCCCCCCCCCCCCCCCCCCCCCCCCC5CCCCCCCCCCCCCCCCCCCCCCCCCCCCCCCCCCCCCCCCCCCCCCCC*CCCCCC*CCCCCCCCCCCCCCCCCCCCCCCCCC*###
@VH01349:24:AACVJTHM5:1:1112:71137:9784 1:N:0:AGGTGAGA+GGCATAGA
AGCATGACTCCTACGGGAGGCAGCAGTGGGGAATCTTGGTCAATGGGCGCAAGCCTGAACCAGCGATGCCGCGTGAGTGATGAAGGCCCTAGGGTTGTAAAGCTCTTTCGCAGGTGAAGATAATGACGGTAACCTGAGAAGAAGCCCCCGCTAACTTCGTGCCAGCAGCCGCGGTAATACGAAGGGGGGTAGCGTTGTTCGGAATTACTGGGCGTAAAGCGCACGTAGGCGGATTGTTAAGTTAGGGGTGAAATCCCAGGGCTCAACCCTGGAACTGCCTCTAATTCTGGCAATCTCGGGT
+
CC5CCCCCCCCCCCCCCCCCCCCCCCCCCCCCCCCCCCCCCCCCCCCCCCCCCCCCCCCCCCCCCCCCCCCC*CCCCCCCCCCCCCCCCCCCCCCCCCCCCCCCCCCCC5CCCCCCCCC5CCCCCCCCCCCCCCCCCCCCCCCCCCCC*CCCCCCCCCCCCCCCCCCCCCCCCCCCCC5CCCCC5CCC*CCCCCCCCCCCCCCCCCCCCCCCCCCCCCCC5CCCCCCCCCCCC*CCCCCCCCCCCCCCCCCCCCCCCCCCCCCCCCCCCCCCCCCCCCCCC5CCC*CCCCCC*5CCC*###
@VH01349:24:AACVJTHM5:1:1112:36106:10769 1:N:0:AGGTGAGA+GGCATAGA
AGCATGACTCCTACGGGAGGCAGCAGTGGGGAATCTTGCGCAATGGGCGAAAGCCTGACGCAGCGACGCCGCGTGTGGGATGACGGCCTTCGGGTTGTAAACCACTGTCGGGAGGGACGAAGCTCTGACGGTACCTCCAAAGGAAGCACCGGCTAACTCTGTGCCAGCAGCCGCGGTAATACAGAGGGTGCAAGCGTTGTCCGGAATCACTGGGCGTAAAGGGCGCGTAGGCGGCTGGGTAAGTCGATGGTGAAATCCCGTGGCTCAACTGCGGGGCTGCCGTCGAGACTGCCTGGCTTTC
+
CC5CCCCCCCCCCCCCCCCCCCCCCCCCCCCCCCCCCCCCCCCCCCCCCCCCCCCCCCCCCCCCCCCCCCCCCCCCCCCCCCCCCCCCCCCCCCCCCCCCCCCCCCCCCCCCCCCCCCCCCCCCCCCCCCCCCCCCCCCCCCCCCCCCCCCCCCCCCCCCCCCCCCCCCCCCCCCCCCCCCCCCCCCCCCCCCCCCCCCCCCCCCCCCCCCCCCCCCCCCCCCCCCCCCCCCCCCCCCCCCCCCCCCCCCCCCCCCCCCCCCCCC*CCCC55CCCCCCCCCCCCCCCCCCCCCCCCCC###
@VH01349:24:AACVJTHM5:1:1112:58223:10958 1:N:0:AGGTGAGA+GGCATAGA
AGCATGACTCCTACGGGAGGCAGCAGTGGGGAATTTTGGGCAATGGGCGAAAGCCTGACCCAGCAACGCCGCGTGAAGGAGGAAATCCTTCGGGATGTAAACTTCACAAGCAAGGGAAGAGCGCTCCTCTAATAATACGAGAGGGGTCCGACGGTACCTTGCGTAAGCCACGGCTAACTACGTGCCAGCAGCCGCGGTAATACGTAGGTGGCAAGCGTTGTTCGGAATTATTGGGCGTAAAGGGCGCGTAGGCGGCCTTGTAAGTCAGCTGTGAAAGCCCGGGGCTCAACCCCGGAGGTCT
+
CC5CCCCCCCCCCCCCCCCCCCCCCCCCCCCCCCCCCCCCCCCCCCCCCCCCCCCCCCCCCCCCCCCCCCCCCCCCCCCCCCCCCCCCCCCCCCCCCCCCCCCCCCCCCCCCCCCCC*CCCCC*CCCCCCCCCCCCCCCCCCCCCCCCCCCCCCCCCCCC5CCCCCCCCCCCCCCCCCCCCCCCCCCCCCCCCCCCCCCCCCCCCCCCCCCCCCCCC5CCCCCCCCCCCCCCCCCCCCCCCCCCCCCCCCCCCCCCCCCCCCCCCCCCCCCCCCCCCCCCCCCCCCCCCCC5CCCCC5###
@VH01349:24:AACVJTHM5:1:1112:49891:11147 1:N:0:AGGTGAGA+GGCATAGA
AGCATGACTCCTACGGGAGGCAGCAGCAAGGAATTTTCCACAATGGGCGCCAGCCTGATGGAGCAACGCCGCTTTTTTTATTAATCTTTTCGTCGTGTAAACCCCTTTTCCGAGGGACGAAACACATGACGGTACCTCGGGAATAAGGTCCGGCTAACTACGTGCCAGCAGCCGCGGTAACACGTAGGGACCGAGCGTTGTCCGGAGTTACTGGGCGTAAAGGGGGCGCAGGCGGTTGGTCGCGTCGGGCGTGAAAGCCCCCCGCTTAACGGGGGAGGGTCGTCCGAAACGGGCCAACACC
+
CCCCCCCCCCCCCCCCCCCCCCCCCCCCCCCCCCCCCCCCCCCCCCCCCCCCCCCCCCCCCCCCCCCCCCCCC*C55*5*****5**5555**5*555555555555555555CC5C55C5CCCCCC5CCCCCCCCCCC5CCCCCC5CCCCCCCCCCCCCCCCCCCCCCCCCCCCCCCCCCCCCC5C*CCCCCCCCCCCCCCCCCCCCC5CC5CCCCCCCCCCC*CCC5CCCCCCCCCCCCCCCCCCCCCCCCCCCCCCCCCCCCCCCCCCCCCCCCCCCCCCCCCCCCC5C5*CCCC###
@VH01349:24:AACVJTHM5:1:1112:14444:15729 1:N:0:AGGTGAGA+GGCATAGA
AGCATGACTCCTACGGGAGGCAGCAGTGGGGAATATTGGACAATGGGGGAAACCCTGATCCAGCGACGCCGCGTGGGTGAAGAAGGCCTGCGGGTTGTAAAGCCCTTTCGGTAGGGACGAAAGCTTCCGACCTAACACGTCGGAGGGTTGACTTAACCTACAGAAGAAGCACCGGCTAACTCTGTGCCAGCAGCCGCGGTAATACAGAGGGTGCGAGCGTTAATCGGAATTACTGGGCGTAAAGCGCACGTAGGCGGCTTGGTATGTCGGGTGTGAAATCCCCGGGCTCAACCTGGGATGT
+
CC*CCCCCCCCCCCCCCCC*CCCCCCCCCCCCCCCCCCCCCCCCCCCCCCCCCCCCCCCCCCCCCCCCCCCCCCCCCCCCCCCCCCCCCCCCCCCCCCC5CCCCCCCCCCCCCCCCCCCCCCCCCCCCCCCCCCCCCCCCCCCCCCCCCCCCCCCCCCCCCCCCCCCCCCCCCCCCCCCCCCCCCC5CCCCCC5CCCCCCCCCCCCCCCCCCCCCCCCCCCCCCCCCCCCCCCCCCCCCCCCCCCCCCC5CCCCCCC*CCCCCCCCCCCCCCCCC5CCCCCCCCCCCCCCCCCCCCCC###
@VH01349:24:AACVJTHM5:1:1112:13952:15805 1:N:0:AGGTGAAA+GGCATAGA
AGCATGACTCCTACGGGAGGCAGCAGTGGGGAATTTTCCGCAATGGGCGAAAGCCTGACGGAGTGACGCCGCGTGGGGGACGAAGGCCTTCGGGTTGTAAACCCCTGTCAGAGGGAAAGAAGGGTGTCGGCGCGATAACCGCCGGCACTTGACGGTACCTTCAGAGGAAGCCCCGGCCAACTCTGTGCCAGCAGCCGCGGTAAGACAGAGGGGGCAAGCGTTGCTCGGAATCACTGGGCGTAAAGGGCGCGTAGGCGGGATGGCAAGTCAGTCGTGAAATCTCTCGGCTCAACCGAGAATG
+
CCCCCCCCCCCCCCCCCCCCCCCCCCCCCCCCCCCCCCCCCCCCCCCCCCCCCCCCCCCCCCCCCCCCCCCCCCCCCCCCCCC5CCCCCCCCCCCCCCCCCCCCCCCCCCCCCCCCCCCCCCCCC*CCCCCCCCCCCCCCCCCCCCCCCCCCCCCCCCCCCCCCCCCCCCCCCCCCCCCCCCCCCCC5CCCCCCCCCCCCCCCCCCCCCCCCCCCCCCCCCCCCCCCCCCCCCCCCCCCCCCC5CCCCCC5CCCCC5CCCCC5CCCCCCCCCCCCCCCCCCCCCCCCCCC5CCCCCCC###
@VH01349:24:AACVJTHM5:1:1112:19424:16467 1:N:0:AGGTGAGA+GGCATAGA
AGCATGACTCCTACGGGAGCCAGCAGTAGGGAATTTTCCACAATGGGCGAAAGCCTGATGGAGCAACGCCGCGTGAACGATGAAGGTCTTCGGATTGTAAAGTTCTGTTGTCAGGGAGGAATAAGTACCGTTCGAACAGGGCGGTACCTTGACGGTACCTGACGAGAAAGCCCCGGCTAACTACGTGCCAGCAGCCGCGGTAATACGTAGGGGGCAAGCGTTGTCCGGAATTATTGGGCGTAAAGCGCGCGCAGGCGGTCGGGTATCTGTGATGTTAAAGCCCGGGGCTCAACCCCGGATT
+
C5CCCCC5CCCCCCCC5CC5CCCCCCCCCC*CCCCCCCCCCCCCC5CC*CC*5CCCCCCCCCCCCCC5CCC5CCCCCCCCC*C5CCCCCCCCCCCCCCCCCCCC*CCCC*CCCCCCC*CC*CCCCCCC*CCCC5CCCCCCC*5CCC55CCC5CC*CC*CCCCCCC*CCC5CC*CCCCCCCCCCCCCCCCC**C5CCCCCCCCC**5CC5CC5555CCC*CCCCCC5*CCCCCCCCCC5C*CC*C5C5CCCCCCCC5CCCCC5CC5**C*C5CC5CCC5CC5*5C55CCCCCCCCCCCC###
@VH01349:24:AACVJTHM5:1:1112:41333:17130 1:N:0:AGGTGATA+GGCATAGA
AGCATGACTCCTACGGGAGGCAGCAGTAAGGTTTATTGCGCAATGGGCGAAAGCCTCACGCAGCGACGCCGCGTGGGCGATGAAGGTCTTCGGATTGTAAACCCCTTTCGGGAGGGAAGATGCGATGGGGTAACCCATTCGGACGGTACCTCCAGAAGCAGCCACGGCTAACTTCGTGCCAGCAGCCGCGGTAATACGAAGGTGGCAAGCGTTGTTCGGATTTACTGGGCGTACAGGGAGCGTAGGCGGTTGGGTAAGCCCTCCGTGAAATCTCGAGGCTTAACCTGGAAAGTCCAGATCG
+
CC55C55C5C5C55*CCCC**5555*5*5*5**555C5**5*555C55CCCCCC5C*5C**C5*CCC*5C5555C5C*5CC*5C*55CCCC*5CCCCCCC5C*55C5C5***C555CCCC55*5CCC555CCCC55C*C55*CCC*CCCCC5CC5CCCCC*CCCCC*5*CCC5CC5CCCCCCCCCC5CCC**CCCC5CC*5C5*CCC5CC**5*5C555C5C55CC5*CC*5CCCCC5C5CCCCC*5CCC5*CCC*CC*CCCCCC5C55CC5C5*C5CCC555555555*5555**55###
@VH01349:24:AACVJTHM5:1:1112:8442:23699 1:N:0:AGGTGAGA+GGCATAGA
AGCATGACTCCTACGGGAGGCAGCAGTAGGGAATCTTCCGCAATGGACGAAAGTCTGACGGAGCAACGCCGCGTGAACGATGAAGGCCTTCGGGTCGTAAAGTTCTGTTGTTAGGGAAGAACAAGTACCAGAGTAACTGCTGGTACCTTGACGGTACCTAACCAGAAAGCCACGGCTAACTACGTGCCAGCAGCCGCGGTAATACGTAGGTGGCAAGCGTTGTCCGGAATTATTGGGCGTAAAGCGCGCGCAGGTGGTTTCTTAAGTCTGATGTGAAAGCCCACGGCTCAACCGTGGATGG
+
CCCCCCCCCCCCCCCCCCC5CCCCCCCCCCCCCCCCCCCCCCCCCCCCCCCCCCCCCCCCCCCCCCCCCCCCCCCC*CC5CCCCCCCCCCCCCCCCCCCCCCCCCCCCCCCCCCCCCCCCCCCCCCCCC*CCCCCCCCCCCCCCCCCCCCC*5CCCCCCCCCCCCCCCCCCCCCCC5CCCCCCCCC5CCCCCCCCCCCCCCCCCCCCCCCCCCCCCCCCCCCC*CC5CC5CCCCCCCCCCC*CCC55CC5CCCCCCCCCCCCCC5CCCCCCCCCCCCCCCCCCCCCCCCCC5CC5CCC###
@VH01349:24:AACVJTHM5:1:1112:27434:24930 1:N:0:AGGTGAGA+GGCATAGA
AGCATGACTCCTACGGGAGGCAGCAGTGAGGAATCTTGCGCAATGGGCGAAAGCCTGACGCAGCGACGCCGCGTGAGGGATGAAGGCCTTCGGGTTGTAAACCTCTGTCAGTGGGGAAGAGTACGGACGGTACCCGCTGAGGAAGCATCGGCTTACTACGTGCCAGCAGCCGCGGTAATACGTAGGATGCAAGCGTTGTCCGGATTTACTGGGCGTAAAGCGCGTGTAGGCGGCCAGGCAGGTCTGGTGTGAAAACTCGAGGCTCAACCTCGAGAGGTCATCGGAAACCGCTTGGCTAGTA
+
CCCCCCCCCCCCCCCCCCCCCCCCCCCCCCCCCCCCCCCC5CCCCCCCCCCC5CCCCCCC5CCCCCCCCCCCCCCCCCCCCCCCCCCCCCCCCCCCCCCCCCCCCCCCCCCCCCCCCCCCCCCCC5CCCCCCCCCCCCCCCCCCCCCCCCCCCCCCCCCCCCCCCCCCCCCCCCCCCCCCCCCCCCCCCCCCCCCCCCCCCCCCCCCCCCC5CCCCCCCC5CCCCCCCCCCCCCCCCCCCCCCCCCCCCCCCCCCCCCCCCCCCCCCCCC55CC5CCCCCCCCCCCCCCCCCCCC5C*###
@VH01349:24:AACVJTHM5:1:1112:36977:25914 1:N:0:AGGTGAGA+GGCATAGA
AGCATGACTCCTACGGGAGGCAGCAGTGGGGAATTGTTCGCAATGGGCGCAAGCCTGACGACGCAACGCCGCGTGGAGGATGAAGATCTTCGGGTCGTAAACTCCTTTCGATCGAGACGAACGGCTTCCGGGTGAACAATCCGGGAGTTTGACGGTACCACTAAAGGAAGCCCCGGCTAACTCCGTGCCAGCAGCCGCGGTAATACGGGGGGGGCAAGCGTTGTTCGGAATTACTGGGCGTAAAGGGCTCGTAGGCGGCCAACTAAGTCGGATGTGAAATCCCCAGGCTCAACCTGGGACC
+
CCCCCCCCCCCCCCCCCCCCCCCCCCCCCCCCCCCCCCCCCCCCCCCCCCCCCCCC5CCCCCCCCCCCCCCCCCCCCCCCCCCCCCCCCCCCCCCCCCCCCCCCCCCCCCCCCCCCCCCCCCCCCCCCCCCCCCCCCCCCCCCCCCCCCCCCCCCCCCCCCCC5CCCCCCCCCCCCCCCCCCCCCCC5CCCCCCCCCCCCCCCCCCCCCCCCCCCCCCCCCCCCCCCCCCCCCCCCCCCCCCCCCCCCCCCCCCCCCCCCCCCCCCCCCCCCCCCCCCCCCCCCCC*CCCCCCCCCCC###
@VH01349:24:AACVJTHM5:1:1112:20201:26293 1:N:0:AGGTGAGA+GGCATAGA
AGCATGACTCCTACGGGAGGCAGCAGTGGGGAATTTTGGACAATGGGCGCAAGCCTGATCCAGCCATTCCGCGTGAGTGAAGAAGGCCTTCGGGTTGTAAAGCTCTTTCGCAAGGGAAGAAACGATTTAGACGAATAATCTAAGTTAATGACGGTACCTTGATAAGAAGCACCGGCTAACTACGTGCCAGCAGCCGCGGTAATACGTAGGGTGCGAGCGTTAATCGGAATTACTGGGCGTAAAGCGTGCGCAGGCGGTTTTGTAAGTCAGATGTGAAATCCCCGGGCTCAACCTGGGATGG
+
CCCCCCCCCCCCCCCCCCCCCCCCCCCCCCCCCCCCCCCCCCCCCCCCCCCCCCCCCCCCCCCCCCCCCCCCCCCCCCCCCCCCCCCCCCCCCCCCCCCCCCCCCCCCCCCCCCCCCCCCCCCCCCCCCCCCCCCCCCCCCCCCCCCCCCCCCCCCC5CCCCC5CCCCCCCCCCCCCCCCCCCCCCCCCCCCCCCCCCCCCCCCCCCCCCCCCCCCCCCCCCCCCCCCCCCCCCCCCCCCCCCCC5CCCCCCCCCCCC*CCCCCCCCCCCCC5CCCCCCCCCC*C*CC5CCCCCC*CC###
@VH01349:24:AACVJTHM5:1:1112:33626:27751 1:N:0:AGGTGAGA+GGCATAGA
AGCATGACTCCTACGGGAGGCAGCAGTGGGGAATCTTGCGCAATGGGCGAAAGCCTGACGCAGCAACGCCGCGTGTGTGATGAAGGTCTTCGGATCGTAAAGCACTGTCGCGAGGGACGAATAAGGGTCGGGTGAACAATCCGGTCCGATGACGGTACCTCGAGAGGAAGCACCGGCTAACTCTGTGCCAGCAGCCGCGGTAATACAGAGGGTGCAAGCGTTGTTCGGAATTATTGGGCGTAAAGCGCGTGTAGGCGGCTTTGTAAGTCAGGTGTGAAAGCCCTCGGCTTAACCGAGGGTC
+
CCCCCCCCCC*CCCCCCCCC5CCCCCCCCCCCCCCCCCCCCCCCCCCCCCCCCCCCCCCCCCCCCCCCCCCCCC*CCCCCCCCCCCCCCCCCCCCCCCCC*CCCCC*CCCCCCCC*CCCC5CCCC*CCCCCCC*CCCCCCCCCCCC5CCCCCCC5CCCCCCCCCCCCCCCCCCC5CCCCCCCCCCC*CCC55CCCCCCCCCCCC*CCCCCCCCCCCCCCCCCCCCCCCCCCCCCCCCCCC*5CCCCCCCCCCC5CCCC5CCCCCCCCCCCCCCCCCCCCCCCCCCCCC5CCCC*CC5C###
@VH01349:24:AACVJTHM5:1:1112:36769:28432 1:N:0:AGGTGAGA+GGCATAGA
AGCATGACTCCTAGGGAGGCAGCAGTGGGGAATATTGGACAATGGGCGCAAGCCTGATCCAGCCATGCCGCGTGGGTGATGAAGGCCTTCGGGTTGTAAAGCCCTTTTGGCGGGGACGATGATGACGGTACCCGCAGAATAAGCCCCGGCTAACTTCGTGCCAGCAGCCGCGGTAAGACGAAGGGGGCAAGCGTTGTTCGGAATTACTGGGCGTAAAGGGCGCGTAGGCGGCCATTTAAGTTAGCCGTGAAAGGCCTGGGCTCAACCTGGGAATTGCGGTTGATACTGGATGGCTGGATCT
+
CCCCCCCCCCCCCCCCCCCCCCCCCCCCCCCCCCCCCCCCCCCCCCCCCCCCCCCCCCCCCCCCCCCCCCCCCCCCCCCCCCCCCCCCCCCCCCCCCCCCCCCCCCCCCCCCCCCCCCCCCCCCCCCCCCCCCCCCCCCCCCCCCCCCCCCCCCCCCCCC5CCCCCCCCCCCCCCCCCCCCCCCCCCCCCCCCCCCCCCCCCCCCCCCCCCCCCCCCCCCCCCCCCCC5CCCCCCCCCCCCCCCCCCCCCCCCCCCCCCCCCCCCCCCCCCCCCCCCCCCCCCCCCCCCCCCCCCCCC###
@VH01349:24:AACVJTHM5:1:1112:7287:29133 1:N:0:AGGTGAGA+GGCATAGA
AGCATGACTCCTACGGGAGGCAGCAGTGGGGAATATTGCACAATGGGCGAAAGCCTGATGCAGCAACGCCGCGTGCGGGAAGAAGGCCCTAGGGTTGTAAACCGCTTTCAGCAGGGAAGAAACTGACGGTACCTGCAGAAGAAGGTGCGGCCAACTACGTGCCAGCAGCCGCGGTGACACGTAGGCACCAAGCGTTGTCCGGATTTATTGGGCGTAAAGAGCTCGTAGGCGGTTCAGTAAGTCGGGTGTGAAAACTCTGGGCTCAACCCAGAGACGCCACCCGATACTGCTGTGACTTTGA
+
CCCCCCCCCCCCCCCCCCCCCCCCCCCCCCCCCCCCCCCCCCCCCCCCCCCCCCCCCCCCCCCCCCCCCCCCCCCCCCC5CCCCCC*CCCCCCCCCCCCCCCC*CCCCCCCCCCCCCCCCCCCCCCCCCCCCCCCCCCCCCCCCCCCCCCCCCCCCCCCCCCCCCCCCCCCCCCCCCCCCCCCCCCCCCCCCCCC5CCCCCCCCCCCCCC55CCCCCCCCCCCCCCCCCCCCCCCCCCCCCCCCCCCCCCCCCCCCCCCCCCCCCCCCCCCC55CC5CCC*CCCCCCCCCCCCCCCCC###
@VH01349:24:AACVJTHM5:1:1112:42393:29625 1:N:0:AGGTGAGA+GGCATAGA
AGCATGACTCCTACGGGAGGCAGCAGCAGGGAATTTTGCGCAATGGGCGAAAGCCTGACGCAGCAACGCCGCGTGGGGGAAGAAGGCTCTCGGGTCGTAAACCCCTTTTGCCGGGGAAGATCGTGACGGTACCCGGCGAATAAGCCACGGCTAACTACGTGCCAGCAGCCGCGGTAATACGTAGGTGGCAAGCGTTGTCCGGATTTATTGGGCGTAAAGCGCGCGCAGGCGGTCCGTTAAGTCCGAGGTGAAATCTCCCGGCTCAACTGGGAGGGGTCTTCGGATACTGGCGGACTTGCGG
+
CCCCCCCCCCCCCCCCCCCCCCCCCC*CCCCCCCCCCCCCCCCCCCCCCCCCCCCCCCCCCCCCCCCCCCCCCCCCCCCCCCCCCCCCCCCCC5CCCCCCCCCCCCCCCCCCCCCCCCCCCCCCCCCCCCCCCCCCCCCCCCCCCCCCCCCCCCCCCCCCCCCCCCCCCCCCCCCCCCCCCCCCCCCC5CCCCCCCCCCCCCCCCCCCCCCCCCCCCCCCCCCCCCCCCCCCCCCCCCCCCCCCCCCCCCCCCCCCCCCCC*CCCCCCCCCCCCCCCCCCCCCCCCCCCCCCCCCC5C###
@VH01349:24:AACVJTHM5:1:1112:12248:31442 1:N:0:AGGTGAGA+GGCATAGA
AGCATGACTCCTACGGGAGGCAGCAGTGGGGAATTGTTCGCAATGGGCGCAAGCCTGACGACGCAACGCCGCGTGGAGGATGAAGGTCTTCGGATTGTAAACTCCTGTTGCCAGGGACGAAAAGCCGCGACCTAACACGTCGTGGTCTGACGGTACCTGGTGAGGAAGCCCCGGCTAACTCTGTGCCAGCAGCCGCGGTAATACAGAGGGGGCAAGCGTTGTTCGGAATTACTGGGCGTAAAGGGCGCGTAGGCGGCCTGTTAAGTCGAACGTGAAATCCCTGGGCTCAACCCAGGAAATG
+
CCCCCCCCCCCCCCCCCCCCCCCCCCCCCCCCCCCCCCCCCCCCCCCCCCCCCCCCCCCCCCCCCCCCCCCCCCCCCCCCCCCCCCCCCCCCCCCCCCCCCCCC5CCCCCCCCCCCCCCCCCCCCCCCCCCCCCCCCCCCCCCCCCCCCCCCCCCCCCCCCCCCCCCCCCCCCCCCCCCCCCCCCCCCCCCCCCCCCCCCCCCCCCCCCCCCCCCCCCCCCCCCCCCCCCCCCCCCCCCCCCCCCCCCCCCC*CCCCCCCCCCCCCCCCCCCCCCCCCCCCCCCCCCCCCCCCCCCCC###
@VH01349:24:AACVJTHM5:1:1112:50194:34282 1:N:0:AGGTGAGA+GGCATAGA
AGCATGACTCCTACGGGAGGCAGCAGCAGGGAATTTTGCACAATGAGCGAAAGCTTGATGCAGCGACGCCGCGTGCGGGATGAATGCCTTCGGGTTGTAAACCGCTTTCAGGAGGGACGAAGCGAAAGTGACGGTACCTTCAGAAGAAGCCCCGGCCAACTACGTGCCAGCAGCCGCGGTAATACGTAGGGGGCGAACGTTGTCCGGATTTATTGGGCGTAAAGAGCTCGTAGGCGGCTCAACAAGTCGGCCGTGAAAACCCGGGGCTCAACCCCGGGACGCCGGTCGAAACTGTTGTTGC
+
CCCCCCCCCCCCCCCCCCCCCCCCCCCCCCCCCCCCCCCCCCCCCCCCCCCCCCCCCCCCCCCCCCCCCCCCCCCCCCCCCCCCCC5CCCCCCCCCCCCCCCCCCCCCCCCCCCCCCCCCCCCCCCCCCCCCCCCCCCCCCCCCCCCCCCCCCCCCCCCCCCCCCCCCCCCCCCCCCCCCCCCCCCCCCCCCCCCCCCCCCCCC5CCCCCCCCCCCCCCCCCCC*CCCCCCCCCCCCCCCCCCCCCCCCCCCCCCCCCCCCCCCCCCCCCCCCCCC5CCCCCCCCCCCCCCC5CCC5C###
@VH01349:24:AACVJTHM5:1:1112:64869:34907 1:N:0:AGGTGAGA+GGCATAGA
AGCATGACTCCTACGGGAGGCAGCAGTAGGGAATCTTCCACAATGGACGAAAGTCTGATGGAGCAACGCCGCGTGAGTGAAGAAGGATTTCGGTTCGTAAAACTCTGTTGCAAGGGAAGAACAAGTAGCGTAGTAACTGGCGCTACCTTGACGGTACCTTGTTAGAAAGCCACGGCTAACTACGTGCCAGCAGCCGCGGTAATACGTAGGTGGGAAGCGTTGTCCGGAATTATTGGGCGTAAACCGCGCGCAGGTGGTTCCTTAAGTCTGATGTGAAAGCCCCCGGCTCAACCGGGGATTG
+
CCCCCCCCCCCCCC5CCCCCCCCCCCCCCCCCCCCCCCCCCCCCCCCCCCCCCCCCCCCCCCCCCCCCCCCCCCCCCCCCCCCCCCCCCCCCCCCCCCCCCCCCCCCCCCCCCC*CCCCCCCCCCCCCCCCCCCCCCCCCCCCCCCCCCCC5CCCCCCCCCCCCCCCCCCCCCCCCCCCCCCCCCCCCCCCC5CCCCCCCCCCCCCCCCCCCC*CCCCCCCCCCCCCCCCCCCCCCCCCC5CC*CCC*CCCCC5CCCCCCCCCCCCC5CCCCCCCCCCCCC5C5CCCCC5CCCCC5C5###
@VH01349:24:AACVJTHM5:1:1112:63923:34945 1:N:0:AGGTGAGA+GGCATAGA
AGCATGACTCCTACGGGAGGCAGCAGTGGGGAATCTTCCGCAATGGGCGCAAGCCTGACGGAGTGACGCCACGTGGGGGACGAAGGCCTTCGGGTCGTAAACCCCTGTCAGAGGGAAAGAAGGGTCATGCGGTGAACAGCCGCATGGCTTGACGGTACCTTCAGAGGAAGCCCCGGCCAACTCTGTGCCAGCAGCCGCGGTAAGACAGAGGGGGCAAGCGTTGCTCGGAATCACTGGGCGTAAAGGGCGCGTAGGCGGGACGGCAAGTCGGTCGTGAAAGCCCTCGGCTCAACCGAGGCTT
+
CCCCCCCCCCCCCCCCCCCCCCCCCCCCCCCCCCCCCCCCCCCCCCCCCCCCCCCCCCCCCCCCCCCCCCCCCCCCCCCCCCCCCCCCCCCCCCCCCCCCCCCCCCCCCCCCCCCCCCCCCCCCCCCCCCCCCCCCCCCCCCCCCCCCCCCCCCCCCCCCCCCCCCCCCCCCCCCCCCCCCCCCCCCCCCCCCCCCCCCCCCCCCCCCCCCCCCCCC*CCCCCCCCCCCCCCCCCCCCCCCCCCCCCCCCCCCCCCCCCCCCCCCCCCCCCCCCCCCCCCCCCCCCCCCCCCCCCCC5###
@VH01349:24:AACVJTHM5:1:1112:52997:41022 1:N:0:AGGTGAGA+GGCATAGA
AGCATGACTCCTACGGGAGGCAGCAGTAGGGAATCTTCCGCAATGGACGAAAGTCTGACGGAGGAACGCCGCGTGAACGATGAAGGCCTTCGGGTCGTAAAGTTCTGTTGTTAGGGAAGAACAAGTACCAGAGTAACTGCTGGTACCTTGACGGTACCTAACCAGAAAGCCACGGCTAACTACGTGCCAGCAGCCGCGGTAATACGTAGGTGGCAAGCGTTGTCCGGAATTATTGGGCGTAAAGCGCGCGCAGGTGGTTTCTTAAGTCTGATGTGAAAGCCCACGGCTCAACCGTGGAGTT
+
CCCCCCCCCCCCCCCCCCCCCCCCCCCCCCCCCCCCCCCCCCCCCCCCCCCCCCCCCCCCCCC*CCCCCCCCCCCCCCCCCCCCCCCCCCCCCCCCCCCCCCCCCCCCCCCCCCCCCCCCCCCCCCCCCCCCCCCCCCCCCCCCCCCCCCCCCCCCCCCCCCCCCCC5CCCCCCCCCCCCCCCCCCCCCCCCCCCCCCCCCCC*CCCCCCCCCCCCCC5CCCCCCCCCCCCCCCCCCC5CCCC5CCCCCCCCCC5CCCCCCCCCCCCCCCCCCCCCCCCCCCCCC**CCCCCCCCCCC###
@VH01349:24:AACVJTHM5:1:1112:11755:43142 1:N:0:AGGTGAGA+GGCATAGA
AGCATGACTCCTACGGGAGGCAGCAGTAGGGAATCTTCCACAACGGACGAAAGTCTGATGGAGGAACGCCGCGTGAGTGAAGAAGGTTTTCGGATCGTAAAACTCTGTTGTAAGGGAAGAACACGTACGAGAGTAACTGCTCGTACCTTGACGGTACCTTATTAGAAAGCCACGGCTAACTACGTGCCAGCAGCCGCGGCAATACGTAGGTGGGAAGCGTTATCCGGAATTATTGGGCGTAAAGCGCGCGCAGGCGGTTTCTTAAGTCTGATGTGAAAGCCCACGGCTCAACCGTGGAGTG
+
CCCCCCCCCCCCCCCCCCCCCCCCCCCCCCCCCCCCCCCCCCCCCCCCCCCCCCCCCCCCCCC*CCCCCCCCCCCCCCCCCCCCCCCCCCCCCCCCCCCCCCCCCCCCCCCCCCCCCCCCCCCCCCCCCCCCCCCCCCCCCCCCCCCCCCCC*CCCCCCCCCCCCCCCCCCCC5CCCCCCCCCCCCCCCCC*CCCCCCCCCCCCCCCCCCCCC*CCCCCCC*CCCCCCCCC5CCCCCCCCCCCC*C5CCCCCCCCCCCCC5CCCCCCCCCCCCCCCCCCCCCCCCCCCCCCCCCCCCC###
@VH01349:24:AACVJTHM5:1:1112:38095:46493 1:N:0:AGGTGAGA+GGCATAGA
AGCATGACTCCTACGGGAGGCAGCAGTGGGGAATTGTTCGCAATGGGCGCAAGCCTGACGACGCAACGCCGCGTGGAGGATGAAGGTCTTCGGATTGTAAACTCCTGTTGACCGGGAAGAACGGGCTCCGACCTAACACGTCGGGGCAGTGACGGTACCGGTTGAGGAAGCCACGGCTAACTCTGTGCCAGCAGCCGCGGTAATACAGAGGTGGCAAGCGTTGTTCGGAATTACTGGGCGTAAAGGGCGCGTAGGCGGTCGCCTAAGTCGGACGTGAAATTCCCAAGCTTAACTTGGGTCG
+
CCCCCCCCCCCCCCCCCCCCCCCCCCCCCCCCCCCCCCCCCCCCCCCCC5CCCCCCC5CCCCC*CCCCCCCCCCCCCCCCCCCCCCCCCCCCCCCCCCCCCCCCCCCCCCCCCCCCCCCCCCCCCCCCCCCCCCCCCCCCCCCCCCCCCCC*CCCCCCCCCCCCCCCCCCCCCCCC5CCCCCCCCCCCCCCCCCCCCCCCCCCCCCCCCCCCCCCCC5CCCC5CCCCCCCCCCCCCCCCCCCCCCCCCCCCCCCCCCCCCCCCCCCCCCC5CCCCCCCCCCCCCCCCCCCCCCCCCCC###
@VH01349:24:AACVJTHM5:1:1112:14974:47042 1:N:0:AGGTGAGA+GGCATAGA
AGCATGACTCCTACGGGAGGCAGCAGTGGGGAATTGTTCGCAATGGGCGCAAGCCTGACGACGCAACGCCGCGTGGAGGACGAAGATCTTCGGGTCGTAAACTCCTGTCGAGCGGGACGAACGTTCCGTGGGCTAGCATCCCGCGGAAGTGACGGTACCGCTAAAGGAAGCCCCGGCTAACTCCGTGCCAGCAGCCGCGGTAATACGGGGGGGGCAAGCGTTGTTCGGAATTACTGGGCGTAAAGGGCTCGTAGGCGGCCAACTAAGTCGGATGTGAAATCCCCAGGCTTAACCTGGGACA
+
CC5CCCCCC5CCCCCCCCCC*CCCCCCCCCCCCCCCCCCCCCCCCCCCCCCCCCCCCCCCCCCCCCCCCCC5CCCCCCCC*CCC5CCCCCCCCCCCCCCCCCCCCCCCCCCCCCCCCCC5CCCCCCCCCCCCCCCCCCCCCCCCCCCCCCCCCCCCCCCCCCC5CCCCCCCCCCCCCCCCCCCCCCCCCCCCCCCCCCCCCCCC*CCCCCCCCCCCCCCCCCCCCCCCCCCCCCCCCCCCCCCC5C5CCCCCCC*CCCC5CCCC5CCCCCCCCCCCCCCCCC*CCC5CCCCCCCCCC5###
@VH01349:24:AACVJTHM5:1:1112:46218:48367 1:N:0:AGGTGAGA+GGCATAGA
AGCATGACTCCTACGGGAGGCAGCAGTAGGGAATCTTCCACAATGGACGAAAGTCTGATGGAGCAACGCCGCGTGAGTGAAGAAGGTTTTCGGATCGTAAAACTCTGTTGTAAGGGAAGAACACGTACGAGAGTAACTGCTCGTACCTTGACGGTACCTTATTGGAAAGCCACGGCTAACTACGTGCCAGCAGCCGCGGTAATACGTAGGTGGCAAGCGTTGTCCGGAATTATTGGGCGTAAAGCGCGCGCAGGCGGTTCTTTAAGTCTGATGTGAAAGCCCACGGCTCAACCGTGGAGTG
+
CCCCCCCCCCCCCCCCCCCCCCCCCCCCCCCCCCCCCCCCCCCCCCCCCCCCCCCCCCCCCCCCCCCCCCCCCCCCCCCCCCCCCCCCCCCCCCCCCCCCCCCCCCCCCCCCCCCCCCCCCCCCCCCCCCCCCCCCCCCCCCCCCCCCCCCCCCCCCCCCCCCCCCCCCCCCCCCCCCCCCCCCCCCCCCCCCCCCCCCC5CCCCCCCCCCCC5CCCCCCCCCCCCCCCCCCCCCCCCCCCCCCCCCCCCCCCCC5CCCCCCCCCCCCC*CCCCCCCCCCCCCCCCCCCCCCCCCCCC###
@VH01349:24:AACVJTHM5:1:1112:25029:49863 1:N:0:AGGTGAGA+GGCATAGA
AGCATGACTCCTACGGGAGGCAGCAGTAGGGAATATTGGGCAATGGATGCAAGTCTGACCCAGCCATGCCGCGTGCCGGATGAAGGCCCTCAGGGTTGTAAACGGCTTTTATTCGGGAAGAAGAGCAGGGATGCGTCCTTGTGTGACGGTACCGAATGAATAAGCACCGGCTAACTCCGTGCCAGCAGCCGCGGTAATACGGAGGGTGCGAGCGTTGTCCGGATTTATTGGGTTTAAAGGGTGCGTAGGTGGCTGTTTAAGTCAGTGGTGAAATACGGTTGCTCAACAATCGAGGTGCCGA
+
CCCCCCCCCCCCCCCCCCCCCCC*CCCCCCCCCCCCCCCCCCCCCCCCCCCCCCCCCCCCCCCCCCCCCCCCCCCCCCCCCCCCCCCCCCCCCCCCCCCCCCCCCCCCCCCCCCCCCCCCCCCCCCCCCCCCCCCCCCCCCCCCC5CCCCCCCCCCCCCCC5CCCCCCCCCCCCCCCCCCCCCCC*CCCCCCCCCCCCC5CCCCCCCCCCCCCCCCCCCCCCC5CCCCCCCCCCCCCCCCCCC*CCCCCCC*CCCCCCCCCCCCCCCCCCCCCCCCCCCCCCCCCCCCCCCCCCCCCC###
@VH01349:24:AACVJTHM5:1:1112:15713:51491 1:N:0:AGGTGAGA+GGCATAGA
AGCATGACTCCTACGGGAGGCAGCAGTGGGGAATATTGCGCAATGGGCGAAAGCCTCACGCAGCGACGCCGCGTGGAGGATGAAGGTCTTCGGATTGTAAACTTCTGTCGAGTGGGAAGAAAGTTTAGTTTCTAATACAAACTAGGTATGACGGTACCACTAAAGGAAGCACCGGCTAATCTCGTGCCAGCAGCCGCGGTAATACGAGAGGTGCAAGCGTTATTCGGAATTATTGGGCGTAAAGGGTGCGTAGACGGTTTATTAAGTCTGTTGTTAAATTCTCTGGCCTAACTGGAGGCGC
+
CC5C*CCCCCCCCCCCCCCC*CCCCCC*C*5CCCCCCCC*CCCCCCCCCCCCCCCC*CCCCCC5*CCCCCCCCCC*C5CCCCCCCCCCCCC*CCCCCCCCCCCCCCC5CCCCCCCCCCCCCC5CCCCCCCCCCCCC5CCC5CCCCCCCCCCCCCCC5CCCC*5CCCCCCCCCCCC*CCC*5C5*CCCCCCCCC*CCCCCCCCCC5CCCCC5CCCCCC5CCCCCC*C55CCCCCC*C5CCCCCCC*CCCCCCCCCCCCC*CCCC5C5C5CCCCCCCCCCCCC5CC55C5CCCCCCCCCC###
@VH01349:24:AACVJTHM5:1:1201:44817:2477 1:N:0:AGGTGAGA+CGCATAGA
AGCATGACTCCTACGGGAGGCAGCAGTGGGGAATTGTTCGCAATGGGCGAAAGCCTGACGACGCAACGCCGCGTGGAGGATGAAGATCTTCGGGTCGTAAACTCCTTTCGATCGGGACGAATGGCTGGTGGCCTAATACGCCATCGGAGTGACGGTACCGAGAGAAGAAGCCCCGGCTAACTCCGTGCCAGCAGCCGCGGTAATACGGGGGGGGCAAGCGTTGTTCGGAATTACTGGGCGTAAAGGGCGCGTAGGCGGCCTACTAAGTCGGACGTGAAATCCCTCGGCTCAACCGAGGTGA
+
CCCCCCCCCCCCCCCCCCCCCCCCCCCCCCCCCCCCCCCCCCCCCCCCCCCCCCCCCCCCCCC5CCCC5CCCCCCCCCCCCCCCCCCCCCCCCCCCCCCCCCCCCCCCCCCCCCCCCCCCCCCC5CCCCCCCCC5CCCCC*CCCCCCCCCC5CCCCCCCCCCCC*CCCCCCCCCCCCCCCCCCCCCCCCCCC5CCC5CC*CCCCC5CCCCCCCC*CCCCC5CCCC*CCCCCCCCCCCCCCCCCCCCCC5CCCC5CCC5CC5CCCCCC5CCCCC*CCCCCCCCCCCC55CCCCCCCCCC###
@VH01349:24:AACVJTHM5:1:1201:52561:2836 1:N:0:AGGTGAGA+GGCATAGA
AGCATGACTCCTACGGGAGGCAGCAGTGGGGAATATTGCACAATGGGCGAAAGCCTGATGCAGCAACGCCGCGTGAGGGACGACGGCCTTCGGGTTGTAAACCTCTTTTAGCAGGGAAGAAGCGAAAGTGACGGTACCTGCAGAAAAAGCACCGGCTAACTACGTGCCAGCAGCCGGGGTAATACGTAGGGTGCAAGCGTTGTCCGGAATTATTGGGCGTAAAGAGCTCGTAGGCGGTTTGTCGCGTCTGCTGTGAAAACCCGAGGCTCAACCTCGGGCCTGCAGTGGGTACGGGCAGAAG
+
55CCC*CCC*CCCCCCCC*5CC55C*CCCCCCCCCCCCCCCCCCCCCC5CCC*5CCCCCC*C*CC5CCCCC5CCCCC5CCCCCCCCCCCCCCCCCCCCCCCCCCCCCCCCCCCCCCCC*5CCCCCCCCCCCCCCCCC5CCCCCCCCCCCCCC5*CCCCCCCCCCC5CCCCCC5CCC*CCCCCCCCCCCCC5CCCCCC*C5CCCC*5CC*CC5CCCC5CCCCCC55CCCCCCC5CCCC5CCCCC5CCC5CCCCCCCCCCCCCCCC5CCCCC5CCCC55*CCCC5CCC5CC5CC*CC5CC###
@VH01349:24:AACVJTHM5:1:1201:47733:3158 1:N:0:AGGTGAGA+CGCATAGA
AGCATGACTCCTACGGGAGGCAGCAGTGGGGAATTTTTCGCAATGGGCGCAAGCCTGACGAAGCAACGCCGCGTGGAGGATGAAGGCCTTCGGGTTGTAAACTCCTGTCGACCGGGACGAAAGCAGACTGGGTGATAACCCCAGGTTGTTGACTGTACCGGTGGAGGAAGCCACGGCTAACTCTGTGCCAGCAGCCGCGGTAATACAGAGGTGGCAAGCGTTGTTCGGAATTACTGGGCGTAAAGGGCGCGTAGGCGGTTCGGTAAGTCCCGTGTGAAATCCCTCGGGTCAACTGAGGAAG
+
CCCCCCCCCCCCCCCCCCCCCCCCCCCCCCC5CCCCCCCCCCCCCCCCCCCCCCCCCCCCCCCCCCC5*CCCCCCCCCC5CCCCCCCCCCCCCCCCCCCCCCCCCCCCCCCCCCCCCCCCCCCCCCCCCCCCCCCCCCCCC5CCCCCCCCCCCC5CCCCCCCCCCCCCCCCCC5CCCCCCCCCCCCCCCCCCCCCCCCCCCCCCCCCCCCCCCCCCCCCCCCCCCCCCCCC5CCC*CCCCCC5*CCCCCCCC5CCC5CCCCCCCCCCCCCCCCCC5CCCCC*CCCC**CC55CCCCC*###
@VH01349:24:AACVJTHM5:1:1201:22056:3499 1:N:0:AGGTGAGA+CGCATAGA
AGCATGACTCCTACGGGAGGCAGCAGCAGGGAATCTTGCGCAATGGGCGAAAGCCTGACGCAGCAACGCCGCGTGGGGGATGAAGGCCTTCGGGTTGTAAACCCCTTTCAGGAGGGAAGAAATTGACGGTACCTCCAGAAGAAGGACCGGCCAACTACGTGCCAGCAGCCGCGGTAATACGTAGGGTCCGAGCGTTATCCGGAATCATTGGGCGTAAAGAGCTCGTAGGCGGTTCAGCAAGTCGGCTGTGAAAGTCCGAGGCTCAACCTCGGAATTGCAGTCGATACTGCTGTGACTCTCA
+
CCCCCCCCCCCCCCCCCCCCCCCCCCCCCCCCCCCCCCCCCCCCCCCCCCCCCCCCCCCCCCCCCCC55CCCCCCCCCCCCCCCCCCCCCCCCCCCCCCCCCCCCCCCCCCCCCCCCCCCCCCCCCCCCCCCCCCCCCCCCCCCCCCCCCCCCCCCCCCCCCCCCCCC*CCCCCC5CCCCCCC5CCCCCCCCCCCCCCCCCCCCCCCCCCCCCCC*CCCCC*CCCCCCCCCCCCCCCCCCCCCCCCCCCCCCCCCCC5CCCCCCCCC*CC5CC5CCCCCCCCCCCCCCC5CCCCC5C*###
@VH01349:24:AACVJTHM5:1:1201:65892:3518 1:N:0:AGGTGAGA+GGCATAGA
AGCATGACTCCTAGGGAGGCAGCAGTGGGGAATATTGCGCAATGGGCGAAAGCCTGACGCAGCGACGCCGCGTGTGGGATGACGGCCTTCGGGTTGTAAACCACTGTCGGGAGGGACGAATAAATGACGGTACCTCCAAAGGAAGCACCGGATAACTCTGTGCCAGCAGCCGCGGTAATACAGAGGGTGCGAGCGTTGTCCGGAATTACTGGGCGTAAAGGGCGCGTAGGCGGCCGGGTAAGTCGGGGGTGAAAGTCAGCGGCTCAACCGCTGGACTGCCTTCGAGACTGCCTGGCTTCAA
+
5CCCCCCCCCCCCCCCCCCCCCCCCCCCCCCCCCCCCCCCCCCCCCCCCCCCCCCCCCCCCCCCCC*CCCCCCCCCCCCCCCCCCCCCCCCCCCCCCCCCCCCCCCCCCCCCCCCCCCCCCCCCCCCCCCCCCCCCCCCCCCCCCCCCCCCCCCCCCCCC5CCCCCCCCCCCCCCCCCCC5CCCCCCCCCCCCCCCCCCCCCCCCCCCCCCCCCCCCCCCCCCC*CCCCCCCCCCC5CCC5CCCCCCCCCCCCCCCCCCCC*CCCCCCCCCCCCCCCCCCCCCCCCCCCCCCCCCCCC###
@VH01349:24:AACVJTHM5:1:1201:50762:3991 1:N:0:AGGTGAGA+CGCATAGA
AGCATGACTCCTACGGGAGGCAGCAGTAGGGAATCTTCCGCAATGGACGAAAGTCTGACGGAGCAACGCCGCGTGAACGATGAAGGCCTTCGGGTCGTAAAGTTCTGTTGTTAGGGAAGAACAAGTACCGGAGTAACTGCCGGTACCTTGACGGTACCTAACCAGAAAGCCACGGCTAACTACGTGCCAGCACCCGCGGTAATACGTAGGTGGCAAGCGTTGTCCGGAATTATTGGGCGTAAAGCGCGCGCAGGCGGTTCCTTAAGTCTGATGTGAAAGCCCCCGGCTCAACCCGGGAGTA
+
CCCCCCCCCCCCCCCCCCCC5C5CCCCC5CCCCCCCCCCCCCCCCCCCCCCCCCCCCCCCCCC*CCCC*CCCCCCCCCCCCCCCCCCCCC5CCCCC*CCCCCCC*CCCCCCCC5CCCCC5CCCCCCCCCCCCCCCC5CCCCCCCCCCCCCCCCCCCCCCCCCCCCCCC*CCCCC*CCCCCCCCC5C5CCCCC*CC5CCCCCCCCCCCC5*C*CCC5CC5CCCCCCCCCC5CCCCCCCCCCCCC5CCCCCC5C*CCCCCCCCCCCC5C5CCCCCCCCCCCC5CCCC*CCCCCCC*C55C###
@VH01349:24:AACVJTHM5:1:1201:31183:4786 1:N:0:AGGTGAGA+CGCATAGA
AGCATGACTCCTACGGGAGGCAGCAGTGGGGAATATTGGACAATGGGCGAAAGCCTGATCCAGCAATGCCGCGTGAGTGATGAAGGCCTTAGGGTTGTAAAGCTCTTTTACCCGGGATGATAATGACAGTACCGGGAGAATAAGCTCCGGCTAACTCCGTGCCAGCAGCCGCGGTAATACGGAGGGAGCTAGCGTTGTTCGGAATTACTGGGCGTAAAGCGCGCGTAGGCGGCTTCGCAAGTCAGAGGTGAAAGCCCGGGGCTCAACCCCGGAATTGCCTTTGAGACTGCGTCGCTAGATG
+
CCCCCCCCCCCCCCCCCCCCCCCCCCCCCCCCCCCCCCCCCCCCCCCCCCCCCCCCCCCCCCCCCCCC*CCCCCCCCCCCCCCCCCCCCCCCCCCCCCCCCCCCCCCCCCCCCCC5CCCCCCCC5CCCCCCCC55CCCCCCCCCCCCCC5CCCCCCCCCCCCCCCCCCCCCCCCCCCCCCCCCCCCCCCCCCCCCCCCCCCCCCCCCCCCCCCCC5C5CCCCCCCCCC*CCCCCC5CCCCCCCCCCCCCCCCCCCCCCCCCCC5CCC5CCC55CCCC*CCC5CC5C5CCCCCCCCCCC###
@VH01349:24:AACVJTHM5:1:1201:59037:5638 1:N:0:AGGTGAGA+CGCATAGA
AGCATGACTCCTACGGGAGGCAGCAGTGGGGAATTGTTCGCAATGGGCGCAAGCCTGACGACGCAACGCCGCGTGGAGGATGAAGGTCTTCGGATTGTAAACTCCTGTTGCCCGGGACGAAATGTTCCAGCCTAATACGCTGGAATTTGACGGTACCGGGTGAGGAAGCCCCGGCTAACTCTGTGCCAGCAGCCGCGGTAATACAGAGGGGGCAAGCGTTGTTCGGAATTACTGGGCGTAAAGGGCGCGTAGGCGGCCTGCTAAGTCGAACGTGAAATCCCTGGGCTCAACCCAGGAACGG
+
CC5CCCCCCCCCCCCCCCCCCCCCCCCCCCCCCC5CCCCC*CCCCCCCCCCCCCCCCCCCCCC5CCCC5CCCCCCCCCCCCCCCCCCCCCCCCCCCCCCCCCCCCCCCCCCC*CCC5CCCC5CCCCCCCCCCCCCCCCC5CCCC*CCCCCCCCCCCCCCCCCCCCC5CCCCCCCCCCCCC*CCCCCCCCCCCCCCCCCCCCCCCCCCCCCCCCCCCCCCCCCCCCCCCCCCCCCCCCCCCCCCCC5C5CCCCCCC5CCCCCCCCCCCCCCCCCCCCCCC55CCCCCCCCCC*CC5CCC###
@VH01349:24:AACVJTHM5:1:1201:70512:6774 1:N:0:AGGTGAGA+CGCATAGA
AGCATGACTCCTACGGGAGGCAGCAGTAGGGAATCTTCCGCAATGGACGAAAGTCTGACGGAGCAACGCCGCGTGAACGATGAAGGCCTTCGGGTCGTAAAGTTCTGTTGTTAGGGAAGAACAAGTACCAGAGTAACTGCTGGTACCTTGACGGTACCTAACCAGAAAGCCACGGCTAACTACGTGCCAGCAGCCGCGGTAATACGTAGGTGGCAAGCGTTGTCCGGAATTATTGGGCGTAAAGCGCGCGCAGGTGGTTTCTTAAGTCTGATGTGAAAGCCCACCGCTCAACCGTGGAGCC
+
CCCCCCCCCCCCCCCC*CCCCCCCCCCCCCCCCCCCCCCCCCCCCCCCCCCCCCCCCCCCCCCCCCCCCCCCCCCCCCCCCCCCCCCCCCCCCCCCCCCCCCCCCCCCCCCCCCCCCCCCCCCCCCCCCCCCCCCCCC5CCCCCCCCCCCCCCCCC5CCCCCCCCCCC5CCCCCCCCCCCCCCCCCCCCCCCCCCCCCCCCCCCCCCCCCCCC*CCCCCCCCCCCCCCCCC5CCCC*CCCCCCC5CCCCCCCCCCCCCCC5CCCCCCCCCCCCC*CCCCCCCCC*CCCCCCCCCCCCC###
@VH01349:24:AACVJTHM5:1:1201:64832:7191 1:N:0:AGGTGAGA+GGCATAGA
AGCATGACTCCTACGGGAGGCAGCAGGTGGGAATTTTGCGCAATGGGCGAAAGCCTGACGGAGCAACGCCGCGTGGGGGATGAAGGCCTTCGGGTTGTAAACCCCTTTCAGGAGGGAAGAAAATGACGGTACCTCCAGAATAACCACCGGCCAACTACGTGCCAGCAGCCGCGGTAATACGTAGCGTGGGAGCGTTATCCGGAATCATTGGGCGTAAAGAGCTCGTAGGCGCTTCAACAACTCGGCTGTGAAAGTCTGGGCCTCAACCCCAGAATTGCAGTCGATAGTGTTGTGACTTCGT
+
5C*C5CCCCCCCCCCCCCCCCCCCCC**CCCCCCCCC*CCCCCCCCCCCCCCCCCCCCCC5CCCCCCCCCCCCCCC*5CCCCCCC*CCCCCCCC5CCCCCCC*CCCCCCCC5CCCCCCCC5CCC*CC**C*C5CC5*CC**55*555*55**555*55*55**555*5555C55*55555**55*55**55555555555555555*5*5555555*555555**555*55*55555555*555555555*55**55**55*5555*55555555*5*555555*5*5555555***5###
@VH01349:24:AACVJTHM5:1:1201:35216:8554 1:N:0:AGGTGAGA+CGCATAGA
AGCATGACTCCTACGGGAGGCAGCAGTAGGGAATCTTCCGCAATGGACGAAAGTCTGACGGAGCAACGCCGCGTGAACGATGAAGGCTTTCGGGTCGTAAAGTTCTGTTGTTAGGGAAGAACAAGTACCGGAGTAACTGCCGGTACCTTGACGGTACCTAACCAGAAAGCCACGGCTAACTACGTGCCAGCAGCCGCGGTAATACGTAGGTGGCAAGCGTTGTCCGGAATTATTGGGCGTAAAGCGCGCGCAGGCGGTTCCTTAAGTCTGATGTGAAAGCCCCCGGCTCAACCGGGGACCT
+
CCCCCCCCCCCCCCCCCCCCCCCCCCCCCCCCCCCCCCCCCCCCCCCCCCCCCCCCCCCCCCCCCCCCCCCCCCCCCCCCCCCCCCCCCCCCCCCCCCCCCCCCCCCCCCCC5CCCCCCCCCCCCCCCCCCCCCCCCCCCCCCCCC5CCCCCCCCCCCCCCCCCCCCCCCCCCCC5CCCCCCCCCCCCCC5CCCCCCCCCCCCCC5CCCCCCC*CCCCCCCCCCCCCCCCCCCCCCCCCCCCCCCCCCCCCCCCCCCCCCCCCCCCCCCCCCCCCCCCCCC*CCCCCCCCCCC*5CCC###
@VH01349:24:AACVJTHM5:1:1201:17512:9406 1:N:0:AGGTGAGA+CGCATAGA
AGCATGACTCCTACGGGAGGCAGCAGCGAGGAATCTTGGTCAATGGGCGCAAGCCTGAACCAGCGACGCCACGTGGAGGATGAAGGCCCTCGGGTTGTAAACTCCTTTTGGGTGGGAAGAAGCTCTGACGGTACCACCCGAATAAGCCCCGGCTAACTACGTGCCAGCAGCCGCGGTAATACGTAGGGGGCGAGCGTTGTCCGGATTTATTGGGCGTAAAGCGCGTGCAGGCGGTTCGTTAAGTCCGTTGTGAAAGCTCCTGGCTCAACTGGGAGAGGTCTTCGGATACTGGCGAACTCTC
+
CCCCCCCCCCCCCCCCCCCCCCCCCC5CCCCCCCCCCCCCCCCCCCCCCCCCCCCCCCCCCCCCCCC*CCCCCCCCCCCCCCCCCCCCCCCCCCCCCCCCCCCCCCCCCCCCCCCCCCCCCCCCCCCCCCCCCCCCCCCCCCCCC5C5CCCCCCCCCCCCCCCCCCCCCCCCCCCCCC5CCCCCCCCCCC5CCCCCCCCCCCCCCCCCCCCCCCCCCCCCCCCCCCCCCCCCCCCCCCCCCCCCCCCCCCCCCCCCCCCCC5CCCCCCCCCCC*CCCCCCCCCC55CCCCCCCCCCC5###
@VH01349:24:AACVJTHM5:1:1201:72122:10580 1:N:0:AGGTGAGA+GGCATAGA
AGCATGACTCCTACGGGAGGCAGCAGTGGGGAATCTTGCGCAATGGGCGAAAGCCTGACGCAGCGACGCCGCGTGAGGGAGGAAGGCCTTCGGGTTGTAAACCTCTTTCAGGAGGGACGAAGCTACTCGGGTGAATAGCCCAGAGGGTGACGGTACCTCCAGAAGAAGCCCCGGCTAACTACGTGCCAGCAGCCGCGGTAATACGTAGGGGGCAAGCGTTGTCCGGATTTACTGGGCGTAAAGCGCGTGTAGGCGGCCACACAGGTCCGTTGTGAAAACTGGAGGCTCAACCTCCAGATTG
+
CCCCCCCCCCCCCCCCCCCCCCCCCCCCCCCCCCCCCC5C5CCCCCCCCCCCCCCCCCCCCCCCCCCCCCCCCCCCCCCCCCCCCCCCCCCCCCCCCCCCCCCCCCCCCCCCCCCCCCCCCCCCCCCCCCCCCCCCCCCCCCC5CCCCCCCCCCCCCCCCCCCCCCCCCCCCCCCCCCCCCCCCCCCCCCCCCCCCCCCCCCCCCCCCCC*CCCCCCCCCCCCCCCCCCCCCCCCCCCCCCCCCCCCCCCCCCCCCCCCCCCCCCCCCCCCCCC5CCCC5CCCCCCCCCCCCCCCCCC###
@VH01349:24:AACVJTHM5:1:1201:69149:10674 1:N:0:AGGTGAGA+CGCATAGA
AGCATGACTCCTACGGGAGGCAGCAGTGGGGAATCTTGCGCAATGGGCGAAAGCCTGACGCAGCGACGCCGCGTGAGGGAGGAAGGCCTTCGGGTTGTAAACCTCTTTCAGGAGGGACGAAGCTACTCGGGTGAATAGCCCAGAGGGTGACGGTACCTCCAGAAGAAGCCCCGGCTAACTACGTGCCAGCAGCCGCGGTAATACGTAGGGGGCAAGCGTTGTCCGGATTTACTGGGCGTAAAGCGCGTGTAGGCGGCCACACAGGTCCGTTGTGAAAACTGGAGGCTCAACCTCCAGATTG
+
CC5CCCCCCCCCCCCCCCCCCCCCCCCCCCCCCCCCCCCCCCCCCCCCCCCCCCCCCCCCCCCCCCCCCCCCCCCCCCCCCCCCCCCCCCCCCCCCCCCCCCCCCCCCCCCCCCCCCCCCCCCCCCCCCCCCCCCCCCCCCCCCCCCCCCCCCCCCCCCCCCCCCCCCCCCCCCCCCCCCCCCCCCCCCCCCCCCC5CCCCCCCCCCC5CCCCCCCCCCCCCCCCCCCCCCCCCCCCCCCCCCCCCCC5CCCCCCCC5CCCCCCCCCCCCCCCC5CCCCCCCCCCCCCCCCCCCCCCC###
@VH01349:24:AACVJTHM5:1:1201:55629:10788 1:N:0:AGGTGAGA+CGCATAGA
AGCATGACTCCTACGGGAGGCAGCAGTAGGGAATCTTCCACAATGGACGAAAGTCTGATGGAGCAACGCCGCGTGAGTGAAGAAGGTTTTCGGATCGTAAAACTCTGTTGTAAGGGAAGAACACGTACGAGAGTAACTGCTCGTACCTTGACGGTACCTTATTAGAAAGCCACGGCTAACTACGTGCCAGCAGCCGCGGTAATACGTAGGTGGCAAGCGTTGTCCGGAATTATTGGGCGTAAAGCGCGCGCAGGCGGTTCTTTAAGTCTGATGTGAGAGCCCACGGCTCAACCGTGGAGGT
+
CCCCCCCCCCCCCCCCCCCCCCCCCCCCCCCCCCCCCCCCCCCCCCCCCCCC5CCCCCCCCCCCCCCCCCCCCCCCCCCCCCCCCCCCCCCCCCCCCCCCCCCCCCCCCCCCCCCCCCCCCCCCCCCCCCCCCCCCCCCCCCCCCCCCCCCCCCCCCCCCCCCCCCCC*CCCCC5CCCCCCCCCCCCCCCCCCCC5CCCCCCCCCCCCCCCCCCCCCCCCCCCCCCCCCCCCCCCCCCCCC5CCCCCCCCCCCCCCCCCCCCCCCCCCCCCC5CCCC*CCC*55*5CCCC5C**C*5C###
@VH01349:24:AACVJTHM5:1:1201:34762:11848 1:N:0:AGGTGAGA+CGGATAGA
AGCATGACTCCTACGGGAGGCAGCAGTAGGGAATCTTCCGCAATGGACGAAAGTCTGACGGAGCAATGCCGCGTGAGTGATGAAGGTTTTCGGATCGTAAAACTCTGTTGTTAGGGAAGAACAAGTATCGAAGTAATATGTCGGTACCTTGACGGTACCTTACCAGAAAGCCCCGGCTAACTACGTGCCAGCAGCCGCGGTAATACGTAGGGGGGGAGCGTTGTCCGGAATTATTGGGCGTAAAGGGCGCGCAGGCGGTCTTCTAAGTCTGATCTGAAATCTCGTAGCTTAACTACGTTGG
+
CCCCCCCCCCCCCCCCCCCCCCCCCCCCCCCCCCCCCCCCCCCCCCCCCCCCCCCCCCCCCCCCCCCCCCCCCCCCCCCCCCCCCCCCCCCCCCCCCCCCCCCCCCCCCCCCCCCCCCCCCCCCCCCCCCCCCCCCC*C5CCC5CCCCCCCCCCCCCCCCCCCC5CCCCCCC5C*C*CCCCCCCCCC5CCCCCCCCC5CCCCCCCC**CCCCCC*CC55CCCCC5CC*CCCC5CCCCCCCCCCC5*C5CCC*CC*55CC5CCCCCCCCCC*CCCCCCCC**CCC*CC5CCCC55C***###
@VH01349:24:AACVJTHM5:1:1201:66801:13211 1:N:0:AGGTGAGA+CGCATAGA
AGCATGACTCCTACGGGAGGCAGCAGTGGGGAATATTGGACAATGGGCGCAAGCCTGATCCAGCCATGCCGCGTGAGTGAAGAAGGCCTTAGGGTTGTAAATCTCTTTCGGCGGGGAAGATAATGACGGTACCCGCAGAAGAAGCCCCGGCTAACTCCGTGCCAGCAGCCGCGGTAATACGGAGGGGGCTAGCGTTGTTCGGAATTACTGGGCGTAAAGGGCACGTAGGCTGGCTGTTAAGTCGGGGGTGAAATCCTGAGGCTCAACCTCAGAATTGCCTTCGATACTGGCGGTCTCGTTC
+
CCCCCCCCCCCCCCCCCCC*CCCCCCCCCCCCCCCCCCCCCCCCCCCCCCCCCCCCCCCCCCCCCCCCCCCCCCCCCCCCCCCCCCCCCCCCCCCCCCCCCCCCCCCCCCCCCCCCCCCCCCCCCCCCCCCCCCCCCCCC*CCCCCCCCCCCCCCCCCCCCCCCCCCC*CC*C*CCCCCCCCCCCCCCCCCC5CCCCCCCCCCCC5CCCCC5CCCCCCCCCCCCCCCCC5CCCCCCCCCCCCCCCCCC5C5CCCCCCCCCC*CCCCCCCC*CC5CCCCCCCCCCCCCCCCCCCCCCCC###
@VH01349:24:AACVJTHM5:1:1201:65494:14139 1:N:0:AGGTGAGA+GGCATAGA
AGCATGACTCCTACGGGAGGCAGCAGCAGGGAATTTTGCGCAATGGGCGAAAGCCTGACGCAGCAACGCCGCGTGGGGGAAGAAGGCTCTCGGGTCGTAAACCCCTTTTGCCGGGGAAGATAATGACGGTACCCGGCGAATAAGCCACGGCTAACTACGTGCCAGCAGCCGCGGTAATACGTAGGTGGCAAGCGTTGTCCGGATTTATTGGGCGTAAAGGGCGCGCAGGTGGTTCGTTAAGTCCGAGGTGAAATCTCCCGGCTCAACTGGGAGGGGTCTTCGGATACTGGCGGACTTGTAA
+
CCCCCCCCCCCCCCCCCCCC5CCCCCCCCCCCCCCCCCCCCCCCCCCCCCCCCCCCCCCC5CCCCCCCCCCCCCCCCCCCCCCCCCCCCCCCCCCCCCCCCCCCCCCCCCCC*CCCCCCCCCCCCCCCCCCCCCCCCCCCCCCCCCCCCCCCCCCCCCCCCCCCCC5C*CCCCCCCCCCCCCCCCCCCCCCCCCCCCCCCCCCCCCCCCCCCCCCCCCCCCCCCCCCCCCCCCCCCCCCCCCCCCCCCCCCCCCCCCCCCCCCCCCCCCCCCCCCCCCCCCCCCC5CCCCCCCCCCCC###
@VH01349:24:AACVJTHM5:1:1201:62995:15578 1:N:0:AGGTGAGA+CGCATAGA
AGCATGACTCCTACGGGAGGCAGCAGTAGGGAATCTTCCGCAATGGACGAAAGTCTGACGGAGCAACGCCGCGTGAGTGATGAAGGCTTTCGGGTCGTAAAACTCTGTTGTCAGGGAAGAACATCCGGGATGACCTCCCGGTCTGACGGTACCTGATCAGAAAGCCCCGGCTAACTACGTGCCAGCAGCCGCGGTAATACGTAGGGGGCAAGCGTTGTCCGGAATTATTGGGCGTAAAGCGCGCGCAGGCGGTTTCTTATGTCTGGTGTGAAAGCCCGCAGCTCAACTGCGGAGGGCCGAA
+
CCCCCCCCC5CCCCCCC*C5CCCCCCCCCCCCCCCCCCCCCCCCCCCCCCCC*CCCCCC5CCCCCCCCCCC5CCCCCCCCCCCCC*CCCCCCCCCCCCCC5CCCCCCCCCCCCCCCCCCCCCCCCCCCCCCCCCCCCCC*CCCCCC*CCCCC*CCCCCCCCCCCCCCC*CCCCCCCCCC5CCCCC*C5*CCCC5CCCC5C5CC55CC5CCCCCCC5CCCCCCCC*CCCCCCCCCCCCCC5*5C*CCCCCC5CCCC5C*CCCCCC5CCCCCCCCCCCCCCC5*C5CCCC5CC5CCC*5C###
@VH01349:24:AACVJTHM5:1:1201:55761:15691 1:N:0:AGGTGAGA+CGCATAGA
AGCATGACTCCTACGGGAGGCAGCAGTAGGGAATCTTCCACAATGGACGAAAGTCTGATGGAGCAACGCCGCGTGAGTGAAGAAGGTTTTCGGATCGTAAAACTCTGTTGTAAGGGAAGAACACGTACGAGAGTAACTGCTCGTACCTTGACGGTACCTTATTAGAAAGCCACGGCTAACTACGTGCCAGCAGCCGCGGTAATACGTAGGTGGCAAGCGTTGTCCGGAATTATTGGGCGTAAAGCGCGCGCAGGCGGTTCTTTAAGTCTGATGTGAGAGCCCACGGCTCAACCGTGGAGGT
+
CCCCCCCCCCCCCCC5CCCCCCCCC5CCCCCCCCCCCCCCCCCCCCCCCCCCCCCCCCCCCCC5CCCCCCCCCCCCCCCCCCCC*CCCCCCCCCCCCCCCCCCCCCCCCCCCCCCCCCCCCCCCCCCCCCCCCCCCCCCCCCCCCCCCCCCCCCCC5CCCCCCC5CCCCCCCCCCCCCCCCCCCCCCCCCCCCCCCCCCCC5C5CCCCC5CC*CCCC**CCCC5CCCC5CCCCCCCCCCCCCCCCCCCCCCCC5CCC5CCCCCCCCCCCCCCCCC*CCC5CCCC5CCCCCCCCCCCC*###
@VH01349:24:AACVJTHM5:1:1201:76098:15729 1:N:0:AGGTGAGA+CGCATAGA
AGCATGACTCCTACGGGAGGCAGCAGTAGGGAATCTTCCGCAATGGACGAAAGTCTGACGGAGCAACGCCGCGTGGGTGATGAAGGCTTTCGGGTCGTAAAGCCCTGTCAGCGGGGAAGAAACTCCGGGATTCGAATAGGGTCTCGGATTGACGGTACCCGCGGAGGAAGCACCGGCTAACTCCGTGCCAGCAGCCGCGGTAAAACGGAGGGTGCGAGCGTTGTTCGGAATTACTGGGCGTAAAGCGCGTGCAGGTGGTCTCTTAAGTTCCGTGTGAAAGCCCACGGCTCAACCGTGGTGT
+
CCCCCCCCCCCCCCCCCCCCCCCCCCCCCCCCCCCCCCCCCCCCCCCCCCCCCCCCCCCCCCCCCCCC5CCCCCCCCCCCCCCCCCCCCCCCCCCCCCCCCCCCCCCCCCCCCCCCCCC5CCCCCCCCCCCCCCCCCCCCCCCCCCCCCCCCCCCCCCCCCCCCCCCCCCCCCCCCCCCCCCCCCCCCCCCCCCCCCCCCCCCCCCCCCCCCCCCCCCCCCCCCCCCCCCCCCCCCCCCCCCCCCCC5CCCCCCCCCCCCCCCCCCCCCCCCCCCCCCCCCCCCCCC5CCCCCCCCCC###
@VH01349:24:AACVJTHM5:1:1201:11452:15880 1:N:0:AGGTGAGA+CGCATAGA
AGCATGACTCCTACGGGAGGCAGCAGTGGGGAATTTTCCGCAATGGGCGCAAGCCTGACGGAGTGACGCCGCGTGGGGGACGAAGGCCTTCGGGTCGTAAACCCCTGTCAGAGGGAAAGAAGGTCGGCGGCGTGCACAGCGTCGTCGATTGACGGTACCTTCAGAGGAAGCCCCGGCCAACTCTGTGCCAGCAGCCGCGGTAAGACAGAGGGGGCAAGCGTTGCTCGGAATCACTGGGCGTAAAGGGCGCGTAGGCGGGAGGCCAAGTCGGTCGTGAAATCCTCGGGCTCAACTCGAGTCG
+
CCCCCCCCCCCCCCCCCCCCCCCCCCCCCCCCCCCCCCCCCCCCCCCCCCCCCCCCCCCCCCCCCCCCCCCCCCCCCCCCCCCCCCCCCCCCCCCCCCCCCCCCCCCCCCCCCCCCCCCCCCCCCCCCCCCCCCCCCCCCCCCCCCCCCCCCCCCCC*CCCCCCCCCCCCCCCCCCCCCCCCCCCCCCCCCCCCCCCCCCCCCCCCCCCCCCCCCCCC5CCCCCCCCCCCCCCCCCCCCCCCCCCCCCCCCCCCCCCCCCCCCCCCCCCCCCCCCCCCCCCCCCCCCCC*C5CC5CCC###
@VH01349:24:AACVJTHM5:1:1201:61745:16297 1:N:0:AGGTGAGA+CGCATAGA
AGCATGACTCCTACGGGAGGCAGCAGTGGGGAATTGTTCGCAATGGGCGCAAGCCTGACGACGCAACACCGCGTGGAGGATGAAGGTCTTCGGATTGTAAACTCCTGTTGCCCGGGACGAATGGCTTCAACCTAATACGTTGGAGTGTGACGGTACCGGGTGAGGAAGCCCCGGCTAACTCTGTGCCAGCAGCCGCGGTAATACAGAGGGGGCAAGCGTTGTTCGGAATTACTGGGCGTAAAGGGCGCGTAGGCGGCCTGCTAAGTCGAACGTGAAATCCCTGGGCTCAACCCAGGAATAT
+
CCCCCCCCCCCCCCCCCCCC5CCCCCCCCCCCCCCCCCCCCCCCCCCCC*CCCCCCCCCCCCCCCCCCCCCCCCCCCCCCCCCCCCCCCCCCCCCCCCCCCCCCCCCCCCCC5CCCCCCCCCCCCCCCCCC*CCCCCCCCCCCCCCCCC5CCCCCCCCCCCCCCCCCCCCCCCCCCCCCCCCCCCCCCCCCCCCCCCCCCCCC5CCCCCCCCCCCCCCCCCCCCCCCCCCCCCCCCCCCCCCCCCCCCCCCCCCCCCCC*CC*CCCCCCCCCCCCCCCCC*CC*CCC*CCC5CCCCCC###
@VH01349:24:AACVJTHM5:1:1201:38530:16676 1:N:0:AGGTGAGA+CGCATAGA
AGCATGACTCCTACGGGAGGCAGCAGTGGGGAATATTGGACAATGGGCGAAAGCCTGATCCAGCCATGCCGCGTGGGTGAAGAAGGCCCTAGGGTTGTAAACCCCTTTCAGCGGGGAAGATAATGACGGTACCCGCAGAAGAAGTCCCGGCTAACTCCGTGCCAGCAGCCGCGGTAATACGGAGGGGACTAGCGTTGTTCGGAATTACTGGGCGTAAAGCGCACGTAGGCGGATTTGTAAGTCAGGGGTGAAATCCCGGGGCTCAACCTCGGAACTGCCTTTGATACTGCAAATCTCGTGT
+
CCCCCCCCCCCCCCCCCCCCCCCCCCCCCCCCCCCCCCCCCCCCCCCCCCCCCCCCCCCCCCCCCCCCCCCCCCCCCCCCCCCCCCCCCCCCCCCCCCCCCCCCCCCCCCCCCCCCCCCCCCCCCCCCCCCCCCCCCCCCCCCCCCCCCCCCCCCCCCCCCCCCCCCCCCCCCCCCCCCCCCCCCCCCCCCCCCCCCCCCCCCCCCCCCCCCCCCCCCCCC5CCCCCCCCCCCCCCCCCCCC5CCCCCCCCCCCCCCCCCCCCCCCCCCCCCCC*CCCCCCCCCCCCCC*CCCCCCCC###
@VH01349:24:AACVJTHM5:1:1201:28494:17281 1:N:0:AGGTGAGA+CGCATAGA
AGCATGACTCCTACGGGAGGCAGCAGTAGGGAATCTTCCGCAATGGACGAAAGTCTGACGGAGCAACGCCGCGTGAGTGATGAAGGTCTTCGGATCGTAAAACTCTGTTGTTAGGGAAGAACAAGTTAGGTAGTAACTGACCTGACCTTGACGGTACCTAACCAGAAAGCCACGGCCAACTACGTGCCAGCAGCCGCGGTAATACGTAGGTGGCAAGCGTTGTCCGGATTTATTGGGCGTAAAGCGCGCGCAGGCGGTCTTTTAAGTCTGATGTGAAATCTTGCGGCTTAACCGTAAGAGA
+
CCCCCCCCCCCCCCCCCCCCCCCCCCCCCCCCCCCCCCCCCCCCCCCCCCCCCCCCCCCCCCCCCCCCCCCCCCCCCCCCCC5CCCCCCCCCCCCCCCCCCCCCCCCCCCCCCCCCCCCCCCCCCCCCCCCCCCCCCCCCCCCCCCCCCCCCCCCC*CCCCC*CCCCCCCCCCCC5CCCCCCCCCCCCCCCCCCCCCCCCCCCCCCCCCCCCCCCCCCCCCCCCCCCCCCCCCCCCCCCCCCCCCCCCCCCCCCCCCCCCCCCCCCCCCCCCCCCCCCCCCCCCCCCCCCCCC*CCCC###
@VH01349:24:AACVJTHM5:1:1201:31827:17433 1:N:0:AGGTGAGA+GGCATAGA
AGCATGACTCCTACGGGAGGCAGCAGCGAGGAATCTTGGGCAATGGGCGAAAGCCTGACCCAGCGACGCCGCGTGAGGGATGAAGGCCTTCGGGTCGTAAACCTCTTTTGTGAGGGAAGAAGTTCTGACGGTACCTCACGAATAAGCCACGGCTAACTACGTGCCAGCAGCCGCGGTAATACGTAGGTGGCAAGCGTTGTCCGGAATTACTGGGCGTAAAGAGCACGTAGGGGGGGATTTAAGTCAGGTGTGAAAGACCGCAGCTTAACTGCGGGGTTGCACTTGAAACTGAATTTCTGAC
+
CCCCCCCCCCCCCCCCCCCCCCCCCCCCCCCCCCCCCCCCCCCCCCCCCCCCCCCCCCCCCCCCCCCCCCCCCCCCCCCCCCCCCCCCCCCCCCCCCCCCCCCCCCCCCCCCCCCCCCCCCCCCCCCCCCCCCCCCCCCCCCCCCCCCCCCCCCCCCCCCCCCCCCCCCCCCCCCCCCCCCCCCCCCCCC*CC5CCCCCCCCCCCCCCCCCCCCCCCCC5CCCCCCCCCCC*CCCCCCCCCCCCCCCCCCCCCCCCCC*CCCCCC*CCCCC*CCCCCCCCCCCCCCCCCCCCCCCCCC###
@VH01349:24:AACVJTHM5:1:1201:66649:19913 1:N:0:AGGTGAGA+CGCATAGA
AGCATGACTCCTACGGGAGGCAGCAGTGGGGAATTTTTCGCAATGGGGGAAACCCTGACGAAGCAACGCCGCGTGGAGGATGAAGGCCTTCGGGTCGTAAACTCCTGTCGACCGGGACGAATGTGGTCTGGGTCAATACCCCGGGCCATTGACTGTACCGGTGGAGGAAGCCACGGCTAACTCTGTGCCAGCAGCCGCGGTAATACAGAGGTGGCAAGCGTTGTTCGGAATTACTGGGCGTAAAGGGCGCGTAGGCGGTCTTGTAAGTCCCGTGTGAAATCCCTCGGCTCAACTGAGGACC
+
CCCCCCCCCCCCCCCCCCCCCCCCCCCCCCCCCCCCCCCCCCCCCCCCCCCCCCCCCCCCCCCCCCCCCCCCCCCCCCCCCCCCCCCCCCCCCCCCCCCC5CCCCCCCCCCCCCCCCCCCCCCCCCCCCCCCCCCCCCCCCCCCCCCCCCCCCCCCCCCCCCCCCCCCCCCCCCCCCCCCCCCCCCCCCCCCCCCCCCCCCCCCCCCCCCCCC5CCC*CCCCCCCCCCCCCCCCC5CCCCCCCCCCCCCCCCCCC5CCCCCC5CCCCCCCCCCCCCCC5CCCCCCCCCCCCCCC5CCC###
@VH01349:24:AACVJTHM5:1:1201:30047:20613 1:N:0:AGGTGAGA+CGGATAGA
AGCATGACTCCTACGGGAGGCAGCAGTAGGGAATCTTCCACAATGGACGAAAGTCTGATGGAGCAACGCCGCGTGAGTGAAGAAGGTTTTCGGATCGTAAAACTCTGTTGTAAGGGAAGAACACGTACGAGAGTAACTGCTCGTACCTTGAGGGTACCTTATTAGAAAGCCACGGCTAACTACGTGCCAGCAGCCGCGGTAATACGTAGGTGGCAAGCGTTGTCCGGAATTATTGGGCGTAAAGCGCGCGCAGGCGGTTCTTTAAGTCTGATGTGAAAGCCCACGGCTCAACCGTGGACGC
+
CCCCCCCCCCCCCCCCCCCCCCC*CCCCCCCCCCCCCCCCCCCCCCCCCCCCCCCCCCCCCCCCCCCCCCCCCCCCCCCCCCCCCCCCCCCCCCCCCCCCCCCCCCCCCCCCCCCCCCCCCCCCCCCCCCCCCCCCCCCCCCCCCCCCCCC*CCCCCCCCCCCCCCCCCCCCCCCCCCCCCCCCCCCCCCCCCCCCCCCCC5CCCCCCCCCCCCCCCCCCCCCCCCCCCCCCCCCCCCCCCCC5CCCCC55CCCCCCCC*CCCCCCCCCCCCCCCCCCC5CCCCCCCCCCCCCCCCCC###
@VH01349:24:AACVJTHM5:1:1201:35444:20784 1:N:0:AGGTGAGA+CGCATAGA
AGCATGACTCCTACGGGAGGCAGCAGTGAGGAATATTGCCCAATGGAGGAAACTCTGAGGCAGCAACGCCGCGTGAACGATGACGGCCTTCGGGTTGTAAAGTTCTTTTCTCAGGGACGATGATGACGGTACCTGAGGAATAAGTCCCGGCTAACTACGTGCCAGCAGCCGCGGTAAAACGTAGGGGACGAGCGTTATCCGGATTTACTGGGCGTAAAGCGCCCGTAGGCGGCTCGATAAGTTGGACGTGAAAGCTCCCGGCTTAACTGGGAGAGGCCGTTCAAAACTGTGGGGCTAGTAT
+
CCCCCCCCCCCCCCCCCCCCCCCCCCCCCCCCCCCCCCCCCCCCCCCCCCCCCCCCCCCCCCCCCCCCCCCCCCCCCCCCCCCCCCCCCCCCCCCCCCCCCCCCCCCCCCCCCCCCCCCCCCCCCCCCCCCCCCCCCCCCCCCCCCCC5CCCCCCCCCCCCCCCCCCCCCCCCCCCCCCCCCCCCCCCCCCCCCCC*CCCCCCCCCCCCCCCCCCCCCCCCCCCCCCCCCCCCCCCCC5CCCCCCCCCCCCCCCCCCCCCCCCCCCCCCCCCC5C5CCCCCCCCCCCCCCCCCC5CCC###
@VH01349:24:AACVJTHM5:1:1201:44305:21087 1:N:0:AGGTGAGA+CGCATAGA
AGCATGACTCCTACGGGAGGCAGCAGTGGGGAATATTGGACAATGGGCGCAAGCCTGATCCAGCCATGCCGCGTGGGTGATGAAGGCCCTAGGGTTGTAAAGCCCTTTCGGCGGGGAAGATAATGACGGTACCCGCAGAAGAAGCCCCGGCTAACTTCGTGCCAGCAGCCGCGGTAATACGAAGGGGGCTAGCGTTGCTCGGAATCACTGGGCGTAAAGCGCACGTAGGCGGACTCTTAAGTCGGGGGTGAAATCCTGGAGCTCAACTCCAGAACTGCCTTCGATACTGAGAGGCTTGCGA
+
CCCCCCCCCCCCCCCCCCCCCCCCCCCCCCCCCCCCCCCCCCCCCCCCCCCCCCCCCCCCCCCCCCCCCCCCCCCCCCCCCCCCCCCCCCCCCCCCCCCCCCCCCCCCCCCCCCCCCCC5CCCCCCCCCCCCCCCCCCCCCCCCCCCCCCCCCCCCCCCCCCCC55CCCCCCCCCCCCCCCCCCCCCCCCCCCCCCCCCCCCCCCCCCCCCCCCCCCCCCCCCCCCCCCCCCCCCCCCCCCCCCCCCCCCCCCCCCCCCCCCCCCCCCCCCCCCCCCCCCCCCCCCCCCC*CC*CCCC###
@VH01349:24:AACVJTHM5:1:1201:20750:21806 1:N:0:AGGTGAGA+CGCATAGA
AGCATGACTCCTACGGGAGGCAGCAGTAGGGAATTGTTCGCAATGGGCGCAAGCCTGACGACGCAACGCCGCGTGGAGGATGAAGACCTTCGGGTCGTAAACTCCTTTCGACCGAGATGAATACTTGCCGACCTAACACGTCGGCAAGCTGACAGTATCGAGGGAAGAAGCCCCGGCTAACTCCGTGCCAGCAGCCGCGGTAATACGGGGGGGGCAAGCGTTGTTCGGAATTACTGGGCGTAAAGGGTTCGTAGGTGGCTTGCTAAGTCAGACGTGAAATCCCTCAGCTTAACTGGGGCAA
+
5C*CCCCCCCCCCCCCCCCCCCCCCCCCCCCCCCCCCCCCCCCCCCCCCCCCCCCCCCCCCCCCCCCC*CCCCCCCCCCCCCCCCCCCCCCCCCCCCCCCCCCCCCCCCCCCCCCCCCCCCCCCCCCCCCCCCCCCCCCCCCCCCCCCCCCCCCCCCCCCCCCCCCCCCCCC5CCC5CCCCCCCCCCCCCCCCCCCCCCCCCCC5CCCCCCCCCCCCCCCCCCCCCCCCCCCCCCC5CCCCC*CCCCCCCCCCCCCCCCCCCCCCCCCCCC*CCCCCCCCCCCCCCCCCCCCCCC5CC###
@VH01349:24:AACVJTHM5:1:1201:69565:23434 1:N:0:AGGTGAGA+CGCATAGA
AGCATGACTCCTACGGGAGGCAGCAGTCGGGAATCTTGGGCAATGGGCGCAAGCCTGACCCAGCGACGCCGCGTGAGGGATGAAGGCCTTCGGGTCGTAAACCTCTGTCAGGAGGGAAGAACGGCGATGAGGTGAACAATCTCATCGTCTGACGGTACCTCCGAAGGAAGCGCCGGCTAACTCCGTGCCAGCAGCCGCGGTAATACGGAGGGCGCAAGCGTTGTTCGGAATCACTGGGCGTAAAGCGCGTGTAGGCGGCTTGGCAAGTCGGGTGTGAAATCCCGAGGCTCAACCTCGGAAC
+
CCCCCCCCCCCCCCCCCCCCCCCCCCCCCCCCCCCCCCCCCCCCCCCCCCCCCCCCCCCCCCCCCCCCCCC*CCCCCCCCCCCCCCCCCCCCCCCCCCCCCCCCCCCCCCC*CCCCCCC5CCCCCCCCCCCCCCCCCCCCCC5CCCCCCCCCCCCCCCCCCCCCCCCCCCCCCCCCCCCCCCCCCCCC5CCCCCCCCCCCCCCC*CCCCCCC*CCCCCCCCCCCCCCCCCCCCCCCCCCCCCCCCCCCC*CCC*C*CCCCCCCCCCCCCCCCCCCCCCCCCCCCCCCCCCCCCCCCCC###
@VH01349:24:AACVJTHM5:1:1201:6226:25384 1:N:0:AGGTGAGA+CGCATAGA
AGCATGACTCCTACGGGAGGCAGCAGTAGGGAATCTTCCACAATGGACGAAAGTCTGATGGAGCAACGCCGCGTGAGTGAAGAAGGTTTTCGGATCGTAAAACTCTGTTGTAAGGGAAGAACACGTACGGGAGTAACTGCCCGTACCTTGACGGCACCTTATTAGAAAGCCACGGCTAACTACGTGCCAGCAGCCGCGGTAATAGGTAGGTGGCAAGCGTTGTCCGGAATTATTGGGCGTAAAGCGCGCGCAGGCGGTCCTTTAAGTCTGATGTGAAAGCCCACCGCTCAACCGTGGTATG
+
CCCCCCCCCCCCCC*CCCCCCCCCCCCCCCCCCCCCCCCCCCCCCCCCCCCCCCCCCCCCCCCCCCCCCCCCCCCCCCCCCCCCC*CCCCCCCCCCCCCCCCCCCCCCC5CCCCCCCC5CCCCCCCCCCCCCCCCCCCCCCCCCC5CCCCCCCCCCCCCCCCCCCCCCC5CCCCC5*CCCCCCCCCCCCC5CCCCCCCCCCCCC*CCCCCCCCCCCCC*CCCCCCCCCCCCCCCCCCCCCCCCCCCCCCCCCCC*5CC55C5CCCCCCCCCCCCCCCC*CC5CC*CCCCCCCC5*C5*###
@VH01349:24:AACVJTHM5:1:1201:75682:25460 1:N:0:AGGTGAGA+CGCATAGA
AGCATGACTCCTACGGGAGGCAGCAGTGGGGAATCTTGCGCAATGGCCGAGAGGCTGACGCAGCGACGCCGCGTGTGGGAGGACGCCCTTCGGGGTGTAAACCACTGTTGCCCGGGACGAACATCAGGGGTGGCCCTGACTGACGGTACCGGGTGAGGAAGCACCGGCTAACTCCGTGCCAGCAGCCGCGGTAATACGGAGGGTGCGAGCGTTGTCCGGAATCACTGGGCGTAAAGGGCGCGTAGGCGGCCGACTCAAGCGTGGGGTGAAAGTCCGGGGCTCAACTCCGGATCGGCCTAGT
+
CCCCCCCCCCCCC5CCCCCC*CCCCCCCCCCCCCCCCCCC5CCCCCCC5CCCCCCCCCCCCCCCCCCCCCCCCCCCCCCCCCCCCCCCCCCCCCCCCCCCCCCCCCCCCCCCCCCCCCCCCCCCCCCCCCCCCCCCCCCCCCCCCCCCCCCCCCCCCCCCCCCCCCCCCCCCCCCCCCCCCCCCCCCCCCCCCCCCCCCCCCCCCCCCCCCCCCCCCCCCCCCCCCCCCCCCCCCCC**CCCCCCCCCCCCCCCCCC*CCCCCCCCCCCCCCCCCCCCCCCCCCCCCCCCCCCCCCCC###
@VH01349:24:AACVJTHM5:1:1201:73883:27637 1:N:0:AGGTGAGA+CGCATAGA
AGCATGACTCCTACGGGAGGCAGCAGCAGGGAATCTTGCGCAATGGGCGAAAGCCTGACGCAGCAACGCCGCGTGGGGGATGAAGGCCTTCGGGTTGTAAACCCCTTTCAGGAGGGAAGAAATTGACGGTACCTCCAAAAGAAGCCCCGGCCAACTACGTGCCAGCAGCCGCGGTAATACGTAGGGGGCGAGCGTTGTCCGGAATCATTGGGCGTAAAGAGCTCGTAGGCGGTTCAGCAAGTCGGCTGTGAAATTCCGAGGCTCAACCTCGGAACTGCAGTCGATACTGCTGTGACTCCCG
+
CCCCCCCCCCCCCCCCCCCCCCCCCCCCCCCCCCCCCCCCCCCCCCCCCCCCCCCCCCCCCCCCCCCC5C5CCCCCCCCCCCCCCCCCCCCCCCCCCCCCCCCCCCCCCCCCCCCCCCCCCCCCCCCCCCCCCCCCCCCCCCCCCCCCCCCCCCCCCCCCCCCCC*CCCCCCCCCCCCC5CCCCCCCCCCCCCCCCCCCCCCCCCCCCCCCCCCCCCCCCC5CCCCCCCCCCCCCCCCCCCCCCCCCCCC5CCCCCC*CCCCCCCCC*CC*CC5CCC*CCCCCCCCCCCCCCCCCCCC###
@VH01349:24:AACVJTHM5:1:1201:34459:30969 1:N:0:AGGTGAGA+CGCATAGA
AGCATGACTCCTATGGGAGGCAGCAGTGGGGAATATTGCACAATGGGCGCAAGCCTGATGCAGCAACGCCGCGTGAGGGACGACGGCCTTCGGGTTGTAAACCTCTTTTAGTAGGGAAGAAGCGAAAGTGACGGTACCTGCAGAAAAAGCACCGGCTAACTACGTGCCAGCAGCCGCGGTAATACGTAGGGTGCAAGCGTTATCCGGAATTATTGGGCGTAAAGAGCTCGTAGGCGGTTTGTCGCGTCTGCTGTGAAAACTGGAGGCTCAACCTCCAGCCTGCAGTGGGTACGGGCAGGCT
+
CCCCCCCCCCCCCCCCCCCCCCCCCCCCCCCCCCCCCCCCCCCCCCCCCCCCCCCCCCCCCCCCCCCCCCCCCCCCCCCCCCCCCCCCCCCCCCCCCCCCCCCCCCCCCCCCCCCCCCCCCCCCCCCCCCCCCCCCCCCC5CCCCCCCCCCCCCCCCCCCCCCCCC*CCCC5CCCCCCCCCCCCCCCCCCCCCCCCCCCCCCCCCCCCCCCCCCCCCCCCCCCCCC*CCCCCCCCCCCCCCCCCCCCCCCCCCCCCCCCCC5CCCCCCCCCCCCCCCCCCC*CCCCCCCCCCCCC5CC###
@VH01349:24:AACVJTHM5:1:1201:15353:32351 1:N:0:AGGTGAGA+CGCATAGA
AGCATGACTCCTACGGAGGCAGCAGTGGGGAATATTGGACAATGGGCGCAAGCCTGATCCAGCCATGCCGCGTGTGTGAAGAAGGCCTTCGGGTTGTAAAGCACTTTTGTCCGGAAAGAAAAGCATTCGGTTAATAACCGGGTGTCATGACGGTACCGGAGGAATAAGCACCGGCTAACTTCGTGCCAGCAGCCGCGGTAATACGAAGGGTGCAAGCGTTACTCGGAATTACTGGGCGTAAAGCGTGCGTAGGTGGTTCGTTAAGTCTGATGTGAAAGCCCTGGGCTCAACCTGGGAAAGA
+
CCCCCCCCCCCCCCCCCCCCCCCCCCCCCCCCCCCCCCCCCCCCCCCC5CCCCCCCCCCCCCCCCCC5CCCCC*CCCCCCCCCCCCCCCCCCCCCCCCCCCCCCCCCCCCCCCCCCCCCCCCCCCCCCCCCCCCCCCCC**CCCCCCCCCCCCCCCCCCCCCCCCCCCCC5CCCCCCCCCCCCCCCCCCCCCCCCCCCCCCCCCCCCC5CCCCCCC5CCCCCCCCCCCC5CCCCCCCCCCC5CCCCCCCCCCCCCCCC5C5CC5CCCC*CC*CCCCC5CC*CC*C*CC5CCCCCCCCC###
@VH01349:24:AACVJTHM5:1:1201:67577:35115 1:N:0:AGGTGAGA+CGCATAGA
AGCATGACTCCTACGGGAGGCAGCAGTGGGGAATATTGGACAATGGGCGCAAGCCTGATCCAGCCATGCCGCGTGTGTGAAGAAGGTCTTCGGATTGTAAAGCACTTTAAGTTGGGAGGAAGGGTTGTTGCCTAATACGTAGCAACTTTGACGTTACCGACAGAATAAGCACCGGCTAACTCTGTGCCAGCAGCCGCGGTAATACAGAGGGTGCAAGCGTTAATCGGAATTACTGGGCGTAAAGCGCGCGTAGGTGGTTCAGTAAGATGGGTGTGAAATCCCCGGGCTCAACCTGGGATAC
+
CCCCCCCCCCCCCCCCCCC5CCCCCCCCCCCCCCCCCCCCCCCCCCCCCCCCCCCCCCCCCCCCCCCC*CCCCCCCCCCCCCCCCCCCCCCCCCCCCCCCCCCCCCCCCCCCCCCCCCCCCCCCCCCCCCCCCCCCCCCCCCCCCCCCCCCCCCCCCCCCCCCCCCCCCCCCCCCCCCCCCCCCCCCCCCCCCCCCCCCCCCCCCCCCC5CCCCCCCCCCCCCCCCCCCCCCCCCCCCCC**CCCCCCCCCCCCCCCCCCCCCCCCCCCCCCC5CCCCCCCCCC5CCC5CCC*CCCCC###
@VH01349:24:AACVJTHM5:1:1201:67388:35797 1:N:0:AGGTGAGA+CGCATAGA
AGCATGACTCCTACGGGAGGCAGCAGTGGGGAATATTGGACAATGGGGGCAACCCTGATCCAGCGACGCCGCGTGTGTGAAGAAGGCCTGCGGGTTGTAAAGCACTTTTAGTGGGGATGAAAAGCACATCACTAACACTGGTGTGTCTTGACCTAACCCAAAGAAAAAGCACCGGCTAACTCTGTGCCAGCAGCCGCGGTAATACAGAGGGTGCGAGCGTTAATCGGAATTACTGGGCGTAAAGCGTGCGTAGACGGTTATTTAAGTCGGGTGTGAAAGCCCCGGGCTCAACCTGGGATGC
+
CCCCCCCCCCCCCCCCCCCCCCCCCCCCC5CCCCCCCCCCCCCCCCCCC5CCCCCCCCCCCC5CCCCC5CC5CCCCCCCCCCCCCCCCCCCCCCCCCCCCCCCCCCCCCCCCCCCCCCCCCCCCCCCCCCCCCCCCCCCC5CCCCCCCCCCCCCCCCC*CCCCCCCCCCCCCCCCCCCCCCCCCCCCCCCCCCCCCCCCCCCCCCCCCC5CC5CCCCCCCCCCCCCCCCCCCCCCCCCCCCCCCCCCCCCCCCCCC5C5CCCCCCCCCCCCCCCCCCCCCC5CCCC5CCCCCCCC5CC###
@VH01349:24:AACVJTHM5:1:1201:70209:36194 1:N:0:AGGTGAGA+CGCATAGA
AGCATGACTCCTACGGGAGGCAGCAGTAAGGAATATTGGTCAATGGGCGCAAGCCTGAACCAGCCATCCAGCGTGCAGGAAGAAGGCCCTACGGGTTGTAAACTGCTTTTGTCAGGGAATAAACCCTTGGATTTACTCCGAGGCTGAAGGTACCTGAAGAATAAGCACCGGCTAACTCCGTGCCAGCAGCCGCGGTAATACGGAGGGTGTGAGCGTTATCCGGAATTACTGGGTTTAAAGGGTGCGTAGGCGGCGCCGTAAGTCAGGAGTGAAAGTTTGCGGCTCAACCGTAAAATTGTGG
+
CCCCCCCCCCCCCCCCCCCCCCCCCCCCCCCCCCCCCCCCCCCCCCCCCCCCCCCCCCCCCCCCCCCCCCCCCCCCCCCCCCCCCCCCCCCCCCCCCCCCCCCCC5CCCCCCCCCCCCCCCCCCCCCCCCCCCCCCCC*CCCCCCCCCCCCCCCCCCCCCCCCCCCCCCCCCCCCCCCCCCCCCCCCCCCCCCCCCCCCCCCCCC5CCCCCCCCCCCCCCCCCCCCCC5CCCCCCCCC*CCCCCCCCCCCCCCCCCCCCCCCCCCCCCCC5CCCCCCCCCCCCCCCCCCCCCCCCCC5###
@VH01349:24:AACVJTHM5:1:1201:18553:37217 1:N:0:AGGTGAGA+CGCATAGA
AGCATGACTCCTACGGGAGGCAGCAGTGGGGAATATTGCGCAATGGGCGAAAGCCTGACGCAGCGACGCCGCGTGGAGGATGAAGGTCTTAGGATTGTAAACTTCTGTCGAACGGGAAGAAAAGTCGATTTCTAATACAAATCGAATATGACGGTACCGTTAAAGGAAGCACCGGCTAAACTCGTGCCAGCAGCCGCGGTAATACGAGTGGTGCAAGCGTTATTCGGAATAATTGGGCGTATAGGGTGCGTAGACGGCATATTAAGTCTGCTGTTAAATGATTCAGCTCAACTGGAGACAA
+
5C55CCCCCCCCCCCCCCCCCCCCCCCCCCCCCCCCCCCCCCCCCCCCCCCCCCCCCCCCC5CCCCCCCCCCCCCCCCCCCCCCCCCCCCCCCCCCCCCCCCCCCCCCCCCCCCCCCCCCCCCCCCCCCCCCCCCCCCCCCCCCCCCCCCCCCCCCCCCCCCCCCCCCCCCCCC5CCCCCCCCCCCCCCCCCCCCCCCCCCCCCCCCCCCCCCCCCCCCCCCCCCCCCCCCCCCCCCCCCCCCCCCCC5CCCCCCCCCCCCCCCCCCCCCCCCCCCCCCCCCCCCCCCCCCCCCCCCC###
@VH01349:24:AACVJTHM5:1:1201:59946:37292 1:N:0:AGGTGAGA+CGCATAGA
AGCATGACTCCTACGGGAGGCAGCAGTGGGGAATATTGCGCAATGGGCGAAAGCCTGACGCAGCGACGTCGCGTGAAGGATGAAGGTCTTCGGATTGTAAACTTCTGTTAAGTGGGAAGAAAGCTCTATCAACAATACGGATAGAGGATGACGGTACCATTAGAGAAAGCACCGGCTAACTTCGTGCCAGCAGCCGCGGTAAGACGAGGGGTGCGAGCGTTATTCGGAATTATTGGGCGTAAAGGGTGTGTAGACGGTGAATTAAGTCTGTTGTTAAATCTCCCGGCTCAACCGGGAAGTT
+
CCCCCCCCCCCCCCCCCCCC5CCCCCCCCCCCCC*CCCCCCCCCCCCCCCCCC5CCCCCCCCCCCCCCCCCCCCCCCCCCCCCCCCCCCCCCCCCCCCCCCCCCCCCCCCCCCCCCCCC5CCCCCCCCCCCCCCCCCCCCCCCCCCCCCC5CCCCCCCCCCCCCCCCCCCCCCCCCCCCCC5CCCCCCCCCCCCCCCCCCCCC5CCC5CCCCCCCCCCCCCCCCCCCCCCCCCCCCCCCCCCCCCCCCCCCCCCCCCCCCCCCCCCCCCCCCCCCCCC5CCCCCCC5CCC*C*C*CCC###
@VH01349:24:AACVJTHM5:1:1201:57182:38428 1:N:0:AGGTGAGA+GGCATAGA
AGCATGACTCCTACGGGAGGCAGCAGTGGGGAATATTGGACAATGGGGGAAACCCTGATCCAGCGACGCCGCGTGGGTGAAGAAGGCCTGCGGGTTGTAAAGCCCTTTCGGTGGGGAAGAAAAGCCTCGAGCTAATACGTCGGGGTCTTGACGTAACCCACAAAAGAAGCACCGGCTAACTCTGTGCCAGCAGCCGCGGTAATACAGAGGGTGCGAGCGTTAATCGGAATTACTGGGCGTAAAGCGCACGTAGGCGGCTCTGCAAGTCGGGTGTGAAATCCCCGGGCTCAACCTGGGACTC
+
C*CCCCCCCCCCCCCCCCCCCCCCCCC*CCCCCCCCCCCCCCCCCCCCCCCCCCCCCCCCCCCCCCCCCCCCCCCCCCCCCCCCCCCCCCCCCCCCCCCCCCCCCCCCCCCCCCCCCCCCCCCCCCCCCCCCCCCCCCCCCCCCCCCCCCCCCCCCCCCCCCCCCCCCCCCCCCCCCCCCCCCCCCCCCCCCCCCCCCCCCCCC5CCCCCCCCCCCCCC5CCCCCCCCCCCCCCCCCCCCCCCCCCCCCCCCCCCCCCCCCCCCCCCCCCCCCCCCCCCCCCCCCCCCCCCCCCCCCC###
@VH01349:24:AACVJTHM5:1:1201:60268:38485 1:N:0:AGGTGAGA+CGCATAGA
AGCATGACTCCTACGGGAGGCAGCAGTGGGGAATCTTGCACAATGGGCGAAAGCCTGATGCAGCAACGCCGCGTGAGGGACGAAGGTTTTCGGATCGTAAACCTCTGTCCAAAGGGACGAAGGAAGTGACGGTACCTTTGGAGGAAGCCCCGGCTAACTACGTGCCAGCAGCCGCGGTAATACGTAGGGGGCGAGCGTTGTCCGGAATTATTGGGCGTAAAGGGCGCGTAGGCGGTGACGACAGTCAGGTGATAAAGGCACCGGCTCAACCGGTGTTTGGTACTTGATACTACGTTGCTAC
+
CCCCCCCCCCCCCCCCCCCC*CCCCCCCCCCCCCCCCCCCCCCCCCCCCCCCCCCCCCCCCCCCCCCC5CCCCCCCCCCCCCCCCCCCCCCCCCC5CCCCCCCCCCCCCCCCC5CCCCCCCCCCCCCCCCCCCCCCCCCCCCCCCCCCCCCCCCCCCCCCCCCCCCCCCCC*CCCC5CC5CCCCCCCCCCCCCCCCCCCCCCCCCCCCCCCCCCCCCCCCCCCC5CCCCCCCCCC5CCCCCCCCCCCCCCCCCCCCCCCCCCCCCC5CCCCC5CCCCCCCCC*CCCCCCCCCCCCCCC###
@VH01349:24:AACVJTHM5:1:1201:48983:39962 1:N:0:AGGTGAGA+CGCATAGA
AGCATGACTCCTACGGGAGGCAGCAGTGGGGAATATTGGACAATGGGCGAAAGCCTGATCCAGCAATGCCGCGTGAGTGATGAAGGCCTTAGGGTTGTAAAGCTCTTTCGGCGGGGACGATGATGACGGTACCCGCAGAAGAAGCCCCGGCTAACTCCGTGCCAGCAGCCGCGGTAATACGGAGGGGGCTAGCGTTGTTCGGAATTACTGGGCGTAAAGGGCGCGCAGGCGGCTGCTCAAGTCAGGCGTGAAAGGCCTGGGCTCAACCCGGGAATTGCGCTTGAGACTGAGCTGGCTTAAT
+
CCCCCCCCCCCCCCC*CCCC5CCCCCCCCCCCCCCCCCCCCCCCCCC5CCCCCCCCCCCCCC5CCCCCCCCCCCC5CCCCCC5CCCCCCCCCCCCCCCCCCCCCCCCCCCCCCCCCCCCCCCCCCCCCCCCCCCCCCCCCCCCCCCCCCCCCCCCCCCCCCCCCCCCC5C55CCCCCCCCCCCCCCCCCCCCCCCCCCCCCCCCCCCCCCCCCCCC5CCCCCCCCCCCCCCCCCCCCCCCCCCCCCCCCC5CCCC*CCCC*CCCCCCCCCCCCCCC5CCCCCCCCCCCCCCCCC*5CC###
@VH01349:24:AACVJTHM5:1:1201:18459:42385 1:N:0:AGGTGAGA+CGCATAGA
AGCATGACTCCTACGGGAGGCAGCAGTGGGGAATATTGCGCAATGGGCGAAAGCCTGACGCAGCGACGCCGCGTGGAGGATGAAGGCCTTAGGGTTGTAAACTTCTGTTAAGTGGGAAGAAATCTTTTTATTTAATACATAAAGAGGATGACGGTACCATTAGAGAAAGCACCGGCTAAACTCGTGCCAGCAGCCGCGGTAATACGAGTGGTGCAAACGTTATTCGGAATTATTGGGCGTATAGGGTGCGTAGACGGTATAGTAAGTCAACTGTTAAATTTTCCGGCCTAACCGGAAGAGG
+
CCCCCCCCCCCCCCCCCCC**CCCCCCCCCCCCC*CCCCCCCCCCCCCCCCCCCCCCCCC*CCCCCCCCCCCCCCCCCCCC*5CCCCCCCCCCCCCCCCCCCCCCCCCCCCCCCCCCCCCCCCCCCCCCCCCCCCCCCCCCCCCCCCCCCCCCCCCCCCCCCCCCCCCCCCCCCCCCCCCCCCCCCCCCCC5CCCCCCCCCCCCCCCCCCCCCCCC5CCCCCCCCCCCCCCCCCCCCCC5CCCCCCCCCCCCCCCCCCCCCCCC5CCCCCCCCCCCCCCCCCCCC*CCCCCCCCCCC*###
@VH01349:24:AACVJTHM5:1:1201:30501:42461 1:N:0:AGGTGAGA+CGCATAGA
AGCATGACTCCTACGGGAGGCAGCAGTAGGGAATCTTCGGCAATGGACGAAAGTCTGACCGAGCAACGCCGCGTGAGTGAAGAAGGCCTTCGGGTCGTAAAACTCTGTTGCCAAGGAAGAACGGCAGGGAGAGTAACTGCTCTCTGTTTGACGGTACTTGAGAAGAAAGCCCCGGCTAACTACGTGCCAGCAGCCGCGGTAATACGTAGGGGGCAAGCGTTGTCCGGATTTATTGGGCGTAAACCGCGCGCAGGCGGTTCTTTAAGTCTGGGGTTTAAACCTAGGGCTCAACCTTGGGTGG
+
CCCCCCCCCCCCCCCCCCCC5CCCCCCCCCCCCCCCCCCCCCCCCCCCCCCCCCCCCCCCCCCCCCCCCCCCCCCCCCCCCCCCCCCCCCCCCCCCCCCCCCCCCCCCCCCCCCC5CCCCCCCC*CCCCCCCCCCCCCCCCCCCCCCCCCCCCCCCCCCCCCCCCCCCCCCCCCCCCCCCCCCCCCCCCCCCCCCCCCCCC5CCCCCCCCCCCCCCCC*CCCCCCCCCCCCCCCCCCCCCC5C*5C*CCCCCC5CCCCCCCCCCCCC5CCCCCCCCCCCCCCCCCC*C*CCCCCCCCC###
@VH01349:24:AACVJTHM5:1:1201:37545:43066 1:N:0:AGGTGAGA+CGCATAGA
AGCATGACTCCTACGGGAGGCAGCAGTGGGGAATATTGGACAATGGGCGCAAGCCTGATCCAGCCATCCCGCGTGAGTGATGAAGGCCCTCGGGTCGTAAAGCTCTGTGGAGAGGGACGAACGTCCGTACGTGAATAGCGTGCGGGGTGACGGTACCTCTTTAGCAAGCACCGGCTAACTCCGTGCCAGCAGCCGCGGTAATACGGAGGGTGCAAACGTTGCTCGGAATCATTGGGCGTAAAGCGCACGTAGGCGGTCCGTTAAGTCGGATGTGAAAGCCCTCGGCTTAACCGGGGAACAC
+
CCCCCCCCCCCCCCCCCC*CCC5CCCCCCCCCCCCCCCCCCCCCCCC5C*CCC5CCCCCCCC*CCCCCCCCCCCC*CC55CCCC5CCCCC5CCCCCCCCCCCCCCCCCC*CC5CCC5CCCCCCCCCCCCCCC5CCCCC*CCCCCCCCCCCCCCCCCCCCCCCCCCCCCCCCCCC*CCCCCCCCCC5CCCCCCCCCCCCCCCCCC5CCCCCCC*CCCCCCCC5CCCCCCCCCCCCCCCCCCCC*CCCCCCCCCCCCCCC5CCCCCCCCCCCCCCCCCC*CCCCCCCCCCCCCCCCCCCC###
@VH01349:24:AACVJTHM5:1:1201:58734:45244 1:N:0:AGGTGAGA+CGCATAGA
AGCATGACTCCTACGGGAGGCAGCAGTGGGGAATATTGGACAATGGGCGAAAGCCTGATCCAGCAATGCCGCGTGAGTGATGAAGGCCTTAGGGTTGTAAAGCTCTTTTACCCGGGATGATAATGACAGTACCGGGAGAATAAGCCCCGGCTAACTCCGTGCCAGCAGCCGCGGTAATACGGAGGGGGCTAGCGTTGTTCGGAATTACTGGGCGTAAAGCGCACGTAGGCGGCTTTGTAAGTTAGAGGTGAAAGCCCGGAGCTCAACTCCGGAACTGCCTTTAAGACTGCATCGCTTGCGA
+
CCCCCCCCCCCCCCCCCCCCCCCCCCCCCCCCCCCCCCCCCCCCCCCCCCCCCCCCCCCCCCCCCCC5*C*CCCCCCCCCCCCCCCCCCCCCCCCCCCCCCCCCCCCCCCCC5CCCCCCCCCCCCCCCCCCCCCCCCC5CCCCCCCCCCCCCCCCCCCCCC5CCCCCCCCCCCCCCCCCCCCCCCCCCCCCCCCCCCCCCCCCCCCCCCCCCCCCCC5CCCCCCCCCCCCCCCCCCCCCCCCCCCCCCCCCCCCCCCCCCC5CCCCCCCCCCCCCCCCCCCCCCCCCCCCCCCC5CCC###
@VH01349:24:AACVJTHM5:1:1201:10411:45357 1:N:0:AGGTGAGA+GGCATAGA
AGCATGACTCCTACGGGAGGCAGCAGTGGGGAATTGTTCGCAATGGGCGCAAGCCTGACGACGCAACGCCGCGTGGAGGATGAAGATCTTCGGGTCGTAAACTCCTTTCGATCGAGACGAATAGCTTCCGGGTGAACAGTCCGGGAGAATGACGGTACCGAGAGAAGAAGCCCCGGCTAACTCCGTGCCAGCAGCCGCGGTAATACGGGGGGGGCAAGCGTTGTTCGGAATTACTGGGCGTAAAGGGCTCGTAGGCGGCCAACTAAGTCAGACGTGAAATCCCTCGGCTTAACCGGGGGGT
+
CCCCCCCCCCCCCCC5CCCCCC5CCCCCCCCCCCCCCCCCCCCCCCCCCCCCCCCCCCCCCCCCCCCCCCCCCCCCCCCCCCCCCCCCCCCCCCCCCCCC5CCCCCCCCCCCCCCCCCCCCCCCCCCCCCCCCCCCCCCCC*CCCCCCCCC5CCCCCC55CCCCCCCCCCCCCCCCCCCCCCCCCCCCCCCCCCCCCCCCCCCCCCCCCCCCCCCCCCCCCCCCCCC5CCC5CCC5CCCCCCCCCCCCCCCCCCCCCCCCCCCCCCC*CCCCCCCCCCCCCCCCCCCCCCCCCC5*CC###
@VH01349:24:AACVJTHM5:1:1201:73050:46455 1:N:0:AGGTGAGA+CGCATAGA
AGCATGACTCCTACGGGAGGCAGCAGTGGGGAATATTGCGCAATGGGCGAAAGCCTGACGCAGCGACGCCGCGTGGGGGATGACGGCCTTCGGGTTGTAAACCTCTTTCAGCAGGGACGAAGTTGACGTGTACCTGCAGAAGAAGCGCCGGCTAACTACGTGCCAGCAGCCGCGGTAATACGTAGGGCGCAAGCGTTGTCCGGAATTATTGGGCGTAAAGAGCTCGTAGGTGGCTGGTCGCGTCTGCCGTGAAAGCCCGCAGCTTAACTGCGGGTCTGCGGTGGATACGGGCCGGCTACCG
+
CCCCCCCCCCCCCCCCCCCCCCCCCCCC5CCCCCCCCCCCCCCCCCCCCCCCCC5CCCCCCCC*CCCCCCCCCCCCCCCCCCCC5CCCCCCCCCCCCCCCCCCCCCCCCCCCC*CCCCCCCCCCCCCCCCCCCCCCCCCCCCCCCCCCCCCCCCCCCCCCCCCCCCC*CCCCCCCCCCC5CCCCCCCCC*CCCCCCCCCCCCCCCCCCCCCCCCCCCCC**CCCCCCCCCCC5*CCCCCCCCCCCCCCCCC5CCCCCCCCCCCCCCCCCCCCCCCCCCCCCCCCCCCCCCCCCCCCCC###
@VH01349:24:AACVJTHM5:1:1201:40859:47856 1:N:0:AGGTGAGA+CGCATAGA
AGCATGACTCCTACGGGAGGCAGCAGTGGGGAATCTTGGACAATGGGCGAAAGCCTGATCCAGCGACGCCGCGTGACTGATGAAGCCTTTCGGGGTGTAAAAGTCTTTCGGCAGGGACAATAATGATGGTACCTGCAGAAGCAGCTGCGGCTAACTACGTGCCAGCAGCCGCGGTAATACGTAGGCAGCTAGCGTTGTTCGGAATTACTGGGCGTAAAGCGAGTGTAGGCGGTTTGCCAAGTCCGTTGTGAAATCTCCCGGCTCAACTGGGAGGGTGCGGCGGAAACTGGCAGGCTAGAGA
+
CCCCCCCCCCCCCCCCCCCCCCCCCCCCCCCCCCCCCCCCCCCCCCCCCCCCCCCCC*CCCCCCCCCCCCCCCCCCCCCCCCCCCCCCCCCCCCCCCC*CCCCCCCCCCCCCCCCCCCCCCCCCCCCCCCCCCCCCCCCCCCCCCCCCCCCCCCCCCCCCCCCCCCCCCCCCCCCCCCCCCCCCCCCCCCCC5CCCCCCCCCCCCC*CCCCCCCCCCCCCCCCCCCCCCCCCCCCCCCCCCCCCCCCCCCCCCCC5CCCCCC5CCCCCCCCCCCCCC5CCCCCCCCCCCCCCCCCCCC###
@VH01349:24:AACVJTHM5:1:1201:27869:48311 1:N:0:AGGTGAGA+CGCATAGA
AGCATGACTCTACGGGAGGCAGCAGTAGGGAATCTTCCACAATGGACGAAAGTCTGATGGAGCAACGCCGCGTGAGCGATGAAGGCCTTCGGGTCGTAAAGCTCTGTTGTTAGGGAAGAACAAGTACCGGAGTAACTGCCGGTACCTTGACGGTACCTAACCAGAAAGCCACGGCTAACTACGTGCCAGCAGCCGCGGTAATACGTAGGTGGCAAGCGTTGTCCGGAATTATTGGGCGTAAAGCGCGCGCAGGCGGTCCTTTAAGTCTGATGTGAAAGCCCACGGCTCAACCGTGGAGGGA
+
CCCCCCCCCCCCCCCCCCCCCCCC5CCCCCCCCCCCCCCCCCCCCCCCCCCCCCCCCCCCCC*CCCC*CCCCCCCCCCCC5CCCCCCCCCCCCCCCCCCCC*CCCCCCCCCCCCCCCCCCCCCCCCCCCCCCCCCC5CCCCCCCCCCCCCCCCCC*CCCC*CCCCCCCCCCCCCCCCCCCCCCCC5CCC5C*CC5CCCCCCCCCCCCCCCCCCCCCC5CCCC5CCCCCCCCCCCCCCCCCCCCCCCCCCCCCCCCCCC5CCCCC5CCC5CCCCCC5CC*CCC*C5*CCCCCCCCCCCC###
@VH01349:24:AACVJTHM5:1:1201:71686:49598 1:N:0:AGGTGAGA+CGCATAGA
AGCATGACTCCTACGGGAGGCAGCAGCTAGGAATCTTGGGAATGGGCGAAAGCCTGACCCAGCAACGCCGCGTGGGCGATGAAGGCCTTCGGGTCGTAAAGCCCTTTTGAGGGGGACGATGATGACGGTACCCCTCGAATAAGCCACGGCTAACTACGTGCCAGCAGCCGCGGTAATACGTAGGTGGCAAGCGTTGTCCGGATTTACTGGGCGTAAAGGGCGTGCAGGCGGTTTGTTTAGTCTAGGGTGAAAGCTCCCGGCTTAACTGGGAGAGGTCCTTGGATACTGGCAAACTTGACGC
+
CCCCCC5CCCCCCCCCCCCCCCCCCCCCCCCCCCCCCCCCCCCC5CCCCCCCCCCCCCCCCCCCCCCC5CCCCCCCCCCCCCCCCCCCCCCCCCCCCCCCC5CCCCCCCCC5CCCCCCCCCCCCCCCCCCCCCCCCCCCCCCCCCCCC5CCCCCCCCCCCCCCCCCCCCCCCCCCCCCCCCCC5C*CCCCCCCCCCCCCCCCCCCCCCCCCCCCCCCCCC*CCCCCCCCCC5CCCCCC*CCCCCC5CCCCCCCCCCCCCCCCCCC5C*5CCCCC*CCCCCCCCCCCCCCCCCCCCCCC###
@VH01349:24:AACVJTHM5:1:1201:13346:50450 1:N:0:AGGTGAGA+CGCATAGA
[truncated: 27,878,332 more chars]
