# Supplementary material for: Interactive effects between soil properties and bacterial communities in tomato rhizosphere under the application of microbial agents
Source: PeerJ. 2025 Jun 30;13:e19564. doi: 10.7717/peerj.19564 (PMC12225625; doi:10.7717/peerj.19564)
Supplement: Supplemental Information 18 — Sequencing data of bacteria treated with FQ-T4-R2 [file peerj-13-19564-s018.gz › MJ20221018170--MJ230814P_31--64df553c83aaf73e084d2759--FQ_T4.R2.raw.fastq]

@VH01349:24:AACVJTHM5:1:1101:47013:2477 2:N:0:AGGTGAGA+CGCATAGA
TTGACGGGACTACTAGGGTTTCTAATCCTGTTTGCTCCCCACGCTTTCGTGCATGAGCGTCAGTGTTATCCCAGGGGGCTGCCTTCGCCATCGGTGTTCCTCCACATCTCTACGCATTTCACTGCTACACGTGGAATTCCAGCCCCCTCTGACACACTCTAGCCTTGCAGTCACCAATGCAGTTCCCAGGTTAAGCCCGGGGATTTCACATCGGTCTTACAAAACCGCCTGCGCACGCTTTACGCGCAGTAATTCCGATTAACGCTTGCACCCTACGTATTACGGCGGCTGCTGGCACCTA
+
CCCCCCCCCCCCCCCCCCCCCCCCCCCCCCCCCCCCCCCCCC5CCCCCCCCCCCCCCCCCCCCCCCCCCCCCCC*CCCCCCCCCC5CCCCCCCCCCC*CCC5CCCCCCCCCCCC*CCC5CC5CC*5C5C*CCCCCCCCCCCCCC*CCCCCCCCCCCCCCCCCCCCC5CCCCCCCCCCC**CCC5CCCCC5C5CC55CCCCCCCC5C5CCCCCCC*C5CC*C5CCC*CCCC5CC*CC5CCCCCCCCCCC5C555CCC5CCCCCC5*CCC*C**CCCCC*5CCCC*CCC*CCCCC5C5C5###
@VH01349:24:AACVJTHM5:1:1101:48528:2817 2:N:0:AGGTGAGA+GGCATAGA
TTGACGGGACTACTCGGGTTTCTAATCCTGTTTGCTCCCCACGCTTTCGCGTCTCAGGGTCAGTTCTCGTCCAGGAGGCCGCCTTCGCCACCGGTGTTCCTCTGGATATCTACGAATTTCACCTCTACACCCAGAATTCCGCCTCCCTCTCCGAGACTCCAGCTTCGCAGTTTCGAGTGCACTTCCTGGGGTGAGCCCAGGGCTTTCACACCCGACTTGCGCAGCCGCCTACACCCGCTTTACGCCCAGTAATTCCGAACAACGTTTGGACCCTCTGTCTTACCGCCGCTGCTGGCACTAT
+
CCCCCCCCCCCCCCCCCCC5CCCCCCCCCCCCCCCCCCCCCCCCCCCCC5CC5CCCC*CCCCCCCCCCCCCCCCCCCC*CCCCCC5CCCCCCCCCCCCCCCCCC*CCCCCCCCCCCCCCCC5C**CCCCCCCCCCCCCCCCCCCCC5CCCCCCCC5CCCC5CCC*C55C5CCCCCCCCC*5C5CCCC5C5*C5C5CCCCCCC**CCCCCC*CCC5CCCCC5CC5CCC5CCCCCC*CCC5CC55C***555555555555*555CC5CC*C**CC5C5CC5CC5C5C*5CCCCCC5CC*###
@VH01349:24:AACVJTHM5:1:1101:40102:3253 2:N:0:AGGTGAGA+CGCATAGA
TTGACGGGACTACTCGGGTTTCTAATCCTGTTTGCTCCCCACGCTTTCGCGTCTCAGCGTCAGTTCTCGTCCAGGAGGCCGCCTTCGCCACCGGTGTTCCTCTGGATATCTACGAATTTCACCTCTACACCCAGAATTCCGCCTCCCTCTCCGAGACTCCAGCTACGCAGTTTCGAGTGGACTTCCTGGGTTGAGCCCAGGGCTTTCACACCCGACTTGCGCAGCCGGCTACACGCGCTTTACGCCCAGTAATTCCGAACAACGTTTGCACCCTCTGTCTTACCGCGGCTGCTGGCATTAT
+
CCCCCCCCCCCCCCCCCCCCCCCCCCCCCCCCC*CCCCCCCCCCCCCCCCCCCCCCC5CCCCCCCCCCCCCCCCCCCCCC**CCCCCCCCCCCCCCCCCCCCCCCCCCCCCCCCCCCCC*C5CCCCCCCCCCCC*CCCCCCCCCCCCCCCCCCCCC5CCCCCCCCC5CCCCCCCCCCCCCCCCCCCCC5CCCCCCCCCCCCCCCCC5CC5CCCCC5CCCCC*CC*C**CCCC*5CC*5C*55CC5*CC5CC*5C555555555555555C5*555555C55555555C5C5CC5C5C*###
@VH01349:24:AACVJTHM5:1:1101:40007:3991 2:N:0:AGGTGAGA+CGCATAGA
TTGACGGGACTTCCCGGGTATCTAATCCTGTTCGCTCCCCATGGTTTCGCTCGTCAGCGTCAGTTAATGCCCACAGACCTGCCTTCGCCATCGGTGTTCCTCCTCTTATCTGCGGATTTCACCGCTACACCAGGAATTCCAGTCTCCGCTACATCACTCTAGTCTGCCCGTACCCACCGCAGATCCGAGGTTGAGCCTCGGACTTTCACGATAGACGCGACAAACCCCCTACGTGCTCTTTACGCGCAATATTTCCGGATAAACCTTTGCCCCTATGTATTAACCGGGGTGGTGGGACGTT
+
CC5CCCCC*CC*5CCCC5C*CCC5CC55C55C**CCCCCC5CC*C5C555CC*CCC*CCCCCCCCCCC**CCC555*55CC55*555CCC5C5CCC5CC5CCCCC5C5C5CC5CCC*CC5*C55C*CCC5CC5*5555555555CC5**55*55C55CCCC55*CCC**55CCC*C555555C5*555555C5CCCC5C5CC55555*5C5CCC5*55C55*5555C555C*5*555C*55C*555*5*55*55*555*5*5***55***55**5*5*5555*55*5555*55*5**5###
@VH01349:24:AACVJTHM5:1:1101:60098:4048 2:N:0:AGGTGAGA+CGCATAGA
TTGACGGGACTACCAGGGTTTCTAATCCCGTTCGCTCCCCAAGCTTTCGTGCCTCAGCGTCAGTCTAAACCCAGAGCGCCGTTTGCACCACTGGTGTTCCTCGGGATCTCTACACATTTCACCGCTACACCCCGAATTCCGCGCTCCTCTCTTTCACTCTAGCTGGGGAGTCTGAGATGTCCTCCCCTAGTTTAGCCAGGGGCTTTCACGCCTCACTTGCGCTGCCGCCTACGCACCCTTTACGCCCAGTAACTCCCGATAACGCTCGCCTCCTACGTTTTACCGCGGCTGCTGGCACTTA
+
CCCCCCCCCCCCCCCCCCCCCCCCCCCCCCCC5CCCCCCCCCCCCCCCCCC*CCCCCCCCCCCCCCCCCCCCCC5CCCCCCCCCCCCCCCCCCCCCCCCCCCCCCCCCCCCCCCCCCCCCCCCC*CC*CCCC5CCCCCCCC*CCC5CC*C*CCCCCCCCCCCCCCCC*CCCCCC*CCCCCCCCCC5CCCCCCCCCCCCC5*CCCCCCCCCCCCCCCCCCC*CCCCCC5CC5CCCCCCCCCCCCCCC*CC5*C*CC**5CCCC555CCCC*C*5CC**C5C5C5*5C55555CCC55CC###
@VH01349:24:AACVJTHM5:1:1101:26052:5032 2:N:0:AGGTGAGA+CGCATAGA
TTGACGGGACTACCCGGGTTTCTAATCCTGTTTGCTCCCCACGCTTTCGCGGCTCAGCGTCAGTTACTGACCAGAAAGCCGCCTTCGCCACTGGTGTTCCTCCACATCTCTACGCATTTCACCGCTACACGTGGAATTCCGCTTTCCTCTTCAGTACTCAAGTTCCCCAGTTTCCAATCACCCTCCCCGGTTGAGCCGGGGGCCTTCACATCTCACTTAAGGAACCGCCTGCGGGCGCTTTACGCCCAATAATTCCGCACAACGCTTGCCACCTACGTATTACCGCGGGTCCTGGCACTGA
+
CCCCCCCCCCC*CC5CC5CCCCCCCCCCCCCCCCCCCCCCCCCCCCCCCCCC5CCCCCCCCCCCCCCCCCCCCCCCCC*CC*CCCCCCCCCCCCCCCCCCCCCCCCCCCCCC5CCCCCCCCCCC*C5CCCCCCCCC5CCCC5CCCCCCCCCCCCCCCCCCC*CCCCC5CCCCCCCCCC*CCCCCCCCCCCCCCCCCCCCC5C*5CCCCCCCC**C5C5CCCCCCCCC5CCC5C*CCCCCCCCCCCCCCCCCCCCCC5*CCC5CCCCC5*CCC5555C5CCCC5CC5C**C*C5CCC55###
@VH01349:24:AACVJTHM5:1:1101:19330:5468 2:N:0:AGGTGAGA+CGCATAGA
TTGACGGGACTACTGGGGTTTCTAATCCCGTTCGCTCCCCTGGCTTTCGTGTTTCAGCGTCAGATGCGTGCCAGAGACTCCCCTTCGCCACTGGTGTTCCTCCTAATATCTATGCATTTCACCGCTACACTAGGAATTCCAGTCTCCTCTCACGCCCTCAAGTCCTGCAGTCTCAAAGGCAGTTTCTCGGTTGAGCCGAGAGATTTCACCCCTGTCTTGCAAGACCGCCTACACACCCTTTACGCCCAGTAAATCCGAACAACGTTCGCTCCCTCGGTATTACGGCGGCTGGTGGGACTTC
+
CCCCCCCCCCCCCCCCCCCCC5CCCCCCCCCCCCCCCCCCCCCCCCCCCCCCCCCCCCCCCCCCCC5CCCCCCCCCCCCC*CCCCCC*CCCCC*CCCC5C5CCCCCCCC*CCC*CCC5CCCC5C*CCCCCC*CCCCCCCCC*CCCCCCCCCCC*C5CC5CCCCCCCCCCCCCCCCCCC5CCCCCCCCCCC5CCCCC*CCC*5CCCC5C*CCC55*5C555555*5*55*55*55*C5C5555C5*555C*C55555555555*C5*55**5*555*555555**55555555555555###
@VH01349:24:AACVJTHM5:1:1101:25654:8118 2:N:0:AGGTGAGA+CGCATAGA
TTGACGGGACTACAAGGGTTTCTAGTCCTGTTTGCTCCCCACGCTTTCGTGCATGAGCGTCAGTGTTATCCCAGGGGGCTGCCTTCGCCATCGGTATTCCTCCACATCTCTACGCATTTCACTGGTACACGTGGAATTCAACCCCCCTCTGACACACTCTAGCCGGGCAGTCAGAAATGCAATTCCCAGGTTGAGCCCGGGGATTTCACATCTGTCATACCAAACCGCCTGCGCACGCTTTACGCCCAGTAATTCCGATTAACGCTTGCACCCTACGTATTACCGCGGCTGCTGGCACTTC
+
CC5CCC5CCCCC5CCCCC5CCCCCCCCCCCCCCC5CC5CCCCC*CCCCCCCCCCCCCCCCCCCCCCCCCCCCCCC5C*CCCCCCCCC*CCCCCCCCCCCCCCCCCCCC5CCCCC*CCCCCCCCC5C*5C5CCCCCCCCC*C5CC5CCC*CCCCCCCCCCCCCCCCC5CCCCCC*CCCCCCCCCCCCCCCCCCCCCCCCCCC*CCCC5C*CCCC5C5*CCCCCCCCCCCCC5C55CC5CCCCCCCCC5CCC5CCC*CCCCCCCCCCC5CCC5*CC5CCCCCCCCCC*555CC5C*5CCC###
@VH01349:24:AACVJTHM5:1:1101:33664:8592 2:N:0:AGGTGAGA+GGCATAGA
TTGACGGGACTACACGGGTTTCTAATCCCGTTCGCTCCCCATGCTGTCGCGTCTCAGCGTCAGGTCAGACCCAGGCTGCCGCCTTCGCCTCTGGTATTCCTCCGGATCTCTACGCATTTCACCACTACACCCGGAATTCTACAGCCCTCTATCTGCCTCGAGCTTGGCAGTCTCCAATGTCCTCTCCCGGTTGAGCCGGGAGCTTTCACATCAGACTTACCACGCCGCCTGCACGCCCTTTACGCCCAGTAACTCCGGATAACGCTCGTCTCCTACGTTTTACCGCGGCTGCTGCCACAGA
+
C5CCCCCCC*CCCCCCCCCCCCCCCCCCCCCCCCCCCCCCCCCCCCCCCCCCCCCCCCCCCCCCCCCCCCCCCCCCCC*CCCCCCCCCCCCCCCCCCCCCCCCCCCCCC*CCCCCCCCCCCCCCCCCCCCCCCCCCCCCCCCCCCCCCCC*CCCCCCCCCCCCCC*CCCCC5CCCCCCCCCCCCCCCCCCCCCCCC*CCC5CCCCC*CCC5*C5CCCCCCC*C5C*55CCCCCCCCCCCCCC5C*5*555CC*CCCCCCCCCCCCC*CC*CCC5CC55CCCCC5CC5*CCCCC5**CC###
@VH01349:24:AACVJTHM5:1:1101:48320:9122 2:N:0:AGGTGAGA+CGCATAGA
TTGACGGGACTACAAGGGTTTCTAATCCTGTTTGCTCCCCACGCTTTCGCGCCTCAGCGTCAGGTCCGGACCAGAGAGCCGCTTTCGCCACCGGTGTTCCACCCAATATCTACGAATTTCACCTCTACACTGGGTATTCCACCCTCCTCTTCCGGCCTCAAGCCCATGTGTATCGGCCGCACCTCCGGGGTTGAGCCCCGGGCTTTCACGAAGCCGACTGCATGGGCCGCCTACGCGCCCTTTACGCCCAGTGATTCCGAACAACCCTAGCACCCTCCGTCTTACCCCGGCTCCTGGGCGG
+
CCCCCCCCCCCCCCCC*5CCCCCCCCCCCCCCCCCCCCCCCCCCCCCCCCCCCCCCCCCCCCCCCCCCCCCCCCC**CCCCCCCCCCCCCCC*CCCCCCCCCCCCCCCCCCCCCCCCCCCCCCCCCCCCCCCCCCCCC*CCC*CCC5CCCCCC5CCCC5*CCCC55CCCCCCC5C5*CCCCCCCCCCCCCCC5CCCCCC*CCCCCCCCCCCCC*CC5CCC5CCCC5C5CCCCCCCCCCCCC*CCC555C55*CCCC*55C555CC*CC*555555*5*5555555*C5CCC5*CC*CC###
@VH01349:24:AACVJTHM5:1:1101:20238:9330 2:N:0:AGGTGAGA+CGCATAGA
TTGACGGGACTACCAGGGTTTCTAATCCTGTTTGCTCCCCACGCTTTCGAGCCTCAGCGTCAGAAATGTTCCAGAGGGCCGCCTTCGCCACCGGCCTTCCTCCCGATCTCTACGCATTTCACCGCTACACCGGGAATTCCGCGCTCCTCTCCCATCCTCTAGCTGAGCAGTCCCCTCTGCACTTTCCAGGTTAAGCCTGGAGATTTCACGGAGGGCTTACCCAACCGCCTACGCTCCCTGTACGCCCAGTAAATCGGAACAACGCTTGCCACCTTCGTATTACGGCGGCTGCTGGCACTCT
+
CCCCCCCCCCCCCCCCCCCCCCCCCCCCCCCCCCCCCCCCCCCCCCCCCCCCCCCCCCCCCCC5CCC*CCCCCCCC*CCCCCCCCCCCC5CC*CC5CCCCCCCCCCCCCCCCCC*CCCCCCCCCCCCCCCCCCCCCCCCCCCC5CCCCCCCC5CCCCCCC*CCCCCCCCCCC*CCCC5C*CCCCCCCC*CCCC5CCCCCCCCCC5CCCCC5CC5CCCCCCCCCCCCCCCCCCC*CC5CCCCCCCCCCCCCCCC5C*CCCCCCCC*CCC5CCCCC5CCCC5CCCC**C*5CCCCCCCCC###
@VH01349:24:AACVJTHM5:1:1101:23079:9936 2:N:0:AGGTGAGA+CGCATAGA
TTGACGGGACTACTGGGGTTTCTAATCCCGTTTGCTCCCCACGCTTTCGCGCCTCAGCGTCAGGAAATGCCCAGAGACCCGCCTTCGCCACCGGTGTTCCTCCCGATCTCTACACATTTCACCGCTACACCGGGAATTCCAGTCTCCTCTGCATCCCTCAAGAATGGCAGTATCAGCCGACGTTTCTCGGTTGAGGCGAGAGATTTCACGAGTGACTTGCCATCCGGCCTAGGGGCGCTTTACGCCCAGTAATTCCGAGCAACGCATGCCCCCTCTGTCTTACCGCGGCTGCTGGCACGTT
+
CCCCCCCCCCCCCCCCCCCCCCCCCCCCCCCCCCCCCCCCCCC*CCCCCCCCCCCCCCCCCCCCCCCCC*CCCCCCCCC*CCCCCCC*CCCCCCCCCCC5CCC5CCCCCCCCCCCCCCCCCCCC5CCCCCCCCCCCCCCCCCCCCCCCCCC*CCCCCCCCCCCCC5C*C5CCCCCCCCCCCCCCCCCCCCCCCCC*CC5C*CCCCCCCC*C5CC*C55C*C*C5*CCC*C5***5*55**55*5*C*555C55CC*555*C555**555*5555*55CCCCC555C5*CCC5C5CC*5###
@VH01349:24:AACVJTHM5:1:1101:24707:12889 2:N:0:AGGTGAGA+CGCATAGA
TTGACGGGACTACTCGGGTATCTAATCCTGTTTGCTCCCCACGCTTTCGTGCCTGAGCGTCAGTGTTAACCCAGGGGGCTGCCTTCGCCATCGGTGTTCCTCCACATCTCTACGGATTTCACTGGTACACGTGGAATTCCACCCCCCTCTGCCACACTCTAGCCTTGTAGTTTCAAACGCAGTTCCCAGGTTAAGCCCGGGGATTTCACATCTGACTTACAAAACCGCCTGCGCACGCTTTACCCCCAGTAATTCGCATTAACGCTCGCACCCTACCTATTACCGCCGCTCCTGGCACATT
+
CCCCCCCCCCCCCCCCCCCCCCCCCCCCCCCCCCCCCCC*CCC*CCCCCCCCCCCCC*CCCCCC5CCCCCCCCCCCCCCCCCCCCC5CCCCCCCCCCCCCCCCCCCCCCCCCCC*CCCCC5*CC*CCC5*CCCCCCCCCCCCCCCCCC*CCCCCCCCCCCCCCC5CCCCCCCCCCCCCC55CCCCC5CC*CCCC55CCCCC55*5CCCCCCCCCCCCC5555CC5*5CCC5CC5CCC*CCCC5*C*CCCCCCC55**55C5CCC5C55CCC55CC5*5CC5555*5*555*55*5555###
@VH01349:24:AACVJTHM5:1:1101:55932:14839 2:N:0:AGGTGAGA+CGCATAGA
TTGACGGGACTACTCGGGTATCTAATCCTGTTTGCTCCCCACGCTTTCGAGTCTCAGCGTCAGTATCGGTCCAGAGAGCCGTCTTCACCGCCGGTGTTCCTCCTGATATCTACGCATTTCACCGCTACACCAGGAATTCCACTCTCCTCTCCCGAACTCTTGTCCGCCAGTTTCGACCCCACGCTCCCAGTTGAGCCGGGAGATTTCACAATCGACTTGGCGGACAGCCTACACTCGCTTTACGCCCAGTAATTCCGAACAACGCTTGGAGCCTATGTATTACCGCGGCTGCTGGCACTTT
+
CCCCCCCCCCCCCCCCCCCCCCCCCCCCCCCCCCCCCC*CC5CCCCC*CCCCCCCCCCCCCCCCCCCCCCCCCCCCCCC*CCCCCCCCCC5CCCCCCC*CCCCCCCCCCCCCCCCCCCCCCCCC5CCCC5CCCCCCCCC5CCCC5CCCC55CCCCCCCCC**CCCCC5CCCCCC5CC**CCC*C*5C5CCCCCCCC5CC5CCCCCCCCCCCCCC55CC5CCCCCCCCCC*C*CCCCCCCCCCC5CCCCCCC*CCC*CC5CCCCC5CCCCCCCCCCC55CCCC5C5C*CCC*C*55*55###
@VH01349:24:AACVJTHM5:1:1101:54701:16410 2:N:0:AGGTGAGT+CGGATAGA
TTGACGGCACAACAGGGGTAACTAATCCTGTTTGCTCCCCACGATTTCGCCTCACAGCCACACTATTGGTCCAGAAAGCCGCCTTCGCCCCTGTTGTTCCTCCCGATATCTACGCATATCCCCGCTACACCGGGAATTCCACTTTCTTCTGCCATACTCTAGCCCACCAGTTTCCAGCGGCCTTCCGGGGTTGTGCCCCGGCTGTTCAGACCATAGTTAATCGCCCGGCTTCACGCGCTTTACGGCCAGTAATTCGGATCAACGGTTGCACCCTCGGTAGTACCGGGGGTGCTGGCACACT
+
C**CC55*5C*5CC**C**C*C55555*5*555555*55*5*5***55*55*5****5*555*55555555*5*5555**5*555555*5*55*555**5555555*55*5**5*55*5**55555*55555**55555*5**55**555*5***55555*555*5*55*555*5*55*5**5*555*5*555**55*5555**55*5***5**5*5*555555*5**555*55*5555*5*5*5*55**5**5*555555*55**55*55**555*5**55**5555**5555*555###
@VH01349:24:AACVJTHM5:1:1101:53906:17471 2:N:0:AGGTGAGA+CGCATAGA
TTGACGGGACTACCCGGGTTTCTAATCCTGTTTGATCCCCACGCTTTCGTGCCTCAGAGTCAATATTCGTGTAGTGAGCTCCCTTCGCAATCGGTGTTCTATGTCATATCTAAGCATTTCACCGCTACATGACATATTCCGCTCACCTCCACGGTATTCAAGACAGATAGTATCAACGGCAGTTTCCGAGTTAAGCCCGGAGATTTCACCACTGACTTACCTGCCCTCCTACGCACCCTTTAAACCCAGTGAATCCGGATAACGCTTGCACCCTCCGTATTACCGCGCCTCCTGGCACCTA
+
CC5CCCCCCCCCCCC*CCCC5CCC*CCCCCCC5*CCCCCCCCC5CCCCCCC*CCCCC5CCCC*CCCCCCCCCCCCCCCCC*CCCCCCCCCCCCCCCCCC5CCCCCCCCC*CCCCCCCCCCC5CCCCCCCC5CCCCCCCCCCCCCCCCC*CC5C5CCCCCCCCC*CCCCC5*CC5C5C*C55*CCCCCCCCCCCC5C**CCC*5C*CC5*5C5CCCCCCC5C5CCC*CCCCC55CCCCCCC*CC*C55C5C5C55CCCCCC5C5C*C*CCCC**55CC*5CCCC*C555CC*CCC55C*###
@VH01349:24:AACVJTHM5:1:1101:52523:17717 2:N:0:AGGTGAGA+GGCATAGA
TTGACGGGACTACAAGGGTTTCTAATCCTGTTTGCTCCCCACGCTTTCGTGCCTCAGCGTCAGTGTCGGTCCAGTGAGCCGCCTTCGCCACCGGTGTTCTTCCCAATATCTACGAATTTCACCTCTACACTGGGAATTGCACTCACCTCTCCCGAACTCAAGCCTACCAGTCTCGGACGCACATCCCGGGTTGAGCCCGGGGCTTTCACGCCCGACTTGATAGGCCGCCTACGCACCCTTTACCCCCAGTAATTCCGAACAACGTTACCCCCCTCCGTATTACCCGCGCTCATGGCACCAT
+
CCCCCCC*CCCCCCCCCC*CCCCCCCC5CCCCC*CCCCCCCCCCCCCC**CCCCC5C55C5C5CCCCC**CCCCCCCCCCCCCCCC*CCCCCC*CCCCCCC5CCCCC5CCCCC*CCCCCCCCCC*CCCCCCCCCCCCC*55CC5CCCCCC5CCCC*CCCC55C*555CCCC*CCCCC*CCCC55CC5CCCCCCCCC*555CC5CCCC*CCCC5CCCCC5*CCC5C*C5CCC55*5C*5CCCC**55*55C55C*555555*555*5**55***555555*55*555*5555*555**5###
@VH01349:24:AACVJTHM5:1:1101:12797:18133 2:N:0:AGGTGAGA+CGCATAGA
TTGACGGGACTACAAGGGTTTCTAATCCTGTTTGCTCCCCTAGCTTTCGTGCCTCAGCGTCGGTATCTGTCCAGAAAGCCGCCTTCGCCACCGGTGTTCCTCCTGATATCTACGCATTTCACCGCTACACCAGGAATTCCGCTTTCCCCTCCAGAACCCTAGCCCTCCAGTTTCAGATGCAGGCTCTGGGTTGAGCCCAGAGTTTTCACTTCCGACTTAGAGAGCCGCCTACGCACCCTTTACGCCCAGTAATTCCGAACAACGGTTGCGCCCCCCGTATTACCGGGGCTGGTGGCACGAG
+
CCCCCCCCCCCCCCCCCCCCCCCCCCCCCCCCCCCCCCCCCCCCCCCCCCCCCCCCCCCCCCCCCCCCCCC*CCCCC5CCCCCCCCCCCCCCCCCCCCCCCCC5CCC5CCCCCCCCCCCCCCC*CCCCCCC55CCCCCCCCCCCCCCCCCCC*5CCCCCCCCCC*5CCCCCCCCCCCCCCCCC*CCCCCCCCCCC5CC5CC*CCCC5CC*C5CCCCCC**5C55**CC5CCCC*55555CCCC***CCCCCCCCC5CC*C*55*555555C5CC*CC5*55555**5**5**C55*55###
@VH01349:24:AACVJTHM5:1:1101:13763:20954 2:N:0:AGGTGAGA+CGCATAGA
TTGACGGGACTACTCGGGTTTCTAATCCTGTTTGCTCCCCACGCTTTCGCGCCTCAGCGTCAGTTACAGACCAGAAAGCCGCCTTCGCCACTGGTGTTCCTCCACATCTCTACGCATTTCACCGCTACACGTGGAATTCCGCTTTCCTCTTCTGTACTCAAGTTCTCCAGTTTCCAATGACCCTCCACCGTTGAGCCGTGGGCTTTCACATCAGACTTAAAGAACCGCCTGCGCGGCCTTTACGCCCAATAATTCCGGACAACCCTTGCCACCTACGTATTACCGCGGCTCCTGGCACTAG
+
CCCCCCCCC5CCCCCCCCCCCCCCCCCCCCCCCCCCCCCCCCCCCCCCC*CCCCCCCCCCCCCCCCCCCCCCCC5CCCCCCCCCCCCCCCCCCCCCCCCCCCCCCCCCCCCCCCCCCCCCCCCC5CCCCCCCCCCCCCCCCCCCCCCCCCCCC5CCCCCCCCCCCCCCCCCCCCCCCC*CCCCCCCCC*CCCCCCCCCC5CCCCCCCCCCCCCCC5CCCCC5CCCCC5CCCCCC***55CCCC5*C5CCC5C*CCCCCCCCCC*5CCCCCC5CCCCCC5C5CC*55C55C*5C555CC###
@VH01349:24:AACVJTHM5:1:1101:32149:21276 2:N:0:AGGTGAGA+CGCATAGA
TTGACGGGACTACAGGGGTTTCTAATCCTGTTTGCTCCCCACGCTTTCGCGCCTCAGCGTCAGTTACAGACCAGAAAGCCGCCTTCGCCACTGGTGTTCCTCCACATCTCTACGGATTTCACCGCTACACGTGGAATTCCGCTTTCCTCTTCTGTACTCAAGTTCTCCAGTTTCCAAAGACCCTCCACGGTTGAGCCGTGGGGTTTCACATCAGACTTAAAGAACCCCCTGCGCGCGCTTTACGCCCTATAATTCCGGACAACGCTTGCCACCTACGTATTACCGCGGCTGCTGGGACTTG
+
CCCCCC*5CCCCCCCC5CCCCCC*CCCCCCCCCCCCCCCCCCCCCCCCC5CCCCCCCCCCCCCCCC*C*CCCC*CCCCCC*CCCCCCCCCCCCCCCCCCC*CCCCCCCC*CCCC5CCCCCC5CCCC*5CCCCC55*CCC5CCCCCC*C55CCCCCC5C*CCCCC5CC5C5CCC5CC5*C*CCC**C55**55555CC555C5*CCC5CCCC5C*CCCCCCCC*C5C5CCCCC5*CCCCC5CCC*C*5*CCCCCC*5C*55CC55CC5C5*C5*55555CCCC5**5555C*55*5*55###
@VH01349:24:AACVJTHM5:1:1101:54871:21768 2:N:0:AGGTGAGA+CGCATAGA
TTGACGGGACTACAAGGGTTTCTAATCCTCTTCGCTCCCCACGCTTTCGCGCCTCAGTGTCAGTTACAGACCAGAAAGTCGCCTTCGCCACTGGTGTTCCTCCAAATCTCTACGCATTTCACCGCTACACTTGGAATTCCACTTTCCTCTTCTGGACTCAAGTTCCCCAGTTTCCAATGACCGTCCACCGTTGAGCCGTGGGCTTTCACATCAGACTTAAGAAACCACCTCCGGGCGCTTTACGCCCAATAATTCCGCACAACCGTTGCCACCTACGTATTACCGCGGCTGCTGGCACTGT
+
CCCCCCCCCCCCCCCC*CCCCCCCCCCCC*CCCCCCCCCCCCCCCCCCCCCCCCCCCCCCCCCCCCCC*CCCCCCCCCCCCCCCCCCCCCCCCCCCCCCCCCCCCCCCCCCCCCCCCCCCCCCCCCC*C*C*CCC5CCCCCCCCCCCCCCCCCC*CCC*CCCCC*CC5CCCCCC*CCCC*C5*CCCC5C*CCC5CC5CCC*5*5CC5CCC*CCCC5C5CC55CCCCCCCC***5C*CC*C5CC55555555555555*55555**555CC5*CCC5C5C555*55*C5CC5*C5CCCC###
@VH01349:24:AACVJTHM5:1:1101:66990:21844 2:N:0:AGGTGAGA+CGCATAGA
TTGACGGGACTACCCGGGTTTCTAATCCTGTTTGCTCCCCACGCTGTCGCGCCTCAGCGTCAGCAACGGCCCAGCAGACCGCCTTCGCCACTGGTGTTCTTCCCGATCTCTACGCATTCCACCGCTACACCGGGAATTCCATCTGCCTCTACCGTGCTCAAGCCTGACAGTCTAGAAGGCCGATCCATGGTTGAGCCATGGAATTTCACCCCCTACTTATCAAGCCGCCTACGCGCCCTTTACGCCCAGTAATTCCGGACAACGCTCGCACCGTCTGTATTACCGCGGCTGCTGGCACCAA
+
CCCCCC5CCCCCCCCCCCCCCCCC5CCCCCCCCCCCCCCCCCCCCCCCCCCCCCCCC*CC5CCCCCCCCCCCCC5CCCC*CCCCCCCCC5CCCCCCCCCCCCCCCCCCCCCCC*CCCCCCCCCCCCCCCCCCCCCCCCCCCCC5C*CCCCC5CCCCCC*C5CCCC5CCCCCCCC5CCCCCCC*CC*CCCCCCCC5C5CCC5CCCCCCCC5*C**5*5CC5*CCC55555CCC5CC5**CCCCCC***CCCCCCC*555C5**55*555555555555555555*55555**55555C5###
@VH01349:24:AACVJTHM5:1:1101:27888:23340 2:N:0:AGGTGAGA+CGCATAGA
TTGACGGGACTACTAGGGTATCTAATCCTGTTTGCTCCCCACGCTTTCGCGCCTCAGCGTCAGTTACAGACCAGAAAGCCGCCTTCCCCACTGGTGTTCCTCCACATATCTACGCATTTCACCGCTACACGTGGAATTCCGCTTTCCTCTTCTGCACTCAAGTCCCCCAGTTTCCAATGACCCTCCACGGTTGAGCCGTGGGCTTTCACATCAGACTTAAACGACCGCCTGCGCGCGCTTTACGCCCAATAATTCCGGACAACGCTTGCCACCTACGTATTACCGCGGCTGCTCGCACTGA
+
CCCCC5CCCCCCCCCCCCCCCCCCCCCCCCCCCCCCCCC5CCCCCCCCCCCCCCCC*55CCCCCCCCCC5CCCCCCCCCCCCCCCC**CC5C5CCC*CCCCCCCCC5CCCCC5*5CCCCCCCC5*CC5CCCCCCCCCCC5C*CCCC*CCCCCCC*CCCCCCCCCCCCCCC5CCCC5CC5CCCCCCCC5C5CCCCCCC5C555*5CC5CCCCCCCCCCCCCC*5CC5CC5C*CC*5CCCC5CCCCC5CCCCCC*5CCCC*55C5*555C5555555*555555555**5*555C*CC5*###
@VH01349:24:AACVJTHM5:1:1101:74242:27164 2:N:0:AGGTGAGA+CGCATAGA
TTGACGGGACTACCCGGGTATCTAATCCTGTTTGCTCCCCACGCTTTCGCACCTCAGCGTCAGTTCCAGACCAGTGAGCCGCCTTCGCCACTGGTGTTCCTCCGAATATCTACGAATTTCACCTCTACACTCGGAATTCCACTCACCTCTTCTGGACTCTAGATTGCCAGTATGAAAGGCAGTTCCAGGGTTGAGCCCTGGGATTTCACCCCTCACTTAACAATCCGCCTACGTGCGCTTTACGCCCAGTAATTCCGAACAACCCTAGCCCCCTTCGTATTACCGCGGCTGCTGGGACTCA
+
CCCCCCCCCCCCC*CCCCCCC5CCCCCCCCCCCCCCCCCCCCCCCCCCCCCC*CCCCC5CCCCCCCCCC5CCCCCCCCCCCCCCCCCCCC5CCCCCCCCCCCCCCCCCCCCCCCCCCCCCCCCCCCCCCCCCCCCC*5CCCCCCCCCCCCCCCCCCCCCCCCCCCC*CCCCCCCCCCC*CCCCCC5CCC*CCCCCCCCC5*CCCCC5CCCCCCCCCCCCCCCCCCC5CCCCCCCCCCCC*CCCCCCCC*CCCCC*CCC5CCCC*5CC5CC555CC5C*CCCC*5CCCC5CC5CC5*CC###
@VH01349:24:AACVJTHM5:1:1101:50175:28773 2:N:0:AGGTGAGA+CGCATAGA
TTGACGGGACTACTAGGGTATCTAATCCCGTTTGCTCCCCCAGCTTTCGCGCCTCAGCGTCAGTACCATTCCAGAGGGCCGCCTTCGCCACAGGTGTTCCTCCCGATCTCTACGCATTTCACCGCTACACCGGGAATTCCACCCTCCCCTCCTGGACTCAAGCCAGGGAGTTTCCAATGCGCGTCCTCGGTTGAGCCCAGGGCTTTGAGACCGGACTTCCCTGCCCGCCTACGCCCTCTTTACGCCCACTAAATCCGAGCAACCCTCGCCCCCTACGTCTAACCGCGGGTGGTGGCACTGC
+
CCCCCCCCCCCCCCCC*CCCCCCCCCCCCCCCCCCCCCCC*CCCCCCCCC5*CC*CC*CCCCCCCCCCCCCCCCCCC*CCC*CCCCCCCCCC5CCCCCCCCCCCCCC5C*CCCCCCC5CCCCCCCC*CCC5*CCCCCC55CC*CCCCCCC5CCCCCCC5CCC*CCC55CCCCC*CCC5*C**CCCC555CC*5*555*5*55555555555*5555*555555*5555555555*555***5*555***55*555*55*555555555**5555555555*55555***555555*55###
@VH01349:24:AACVJTHM5:1:1101:7987:29303 2:N:0:AGGTGAGA+CGGATAGA
TTGACGGGACTACCGGGGTTTCTAATCCTGTTCGCTCCCCACGCTTTCGCGCCTCAGTGTCAGTTACAGACCAGAAAGTCGCCTTCCCCACTGGTGTTCCTCCAAATCTCTACGCATTTCACCGCTACACTTGGAATTCCACTTTCCTCTTCTGCACTCATGTTCCCCAGTTTCCAATGACCCTCCACGCTTCAGCCGTGGGCTTTCACATCACACTTAAGAAACCACCTGCGGGCGCTTTACGCCCAATAATTCCGGACAACGCTTGCCACCTACGTATTACCTCGGCTGCTGGCACTAG
+
CC5CCCCCC5CCC5CCCCC5CCCCCCCCCCCCCC*CCC*CCCC5CCCC5CC**CCCCCCCCCCC*CCC5CCCCCCCCCCC5CCCCC5C5CCCCCCCC5CCC5CC*CCCCCCCCC5*CCC5CCCCCCCCCC5CC*C5CCC5*CCCCCC5CCC5CC*5*C*CCCCCCCCCCCCCCCCCCCCCC5C*CCCC5*C5*CCC*CCC5C*CC5CCCCCCC*CCCCCCC*5C**C5*C*CC5***C5C*CCCC*CCCCCCC5C55CCCCC555CCCCC*C*C5CCC555CCC*CC5C55CCC5CC*###
@VH01349:24:AACVJTHM5:1:1101:12513:29587 2:N:0:AGGTGAGA+CGCATAGA
TTGACGGGACTACTGGGGTTTCTAATCCCGTTCGCTCCCCTAGCTTTCGCGCCTCAGCGTCAAGAGTGGGCCAGGTAGTCGCCTTCGCCACTGGTGTTCCTCCCGATATCTACGCATTTCACCACTACACCGGGAATTCCACTACCCTCTCCCACCTTCAAGCTGATCAGTTTCCGATGCCATTTCCCAGTTAAGCCGGAAGCTTTCACATCGGACTTGACCAGCCGCCTGCGCGCTCTTTACGCCCAGTAAATCCGGAGAACGCTTGCCACCTACGTATTACCGGGGCTGCTGGGACGGA
+
CCCCCC55CCCCCCCCCCCCC*CCCCCCCCCCCC5CCCCCCCC*CCCCCCCCCCCCC5CCCCCC55CCCCC5CCCCC5CCCCCCC5CCCCCCCCCCCCCC5CCCCCCCC5CCCCCCCCCCCCCCCCCCCCCCC*5CCCCCCCCCC*CCCCCCCCCCCCCCC**CCCC5CCCCCCCCCCCCCCCCCCCCCCC*CCCCCCCCCCCCCCCCCCCC5CCCCCCCCCCC5CC5CCC5CC5CCCCCCCCCCCCCCCCCCCCCCCC5CCCC**CC5CCCCCC5CCCCCCCCC*5CCCCCCCC*C5###
@VH01349:24:AACVJTHM5:1:1101:26979:30420 2:N:0:AGGTGAGA+CGCATAGA
TTGACGGGACTACTAGGGTTTCTAATCCTGTTTGCTCCCCACGCTTTCGTGCATGAGCGTCAGTGCAGGCCCAGGGGATTGCCTTCGCCATCGGTGTTCCTCCGCATATCTACGCATTTCACTGCTACACGCGGAATTCCATCCCCCTCTGCCGCACTCCAGCCTTGCAGTCACAAGCGCAATTCCCAGGTTGAGCCCGGGGATTTCACGCCTGTCTTACAAAACCGCCTGCGCACGCTTTACGCCCAGTAATTCCGATTAACGCTTGCACCCTACGTATTACCGCGGCTGGTGGCACCCC
+
CC5CCC5CCCCCCCCCCCCCCCCCCCCCCCCCCCCCCCCCCCCCCCCCCCCCCCCCCCCCCCCC5CCCCC5*CCCCCCCCCCCCCCCCCCCCC*CCCCCCCCCCCCCCCCCCCCCCCCCCCCC*CCCCCCCC*CCCCCCCCCCC5CCCCCCCCCCCCCCCC5CCCCCCCCCCCCCC5CCCCCC5CCCCC5CCCCCCCCCCCCCCCCCC*CCCCCCCCCCCCCCCCCCCCCCCCCCCCCCCCCC*5CC55CCCCCCCCCCCC5*5CCC*5C55CCC**5CCCCCCCC5CC5C**5CCCC###
@VH01349:24:AACVJTHM5:1:1101:49399:30534 2:N:0:AGGTGAGA+CGCATAGA
TTGACGGGACTACTAGGGTTTCTAATCCTGTTTGCTCCCCACGCTGTCGCGCCTCAGCGTCAGCAACTGCCCAGCAGGCCGCCTTCGCCACCGGTGTTCTTCCGGATCTGTACGCATTCCACCGCTACACCCGGAATTCCACCTGCCTCTACAGTGCTCAAGCTCGACAGTTCGCACGGCCGACTCGGGGTTGAGCCCCGAGCTTTCACCACACGCTTACCGAGCCGCCTACGCGGCCTTTACGCCCACTGATTCCCGTCAACCCTCGCACCCTCCGTATTTCCGCGGGTCCTGGGACGTA
+
CCCCC5CCCCCCCCCCCCCCCCCCCCCCCCCCCCCCCCC*CCCCCCCCCCCCCCCCCCCCCCCCCCCCCCCCCCCC5CCCCCCCCCCCCCCCCCCCCCCCCCCCCCC*CCCCCCCCCCCCCCCCCCCCCCCCCC5CCCC5CCCCCCCCCCCCCCCC*CCCCCCC5CCCCCCCCC5CCCC*CCCCCCCCCCCCCC*CCCC*C*CCCCCCCCCCCC*CCCC5CC*5CCCC5CCC5C*555*5CCCCC5*5*CC*55*5*5*555*55555555C5*55**555*5*5555*5**5*5555###
@VH01349:24:AACVJTHM5:1:1101:35065:30628 2:N:0:AGGTGAGA+CGCATAGA
TTGACGGGACTACAAGGGTTTCTAATCCTGTTTGCTCCCCACGCTTTCGCGTCTCAGCGTCAGTCATCGTCCAGAAGGCCGCCTTCGCCGCAGGTGTTCTGCTTGATATCTACGAATTTCACCTCTACACCAAGCGTTCCACCTTCCTCTCCGAGACTCCAGCGAAGCAGTTTTGGATGCGCTTCCACGGTTGAGCCGTGGGCTTTCACATCCAACTTGCCAAGCCGCCTACACGCGCTTTACGCCCACTAAATCCCAACAACGTTTGCACCCTCTCTCTTACCGCGGCTGCTGGCACGTA
+
CCCCCCCCCCCC*CCCCCCCCCCCCCCCCCCCCC5C*CC*CCC5CCCCCCCCCCCCCCCCCCCC5C5CCCCCCCCC5CCCCCCCCCCCC**CCCC*CCCCCCCCCCCCCCCCCCC5CCCCCC*CCCCCCCCCCCCCCCCCCCCCCCCCCCCCCCC*CCC*CCCCCCC*5CCCCC5CCCCCCCCCCCC5CCCCCCC5C*CCCCCCCC5CC*5CCCCC5C5CCCC5*CCCCCCCCCCCC5*C5CC5CC*C*5CC5CCC*C555C55CCCC55C5***5*C5C*CC555CCCC*CCCCC55###
@VH01349:24:AACVJTHM5:1:1101:67975:32370 2:N:0:AGGTGAGA+CGCATAGA
TTGACGGGACTACACGGGTATCTAATCCCGTTTGCTCCCCTGGCTTTCGTTCCTCAGTGTCAGTAGCAGTCCAGAACGCCGCCTTCGCCACCGGTGTTCCTCCAGATATCTACGCATCTCACCGCTACACCTGGAATTCCGCGTTCCTCTCCTGCGCTCGAGCCTGCCAGTCTCAGACCCAGTTCCTCAGTTGAGCTGAGGGATTTCACGTCTGACTTAGCGGGCCACCTACGAACCCTTTACGCCCAGTAATTCCGAACAACGCTTCCCCCCCCCGTATTACCGCGGCTGCTGGCACTGA
+
CCCCCC*CCCCCCCCCCCCCCCCCCCC5CCCCCCCCCCCCCCCCCCCCCCCCCCCCCC*CCCCCCC*CCCCCCCCCCCCCCCCCCCCCCCCCCCCCCCCCCCCCC5CCCCCCCCCCCCCCC5CCCCC*C5CCCCCCCCCCC5CCCCCC5C5CCCCCCCCCCCCCC5CCCCCCCCCC5C5CCCCCCCCCCCCCCCC*CCCCCCCCCC*5CCCCCCCCCCCCCCCCCCCCCC5CCCCCCCC5CC*CC5CC5CCCCC**CCCCC5C5CCC*5C**CCCC*CCCCC5*CCC5C555CC*C55###
@VH01349:24:AACVJTHM5:1:1101:58507:32559 2:N:0:AGGTGAGA+CGCATAGA
TTGACGGGACTACTAGTGTTACTAATCCTGTTTGCTCCCCACGCTTTCGAGCCTCAGCGTCAGAAATGTTGCAGTGCGCCGCCTTCGCCACCGGCCTTCCGGCCGATCTCTACGCATTTCACCGCTACACCGGGAATTCCGCGCTCCTCTCCCATCCTGTAGCTGAGCAGTCCCCTCTTCACTTTCCAGGTTAAGCCTGGAGATTTGACGGAGGCGTTACCCAACCCCCTACGCTCCATCTACGCCCACTAAATCCGAAGAACGCTTGCTACCTTCGTATTACCGCGCCTCCTCGGACCGG
+
CCCCCC5CCCCCCCC5**5C*CC*55**C5C5CCCCC*C5CC5CC5CCCC*55C5C*C*C5C5CC5C5CC**55*5555*5*C5555555555C55CC55**55*5*5555555C55*5555555C5*5555*5*55C55*5C55CC55C*55555C5C5C55CC5555555555*55**5*C5C5*C5*555*5555555*555555*55**5**5555555555*555555555555*5555**55555*5555*55*55*5*55*5*5555*55555555*5**555*5555555###
@VH01349:24:AACVJTHM5:1:1101:66195:33809 2:N:0:AGGTGAGA+GGCATAGA
TTGACGGGACTACCAGGGTTTCTAATCCTGTTTCCTCCCCACGCTTTCGTGCCTCAGCGTCAGTAACCGTCCAGAGAGTGGCTTTCGGCACCGGTTTTCCTCCTGATATCTACGCATTTCACCCCAACACCACGAATTCCACTCTCCCCTCCCGTACTCAAGCTTCCGAGTTTCTAGTGGACTTGGAGACGTGAGGCCTGGGCTTTCACACCGGACTTAACAAGCGCCCTACGGACCCTTTACGCCCAGTGATTCCGAGGAACGCTTTCACCTTCGGTCATACGGGGCGGTCTGGCAGTTC
+
CCCCCCC5CCCCCCCCCCCC*CCCCCCCCCCCC*CCCCC5CCCCCCCCCCCCCCCCCCCC*CCCCCCCCCC5CC*CCCC*CC*CC5*C**55CC5*CC5*555CC*5555555555555CCC5*5**555555555*555555555555555555555555**55*5555CC5555*C5*5555**555**5555*555CCC*CCC*C5CC*55C*5555**5555555555**C5*5555C5**5*5555555555*5555*5*55**55*5*5*5*555*555*555**55*5555###
@VH01349:24:AACVJTHM5:1:1101:24916:33922 2:N:0:AGGTGAGA+CGCATAGA
TTGACGGGACTACAAGGGTTTCTAATCCTGTTTGCTCCCCACGCTTTCGCGCCTCAGCGTCAGTAATCGGCCAGCAAGGCGCCTTCGCCACAGGTCTTCCTCCACATCTCTACGCATTTCACCGCTACACGTGGAATTCCCCTTGCCTCTCCGACCCTCAAGCCATCCCGTATCCAAGGCAGTCCCAGAGTTGAGCTCTGGGTTTTCACCCCGGACCCAGATGGCCGCCTGCGCGGGCTTTACGCCCAGTGATTCCGGACAACGGTTGCCCCCTACGTATTACCGCGGCTGCTGGCACAGT
+
C5CCCCCCCC5CCCCCC5CCCCCCCCCCCCCCCC*CCCCCCCCCCCCCCCCCCCCCCCCCCCCCCCCCCCCCCC5CCCCCCCCCCCCCCCCCCCCCCC5CCCCCCCCCCCCCCCCCCCCCCCCCCCCCCCCCCC*CCCCCC*CCCCCCCCCCCCCCCCCCCC*C5CCCCCCCC5C*CC55CCC5CCCCCCC*C5CCC*CCCCC*5C5CCCC555CC*C55*55*555555C555C55*C5C5555*5C555CCC5555CC5CCC*CCCCC*CCC*55CCCC*CC5CC5*C5CCCC*C*###
@VH01349:24:AACVJTHM5:1:1101:18061:34074 2:N:0:AGGTGAGA+CGCATAGA
TTGACGGGACTACTAGGGTTTCTAATCCGGTTTGCTCCCCACGCTTTCGTCCCTCAGCGTCAGCGACAGCCCAGTTGGCCGCCTTCGCCACTGGTGTTCCTCCCGATATCTACGCATTTCACCGCTACACCGGGAATTCCGCCAACCTCTGCTGCCCTCAAGCCCCACAGTATTAGATCCATTCCCAGGGTTGAGCCCCGGACTTTCACACCTAACTCGCAGGGCCCCCTACGGACGCTTTAGGCCCAGTAATTCCGAGCAACGCTTGCCGCCTCCGTTATACAGCGGCTGGTGGCAAACT
+
CCCCCCCCCCCCCCCCCCCCCCCCCCCCCCCCCCCCCCCCCC5CCCCC5CCCCCCCCCCCCCCCCCCCCCCCCCCCC5CCC*CCCC5CCC*CCCCCCCC5CCCC5CCCCCCCCC5CCCCCCCCCCCCCCCCC*CCCCCC*C*CC5CCCCCC5CCCCCCCCCCC*CCC5CCC*CC5C5C*C5CCCC5CCCC5CCC5CCCCCCC5CCC*CCC5CCCC5CCCCCCC*C5*CCCCC**CCC5CCCCCC*C*CCCCCCCC5CC5CCCCC*CCCC5CCCCC5C***55**5*5555**555*5*###
@VH01349:24:AACVJTHM5:1:1101:42374:34150 2:N:0:AGGTGAGA+CGCATAGA
TTGACGGGACTACACGGGTTTCTAATCCCGTTTGCTCCCCACGCTTTCGTCCATGAGTGTCAGCACATTCCCAGCATCCTGCCTTCGCTTTTGGCGTTCCATCGTGGATCAACGGATTTTACCCCTACACACGACATTCCAGATGCCTCTGAATGGCTCAACCCTGCTCGTTTCCGGGACGTACACGCCGTTGAGCGACGTGCTTTTACCCCAGTCGTGGCAAGGAACCTGCGGACCCTTTACGCCCAGTAATTCCCAGTAACGCTTGCATCTTCTGTCTTACCGCGGCTGCTGGCACAAC
+
CCCCCCCCCCCCCCCCCCCCCCCCCCC*CCCCCCCCCCCCCCCCCCCCCCCCCCCCCCCCCCCCCCCCCCC5CC5CCCCCCCCCCCC*CCCCCCCCCCCCCCCCCCCCCCCCCCCCCCCCCCCC5CCCCCCCCCCCCCCCC*CCC5CCCCCCCCCCCCCCCCCCC*CC*CCCCCCCC5*CCCCCCCCCCCC5CCCCCCCCCCCCCCCCCC*CCC*CCCCCC*CC*CCCCCC5CCCC*C55CC*CC5CCCCCCC*CC55CCC55**55CCCCCCC5CCCCCCCCC*C*5CCC*CCCCC5###
@VH01349:24:AACVJTHM5:1:1101:41957:34225 2:N:0:AGGTGAGA+CGCATAGA
TTGACGGGACTACACGGGTTTCTAATCCCGTTTGCTCCCCACGCTTTCGTCCATGAGTGTCAGCACATTCCCAGCATCCTGCCTTCGCTTTTGGCGTTCCATCGTGGATCAACGGATTTTACCCCTACACACGACATTCCAGATGCCTCTGAATGGCTCAACCCTGCTCGTTTCCGGGACGTACACGCCGTTGAGCGACGTGCTTTTACCCCAGACGTGGCAAGGAACCTGGGGACCCTTTACGCCCAGTAATTCCGAGTAACGCTTGCATCTTCTGTCTTACGGCGGCTGCTGGCACAAC
+
CCCCCCCCCCCCCCCCCCCCCCCCCCC5CCCCC5*CCCC5CCCCCCCCCCCCCCCCCCCCCCCCCCCCCCC*CCCCCCCCC5CCCCCCCCCCCCCCCCCCCCCCCCCCCCCCC*CCCCCCCCCCCCCCCCCCCCCCCCCCCC*CCCCCCCCCCCC**CCCCCCCCC5CCCCCCCCCCCC5CCCCCCCCCCCCCCCCCCCCCCCCCCCCCCCCCCCCCCCCC*CCC5CCCCC*C*CCCCCCCCCCCC**CCCCCCCC5C*5C*C5*CC55CCCCCCC5C*CC*5*CCCC*C**CCCCC*###
@VH01349:24:AACVJTHM5:1:1101:61310:34793 2:N:0:AGGTGAGA+CGCATAGA
TTGACGGGACTACAAGGGTTTCTAATCCTGTTTGCTATCCACGCTTTCGCGCATCAGCGTCAGTTCCGGTCCAGGTAGCCGCCTTCGCCACTGGTGTTCCTCCCAATATCTACGCATTTCACCGCTACACTGGGAATTCCGCTACCCCCTCCCGGACTCAAGCCTTACAGTTTCAAAGGCAGTTCCTCAGTTGAGCCGAGGGATTTCACCTTTGACTTGTAAAGCCGCCTACGCGCCCTTTACGCCCAATAATTCCGAATAACGCTCGCACCCTCTGTATTACCGCCGCTGCTGGCACCAA
+
CCCCCCCCCCCCCCCCCCCCCCCCCCCCCCCCCCCCCC*CCCCCCCCCCCC*CCCCCCCCCCCCCCCCCCC*CCCCCC5CCCCCCCCCCCCCCCCCCCCCC*CCCCCCC5CCCCCCCCCCCCCCCC5CCCCCCCCCCCCCCCCCCCCCCCC5CCCCCCCCCCCCCCCCCCCCCCCCCCCCCCC5CCCCCCCCCCC5CCCCCCCCCCCCCCCCCCCCC5CCCCCC*5C*CC5CCCC*CC5CCCCC5*C5*C5CCCCCCCCCCCCC55C5*CCCCCCC5CC*C555*5*CCC**CCCC*5###
@VH01349:24:AACVJTHM5:1:1101:64491:38087 2:N:0:AGGTGAGA+CGCATAGA
TTGACGGGACTACTCGGGTATCTAATCCTGTTTGCTCCCCACGCTTTCGCGCCTCAGCGTCAGTGCCGATCCAGATGGCCGCCTTCGCCACCGGTGTTCTTCCCAATATCTACGAATTTCACCTCTACAGTGGGAATTCCGCCATCCTCTTTCCGACTCTAGTTTGCCAGTTTCAAAGGCAATTCCTGGGTTGAGCCCAGGCCTTTCACCCCTGACTTGACATACCGCCTACGCGCCCTTTACGCCCACTAATTCCGAACAACGCTAGGCCCCTCCGTATTAGCGCGGCTGCTGGCACCGT
+
CCCCCCCCCCCCCCCCCCCCC5CCCCC*CCCCCCCCC*C5CCCCCCCCCCCCCCCCCCCCCCCC*CCCCCCCCC5CCCCCCCCCCCCCCCCCCCCCCCCCCCCCCCCCCCCCCCCCCCCCCCCCCCC*C*CCCCCCCCCCCCCCCCCC*CCCC*CCCCCCCCCCCCCCCCCCCCCCCCCCCCCCC5CCCCCCCCC5CCCCCCCCCCCCC*CCCCCC5CCC5CCCCCCCCCCC55C*CCCCCCCCCCCC*C5CCCCC*CC5CC5C5CC55C5C*5CCC*CCCCCCCC*C5CCCCC5CCC###
@VH01349:24:AACVJTHM5:1:1101:13763:39810 2:N:0:AGGTGAGA+CGCATAGA
TTGACGGGACTACTCGGGTTTCTAATCCTGTTTGATCCCCACACTTTCGTGCCTCAGCGTCAGTTACAGCCTACTAAGCTGCCTTCGCTATAGGTGTTCTTGACCATATCTAAGCATTTCACCGCAACACCGTCAATTCCGCCTACCTCATCTGTACTCTAGGCCATCAGTATCAATGCCACCCTCCCGGTTAAGCCGGAATATTTAACCAATGACTTAAAAGCCGCCCTACGCACCCTTTAAACCCAATAAATCCGCACAACGCTTGCCACCTACGTATAACCGCGGCTGCTGCCACCGT
+
CCCC55C5CCCC5CCC*CCCCCCCCC*5C5CCC*CCCCCCCCCCCC5CCCCC*CCCCC*CCCCC55CC5C*C55CC*CCCCCCCCC*CC5C*55CC555CC*CC*55555CCC5CCCCCCC5CC5*C5C5C*C5C5C5C55C5C55*55C55C*CCCC5CCC*C*C5*C55C55C5****555*55555*C555*5**5*55*555*5*55*5555*5555*5*55*5*55*5555*5555555**555*555555**555555555*555555555555*5*5*555*55555*555###
@VH01349:24:AACVJTHM5:1:1101:14312:40170 2:N:0:AGGTGAGA+CGCATAGA
TTGACGGGACTACTGGGGTTTCTAATCCTGTTTGCTCCCCACGCTTTCGCGCCTCAGCGTCACTTACAGACCAGAAAGCCCCCTTCGCCACTGGTGTTCCTCCAAATCTCTACGCATTTCACCGGTACACTTGGAATTCCGCTTTCCTCTTCTGTACTCAAGTCCCCCAGTTTCCAATGTCCCTCGACGGTTGAGCCGTCGGGTTTCACATCAGTCTTAAATGACCGCCTGCGCGCGCTTTACCGCCAATAATTCGGGCGAACGCTTCCCACCTACGTAATACCCCGCGTGCTGGCACATC
+
CC*CCC*CCC5CCCCCCCC*CCCCCCC5CCCCCC*C55C5CCCCCCC5C*C*CC5CCCCC*C*CCCCC*5C*CCCCCCCC5*CCCCC*5CC5C*C5CCC5**CC5C55CC**5*555*5*55*5*555*5555555555555CCC5CCC*C5C5*CC555C55CCC5C*55C555C*C5*5*5CCC555C*C5*CC*5555**555C5*555*C*5*55555555*5*5555C5*5*55555**5555555555*5****555*555*555*5*5555*5555**5555555555***###
@VH01349:24:AACVJTHM5:1:1101:41995:40927 2:N:0:AGGTGAGA+CGCATAGA
TTGACGGGACTACCGGGGTATCTAATCCTGTTTGCTCCCCACGCTGTCGCACCTGAGTGTCAGTATTGGGCCAGGAAGCCGCCTTCGCCACTGATGTTCCTCCCGATATCTACGCATTTCACCGCTACACCGGGAATTCCACTTCCCTCTCCCATACTCGAGCTGAGTAGTATCGACTGCAATTCCCAGGTTAAGCCCAGGGCTTTCACAACCGACTGACTCACGCACCTGCGTGCGCTTTACGCCCAGTAATTCCGATTAACGCTTGCACCCTCCGTATTACCGCGGCTGCTGGCACCTT
+
CCCC**C*CC5CCCCCCCCCCCCCCCCCCCCCCC*5CCCCCC5CCCCCCCCCCCCCCCCC5CCCCCCCCCCCCCCCCCCCCCCCCCCCCC5C5CCCCCCCCCCCCCCCCCCCCCCCCCCCCCCCCC*CCC5CCCCCCCC*C5CC5CC5CCC5CCC*CC5CCCCCCCCCCCC*C5CCCC55C5C5C5CCC5CCCC5C*CCCC*5CCCCCCCC55CCCCCCCCC5**C5*CC555C**C*55CC5C5*CCCC*555*5CC5CCC*555C55C5*CCCCC55555***5555555C55C5C###
@VH01349:24:AACVJTHM5:1:1101:60022:42366 2:N:0:AGGTGAGA+GGCATAGA
TTGACGGGACTACACGGGTTTCTAATCCTGTTTGCTCCCCACGCTTTCGCGGCTGAGCGTCAGTTACAGACCAGAAAGCCGCCTTCGCCGCTGGTGTTCCTCCACATCTCTACGCATTTCACCGCTACACGTGGAATTCCGCTTTCCTCTTCTGTACTCAAGTCCCCCACTTTCCAATCACCTTCCACGGTTGAGCCGTGGGCTTTCACATCAGACTTAAAGGACCGCCTGCGCGCGCTTTACGCCCAATAATTCCGGACAACCCTTGCCACCTCCGTATTACCGCGGCTGCTGGCACTCT
+
CCCCCCCCCCCC5CCCCCCCCCC5CCCCCCCCCCCCCCCCCCCCCCCCCCC*CC5CC*CC5C5CCCCCCCCCCCCCCCCCCCCCCCCCCCCCCCCCCCCCCCCCCCC*CCCCCCCCCCCCCC5CCCCCCC*CC**5CC55C*CCCCCC5CC55CCCCCCCCCCC55CCC*CCCCCCCCC*C5C5CCCCCCCCCCCCCC*5CCC*CCCCCC**C5CCCCCCCCCCC5C5C**CCCC*CC5CCCCC*****555555*55*55***5**5**5**5*55555555555*555555*5**5###
@VH01349:24:AACVJTHM5:1:1101:23685:42499 2:N:0:AGGTGAGA+CGCATAGA
TTGACGGGACTACTCGGGTATCTAATCCCGTTTGCTCCCCTGGCTTTCGCGCCTCAGCGTCAATACCGGTCCAGGATGCCGCCTTCGCCACCGGTGTTCCTCCAGATATCTACGCATTTCACCGCTACACCTGGAATTCCACATCCCTCTCCCGGATTCAACCCAACCAGTATCGGACGCAGTTCCGGGGTTGAGCCCCGGGATTTCACCCCTGACTTAAATGTCCGCCTACGTGCGCTTTACGCCCAGTAATTCCGAACAACGCTAGCCCCCTTCGTATTACCGGCGCTGCTGGCACCTT
+
CCCCCCC5CCCCCCCCCCCCCCCCCCCCCCCCCC*CCCC5CCCCCCCCCCCCCCCCCCCCCCCCCC5CCCCCCCCCCCC5CCCCCCCCC*CCCCCCCCCCCC5CCCCCCCCCC5CCCCCCCC5CCCCCCCCCCCC5CCCCCCCCCCCCCCCCCC5CCCCCC*CCCCCCC*CCCCCCCCC*C5CCCCCC*5CCCCC5CCCCCCCCCCCCCCCCCCCCCCCCCCCCC5C5CCCCC5CCCCCCCCCCCC*C5C5CCCCCCC*C5CC5C5CC*C*CCCCCCCC5CCCCC5555CC*CCCCC5###
@VH01349:24:AACVJTHM5:1:1101:74129:42764 2:N:0:AGGTGAGA+CGCATAGA
TTGACGGGACTACTGGGGTATCTAATCCTGTTTGATCCCCACACTTTCGTGCATCAGCGTCAGTTACAGCCTAGTAAGATGCCTTCGGTATCGGTGTTCTTGACGATATCTATGCATTTCACCGCTACACCGTCAATTCCGCCTACCTCATCTGTACTCAATCCCGGCAGTTTTTCAGGCAGCTCCCAAGTTGAGCTTGGGCATTTCACCTAAAACTTGCAGGGACCCCTACGGACGCTTTAAACCCAATAAATCCCCACAACCGTCGGCACCTACGTATTACCGCGGCTGCTGGCACGTA
+
CCCC5CCCCCCCCCCCCCCCC*C5CCC*CCCCCCCC***CCCCCCCCCCCCCCCCCCCCCCCCCC5C5CCCCCCCCCCCC*CCCCC*5CCC5CCCCCCCCCCCCCCCCCCCCC*CCCCCCCCCCCC5CCC*CCCCCCCCCC5C**CCC5CCCCCCCC5*CCCCCCCCCC5CCCCCCCCCCCCCCCCCCC*CC5CC*CCCCCCCCCCCCC5CCCCCCCCCCCC5*5C*55CCC5*CC5CCCCCC*CCCCCC55CCCC*5C5555**555*5C5*5555555*5555*555555*5555*###
@VH01349:24:AACVJTHM5:1:1101:66365:42953 2:N:0:AGGTGAGA+CGCATAGA
TTGACGGGACTACAGGGGTTTCTAATCCTGTTTGCTCCCCACGCTTTCGCGTCTCAGCGTCAGTATCCAACCAGGGGGCCGCCTTCGCCACAGGTGTTCCTCCCGATATCTACGCATTTCACCGCTACACCGGGAATTCCACCCCCCTCTTTGGTACTCTAGCTTGCCAGTTTCATGCGCCCTTCCCCCGTTGAGCCGAGGGTTTTCACACATGACTTAACAAACCGCCTACACGCCCTTTACCCCCAATGATTCCGAACAACGGTTGCACCCTCTCTATTCCCGCGGGTGCTGGCACATG
+
5CCCC5CCCCCCCCCCCCCCCCC*5C55CCCCCCCC5CCCCCCCCCCCCCCCCCCCCCCCCCCCCCCCCCCCCC5CCCCCC*CCCCC5CCCCC*CCCCCCCCCCCC5CCCCCCCCCCCCC*CCC*CC*CC*CC5*CCCCCCC*5CCC*C*CC5CCCCCCCCCCCCC5CCCCCCCCCC*CCC5CCC5CC*C5C5CCCCCC5CCC5CCC*CCCCC5CCCCCC5CC55*55C5CCC5C*CCC5C5**5C55555555C5555*5555*555**5*555**55*5**55555*5*5555555###
@VH01349:24:AACVJTHM5:1:1101:11888:43616 2:N:0:AGGTGAGA+CGCATAGA
TTGACGGGACTACAAGGGTTTCTAATCCTGTTCGCTCCCCACGCTTTCGCGCCTCAGCGTCAGTTACAGACCAGAGAGTCCCCTTCGCCACTGGTGTTCCTCCACATCTCTAAGCATTTCACCGCTACACGTGGAAATCCACTCTCCTCTTCTGTACTCAAGTGCTCCAGTTTCCCATGACCGGTTACGGTTAAGCCGCAAGATTTCACATCACACTTAAAAGACCGCCTGGGCGCGCTTTTCGCCCAATAAATCCGGACAACCCCTGGCACCTACGCATTTACGGGGCTGGTGGGACAAC
+
5C5C5CCCCCCCCCCCCCCCC*CCCC55CCCCCCCCCCCCCCCCCCCCC*5CC*CCC5CCCCCC5C5C5CC5CCC5CCC5*C5CC5C55C5C*CCCCC55CC55CCCCC*CC*C*CCCC5C*CCCC55C5CCC5CC*CC5C5**5*555*5*5**555*55555555*555555**5555555*55555555*555555*5*5C5C*55C5CC*5*55555555*55*5555555**5*555*5***55*5555555555555***55*5555C555*5555*5*555555***5*55###
@VH01349:24:AACVJTHM5:1:1101:11566:44127 2:N:0:AGGTGAGA+CGCATAGA
TTGACGGGACTACACGGGTATCTAATCCTGTTTGTTCCCCACGCTTTCGCACCTCAGCGTCAGTATTGGCCCAGGAAGTCGCCTTCGCCACTGGTGTTCCTTCCGATATCTACGCATTTCACCGCTACACCGGAAATTCCACTTCCCTCTACCATACTCTAGCTAAGCAGTATCGAATGCAATTCCCAGCTTAAGCCCAGGGCTTTCACATCCGACTTACAAAGCCGCCTACGCGCGCTTTACGCCCAGTAATTCCGATTAACGGTTGCACCCTCCGTATTACGGCGGGTGCTGGCACGGG
+
CCCCCCC5CCCCCCCC*CCCCCCCCCCCCCCCCCCCCC5CCCCCCCCCCCCCCCCCCCCCCCCC5CC*CCCCCCCCCCCC55CCCCCCCCCCCCCCCCCCCCCCCCCCCCCCCCCCCCCCCCCCCCCCCCCCCCCCCCCCCCC*CCCCCCCC*CCCCCCCCCCCCCCCCCC*CCCCCCC5CCCC*CCCC5CCCC5CCCCC5*CCCCCC5C5CCCCCCCCC5C5CCC5CCCC55*CCCC*CCC5CCCC*CCC*5**55555CC*55C*5*55*5C5*5CC55CC*CC5***55CC55*C###
@VH01349:24:AACVJTHM5:1:1101:22094:44467 2:N:0:AGGTGAGA+CGCATAGA
TTGACGGGACTACAAGGGTATCTAATCCGGTTCGCTCCCCACGCTTTCGCGCCTCAGCGTCAGGTACAGCCCAGCCAGCCGCCTTCGCCTCTGGTGTTCCTCCCGATATCTACGCATTTCACCACTCCACCGGGAATTCCACTGGCCTCTGCTGCCCTCAAGCCCCCCAGTATCCTGCGCCGTGTCGCAGTTGGGCCGCGACCTTTCACGCCAGGACTTCAGGCGCCGCCTACGCGCGCTTTACTCCCAGTAAATCCGGACAACGCTCGCCACCTACGTATTACCGCCGCTGGTGGCCTTA
+
CCCCCCCCCCCCCCCCCCCCCCCCCCCC**CCCCCCCCCCCCCCCCCCC5C*CCCCCCCCCCCCCCCCCCCC5CCCCCC5CCCCCCC5CCCC5CCCCCCCCCCC*CCCCC5CC5CCCCCCCCCCCCCCCCC5CCCCCCCCCCCCCCCCCC**CCCCCC5CC*CC*CCCCCCC5C5CCC5CC5CCC5C*CCCCCCCC5CCCCCCCCCCCC5CCCCCCC*C*CCC*CCCCCCCCC5CCCC5C5CCC*CCCC5CCCCCCCCCC*555*CC5CCCCC*CCCC*5CCC*5**C555555555*###
@VH01349:24:AACVJTHM5:1:1101:39856:46096 2:N:0:AGGTGAGA+CGCATAGA
TTGACGGGACTACTGGGGTATCTAATCCTGTTTGCTCCCCACGCTTTCGCGCCTCAGCGTCAGTTACAGCCCAGAAAGTCGCCTTCGCCACTGGTGTTCCTCCACATCTCTACGCATTTCACGCCTACACGTGGAATTCCACTTTCCTCTTCTGGACTGAAGCTTTGCAGTTTCCATTGCGACTCGGGGTTGAGCCCGGAGTTTAAACAACAGACTTACAAGGCCGCCTGGGGGCGCTTTACGCCCAATAATTCCGGACAACGCTTGCCCCCTACCTATTACCGCCGCTCCTGGGACGATA
+
CCCCCCCCCCCCCCCCCCCCCCCCCCCCCCCCCCCC*CCCCC*CCCCCCCCC*CCCCC*CCCCCCCCC*CCCCCCCCCCCCCCCCCCCCCCCCCCCCCCCCCCCCCCC5*CCCCCCCCCCCCC*CCCCCC*C5*CCC5C55CCCCC5CCCCCCCCC5C*CCC*5CCC5CCCCC5CCCC5CCCCCCCCCC5C*5C5CC*CCCC55CCCCCCCCCCCC*5CCCC5555C5CC*5C5CC*CCCC*CC*CCC5*5CC5C5*5C555555555*5*55C555C5C5C55C*55C*5555***5###
@VH01349:24:AACVJTHM5:1:1101:70872:46285 2:N:0:AGGTGAGA+CGCATAGA
TTGACGGGACTACTAGGGTTTCTAATCCTGTTTGCTCCCCACGCTTTCGCGCCTCAGCGTCAGTTACAGACCAGAAAGCCGCCTTCGCCACTGGTGTTCCTCCACATCTCTACGCATTTCACCGCTACACGTGGAATTCCGCTTTCCTCTTCTGTACTCAAGTTCTCCAGTTTCCAATGACCCTCCACGGTTGAGCCGTGGGCTTTCACATCAGACTTAAAGAACCGCCTGCGCGCGCTTTACCGCCAATAATTCCGGACAACGCTTGCCACCTACGTATTAGCCCGGCTGCTGGCCCCCA
+
CCCCCCCCCCCCCCCCCCCCC*CCCCCCCCCCCC*CCCC*CCCCCCCCCCCCCCCCCC*CCC5C5CCCCCC5CCCCCC5CCCCCCCCCCCCCCCCCCCC*CCCCCCCC*CCCCCCCCCC*CCCCCCCCCCCCCCCCCC*CCCCC5C5CCCCCCCCC*CCCC*CCCCCCC5CCCCC5CC5CC5C55CC5C55CCCC5*CCCCCCCCC5C5CCC**C*CCC5C*5C555*555555CC5*5*5CC**CCC55CCC5C55555C5C5555CC*C5CCC*CC55CC5555*C555C555**5###
@VH01349:24:AACVJTHM5:1:1101:63468:47440 2:N:0:AGGTGAGA+CGCATAGA
TTGACGGGACTACTGGGGTTTCTAATCCTGTTTGCTCCCCACGCTTTCGTGCCTCAGTGTCAGTGCTGGTCCAGGTAGCCGCCTTCGCCACGGATGTTCCTCCCGATATCTACGCATTTCACTGCTACACCGGGAATTCCGCTACCCTCTACCCCACTCTAGACTGCCAGTATCCAATGCAATTCCCAGGTTGAGCCCAGGGGTTTCACATCAGACTTAACAAACCACCTACGCACCCTTTACGCCCAGTAATTCCGAGTAACCCTTGCACCCTTCGTATTACCGCGGCTGCTGGCACATG
+
CCCCCC5CCCCCCCCCCCCCCCCCCCCCCCCCCCCCCCCCCCCCCCCCCCCCCC*CCCCCCC5CCCCCCCCC5CCCCCCCCCCCCCCC5C5CC*CCCCCCCCCCCCCCCCCCCCCCCCCCC5CCCCC5CCCCCCCCCCCCCCCCCCC55CCCC*CCCCCCCCCCCCCCCCCCC*CCCCCCCC5CCCCCCCCCCCCCCCC5CC*CCC5CCCC5CCC5CCCCCC*55CCCCC5CC*CC*CCCCCCC*55CCCC5CCC5*CCCCC5***CCC5C5CCC*555C*CC5CCCC*C5CCCCCCC###
@VH01349:24:AACVJTHM5:1:1101:16413:47648 2:N:0:AGGTGAGA+CGCATAGA
TTGACGGGACTACACGGGTTTCTAATCCTGTTTGCTCCCCACGCTTTCGCTCCTCAGCGTCAGTTCCGGCCCAGAGAACCGCCTTCGCTACAGGTGTTCCTCCCGATATCTGCGCATTCCACCGCTACACCGGGAATTCCGTTCTCCTCTACCGGACTCTAGCCAGTGCAGTATCGACGGCAGTGCCAAGGTTGAGCCTTGGAATTTCACCGCCCACTTACTCAGCCGCCTACGAGCTCTTTACGCCCAATGATTCCGGACAACCCTCGCCCCCTACCTATTAGCCGGCGTGGTGGCATAA
+
CCCCCCCCCCCCCCCC5C5CCCCCCCCCC5CCCCCCCCCCCCCCCCCCCCCCCCC5C*CCCCCC5CCCCCCC*CCCCCC*C*CCCCC5CC5*CCCCCC5CCCCC5CCCC555**5CC5CCCCCCCCCCCCCC*CC*CCCCC*CCC5*55CCCCCCCCCCCCC5C5C*CCC*CCC5*C55*5CCC5CCC555CC5C5*C5C55CCCCC*CCCCCC*C5*CC5C5C*CCCCCCCCCC5C5C55CC5C5C*5C*5555*555*5*55*5555*5555555*55C55*5*55*555*5C55*###
@VH01349:24:AACVJTHM5:1:1101:23098:48197 2:N:0:AGGTGAGA+CGCATAGA
TTGACGGGACTACTAGGGTTTCTAATCCTGTTTGCTCCCCACGCTTTCGCACCTCAGCGTCAGATCTGGACCAGTTAGCCGCCTTCGCCACTGGTGTTCTTCCCAATATCTACGAATTTCACCTCTACACTGGGAATTCCACTAACCTCTTCCAGGCTCTAGAAAGCCAGTATCGAAGGGAATTCTGGAGTTGAGCTCCAGGATTTCACCGCCGACTTAACAATCCGCCTACCTGCGCTTTAGGCCCAGTAAATCCGAACAACGCTAGCCCCCTTCGTATTACCGGGGGTGCTGGCACGAT
+
CCCCCCCCCCCCCCCCCCCCCCCCCCCCCCCCCCCCCCCCCC*CCCCCC*CCCCCCCCCCCCCCCCCCC*C*CCCCCCCCC*CCCCCCCCCCCCCC*CCCC5CCCCCCCCCCCCCCCCCCC5CCCCCCCCCCCC5CCCCCCCC5CCCCC5CCC*5*CCCCCC5CCCCC5CCCCCCCCC5*CCC5CC5CCC5CCCCCC*C5CCCCCCCCC5*C*CCCCC*CCCCC5*5C5CCC*C5*5CCCCCC5C*CCCCCCC55CCC*CCC*555**C5C555C5CC55555C5555*55C*CC*CC###
@VH01349:24:AACVJTHM5:1:1101:30975:48651 2:N:0:AGGTGAGA+CGCATTGA
TTGACGGGACTACTAGGGTTTCTAATCCTGTTTGCTCCCCACGCTTTCGCACCTCAGTGTCAGTATCCGTCCAGGTAGCCGCCTTCGCCACTGGTGTTCTTTCCGATCTCTACGCATTTCACCGCTACACCGGAAATTCCACTACCCTCTACGGTACTCTAGTCTGTCAGTATTGGCTGGCCTTCCCAGGTTGAGCCCGGGGGTTTCACAGTCAACTTAACAAACCACCTACGTGCGCTTTACGCCCAGTAATTCCGAACAACGCTAGCCCCCTTCCTATTACCGCGGCTGCTGGCACGCA
+
C5CCCCCCCCCCCCCCCCCCCCCCCCCCCCCCCCCCCCCCCCCCCCCCCCCC*CCCCCC5CCCCCCCCCCCCCCCCCCCCCCCCCCCCCCCCCCCCCCCCCCCCCCC5CCCCCCCCCC5CCCCCCCCCCCCCCCCCCCCCCCCCCCCCCCCCCCCCCCCCCCCCC*CC5CCCCC5CCC*5CCCCC5CCCCCCCCCCCCCC*C*CCCCC*CCCCCC5CCCCCCCCCCCCCCCCCCCCC*CCCCCCCCCCCCCCCCC55CCCCC5CCC5C*CC*CC5C*C5CC5CC5*55CC55C**5C5###
@VH01349:24:AACVJTHM5:1:1101:62427:50033 2:N:0:AGGTGAGA+CGCATAGA
TTGACGGGACTACAAGGGTATCTAATCCTGTTTGCTCCCCACGCTTTCGCACCTCAGCGTCAGTACCGGGCCAGTGAGCCGCCTTCGCCACTGGTGTTCTTGCGAATATCTACGAATTTCACGTCTACACTCGCAGTTCCACTCACCTCTCCCCGACTCAAGCCTCTCAGTATCCAAGGCAGTTCTGGAGTTGACCTCCAGGATTTCACCCCCCACTTAAGAGTCCGCCTACGAGCGCTTTACGCCCAGCCACTCCCAGCAACGCTTCCCCCCTTCGTATTACCCCGGCTGGTGGGAGGTT
+
CCCCC5C*CCCCCCCCCCCCCCCCCCCCCCCCCCCCCCCCCCCCCCCCCCCCCCCCCCCCCCCCCCC*C*CCCC5C*CCCCCCCCCCCC5CCCCCCCCCCCC5CCCCCCCCCCCCCCCCCCC*CCCCCCCCC5*CCCC*CCCCCCCCCCC5CC5*5CCCC5*55CCCCCC**5C*55*5555CC5C*CCCCCCC5CC55CC55C5*55555*C*555555*55C5555*55*55555**55555*5*C5****55*555555*5****55*55*5*5*55*555*555555*55555*###
@VH01349:24:AACVJTHM5:1:1101:18818:50355 2:N:0:AGGTGAGA+CGCATAGA
TTGACGGGACTACACGGGTTTCTAATCCTGTTTGCTCCCCACGCTTTCGCGCCTCAGCGTCAGTTACAGACCAGAAAGCCGCCTTCGCCACTGGTGTTCCTCCACATCTCTACGCATTTCACCGCTACACGTGGAATTCCGCTTTCCTCTTCTGTACTCAAGTTCTCCAGTTTCGAATGACCCTCCACGGTTGAGCCGTGGGCTTTCACATCAGACTTAAACAACCGCCTGCGCGCCCTTTACGCCCAATAATTCCGGACAACGCTTGCCACCTACGTATTACGGCGGCTCGTGGGACAAG
+
CCCCCCCCCCCCCCCCCCCCCCCCCCCCCCCCCCCC5C*CCCCCCCCCCCCCCCCCC*CCCCCCCC*CCCCCC5CCCCCCCCCCCCCCCCCCCCCCCCCCCCCCCCCCCCCCC5CCCCCCCCCCCCCCCCCCCCCCCCCCC5CCCCCCCCCCC*CCCCCCCCCCCC*CCCCCCC*CCCCC5CCC*5CC5CCCCCCCCCCC5CCCCCC5C5CCCCC5CCCCC*CCCCCC5CCC*CCC*55CC*5CC55555CCCC555*55555***55*55555C5*5555*55C55555*55555CC###
@VH01349:24:AACVJTHM5:1:1101:70607:50715 2:N:0:AGGTGAGA+GGCATAGA
TTGACGGGACTACTCGGGTATCTAATCCTGTTTGCTCCCCACGCTTTCGCTCCTCAGCGTCAGTTACGGCCCAGAGCGGCGCCTTCGCCACTGGTGTTCCTCCTGATATCTGCGCATTTCACCGCTAGACCAGGAATTCCCCGCTCCCCTACCGCACTCGAGTCACAGCAGTATCGGGTGGCATCTCTGGGTTGAGCCGACTGTTTTGACACCCGACTTACCGAACCGCCTACGACCTGTTTACGGCCAATAAATCCGCACAACGGTTGGTGGCTAGGTGTCACCGCGGCTGCTGGGATTC
+
5CCC5CCCCCCCCC5CCCCCCCCCCCC555CCCC5C5CCCCCCCCCCCC*CCCCCCCCCCCCCCCCCCCCCCC*5*5CCCCCCCC5C*CCCCC5CCCCCCC5CCCCCCCCCCCC5CCCCCCCCCCCC5CC*CCCCCCCCCCC55CCC5CCCCCC*CC5*CCCC5CCCCCCCCCC5CCCCCC5CCCCCCC5*CCCCCCC*C**CCCCCCCCCCCCC*CCCC5C5CC55*5CCCC5C5*C*5CC5CCCCC*555*5555555*55****555555*5555555*555555*****555**###
@VH01349:24:AACVJTHM5:1:1101:15883:50904 2:N:0:AGGTGAGA+CGCATAGA
TTGACGGGACTACTAGGGTTTCTAATCCCGTTTGCTCCCCTGGCTTTCCCGCCTCAGCGTCAATGCCGGTCCAGGATGTCGCCTTCGCCACCGGTGTTCCTCCAGATATCTACGCATTTCACCGCTACACCTGGAATTCCACATCCCTCTCCCGGATTCAAGCCTTCCAGTATCGGACGCAGTTCCCGGGTTGAGCCCGGGGATTTCACGTTCGACTTAGAAGTCCGCCTACGCGCCCTTTACGCCCAGTAATTCCGAACAACGCTTGCCGCCTCTCTATTACCGCGGCTGCTGGGACTCG
+
CCCCCCCCCCCCCCCCCCCCCCCCCCCCCCCCCCCCCCCCCCC5CCCC*CCC5CCC5CCCCCCCCCCC*CCCC*CCC*CCCCCCCCCC*CCCCCCCCCCCCCCCCCCCCCCCCCCCCCCCCCCC*CCCCCC*CCCCCCCCCCCCC*CCCCCC5CCCC5CC5**CCCC5CCCCCCC5CC*CCC5C5***555CCC5*C*CC**5555*C5CC55*55*C*5*55*55555C5555555CC5C5555C*C5C5CCC5*55*55555555*C*555555*5*5*5555C*555*5555*5*###
@VH01349:24:AACVJTHM5:1:1101:33342:52267 2:N:0:AGGTGAGA+CGCATAGA
TTGACGGGACTACCAGGGTTTCTAATCCTGTTTGCTCCCCACGCTTTCGAGCCTCAGCGTCAGTTACACCCCAGAAAGTTGCCTTCGCAACTGGTGTTCCTCGAGATCTCTACGCATTTTACCGCTACACGTGGAATTCCACTTTCCTCTTCTGTACTCTAGCTTTGCAGTTTCCAGTGCGACTCGGGGTTGAGCCCCGAGTTTAAACAACTGACTTACAAGGGCGCCTGCGCCCGCTTTATCCCCAATAAATCCGGATAACGCTTCCGACCTACGTATTACCGCCGCTGCTGGCACGATG
+
C5CCCCCCCCCCC55CCCCCCCCCCCCCCCCC*C5C*CCCCCCCCCCCC*CCCCCC*5CCCCCCC5CC55CC*5CCC5C*CC5C555C*5**5555555*55***55*5*55*55555555C5555C5C5*555CCCC5C*C*5***5*5*5555C55555*55555555CCCC*C**5****5555555555***55C5**555*55**5555555***5*555555*555555555C5C5*5*555555*555*55*55*5*55*55**55555555555***5*5**55555555###
@VH01349:24:AACVJTHM5:1:1101:20825:53914 2:N:0:AGGTGAGA+CGCATAGA
TTGACGGGACTACGCGGGTATCTAATCCTGTTTGCTCCCCACGCTTTCGCACCTCAGCGTCAGAAATGAGCCAGCGAGCCGCCTTCGCCACTGGTGTTCCTCCGAATATCTACGAATTTCACCTCTACACTCGGAATTCCACTCGCCTCTCTCATCCTGCAGACCAACACTTTCGGAGGCAGTTCCGGGGTTGAGCCCCGGGATTTCACCCCCGACTTGATGGTCCGCCTACGTGCGGTTTACGGCCAGTAATTCCGAACAACGCTAGCCCCCACCGTATTACCGCCGCTGCTGGCACTAG
+
CCCCCCCCCCCCC**CCCCCCCCC5C5C5CCCCCCCCCCCCCCCCCCCC5CCCCCCCCCCCCC5CCCCC5CCCCCCC*5CCCCCCCCCC5CCCCCCCCCCCCCCCCCCCCCCCCCCCCCCCCCCCCCCCCCCCCCCCCCCCCCCCCCCCCCCCCC*CCCCCCCCCCCC**CCCCC55CCCC5CCC5C5C5*CCCCCCCCCCCCCC5CC*CCCC5C5CCCCCC5**C5*CC5C555*C*5CC5*55*CC*CC*555**5C5555555CC5*5555555555555555*5*5*55*5555###
@VH01349:24:AACVJTHM5:1:1102:37924:1757 2:N:0:AGGTGAGA+CGCATAGA
TTGACGGGACTACAAGGGTATCTAATCCTGTTTGCTCCCCACGCTTTCGCGTCTCAGCGTCAGTTGTAAGCCAGGCAGTCGCCTTCGCCACTGGTGTTCCTCCTAATATCTACGCATTTCACCGCTACACTAGGAATTCCACTGCCCTCTCTTACCGTCAAGATATCCAGTATCAGATGCAGTCTCACGGTTGAGCCGCCAGTTTTCACATCTGACTTAAATATCCGCCTACACGCTCTTTACGCGCAATAATTCCGGACAACGGTTGCCCCCTACGTATTACCCCGCCTCCTCGCACTAT
+
CCCCCCCCCCCCCCCCCCCCCCCCCCCCCCCCCCCCCCCCCCC*CCCCCCCCCCCCCCCCCCCCCCCCCCCCCCCCCCCCCCCCCCC*CCCCCCCCCC*CCCCCCCCCCCCCCCCCCCCCCCCCC5C5CCCCCCCCCCCCCCCCCCCCCC*CCCCC*CCCCCCC*55CCCCCCC5C*CC*CCCCCC5CCCC5CC5CCCC5CC*CCC*CCCC5CC5CC**C5CCC5C5**CC555C5C55CCCC5**555CCCCC*C55C*C555*CCCC*C*5CC55C5CC*55*55*5CC5C***C5###
@VH01349:24:AACVJTHM5:1:1102:41011:4124 2:N:0:AGGTGAGA+CGCATAGA
TTGACGGGACTACTGGGGTTTCTAATCCCGTTCGCTCCCCTAGCTTTCGCGCCTCAGCGTCAGTGTCAGCCCAGCAACCCGCCTTCGCCGGAGGTGTTCCTCTCGATATCTACGCATTTCACCGCTACACCGAGAATTCCAGTTGGCCCTTCTGCACTCTAGCCGCGGAGTATCGGCTGACCTTTCCGAGTTAAGCCCGGAGATTTCACAGTCGACTTGCGGTGGCCGGCTACGCGCCCTTAACGCCCAGTAAATCCGAACAACGCTTGCTCCCCCCGTATTACCGCGGCTGCTGGCATGG
+
CCCCCCCCCCCCCC*CCCCCCCCCCCCCCCCCCC5CCCCCCCCCCCCCCCCCCCCCCCCCCCCC5CCCCCCCC5CCCCCCCCCCCCCCCC*CCCCCCCCCCCCCCCCCC5CCCCCCCC**CCCC*CCCCCCCC5CCCCCCCCCCCCC*5C55CC*C*CCCCCCC*C5*CCCCCCCCCCC*5CCCCCC5CC5CCC*5CCCCC*CCC5*CCCC5CCCCCCC5C5C55*C55CCCC5C*5*C55**555*55555*555**5555555555555*555555555555555*55*5555555###
@VH01349:24:AACVJTHM5:1:1102:38114:4521 2:N:0:AGGTGAGA+CGCATAGA
TTGACGGGACTACCGGGGTATCTAATCCTGTTTGCTCCCCACGCTTTCGCACCTCAGCGTCAGTATCTTCCCAGATCGCCGCCTTCGCCACTGGTGTTCCTCCCGATATCTACGAATTTCACCTCTACACCGGGAATTCCGCGATCCTCTTAAGTACTCAAGCACTGCAGTTTCGGATGCACTTCCTTGGTTAAGCCGAGGGATTTCACATCCGACTTGCAATGCCGCCTACGTGCGCTTTACGCCCAATAATTCCGAGCAACCTTTCGACCCTCCCTATTACCGCCCCTGCTCGCACCGT
+
CCCCCCCCCCCC5CCCCCCCCCCCCCCCCCCCCCCCCC5CCCCCCCCCCCCCCCCCCCCCCCCCCCCC5CCCCCCCCCCCCCCCC*CCCCCCCCCCCC5CCCCCCCCCCCCCCCCCCCC*CCCCCCCCCCCCCCC5CC5CCCCCCCCCCCCCCCCCCCCCCCCC*CCCCCCCC*CCCCCCCCCC**CCC5CCCCC5CCCCCCCCCCC*CCCCC5CCCCCCCCC5*555CCCC5CCCC*CCCCCCC*CCCCCCC*C55C*C5CC*CCC**5555555*5C5555555*555555*5555###
@VH01349:24:AACVJTHM5:1:1102:59776:6604 2:N:0:AGGTGAGA+CGCATAGA
TTGACGGGACTACTCGGGTATCTAATCCTGTTTGCTCCCCACGCTTTCGCGTATCAGCGTCAGTATCCAACCAGGGGGTCGCCTTCGCCACAGGTGTTCCTCCCGATATCTACGCATTTCACCGCTACACCGGGAATTCCACCCCCCTCTTTGGTACTCTAGCTTGTCAGTTTCATGCGTCGTTCCCCGGTTGAGCCGAGGGATTTCACACATGACTTAACAAACCGCCTACACCCCCTTTACGGCCACTGATTCCGAACAACGGTTGCACCCTCTGTATTACCGCGGCTGGTGGCAGTTG
+
CC*CCCCCC5C*CC5CCCCCCCCCCCCCCCCCCCCCCCCCCCCCCCCCCC55CCCC*5CCCCCCCCCCCCC*CCC**CCCC5CCCCC*CCCCCCCCCCCCCCCCCC5CCCCCCCCCCC5CC5CCCCCCCCCCCCCCCCCCCCCCCCCCCCCC**CCCCCCCC5CCC55CCCCCCCCCCCCCCCCC*CCCCCC*CC*CC5CCCCCCCCCCCCCCCCCCCCCCCCCCCCCCCCCCC*CCCC5*C5*5*C5*555*5*555555555*5*555555**5*55C5555*55555**555555###
@VH01349:24:AACVJTHM5:1:1102:70058:6850 2:N:0:AGGTGAGA+CGCATAGA
TTGACGGGTCTACTAGGGTTTCTAATCCTGTTTCCTCCCCACGCTTTCGCATCTCAGCGTCAGCAAAGATCCAGCGAGTCCCCTTCGCCACTGGTGTTCCTGCGAATATCTACGAATTTCACGTCTACACTCGCAATTCCACTCGCCTCTATCTTCCTCGAGGTCGCCAGTTTTGAAGGCAGTTCCGACGTTGAGCCTCGGGCTTTCACCCCCAACTTAACGACCCGCCTACATGGGCTTTACGCCCAGTAAATGCTAACAATGGTTGCCCCCTTCGTATTACCGGGGCTGGTGGCTCGGA
+
*CCC5C*C**5CC55CCCCCCCC5CC5C5*5C5*CCC55*C5555CCC5C*C5*5*C*555C55CCC*C**5C55CC5C5**5C55555555**55555*55CCC5*55555*555555555*55555C*CC55CC5C5C*5C*5*5*55C55C5**55*C55CC5C55CC5CC5C5CCC5CCC*55CCCC5*5C5CCCCC*5*5555**555555*55555555**5555*555C555555*55*55555C5*****5555***555*5**55*55555555*5555555*5555*5###
@VH01349:24:AACVJTHM5:1:1102:51501:7115 2:N:0:AGGTGAGA+CGCATAGA
TTGACGGGACTACACGGGTATCTAATCCTGTTTGCTCCCCACGCTTTCGCACCTCAGCGTCAGTATCAGTCCAGCGAGTCGCCTTCGCCACTGGTGTTCCTCCGAATATCTACGAATTTCACCTCTACACTCGGAATTCCACTCGCCTCTCCTGACCTCCAGGCCTGCAGTCTAGAAGGCAGTTCCAGGGTTGAGCCCTGGGATTTCACCCCCTACTTACAGACCCGCCTACGTGCGCTTTACGCCCAGTAATTCCGAACAACGCTAGCCCCCTTCGTATTACCGCGGCTGCTGGCACCTT
+
CCCCCCCCCCCCCCCCCCCCCCCCCC55CCCCCCCCCCC5CCCCCCCCCCCCCCCCC*CCCCCCCCCCCCCCCCCCCCCCCCCCCCCCCCCCCCCCCCCCCCCCCCCCCCCC5CCCCCCCCCCCCCCCCCCCCCCCCCCCCCCCCCCCCCCCCCCCCC5CCCC5CC*CCCCCCCCCCCCC5CCCCCCCCCCCCCCCCCCCCCCCCCCCCC*CCCCCCCCCCCCCCCCCCCCCCCCCCCCCCC*CCCCC5CCCCCCCCCCCCCCCCCCCCCCCC5CCCCCC5CC*CC55CCCC*C*CCC###
@VH01349:24:AACVJTHM5:1:1102:33531:7853 2:N:0:AGGTGAGA+CGCATAGA
TTGACGGGACTACTGGGGTTTCTAATCCTGTTTGCTCCCCACGCTTTCGCGTCTCAGCGTCAGTCACCGTCCAGAGGGCCGCCTTCGCCACCGGTGTTCCTCCTCATATCTACGCATTTCACCGCTACACCAGGAATTCCACCCTCCTCTCCGGGACTCCAGTCCGCCAGTTTCCAATGCACTTCCGGGGGTGAGCCCCGGGCTTTCACATCAGACTTAGGGGACCGCCTACACGCCCTTTACCCCCAGTGATTCCGAACAACCCTTCCACCCACCGTATTACCGCGGCTGCTGCCACTGA
+
CC*CC5*CC5CCCCCCCCC5CCCCC*55CC5CCCCCC5CCCCCCCCCCCC5CCC*CCCCC*CCCCCCC5CC*CC5CC5CCCCCCC*CCCCCCC5CCCCCC5CCC*C5CCCCC5CCCCCCCCC5C*CCCC*CCCCCCCCC5CC5CCCCC5CCCCC*C**CCC5C5*C5C5CCCCCCCC5CCCCCCCC55CCC*5CCCC5CCCCC5CCCCCCCCCCCCCCCC*CCC5C5*CC5CCCCC**C*C5C555C55*55*5555555*55**55*55555*55555555555*5555*555*5C5###
@VH01349:24:AACVJTHM5:1:1102:50081:9406 2:N:0:AGGTGAGA+GGCATAGA
TTGACGGGACTACAAGGGTATCTAATCCTGTTTGCTCCCCACGCTTTCGCACCTCAGCGTCAGGTCAGGTCCAGTCGGCCGCCTTCGCCACTGGTGTTCCTCCGGATATCTACGCATTTCACCACTACACCGGGAATTCCACCGACCTCTCCCTGCCTCCAGTTGGCCCGTTTCGGACGACCCTCCCCCGTTAAGCGGGGGGCTTTCACGCCCGACGCGACCAACCGCCTGCGCGCCCTTTACGCCCAGTAACTCCGGACAACGCTCGGTGCCTACGTGTTACGGCGGCTGCTGGCACCGT
+
CCCCCCCCCCCC5CCCCCCCCCCCCCCCCCCCCCCCCC5CC5CCCCCCCCCC5CCCCCCCCC5CC5CCCCCCCCCCC*CCCCCCCCCCCCCCCCCCCCC*CCC*CCCCCCCCCCCCCCCCCCCCCCCCCCCCCCCCCCC5CCCCCCCCCCCCCCCC5CCCCCCCCCCCCCCCC5CCCCCCCCCCCCCCCCCCCCCCCCC5C5CCCCCCCC5CCC5CCCCCCCCC5CCCCCC*CCCCC*CC*CCCC*CC*CCCCC*5CCC55C5C*CC5CC55CCC5CCC5C5C**55CCC5CCCC5CC###
@VH01349:24:AACVJTHM5:1:1102:63771:10220 2:N:0:AGGTGAGA+CGCATAGA
TTGACGGGACTACAGGGGTTTCTAATCCTGTTTGCTCCCCACGCTTTCGTGCCTCAACGTCAGATATGGACCAAGAAGCTGCCTTCGCCATCGGTGTTCCTCTTGAGATCTACGCATTTTACCGCTACTCCAAGATTTCCACTTCTCTCTTCCATCCTCAAGCACATTAGTTTTCATCGCGAGCTTCCGGTTGAGCACAAAGTTTTAACAACGAACTTTATCCGTCTTCTACCCACCCTTTACGCCCAGATAATCACAATAACGTTCGCACCACTCGTATTACTCCCGCTGCTGGCACTAA
+
CCCCCCCCCCCCC5CCCCCCCCCCCCC*CCCCCCCCCCCCCCCCCCCCCCCC5CC5CC*CCCCCCCC*CCC*CCCCC5CCCCCCCCCCCCCCCCCCCCCCCCCCCCCCCCCCCCCCCCCC5CCCCCC*CCCCCC5*5CC*C*CCCC*C*CCC*5C*CCCC*5CCCC5CCC*CCCCCCC*55CCCCCC5C*CCCC5C**55555555555555*555**555****5****55*555*555555555555**55***555**555*5555*55*5555555555****555*5555555###
@VH01349:24:AACVJTHM5:1:1102:23590:11696 2:N:0:AGGTGAGA+CGCATAGA
TTGACGGGACTACCAGGGTTTCTAATCCTGTTCGCTCCCCACGCTTTCGAGCCTCAGCGTCAGTTACACTCCAGAAAGTCGCCTTCGCCACTGGTGTTCTTCCTAATCTCTACGCATTTCACCGCTACACTAGGAATTCCACTTTCCCCTCCTGCACTCTAGACTCCCAGTTTGGAATGCAGCACCCAGGTTAAGCCCGGGTATTTCACATCCCACTTAAAAGTCCGCCTACGCTCCCTTTACGCCCAGTAAATCCGCACAACGCTTGCCACCTACGTATTAGCGCGGCTGGTGGGACACA
+
CC5CC5CCCCCCCCCCCCCCCCCCCCCCCCCC*CCCCCCCCCCCCCCCCCCCCCCCCCCCCCCCCCCCCCCC5CCCCCCCCCCCCCCCCCCCCCCCCCCCCCCC5CCCC5CC5CCCCCCCCCCC*CC*CCCC*CCCCCCCCCCCCCCCCCCCCC5CCCCCCCCCCCCCCCCCCCCCCCC5CCCCCCCCCCCCCCC5CCCCCCCCCCCCCCCCC*CCCCCC55*CCC5CCCCCC*CCCCC5CC*CCCCCCCCCCC5CC5C*CC5C*C*C5C*CCCCCCCCCCC*C*C5CCC5*C*C*CC###
@VH01349:24:AACVJTHM5:1:1102:23514:11734 2:N:0:AGGTGAGA+CGCATAGA
TTGACGGGACTACCAGGGTTTCTAATCCTGTTCGCTCCCCACGCTTTCGAGGCTCAGCGTCACTTACACTCCAGAAAGTCGCCTTCGCCACTGGTGTTCTTCCTTATCTCTACGCATTTCACCGCTACAGTAGCAATTCCACTTTCCCCTCCTGCACTGTAGACTCCGAGTTTGGAATGGAGCACGCAGGTTAAGCCCGGGTATTTCACATCCCACTTAATAGTCCGCCTACGCTCCCTTTACGCCGAGTAAATCCGCACAACGCTTGCTACCTACGTATTAGCGCGCGTGCTGGCAGACA
+
C*CCCC5CCCCC***CC5*CCCCC5555C*C555CCC5C5C5CCCCCCCCC55CCCC5CCCC*CCC*5CCC*5*55CCC555C5*C5*555*555555555**5*5**5555555*5555555*555***555*55555*5555C555*55*555**5555*555*5555**5*55***5555**55**5555*55555555555555**55555*5555**55555555555*555555555555*5555555**5*5*55*555*55*555555*55555**555*55*555*55*###
@VH01349:24:AACVJTHM5:1:1102:34137:11943 2:N:0:AGGTGAGA+CGCATAGA
TTGACGGGACTACTAGGGTATCTAATCCTGTTTGCTCCCCACGCTTTCGCTCCTCAGCGTCAGTACCGGCCCAGAGAACCGCCTTCGCTACTGGTGTTCCTCCCGATATCTGCGCATTTCACCGCTACACCGGGAATTCCATTCTCCTCTACCGGACTCGAGTCACAATAGTTTCGACTGCAGTTCCGAGGTTGAGCCTCGGAATTTCACAGCCGACTTACTGAACCGCCTACGAGCTCTTTACGCCCAATCATTCCGGACAACCCTCGCCCCCTACGTATTACCCCGGCTGCTGGCAGAG
+
CCCCCCCCCCCCCCCCCCCCC5CCCCCCCCCCCCCCCCCCCCCCCCCCCCCCCCCCC*CCCCCCCCCCCCCCC*5CCCCCCCCCCCCCCCCCCCCC5C*CCCC*CCCCC5CC5CCCCCCCCC*CCCCCCCCCCCCCCCCCCCCCCC5CCCCC*CCCCCCCCCC5CCCCCCCCCCCCCCC*5CCCCCCCCCCCCCCCCCCCCCCC5CCCCCCCCCCCCCCCCC55C5CCCCCCCCCCCCC5CCCC*C5CCCC*CCCCCC5CCCC5*CCCC*5CC*CCC5CCCC5C5*C*CCCCCCC5*C###
@VH01349:24:AACVJTHM5:1:1102:17531:12113 2:N:0:AGGTGAGA+CGCATAGA
TTGACGGGACTACTGGGGTTTCTAATCCCGTTTGCTCCCCTGGCTTTCGCGCCTCAGCGTCAATACCGGTCCAGGATGTCGCCTTCGCCACCGGTGTTCCTCCAGATATCTACGCATTTCACCGCTACACCTGGAATTCCACATCCCTCTCCCGGATTCAAGCCAACCAGTATCGGACGCAGTTCCTGGGTTGAGGCCAGGGATTTCACGTTCGACTTAGCAGGCCGCCTACGCGCCCTTTACGCCCACTAATTCCGAAGAACGCTTGCCCCCTCTGTATTACGCCCCCTGCTGGCACGGA
+
CCCCCCCCCCCCCCCCCCCCCCCCCCCC5CCCCCCCCCCCCCCCCCCCCCCCCCCCCCCCCCCC5CCCCCCCCCCCCCCCC5CCCCC*CCCCCCCCCCCCCCC5CCCCCCCCCCCCCCCCCCC*5CCCCCCCCCCCCCCCCCCCCCCCCCCCCCCCC5CCCCCCCCCCC5CC**5CC5CC*CCC5CCCCCCCCCC*CCC5CC*CCC5CC*5C*CCCCCCC5C5*CCCCCCCCCCCCCCCCCC*55C5C*CCC5C55CCC*CCCCCCCCC*CCCCC5C5CCCCC*CC***5**C5CCC5###
@VH01349:24:AACVJTHM5:1:1102:28305:12283 2:N:0:AGGTGAGA+CGCATAGA
TTGACGGGACTACAGGGGTTTCTAATCCTGTTTGCTCCCCACGCTTTCGCGCCTCAGCGTCAGTTACAGACCAGAAAGCCGCCTTCGCCACTGGTGTTCCTCCACATCTCTACGCATTTCACCGCTACACGTGGAATTCCGCTTTCCTCTTCTGTACTCAAGTTCTCCACTTTCCAATGACCGTCCAGGGTTGAGCCGTGGGGTTTCACATCAGACTTAAAGAACCGGCTGGGCCCCCTTTACGGCCAATAATTCCGGACAACGCTTCGCACCTACGTATTACGCGGGCTGCTGGCACCTT
+
CCCCC*CCCCCCCCCCCCCC5CCCCC*CCCCC55CCCCCCCC5CCCCCCCCCCCCCCCCCCCCCCCCCCCCCCCCC5CCCCCCCCCC*CCCC*CCCCCC5CCCCCCCCCCCC5*CCCCCCCCCCCCCCCCCCC*CC5CCCCCCCCCCCCCCCC5CC*CCCCCCCCCCCC*5CCCCCC5CC5C5CCCC*CCCC5C*55CC5CC*CCC*CCCCCCCC5**CCCCCCCC**5*5*55*5*5*55C*555CCCCCC**555**55C555C5*5**5555***5555*5**555555555*5*###
@VH01349:24:AACVJTHM5:1:1102:70342:14442 2:N:0:AGGTGAGA+CGCATAGA
TTGACGGGACTACTCGGGTATCTAATCCTGTTTGCTCCCCTGGCTTTCGCGCCTCAGCGTCAGAAGAGGTCCAGCGCGCCGCTTTCGCCACCGGTGTTCCTTCCGATATCTACGCATTTCACCGCTCCACCGGAAGTTCCGCACGCCCCTACCTCCCTCGAGACTCGCAGTATCAAAGGCACTTCTCCAGTTGAGCTGGAGGCTTTCACCCCTGACTGGCGAGCCCGCCTACGCGCCCTTTAAGCCCAGTGATTCCGAATAACGTTCCCACGGTTCGTCTTACCGCGGCTGCTGGCACGTT
+
CCCCCCCCCCCCCCCCCCCCCCCCCCCCCCCCCC*CCCCCCCCCCCCCCCCCCCCCCCCCC5CCCCCCCCCCCCCC5CCC*CCCCCCCCCCCC*CCCC*CCC5CCCCCCCCCCCCCCCCC5CCCCCCCCCCCCCC5CCCC5CCCCCC*CCCCCCCCCCCCCC5CCCCCC*CCCC5CCC55C5CCCCCCCCCCCCC5CCCCCC5CCCCCCCC*CCCCCCCCCCCCCCCCCCCCCCCCCCCCCCCC*CCCCC5CCCC*C5CCCC*CCCC*5CCCC55C5C5CCC5C5CC55CC*CC5CC5###
@VH01349:24:AACVJTHM5:1:1102:10089:14517 2:N:0:AGGTGAGA+CGCATAGA
TTGACGGGACTACACGGGTATCTAATCCTGTTTGCTCCCCACGCTTTCGCGTCTCAGCGTCAGTATCCAACGAGGGGGCCGCCTTCGCCACCGGTGTTCCTCCCGATATCTACGCATTTCACCGCTACACCGGGAATTCCACCCCCCTCTTTGGTACTCTAACTTCCCAGTTTCATGGGTCCTTCCTCGGTTAAGCCGAGGGATTTCACACATGACTTAGCAGACCGCCTACACGCCCTTTACGCCCAATAATTCCGAACAACGCTTGCACCCTCTGTATTACCGCCGCTCCTGGCACAGG
+
CCCCCC5CCCCCCCCCCCCCCCCCCCCCCCCCCCCCCCC*CCC*CCCCCCCCCCCCCCC5CC*CCCCCCCC*CCCCCC*CCCCCCCCCCCCCCCCCCCCCCCCCCCCCCCCCCC*CCCCCCCCCCCCCCCCCCCCCCCCCCCCCCC*5CC5CCCCCCC5CCCCCC*5CCCCC*CCCC*5CC*CCC5CCCC*CCCC5CCCCC*5CCCCC5CCCCCCCCCCCCCCCCC5CCCC55*CCC*CCCCCCC5CCC5CCCC*CCCCCCC5C55C5*C*5CC5*CCCC*CCC*C5C5C*CC5C5C5###
@VH01349:24:AACVJTHM5:1:1102:39212:14593 2:N:0:AGGTGAGA+CGCATAGA
TTGACGGGACTACTGGGGTATCTAATCCTGTTTGCTACCCACGCTTTCGCGCATCAGCGTCAGTACCGGTCCAGGTAGCCGCCTTCGCCACTGGTGTTCCTCCCAATATCTACGCATTTCACCGCTACACTGGGAATTCCGCTACCCCCTCCCGGCCTCAAGCCTGACAGTTTCAAAGGCAGTTCCTCAGTTGAGCCGAGGGATTTCACCTTTGACTTGTCAGGCCGCCTACGCGCCCTTTACGCCCAATAATTCCGAATAACGCTCGCCCCCTCCGTATTACCGCGGCTGCTGGCACAAT
+
CCCCCC5CCCCCCCCCCCCCCCCCCCCCCCCC5CCCCCCCCCCCCCCCCCCCCCCCC*CCCCCCC*CCCCCCCCCCCCCCCCCCCCCCCCCCCCCCCCCCCCCCCCCCCCCCCCCCCCCCCCCCCCCCC*CCCCCCCCCCCCC5CC*CCCCCCCCCCCCCCCCCCCCC*CCC5CCC5CC*CCCCCCCCCCC5CCCCCCCCC5CCCCCCC*CCCCC5CCCCC5CCC*CCCCCC*CCCCCCCCCCCCC*CC*C5CC55CC5CCC555*C55C5555CCCC55555C555C5CC5*CC5C*###
@VH01349:24:AACVJTHM5:1:1102:43624:14726 2:N:0:AGGTGAGA+CGCATAGA
TTGACGGGACTACCGGGGTATCTAATCCTGTTTGCTCCCCACGCTTTCGCGCCTCAGTGTCAGTTACAGACCAGGAAGCCGCCTTCGCCACTGGTGTTCCTCCATATCTCTACGGATTTCACCGCTACACATGGAATTCCACTTCCCTCTTCTGCACTCAAGTCGACCAGTTTCCAATGACCCTCCACGGTTAAGGCGTGGGCTTTCACATCAGACTTAATCAACCTCCTGCGCGCTCTTTACGCCCAATAATTCCGGACAACGCTTGCACCCTACGTATTACGGCGGGTGGTGGCACATT
+
CCCCCCCCCCCCCCCCCCCCCCCCCCCCCCCCCCCCCCCCCCC5CCCCCCCCCCCCCCCC5CCCCCCCCCC5C*CCCCCCCCCCCCCC5CCCCCCCCC*CC*CCC*CCCC5CCC*CCCCCCCCCCCCCCCCCCCC5CCCCC*CCCCCCCC*C5CCCC55CCCCCCCCCCC5CCCCCCCCCCCCCCCCC5CCCCCC*CCCCCC5*CCCCCC55CCCCC5CCCCCCCC*CCCCCCCCCCCCCCCCC*CCCCCCCCCCCC5CCCC555CCC55CCC5CCC55C555*5*5**CC*55C5C5###
@VH01349:24:AACVJTHM5:1:1102:52523:14915 2:N:0:AGGTGAGA+GGCATAGA
TTGACGGGACTACAAGGGTTTCTAATCCTGTTTGCTCCCCACGCTTTCGCGCCTCAGCGTCAGTTACAGACCAGAAAGCCGCCTTCGCCACTGGTGTTCCTCCACATCTCTACGGATTTCACCGCTACACGTGGAATTCCGCTTTCCTCTTCTGTACTCAAGTTCTCCAGTTTCCAATGACCCTCCACGGTTGAGCCGTGGGCTTTCACATCAGACTTAAAGAACCGCCTGCGGGCGCTTTAGGCCGAATAATTCGGGACAACCCTTGCCACCTACGTATTACCGCGGCTGCTGGCAGCGT
+
CCCCCCCCCCCCCCCCCCCCCCCCCCCCCCCCCCCCCCCCCCCCCCCCCC5CCCCCCCCCCCCCCCCC5CCCCC*CCCCCCCCCCCC*CCCCCCCCCCC*CCCCCCC5CCCCCC*CCCCCCC5CCCCCCC5CCCCCCCC5CCCCCC5CCCCCCCC*CC5CC5CC5CCCC*5CCC5CCC*CCCCCCC*5CCCCCCCCCCCCCCCC*CC5CCCCCC5C*C5CC**5555*555CC*5*55*5CCC5C55CCC5CC555C*C**55**C*5C*5C5555**555555555*555C555CC*###
@VH01349:24:AACVJTHM5:1:1102:10525:14991 2:N:0:AGGTGAGA+CGCATAGA
TTGACGGGACTACACGGGTATCTAATCCTGTTTGCTCCCCACGCTTTCGCGTCTCAGCGTCAGTATCCAACCAGGGGGCCGCCTTCGCCACCGGTGTTCCTCCCGATATCTACGCATTTCACCGCTACACCGGGAATTCCACGCCCCTCTTTGCTACTCTAACTTGCCACTTTCATGCGTCGTTCCTCGGTTAAGCCGAGGGATTTCACACATGACTTACCAGACCGCCTACACGCGCTTTACGCCCAATAATTCCGAACAACCCTTGCACCCTCTGTATTACCGCGGCTGCTGGCACAGG
+
CCCCCCCCCCCCCCCCCCCCC5CCCCCCCCCCCC*CCC*CCCCCCCCCCCCCCCCCCCCCCCCCCCCCCCCCC5CCCC*CCCCCCCCCCCCCCCCCCC*CC*CCCC*CCCCCCCCCCCCC5CCCCCCCCCCC*CCCCCCC5C*C*C5CC*55C*CCCC5CCCCCCC*C5*5CC5C**C5C*5CC5CCCCCCCCCCC5*C*C5*5C5*555CC5CCCC5C*5C5CC5C555C5CC5CC*5CCC5C*C555C*55*55*5C*555*5C555555*5*55CC5C*555**55C5*555*CC###
@VH01349:24:AACVJTHM5:1:1102:46010:16278 2:N:0:AGGTGAGA+CGCATAGA
TTGACGGGACTACCCGGGTTTCTAATCCTGTTTGCTCCCCACGCTTTCGAGCCTCAGCGTCAGAAATGTTCCAGAGCGCCGCCTTCGCCACCGGCCTTCCTCCCGATCTCTACGCATTTCACCGCTACACCGGGAATTCCGCGCTCCTCTCCCATCCTCTAGCTGAGCAGTCCCCTCTGCACTTTCCAGGTTAAGCCTGGAGATTTCACGGAGGGCTTACCCAACCGCCTACGCTCCCTGTACGCCCAGTAAATCCGAACAACGCTTGCCACCTTCGTATTACCCCGGGTGCTGGCCCGGC
+
5CCCCCCCCCC5CCCCCCCCCCCCCCCCCCCCCCCCCC*CCCC5CCCCCCCCCCCCCCCCCCCCCCCCCCCCCCCC5CCCCCCCCCCCCCCCCCCCCC5CCCC*CCCCCCCCCCC5CCCCCCCCCCCC*C5CCCCCCCCCCCC5CCCCCCC5CCCCCCCCCC5CCCCCCCCCCC5CCCCCCCCCCCCCC*CCC5CCCC5CCC55*C5CCC5CCCC*CCC**CCCCCCCCCCC55CCCCCCCCCCC5CC*CCCCCC55C5CCCCC**CC5CC5C555C5555CCC*55**55CC5*5*5###
@VH01349:24:AACVJTHM5:1:1102:62048:16903 2:N:0:AGGTGAGA+CGCATAGA
TTGACGGGACTACACGGGTTTCTAATCCTGTTTGCTCCCCACGCTTTCGCGCCTCAGCGTCAGAACCGGCCCAGCAGGCCGCCTTCGCCACCGGTGTTCTTCCCGATATCTACGCATTCCACGGCTACAGCGGGAATTCCGCCTGCCGCTACCGGTGTGCAGGTGTGCAGTCTCGGAAGCCGCTCCGGGGTTGAGCGCCGGTCTTTCACTCCCGACTTACATCACCCGCCTGCGCGCGCTTTAGGCGCAGTAATTCCTAACAACGCTTCGTCCCTCCGTCTTACCGCGGCTGCTGGCAGTA
+
CCCCCCC5CCCCCCCCCC5CC5CCCCCCCCCCCC5CCC**C*CCCCCCCCCC*C*CC55CCCC5C5CC*CCCCC5CC**CCCCCCCC*5CC55CCCCCCCCCCCCCCCCCCCCC*5CC5CCC*C5CCCC*CCCCCCCC*CC*CCC*C*CCCC5C5C*C*C5CCCCCC*CCCCCC5CCC5CC55CCCCCCC5CCCCC*CC5CCC*CCC*5CC5CC5CCCC5CC*CC*55*CC5*555555*555*5555*5C***55**55*5555555*55*55555**555**5555*55555555*###
@VH01349:24:AACVJTHM5:1:1102:22549:17016 2:N:0:AGGTGAGA+CGCATAGA
TTGACGGGACTACTCGGGTTTCTAATCCCGTTCGCTCCCCTAGCTTTCGCGCCTCAGCGTCAGTGTCAGCCCAGCAACCCGCCTTCGCCGCAGGTGTTCCTCTCGATATCTACGCATTTCACCGCTACACCGAGAATTCCAGTTGCCCCTTCTGCACTCTAGCCCCGCAGTATCCGCTGACCTTTCCGGGTTAAGCCCGGAGTTTTCACACTCGACTTGCGGTGGCCGCCTACGCGCCCTTTACGCCCAGTAAATCCGAACAACCCTTGCTCCCCCCGTATTACCCCCGCTGCTGGCATGA
+
CCCCCCCCCCCCCC55CCCCCCCCCCC5CCCCCCCCCCCCCCC*CCCCCCC5CC5CC*CCCCCCCCCCCCC*CCCCCCCCC*CCCCCCCCCCCCCCCC5CCCCCCCCCCCCCCCCCCC5CCC5CCCC5CCCCCCCCC5CC5CCCCCC5CCCCCC**5C*CCC*C*5*C5C5CCC*5CCCC5CCCCC5CCCCC*C5*C5CCCC*CCCCCCC5CCCCCC*55C*CCC*C*C5CCCCCC5CCC5C5CC***5CC555C5555*5555*555555555555*55*5555*555555555***###
@VH01349:24:AACVJTHM5:1:1102:70588:17376 2:N:0:AGGTGAGA+CGCATAGA
TTGACGGGACTACAAGGGTATCTAATCCGGTTCGCTCCCCACGCTTTCGCGCCTCAGCGTCAGGTAAGGCCCAGAAAGCCGCCTTCGCCACTGGTGTTCCTCCCGATATCTACGCATATCACCACTACACCGGGAATTCCACTTTCCTCTGCCTCCCTCGAGTCTGCCAGTATCCAAGGACCTCTCCCAGTTGAGCCGGGAGCTTTCACCCTAGACTAAACAGACCGCCTGCGGGCCCTTTACGCCCAGTAAATCCCGACAACGCTTGCCACCTACGTATTACGGCGGCTGCCGGCACTGC
+
CC5CCCCCCCCCCCCCCCCCC5CCCCCCCCCCCCCCCCCCCCCCCCCCCCCCCCCCCCCC5CCCCCCCC5CCCCCCCCCCC5CCCCCCCCCCCCCCCCCCCCC*CCCCCCCCCCCCC5CCCCCCCCCCC*C*C5CCCCC5CCCCCCCCCCC*CCCC*CCCCCCCCC*CCCCCCCCCCCCCCCCCCC*CCCCC*CC5CCCCCC*CCCCCC*CCCCCCCCCCCCCCC*CCCCCC5*CCCCCCCCCCCCCCCCCCC555*CCCC55CCC*555CCCCC5CCCCCC*5C*CC*55CC5CC5*###
@VH01349:24:AACVJTHM5:1:1102:66952:17527 2:N:0:AGGTGAGA+CGCATAGA
TTGACGGGACTACTAGGGTATCTAATCCTGTTTGCTCCCCACGCTTTCGCGCCTCAGTGTCAGTTACAGACCAGAGAGTCGCCTTCGCCACTGGTGTTCCTCCACATCTCTACGCATTTCACCGGTACACGTGGAATTCCACTCTTCTGTTCTGCACTCAACTTCCCGAGTTTCCAATGACCCTCCACGGTTGAGCGGTGGGGTTTCACATCAGTCTTAAGGAACCGCCTGGGCGCGCTTTACGCCCAAAAATTCCGGACAAAGCTTGCCACCTAAGTATTACGCCGGCTGCTGGCACCAC
+
CCCCC*CCCCCCCCCC5CCCCCCCCCCCCCCCCCCCC*C*CC*CCCCCCCC*CCCCCCCCCCCCCCCCCCCCCCCCCCCCCC5CCCCCC*C5CCCCCC*CCCCCC5CCC5CCCC*5CC5CCC5C*C55C***555CC5*C5555C5*CCCC*C5CCC55CC*C555C*5555555C**55555555*5C55555***55*5**5555555*5*5*55**55555555*555*55**5**55555**555*555555555555**5555555*55555*555*55****555555*555###
@VH01349:24:AACVJTHM5:1:1102:61025:18379 2:N:0:AGGTGAGA+CGCATAGA
TTGACGGGACTACCCGGGTTTCTAATCCCGTTTGCTCCCCTGGCTATCGCTCCTCAGCGTCAGTATTGGTCCAGGATGCCGCCTTCGCCACCGGTGTTCCTCCAGATATCTACGCATTTCACCGCTACACCTGGAATTCCGCATCCCTCTCCCAAACTCGAGCCAACCAGTATCGGACGCAGTTCCCCGGTTAAGCCGAGGGATTTCACGTCCGACTTAGTTGGCCACCTACGAGCCCTTTACGCCCAGTAATTCCGAACAACGCTTGCCCCCCCCGTATTACCGCGGCTGCTGGCACAAC
+
CCCCCCC*CCCCCCCCCCCCCCCCCCC*CCCCCCCCCCCCCCCCCCCCCCCCCCCCC5CCCCCCCCCCCCCCCCCCCC5CC5CCCCCCCCCCCCCCCC5CCCCCCCCCCCCC5CCCCCCCCC*CCCCCCCCCCCCCCCCCCCCCCCCC5CCCCCCCCCCCCCCCC5C5CCCCCCCCC*CCCCCCCCCCCCCCCCCCC*C*C*CC*C5CCCCC*CCCCCCC5CCC5CC5CCCCCCCC5CCCCC*5*CCC5CCCCCCC5C5*CC55*CCCCC*C*CC*CCC5CC55CC55CCCC5CC5CC###
@VH01349:24:AACVJTHM5:1:1102:54834:21844 2:N:0:AGGTGAGA+CGCATAGA
TTGACGGGACTACTAGGGTTTCTAATCCTGTTTGCTCCCCACGCTTTCGCGCCTCAGCGTCAGGACCGGACCAGAGAGCCGCTTTCGCCACCGGTGTTCCACCCAATATCTACGAATTTCACCTCTACACTGGGTATTCCACCCTCCTCTTCCGGCCTCCAGCCCATGGGTTTCGGCCGCACCTCCGGGGTTGAGGCCCGGGCTTTCACGAGCCGACGGCATGGGCCGCCTACGCGCCCTTTACGCCCAGTGATTCCGAACAACGCTAGCACCCTCCGTCTTACCGCGGGTGGTGGCAAGA
+
CCCCCCCCCCCCCCCCCCCCC5CCCCCCCCCCC*CCCCCCCCCCCCCCCCCCCCCCCCCCCCCCCCCCCCCCCCC5C5CCCCCCCCCCCCCCCCCCCCCCC5*CCCCCCCCCCCCCCCCCCCC5CCCCCC5CCCCCCCCCCCC*CCCCCCCCCCCCCCCCC5CCCC5*CCCCCCCC5C*C*C555C5CCC*CCC*CCCCC5CCCCCCCCCCC*CCCCCCC5CCCC**CCCCCCCCC5C*CCCCCC5CCC*CCCCCCC*CCCCC5CC*CC5C*5CC5C5C5CCCC5****5C**C55C5###
@VH01349:24:AACVJTHM5:1:1102:51482:22696 2:N:0:AGGTGAGA+CGCATAGA
TTGACGGGACTACAAGGGTATCTAATCCTGTTTGCTCCCCACGCTTTCGCACCTGAGCGTCAGTACCGGGCCAGTGAGCCGCCTTCGCCACTGGTGTTCTTCCTAATATCTACGAATTTCACCTCTACACTAGGAATTCCACTCACCTCTCCCGGACTCAAGACTGACAGTATCAAAGGCAATTCCAAGGTTAAGCCCTGGGATTTCACCTCTGACTAATCAATCCGCCTGCGTGCGCTTTACGCCCAGTAATTCCGAACAACGCTAGCCCCCTTCGTATTACCGCGGCTGCTGGCACATG
+
CCCCCCCCCCCCCC5CCCCCCCCCCCCCCCCCCCCCCCCCCCCCCCCCCCCCCCCCCC5CCCCCCCCCCCCCC5CCCC5CCCCCCCCCCCCCCCCCCCCCCCCCCCCCCCCCCCC*CCCCCCCCCCCCCCCC5CCCCCCCCCCCCCCCCCCCCCCCCCCC5C5CCCCCCCCCC5CCCC5CCCCCC5CCCCCCCCCCCCCCCCCCCCCCCCCCCCCCCCCCCCCCCCCCCC5*C55555CCC*CCCCCCC5CCCCCC5C5CC*555*5555CC5CCC55555C5CC5CCCCC5CCCCCC###
@VH01349:24:AACVJTHM5:1:1102:36201:22753 2:N:0:AGGTGAGA+CGCATAGA
TTGACGGGACTACAAGGGTTTCTAATCCTGTTCGCACCCCACGCTTTCGCTCCTCAGCGTCAGTTACAGACCAGAGAGTCCCCTTCGCCACTCGTGGTCCTCCACATCTCTACGCATTTCACCGCTACACGTGGAATTCCACTCTCCTCTTCTGCACTCAAGTTTCCCAGTTTCCAATGACCCACCCGGGTTGAGGCGGGGGGTTTCACATCAGACTTAAGAAACCGCCAGCGTGCCCTTCTCGCCCAATCATTCCTGACAACCCTTTGCCCCTACGTATTATCCCGCGTGCTTTCACTGT
+
CCCCC**CCCCCCCC55CC55CCCCCC5CCCC5CC*C5CCC5CCC5C5*C5CCC5C5CCC*CC*CC*CC*C5***5C5CC*5555C5CCCC**CCC*55C55C5C**55*5C555**55*555*5**5*555555555*55**555555555555*555555555555555555*555*5****5*5**5*555*5555*55*5555555*555555555**55*55555*5**5*5**5**55*555***555*5*5555555*55*555*55555*55555**5*555*555*55*###
@VH01349:24:AACVJTHM5:1:1102:62692:25308 2:N:0:AGGTGAGA+CGCATAGA
TTGACGGGACTACCGGGGTATCTAATCCTGTTTGCTCCCCACGCTGTCGCGCCTCAGCGTCAGCAACGGCCCAGCAGACCGCCTTCGCCACTGGTGTTCTTCCCGATCTCTACGCATTCCACCGCTACACCGGGAATTCCATCTGCCTCTACCGTGCTCCAGCCTGACAGTTCAGAAGGCAGCCCTGTGGTTGAGCCACAGGATTTCACCCCCTGCTTATCAGGCCGCCTACGCGCCCTTTACGCCCAGTGATTCCGGACAACGCTTGCACCCTCTGTATTACCGCGGCTGCTGGCACAGG
+
CCCCCCCCCCCCCCCCCCCCCCCCCCCCCCCCCCCCCCCCCCCCCCCCCCC5CCCCC*CCCCCCCCCCCCCCCC5CCCC*CCCCCCC5CCCCCCCCCCCCCCCCCCCCCCCCCCCCCCCCC5CCCCCCCCCCCCCCCCCCCCC5CCCCCCCCCCCCCCCCCCCCCCCCC5CCCCC5CC*CCCCCCCCCCCCCCCCCCCCC*CCCCCCCCCCCCCCCCCCCCCCC*CCCCCCCCC5CCC5CCCC*5CCCCCCCCCCC5CC5CC5C*CCCCCCC5CCC5CCCCC*555CCC5C5C*CCC*###
@VH01349:24:AACVJTHM5:1:1102:72406:25971 2:N:0:AGGTGAGA+GGCATAGA
TTGACGGGACTACCGGGGTTTCTAATCCTGTTTGCTCCCCACGCTTTCGTGCCTGATCGTCAGTTCTGGTCCAGGAAGCCGCTTTCGCCACTGATGTTCCTTCCGATATCTACGCATTTCACCGCTACACCGGAAATTCCGCTTCCCTCTGCCGAACTCTACCCATCCAGTATCGAATGGAATTCCCAGGTTGAGCCCGGGGCTTTCACAGCCGACTTGAAAAGCCGACTACGCACGCTTTACGCCCAGTAATTCCGATTAACGCTTGCACCCTCTGTATTACCGCGGCTGCAGGCACTTC
+
CCCCC5CCCCCCCCCCCCCCCCCCC5CC5CCCCCCCCCCCCCCCCCCCCCC5CCCCCC*C5CCCCCCCCCCCCC*CCCCCCCCCCCCCCC5CCCCCCCC*CCCCCCCCCCCCCC5CCCC5CCCCCC5CCCCCCCCCCC5CCCCCCCCCCCC*CCCCCCCC5**CCCCCC*C5CCCCCC5*CCC*CCCCCC5CCC5CC5CCCCCCCCCCCC*C5C5CCCCCCCCCCCCCCC5C5CCCCCCCCCCCC55CCC5CCC*555C5CC55CCCCCCCCC55CCCCCC*5C5C55CC*C*55CCC###
@VH01349:24:AACVJTHM5:1:1102:17000:26918 2:N:0:AGGTGAGA+CGCATAGA
TTGACGGGACTACAAGGGTATCTAATCCTGTTTGCTCGCCACGCTTTCGCGCCTCAGCGTCAGTTACAGACCACAAAGCCGCCTTCGCCACTGGTGTTCCTCCACATCTCTACGCATTTCACCGCTACACGTGGAATTCCGCTTTCCTCTTCTGTACTCAAGTTCTCCAGTTTCCAATGACCCTCCACGGTTGAGCCGTGGGGTTTCACATCAGACTTAAAGAACCGGCTGCGCGGGCTTTAGCCCCAATAATTCCGGACAACGCTTGCCACCTACGTATTACCCGGGGTCGTGGCACATA
+
CCCCCCCCCCCCCCCCCCC*CCCCCC5CCCCCCCCCC*C*CCC*CCCCC5CCCCCCC*CCCCCCCCCCCCCCC*CCCCCCC5CCCCC*CCCCCCCCCCCCCCCCCCCC5CCCCC*CCCCCCCCCCCCCCC*CCCCCCCCCCCCCCCCCCCCCC5CC*CC*C*CCCCCC**5CCCCC5CCC5**555555*55*C555C5*555*55C555C5555555C555555*5555*55*5*55*55CC**555555*555*5*55*5555555555555*555555555***555**555555###
@VH01349:24:AACVJTHM5:1:1102:52883:28451 2:N:0:AGGTGAGA+CGCATAGA
TTGACGGGACTACAAGGGTTTCTAATCCCGTTTGCTCCCCACGCTTTCGCGCCTCAGCGTCAGGAAATGCCCAGAGACCCGCCTTCGCCACCGGTGTTCCTCCCGATCTCTACACATTTCACCGCTACACCGGGAATTCCAGTCTCCTCTGCATCCCTCAAGAACGGCAGTATCGGCCGACGTTTCTGGGTTGACGCCAGAGTTTTCACGACGGACTTGGCATCCGGCCTACGCGCCGTTTTCGGCCTGTGATTCCGAGCAACCGTTGCCCCCTCTGTCTTACCCGGGCTGCTGGCCCCAC
+
CCCC5CCCCCCCCCCCCCCCCCCCCC5C*CCCCCCCCCCCCCCCCCCCCCCCCCCCCCCCCCCCCCCCCCCCCCCC5CCCCCCCCCC5CCCCCCCCCCCCCCCCCCCCCC*C*CCCCCCCCC5C*CCCC5CCCCCCCCCCCCCCCCCCCCC5CCCCCCCCCCCCCC5CCCCCCCCCCCCCCCCCCCC**CCCCC**5**CCC*CCCCCC55C*C*5*55*5*55**55555*555**555C**55C**555C*555C*5*555**555**5555555555555***5*55555*5**5###
@VH01349:24:AACVJTHM5:1:1102:34421:31537 2:N:0:AGGTGAGA+GGCATAGA
TTGACGGGACTACTCGGGTATCTAATCCTGTTTGCTCCCCACGCTTTCGCGCCTCAGCGTCAGTGACAGACCAGAGAGCCGCTTTCGCCACTGGTGTTCCTCCACATCTCTACGCATTTCACCGCTACACGTGGAATTCCACTCTCCTCTTCTGCACTCAAGCTTCCCAGTTTCCAATGACCCTCCGCGGTTGAGCCGCGGGCTTTCACATCAGACTTAAGAAGCCGCCTGCGCGCGCTTTACGCCCAATAATTCCGCACAACCCTTGCCCCCTACGTATTACCGCCCCTGCTGGGACTAT
+
C*CCCCCCCCCCCCCCCCCCCCCCCCCCCCCCCCCCCCCCCCC*CCCC*CCCCCCCCCCCCCCCCCCCCCCCCCCCCCCCC5CCCCCCCCCCCCCCCCCCCC5CCCCCC*CCCCCCCCCCCC5CCCCCCCCC5CCCCCCCCCCCCCCCCCCCCCCCCCCCCCCCCCCCCCCCCCCC5CC*CCCCCC5CCCCC*CCCCCCCCCCCCC5CCC*5CCCCCCCCCC5C5CCC5555CCCC**C5CCCC5CCCCCCCC5C5C*CC5C5**CC*5C55CCC5*5*5C5*55**5555*555*55###
@VH01349:24:AACVJTHM5:1:1102:41560:31707 2:N:0:AGGTGAGA+CGCATAGA
TTGACGGGACTACAGGGGTATCTAATCCTGTTTGCTCCCCACGCTTTCGCGCCTCAGCGTCAGTTACAGACCAGAAAGCCGCCTTCGCCACTGGTGTTCCTCCACATCTCTACGGATTTCACCGCTACACGTGGAATTCCGCTTTCCTCTTCTGTACTCAAGTTCTCCAGTTTCCAATGACCCTCCACGGTTGAGCCCTGGGCTTTCACATCAGACTTAAAGAACCGCCTGCCCCCGCTTTACGCCCAATAATTCCGGACAACGCTTGCCACCTACGTATTACCCCGGCTGCTGGCACTGC
+
CCCCC*CCCCCCCCCCCCCCCCCCCCC5CCCCCCCCCCCCCCCCCCCCCCCCCCCC*CCCCCCCCC5CCCCCCCCCCCCCCCCCCCCCCCCCC5CCCCCCC5CCCCCCCCCCCC*CCCCCCCCCCCCC5CCCCCCCCCCCCCCCCCCCCCCCC5CCCCCCCCCC5CCCCCCCCCCCCC5CCCCCCCCCCCCCCCCCC*CCCC*CCCCC5CCCCCCCCCCCC5CC5CC*CCC5**5*C5CCCCCCC55C5C5CCCC5CCCCCC5CCCCCC*CC5CCCCCC5CCC5*C5*5*C5*55*CC###
@VH01349:24:AACVJTHM5:1:1102:70077:33525 2:N:0:AGGTGAGA+CGCATAGA
TTGACGGGACTACTGGGGTATCTAATCCCGTTTGCTCCCCTGGCTTTCGCGCCTCAGCGTCAATACCGGTCCAGGATGTCGCCTTCGCCACCGGTGTTCCTCCAGATATCTACGCATTTCACCGCTACACCTGGAATTCCACATCCCTCTCCCGGATTCAAGCCTTCCAGTATCGGACGCAGTTCCCGGGTTGAGCCCGGGGATTTCACGTTCGACTTAGAAGGCCGCCTACGCGCCCTTTACGCCCACTAATTCCGAACAACCCTTGCCCCCTCTGTATTACCGCGGCTGCTGGCACGGG
+
CCCCC5C5CC*CCCCCCCCCCCCCCCC*CCCCC5CCCCCCCCCCCCC5CCCCCCCCCCCCCC5CCCCCCCCCCC5C5CCC*CCCCCC5CC*CCCCCCCCCCC5CCCCCCCCCCCCCCCCCCCCCCCCCCCCCCCCCCC*CCCCCCC*CCCCCCCCCCCCCCC5CCCCCCC*CCCCCCC*5CCCC*CCCC5*C5C5C5CCCCC*CC5CC5CCCCC5CCCCCCC*CCC555C*5CC5CCCCCCCC55CC**CCCCC5C5CCCCCC**5CCC*C*5*C*5*CC5555CC555C5*CCCCC*###
@VH01349:24:AACVJTHM5:1:1102:73485:34699 2:N:0:AGGTGAGA+GGCATAGA
TTGACGGGACTACAAGGGTTTCTAATCCTGTTTGCTCCCCACGCTTTCGCTCCTCAGCGTCAGTGCCGGCCCAGAGAACCGCCTTCGCTACTGGTGTTCCTCCCGATATCTGCGCATTTCACCGCTACACCGGGAATTCCGTTCTCCTCTACCGGACTCGAGTCACAGCAGTATCGACTGCAATTCTGAGGTTGAGCCTCAGACTTTCACAGCCGACTTGCTGAACCGCCTACGAGCTCTTTACGCCCAATGATTCCGGATAACCCTCGGACCCTACGTATTACCGGGGCTGGTGGCATTC
+
CCCCCCCCCCCCCCCCCCCCCCCC5CCCCCCC*5CCCCCCCCCCCCCCCCCCCCCCCCCCCC5CCCCCCCCCCC*CCCCCCCCCCCCCCCCC55CCCCCCCCCCCCC*CCC*CCCCCCCCC*C*CCCC*55CCCCCCCCCCCCCC*5C5CCCCCCCCCC5CCCCCCCCCCCCCCCCCCCCCCCCCCCCCC*5C5CCCCCC5CCCCCC5C5CC5C5*C*C55CCCC*C55CC*5C55CC*C5CC5**55555*55555*5C55CC55*5*55*5*55*555555555555555*5555*###
@VH01349:24:AACVJTHM5:1:1102:33891:35286 2:N:0:AGGTGAGA+CGCATAGA
TTGACGGGACTACTAGGGTATCTAATCCCGTTTGCTCCCCTGGCTTTCGCTCCTCAGCGTCAATGTCGGTCCAGGATGCCCCCTTCGCCACCGGTATTCCTCCAGATATCTACGCATTTCACCGCTACACCTGGAATTCTGCATCCCTCTCCCGAATTCAAGCCATCCAGTATCGGATGCAGTTCCCAGGTTGAGCCTGGGGATTTCACATCCGACTTAGTTGGCCGCCTACGAGCCCTTTACCGCCAGTAATTCCGAACAACGCTTGCCCCCCCCGTATTACCGCGGCTGCTGGCACCCT
+
CCCCCCCCCCC5CCCCC5CCCCCCCCCCCCCCCCCCCCCCCCCCCCCC5CCCCCCCCCCCCC*CCCCC5CCCCC*CCCCCCCCCCCCCCCCCCCCCCCCCCCCCCCCCCCCCCCCCCC5CCC*C*CCCCCCC5CCCCCCCCCCCCCCCCCCCCCCCCCCCCCCCCCCCCC*5CCCCC*C5CCCCCCCCCCCCCCCCCCCCCCCCCCC*CCC*CCCCCC55CCCC*CCCCCCCCCCC5CCCCC*C*C*C*CC5CCC5C5CC5C5CC5C5*CC5*C55C*5555*55C55*555*55555###
@VH01349:24:AACVJTHM5:1:1102:67028:35816 2:N:0:AGGTGAGA+CGCATAGA
TTGACGGGACTACCGGGGTTTCTAATCCTGTTTGCTCCCCACGCTTTCGCACCTCAGCGTCAACAGTCGTCCAGTAAGTCGCCTTCGCCACTGGTGTTCTTCCGAATATCTACGAATTTCACCTCTACACTCGGAATTCCACTTACCTCTCCGACGTTCTAGCGATGCAGTCTTAAAGGCAGTTCCGGAGTTGAGCTCCGGGCTTTCACCTCTAACTTACAAAGCCGCCTACGCGCGCTTTACGCCCAGTAATTCCGAAGAACCCTAGCCCCCTCCGTATTACCGCGGCTGCTGGCACATG
+
CCCCCCC*CCCCCCCCCCCCCCCCCC5CC5CCC*CCCCCCCCCCCCC*CCCCCCCCC*CCCCCCCCCC5CCCCC5CCCCCCCCCCCCCCCCCCCCCCCCCCCCCCCCCC5CCCCCCCCCCCCCCCCCC5CCCCCCCCC*CCCCCCCCCCC5CCCC5CCCCCCCCCC*5*CCCCC55CCCCCCCC*CCCC5CCCC**CCCCC5CCCCCCCC5CCCCCCCC5CCC*C*C5CCCC5C5C55CCCCCCC5CCC5CCCCCCCCC*CC5**CCCCCCC5C5*5C5C5CC*5C5CCCC5CCCC55###
@VH01349:24:AACVJTHM5:1:1102:25465:36743 2:N:0:AGGTGAGA+CGCATAGA
TTGACGGGACTACTAGGGTTTCTAATCCCGTTTGCTCCCCACGCTTTCGCGCCTCAGGGTCAGTTACAGGCCAGAGAGCCGCCTTCGCCACTGGTGTTCCTCCCGATCTCTACGCATTCCACCGCTACACCGGGAATTCCACTCCCCTCTCCTGCACTCAAGCCGACCAGTTTCAGGTGCCGCTCTGCGGTTGAGCCGCAGCCTTTCACACCTGAGTTAATCGGGCGCCTGCGCGCGCTTTACGCCCAATAATTCCGGATAACCCTCGCCCCCTACGTATTACCGCGGCTGCTGGCAGCTG
+
5CCCCC5CCCCCCCCCCCCCCCCCCCCCCCCCCCCCCCC5CCCCCCCCC*CC*CCCC*CCC5CCCCCCCCCC5CCCCCC*CCCCC5CC5CCCCCCC5CCCCCCC*CCCCCC*CC5CCCC5C5C*CCC5CCC5CCCCCCCCCC*5CC5CCCCCCCCCCCC5C*C55CCCCCCCCCCC*C*CCC*CCC5CCCCCCCCC*CCCCCCCCCCCCCCCC*C5CC5C5CCC*CCCCC5*55C5C55CCC5*5CC*5CCC*55*555C5C5*5*CC5C5C5CCCC*5555555*5C5C55*5***5###
@VH01349:24:AACVJTHM5:1:1102:16470:37406 2:N:0:AGGTGAGA+CGCATAGA
TTGACGGGACTACCAGGGTATCTAATCCTGTTCGCTCCCCACGCTTTCGCTCCTCAGCGTCAGGTAAGGCCCAGCAAGCCCCCTTCGCCACCGGTGTTCCTCCTGATATCTGCGCATTTCACCGCTACACCAGGAATTCCACTTGCCCCTACCTACCTCTAGGCGGCCCGTATCCACCGCAGACCCGCAGTTAAGCTGGGGGCTTTCACCGCAGACGCGACCAGCCACCTACCAGCTCTTTACGCCCAATAATTCCGGACAACGCTTGCGCCCTACGTATTACCGCGGCTGCTGCGACTCC
+
CCCCCCCCCCCCCCCCCCCCCCCCCC5CCCCC*CCCCCC5CCCCCCCCCCCCCCCCC*CCCCCCCCC5CCCCCCCCCCCC**CCCCC5CCCCC5CCCCCCCCCCCCCCCCCCCCCCCCCCCCCCCCCCCC*CCCCCCC*CCCCCCC**CCCC5CCC5C5CCC*CC5CC*CCCCC5CCC5CCCCC55CCC5CCCC5C5C*CCC*CCCCC5*C5C55CC*CCCCC5CCC55C55*C*5CCCCCCC5CC*CC5CCCC5CCCC5CCC5CCCCCC*CC5C5CCC55C5*5*55CC5*CC55CC###
@VH01349:24:AACVJTHM5:1:1102:9010:37557 2:N:0:AGGTGAGA+CGCATAGA
TTGACGGGGACTACTGGGGTTTCTAATCCTGTTTGCTCCCCACGCTTTCGCGCCTCGGTGTCAGTTACAGACCAGAAAGTCGCCTTCGCCACTGGTGTTCCTCCAAATATCTACGCATTTCACCGCTACACTTGGAATTCCACTTTCCTCTTCTGCACTCAAGTTCCCCAGTTTCCAATGACCTTCCAGGGTTGAGCCGTGGGCTTTCACATCAGACTTAAGGAACCACCTGCGCGCGCTTTACGCCCAATAATTCCGGACAACGCTTGCCACCTACGTATTACCGCGGCTCGTGGCAGTC
+
CC5CCC*C*CCCCCCCCC5CCCCCCCCCCCCCCCCCCCC*CCCCC5CC5CCC5CCCC*CCCCCCCCCCCCCCCCCCCCCCCC5CCCCCCC5CCCCCCC*C5CC5CCCCCCCCCCCCCC5CCC*CCCCCCCCCCCCC*CC*C5CCCCCCC*CC*CCCC5C*CCC*CC5CCC5CC55CCC5CCCC*5**C*5CC5CC555CCCCCC5C*CC5C5C*5C55*C55CCC5C**5*5CCC5CCCCCCCCCC5*CCCC55CCC55CC555C*55555C5CCC555C5*5555C555*5*55555###
@VH01349:24:AACVJTHM5:1:1102:27832:38580 2:N:0:AGGTGAGA+CGCATAGA
TTGACGGGACTACTCGGGTTTCTAATCCTGTTTGCTCCCCACGCTTTCGCACCTCAGCGTCAGTACCGAGCCAGTGAGCCGCCTTCGCCACTGGTGTTCCTCCGAATATCTACGAATTTCACCTCTACACTCGGAATTCCACTCACCTCTCTCGGACTCGAGACTACCAGTATCAAAGGCAGTTCCGGGGTTGAGCCCCGGGATTTCACCCCTGACTTAATACTCCGCCTACGTGCGCTTTACGCCCAGTAATTGCGAACAACGCTAGCCCCCTTCGTATTACCGCGGCTGCTGGCACCAA
+
CCCCCCCCC5CCCCCCCCCCCCCCCCCCC5CCCC*CCCCCCCCCCCCCCCCCCCCCCC5CCCCCCCCCCCCCCCCCCCCCC5CCCCCCCCCCCCCCCCCCCCCCCCCCCCCC5CCCCCCCCCCCCCCCCCCCC*CCCCCCCCCCCCC5CCCCCCCCCCCC55C*CC*C5*CC*CCCC5C5CCCCCCCCCCCCCCC*C55*CCCCCC5C*CC*5CCCCCCCC5*CCCCCCCCCCC5C**CCCCCCCCC55CCCC**55*C5CCC5CCC55C5*C5CCCCCCCC*C55C5CCCCC5C5C*###
@VH01349:24:AACVJTHM5:1:1102:41143:39053 2:N:0:AGGTGAGA+CGCATAGA
TTGACGGGACTACTAGGGTTTCTAATCCTGTTTGCTCCCCACGCTTTCGCGCCTCAGCGTCAGAAATTGGCCAGCAAGGCGCCTTCGCCACAGGTGTTCCTCCACATATCTACGCATTTCACCGCTACACGTGGAATTCCCCTTGCCTCTCCAATCCTCAAGCGATCCCGTATCCAAGGCAGTCCCGGAGTTGAGCTCCGGGCTTTCACCCCAGACGTAGATCGCCGCCTGCGCGCGCTTTACGCCCAGTGATTCCGGACAACGCTTGCCACCTACGTATTACCGCGGCTGCTGGCACTCG
+
CCCCCCCCCCCCCC*CCCCCCCCCCCCCCCCCCCCCCCCCCCCCCCCCC5C5CCCCCCCCCCCCCCCCCCCCCCCCCCCC*CCCCCCCCCCC5CCCCCCCC5CCCCCCC*CCCCCCCCCCCCCCCCC*CCCCCCCCCCCCCCCCCCCCCCCCCCCCCCCCCCCCCCCCCCCCCCCCCCCCCCCCC5CCCCCCCC5CCCCCCC5C5CCCC*CCCCCC*5CCC5C5*CCCCC5CC5C*C5CCCC*C*55CCCCCCCCCC5C*CCCC5CCCCCCCCCCCC5CCC55CC5C5CC*CCC5*CC###
@VH01349:24:AACVJTHM5:1:1102:51936:42612 2:N:0:AGGTGAGA+CGCATAGA
TTGACGGGACTACCAGGGTATCTAATCCTGTTCGCTCCCCACGCTTTCGCTCCTCAGCGTCAGTTACGGCCCAGAGAACTGCCTTCGCCATCGGTGTTCCTCCTGATATCTGCGCATTCCACCGCTACACCAGGAATTCCATTCTCCCCTACCGCACTCCAGTCTGCCCGTACCCACTGCAGACCCGAGGTTGAGCCTCGGGATTTCACAGCAGAGGCGACAAACCGCCTACGAGCTCTTTAGGCCCAATAATTCCGGACAACGCTCGGACCCTTCGTATTACCGCGGCTGCTGGCAGTCT
+
CCCCCCCCCCCCCCCCCCCCCCCCCCCCCCCCCCCCCCCCCCCCCCCCCCCCCCCCCCCCCCCCCCCCCCCCCCCCCCCCCCCCCCCCC5CCCC5CCCC*CCCCCCCCCCCCC*CCCCCCCCCCCCCCCCCCC*CCCCCCCCCCCCC*CCCCCCCCCCCCCCCCC*CCCCCCC*CCCC*CC5CCC5*CCCCCCCCCCC*CCCCCCCCCCCCCCCC*C**CCCCC5*CCCC5CCCC5C*CCCC*5**CCCCC5*5*5CCCCCCCCC*CCCCC55C*C55*55*5555555C55*CC55*###
@VH01349:24:AACVJTHM5:1:1102:35803:44770 2:N:0:AGGTGAGA+CGCATAGA
TTGACGGGACTACAAGGGTTTCTAATCCTGTTTGCTCCCCACGCTTTCGCGTCTCAGCGTCAGTATCCAACCAGGGGGCCGCCTTCGCCACGGGTGTTCCTCCCGATATCTACGCATTTCACCGCTACACCGGGAATTCCACCCCCCTCTTTGGTACTCTAGCTTCCCAGTTTCATGCGTCTTTCCTCGGTTGAGCCGAGGGCTTTCACACATCACTTAACAAACCGCCTACACGCCCTTTACCCCCAATGATTCCCAACAACCCTTGCACCCTCTGTATTACCGCGGCTGCTGGCACCGC
+
CCCCCCCCCCCCCCCCCCCCCCCCCCCCCCCCCCCCC*CCCCCCCC*CCCCCCCCCCCCCCCCCCCCCCCC*CCCCCCCCCCCCCCCCCCCCCCCCCCCCCC55CCCCCCCCCCCCCCCCCCCCCCCCCCC5CCCCCCCCC5CCCCCC55CC*CCCCCCCCCCCC*CCCCC5CCCCCCCCCCCCCCCCCCCCCCC5CCCCC*CCCCCCCC*CC*C*CCCCCCCCCCCCCCCCCCCCCC5CCCC*CCCCC*5CCCC**5CCCCC*CC5C5CCCCC5CCCCC*CC5**C*C55CC*5CCC###
@VH01349:24:AACVJTHM5:1:1102:9862:45073 2:N:0:AGGTGAGA+GGCATAGA
TTGACGGGACTACCAGGGTATCTAATCCTGTTTGCTCCCCACGCTTTCGCGCCTCAGCGTCAGTGCCGGACCAGAGAGCCGCTTTCGCCACCGGTGTTCCAGCCAATATCTACCAATTTCAGCTCTACACTGGGTATTCCAGCCTCCTCTTCCGGACTCGAGCACCGCAGTCTCGGCTGCACCTCCGGGGTTGAGCCCCGCGCTTTCACAGCCAACTTGCGACGCCGCCTACGCGCCCTTTACGCCGAGTGATTCCGAACAACCCTAGCACCCTCCGTCTTACGGCGGCTGCTGGGACTAC
+
CCCCCCCCCCCCC*CCCCCCC**CCCC5CCCCCCCCCCCCCCCCCCCC*CCCCCCCC*CCCCCCCCCCCC5CCCCCCCCCCCCCCCCCCCCCCCCCCC5CC*CCC5C5C5CCC*CCCCCCC*CCCCCCCCCCCCCCCC5CCCCCCCCCCCCCCCCC*CCCCCCCCCCCCCCCCCCCCCCCCC*CCC*CCC5C5CCC5CCC*CCCCCCCCC5CCC5CC*CCCCCCC*CC5CC5*5CCC5CCCCCCCC5C55*5CC5CCC5CCCC*CCC555C555*55**555**55555555555*55###
@VH01349:24:AACVJTHM5:1:1102:46256:50147 2:N:0:AGGTGAGA+CGGATAGA
TTGACGGGACTACACGGGTTTCTAATCCTGTTTGCTCCCCACGCTTTCGCGCCTCAGCGTCAGTTACACACCAGAAACCCGCCTTCGCCACTGGTGTTCCTCCACATCTCTACGCATTCCACCACTACACCGGGAATTCTACCGACCTCTGCTAGATTCTAGACGGCCAGTTTCGTGCGACCTCTCGCAGTTGAGCCGCGAGTTTTGACGCCCGACTTGACCCTCCCCCTGCGGACCCTTTACGCCCAGTGATTCCGGATAACGTTCGCCACCTACGTATTACCGGGGCTGCTGGCACGTA
+
CCCCCCCCC5CCCCCCCCCCCCCCCCCCCCCCCC*CC5CCCC5*CCCCCCCCCCCCCCCCCCCCCCCC*CC*CCCCC*CCC*CCCCCCCCCCCCCCCCCCCCCCCCCCCCCCCCCCCCC5CC*CCC*CC*CCC5CCCCCCCCCCCCC5CCCCC5CCCC5CCC555CC55CCCCCCCC55CCCCCCCCCCCCCC*CCCCCCCCCCCC*CCC5C*CCCCC5CC5CCC5*C5CC*CCC**5*555C5**5*55555C5555CC5C5*5C*5C*C*555*555C*5*55*555C555*5555###
@VH01349:24:AACVJTHM5:1:1102:62919:51094 2:N:0:AGGTGAGA+CGCATAGA
TTGACGGGACTACCGGGGTATCTAATCCTGTTTGCTCCCCACGCTTTCGCGCCTCAGCGTCAGTTGCGGTCCAGATGGCCGCCTTCGCCACCGGTGTTCTTCCCAATATCTACGAATTTCACCTCTACACTGGGAATTCCACCATCCTCTCCCGCACTCAAGCCAGCCCAGTCTCAAGCGCAATTCCCGGGTTGAGCCCAGGCCTTTCACGCCTGACTTGAGCTGCCGCCTGCGCGCCCTTTACGCCCACTAATTCCGAACAACCCTAGCCCCCTCCCTATTACCGCGGGTGCTGGGATCT
+
CCCCCCCCCCCCCCCCCCCCCCCCCCCCCCCCCCCCCCCCCCCCCCCCCC*CCCCCCCCCCCCC5CCCCCCCCCCC5CCCCCCCCCCCCCCCCCCCCCCCCCCCCCCCCCCCCCCCC*CCCCCCCCCCCCCCCCCCCCCCCC*CCCC5CCCC*CCC*CCCCCCCCCCCCC5CCCCCCCCCCCCCCCCCCCCCCCCCCCCC5*CC5CCCCCCCCCCCCCCCCCC*C5CC*CCCC5C5555CCC*5**5CC*CC5C55CCCC*555*555555555555*555555*555C*C55C5C**###
@VH01349:24:AACVJTHM5:1:1102:28305:51775 2:N:0:AGGTGAGA+CGCATAGA
TTGACGGGACTACCAGGGTTTCTAATCCTGTTTGCTCCCCACGCTTTCGTGCATGAGCGACAGTGTTGGCCCAGAAGGCTGCCTTCGCCATCGGTGTTCCTCCACATCTCTACGCATTTCACCGCTACACGTGGAATTCCACCTTCCTCTGCCACACTCGAGCCACGTAGTTTCGAGCGCAATTCGCAAGTTAAGCCCGGGGCTTTCAGACTCGACTTGCGCGGCCACCTGCGCACACTTTACGCCCAGTAATTCCGATTAACGCTTGCACCCTACGTATTACCGCGGCTGCTGGCACTAT
+
CCCCCCCCCCCCCCCCCCCCCCCCCCCCC*CCCC5CCC5*CCC5CCCCCCCCCCCCCCC*CCCCCCCCCCCCCCCCCCCC5C*CCCCCCCCCCCCCC5CCCCCCCCCCCCCCCCCCCCCCCCC5CCCCCCCCCCCCCCCCCCCCCCCCCCCCCCCCCCCCCCCCC5*CCCCCCCCCC*5CCCCCC*CCCCC5CC5CCCCCC5CCCCCC*CCCCCCCCC5C5*C5CCCCCC5CCCCCCCCCCCC5*CCCCCCCCCC5CCCCCCCC5CCC55CCCCCC5CCCCCCC5CC*CC5CCC*C**###
@VH01349:24:AACVJTHM5:1:1102:18989:54161 2:N:0:AGGTGAGA+CGCATAGA
TTGACGGGACTACTGGGGTATCTAATCCCGTTTGCTCCCCTGGCTTTCGCTCCTCAGCGTCAGTGCCGGTCCAGGATGCCGCCTTCCCCACCGGTGTTCCTCCAGATATCTACGCATTTCACCGCTACACCTGGAATTCCGCATCCCTCTCCCCGACTCCAGCCCGCCAGTCTCAGACGCCGTTCCCCGGTTGAGCCGAGGGCTTTCACGTCTCACTTAGGGGGCGGCCTACGAGCCCTTTACGCCCAGTAATTCCGAACAACGCTTGGGCCCCCCGTATTAGCGCGGCTGCTGGCACTAC
+
CCCCCCCCCCC*CCCCCCC*CCCCCC*C*C5CCCCCC*C5CCCCCCCCCCCCCCCCCCCCCC5CC*55CCCCCCC5CCC*55C5CC*CCC5CCCCCCCCCC5CCCCCCCCCCCC*CCCCCCCC5CC55CC*5C*CCCCCCCCCCCCCCCCCCC*CCCCCCCCCCCCCCCC*C5CC5CCC*CCC555C55CCC55CCCCCCCCCCC5CCCCCCC*C5*C555CCCC*55CCC5CCCC55CCCCCC**CCCCCCCC5CCC*CCC5*55CC*5C5C*CCC555555*5*5555555555**###
@VH01349:24:AACVJTHM5:1:1102:51652:54596 2:N:0:AGGTGAGA+CGCATAGA
TTGACGGGACTACTAGGGTTTCTAATCCTCTTTCCTCCCCACGCTTTCGTGCATGAGCGTCAGTGTTGGCCCAGGAGGCTGCCTTCGCCATTGGTGTTCCTCCACATCTCTACCCATTTCACCGCTACACGTGGAATTCCACCTCCCTCTGCCACACTCGAGCACCGTAGTTTCCAGCGCAATTCCCAAGTTAAGCCCGGGGCTTTCACACTCGACTTGCGACGCCGCCTACGCACACTTTACGCCCAGTAATTCCCATTAACCTTCGCACCCTTCGTATTACTGCGGGTGCTGGCACCTC
+
CCCCC*CCCC5CCCCCCCCCCCCCCCC5C*CCC5CCCCC*CCCCCCCCCCCC5CCCCC*CCCCCCCCCC5CCCCCCCC*C5CCCCCC*CCCCCCCCCCCCCCCCCCCCCCCCC*CCCCCCCCCCCCCCCCCCCCCCCCCCCC*CCCCCCCC*CCCCCCCCCCCCCCCCCCCCCC*CCCCC*CCCCC5C5CC*CCCCCC5C*C*CCCCCC5CCCCC5C5C55CCCCCCCCCCCC*CCCCCC55C5CC*55*CCCCC5*C55C5C5*55C5C5*55**555555***55*5555555*55###
@VH01349:24:AACVJTHM5:1:1102:25294:55429 2:N:0:AGGTGAGA+CGCATAGA
TTGACGCGACTACTAGGGTTACTAATCCGGTTTGCTACCCACGCTTTGCCGCCTCAGCGTCAGGAAAGGCCCAGAAGGCCGCCTTCGCCACTGGTGTTCCTCCCGATATCTACGCATTTCACCACTACACCGGGAATTCCACCTTCCTCTAGCTCCCTCAAGTCTGAAATTATCCAAGGACCTCTTGCATTTGAGCCGCAATATTTCAGCCCGGACTTTTCAAACAACCTACACCCGCTTTACGCCCAGTAAATCCGTACAACGGTTGCCACCTAGTTATTACGGCGGGTGCTCGCAGTCA
+
CCCCC5C*CCCC5CCCCCCCCC5CCCCC555CC5CC5CC55CCCCC5***555CC5CC5CCC*C5CC5C*CC5*CC55*CCCCCC555C5555CCCCC5CCCCCCCCCC55*C5CCC5CCC*CCCCC5CCCCCC5CCCCCCCCCCC**CCCC*CC*5C*5CC**5*C5**55555*5555555*C5555*5555*555C55*55555555*555555**555555*55555555**555555555*55*5555*555*55555555555*5*5555*555555******5555*55**###
@VH01349:24:AACVJTHM5:1:1102:41920:55997 2:N:0:AGGTGAGA+CGCATAGA
TTGACGGGACTACTGGGGTTTCTAATCCTGTTCGCTACCCACGCTTTCGTGCCTCAGTGTCAGTATCAGTCCAGGCAGCCGCCTTCGCCACCGGTGTTCCTTCCGATATCTACGCATTTCACCGCTACACCGGAAATTCCACTGCCCTCTACTGAACTCTAGTCATACAGTATCATCTGACTCCCCCAGGTTAACCCCACGTATTTCACAAATAACTTATATAACCACCTACGCACCCCTTACGCCCAGTTATTCCGATTAATGCTCGCACCCTCGGTATTACGCCGGCTCCTCGCTCAGG
+
CCCCCCCCCCCCCCCCCCCCCCCCCCCCCCCCCCCCC5C5CCC5CCCCCCCCCCCCCC5CCCCCCCCCCCCCCCCCCC5CCCCCCCCCCCCCCC5CCCCC5CCCCCCCCCCCCCCCC*CCCCC5CCCCCCC5CCC*CC*55CC**CCC5C*C5555CCC5CCC5C55CCCCCCCC55C5C5CCCCCCC5CCCC5CC5CC*5C*5CCCC*5C5C55*55C5C55C555*555*5*55*5*555555C5555*555555*5555**55*5555**555555555*555**555*5555**###
@VH01349:24:AACVJTHM5:1:1102:57617:56281 2:N:0:AGGTGAGA+CGCATAGA
TTGACGGGACTACTAGGGTATCTAATCCCGTTTGCTCCCCTAGCTTTCGCGCCTCAGCGTCAAGAAACAGGCCAGGTAGTCGCCTTCGCCACTGGTGTTCCTCCCGATATCTACGCATTTCACCACTACACCGGGAATTCCACTACCCTCTCCTGCCTTCGAGTCGATCAGTATCGCGTGACCCTCCCGAGTTGAGCCGGGGGCTTTCACACGCGACTTGAACGACCGCCTGCGCGCTCTTTACCCCCAGTTAATCCGGACAACGCTTGCCACCTACGTATAACCGCGGGTGCTGGGCTCT
+
CCCCCCCCCCCCCCCCCCCCCCCCCCC5CCCCCC*C*CCCCCCCCCCCCCCCCC5CC5CCCCCCCCCCC5CCCCCCCCCCCCC5CCCCC5CCCCCCCCCC5CCCCCC*C5CCCCCCCCCCCCCCCCCCCCCCCCCCCCCC5CCCCCCCCCCCCCC5*C*CCCCC5CCCCCCC5CCC5CCC5C5CCCCC*C*5CCCCCCCCCCC*CCC55CC5C*55*CCC5C55*55**CC55555C**5CC5**5CC555*555**55555555*5555*5555*5555555*5*55**55555*5*###
@VH01349:24:AACVJTHM5:1:1103:65532:7096 2:N:0:AGGTGAGA+CGCATAGA
TTGACGGGACTACAAGGGTTTCTAATCCTGTTCGCTCCCCATGCTTTCGCTCCTCAGCGTCAGTTAATGCCCAGAGACCTGCCTTCGCCATCGGTGTTCCTCCTGATACCTCCCCATTTCACCGCTACACCAGGAATTCCAGTCTCCCCTACATCACTCTAGTCTGCCCGTACGCACCGCAGATCCGAGGTTGAGCGTCGGACTTTCACGATAGACGCGACAAACCGCCTACGAGCTCTTTACGCCCAATAATTCCGGATAACGCTTGCCCCCTACCTATTACCGCGGCTGCTGGGACGTC
+
CCCCCCC*CCCCCCCCCCCCCCCCCCCCCCCC*C*CCCCCCCCCCCCC5CC5CCCCCCCCC5CCCCCCCC*CCCCCCCCCCCCCCCCCCCCC**CCCCCCCCC5*CCCCCC*C*CCCCCCCCCCC5CCC*CCCCCCCCC5C5CCCC*C5CCCCCCCCCCCCCCCCCCC*CCC5**CCCC5CC5CCCCCCC5CCCCC*CCCCC5CC5*C5CCCCCCCC5C*CC**555*5555*5555*555555555C*55555555555555*55555*555555*555555**555555*555*55###
@VH01349:24:AACVJTHM5:1:1103:46994:14233 2:N:0:AGGTGAGA+CGCATAGA
TTGACGGGACTACTCGGGTTTCTAATCCTGTTTGCTCCCCACGCTTTCGCACCTCAGCGTCAGATCTGGACCAGTTAGCCGCCTTCGCCACTGGTGTTCTTCCCAATATCTACCAATTTCACCTCTACACTGGGAATTCCACTAACCTCTTCCAGCCTCAAGATTGCCAGTATCAAAGGCAGTTCCGGAGTTGAGCTCCGGGATTTCACGCCTGACTTAACAATCCCCCTACGTGCGCTTTACGCCCAGTAAATCCCAACAACGCTTGCCCCCTTCGTATTTCCGCGGCTGCTGGCACAGT
+
CCCCCC5CCCCCCCCCC*CCCCCCCCCCCCCCCCCCCCCCCCCCCCCCCCCCCCCCC5CCCCC*CCCCC5CCCCCCCCCCCCCCCC*5CCCCCCCCCCC**CCCCC*CC*5C5*CC55CC5*5CCCCC*CCCC55C5C5CCCCCCCCCCCC5CCCCCCC5CCC*CC*C*CCCCCC5CCC5C*CCCCCCCCCC*5*5C*CCC5*CCCCCC*5CCCC5CCCCC*CC5C*5C5C5C*5CCCC5CC*5CCC*CCC5*55C*555C555*5***55C55*C5555C*5*5***5555*555C5###
@VH01349:24:AACVJTHM5:1:1103:50573:14290 2:N:0:AGGTGAGA+CGCATAGA
TTGACGGGACTACTCGGGTATCTAATCCTGTTTGCTCCCCACGCTTTCGTGCCTCAGTGTCAGTTGCGGTCCAGAAAGCCGTCTACACCGCAGGTGTTCCTCCTGATATCTACGCATTTCACCGCTACACCAGGAATTCCGCTTTCCTCTCCCGCACTCAAGCCTGCCAGTCTTCGGCGCACCCTCCCAGTTGAGCCGGGAGATTTCACACCGAACTTAGCTGACCGCCTACACACTCTTTACGCCCAGTAACTCCGAACAACGGTTGCTGCCTACCTATTACCGCGGCTGCTGGCACCGG
+
CCCCCCC*C**5CCCCCC5CCCC55CCCCCCCCCCC*CCCCCCCCCCCCCCCCCCCCCCCCCCCCC*CCCCCCCCCCCCCCCCCCCCCCCCCCCCCCC5CC5CCCCCCCCCCCCCCCCCCCCCCCCCCCCCCCCCCCCCCCCCCCCCCCCCCCC*CCCCCCC*CCCCCC5CCCCCCCCCCCCCCCC5CCCCCCCCC*5CCCC5CCC*CCCCCCCCCCCC5*CCC*CC55CC555CCC*CCCCC5*5CCCCCC5CCCCCC5CC5CCCCC5CC5CC*C*CCCCC5CCC5C*CC5CC55C5###
@VH01349:24:AACVJTHM5:1:1103:71629:14707 2:N:0:AGGTGAGA+CGCATAGA
TTGACGGGACTACTAGGGTATCTAATCCGGTTCGCTACCCTAGCTTTCGGGTCTCAGCGTCAGTATCGGCCCAGTCGGCCGCCTTCGCCACTGGTGTTGCTCCAGATATCTGCCCATTTCACCGGTACACCTGGAATACCACCGACCTCTACCGTCCTCAAGTTCAGCAGTATCGGACGCAGTTTCGCGGTTGGGCCGCGAAATTTCACAACCGACTTACCGAACCGCCTAGACCCCCTTTACGCCCAGTGAATCCGGGCAACGCTTGCCCCCTACGTTTTACCGCGGCTGCTGGCACCGC
+
CCCCCCCCCCCCCC*CCCCCCCCCCCCCCCCCCCCCC5CCCC5CCCCCCCCCCCCCCCCCCCCCCCCCCCCC*CCCCC*CCCCCC5C5CCCCCCCCCC*CCCCCCCCCCCCCCCCCCCCCCCCCCCC5CCCCCCCCC*CCCCC5CCCCCCCCCCCCCCCCCCCCCCC5CCCCCCCCCCCCCCCCC*CCCCCCCC5CC55*CCCCCCCCCCCCCCC5C5*C*CC5CCCCCCC*CCCC*5C*CCC5CC*C*C5CC*CCCC5*CC5C55C5CCC*CC*C55CCCCC5*555CC5CCCC5CC###
@VH01349:24:AACVJTHM5:1:1103:72671:18739 2:N:0:AGGTGAGA+CGCATAGA
TTGACGGGACTACCAGGGTATCTAATCCCGTTCGCTCCCCTAGCTTTCGCGCCTCAGCGTCAGTGTCAGCCCAGCAACCCGCCTTCGCCGCAGGTGTTCCTCTCGATATCTACGCATTTCACCGCTACACCGAGAATTCCAGTTGCCCCTTCTGGACTCTAGCCCTGCAGTATCGGCTGACCTTTCCGGGTTAAGCCCGGAGATTTCACAGTGGACTTGCAGAGGCCGCCTACGCGCCCTTTACGCCCAGTAAATCCGAACAACCCTTCGTCCCCCCGTATTACCGGGGCTGCTGGGAATG
+
CCCCCC5CCCCCCCCCCCCCCCCCCCCC5CCCCCCCCCC5CCCCCCCCC5C5CCCCCCCCCCCC5CCCCCCCCC5CCCCCCCCCCCCCCCCCCCCCCCCCCCCCCCC5CCCCCCCCCCCCCCCC5CCCCCCCCCCCCCCCC55CC5CCCCCCCC*5CC5555CC*CC*CCC*C5CCCCC*55C555555CCC5C*55**5C*55555*555C*5555555**555555*555*5*55555C555555*55*555**55555555**55*5555*55*5*555C555***5***5*5*5###
@VH01349:24:AACVJTHM5:1:1103:70247:19080 2:N:0:AGGTGAGA+CGCATAGA
TTGACGGGACTACAAGGGTATCTAATCCTGTTTGCTCCCCACGCTTTCGCGTCTCAGCGTCAGTCACCGTCCAGAAGGCCGCCTTCGCCACCGATGTTCCTCTCGATATCTACGAATTTCACCTCTACACCGAGAATTCCGCCTTCCTCTCCGAGACTCGAGTCCGTGAGTTTGAAGTGCACTTCCAGGGTTGAGCCCTGGGGTTTCACACGTGACTTTACGGACCGCCTACACGCGCTTTACGCCCAGTAATTCCGAACAACGCTAGCCCCGTTCGTATTTCCGCGGCTGCTGGCTCCGT
+
CCCCCCCCCCCCCCCCCCCCCCCCCC5CCCCCCC5CCCCCCCCCCCCCCCCCCCCCCCCCCCCCCC5CCCCCCC5CCCCCCCCCCCCCCC*CCCCCCCCCCCCCCCCCCCCCCCC5CCCCCCCCCCCCCCC5CC5CC5*CCC*C*CCC*C5CCC5CCCCCCCCCCCCCCCC5C*CCCCC5CCCCCC5C*5CCCC5CC*5C5C5C5CCC5*5*CC5CCC5CCCCCC*CC5CCCCC5*CC5CC5C*5C*555C55C555555555C***555*555555555C*555*5555555555*5###
@VH01349:24:AACVJTHM5:1:1103:21356:19269 2:N:0:AGGTGAGA+CGCATAGA
TTGACGGGACTACCGGGGTTTCTAATCCTGTTTGCTCCCCACGCTTTCGCACCTCAGCGTCAGTATCGAGCCAGCGAGCCGCCTTCGCCACTGGTGTTCCTCCGAATATCTACGAATTTCACCTCTACACTCGGAATTCCACTCGCCTCTCTCGACCTCCAGACCAACAGTCTTAAAGGCAGTTCCGGGGTTGAGCCCCGGGATTTCACCCCTAACTTGCTGATCCGCCTACGTGGGCTTTACGCCCAGTAATTCCGAACAACGCTAGCCCCCTCCGTATTACCGCGGGTGCTGGGACTCC
+
CCCCCCCCCCCCCCC5CCCCCCCCCCCCC*CCCCCCCCCCC*C5CCCCCCCCCCCCCCC5CCCCCCCCCC*CCCCCCCC*CCCCCCCCCCCCCCCCCCCCCCCCCCCCCCCCC**CCCCCCCCCCCCCCCCCCCCCCCCCCCCCCCCC5CCCCCCCCCCCCCCCCCCCCC5CCCCCCCCCCC5CCCCCCCC5CCCCC5CCCC*CCCCCCCCCC5C5CCC5CCCCCCCCCCCCCCC*CCCCC5CC*CCCCCCCCCC5CCC5CC5555CCCC**CCCC*C5CC*555CCC5C*5CCCCC*###
@VH01349:24:AACVJTHM5:1:1103:68240:19307 2:N:0:AGGTGAGA+CGCATAGA
TTGACGGGACTACAGGGGTTTCTAATCCTGTTCGCTCCCCACGCTTTCGCGCCTCAGTGTCAGTTACAGAGCAGAAAGTCGCCTTCGCCACTGGTGTTCCTCCAAATCTCTACGCATTTCACCGCTACACTTGGAATTCCACTTTCCTCTTCTGTACTCAAGTTCCCCAGTTTCCAATGACCCTCCACGGTTGAGGCGTGGGCTTTCACATCAGACTTAAGAAACCACCTGCGCGCGCTTTACGCCCAATAATTCCGGACAACCCTTGCCACCTACGTATTACCGGCGCTGCTGCCACAGT
+
CCCCCCCCCCCCCCCCCCCCCCCCCCCCCCCCCCCCCC5CCCCCCCCCC5CC5CCCCC5CCCCCCCCCCC*CCCCCCCCCCCCCCCCCCCCCCCCCCCCCCCCCCCCCCCCCCCCC5CCCCCCCCCC*CCCCCC5CCCCCCCCCCCCCCC*CCCCCCCCCCCCCCCC5CCCCCCCCCCCCCCCCCCC*CCCCCCC5CCC5CCCCCCCCCCCCCCCCCCCC5CCCCCCC5C**5CC5CC55CC*55CCCCCCC5C*CC*C*CCC**CCCCC*5*5555*5555C5*5555C55*5*5C5###
@VH01349:24:AACVJTHM5:1:1103:53584:20405 2:N:0:AGGTGAGA+GGCATAGA
TTGACGGGACTACCCGGGTATCTAATCCGGTTCGCTCCCCACGCTTTCGTCCCTCAGCGTCAGTACCAGACTAGTCGGCCGCCTTCGCCACTGGTGTTCCTCCCGATATCTACGCATTTCACCCCTACACCGGGAATTCCGCCGACCTCTTCTGCACTCAAGCTCCACAGTTTTAGGTGCAATTTCAGGGTTAAGCCCTGAGCTTTCACATCTAACTTATGAAGCCGCCTACCGACCCTTTACGCCCAGTAATTCCGAGCCACGCTTGCGCCCTCCGTATTACCGCGGCTGCTGGCACTTT
+
CCCCCCC5CCCC5*CCCCCCCCCCCCCCCCCCCC*CC*CCCCCCCCCCCCCCCCCCCCCCCCCCCCCCCCCCCCCCCCCCC5CC*CCCCCCCCCCCCCCCCCCCCCCCCCCCCCCCCCCCC5C*CCCCCCCCCCC*CCCC5CCCCCCCCCCCCC*CCCCCCCCCCC5CCC5CCCCC*CCCCCCCCCCCC*CCCCCCCCCCC555*C5C55CCCCC5C*CCCCCCCCC5CCCC*5CC*5CCC5*C*5CC55*555CCC5CC*5C5*C55CCC*CC5CC5C5C5C*5555C55CCCCCCC###
@VH01349:24:AACVJTHM5:1:1103:69793:21920 2:N:0:AGGTGAGA+CGCATAGA
TTGACGGGACTACCCGGGTTTCTAATCCCGTTCGCTCCCCACGCTTTCGTCCATCAGCGTCAGTCCATGGTTAGTGACCTGCCTTCGCAATCGGTGTTCTATGTAATATCTATGCATTTCACCGCTACACTACATATTCTAACTACTTCATAATAATTCAAGATAACCAGTATCAAAGGCAATTCTACAGTTGAGCTGCAGGATTTCACCTCTGACTTAATTATCCACCTACGGACCCTTTAAACCCAATGATTCCGCATAACGCTTGGATCCTCCGTATTACCGCGGCTGCTGGCACTGA
+
CCCCCCCCC5CCCCCCCCCCCCCCCCCCCCCCCCCCCCCCCCC5CCCCCCCCCCCCCCCCCCCCCCCCCCCCCCCCCCCCCCCCCCC*CCCCCCCCCCCCCCCCCCCCCCCCCC5CCCCCCCCCCCCCCCCCCCCCCCCCCCCCCCCCCCCCCCCCCC5CCCCCCCCCC55CCCCCCC5CCCCCCCCCCCCC*CCCCCCCCCC5C5CCCCC*CCC5CCCCCCCCC5CCCCCC5CC*5CCCCCCCCCCC*C55CC*CC*CCCCCCCCCC*CCCCC5CC*CCC55*CCCC*CCCCCCCCC###
@VH01349:24:AACVJTHM5:1:1103:11604:25157 2:N:0:AGGTGAGA+CGCATAGA
TTGACGGGACTACTAGGGTATCTAATCCTGTTTGCTCCCCACGCTTTCGCGCCTCAGCGTCAGTTACAGACCAGAAAGCCGCCTTCGCCACTGGTGTTCCTCCACATCTCTACGCATTTCACCGCTACACGTCGAATTCCGCTTTCCTCTTCTGTACTCAAGTTCTCCAGTTTCCAATGACCCTCCACGGTTGAGCCGTGGGCTTTCACATCAGACTTAAAGAACCCCCTGCGCGCGCTTTACGCCCAATAATTCCGGACAACGCTTGCCACCTACGTATTACCCCGGGTGCTGGCAGCTA
+
CCCCCCCCCCCCCCCCCCCCCCC55CCCCCCCCCCCCCC*CCCCCCCCCCCCCCCCCCCC5CCC5CC5CCC*CCCCCC5CCCCCCCCCC5CCC*C5CCC*CCCCCCCCCCCCCCCCCCCCCCC5CCC*C5CC*CCCCCC*CC5CCCC*CCC5*CCCCC5CCCCCCC*CCCCC55CCCCCCCCCCCCCCC**C5CCCCCC5CC*5CCCCCCCCCCCCCC*CC*5CC**5CC5CC5C5555CCCC5C*5C*55CCC55*5C*CC55C5C55*C5*5555**5555**555**55555*5*###
@VH01349:24:AACVJTHM5:1:1103:14861:27883 2:N:0:AGGTGAGA+CGCATAGA
TTGACGGGACTACACGGGTTTCTAATCCTGTTCGCTCCCCACACTTTCGCTCCTCAGCGTCAGGTAATGCCCAGAGAACCGCCTTCGCCACCGGTGTTCCTCCTGATATCTGCGCATTTCACCGCTACACCAGGAATTCCGTTCTCCCCTGCATACCTCTAGTCAGCCCGTATCGGAAGCAGGCTCGGGGTTAAGCCCCGAGTTTTCACTCCCGACGTGACAAACCGCCTACGAGCCCTTTACGCCCAATAATTCCGGACAACCCTCCCACCCTACGTATTACCGCCGCTGCTGGCACTGG
+
CCCCCCCCCCC5CCCC5CCCCCCCCCCCCCCCCCCCC5CCCCCCCCCCCCCCCCCCCCCCCCCCCCCCC5CCCCCCCCCCCCCCCCC*CCCCCCCCCCCCCC5CCCC5CCCCCCCCCCCCCCCCCCCCCC*CC*CCCCCCCCCCCCCCCCCCCCCCCCCCCCCCCC*CCCCCCC5CCCC5CCCCCCC5CCCCCCCCCCCCC5CCCCCCCCCCCCCCCC5CCC55CC5CCCCCCCC5CCCCCC5C5CCCCCCCC*CCCCC5CC5*CCC*CCCC*CCCCC5CCCC*CC*55CCCC555CC###
@VH01349:24:AACVJTHM5:1:1103:50592:28054 2:N:0:AGGTGAGA+CGCATAGA
TTGACGGGACTACTCGGGTTTCTAATCCCGTTTGCTCCCCCAGCTTTCGCGCCTCAGCGTCAGTTACTCCCCAGGCAGTCGCCTTCGCCACTGGTGTTCCTCCCGATCTCTACGCATTTCACTGCTACACCGGGAATTCCACTGCCCTCTAGAGCACTCAAGCTCATCAGTATCCGAGGGAGTTCCAGAGTTGAGCTCTGGATTTTCACCTCAGACTTAAGAAGGCGCCTACACGCCCTTTACGCCCAATAAATCCGGACAACCCTCGCTCCCTACGTATTACCCCGGCTGCTGGCACAGA
+
CCCCCCCCCCCCCCCCCCCCCCCCCCCCCCCCCCCCCCCCCCCCCCCCCCCC*CCCCCCCCCCCCCCCCCC5CCCCC5CCCCCCCCCC5C5CC*CCCCCCCCC5CCCCCCCCCCCCCCCCC5CCCCCCCCCCCCCCCCCCCCC5CCCCCCCCCC*CCCCCCCCCCCCCCCCCCCCCCC5*CCCCCCC**CCC*CC*CCCCCCCCCCCCCCCCCCCCCCC**CC*5CCCCCCCC*5C5CCCCCC55CCCCCCCCCCC5CCCCCC5*5CC*CC*CCCCC5C5*C5**CCCCC55C5*CCC###
@VH01349:24:AACVJTHM5:1:1103:32300:29341 2:N:0:AGGTGAGA+GGCATAGA
TTGACGGGACTACTGGGGTTTCTAATCCTGTTTGCTCCCCACGCTTTCGTGCATCAGCGTCAGTGCAGGCCCAGGGGATTGCCTTCGCCATCGGTGTTCCTCCGCATATCTACGCATTTCACTGCTACACGCGGAATTCCATCCCCCTCTGCCGCACTCCAGCCATGCAGTCACAAATGCAGTTCCCAGGTTGAGCCCGGGGATTTCACATCTGTCTTGCAAAGCCGCCTGCGCACGCTTTACGCCCAGTAATTCCGATTAACGCTCGCACCCTACGTATTACCGCGGCTGCTGCCACTGG
+
CCCCCCCCCCCCCCCCCCCCCCCCCCCCCCCCCCCCCCCCCCC5CCCCCC*CCC*CCCCCCCCCC*CCCCCCCCCCCCCCC*CCCCCCCCCCCCCCCCCCCCCCCCCCCCCCCC5CCCCCCCCC*CCCCCCCCCCCCCCCCCCCCCCCCCCCCCCCCCCCC5CCC*C*CCCCCC*CCC5CCCCCCCCCCCCC5CCCCCCC*CCCCCCCC5CCCCCCC5CCCCCCCCC*CCCCC*CCC5C*CCCC5*CC55CCCCCCCCC5CCCC*CCCCC5CCCCC5CCC5CCCCC55CC5C5C*C55###
@VH01349:24:AACVJTHM5:1:1103:73599:31064 2:N:0:AGGTGAGA+CGCATAGA
TTGACGGGACTACCAGGGTTTCTAATCCTGTTCGCTCCCCACGCTTTCGTCCATCAGCGTCAATATATTGGTAGTAACCTGCCTTCGCAATTGGTATTCCATGTAATCTCTAAGGATTTCACCGCTACACTACATATTCTAGTTACTTCCCAATAATTCAAGTCTTGCAGTATCAATGGCCGTTCCACCGTTGAGCGATGGGCTTTCACCACTCACTTACAAAACCGCCTACGGACCCTTTAAACCCAATGATTCCGGATAACCCTTGGACCCTCCGTATTACCGCGCCTGCTGGCACCAT
+
CCCCCCCC*CCCCCCCCCCCCCCCCCCCCCCCCCCCCCCCC5CCCCCC*CCCCCCCCCC5CCCCCCCCCCCCC5CCCCCCC*CCCCCCCCCCCCCCCCCCCC*CCCC5CCCCC55CCCCCCCC5CCCCC5CCCCCCCC5CCCCCCCC5CCC5CCCCCC5CCCCCC5CCCCCCCCCCC5C*CCCCC555CC5CCC5CCCCCCCCC55*CCCCCC*CCCC5**5C5555*555555555555555555*55555*555555*5***555555C*55555555*55*555**5**555555###
@VH01349:24:AACVJTHM5:1:1103:17834:31158 2:N:0:AGGTGAGA+CGCATAGA
TTGACGGGACTACACGGGTTTCTAATCCCGTTTGCTCCCCTAGCTTTCGCGCCTCAGCGTCAAGAAACAGGCCAGGTAGTCGCCTTCGCCACTGGTGTTCCTCCCGATATCTACGCATTTCACCACTACACCGGGAATTCCACTACCCTCTCCTGCCTTCGAGTCGATCAGTATCGCGTGAGCCTCCCCAGTTGAGCCGGGGGCTTTCACACGCCACTTGAACGACCGCCTGCGCGCTCTTTACGCCCAGTAAATCCGCACAACGCTTGCCACCTACGTATTACCGGCGGTGCTGGCCATC
+
CCCCCCCCCCCCCCCCCCCCCCCCCCCCCCCCCCCCCCCCCCCCCCCCCCCCCCCCCCCCCCCCCCCCCCCCCCCCCCCCCC5CCCCCCCCCCCCCCCCCCCCCCCCCCCCCCCCCCCCCCCCCCCCCCCCC*CCCCCCCCCCCCCCCCCC5CCCCCCCCCCCCCCCCCCCCCCCCCCCCC*CCCCCCCCCCCCCCCCCCC*C*CCCCCCC*C**CCCCCC5C55CCC5CC*5CCCCCCCCCC5CCCC**CCC55CCC*CCCCC5CCCCCCCCCC55CCCC*C5C***55C5C5CCC*###
@VH01349:24:AACVJTHM5:1:1103:40840:31480 2:N:0:AGGTGAGA+CGGATAGA
TTGACGGGACTACAAGGGTATCTAATCCCGTTCGCTCCCCATGCTTTCGCGTCTGAGTGTCAAAGCAGGCCCAGAAAGTCGCCTTCGCCACAGGAGTTCCTCGGGATCTCTACGCATTTCACCACTACACCCCGAATTCCACTTTCCTCTGCCTGTTTCCAGTTGTGCAGTTTGGCACGGCCTCGCCCGGTTGAGCCGGGGGCTTTCACGCACCACTTACACAGCCACCTGCACGCCCTTTACTCCCAGTAAATCCGGATAACCCTTGCCTCCTAGCTTTTACCGCGGCTGCTGGCACTTA
+
CCCCCCCCCCCCCCCCCCCCCCCCCCCCCCCCCCCCCCC5C5C*CCCCCCCCCCCCCCCCC55CCCCCCCCCCCCC5CCCCCCCCCCCCCCCCCCCCCCCCCCCCCCCCCCC*CCC*CCCCCCCCCCCCCCCC5C*CCC*CCCCCC5CCC5CCC5CC5CCCCCCCC**C5CCCCCCC*CC5CCCCC55CCCC5C5CCCC**CCCCCCCCCCCCCCCCCCCCCC*5C*CC5CCC*C*CCCCC55**5CCCCCCCC5*CCCCCC5**CC5CC5CCCC**C5C5C5C*C5**C555C*C55###
@VH01349:24:AACVJTHM5:1:1103:33872:32351 2:N:0:AGGTGAGA+CGCATAGA
TTGACGGGACTACTGGGGTTTCTAATCCTGTTTGCTCCCCACGCTTTCGTGCATGAGCGTCAGTGCAGGCCCAGGGGATTGCCTTCGCCATCGGTGTTCCTCCGCATATCTACGCATTTCACTGCTACACGCGGAATTCCATCCCCCTCTGCCGCACTCCAGCCATGCAGTCACAAATGCAGTTCCCAGGTTGAGCCCGGGGATTTCACATCTGTCTTGCAAAGCCGCCTGCGCACGCTTTACGCCCAGTAATTCCGATTAACGCTCGCACCCTACGTATTACCGCGGCTGCTGGCACTGG
+
CCCCCCCCC5CC*CCCCCCCC5CCCCCCCCCCCCCCCCCCCCCCCCCCCCCCCCCCCCC5CCCCCCCCCCCCCCCCCCCCC*CCCCCCCCCCCCCCCCCCCCCCCCCCCCCCCC*CCCCCCCCCCCCCC5CCCCCCCCCCCCCCCCCCCCCCCCCCCCCCCC5CCCCCCCCCCCCCCCC*CCCCCCCCCCCCCCCCCCC5CCCCCCCC5CCCCCCCCCCCCC5C5C5*CCC*5*CCCCCCCCCC*C*C5CC5CCCC5CCCCC*CCCCCCCCCCCCCCCCCCC*C5**CCC55CCCCCC###
@VH01349:24:AACVJTHM5:1:1103:13630:32446 2:N:0:AGGTGAGA+CGCATAGA
TTGACGGGACTACCGGGGTATCTAATCCTGTTTGCTCCCCACGCTTTCGTGCCTCAGTGTCAGTGCTGGTCCAGGTAGCCGCCTTCGCCACGGATGTTCCTCCCGATATCTACGCATTTCACTGCTACACCGGGAATTCCGCTACCCTCTACCGCACTCTAGACTGCCAGTATCCAATGCAATTCCCAGGTTGAGCCCAGGGCTTTCACATCAGACTTAACAAACCACCTACGCACGCTTTACGCCCAGTAATTCCGAGTAACGCTTGCACCCTTCGTATTACCGCGGCTGCTGGCACTTT
+
CCCCCCCCCCCCC5CCCCCCCCCCCCCCCCCCCCCCCCCCCC5CCCCCCCCCCCCCCCCC5CCCCCCCCCCCCCCCCCCCCCCCCCCCCCCCCCCCCCCCCCCCCCCCCCCCCCCCC5CCCCCCCCCCCCCCCCCCCCCCCCCCCCCCCCCCCCCCCCCCCCCCCCCCCCCCCCCCCCCCCCCCCCCCCCCCCCCCC55CCCCCCC*C5CCCCCCCC*CC*CCCCCC*CCCCC5C5CCCCCCCCCCCC*CCCCCCC5CCCCCC5CCC5CC**C*CCCCCC55C***CCC55C5CC5CC###
@VH01349:24:AACVJTHM5:1:1103:10884:32503 2:N:0:AGGTGAGA+GGCATAGA
TTGACGGGACTACACGGGTATCTAATCCTGTTTGCTCCCCACGCTTTCGCGGATGAGCGTCAGAACTGGCCCAGCTAGCCGCCTTCGCCACAGGTGTTCTTCCTGATATCTACGCATTCCACCGCTACACGAGGAATTCCGCTAGCCTCTACCAGTCTCCAGCCTGCCAGTATCGTACGCATTTCCGCAGTTGAGCTCCGGATTTTCACAAACGACTTAACAGACGGCCTGCCCGCGCTTTACGCCCAGTAATTCCGAACAACGCTTCCGCCCTCCGTCTTACCGCGGCTGCTGGCACATA
+
CCCCCCCCC*C5CCCCCCCCCCCCCCC*CCCC5CCC5CCCCCCCCCCC5CCCCCCC5CCCCCCCCCCCCCCCCC5CC*CCCCCCCCCCCCCCCCCCCCCC5CCCCCCCCCCCCC5CCCCCCC*C5CCCCC*CCCCCCCCCCCCCC*CCCC*CCCCCCCCCCCCCCC*C5CCCCCCCCCCCCCCCCCCCCCCC*CCCC5CCCC5CCCCCCCCCC*CCCCCCCCCCC*C5CCCCC*C5C*CCCCC55C5CCCC5C5CCCC5CCCC5*CC**C5C5CCCC*5CCCCCCC**CC5CC*C*5C###
@VH01349:24:AACVJTHM5:1:1103:54739:35304 2:N:0:AGGTGAGA+CGCATAGA
TTGACGGGACTACACGGGTATCTAATCCTGTTTGCTCCCCACGCTTTCGCGCCTCAGCGTCAGTTACAGACCAGAAAGCCGCCTTCGCCACTGGTGTTCCTCCACATCTCTACGCATTTCACCGCTACACGTGGAATTCCGCTTTCCTCTTCTGTACTCAAGTCCCCCAGTTTCCAATGACCCTCCACGGTTGAGCCGTGGGGTTTCACATCAGACTTAAAGGACCGCCTGCGCGCGCTTTACGCCCAATAATTCCCGACAACGCTTGCCACCTACGTATTACCGCGGGTGCTGGCACATG
+
CCCCCCCCCCCCCCCCCCCCCCCCCCCCCCCCCCCCCCCCCCCCCCCCCCCCCCCCCCCCCCCCCCCCCCC*CCC5CCCC5CCCCC5CCC*C*CCCCCCCCCCCCCCCCCCCCC*CCCCCCCCCCCC5CCCCCCCCCCCC*CC*CC5CCCCCCCCCCCCCCCCCCCCCCCCCCCCCCCCC*CCCC55CCCCCCCC5CCCCCC*5CCCCCC*CC55CCCCCCC5C*CCCCCCCC*C5C*CC5CC**CC*CC55CC5***C5CC5C5C55CCCC5C5CC*C55C555*C5*C5C55C5CC###
@VH01349:24:AACVJTHM5:1:1103:18231:36365 2:N:0:AGGTGAGA+CGCATAGA
TTGACGGGACTACCCGGGTTTCTAATCCCGTTCGCTACCCATGCTTTCGCGTCTTAGCGTCAGTAATGCCCCAGCGTGCCGCCTTCCCCACTGGTATTCCTCCGGATCTCTACGGATTTCACCACTACACCCCGAATTCTACACCCCTCTACCATCCTCTAGTTACGCAGTATCACACGACCTCCCGCGGTTTAGCCGAAGTCTTTCACGCCTAACATACGCAACCCCCTGCACGGCGTTTTCGCCCAGTAATTCCGGATATCGCTTGTGTCCTAGGTTTTACGGGGGGTGCAGGCACCAT
+
C5CCCC*CCCCCCCCCCCCCCCCCCC*CCCCCCCCCCCCCCC5CCCCCCCCC5CCCCCC5CCCCCCCC*CC*C*CCC5CCCCCCCC*CCCCCCCCCCCCCCC5*CCC*CCC5*C5CCC*CCC5CCC5CCCC5*5C5CCC*CCCC**CC*CC55CCCCCCCCCCCCC55C5CCC5C*55CCCCC5CC*CCCCC5*CCCCCCC5CCCCCC****CC55*5C*C5CC55CC5CC555**5*CCC*5555*5555*5C5*5555*5*5*555555555555555555*5555555**5*55*###
@VH01349:24:AACVJTHM5:1:1103:16357:40776 2:N:0:AGGTGAGA+CGCATAGA
TTGACGGGACTACCGGGGTTTCTAATCCTGTTTGCTCCCCACGCTTTCGCGCCTCAGCGTCAGTTGTGGTCCAGATGATCGCCTTCGCCACCGGTGTTCTTCCCAATATCTACGAATTTCACCTCTACAGTGGGAATTCCATCATCCTCTCCCACACTCAAGCCCTGCAGTATCAAGCGCGCTTCCCGGGTTAAGCCCAGGGCTTTCACACTCGACTAACAAGGCCGCCTACGCGCCCTTTACGCCCAGTAATTCCGAACAACGCTAGCCCCCTTCGTATTACCGCGGCTGCTCGCACTGG
+
CCCCCCCCCCCCCCCCCCCCCCCCCCCCCCCCCCCCCCCCCCCCCCCCCCC*CCCCCCCCCCCCCCCCCCCCC5CCCCCCCCCCCCC**CCCCCCCCCCCCCCCCCCCC*CCC5CCCCCCCCCCCCCCC*CCCCCCCCCCCCCCCCCC5CCCCCCCCCCCCC*CCC5*CCCCCC*CCC5CCCCCCC55C**CCCCCCCCCCCCCCCCCCCCCCCCCCCC5CCCCCCCCCCC5C5*CC*5CCC55*C*55CCCC*5C5C5*CCC5CCCCC5*55CCC5C5CC5CCCC5CC55C5*CCCC###
@VH01349:24:AACVJTHM5:1:1103:14596:42461 2:N:0:AGGTGAGA+CGCATAGA
TTGACGGGACTACAAGGGTATCTAATCCTGTTTGCTCCCCACGCTTTCGCACCTCAGTGTCAGTACCGGGCCAGTGAGCCGCCTTCGCCACTGGTGTTCTTGCGAATATCTACGAATTTCACCTCTACACTCGCAGTTCCACCCACCTCTCCCGGACTCGAAGATTCCCAGTATCAAAGGCAGTTGTGGAGTTGAGCTCCAGGATTTCACCCCTGACTTAAGAACCCACCTACGTGCGCTTTACGCCCAGTGATTCCGAGGAACGCTACCCCCCTTCGTATTACCGCGGCTGCTGGCATGT
+
CCCCCCCCCCCCCCC5CCCCCCCCCCCCCCCC5*CCCCCCCC5CCCCCCCCCCCCCCC5*CCCCCCCCCCCC5CCCCCCCCCCCCCCCCC**CCCCCCCCCC*CCCCCCCCCCCCCCCCCCC5CCCCCC5CCC5CCCCCCCCC5C5CCCCCCCCCCCCCC*CCCCCCCC*CCCC*C*C5*C5CCC*CCCC5CC5C5CCC5CCC5CCC5CCCC*CCCCCCCCCC55555C5555*555555555*555C5CCCC5CC5CC5*C55*555*5**5555CC5*CCC55555CC5CCCCC**###
@VH01349:24:AACVJTHM5:1:1103:37564:48121 2:N:0:AGGTGAGA+CGCATAGA
TTGACGGGACTACTGGGGTATCTAATCCTGTTTGCTCCCCTGGCTTTCGCTCTTCAGCGTCAGAACCGGTCCAGAAAGTCGCCTTCGCCACTGGTGTTCCTCCTGATATCTACGCATTTCACCGCTACACCAGGAATTCCACTTTCCTCTCCCGGCCTCAAGCTCCGCAGTATCGAAGGCGTGTCCACAGTTGAGCTGTGGGATTTCACCCCCGACTTACAGAGCCGCCTACGAGCTCTTTACGCCCAATGAATCCGAACAACGCTTGCTCCCCCCGTGTTAGCGCGGCTGCTGGCACTCT
+
CCCCCCCCCCCCCCCCCCCCCCCCCCCCCCCCCCCCCCCCCCCCCCCCCCCCCCCCCCCCCCCCCCCCCCCCCCCCCCCC5CCCCCCCCCCCCCC*CCCCCCCCCCCCCCCCCC5CCCC5CCCCCCCCCCCCCCCCCCCCCCCCCCCCCCCCC5CCCCCCC*CCCCCCCCCCCCCCCCC55CCCCCCCCCCCCCC5CCCCCCCCCCCCCCCCC5C5CCCCCC*C*CC5CC5CCC55CCC5CCCC*CCCCCCCCC5CCC55CCCCCCC5C5*C5CC5CCCCCC5C5*CC5CCCCC5CCC###
@VH01349:24:AACVJTHM5:1:1103:36163:48992 2:N:0:AGGTGAGA+CGCATAGA
TTGACGGGACTACTCGGGTTTCTAATCCTGTTTGCTCCCCACGCTTTCGCGCCTCAGCGTCAGTGTCGGTCCAGACGGCTGCCTTCGCCGTCGGTGTTCTTCCCAATATCTACGAATTTCACCTCTACACTGGGAATTCCACATCCCTCTCCCGGATTCGAGCCTGCCAGTCTCGGACGGAGTTCCCGGGTTGAGCCCGGGGATTTCACGTTCGACTTAGCAGGCCCCCTACGCGGCCTTTACGCCCAGTAATTCCGAACAACGCTTGCCCCCTCTGTATTACCGCGCCTGCTGGCACGAA
+
CCCCCCCCCCCCCCCCCCCCCCCCCCCCCCCCCC5CCCCCCCC5CCC5CCCCCCCCC5CCCCCCCCCCCCCCCCCCCCCCCCCCCCCCCCC5CCCCCCCCCCCCCCCCCCCCCCCCCCCCCC5C5CC5C5CCCCCCCCCCCCCCCC5CCC*CCCCCCCCCCCCCCCCCCCCCCCCCCCC*CCCCCCCCCCCC*CCCCCC5CCCC5CCCCCCCCCCCCCCCCCCC5C**CCCCC55*CCCCCC*CC*CCCCCCCC5CCCC*CC5C*C5C55*CCCCC555CCCCC5C5CCC*C5*5CC5###
@VH01349:24:AACVJTHM5:1:1103:17985:52892 2:N:0:AGGTGAGA+CGCATAGA
TTGACGGGACTACTCGGGTTTCTAATCCTGTTCGATCCCCACGCTTTCGCGCCTCAGCGTCAGTATGATGCCAGGTGGCTGCCTTCGCCATCGACGTTCCTTCCGATCTCTACGCATTTCACCGCTACACCGGAAATTCCACCACCCTCTCATCTACTCTAGTGCGATAGTTTGCGATGCTCTTCCCAGGTTAAGCCCGGGGCTTTCACATCACACACATCACACCGCCTACGCGGCCTTTACGCCCAGTAAATCCGATTAACGCTCGCACCCTCTGTATTACGGCGGCTGCTGGCACATC
+
CCCCCCCCCCCCCCCC5CCCCCCCCCCCCCCCCCCCC5CCCCCCCCCCCCCCCCCCCCCCCCCCCCCCCCCCCC5CCCCCCCCCCCCCCCCCCCCCCCC*CCCCCCCCCCCC5CCCCCCCCCCC5CCCCCCCCCC5CCCCCCCCCCCCCCCCCCCCCCCCCCCCCCCCCCCC5*CCCC*CC5CCCCCCCCCCCCCCCCC5CCCC5CCCCCCCCCCCCCC5C5CCCCCCCCCCCCC5CC*5C5CC5CCCCCCCCCCC5C*CCC55CCC5CCCC5CC5CCCCC5C5CC5CCC5CCCC*CC###
@VH01349:24:AACVJTHM5:1:1103:60874:53593 2:N:0:AGGTGAGA+CGCATAGA
TTGACGGGACTACTAGGGTTTCTAATCCTGTTTGCTCCCCACGCTTTCGCGCCTCAGCGTCAGATACGGGCCAGGAAGCCACCTTCGCCACCGGTGTTCCTCTCGATATCTACAGATTTCACCCCTACACCGAGAGTTCCACTTCCCTCTCCCGCCCTCTAGCGAGGTAGTTTCGAGGGGCATTCCTTAGTTAAGCCAAGGGATTTCACACTCGACTTGCCAAGCCGCCTGCCGGCCCTTTACGCCCAGTAATTCCCAACAACACTAGCGCCCTCCGTATTACCGCGGCTGCTGGCAGTGC
+
CCCCCCCCCCCCCCCCCCCCCCCCCCCCCCCCCCCCCCCCCCCCCCCCC5CCCCCCCCCCCCC5CCCCCCCCCCCCCCCCCCCCCCCCCCCCCCCCCC5CCCC5CCCCCCCCCCCCCCCCCCCCCCCCCCC5CC*5CCCCCCCCCCCCCCCCCCCCCCCC*C5CCCCCCCCCCC*CC*C*5CCCCCCCCCCCCCCCCCCCCCCCCCCCCCCCC5CCCCC*CCC**C5*CCC***55CCCCCCCC*CC*5CC5C5C5*C5CC55C5CC*C*5*555*CC5CC*5*C555*CC5C*55**###
@VH01349:24:AACVJTHM5:1:1103:30937:54823 2:N:0:AGGTGAGA+CGCATAGA
TTGACGGGACTACAAGGGTATCTAATCCTGTTTGCTCCCCACGCTTTCGCGTCTCAGCGTCAGTATCCAACCAGGGGGGCGCCTTCGCCACCGGTGTTCCTCCCGATATCTACGCATTTCACCGCTACACCGGGAATTCCACCGCCCTCTTTGGTACTCTACCTTGCCAGTTTCATGCGTCGTTCCTCGGTTAACCCGAGGGATTTCACACATGACTTAGCAGACGGCCTACACGCCCTTTACGCCCAATAATTCCGAACAACGGTTCCACCCTCTGTATTACCGCGGGTGCTCGCAGACG
+
CCCCCCCCCCCCCCCCCCC5CCCCCCC*CCCCCCCCCCC5CC*5CCCCCCC5*CCCCCC5CCCCCCCCCCCCCC*CCC*5CCCCCCC*CC*CC5CCCCCCC*CCCCCCC5CCCCCCC5CCCCCC5CCCC5CCCCC5CCCCCCC*CCCCCCCCCCCCCCCC5*CCCCCCC*CCCCCCCCCC*CCC*CCC*CC5CC*CCCCCC*CC5CCC5CCCC5C*CCC5*CC5C5*CCCC5C55*CCCCCCCCC555CCCCCCCCCCCC*55C555*555*55*5**55555555**C5555*5555###
@VH01349:24:AACVJTHM5:1:1104:62294:3215 2:N:0:AGGTGAGA+CGCATAGA
TTGACGGGACTACAGGGGTTTCTAATCCCGTTCGCTCCCCAAGCTTTCGTGCCTCAGCGTCAGTCTAAACCTAGAGCGCCGTTTGCACCACTGGTGTTCCTCGGGATCTCTACACATTTCACCGCTACACCCCGAATTCCGCGCTCCTCTGTTTCACTCTAGGTTAGCAGTCTGAGATGTCCTCCCCGAGTTTAGCCCGGGGCTTTCACGCCTCACTTGCCATGCCGCCTACGCACCCTTTACGCCCAGTAACTCCGGATAACGCTCGCCTCCTACGTTTTACCGCGGCTGCTGGCAGTAC
+
CCCCCCCCCCCCC5CCCCCCCCCCCCCCC*CCCCCCCCCCCCCCCCCCCCCCCCCCCCCCCCCCCCCCCCCCCCCCCCCCCCCCCCCC5CCCCCCCCCCCCCCCCCCCC5CCCCCCCCCCCCCC5CCCCCCCCCCCCCCCCCCCCCCCCCCCCCCCCCCCCC*CCCCCCC5CCCCCCCCCCCCCCCC*CCCCCC*CCCCC5CCCCCCCCCCCC*CCCCCCCCCCC*C*5CCCC55C5CCCCC*CCCCC*CCC55CC*C5CCCCCCCCCCCC*555CCCCCCC5**C555CC*CCCCC*###
@VH01349:24:AACVJTHM5:1:1104:19973:3764 2:N:0:AGGTGAGA+CGCATAGA
TTGACGGGACTACTGGGGTATCTAATCCTGTTCGCTCCCCATGCTTTCGCTCCTCAGCGTCAGTTAATGCCCAGAGACCTGCCTTCGCCATCGGTGTTCCTCCTGATATGTGCGCATTTCACCGCTACACCAGGAATTCCAGTCTCCCCTACATCACTCTAGTCTGCCCGTACCCACCGCACATCCGAGGTTGAGCCTCGGACTTTCACGATAGACGCGACAAACCGCCTACGACCTCTTTACGCCCAATAATTCCGGATAACGCTTGCGCCCTACCTATTACCGCGGCTGCTGGCACCGT
+
CCCCCCC*CCCCCCCCCCCCCCCCCCCCCCCCCCCCCCCCCCCCCCCC5*CCCCCCC5*CCCCCCCCC*CCCCCCCCCCCCCC*CCCCCCCCCCCCCCCCCCCCCCC5C5CC5CCCCCCCCCC5CCCCCCCC*CCCCCCCCCCCCCC*CCCCCCCC5C5CCCCCCCCC*CCC5CCCCCCCCC55CCCCCCCCCCC*CC5CCC5CC5CCC5CCCCC*CCCCC*CCCCC55*CC*5*CC55C5CCC555CCCCCCCC5C*CCCC*5CCCC5CC*CC5C*C5C5C5CCC5CCCCC5C5*CC###
@VH01349:24:AACVJTHM5:1:1104:34497:5903 2:N:0:AGGTGAGA+CGCATAGA
TTGACGGGACTACACGGGTTTCTAATCCTGTTTGCTCCCCACGCTTTCGCGCCTCAGTCTCAGTATCAGTCCAGGTGGCCGCCTTCGCCACTGGTGTTCCTTCCGATATCTACGCACTTCACCGCTACACCGGAAATTCCTCCACCCTCTACTGTACTCCAGTCAATCAGTATAAGTTGCTGTTCCTAGGTTAAGCCGACGGGTTTCACAACTCACTTAATCAACCACCTACGGGGCCTTTACGCCCAGTAACTCCGATTAACGCTCGCACCCTCTGTATTACCCCGGCTGCTGGCACTTG
+
CCCCC*CCCCCC*CCCCCCCCCCCCCCCCCCCCCCCCCC*CC5CCCCCCCCCCCCCCC*C*CCCCCCCCCC*CCCCCCCCCCCC*CCCCCCC*CCCCCCCCCC*CC*CCCCCCCCCC*C*CC5CCC5*CC5*CCCCC*CCCC*CCCCC5CC5CCCCCCCCCCCCC*C5C5CCCCCCCC*C5CCC55CCC*55CCC5C*5*5**C5**C*5C5C55C5CC5C555CC*555C5CC****5555*5**C5CC555C555CC*55555555555**C555C*CC*C**55*55***55555###
@VH01349:24:AACVJTHM5:1:1104:32565:7191 2:N:0:AGGTGAGA+GGCATAGA
TTGACGGGACTACAGGGGTTTCTAATCCTGTTTGCTCCCCACGCTTTCGCGCCTCAGCGTCAGTTATAGGCCAGAAAGTCGCCTTCGCCACTGGTGTTCCTCCACATCTCTACGCATTTCACCGCTACACGTGGAATTCCACTTTCCTCTCCTACACTCAAGTCATCCAGTTTCCGATGCGAACCCGGGTTGAGCCCCGGGCTTAAACACCAGACTTAAATGACCGCCTCCGCGCGCTTTACGCCCAATAATTCCGGACAACGCTTGCCCCCTACGTATTACCGCGGCTGCTGGCACGTAC
+
CCCCCCCCC*CC5CCCCCCCCCCCCCCCCCCCCCCCCCCCCC5CCCCCCCCCCCCCC*5C5CCCCCCCCCCCCCCCCCCCCCCCCCCCCCCCCCCCCC*CCCCCCCCCCCCCCCCCCCCCCCCCCCCCCCCC5CCCCCCCCCCCCCCC5CCCCCCCCC5CCCCCCCCCCCCCC*CC*CC5CCCC5*CCCCCCCCCCCCCCCCCCCCCCCC5CCCCC5CCCCCCCCCC*C*5CCC*CCC555CCCC555*55555*5CC5CC5*CCC5C5*55*555CCCCC55*C555C5CCCCC*C*###
@VH01349:24:AACVJTHM5:1:1104:48263:7588 2:N:0:AGGTGAGA+CGCATAGA
TTGACGGGACTACCGGGGTTTCTAATCCTGTTTGCTCCCCACGCTTTCGCGCCTCAGCGTCAGTTACAGACCAAAGAGCCGCCTTCGCCACTGGTGTTCCTCCACATCTCTACGCATTTCACCGCTACACGTGGAATTCCGCTCTTCTCTTCTGCACTCAAGTTCCCCAGTTTCCAATGACCCTCCCCGGTTGAGCCGGAGGCTTTCACATCAGACTTAAGGAACCGCCTGCGCGCGCTTTACGCCCAATAATTCCGGACAACGCTTCCCACCTACGTATTACCGCCGCTGGTGGCACGTA
+
CCCCCCC*C5CCCCCCCCCCCCCCCCCCC5CCCCCCCCCCCCCCCCCCCCCCCCCCCCCCCCCCCCCC*CCCCCC*CCCCCCCCCCCCCCCCCCCCCCCCCCCCCCCCCCCCC5CCCCCCCCCCCCCCCCCCCCCCCCCCC*CCCCCCCCCCC*CCCCCCC5CCCCCCCCCCC*5CCCCCCCCCCCCC5CCCCCC5CCCC*C5CCCCCCCC*CCCCCCCCCCCCCCC5CC*CCCCCCCCCCCCCCCCCCCC5C555CCCCCCCCCC**CCCCCCCCC5CCCCC555*5C55*CC5*C5###
@VH01349:24:AACVJTHM5:1:1104:67918:7740 2:N:0:AGGTGAGA+CGCATAGA
TTGACGGGACTACTAGGGTATCTAATCCTGTTCGCTACCCACGCTTTCGTGCGTCAGCGTCAGTTACAGCCTAGTAAGCTGCCTTCGCTATCGGTGTTCTTGACGATATCTATGCATTTCACCGGTACACCGTCAATTCCGCCTACCTCATCTGTACTCAATCCGGGCAGTTTTTCAGGGAGCTCCCAAGTTGTGCTTGGGCATTTCACCTAAAAATTGCAGGGACGCCTACGCACCCTTTAAACCCAATAAATCCGGACAACCCTCGGCACCTTCGGATTTCGGCGGCTCCTGGCACGCA
+
CCCCCCCCCCCCCCC5CCCCC*CCCCCCCCCCCCCC*CCCCC5CCCCCCCCCCCCCCC*CCC*CCC*5C5*CC5CCC5CCC5CCCCCCCCCC5CCCCCCCCC*CCC*5C*CCC5CCCCC5CC*C*C55C5C*CCC5CCCC5C5CCCCCCCC5CCC5CCCCCC*C*5*5CCCCCCC55C5*CC*CCC5CC*CC**55CCC5C*CCCCCCC55CCC5*C5*CCC555CC*5CCC5CCCC55CCCCC5CCC5C5CC5C5*CCCC55*5C555CC5C5*55**C*****5555*55555*55###
@VH01349:24:AACVJTHM5:1:1104:33115:7853 2:N:0:AGGTGAGA+CGCATAGA
TTGACGGGACTACCGGGGTTTCTAATCCTGTTTGCTCCCCACGCTTTCGCGCCTCAGCGTCGGACCCGGCCCAGCAGGCCGCCTTCGCCACCGGTGTTCTTCCCGATATCTACGCATTCCACCGCTACACCGGGAATTCCACCTGCCCCTACCGGTCCCTAGACATGCAGTCTCGAAACCGGGTCCGGGGTTGAGCCCCGGTCTTTCACTCCCGACTTTGATGTCCGGCCGCGCGCGGTTTACCCCCAGTGATTCCGAACAACGCTTGCGCCCTCCGTCTTACGGCGGCTGCTGGCACTGC
+
CCCCCCCCCCC5CCCCCCCCCCCCCCCCCCCCCCCCCCCCCCC5CCCCCCCCCC5CCCCCCCCCCCCC*CCCCCCCCCCC**CCCCCC*CCC5CCCCCCCC5CCCCCCCCC5CC5CCCCCCCCCCCCCCCCCCCCCCCCCCCCCCCCCCCCCCCCCC*CCCCCC5CC*CCCCCCCCCC*5C5C*CC5CCCCCCCCCC*CCCCCCCCCCCCC*CC**CC**CC555C5*CC555*5C**CC5C5*C*CC*55555CC*CC55555C555*5555*55*555*5555*55*5*5555555###
@VH01349:24:AACVJTHM5:1:1104:61499:8819 2:N:0:AGGTGAGA+CGGATAGA
TTGACGGGACTACAAGGGTATCTAATCCTGTTCGCTCCCCATGCTTTCGCTCCTCAGCGTCAGTTAATCCCCAGAGACCTCCCTTCGCCATGGGTGTTCCTCCTGATATCTGCGCATTTCACCGCTACACCAGGAATTCCAGTCTCCCCTACATCACTCTAGTCTGCCCGTACGCACCGCAGATCCGGAGTTGAGCCCCGGACTTTCACGGCAGACGCGACAAACCGCCTACGAGCTCTTTACGCCCAATAATTCCGGATAACGCTTGCGCCCTACGTATTACCGCGGCTGCTGGCACGAA
+
CCCCCCCCCCCCCCCCCCCCCCCCCCCCCCCCCCCCCCCCC5C*CCCCCCCCCCCCCCCCCCCCCCCC*5CCCCCCCCCC*C5CCCCCC5C*CCCCCCCCCCCCCCCCCCCCCCCC5CCCCC*C*CC*CCCCCCCCCCCCCCCCCC*C*CCCCCCC*CCCCC*5CCCCC5CC**CCCC5CCC5CCCCCCCCCCCCCC5C*CCCCCCCC5C5CC55CC*CCCCCCC5CCCCC5CCC*5CCCCCCCCCC5C5C*CC55CCCC*CC*CCCCCCC55CCCCC5CCC5C5CCC5CC5CCCCCC###
@VH01349:24:AACVJTHM5:1:1104:29157:9425 2:N:0:AGGTGAGA+CGCATAGA
TTGACGGGACTACTAGGGTATCTAATCCTGTTTGCTCCCCACGCTTTCGCACCTCAGCGTCAGTATCGAGCCAGTGAGCCGCCTTCGCCACTGGTGTTCCTCCGAATATCTACGAATTTCACCTCTACACTCGGAATTCCACTCACCTCTCTCGAACTCCAGATCAACAGTTTTAAGGGCAGTTCCGGGGTTGAGCCCCGGGATTTCACCCCTAACTTGCTGGTCCGCCTACGTGCGCTTTACGCCCAGTAATTCCGAACAACGCTAGCCCCCTCCGTATTACCGCGCCTGCTGGCACTAA
+
CCCCCCCCCCCCCCCCCCCCCCCCCCCCCCCCCCCCCCCCCCCCCCCCCCCC*CCCCCCCCCCCCCCCCC5CCCCCCCCCCCCCCCCCCCCCCCCCCCCCCCCCCCCCCCCCCCCCCCCCCCCCCCCCCCCCCCCCCCCCCCCCC*CCCCCCCCCCCCCCC5CCCCCCCCCCCCCCC*CCCCCCCCCCCCCCCCC5CCCCCCCCCCCCCCCCCCCCCCCCCCCCCCCCCCCCCC*5C*CCCCCCCCCCCCCCCCCCCC5C5CCCCCCCCC5C5CCCCCCCCCC5555CCCC*CCCCC5###
@VH01349:24:AACVJTHM5:1:1104:57447:10030 2:N:0:AGGTGAGA+CGCATAGA
TTGACGGGACTAGTGGGGTTTCTAATCCTGTTTGCTCCCCACGCTTTCGCACCTCAGCGTCAGTATCGAGGCAGTGAGCCGCCTTCGCCACTGGTGTTCCTGCGAATATCTACGAATTTCACCTCTACACTCGCAATTCCACTCACCTCTCTCGAACTCAAGATTGCCAGTATGAAAGGCAGTTCCGCGGTTGAGCCCCGGGATTTCACCCCTCGCTTAACAATCCCCCTACGTGCGCTTTACCCCCAGTAATTCCGAACAACGCTAGCCCCCTTCGTATTACCGCGGGTCCTGGCACCGC
+
5CCCC5CCCCCC*CCCCCCCCC5CCCCC5CCCCCCCCC55CC5CCCCCCCCCCCCC5CCCCCCCCCCCCC*CC5CCCC*C55CCCCCCCCCCCCCCCCCCCCCCCCCC55CCCCCCCCCCCCCC5CCC*CC5CCC5*CC*CCCCCCCCCCC5CCC**CC5CCCC5CC5CCC*C*5CCCC5CCCC555*CCCCCCC5CCCC*5CCCC*CCCC*CCCCCCCC5*CCC5*55CCC*CC5C5CCCCC**CC5CC5CCC5555555555*55555*5*55*555*5555555555**C5555*###
@VH01349:24:AACVJTHM5:1:1104:33550:11469 2:N:0:AGGTGAGA+CGCATAGA
TTGACGGGACTACTGGGGTATCTAATCCCGTTCGCTCCCCTAGCTTTCGCGCCTCAGCGTCAGTGTCAGCCCAGCAACCCGCCTTCGCCGCAGGTGTTCCTCTCGATATCTACGCATTTCACCGCTACACCGAGAATTCCTGTTGCCCCTTCTGCACTCTAGCCCGGCAGTATCGGCTGACCTTTCGGAGTTAAGCCGGGAGATTTCACAGTCCACTTGCAGTGCCGGCTACGCGCCCTTTACGCCCAGTAAATCCGAACAACCCTTCGTCCCCCCGTATTACCGCGGCTGGTGGGACCTC
+
CCCCCCCCCCCCCCCCCCCC5CCCCCC5CCCCCCCCCCCCCCCCCCCC*CCCCCCCC5CCCCCCCCCCCCCCCCCCCCC5CC5CCC*5CC5CCCCCCC*CCCCCCCCC55CCC5CCCCCCCCC*CCCCCCCCCC*CCCCC*5C5CCC*CC5CCCC5CCC**C55CCC**5C*55*5CCC5555CC5**C*5C*5*55*555*555555*55*5*55555555C5C*5*55*55**55*5C555C555555C*555555*5555**55*555*5C555555555555*5**5*555*55###
@VH01349:24:AACVJTHM5:1:1104:39988:11886 2:N:0:AGGTGAGA+CGCATAGA
TTGACGGGACTACTAGGGTTTCTAATCCCGTTTGCTCCCCTGGCTTTCGCTCCTCAGCGTCGATACCGGTCCAGGATGCCGCCTTCGCCACCGGTGTTCCTCCAGATATCTACGCATTTCACCGGTACACCTGGAATTCCGCATCCCTCTCCCGGATCCAAGCCTGCCAGTCTCGGCCGCAATTCCTCGGTTAAGCCCAGGGCTTTCACAGCGGACTTAGCAGGCCGCCTACGAGCCCTTTACGCCCAGTAATTCCGAACAACCGTTGGCCCCCCCGTATTTCGGGGGCTGCTGGCACACC
+
CCCCCCCCCCCCCCCCCCCCCCCCCCCC5CCCCCC5CCCCC5CCCCCCCCCCCCCCC*CCCCCCCCC5CCCC*C5CCCCCC*CC5CCCCCCCCCCCCCC5CCCCCCC*CCCCCC55CCCCCCC*CCCCCCC*CCCCCCC5CCC*CCCCCCCC5C*C55CCCCCCC5CCCC5C5CC5C5CC5CCCCCCCCCCCCCCCC*5C5*5*CCCCCCCC*CCCCCCC*CCC5*CC5CCC5C*CCC5CCCCC*CC5CCCCCCCCCCC5CC***CCCCC5*C5CCC55CC**C*5555C*5C*CC*5###
@VH01349:24:AACVJTHM5:1:1104:50175:14574 2:N:0:AGGTGAGA+CGCATAGA
TTGACGGGACTACAGGGGTTTCTAATCCTGTTTGCTCCCCACGCTTTCGCACATGAGCGTCAGAACCGGCCCAGCTAGCCGCCTTCGCCACCGGTGTTCCTCCTGATATCTACGCACTTCACCGCTACACCAGGAATTCCGCTAGCCTCTACCGGTCTCCAGTCCCTGAGTATCCGCTGCACCTCCGGGGTTGAGCCCCGTGATTTAACAGTGGACTTAAGAGACCGCCTGCGTGCGCTTTGCGGCCAGTGATTCCGAACAACCCTTGCGCCCTCCGTCTTACCGCGGCTGCTGGCACATT
+
CCCCCC5CCCCCCCCCCCCCCCCCCC5CCCCC5CCCCCCCCCCCCCCCCCC5CCCCCCC*CCC5CCCC*CC5CCCCCCCCCCCCCCCCCCCCCCCCCCCCCCCCCCCCCCCCCC5CCCCCCC55*CCCCCCCCCCCCCCCCCCCCCCCC5CCCCCC55CCCCCCC*C*CCCCCCCCCCC5CCCCCCCC5CCCCCCC*CCCCCCCCCCCCC*CCCCCC5CCCCC55CCC5CCCCC*CC*C55C**5CCC5C*5*C55CCCCCCC*CCCC*5CCC*CCC555CCCC*C55CC*55CCCC5###
@VH01349:24:AACVJTHM5:1:1104:50762:15010 2:N:0:AGGTGAGA+CGCATAGA
TTGACGGGACTACTCGGGTATCTAATCCTGTTTGCTCCCCACGCTTTCGAGTCTCAGCGTCAGTGACGGTCCAGAGAGCCGTCTTCACCACCGGTGTTCCTCCTGATATCTACGCATTTCACCGCTACACCAGGAATTCCACTCTCCCATTCCGTACTCTAGCCTGCCAGTTTCCGCCGCACCCTCCCAGTTGAGCCGGGAGATTTCACAACGGACTTGGCAAACCGCCTACACTCGCTTTACGCCCAGTAATTCCGAACAACGCTAGCTGCCTACGTATTACCGCGGCTGCTGGCACCAC
+
CCCCCCCCCCCCCCCCCCCCCCCCCCCCCCCCCCCCCCCCCCCCCCCCCCCCCCCCCCCCCCCCCCCCCCCCCCCCCCCCCCCCCCC*CCCCC5CCCCCCCCCCCCCCC5CCCCCCCC5CCCCCCCCCCC*CCCCCCCCCCCCCCCCCCCCC5CCCCCCCCCCCCC*CCCCCC5CCCCCCCCCCCCCCCCCCCCCCCCCCCCCCCCCCCCCCCCCCCCCC5CCCCCCCCCCCCCCCCCCCCCCCCCCCCCC5CCCCCCCCCCC5*CC5CCC5CCCCCCCCCCC***CCCC**5CCCCC###
@VH01349:24:AACVJTHM5:1:1104:50952:15123 2:N:0:AGGTGAGA+CGGATAGA
TTGACGGGACTACAGGGGTTTCTAATCCTGTTTGCTCCCCACGCTTTCGCACATGAGCGTCAGAACCGGCCCAGCTAGCCGCCTTCGCCACCGGTGTTCCTCCTGATATCTACGCACTTCACCGCTACACCAGGAATTCCGCTAGCCTCTACCGGTCTCCAGTCCCTCAGTATCCGCTGCACCTCCGGGGTTGAGCCCCGTGATTTAACAGTGGACTTAAGAGACCGCCTGCGTGCGCTTTGCGCCCAGTGATTCCCAACAACGCTTGCGCCCTCCGTCTTACCGCGGCTGCTGGCACATT
+
CCCCCCCCCCCCCCCCCCCCCCCCCCCCCCCCCC*CCCCCCCCCCCCCCCCCCC5CC5CCCCC5CCC5CCCCCCCCCCCCCCCCCCCCCC*CCCCCCCCCCCCC5CCCCCCCC5CCCCC5CCCCCCCCCCCCCCCCCCCCCCCCCCCCCCC*CCCCC5CCCCCCCCCCCCCCC5CC*CCCCCCCCCCC5C5CCCC**CCCCCCCCCCCCCCC*C5CCC*CCC5CCC5CCCCCCCCCCCC5CCCCCCCCCC5CCCCC*CCCC*CCCCC55C*C55*C*C5CCCCCCCC5*C*CC55CCC###
@VH01349:24:AACVJTHM5:1:1104:75398:15180 2:N:0:AGGTGAGA+CGCATAGA
TTGACGGGACTACTAGGGTATCTAATCCTGTTTGCTCCCCACGCTTTCGCGCCTCAGCGTCAGTTACAGACCAGAAAGCCGCCTTCGCCACTGGTGTTCCTCCACATCTCTACGCATTTCACCGCTACACGTGGAATTCCGCTTTCCTCTTCTGTACTCAAGTTCTCCAGTTTCCAATGACCCTCCACGGTTGAGCCGTGGCCTTTCACATCAGACTTAAAGAACCCCCTGCGCCCGCTTTACTCCCAATAATTCCGGACAACGCTTGCCACCTACGTATTTCCGGGGCTGCTGGGACCAT
+
CCCCCCCCCCCCCCCCCCCCCCCCCCC5CCCCCC*CCCCCCCC*CCCCCCC*CCCCCCCCCCCCCCC55CCCCCCCC5CCCCCCCCC5CCCCCCCCCCCCC5*CCCCCC*CCC5CCCCCCCC*CCCCCC*CCCCCCCCC5C5CCCCCCCCCCCCCCC5CCC5CCCCCCC*CCC5CCC**5CC5*CC5CCCCC5CC*CCCCC**CCCC*CC*5555CC5C555*5*5*5555555*5555C5*5**55555555*5*5555C555*55C55C*C**5555C5**55*5**55555555*###
@VH01349:24:AACVJTHM5:1:1104:49664:15312 2:N:0:AGGTGAGA+GGCATAGA
TTGACGGGACTACTCGGGTATCTAATCCTGTTTGCTCCCCACGCTTTCGAGTCTCAGCGTCAGTGACGGTCCAGAGAGCCGTCTTCACCACCGGTGTTCCTCCTGATATCTACGCATTTCACCGCTACACCAGGAATTCCACTCTCCCATTCCGTACTCTAGCCTGCGAGTTTCCGCCGCACCCTCCCAGTTGAGCCGGGAGATTTCACAACGGACTTGGCAAACCGCCTACACTCGCTTTACGGCCAGTAATTCCGAACAACGCTAGCTGCCTACGTATTACCGCGGCTGCTGGCACCAC
+
CCCCCCCCC*CCCCCCC5CCCCCCCCCCCCCC*CCCCCCCCCCCCCCCCCCCCCCCCCCCCCCCCCCCCCCCCCCCCCCCCCCCCCCCCCCCCCCCCC5CCCCCCCC5CCCCCCCCCCCCCCCCCCCCCCCC*CCCCCC*C5CCCCCCC5CCCC5CCCCCC*CC5CC*CCC5CCCCCCC*CCCCCCCCCCCC*C5CCCCCC5C5C*55CCCCC5CCCC5CCCCC55CCCCCCCCCC5C*CC*5C55*CCCC5CC5*C555555555555C5C55CC*C5*C*555**5C5**55C555###
@VH01349:24:AACVJTHM5:1:1104:48320:15748 2:N:0:AGGTGAGA+CGCATAGA
TTGACGGGACTACCGGGGTTTCTAATCCTGTTTGCTCCCCACGCTTTCGCGCCTCAGCGTCAGGTCCGGACCAGAGAGCCGCTTTCGCCACCGGTGTTCCACCCAATATCTACGAATTTCACCTCTACACTGGGTATTCCACCCTCCTCTTCCGGCCTCCAGCCCTGGTGTTTCGGCCGCACCTCCGGGGTTGAGCCCCGGGCTTTCACAACCCGACTGCCAGGGCCGCCTACGCGCCCTTTACGCCGAGTGATTCCGAACAACCCTAGCACCCTCCGTCTTACCGCGCCTGCTGGCAATC
+
CCCCCCCCCCCCCCCCCCCCCCCCCCCCCCCCCCCCCCCCCCCCCCCCCCCCCCC5CCCCCCCCCCCCCCC5CCC*CCCCC5CCCCCCCCCCCCCCCCCCCC5CCCCCCCCCCCCCCCCCCCCCCCCCCCCCCCCCCC5CCCCCCC5CCCCCCCCC5CCCCCCCC5C*CCCCCCCCC5C*C*5CCCCCCCCCCCCCCCCCCC*CCCCCCCC***CCCC*CC555CCCC5CCCC5CCCCCCCCCCCCC*5C5*CCCC*CCCCC55*CCC*55555555555CC5*5555*5C5555*55###
@VH01349:24:AACVJTHM5:1:1104:11983:16032 2:N:0:AGGTGAGA+CGCATAGA
TTGACGGGACTACACGGGTATCTAATCCTGTTTGCTCCCCACGCTTTCGTGTTTCAACGTCAGAAATGGACCAAGAAGCTGCCTTCGCCATTGGTGTTGCTCTCGAGATCTACGCATTTTACCGCTACTCCGAGAATTCCACTTCTCTCTTCCACCCTCTAGTGTACCAGTATCCACTGCTTATTCCCGGTTGAGCCGGGAGATTTAACAACAGACTTAATTCACCGTCTACACACCCTTTACGCCCAATAATTCCGAATAACCCTCGCAGCCCTCGTCTTACCGGGGCTGCTGGGAGACC
+
CCCCCCCCC*CCCCCCCCCCC*CCCCCCCCCCCCCCC5CCCCCCCCCCCCCCCCCCCCCCCC5CCCCCCCCCCCCC*CCCC5CCCCC5CCCCCCC5CC5CCCCCCCCCCCCCCC*CCCC5CCCCCCC5CCCCCC*C5C5*C5CCC*CCC555CCCCCCCCCCCC*CC5C5CCCCCC5C*CCCCCC5CCC5CCCCCCCCCCCCCCCCCCCCCCCCCCCCCC5CCC5CCC5C*5CCC5CC*55C*55CC5C**555C555555*5**5*555555C55555555*55*55555*C5**5*###
@VH01349:24:AACVJTHM5:1:1104:34743:16335 2:N:0:AGGTGAGA+CGCATAGA
TTGACGGGACTACAAGGGTATCTAATCCTGTTTGCTCCCCACGCTTTCGCGCCTCAGCGTCAGTTACAGACCAAAGAGTCGCCTTCGCCACTGGTGTTCCTCCACATCTCTACGCATTTCACCGCTACACGTGGAATTCCACTCTTCTCTTCTGGACTCAAGTCCCCCAGTTTCCAATGACCCTCCACGGTTGAGCCGTGGGGTTTGACATCAGACTTAAAGGACGGCCTGGGCGCGCTTTACGCCCAATAATTCCGGACAACGCTTGGCACCTACGTATTACGGCCGCTGCTGGCACTGT
+
5CCCCCCCCCCCCCCCCCCC*CCCCCCCCCCCCC5CCCC*CCC*CCCCC**5CCCC*CCCCCCCCCCCC5C5CCC*C5C*CCCCC***CCCCCCCCCCCCCCCCCCCCCCCC*CCCCCCC5C*C5C*CCC*CCCCCCCCCC5C5*C5C5555C5*CCCCCCCC5*C*5*5C*555CCCC55CCCC5CCCC5CCC*5CCCCCC*CCC5CCC5CCC*CCCCCC*5CCCC*5CC5C*C*5*5CCCC5*5*CC55CC5C555C5CC*5*C5C55*5**5*5555555*55*5*555555555###
@VH01349:24:AACVJTHM5:1:1104:30596:16392 2:N:0:AGGTGAGA+CGCATAGA
TTGACGGGACTACCGGGGTTTCTAATCCTGTTCGCTCCCCATGCTTTCGCTCCTCAGCGTCAGTTAATGCCCAGAGACCTGCCTTCGCCATCGGTGTTCCTCCTGATATCTGCGCATTTCACCGCTACACCAGGAATTCCAGTCTCCCCTACATCACTCTAGTCTGCCCGTACCCACCGCAGATCCGGAGTTGAGGCCCGGACTTTCACGGCAGACGCGACAAACCGCCTACGAGCTCTTTACCCCCAATAATTCCGGATAACGCTTGCGCCCTACGTATTACCGCGGCTGCTGGCACATA
+
CCCCCCCCCCCCCCCCCCCCCCCCCCCC5CCCCCCCCCCCCCCCCCCCCCCCCCCC5CCCCCCCCCCCC5CCCC5CCCCCCCCCCCCC*CCCCCCCCCCCCCCCCCCCCCCCCC5CCCCCCCCCCCCCC**CCCCCCCCCCCCCCCC*CCCCCCCCCCCCCCCCCCCCCCCCCCCCC*CCCCCCCCCCC5CC5CC*CCCCCCCCCCCCCCC5CCCCCCCCCCCCCC*CCCCCCCCCCCCCCC***C*CCCCC5C5CCCCC5CCCCCC5CCCC*CCCCC5CCC5C5CC5CCC5C5CCCC###
@VH01349:24:AACVJTHM5:1:1104:46256:17887 2:N:0:AGGTGAGA+CGCATAGA
TTGACGGGACTACTAGGGTATCTAATCCTGTTTGCTCCCCACGCTTTCGCACCTCAGCGTCAGTACCGGACCAGTGAGCCGCCTTCGCCACTGGTGTTCTTCCTAATATCTACGAATTTCAGCTCTACACTAGGAATTCCACTCACCTCTTCCGGACTCGAGACTTGCAGTATCAAAGGCAGTTCCGAGGTTGAGCCCCGGGATTTCACCCCTGACTAACAAATCCGCCTACGTGCGCTTTACGCCCAGTAATTCCGAACAACGCTAGCCCCCTTCGTATTACCGCGGCTGCTGGCACCGT
+
CCCCCCCCCCCCCCCCCCCCCCCCCCCCCCCCCCCCCCC*CCCCCCCCCCCCCCCCCCCCCCCCCCCCCCCCCCC5CCCCCCCCCC5CCCCCCCCCCCCCCCCCCCCCCCCCCCCCCCCCC*CCCCCCCCCCCCCCCC*CCCCCCCCCCCCCCCCC5CCCCCCCCCCCCCCCCCCCCCCC5CCCC*CCCCC5CCC5C5CC*5CCCCCCC5CCCCCCCCCCCCCC5CCCCCCCCCCCCCC55CC5CCCCCCCCCCCCCC5CCCC**C*CCCC5CCCCCCC5CCC*CCC55C*55CCCCC###
@VH01349:24:AACVJTHM5:1:1104:74034:19080 2:N:0:AGGTGAGA+CGCATAGA
TTGACGGGACTACACGGGTTTCTAATCCTGTTTGCTCCCCTAGCTTTCGCTCCTCAGCGTCGGTATCGGCCCTGAGAGCCGCCTTCGCTACTGGTGTTCCTCCCGATATCTGCGCATTTCACCGCTACACCGGGAATTCCACTCTCCTCTACCGAACCCTAGCCACAACAGTTTCGACCGGCGTCCCGGGGTTGAGGCCCGGGTTTTCACGGCCGTCTTGTTGAGCCGCCTTCGAGCTCTTTACGCCCAATAAATCCGGACAACGTTCCCCCCCTACGTATTATCGCGGCCGCTGGCCGCT
+
CCCCCCCCCCCCCCCCCCCCCCCCCCCCCCCCCCCCCCCCCCCCCCCC*CCCCCCCCCCCCCCCCCCCCCCCCCCCCCCCC*CCCCC*CCCCCCCCCC5CCCCCCCCCCCCCCCCC5CCCCCCCCCCCCCCCCCCCCCCCCCCC5CCCCCCCCCCCC5CCC5CCCCCCCCCCCCCCCC5CCCCCCCCCCCC*CC**5CCCCCC*5CC*C55CCC5*5CCCCCCC55*5*5C*5555*C5C5555C55CCC**555*555555555C5***55*5555**5555**5555***55*555###
@VH01349:24:AACVJTHM5:1:1104:49285:19667 2:N:0:AGGTGAGA+CGCATAGA
TTGACGGGACTACTCGGGTATCTAATCCTGTTTGCTCCCCACGCTTTCGCACCTCAGCGTCAATCTTCGTCCAGGACAGCGCCTTCGCCACTGGTATTCCTCCCGATATCTACGAATTTCACCTCTACACCGGGAATTCTCTGTCCCCCTCCGAGATTCAAGCGACACAGTTCGCGATGCACTTCCAGGGTTGAGCCCTGGGCTTTCACATTCCGCTTACGCCGCCGCCTACGCGCGCTTTACGCCCAATAATTCCGAGCAACGTTCGCACCCTCCGTATTACCGCGGCTGCTGGCACGTT
+
CCCCCCCCCCCCCCCCCCCCCCCCCCCCCCCCCCCCCCCCCCCCCCCCCCCCCCCCCCCCCCCCCCCCCCCCCCCCCCCCCCCCCCC5CCCCCCCCCCCCCCCCCCCCCCCCCCCCCCCCCCCCCCCC*CCCCCCCCCCCCCCCC*CCCCCCCCC5CCCCCCC*CCCCCCCC*C*CCCCCC5CCCCCCCCCC*CCCCCCCCCCCCCCCCCCC5C*CCCCCCCC55CC*CCC55*5*CC5CCCC5C*5CC55C5CC5C5C*CCCCCC5CCCCCCCCC5CCCCC5***555CC5CCCC5C###
@VH01349:24:AACVJTHM5:1:1104:40234:20651 2:N:0:AGGTGAGA+CGCATAGA
TTGACGGGACTACCCGGGTTTCTAATCCTGTTTGCTACCCACGCTTTCGCACCTCAGTGTCAGTATTGGCCCAGGAAGTCGCCTTCGCCACTGGTGTTCCTTCCGATATCTACGCATTTCACCCCTACACCGGAAATTCCACTTCCCTCTACCATACTCTAGTCAAGCAGTATCGAATGCAATTCCCAGGTTAAGGCCAGGGCTTTCACATCCGACTTACGTAACCACTTACGTGCGCTTTACGGCCAGTTATTCCGATTAACGCTTGCACCCTCCGTATTACGGCGGCTGCTGGGACCGC
+
CCCCCCCCC*CCCCCC5CCCCCCCCCCCCCCCCCC5CCCCCCCCCCCCCCCCCCCCCCCCCCCCCCC**CCCCCC5CCCC*CCCCCCCC5CC5C5CCCCCCCC5CCCCCCCCC5CCCCC5CCC*CCCCCCCCCCCCCCCCCC55CCCCCCCCCCCC55CCCCCCCCCCCCC*C*CCCC5CC5CC5CCCC*C5*5**55*55*5555C5C5CCC55555C5**5*5*55*55555555*555555555555*5**55555555*5*555C55555CC5*555C5*5C**5555C5C*C5###
@VH01349:24:AACVJTHM5:1:1104:31505:24078 2:N:0:AGGTGAGA+CGCATAGA
TTGACGGGACTACTCGGGTATCTAATCCTGTTTGCTCCCCACGCTTTCGCACCTCAGCGTCAATACTTGTCCAGTCAGTCGCCTTCGCCACTGGTGTTCTTCCGAATATCTACGAATTTCACCTCTACACTCGGAATTCCACTGACCTCTCCAAGATTCAAGTTTTCCAGTTTCAAAGGCAATTCCGGGGTTGAGCCCCGGGCTTTCACCTCTGACTTAAAAAACCCCCTACGCGCGCTTTACGCCCAGTAATTCGGAACAACCCTAGCTCCCTCCGTATTACCGCGGCTGCTGGCACCCT
+
CCCCCCCCCCCCCCCCCCCCC5CCCCCCCCCCCCCCCCCCCCCCCCCCCCCCCCCCCCCCCCCC*CCCCCCCCCCCCCC5CCCCCCC5CCCCCCCCCCCCCCCCCCCCCCCCCCCCCCCCCC*CCCCCCCCCCCCCCCCCCCCCCCCCCCCCCCCCCCCCCCCCCCC5CCCCCCCCCC5CCCCCCCCC5CCCCCCCCCCC*CCCCCCCC5CCCCCCCCCCCCCCCC*CCCC5CCCCCCCCCCCC*5CCCC5C5CC*5C5CCC5**C*CCCCC55555CCCCCCC*C*C5C55CC5CC*###
@VH01349:24:AACVJTHM5:1:1104:9729:24911 2:N:0:AGGTGAGA+CGCATAGA
TTGACGGGACTACTCGGGTTTCTAATCCTGTTTGCTCCCCACGCTTTCGCACCTCAGCGTCAGTACCGGGCCAGTGAGCCGCCTTCGGCACTGGTGTTCTTGCGAATATCTACGAATTTCACCTCTACACTCGCAGTTCCACTCACCTCTCCCGCACTCAAGATCTCCAGTATCAAAGGCAGTTCCGGAGTTGAGCTCCGGGATTTCACCCCTGACTTAAAGACCCGCCTACGTGCGCTTTACGCCCAGTGATTCCGAGCAACGCTAGCCCCCTTCGTATTACCGCGGCTGCTGGGACGAT
+
CCCCCCCCCCCC5CCCCCCCCCCCCCCCCCCCCCCCCCC*CCCCCCCCCCCCCCCCCCCCCCCCCCCC555*CCCCCCCCCCCCCCC*CCCCCCCCCCCCCCCCCCCCCCCCCC5CCCCCCCC5CCCCCCCCCCCCCCCCCCCCCCCCCCCC*C*CCCCCCCC*CCCCC5CCCCCC5CC5CCCCCCCCCCC555555CCCC5CCCCCCCC5CCCCCCCCC55C*CC5CCCCCCCC5CCCCCC5CCC*CCCCC5CCC5CCC5CCC5CC5C55CCC5CCC5CCCCCC555CCCC555*C5###
@VH01349:24:AACVJTHM5:1:1104:20504:25839 2:N:0:AGGTGAGA+CGCATAGA
TTGACGGGACTACCAGGGTATCTAATCCTGTTTGCTCCCCACGCTTTCGTGCCTCAGTGTCAGTGCTGGTCCAGGTAGCCGCCTTCGCCACGGATGTTCCTCCCGATATCTACCCATTTCACTGCTACACCGCGAATTCCGCTACCCTCTACCGCACTCTAGACTCCCAGTATCCAATGCAATTCCCAGGTTGAGCCCAGGGCTTTCACATCAGACTTAACAAACCACCTACGCACGCTTTACGCCCAGTAATTCCGACTAACGCTTGCACCCTTCGTATTACCGCGGCTGCTGGCACTAC
+
C55CCCCCCCCC5CCCCCCCCCCCCCCCCCCCCCCCCCCCCCCCCCCCCCC*CCCC*CCC5CCCCCC*CCCCCC5CCCCCCCCC5C*CCCC*CCCCCC*C5CC5*CCCCCCC***C5CCCC5CC5C55CCC5*5C5C55C5CCCCC*CC5CC**CCC5CCCC*5C**C55C5CCC5CCCCC**555CC5*5C555*CCCCC5C5C5CC5C5CCCCCCCCCC5C55CC5C5CC5CC*5*C5CCCCC*CCC55555*55C*5CC55CCC55CCCCC5CCCC55C*CC5CCC55CCCCCC*###
@VH01349:24:AACVJTHM5:1:1104:73409:25990 2:N:0:AGGTGAGA+CGCATAGA
TTGACGGGACTACTCGGGTTTCTAATCCCGTTTGCTCCCCTAGCTTTCGCTCCTCAGCGTCAATGTCGGTCCAGGATGCCGCCTTCGCCACCGGTATTCCTCCCGATATCTACGCATTTCACCGCTACACCTGGAATTCTGCATCCCTCTCCCGAATTCAAGCCATCGAGTATCGGATGCAGTTCCCAGGTTGAGCCTGGGGAGTTCACATCCGACTTAGTTGGCCGCCTACGAGCCCTTTACGCCCAGTAATTCCGAACAACGCTTGCCGCCCCCGTATTACCGCGGCTGCTGGCAGAGC
+
CCCCC*CCCCCCCC5CCCCCCCCCCCCCCCCCCCCCCCCCCC5CCCCCCCCCCCCCC5CCCCCCCCC*CCC*CCC*CCCC5CCC5*CCCCCCCCCCC*C5CCC*CCCCCCC*CC*C5CCCCCCCCCC5CCCCCCCCCCCCCCCCCC*CCCCCCCCCCCCCCCCCCCC*CCCCCCCC5C5*55CCCCCCC5CCCCC5CCC*CCC*5C5C5CCC5CCCC555CCCCCCCCCCCC5CC5CCC5CCC5CC*C5CCCC*5C5CC5C555CCC55C55C****5CC55CC*5555C55C5C***###
@VH01349:24:AACVJTHM5:1:1104:54625:26028 2:N:0:AGGTGAGA+CGCATAGA
TTGACGGGACTACACGGGTTTCTAATCCTGTTTGCTCCCCACGCTTTCGTGCCTCAGCGTCAAATCAGGCCCAGCAAGCTGCCTTCGCAATCGGTGTTCTATGGCATATCTATGCATTTCACCGCTACATGCCACATTCCGCTTACCTCAACCTGTTTCAAGCAAAGCAGTATCAATCGCAGTCCCGCCGGTTGAGCCGGGGAATTTCACAACTGACTTACCTCGCCGCCTACGCACCCTTTAAACCCAGTGATTCCGGATAACGCTCGCACCCTCCGTATTACCGCGGCTGCTGGCACTC
+
CCCCCCCCCCCCCCCCCCCCCCCCCCCCCCCCCCCCCCCCCCCCCCC5CCCC5CCCCCCCCC5CCCCCCCCCCCCCCCCCCCCCCCCCCCCC5CCCCCCCCCCCCCCCCCCCC5CCCCCCCC*CCCCCCCCCCCCCCCCCCCCCCCCCCCCCCC5CCC*CCCCCCCCCCCCCCCCCCCCCCCCC55CCCCCCCCCCC5C5CCCCCCCCCCCCCCCC*CCCC*CCCCCC*CCCC*CCCCCCCCCCCCCCCCCCCCCC5CCCCCCCC*C5CCCCCCC*5CCCCCC55C**C*CC5CCCCC###
@VH01349:24:AACVJTHM5:1:1104:68997:26425 2:N:0:AGGTGAGA+CGCATAGA
TTGACGGGACTACAAGGGTTTCTAATCCTGTTTGCTCCCCACGCTTTCGCGCCTCAGCGTCAGTTACAGGCCAGAGAGCCGCCTTCGCCACTGGTGTTCCTCCCGATCTCTACGCATTCCACCGCTACACCGGGAATTCCGCTCCCCTCTCCTGCACTCAAGCTGACCAGTTTCAGGTGCCGGTCTGCGGTTGAGCCGCAGCCTTTCACACCTGACTTAATCAGCGCCCTGCGCGCGCTTTACGCGGAATAATTCCGCATAACGCTCCCCCCCTACGTATTACGGCGGGTGCTGGGAGTAG
+
CCCCCCCCCCCCCCCCCCCC5CCCCCCCCCCCC5CCCC5CCCCCCCCCCCCCCCCCC55CCCCCCCCCCCCCCCCCCCCCCCCCCCCCCCCCCCCCCCCCCCCCCCCCCCCCCCCCCCCCCCCC5CCCCC*CCCCCC55CC5CCCCC**CCCCCCC*CCCCCCC5CC5C5CCCCCCCC5*CC*C*CC*CCCCC55C5C5CC*55*CCCCC5CC**5*CCCCCC5C***5C55555C5CCCC5C5C5555C5*5*5C5**C5C55*5*555*C555*C5**5555*555*555555*5*###
@VH01349:24:AACVJTHM5:1:1104:66877:27069 2:N:0:AGGTGAGA+CGCATAGA
TTGACGGGACTACTAGGGTTTCTAATCCTGTTTGCTCCCCACGCTTTCGCGCCTCAGCGTCAGTTACAGACCAGAAAGCCGCCTTCGCCACTGGTATTCCTCCCGATATCTACGGATTTCACCCCTACACCGGGAATTCTGCCTTCCTCTCCGGGACTCTAGCGAGACAGTATCAGCTGCAATTCCGGGGTTGAGCCCCGGGCTTTCACAACCGACTTGCCAAGCCGCCTACACGCGCTTTACCCCCAATGATTCCGAACAACGCTTGCACCCTCCGTATTACCGCGGCTGCTGGGACCAT
+
C5CCC5CCC*CCCCCCCCCCCCC55CCCCCCCCCCC*CCCCCC*CCCCCCCCCCCCCCCCCCCCCCCCCCCCCCCCCCCC55CCCCCCCCCCCCCCCCCC55CCCCCCCCCCCCCCCCCCCCCC*CCCCCCCCCCCCCCCCCCCCCCCCCCC*CCCCCCCC5*C*C*CCCCCC*5CCCCC5CC5C**CCCC5CC*CCC5*CCCCCCCCCCCCC5CCCCC5CCCCCCC5CCCCCCCCCCCCCCC**5CCCC*CCCC5CCCCCCC5CCCCCCCCCCC**CC5C*555*C555*5CCC*C*###
@VH01349:24:AACVJTHM5:1:1104:37867:27561 2:N:0:AGGTGAGA+CGCATAGA
TTGACGGGACTACTCGGGTATCTAATCCTGTTTGCTCCCCACGCCTTCGCGCCTCAGCGTCAGTTACAGACCAGAAAGCCGCCTTCGCCACTGGTGTTCCTCCACATCTCTACGCATTTCACCGCTACACGTGGAATTCCGCTTTCCTCTTCTGTACTCAAGTTCTCCAGTTTCCAATGACCCTCCACGGTTGAGGCGTGGGCTTTCACATCAGACTTAAAGAACCGCCTGCGCGCGCTTTACGCCCAATAATTCCGGACAACGCTTGCCACCTACGTATTACCGCGGCTGCTGGCACCCT
+
CCCCCCCCCCCCCCCCCCCCCCCCCCCCCCCCC5CCCCCCCCCCCCCCCC55CCCCC*CCCCCCCCCCCCCCCCCCCCCCCCCCCCCCC5CCCCCCCCCCCCCC*CCCCCCC5CCCCCCCCCCCCCCCCCCC5CCCCCCC*CCCCCCCCCCCCCCCCCCCCCCC*CCCC*CCCCCCC55CCC*CCCCCCCCCCC*5CCCCCCCC*CCCCCCCCCCC5CCCC*CC*CCC5CCCCCC5CCCCC5CCCCCC555CCCCCC555*5*555C*C5CC5CC555C55C5*5555C55*555555###
@VH01349:24:AACVJTHM5:1:1104:65400:27826 2:N:0:AGGTGAGA+CGGATAGA
TTGACGGGACTACAAGGGTATCTAATCCTGTTTGCTCCCCACGCTTTCGCGCCTCAGCGTCAGTTACAGACCAGAAAGCCGCCTTCGCCACTGGTGTTCCTCCACATCTCTACGGATTTCACCGCTACACGTGGAATTCCGCTTTCCTCTTCTGTAGTCAAGTCCCCCAGTTTCCAATGACCCTCCACGGTTGAGGCGTGGGCTTTCACATCGGACTTAAACGACCGCCTGCGCGCGCTTTACGCCCAATAATTCCGCACAACGCTTCCCACCAACGTATAACCGCGGCTGCTGGAACTGA
+
*C**CCC*CC*C5C5CCCC5*5555555*55555555555555555555C5C5C5*C*5C5C5CC55C5C*5C*5C55CC5CC5*CC5CC**CC55CCCCCCCCC*CC**CC5C5CCCCCC5*5CCCCCC5**5C5CC5C5*C555*555CCCCC5*C*5C*55CC55C5CC5C5CC5*5555C5CCC5CCC*5**5CCCCC*5CC5CCCC5C*C*5555**55*5*5**55555*555555*5*5*5*5C555*5555*55*5*55555**5*55*5*5*555**55*55*5*5***###
@VH01349:24:AACVJTHM5:1:1104:15637:29833 2:N:0:AGGTGAGA+CGCATAGA
TTGACGGGACTACAGGGGTTTCTAATCCTGTTTGCTCCCCACGCTTTCGCGTCTCAGCGTCAGCAAGGATCCAGCAAGTCGCCTTCGCCACTGGTGTTCCTGCGAATATCTACGAATTTCACCTCTACACTCGCAATTCCACTTGCCTCTATCTTGCTCCAGGCTTGCAGTTTTGGAGGCAGTTCCGAGGTTGAGCCTCGGGATTTCACCCCCAACTTGCAAGCCCGCCTACACGCGCTTTACGCCCAGAAAATCCGAACAACGCTACCCCCCTTCGTATTACCGCGGCTGCTCGCACATG
+
CC*CC*CCCCCCCCCCCCCCCCCCCCCCCCCCC*CCCCCCCCC*CCCCCC5CCCCCC*CCCCCCCCCCCCCCCCCCCCCCCC5CCC5CC5*C5CCCCCCCCCC*CCC5CCCCC5C5CCC*CCCCCCCCCC55*CCCCCCCCCCCCCCC5CCCCCCC*CCCCCCC5CCCCC5C5CCCCCC5CCC**CCCCCCC*CC*5CCCC**CCC5CCCC55C555*5CCC5C*5CCCCC5C*CCC*CCCC5CC*C55*55CC5CCCCC5C*CCC**CC*555555C*55C*5555555C5CCCC5C###
@VH01349:24:AACVJTHM5:1:1104:56045:29947 2:N:0:AGGTGAGA+CGCATAGA
TTGACGGGACTACCCGGGTTTCTAATCCCGTTCGCTCCCCTAGCTTTCGCAGTTCAGCGTCAGTGTCGGCCCAGCAACCCGCCTTCGCCGCAGGTGTTCCTCTCGATATCTACGCATTTCACCGCTACACCGAGAATTCCAGTTGCCGCTTCCGCACTCTAGCCCTGCAGTATCGGCTGACCTTTCCGGGTTAAGCCCGGAGATTTCACAACCGACTTACAGTGGGCGCGTACCCGCCGTTTACGCCGAGTAAATCGGAACTAGGGTTGGTCCCGCCGGATTACCGTGGCTCCTGGCAATG
+
CCCCCCCCCCCCCCCCCCCCCCCCCCCCCCCCCCCCCCCCCCC5CCC5CCCCCCCCCCCCCC*CCCCCCCCCCCCCC5CCCCCCCCCCCCCCCCCCCCCCCCCCCCCCCCCCCC5CCCCCCCCC*CCCCCC55CCCCC*C*CCCCCC*C55CCC*CCC5C5C5C*CC**C5CCC*5*CCCC5CCCC5C5CCCC5*CC5*5CCCCC5CC5CCC*C5CCCCCC*CCC*C5C5C5C55CCC*5CCC**55C*5555555**555*5**55*5*5*5*555555*55555*55555*5*55*###
@VH01349:24:AACVJTHM5:1:1104:19481:31367 2:N:0:AGGTGAGA+CGCATAGA
TTGACGGGACTACCAGGGTTTCTAATCCTGTTTGCTCCCCACGCTTTCGTGCCTCAGCGTCAGTACTGGTCCAGAGAGCCGCCTTCGCAACTGATGTTCCTCCCGATCTCTACGCATTTCACTGCTACACCGGGAATTCCACTCTCCTCTACCGTACTCTAGCTCGCCAGTATCGATCGCCATTCCCAGGTTGAGCCCGGGGCTTTCACGACACACTTAACAAACCGCCTACGCACGCTTTACGCCCAGTAATTCCGAGTAACGCCTGCACCCTTCGTATTACGGCGGCTGCTGGCACTGA
+
CCCCC*CCCCCCCCCCCCCCCCCCCC5CCCCCCC5CCCCCCCCCCCCCCCCCCCCCC*CCCCCCCCCCCCCCCCC*CCCCC5CCCCCCCCCCCCCCCCCCCCCCCCC5CCCCCCCCCCCCCCCCCCCCCCCCCCC5CCC5CCCCC*5CCCCCCCCCCCCCCCCCCC*CCCCCCC*CCCC5CCCCCCCCCCCCC5CCCCCCCCCCCCCCCCC5C**CCCCCCCCCCCC*CCCCCC*C5CC5CCCC*C*C5**CC5CCCCCCCCCCCCCC5CC5CCC5CCCCC55*5555C*5555555*###
@VH01349:24:AACVJTHM5:1:1104:71648:32219 2:N:0:AGGTGAGA+CGCGTAGA
TTGACGGGACTACCAGGGTTTCTAATCCTGTTTGATCCCCACGCTTTCGTGCCTCAGTGTCAATATTCGTGTAGCCAGCTGCCTTCGCAATTGGTGTTCTATGTCATATCTAAGCATTTCACCGCTACATGACATATTCCGCTAACCTCCACGGTATTCAAGACTGATAGTATCAATGGCAGTTCCCAAGTTAAGCTCGGGGATTTCACCACTCACTTACCAACCCACCTACGCACCCTTTAAACCCAGTGAATCCGGATAACGCTTGCACCCTCCGTATTACCGCGGCTGCTGGCACGTC
+
CCCCCCCCCCCCCCCCCCCCCCCCCCC*CCCCCCCCCCC5CCCCCCCCCCCCCCCCCCCC*CCCCCCCCCCCCCCCCCCCCCCCCCCCCCCCCCCCCCCCCCCCCCCCCCCCCCCCCCCCCCC5CCC*CCCCCCCCCCCCCCCCCCCCCCCCCCCCCCCCC5CCCCCCCCCCCCCCCCCCCCCCCCCCCCCCC*CCCCCCCCCCCC*CCCC*C*C*CC*CC*CCCCCC5C5C*CC5CCCCC5CCC55C5CCCCCC*CCCCCC5C5CC*CC*CCCCC5C5*CC5C5C55CC*CC*CCC*###
@VH01349:24:AACVJTHM5:1:1104:16508:32749 2:N:0:AGGTGAGA+CGCATAGA
TTGACGGGACTACTAGGGTTTCTAATCCTGTTTGCTCCCCACGCTTTCGCGTCTCAGCGTCAGAACTGGTCCAGCTGGCCGCCTTCGCCACGAGTGTTCTCCCCCATCTCTACGCATTTCACCGCTACACAGGGAATTCCACCAGCCCCTCCCAGCCTCAAGCTCCGCCGTTTCCGTGGCTCAATACAGTTGAGGTGTATGCTTTCACCACCGACCTGCGAAGCCCCCTACACGCCCTTTACGCCCAATAATTCCGAACAACGCTTGCCCCTTCCGTATTACCGCGGCTGCTGGCACGATA
+
CCCCCCCCCCCCCCCCCCCCCCCCCCCCCCCCCCCCCCCCCCCCCCCCCCCCCCCCCCCCC5CCCCCCCCCCCC*CCCCCCCCCCCC5CCCCCCCCCCCCCCCCCCCCCCCCCCCCCCCCCCCCCCCCCCCC5CCCCCCCCCCCCCC55CCCCCCCCCCCCCCCC5*5CCCCCC*CCC**C*CCCCCCCCCC555CCCCCCCCC5CCCCCC*CCCCCC*CC55CC**5CCCC5*5*5CC5C55C5CCC5C5C5C55CCCCCCC*C55C*CC55CCCC*5CC5C5C5CCC*CC*5C*5*###
@VH01349:24:AACVJTHM5:1:1104:76003:35248 2:N:0:AGGTGAGA+CGCATAGA
TTGACGGGACTACTCGGGTTTCTAATCCTGTTTGCTCCCCACGCTTTCGCGCCTCAGCGTCAGTTACAGACCAGAAAGCCGCCTTCGCCACTGGTGTTCCTCCACATCTCTACGCATTTCACCGCTACACGTGGAATTCCGCTTTCCTCTTCTGTACTCAAGTTCTCCAGTTTCCAATGACCCTCCACGGTTGAGCCGTGGGCTTTCACATCAGACTTAAACAACCGCCTGCGCCCGCTTTACGCCCAATAATTCCGGACAACGCTTGCCACCTACGTATTACCGCGGCTGCTGGCACCAG
+
CCCCCCCCCCCCCCCCCCCCCCCCCCCCCCCCCCCCCCCCCCCCCCCCC5C5CCCCCCCC5CCCCC5*CCCCCCCCCC5CC*CCCCCCCCCCC*CCCCCCCCC5CCCCCCCCCCCCCC5CCCCCCCCCC5CCCCCCCCCCCCCCCCCCCC5CCCCC*CC5CCCCCCCCCCCCCCCCCCCCCCCCCCCCCCCCCCC*C*5CCCCCCCCCCCCCCCCC5CCCCCCCCCCCCCCC5C*CCCCCCCC5C5CCCCCCCCCCC*5CCCCC*CC5CCC5*CCC5C55CCCCC*CCCCC5CCCC*C###
@VH01349:24:AACVJTHM5:1:1104:42696:36592 2:N:0:AGGTGAGA+CGCATAGA
TTGACGGGACTACACGGGTATCTAATCCCGTTTGCTCCCCATGCTGTCGCGCTTTAGCGTCAGGTATGGCCCACCGTGTCGCCTTCGCCACTGGTGTTCGTCCGGATCTCTACGCATTTCACCACTACACCCGGAATTCCACACCCCTCTACCATCCTCTAGTTTGGCAGTATGCAACGACCTCTCCCGGGTTAGCCGAGAGCTTTCACCCCCCACTTAACAAACCCCCCACAAGCCCTTTACGCCCAGTAACTCGGGATAACGTTGGTCTCCATCGTTTTACCGCGGGTGCTGGGACGGG
+
CCCCCCCCCCCCCCCCCCCCCCCCCCCCC5CCCCCCCCCCCCCCCCCC*CCCCCCCCCCCCCCCCCC5CCCCC*CCC*C55CCCC*C5CC5CCCCCCCCCCCC*CC*C55*CC5CC5CC*C5CCC555C5CC555555CC*5C5**5555*55555*5*555555555C55*5*55*5555555555555*55*555555555555*55*55***5*5555555*5*55*555*5*55*5555*5555*5555*5**55555*555*55*5555**55555555C55**555555*55###
@VH01349:24:AACVJTHM5:1:1104:24537:37974 2:N:0:AGGTGAGA+CGCATAGA
TTGACGGGACTACCCGGGTTTCTAATCCTGTTTGCTCCCCACGCTTTCGTGCCTCAGTGTCAATGATCGCTTAGTAAGCTGCCTTCGCTATCGGTGTTCTATGTCATATCTAAGCATTTCACCGCTACATGACATATTCCGCTTACCTCAACGATACTCAAGATTGATAGTATCCACGGCAGTTCCCAAGTTAAGCTTGGGGATTTCACCAGGGACTTACCAATCCACCTACGCACCCTTTAAACCCAGTGAATCCGGATAACGCTTGCACCCTCCGTATTACGGCGGCTGGTGGCACTTC
+
CCCCCCCCC*CCCCCCCCCCCCCCCCCCCCCCCC5CCCCCCCCCCCCCCCCC5CCCCCCCCCCCCCCCC5CCCCCCC5CCC*5CCCCCCCCCCCCCCCCCCCCCCCCCCCCCCCCCCCCCC5CCCCCCCCC*CCCCCC5CCCCCCCCCCCCCCCCC*CCCCCCCC5CCCCCCCCCCCCCCCCCCCCCC5CCCCCCCCC5CC5CC5CCC5CC*5CCCCCCCCCCCCCCCCCCCCC55*CCC*CCCC*C5CCCCCCCCCCCCCC*C*CCC55C*55C5CC*CCCCC55*555**C*5555###
@VH01349:24:AACVJTHM5:1:1104:61612:38542 2:N:0:AGGTGAGA+CGCATAGA
TTGACGGGACTACTAGGGTTTCTAATCCCGTTCGCTCCCCTAGCTTTCGCAGTTCAGCGTCACTGTCGGCCCAGCAACCCGCCTTCGCCGGAGGTGTTCCTCTCGATATCTACGCATTTCACCGCTACACCGAGAATTCCAGTTGCCCCTTCCGCACTCTAGCCCTGGCGTATCGGCTGACCTTTCCGGGTTAAGCCCGGAGATTTCTCAACCGACTTACAGTGGGCGCCTACCCGCCCTTTACCCCCACTAAATCCGAACAACCCTTCCTCCCGCCCTATTACCCCGCCTGGTGGCACTC
+
CCCCCCCCCCCCCCCCCCCCCCCCCCC*CCCCCCCCCCC5CCCCCCCC5CCCCCCCCCCCCC*C*5C5CCCCC*CCCCCC5CC*5CCC5**CCC55CC5C55CCCC5*5555*5555555CCC5CCCCCCCC5*CCC5*55C55CC5CC*C*55*CCC5C*5*5*55**5555**555*555555*5555C5CC5**5555555555*5555555555*555555*55555C*5*5CC55C*55*5**555CC55*555555*55*55555555555*55*555**55*55*55555*###
@VH01349:24:AACVJTHM5:1:1104:59643:39451 2:N:0:AGGTGAGA+CGCATAGA
TTGACGGGACTACCAGGGTTTCTAATCCTGTTTGCTCCCCACGCTTTCGCGCCTCAGCGTCAGTTACAGGCCAGAAAGCCCCCTTCGCCACTGGTGTTCCTCCATATCTCTACGCATTTCACCGCTACACATGGAATTCCGCTTTCCTCTCCTGCACTCAAGTCCCCCAGTTTCCAATGACCGCTTGCGGTTGAGCCGCAAGATTTCACATCAGACTTAAAGGACCGCCTGCGGGCGCTTTACGCCCAATAATTCCGCACAACGCTTGCCACCTACGTATTACCGCCGCTGCTGGCACGTA
+
CCCCCCCCCCCCCCCCCCCCCCCCCCCCCCCCCCCCCCCCCCCCCCCCCCCCCC5CCCCCCCCCCCCCCCC5C5CCC*CC*5CCCCC*CCCCCCCCCC5CCCCCCCCCCCCCCCCC5CCCCCCCCCCCCCCCCCCCCCCC5*CCCCCCCCCCCCCCCCCCCCC*C*CCCCCCCCCCC5CCCCC5CC55CCCCCC5CC5CC5CCCC*CC5CC5CCCCCCC5CCCCC*CCCC5C5C5CC5C5CCCC5C*CCCC5CC*55*C*5C55CC5C5CCC*CC55CCCC5*5C55CCCC5C5CCCC###
@VH01349:24:AACVJTHM5:1:1104:29555:40151 2:N:0:AGGTGAGA+CGCATAGA
TTGACGGGACTACTAGGGTATCTAATCCGGTTCGCTCCCCACGCTTTCGTCCCTCAGCGTCAGTACCAGACTAGTCGGCCGCCTTCGCCACTGGTGTTCCTCCCGATATCTACGCATTTCACCCCTACACCGGGAATTCCGCCGACCTCTTCTGGACTCTAGCTCCACAGTTTTAGATGCAATTTCAGGGTTAAGCCCTGAGCTTTCACATCTAACTTATGAAGCCGCCTACGGACCCTTTACGCCCAGTAATTCCGAGCAACGCTTGCCCCCTCCGTATTACCGCGGCTGCTGGCACCGT
+
CCCCCCCCCCCCCCCCCCCCCCCCCCCCC*CCCCCCCCCCCCCCCCCCCCCCCCCCCCCCCCC5CCCCCCCCCCCCCCC*5CCCCCCCCCCCCCCCCCCCCCC5CCCCC5CCC*CCCCCCCCC*5CCCCCC*C5CCC*CCCCCCCCCC5CCCCCCCCCCCCCCCCCCCCCCCCCCCCCC*C5CCC5C5CCCCCCCCCCCCCCCCCCCC5CCCC*CCCCCCCCCCCCCCC5CCC5C*CCC*C5C5*CCCCCCCCCCCC5CCCCC55C5C55C*CCC*5*55*5*5555C*CC555C*55###
@VH01349:24:AACVJTHM5:1:1104:71080:40549 2:N:0:AGGTGAGA+CGCATAGA
TTGACGGGACTACAAGGGTTTCTAATCCCGTTTGCTCCCCTAGCTTTCGCGCCTCAGCGTCAGTATTGGTCCAGGATGCCGCCTTCGCCACCGGTATTCCTCCAGATATCTACGCATTTCACCGCTGCACCTGGAATTCTACATCCCTCTCCCAAACTCGAGCCTTCCAGTATCAGACGCAGTTCCCAGGTTGAGCCGGGGGATTTCACGTCTGACTTAGATGGGCGCCTACGCCCCCTTTACGCCCAGTAATTGCGAACAACGCTTGCCACCTCTGTATTACGGCGGCTCCTGGGACCTT
+
CCCCCCCCCCCCC5C5CCCCC5CCCCCCCCCCCCCCCCCCCC5*CCCCCCCCCCCC**CCC5C*CCCCCCCCCCCCCCCCCCCCCCC*CCC5CCCCCCCCCCCCC5C5CCCCCCCCCCCCCCCCCCC5CCCCCCCCCCCCCCC5CCCCCCCC5CCCCCCCCCCCCCCCCCCCCCCCCC*5CCCCCCCCCCCC5CC5C5CCCC5*5CCCC5CCCCCCCCC5*CCC*CCCCCCCC5C*CCCC*5C**CCCCCCCCC*CCCCCCCC5*CCC555C5CC5CC55C55*5*5555*5555*55###
@VH01349:24:AACVJTHM5:1:1104:59113:45433 2:N:0:AGGTGAGA+CGCATAGA
TTGACGGGACTACAAGGGTATCTAATCCTGTTTGCTCCCCACGCTTTCGGGCCTCAGCGTCAGTTACAGACCAGAAAGCCGCCTTCGCCACTGGTGTTCCTCCACATCTCTACGCATTTCACCGCTACACGTGGAATTCCCCTTTCCTCTTCTGCACTCAAGTTCCCCAGTTTCCAATGACCCTCCACGGTTGAGCCGTGGGGTTTCACATCAGACTTAAGGAACCGCCTGCGCGCGCTTTACGCGCAATATTTCCGGACAACGCTTGCGACCTACGTATTACCGCGGCTGGTGGCACCGT
+
C5CCCCCCC5CCCCCCCCC5C5CCCCCCCCCCCCCCCCCCCC5CCC5C*CCCCCCCCCCCCCCCCCCCCCC5CCCCCCCCC*CCCCCCCCCCCCCCCCCCC5CCCCCCCCCCCCCCCCCCCCCC*C*CCCCCC5CCCCCC*CCCCCCC5CCCCC5CCCCCC*CCCC5CCCCCCCCCC55CCCCCCCCCCCCCCC*5C5CCCC*CCCCCCCCCCCCCCCCCCCCCCCCCCCCCCCCC5CCCCCC*C*CCCCC*CC*C*5*C*555*5*55*5*55555555*5555**555**555555###
@VH01349:24:AACVJTHM5:1:1104:59530:45812 2:N:0:AGGTGAGA+CGCATAGA
TTGACGGGACTACCCGGGTTTCTAATCCGGTTCGCTCCCCACGCTTTCGCGTCTCAGCGTCAGGTAAGGCCCAGAAAGCCGCCTTCGCCACTGGTGTTCCTCCCCATATCTACGCATATCACCACTACACCGGGAATTCCACTTTCCTCTGCCTCCCTCAAGTCCGCCAGTATCCGGGGACCTCTCCCAGTTGAGCCGCGAGCTTTCACCTCGAACTTAAGCAACCGCCTGCACGCCGTTTACGCCCAGTAAATTCGGACAACCCTTGCCACCTACCTATTACCGCGCCTCGTGCCCCCAG
+
CCCCCCCCC*CCCC*CCCCCCCCCCCCCCCCCCCCCCCCCCCCCCCCC5CCCCC5CCCCCCCC*CCCCCCC5CCCCCCCCCCC5CCC5CC**C*C*CC5CC*CC*CCCCCCC*CCCCCC5CCCC***CCCCCCCCCC*C5CCCCCC*CCCCCCCCC*CCCC*CC5CCCCCCC*CCCC5CC*CCCCCCCCCCCCC*CCC5CCCCC5CCCCCC*CCC5CC55**5C555555555555555C*C55C55CCC5C5C*5555*55**55555555555***555*5*555*55*C*5***5###
@VH01349:24:AACVJTHM5:1:1104:59037:47478 2:N:0:AGGTGAGA+CGCATAGA
TTGACGGGACTACAAGGGTATCTAATCCCGTTTGCTCCCCTGCCTTTCGCGCCTCAGCGTCAGAAGACGTCCAGCACCTCCCTTTCGCCACCGGCGTTCCTTCCCATCTCTACGCATTTCACCGCTCCATCGGAAGTTCCACATCCCCCTACCTCCCTCCAGACAGACAGTATCCAGGGCCCTTTTCCGGTTGGGCCGAAAGATTTCACCCCGCACTGGTCTGCCCCCCAACGCGCCCTTTACGCCCAGTCAATCCGCACAACCTTCCCACGGTTCGTCTTACCGCGGGTGGTGGCACAAC
+
5*CC5C55CCCCCCCCC5CCC*C5*CCCC5CCC55CCC*5C5*CCC*5C*C*CCC5C5*5555C*CC*5C**C5C55*5**5C555*555*555555555C5555555C5CCC5*C*C*5C*5CC*CCCC5C5C5CCC5555CC*5555CC555CCCCCCCCCCCCC5C**CCC*55C5C5CCC*CCCC*5C55C5*CCCC*CC555C5C555*C555555***5**55*55*55****555*5**5555*55*55**5555**5*5**5*55*5*5**5*5*5555***5*55*555###
@VH01349:24:AACVJTHM5:1:1104:42014:49125 2:N:0:AGGTGAGA+CGCATAGA
TTGACGGGACTACCGGGGTTTCTAATCCTGTTTGCTCCCCACGCTTTCGCGCCTCAGCGTCAGTCTCGGGCCAGTTGGCCGCCTTCGCTTCTGGTGTTCCTCCGAATATCTACGAATTTCACCTCTACACTCGGAATTCTACCAACCTCTCCCGAACTCCAGACACTCAGTATCAAAGGCAGTTCCGGGGTTGAGCCCCGGGATTTCACCCCTGACTTAAATGTCCGCCTACGCGCCCTTTACGCCCAGTAATTCCGAACAACGCTACCCCCCTTCGTATTACCGCGGCTGCTGGCACCGA
+
CCCCCCCCCCCCCCCCCCCCCCCCCCCCCCCCCCCCCCCC5CCCCCCCCC*CCCCCCCCC5CCCCC5CCC*CCCCCCCCCCCCCCC5CCCCCCCCCCCCCCCCCCCCCCCCC5C5CCCC*CCCC*CC*CCCC5CCCCCCCCCCC5CCCCC*CC5CCCCCCCCCCCCCCCCCCCCCCC5CCC*CCC5*CCC*CCCCC55CCCC55CC5CCCC55C5CCC5CCCCC*CCCCCC5*C****CCCC5C*C5C5*55*C555555CC5**555555555*555555C*C555CC5CCC*CCCC###
@VH01349:24:AACVJTHM5:1:1104:62559:52627 2:N:0:AGGTGAGA+CGCATAGA
TTGACGGGACTACTCGGGTATCTAATCCTGTTTGCTCCCCACGCTTTCGCGCCTCAGCGTCGGATCCGGCCCAGCGGGCCCGCTTCGCCACCGGTGTTCTTCCCGATCTCTACGCATTCCACCCCTACACCGGGAATTCCACCCGCCTCTACCGGTCCCCAGACCTGCAGTCTCGGAAGCCGCCCCCGGGTTTAGCCCCGGTCTTTCACTCCCGTCTTAGAGACCCGCCTGCGGGGGCTTTTCGCGGCGTGTTTGGGAACAACGCTGGCGGCGTGCGCGTTACTCGCGGTGGTGGGACAGT
+
CCCCCCCCCCCCCCCCCCCCCCCCCCCCCCCCCCCCCCC*CCCCCCCCCCCCCCCCCCCCCCCC55CCC5CCC*CCCCCC**CCCCCCCCCCCCCCCC*CCCCC*C*CCCCC**CC*C*CC5C*CCCCCCC*C5CCCCCCCCCCC*5CCCCCCCCCC*CCCCCCCCCCCCCCC*CCC5C*5CCCC5*CC5CC*C*CC*C*C*5CCC5C*5*****5*5***55*5555555*55555***55*55*5*555555555555555555*555*555555**5C5***5*5***5555**5###
@VH01349:24:AACVJTHM5:1:1104:23571:53479 2:N:0:AGGTGAGA+GGCATAGA
TTGACGGGACTACAGGGGTTTCTAATCCTGTTCGCTCCCCACGCTTTCGCGCCTCAGCGTCAGTACCGTCCCAGAGAGCTGCTTTCGCCATCGGTGTTCTTCCTGATATCTGCGCATTTCACCGCTACACCAGCAATTCCACTCTCCTCTTCCGGACTCTAGCCGACTAGTTTCCAACGACCGCAGGAGGTTAAGCCTCCAGATTTCACGTCGGACTTAGCCGGCCGCCTACGCGCTCTTTACGCGCAATAAATCCGGACAACGCAAGCCCCCTACGTATTACCGCGGCTGCTGGCACCTT
+
CCCCCCCCCCCC5CCCCCCCCCCCCCCCCCCCCCCCCCCCCCCCCCCCCCCCCCCCCCCCCCCCC*CCCCCCCCCCCCC*CCCCCCCCCCCCC*CCCCCCCCCCCCCCC5CCCC*C*CCCCC55CCCC5CCCC*5CCCCCC5C*CC5CCCCCCCCC*CCCCCCCCC5CCCCCCCCCC5CCCCCCCCCCC*CCCCC5CCCCCC*5CCCC*C**CCC*CC5CCCC*CC5CCCCCC5C*CCCCC*CCC5CCCC5CC*55C5CCCCCCC*55CCCCCC55*CC5*55*55555CCCC5C5*5###
@VH01349:24:AACVJTHM5:1:1104:59700:55827 2:N:0:AGGTGAGA+CGGATAGA
TTGACGGGACTACAGGGGTTTCTAATCCCGTTTGCTCCCCTGGCTTTCGTTCCTCAGTGTCAGATACAGTCCAGAACGCCGCCTTCGCCACCGGTGTTCCTCCAGATATCTACGCATTTCACCGCTACACCTGGAATTCCGCGTTCCTCTCCTGCACTCGACCCCGCCAGTCTCACACGCAGTTCCCCAGTTAAGGTGAGGGATTTCACGTGTGACTTAGGGGGCCACCTACGAACCCTTTACGCCCAGTAATTCCGAACAACGCTTGCCCCCCCCGTATTACCGCGGCTGCTGGCACAAC
+
CCCCCCCCCCCCCCCCCCCCCCCCCCC5CCCCCCCCCCCCCCCCCCCCCCC5CCCCCCCCCCCCCCCCCCC*CCCCCCCCCCCCCC5*CCCCCCCCCCCCCCCCCCCCCCCCCCCCCCCCCCC*CCCCCCC*CCCCCCCCCCCCCCCCCCCCC5CCCCCCC*CCCCCCC*CCCCCCCC5*CCCC5CCCCCCCCCC*C5CCCCCCCCCCCCCCCCCC5CCC*C5CCC*CCCCC5CCCCCCCCCCCCCCC5*CCCCCCCCCCCC*CCCCC**5C*CCC5CCC555C*C*CCCC5CC*5C*###
@VH01349:24:AACVJTHM5:1:1105:68372:3840 2:N:0:AGGTGAGA+CGCATAGA
TTGACGGGACTACCAGGGTTTCTAATCCCGTTCGCTCCCCACGCCTTCGCGCCTCAGCGTCAGGGTCGGCCCACCCGGCCGCCTTCGCTACTGGTGTTCCTCCCGATCTCTACGCATTTCACCACTACACCGGGAATTCCACCGGCCCCTACCGCCCTCAAGCCGATGAGTCCCCGACGACCCTCCCCGGTTGAGCCGGGGGCTTTCACGTCGGGCTTGACCAGCCGCCTGCGCGCGGTTTACGCCCAGTAATTCCGGACAACGCTCGGCCCCTACGTATTACCGCGGCTGCTCGCACATG
+
CCCCCCCCCCCCCCCCCCCCCCCCCCCCCCCCCCCCCCCCCCCCCCCCCCCCCCCCCCCC*CCCCCCCCCC5**C*5CCCC*CCCCCCCCCCCCCCCCCCCCC55*CCCCCCCCCCCCCCC*5CCCCCCCCCCC5CCCCCCCCCCCCCCCCCCCCC5C*CC5CCCCC*CCCCCCCCCC5CC*CC5CC5CCC5C*C5*555C5C5C*5CCCCCC*C*C5CC5CCCC*CC*CCC55C*5*CCCC*C5C555*5C*CC55*555*55555555555*555555555*555555555***55###
@VH01349:24:AACVJTHM5:1:1105:44305:4010 2:N:0:AGGTGAGA+CGCATAGA
TTGACGGGACTACAAGGGTATCTAATCCTGTTCGCTCCCCACGCTTTCGCTCCTCAGCGTCAGGGACGGCCCAGGGAGCCGCCTTCGCCACCGGTGTTCCTCCCGATATCTGCGGATTTCACCGCTACACCGGGAATTCCACTGCCCTCTGCCGCCCTCTAGCCTGCCCGTATCGACTGCAATTCCACGGTTGAGCCGTGGGCTTTCACAGCCGACGCGACAACCCGCCTACGAGCCCTTTACGCCCAGTAACTCCGGACAACGCACGCGCCCTACGTATTACCGCGGCTGCTGGGACGAT
+
CCCCCCCCCCCCC5CCCCCCCCCCCCCCCCCCCC5CCCC5CCCCCCCCCCCCCCCCCCCCCCC5CCCCCCCCCCC5CCCCCCCCCCCC5CCC5CCCCCCCCCCCCCCCCCC5CC*5CCCCCC5CCCCCC*CCC5CCCCCCCCC5CCCCCCCCCCCCCCCCCC5CCC5CCCCCCCCCCCCCCCCCCCCC5*CCCCC*CCC5CCCCCCCCCCCCCCCCCCCCCCC*CCCCCCCC***CCCCCCCCCCCC5CCCC5CC*C5CCCC5C*55CCCCCCC5C5CC5CC5C5555C5CCC5C*CC###
@VH01349:24:AACVJTHM5:1:1105:25597:8440 2:N:0:AGGTGAGA+CGCATAGA
TTGACGGGACTACACGGGTTTCTAATCCTGTTCGCTCCCCACGCTTTCGTGCCTCAGCGTCAATCCAGGTCTAGCCAGCTGCCTTCGCAATTGGTGTTCTATGGCATATCTATGCATTTCACCGCTACATGCCACATTCCGCTGACCTCATCCTAATTCTAGCACCGCAGTATCAAAAGCAATTTTACGGTTGAGCCGCAAACTTTCACTCCTGACTTACGGCGCCGCCTACGCACCCTTTAAACCCAGTAATTCCGGATAACGCTCGCACCCTCCGTATTACCGCGGCCGCTGGCACTCT
+
CCCCCCCCCCCCCCCCCCC5CCCCCCC5CCCCCCCCCC5CCCCCCCCCCCCCCCCCC5CCCCCCCCCC5CCCCCCCCCCCCCCCCCCCCCCC5CCCCCCCCCC5CCC5C5CCCCCCCCCCCCCCCCCCCCCCCCCCCCCCC5CCCCCCC5CCCCCC5CCCCCCCCCCC*CC5CCCCCCCC5CC5CCCCCCCCCCCC5CCCCCCCCCCC5CCCC5CCCCC5*C*CC5CCCCCCCCCCCCCCCCCCCCCC55CCCCC*CCCC5CCC*CCC*C*C5C5CCCC5*CCCCC5**555C*5*55###
@VH01349:24:AACVJTHM5:1:1105:56083:11886 2:N:0:AGGTGAGA+CGCATAGA
TTGACGGGACTACACGGGTATCTAATCCCGTTCGCTCCCCTAGCTTTCGCAGTTCAGCGTCAGTGTCGGCCCAGCAACCCGCCTTCGCCGCAGGTGTTCCTCTCGATATCTACGCATTTCACCCCTACACCGAGAATTCCAGTTGCCCCTTCCGCACTCTAGCCCTGCAGTATCCGCTGACCTTTCCGGGGTAACGCCGGAGATTTCACAACCGACTTACAGTCGCCGCCTACCCGCCCTTTACGCCCAGTAAATCCGAACAACGGTTGCTCCCCCCGTATTACCCGGGCTGCTGGCAGAG
+
CCCCCCCCCCCCCCCCCCCCCCCCCCCCCCCCCCCCCC*CCCCCCCCCC*CCCCCCCCCCCCCCCCCCCCCCC*CCC5C*C5CCCC5CCC*CCCCCCCCCC*5CCC5*C*5CCCCCCCCCC5C*CCCCCCCCC5*CCCC**CC5C5CCCC5C*C*CCC5CCC*C**55C5CC*5*55CCC*555555555*555**55555*C*5555555555555555555*555C55C5*5555555*55C55555555555*5*555C555**5CC5*55C55555C5*55**5555*5555C5###
@VH01349:24:AACVJTHM5:1:1105:74261:13552 2:N:0:AGGTGAGA+CGCATAGA
TTGACGGGACTACTAGGGTATCTAATCCTGTTCGCTCCCCACGCTTTCGTACCTCAGCGTCAGTTACAGACCAGAGAATCGCCTTCGCCACTGGTGTTCCTCCACATCTCTACGCATTTCACCGCTACACGTGGAATTCCACTCTCCTCTTCTGTACTCAAGTTCCCCAGTTTCCAATGACCCTCCACGGTTGAGCCGTGGGCTTTCACATCAGACTTAAGAAACCGCCTGCGTACGCTTTACGCCCAATAATTCCGGACAACGCTTGCCACCTACGTATTACCCCGCGTGCTGGCACGAA
+
CCCCCCCCCCCCCCCCCCCCCCCCCCCCCCCCCCCCCC*CCCCCCCCCCCCCCCCCCCCCCCCCCCCCCCCCCCCCCCC5C*CCC*CC5CCCCCC*CCC*CCCCCCCCC*C5CC5CCCCCCCCCCCCCC55CCCCCCCCCCCC*CCCCCCCCC5CCCC5CC5CCCC*CCCC*CCCCCC5CCCCCCCCCCC5CCCC*CCC*C5CCCCCC5C5CCCCCCCCC*55C5C5*CC5*CCCC5*CCC5CC*CC5C555CC5CC**55555*5C**CC55C5C5C5C*55***5***55555*55###
@VH01349:24:AACVJTHM5:1:1105:44116:14006 2:N:0:AGGTGAGA+CGCATAGA
TTGACGGGACTACAAGGGTTTCTAATCCTGTTCGCTCCCCATGCTTTCGCTCCTCAGCGTCAGTTAATGCCCAGAGACCTGCCTTCGCCATCGGTGTTCCTCCTGATATCTGCGCATTTCACCGCTACACCAGGAATTCCAGTCTCCCCTACATCACTCTAGTCTGCCCGTACCCACCGCACATCCGGAGTTGAGCCCCGCACTTTCACGGCACACCGGACAAACCCCCTACGACCTCTTTACGCCCAATAATTCCGGATAACCCTTGCGCCCTACGAATTACCGCGGCTCCTGGCACACA
+
CCCCCCCCC5CCCCCCCCCCCCCCCC5CC5CCCCCC5CCCCCCCCCCCCCCCCCCCC5CCCCCCCCCC5CCCCCCCCCCCCCCCCC*CCCCCC5CCCCCCCCCCCCCCCCCCC5CCCCCCCC55*CCCCCC5CCCCCCC*CC5CC5CCCCCCCCCC5CCCCCCCCCCCCCCC*CCCCCCCC**CCCC5CCCC5CCCCC5C*CCC5CCCCCCCC*CC**C5CCC555*CC5C5CC*CCCCC5C5C5C55C*5CCCCC55CCCCC5*C5CCC5CCCCCCCC5*C55*C5*55*C55555C###
@VH01349:24:AACVJTHM5:1:1105:22283:14479 2:N:0:AGGTGAGA+CGCATAGA
TTGACGGGACTACTCGGGTTTCTAATCCCGTTTGCTCCCCTGGCTTTCGCGCCTCAGCGTCAGCATCATCCCAGAGACTCGCCTTCGCCACTGGTGTTCCTCCCGATATCTACGCATTTCACCGCTACACCGGGAATTCCAGTCTCCTCTGATGTGCTCGAGCTGAACAGTATGAGATGCAGGTCCCCGGTTGAGCCGGGGGATTTAACATCCCACTTATCGAGCCGCCTACACCCCCTTTACGCCCAGTGATTCCGAACAACGTTCGCTCCCCCCGTATTACCGCGGCTGCTGGCTCCTT
+
CCCCCCCCCCCCCCCCCCCCCCCCCCCCCCCCCCCCCCCCCC**CCCCCCCCCCCCCCCCCCCCCCCCCCCCCCCCCCCC*CCCC*CCCC*CCCCCCCCCCCCCCCCCCCCCC*CCCCCCCC5CCCC5CCC*CCCCCCCCC55CCCCC*CCCCCCCCCCCCCCCCCCCCCC55C*C*C5C5CCCCCCCC5CCCCCCCCC5C5*C*5C55CCCC555C5C5C5C5**5*555C55*5*5555555CC5CC55CCC5CCCC5CC5CCCC5CCC55CC55CC*5C5C*5CC5CC5C*C**5###
@VH01349:24:AACVJTHM5:1:1105:38473:14763 2:N:0:AGGTGAGA+CGCATAGA
TTGACGGGACTACCGGGGTTTCTAATCCTGTTTGCTACCCACGCTTTCGCTCCTCAGCCTCAGTCACGGCCCAGAGCGGCGCCTTCGCCACTGGTGTTCGTCCTGATATCTGCGCATTTCACCGCTACACCAGGAATTCCCCGCTCCCCTACCCCACTCGAGTCACAGCAGTATCAGGTGGCGGCTCTGGGTTGAGCCCAGAGTTTTCACACCCGACTTACCGAACCCGCTACGAGCTCTTTACGCCCAATAAATCCCGACAACGCTTGGTGCCTACGTGTCCCCGCGGCTGCTGGGCTCT
+
CCCCC5CCCCCCCCCCCCCCCCCCCCCCCCCCCCCCCCCCCCCCCCCCC5CCCC5CCC*CCCCCCCCCCCCCCC*C5CCCCCCCCCCCCCCCCCCCCCC*CCCC*CCCCCCC*CCCCCCCCCC5CCCCCC*CCCCCCCCC5CCCCCCCCCCCC*CCCCCCCCCCCCCC5CCCCC*CCCCCC5CCCCCCCC**C5CCCCCCCCCCCCC*C*CCCCCCCCC*5C5C5*5**5555CC55CCCCCCCCCCCCC5CC5C*C*5555*555*55555**55**555**5555555555*C5**###
@VH01349:24:AACVJTHM5:1:1105:63544:15028 2:N:0:AGGTGAGA+CGCATAGA
TTGACGGGACTACAAGGGTTTCTAATCCTGTTTGCTCCCCACGCTTTCGCGCCTCAGCGTCAGTTACAGACCAGAAGGCCGCCTTCGCCACTGGTGTTCCTCCACATATCTACGCATTTCACCGCTACACGTGGAATTCCGCTTTCCTCTTCTGCACTCAAGTCCCCCAGTTTCCAATGACCCTCCACGGTTGAGCCGTGGGCTTTCACATCAGACTTAAAGGACCGCCTACGCACCCTTTACCCCCAGTAATTCCGAACAACGCTTGCCCCCCCCGTATTACCGCGGCTGCTGGCACCCT
+
CCCCCCCCCCCCCCCCCCCCCCCCCCC5CCCCCCCCCCCCCCCCCCCCCCCCCCCCCCCCCCCCCCCCCCCCCCCCCCC*5CCCCCCCCCCCCCCCCCCCCCCCCCCCCCCCCCCCCCCCCCC*CCCCC55C5CCCCCCCCCCCCCCCCCCCCCCCCCCCCCCC5CCCCCCCCC5CCCCCCC*CCCCCCCCC*CCCCCCCCCCCCCCCCCC*CCCCCCCCC*CCCC*5CCC5CCC*CCCCCCC*C5CCCCCCC*CCCCCCCCC*CCCCCC**CCCCCC5CCCCC5CCC5CC5CCC*CC###
@VH01349:24:AACVJTHM5:1:1105:8025:15748 2:N:0:AGGTGAGA+CGCATAGA
TTGACGGGACTACTCGGGTTTCTAATCCTGTTTGCTCCCCACGCTTTCGCGCCTCAGTGTCAGTTACAGACCAGAAAGTCGCCTTCGCCACTGGTGTTCCTCCAAATCTCTACGCATTTCACCGCTACACTTGGAATTCCACTTTCCTCTTCTGCACTCAAGTTCCCCAGTTTCCAATGACCCTCCACGGTTGAGCCGTGGGCTTTCACATCAGACTTAAGGAACCACCTGCGCGCGCTTTACGCCCAATAATTCCCGACAACGCTTCCCACCTACGTATTACCGCGGCTCCTCGCACGTC
+
CCCCCCCCCCCCCCCCCCCCCCCCCCCCCCCCC*C*CCCCCCCCCCCC5CCCCCCCCCCCCCCCCCCCCCC5CCCCCCCC5CCCCCCCC5CCCC*CCC*CC5CCCCCCCCCCCC*5CCCCCC*CCCCCCCCCCCCCCCC*CCCCCC5C5CCCC*CCCCCCCCCCCCCCCCCCCCCC5CCCC*CC*CCCCCCC*CCCCCCCC*CC5CCC5CCCCCCCCCCCCCCCCCC5CC*C**5C5CCCCCCC*5C5C*CCCC5C**C5CC555CC*CCCCCCCC5CCCCC**5*CCCCCCCCCCCC###
@VH01349:24:AACVJTHM5:1:1105:40329:16657 2:N:0:AGGTGAGA+CGCATAGA
TTGACGGGACTACTGGGGTATCTAATCCTGTTTGCTCCCCACGCTTTCGCGCCTCAGCGTCAATTACGGGCCAGATGACCGCCTTCGCCACTGGTGTTCTTCCCAATATCAATGAATTTCACCTCTACACTGGGAATTCCGTCATCCTCTCCCGAATTCAAGCGCATCAGTATCAAGTGCTATTCCTGGGTTGAGCCCAGGGCTTTCACACCTGACTTAATGCGCCGCCTACGCGCCCTTTACGCCCAGTAATTCCGAACAACGCTAGCCCCCTTCGTATTACCGCGGCTGCTGGCACAAA
+
CCCCCCCCCCCCCCC*CCC5CCCCCCCCCCCCCCCCCCCCCCC5CCCCCCCCCCCCCCCCCCCCCCCCCCC5CCCCCCCCCCCCCCCCCCCCCCCCCCCCCCCCC5CCCCCCCCCCCCCCC*CCCCCCCCCCCCCCCCCCCCCCCCCC*CCCCC5CCCCCCCCCCCCCCCCCCC5CCC**C5CCC5CCCCCCCCCCCCCCCC*CCCCCCCCCCCCCCCCCCCC5CC*5*CCCC5CC*CCCCCCCCCCC5CCCCCCCCCC5CCC5C5CCCCCCCCCCCCCCCC*C5C5*CC*CC5C5CC###
@VH01349:24:AACVJTHM5:1:1105:14217:18758 2:N:0:AGGTGAGA+CGGATAGA
TTGACGGGACTACTCGGGTTTCTAATCCTGTTTGCTCCCCACGCTTTCGCACCTGAGCGTCAGTATTGGTCCAGGAAGTCGCCTTCGCCACTGATGTTCCTTCCGATATCTACGCATTTCACCGCTACACCGGAAATTCCACTTCCCTCTCCCATACTCGAGCAAGGCAGTTTCGGATGCAGTTCCCAGGTTGAGCCCGGGGATTTCACACCCGACATACCAAGCCGCCTACGTGCGCTTTACGCCCAGTAATTCCGATTAACGCTCGCACCCTCTGTATTACCGCGGCAGCTGGCACGTG
+
CCCCCCCCCCCCCC5CCCCCCCCCCCCCCCCC5CCCCCCCCCCCCCCCCCCCCCCCCCCCCCCCCCCCCCCCCCCCCCCCCCCCCCC55CCCCCCCCCCCCCCCCCCCCCCCCCCCCCCCC5*CCCCCCCCCCCCCCC5CCCCCCC*C5CCCCCCCCCCCCCCCCCC5CCC*CCCCCCCCCCCCCCCCCC5CCCC5CC5CCCCCCCCCCCCCCC5CCCCCCCCCCCCCCCCCCCC*CCCCCCCCC5CCCCC5C5CCCCCC5CCCCCCCCCCC5*CC5C5CC55C5CCCC*CCC**CC*###
@VH01349:24:AACVJTHM5:1:1105:18875:19818 2:N:0:AGGTGAGA+CGCATAGA
TTGACGGGACTACTAGGGTTTCTAATCCTGTTTGCTCCCCACGCTTTCGCGCCTCAGCGTCGGATCCGGCCCACCCGGCCGCCTTCGCCACCGGTGTTCTTCCCGATCTCTACCCATTCCACCGCTACACCGGGAATTCCACCGGCCCCTACCGGTCCCTAGACCAAAACTATCGGAACCCGGTCGGGGGTTGAGCCCGCGAATTTTACTTCCGACCTGCCCATCCGCCTGCGGGCGCTTTACGCCCACTAATTCCGAAAAACGCTCCCCGCCTCCCTCTTACCCCGGCTGCTGGCACTCT
+
CCCCCCCCCCCCCCCCCCCCCCCCCCCCCCCCCCCCCCCCCCCCCCCCCCCCCCCCCCCCCCCC5CC*C**C**CCCCCC5CCCC5C*CCCCCCCCCC*CCCCCC5CCCC5CC*CCC55CCCCCC5C5C55*55CCCC5C555*55CCCC*CC55CC5C*5C*5555*5*5*5*55*5*55555*5*5555555*555**555*55*5*55*5555*555*555*555555*5555C555555555*5*555**555***55*5**5**555**5*5*5555*5**55*555*555*5###
@VH01349:24:AACVJTHM5:1:1105:49588:20197 2:N:0:AGGTGAGA+CGCATAGA
TTGACGGGACTACCCGGGTTTCTAATCCTGTTTGCTCCCCACGCTTTCGTGCATGAGCGTCAGTATCGGCCCAGGGGGCTGCCTTCGCCATCGGTGTTCCTCCACATCTCTACGCATTTCACTGCTACACGTGGAATTCCACCCCCCTCTGCCGTACTCTAGCCTTCCAGTCACAAGCGCAGTTCCCAGGTTAAGCCCGGGGATTTCACGCCTGTCTTAAAAAACCGCCTGCGCACGCTTTACGCCCACTAATTCCGATTAACGCTCCCACCCTACGTATTACCGCGGCTGCTGGCACGCG
+
5CCCCCCCC*CCCCC5CCCCCCCCCCCCCCCCCCCCCCCCCCC5CCCCCCCCCCCCCCCCCCCCCCCCCCCCCCCCCCCCCCCCCCCCC*CCCCCCCCCCCCCC5CCCCCCCCCCCCCCCC5CCCCCCCCCCCCCCCCCCCCCC*CCCCCC5CCCCCCCCCC*CCCCCCCCCCC5CCCCCC5CCC5CCCCCCCC*5C5*CCCCCCCCCCC*CC*CCCCCCCCCCC*C*CCCCCCCCCCCC5555*CCC*CCCCC*5C5C*5C55*CC*5CCCCCCCC5CCC555CCC5*C5CCCC*CC###
@VH01349:24:AACVJTHM5:1:1105:26601:20727 2:N:0:AGGTGAGA+CGCATAGA
TTGACGGGACTACTAGGGTATCTAATCCGGTTCGCTCCCCACGCTCTCGCACCTCAGCGTCAGTAGATGCCCAGTCGACTGGTTTCCCCCTGGGTGTTCCTGCCGATCTCTACGCATTTCACCACTACACCGGCAATTCCATCGACCTCTGCATCACTCCAGACGCGCCGTATGGGATGGCGCCTGGCCGTTAAGCGGCCAGATTTCACACCCCACGCGCGCGTCCGCCTGCGTGCGCTTTACGCCCAGTCAATCCGGACAACGCTTGGCTCCTCTGTCTTACCGCGGCTGCCGGCACTCG
+
CC5CCCCCCCCCCCCCCCCCCCCCCCCCCCCCCCCCCCCCCCCCCCCCCCCCCCCCCCCCCCCCCCCCCCCCC5CCCCCC5*CCCCCCCCCCC5CCCCCCCC5CCCCCCCCCCC5CCCCCCCCCCCCCCCCCC*CCCCCCCCCCCCCCCCC5CCCCCCCCCCCCCCCCCCCCCCCCCCCC*CCCCCC5CC5CCCCCCCCCCC5CCCCCCCC55CCC5CCC55CCC*CCCCCCCCCCC55CCC*C*CCCCC*CCCCCCCCCCCC55CCCCCCCCCC*5C5CCCC5*5C*CCCCC*C5CC###
@VH01349:24:AACVJTHM5:1:1105:10619:23491 2:N:0:AGGTGAGA+GGCATAGA
TTGACGGGACTACCAGGGTATCTAATCCCGTTCGCTCCCCACGCCTTCGCGCCTCAGCGTCAGGGTCGGCCCAGCTGGCCGCCTTCGCCCCAGGTGTTCCGCCGGATCTCTACGCATTTCACCACTACACCCGGCATTCCACCAGCCGCTACCGCCCTCAAGCGGTGCGGTCCCCGACGACCCTCCCCGGTTGAGCCGGGGGCTTTCACGCCGGGCCAGCACCGCCGCCTGCGCGCCCTTTACGCCCACTAACTCCGGACAACGCTCGGACCCTACGTATTACCGCGGCTGCTGGCACTAT
+
CCCCCCCCCCCCCCCCCCCCCCCCCCC5CCCCCCCCCCCCCCCCCCCCCCCCCCCCCCCCCCCCCCCCCCCCCCCCCCCCCCCCCCCCCCCCCCCCCCCCCCCCCCCCCCCCCCCCCCC5CCCCCCCCCCCCCC55CCCCCCCC*CC5CC5CC**CCCCCCCCCCCC*C5CC*5CC55CCC5*CCCCCCCCCCCCCC*CCCCCCCC*CCCCCCCCC*CCCC*C*CCC*CCCCCCC5C5CCCC5C*CC555CCCCC5*C*C5CCCCCCCCCCC**C5*CCCCCC**55C5C55CCCC*C###
@VH01349:24:AACVJTHM5:1:1105:47089:23794 2:N:0:AGGTGAGA+CGCATAGA
TTGACGGGACTACCCGGGTATCTAATCCTGTTCGCTCCCCACGCTTTCGCTCCTCAGCGTCAGGATAGGCCCAGAAAGCCGCCTTCGCCACTGGTGTTCCTCCCGATATCTACGCATTTCACCGCTACACCGGGAATTCCGCTTTCCTCTGCCCACCTCCAGTCTGCCAGTATCCGATGACCCCTCCCAGTTGGGCCGGGAGATTTCACACCAGACTTAACAGACCGCCTACAAGCCGTTTACGCCCAGTAAATCCGGACAACGCTCGCCACCTACGTATTACCGCGGCTGCTGGCACGTG
+
CCCCCCCCCCC5CCCCCCCCCCCCCCCCCCCCCCCCCCCCCCC5CCCCC5C*CCCCCCCCCCCCCCCCCCC*CCCCCCC*C5CCCCCCCCCCCCCCCCCCCCCCCCCCCCCCC5CCCCCCCCC5CCCCCC5CCCCCCC*CCCCCCCCCCCC*C5C*C5CCCCCCCCCCCCCCCCCCCCC*CCCC5CCCCCCCCC*C5CCCCCCCCCCCCC*CCC5CCCCCCCCCCCCCCCCCCC5*CCCCCCCC5*CCCCCCCCC5CCC5CCCCCC5CCCC*CCCCCCC55C*CC5C*5C5C5*C*5*###
@VH01349:24:AACVJTHM5:1:1105:13876:24362 2:N:0:AGGTGAGA+CGCATAGA
TTGACGGGACTACTCGGGTTTCTAATCCTGTTTGCTCCCCACGCTTTCGCGCCTCAGCCTCAGTTACAGACCAGAAAGCCGCCTTCGCCACTGGTGTTCCTCCACATCTCTACGCATTTCACCGCTACACGTGGAATTCCGCTTTCCTCTTCTGTACTCAAGTTCTCCAGTTTCCAATGACCCTCCACGGTTGAGCCGTGGGCTTTCACATCAGACTTAAACAACCGCCTGCGCGCGCTTTACGCCCAATAATTCCGGACAACGCTTGCCACCTACGTATTACCGCGGGTCCTGGCACCAT
+
CCCCCCCCCCCCCCCCCCCCC*CCCCCCCCCCCCCCCCCCCCCCCCCCCCCCCCCCCC*CCCCCCCCCCCCCC*CCCC*CCCCCCCCC5C5C*CCCCC*CCCCCCCCCCCCCCCCCCCCCCCCC*CCCCCCCCCCCCCCCCCCCCC5CCCCCCCCCCCCCCCCCCC*CCCCCCC5CCCCCCCCCCCCCCC*5CC*CCC*5CC*CCC*5CC55CCCCCCCCC*CCCCCCCC55CCC5CC*CC5555C***5555555*5555555C5C55*555555555555555C55*5*55555C5###
@VH01349:24:AACVJTHM5:1:1105:18837:25157 2:N:0:AGGTGAGA+GGCATAGA
TTGACGGGACTACCCGGGTATCTAATCCTGTTTGCTCCCCACGCCTTCGTGCCTGAGCGTCAGTGTCGGCCCAGGGGGCTGCCTTCGCCATCGGTGTTCCTCCACATCTCTACGCATTTCACTGCTACACGTGGAATTCCACCCCCCTCTGCCGCACTCGAGGGGGCCAGTCCTCAATGCAATTCCCAGGTTAAGCCCGGGGCTTTCACAACGACGTTGGCACACCGCCTCCGCACCCTTTACGCCCAGTAATTCCGAATAACGCTCCCACGCTACGTCTTACCGCGGCTGCTGGGACAAT
+
CCCCCCCCC5CCCCCCCCCCCCCCCCCCCCCCCCCCCCCCCCCCCCCCCCCCCCC5CCCCCCCCCCCCCCC*CCCCCCCC*CCCCCCCC*CCCCCCCC5CCCC5CCCCCCC5CC5C5CC5CCCCCCC5CCCCCCCCCC5CCCCCCCCC*C*55CC5CCCCC****CCCCCCC5CCCC55CCCCCC55CC*CCCC*CCCC5C5*55C*555*5*5*5*555*555555555**5555*555*C*5*55555*55555C**5555555****55555*5**555555*5**5555*5*5*###
@VH01349:24:AACVJTHM5:1:1105:73769:26993 2:N:0:AGGTGAGA+CGCATAGA
TTGACGGGACTACCGGGGTTTCTAATCCTGTTTGCTCCCCACGCTTTCGCTCCTCAGCGTCAGTGCCGGCCCAGAGAACCGCCTTCGCTACTGGTGTTCCTCTCGATATCTGCGCATTTCACCGCTACACCCAGAATTCCATTCTCCTCTACCGGACTCGAGTCTCAGCAGTATCGACTGCTATTCCGAGGTTGAGCCTCAGACTTTCACAGCCGACTTGCTGAACCGCCTACGAGCTCTTTACGCCCAATGATTCCGGATAACGCTTGGACCCTACCTATTACCGCGCCTGCTGCCATTT
+
CCCC*CC5CCCCCCCCCCCCCCCCCCCCCCCCCCCCCCCCCCC*CCCC5CCCCCCCCCCCCCCCCCCCCCCCCCCCCCCCCCCCCC5CCCCCCCCCCCCCC5CCCCCCCCCCCCCCCCCCCCCCCCC5CCC*CC5CCCCCCCCCCCCCCCCCCC*C5CCCCCCC*CC*CCCCCCCCCCCCCC**C5C*CCCCCCCC5CCCC5C5*CCCCCCC*CCCC5C55CC555C55555C5555CC*CCC5C5*CC555CC55C55C5C555*5C5CCCC55C**C5CCC55*55C5C5CC555*###
@VH01349:24:AACVJTHM5:1:1105:71629:27126 2:N:0:AGGTGAGA+CGCATAGA
TTGACGGGACTACCCGGGTATCTAATCCTGTATGCTCCCCACGCTTTCGCGCCTCAGCGTCAGTTACAGACCAGAAAGCCGGCTTCGCCACTGGTGTTCCTCCACATCTCTACGCATTTCACCGCTACACGTGGAATTCCGCTTTCCTCTTCTGTACTCAACTCCCCCAGTTTGCAATGACCCTCCACCGTTGAGCCGTGGGCTTTCACATCAGACTTAAAGGACCGCCTGCGCCCGCTTTTCGCCCAATAATTCCGGACAACGCTTCCCACCTAAGTATTACCGCGGGTCGTGGCACGGA
+
CC5CCCCCCCCCCCCCCCCCCCCCCCCCCCCCCCCCCCCCCCCCCCCCCCC*CCCCCCCCCC*CCC*C*CC5CCCCC55CC*CCCCCCC*CCCCC55CCCCCCCCCCCCCCCCCCC5CCCCCCCCC*CCC*C5CCCCCC5CCCCC55CC555CCCCCCC55*555C55C55CC*5CC5*CCCC5CCCC*C5CC55CC5CC*CCCCCCC5C*CCCCCCCCCCCCC*C5*CCCCC5**CC5CC*55**55*5C5555**5C5CCC5C55**5C5CC**55C5*555*****5**5C5*5*###
@VH01349:24:AACVJTHM5:1:1105:13611:29284 2:N:0:AGGTGAGA+CGCATAGA
TTGACGGGACTACTAGGGTATCTAATCCTGTTTGCTCCCCACGCTTTCGCGCCTCAGTGTCAGTTACAGACCAGAAAGTCGCCTTCGCCACTGGTGTTCCTCCAAATCTCTACGCATTTCACCGCTACACTTGGAATTCCACTTTCCTCTTCTGCACTCAAGTCCCCCAGTTTCCAATGACCCTCCACGGTTGAGCCGTGGGCTTTCACATCAGACTTAAAGGACCACCTGCGCCCGCTTTACGCCCAATAATACCGGACAACGCTTGCCACCTACGTATTACCGCGGCTGCTGGCACTAT
+
CCCCCCCCCCCCCCCCCCCCCCCCCCCCCCCCCCCCCC5CCCCCCCCCCCCCCCCCCCCCCCCCCCCCCCCCCCCCCCCCCCCCCCCCCCCCCCCCCCC5CCCCCCCCCCCCCCCCCCCCC*CC*CCCCCCCCCCCCCCCCCCCCCCCCCCCCCCC*CCCCCC*CCCCCCCCCCCCCCCCCCCCCCCCCCCCCCCCCCCCCCCCCC*CCCCCCCCCCCCCCCCC*CCC5CCCC**CC5CC*CCC*C5CCCCCC**CCCCC*C55*CCCC555CCC5C5C*CC5C5C5*55*CCC5CC5###
@VH01349:24:AACVJTHM5:1:1105:24897:31594 2:N:0:AGGTGAGA+GGCATAGA
TTGACGCGACTACCAGGGTTTCTAATCCTGTTTGCTCCCCACGCTTTCGAGCCTCAGCGTCAGAAATGTTCCAGAGGGCCGCCTTCGCCACCGGCCTTCCTCCCGATCTCTACGCATTTCACCGCTACACCGGGAATTCCGCGCTCCTCTCCCATCCTCTAGCTGAACAGTCCCCTCTGGACTTTCCAGGTTAAGCCTGGAGATTTCACGGACGGCTTATCCAACCGCCTACGCTCGCTGTACGCCCAGTAAATCCGAACAACGCTTGCCACCTTCGTATTACCGGGGGTGCTGGCACTAA
+
CCCCCC**CCCCC5CCCCCCCCCCCCCCCCCCCCCCCCCCCCCCCCCC*CCCCCCCCCCCCCCCCCCCCCCCCCCCCCCCCCCCCCCCCCCCCCCCCCCCCCCCCCCCCCCCCCCCCCCCCC*CCCCCCCCC5CC5CCCCCCCCCCCCCCCCCCCCCCCCCCCCCCCCC*CCCCCCC*C*CCCCCCCCCCCCCCCC5C5CCCCCCC*CC*CC*CC*CC**55CCC5CC555C55CC*CCCCC*5*C*5*5*55C55CCC5C5CCCCCC*CCCCCCC5C**CCC*C55**55*CCCCC5###
@VH01349:24:AACVJTHM5:1:1105:25673:32635 2:N:0:AGGTGAGA+CGCATAGA
TTGACGGGACTACTCGGGTTTCTAATCCTGTTTGCTCCCCACCCTTTCGCGCCTCAGCGTCAATTACAGACCAGAAAGCCGCCTTCGCCACTGGTGTTCCTCCACATCTCTACGCATTTCACCCCTACACGTGGAATTCCGCTTTCCTCTTCTGTACTGAAGTTCTGCAGTTTCCAATGACCCTCCACGGTTGAGCCGTGGGCTTTCCCATCACTCTTAAAGAACCCCCTGCGCGGGCCTTACCCCCAATAATTCCGGCCAACGCTTGCCACCTACGTATTACCGCGGCTGCTGGCACACA
+
C**C5C5CCCCCCCCCCCCCCC5CC5**C55CC5*C5CCCC**55555CC*C5*5555*55C5555*C555555*55555555*55555555555555CCC55555C*C*5C555C5CC5C5C555C55CCCC55CCC55C5CCC*5C*5CCCC5C5555555555**5*55CC555*555555555555555C55C55C55C*55***55C5***555555*555*5**5*5*5555*5555555555555555555*55555C*C55*5C5C555*5555*55*555****55**5###
@VH01349:24:AACVJTHM5:1:1105:8631:32938 2:N:0:AGGTGAGA+GGCATAGA
TTGACGGGACTACAGGGGTTTCTAATCCTGTTTGCTCCCCACGCTTTCGCGCCTCAGCGTCAGGTCCGGACCAGAGAGCCGCTTTCGCCACCGGTGTTCCACCCAATATCTACGAATTTCACCTCTACACTGGGTATTCCACCCTCCTCTTCCGGCCTCGAGCCAACGAGTATCGGCCGCACCTCCGGGGTTGAGCCCCGGGGTTTCACAAAGCCCACTGCCTTGCCCGCCTACGCCCCCTTTACGCCCACTCTTTCCGAACAACGCTAGCACCCTCCCTCTTACCCCGGCTGCTGGGTCC
+
CCCCCCCCCCCCCCCCCCCCC5CCCCCCCCCCCCCC*C5C5CCCCCCC*CCCCCCCCC*C5CCCCC*5CCCCCCCCCCCCCCCCCCCCCCCCCCCCCCCCCCCCCCCCCCCC5CCCCCCCCC5CCCCCCCCCC5CCCCCCCCCCCCCCCCCCCCC*CCCCCCCCCC*CCCCCCCC55C**CCCCC5C555CCCC*C*55CCC555CCCCCCC5*C**C5C*5CC5*C*CCCCC5C5*CC555**555C5555*5*555555555555555*C5*555C*5555555***5555*55**###
@VH01349:24:AACVJTHM5:1:1105:18288:34453 2:N:0:AGGTGAGA+CGCATAGA
TTGACGGGACTACCGGGGTTTCTAATCCCGTTCGCTCCCCTAGCTTTCGCGCCTCAGCGTCAGTGTCAGCCCAGCAACCCGCCTTCGCCGCAGGTGTTCCTCTCGATATCTACGCATTTCACCGCTACACCGAGAATTCCAGTTGGCCCTTCTGCACTCTAGCCCCCCAGTATCGGCTGACCGTTCTGGGTTAAGCCCAGAGTTTTGAGAGTCGACTTGCGGTGGCCGGCTACGCGCCCTTTACCCCCATTAAATCCCAACAACGCTTGGTCCCCCGGTATTACCGTGCCTGCAGGCAACT
+
CCCCC*CCCCCCCC5CCCCCCCCCCCCCCCCCCCCCCCCCCCCCCCCCC5CCCCCCC5CCCCCC5CCCCCCCC5CCCCC5CCCCCCCCCCCCCCCCCCCCCCCCCCCCCCCCCCCCCC5CCCCCCCCC5C*CCCCCCCCCC555C5C*C*5*CC*555CC555C5C*CCCCCCCC5*55C5CCCCCCCC5CCCC*CC**C*C*55C55*55555555555*5C*5555*5C5555*55*CC*5**5555*555**55555555555C555555555*55*5555555555555*55**###
@VH01349:24:AACVJTHM5:1:1105:12304:36232 2:N:0:AGGTGAGA+CGCATAGA
TTGACGGGACTACTAGGGTTTCTAATCCCGTTCGCTCCCCTAGCTCTCGCGCCTCAGCGTCAAGAAACAGGCCAGGTAGTCGCCTTCGCCACTGGTGTTCCTCCCGATATCTACGCATTTCACCACTACACCGGGAATTCCACTACCCTCTCCTGCCTTCGAGTCGATCAGTATCGCGTGACCCTCCCCAGTTGAGCCGGGGGCTTTCACACGGGACTTGAACCACCGCCTGCGGGCTCTTTACGCCCAGTAAATCCGGACAACGGTTGCCACCTACCTATTACCGCGGCTGGTGGGATAC
+
CCCCCCCCCCCCCC5CCCCCCCCCCCC*CCCCCCCCCCCCCCCCCCCCCCCCCCCCCCCCCCCCCCCCC5CCCCCCCCCCCCCCCCCCCCCCCCCCCCCCCCCCCCCC5CCCCCC5CCCCCCCCCCCCCCCCCCCCCCCCCCCCCCCCCCCCCCC*CCCCCCCCCCCCCCC*CCCC*CCC*5C5C*CC5CCCC5CC*CCCCC**CCCCC*CC**CCC*CCCC5*CCC5CCCCCC*CCCCCCCCCCCCCC*CCCCCCC55CCCC5**CC**C5CCC55CCCCCCCC5**C*55*C55**###
@VH01349:24:AACVJTHM5:1:1105:59302:38655 2:N:0:AGGTGAGA+CGCATAGA
TTGACGGGACTACTCGGGTATCTAATCCTGTTTGCTCCCCACGCTTTCGGGTCTCAGCGTCAGCAAAGATCCAGCAAGTCGCCTTCGCCACTGGTGTTCCTGCGAATATCTACGAATTTCACCTCTACACTCGCAATTCCACTTGCCTCTATCTTGCTCCAGGCTTGCAGTTTTGGAGGCAGTTCCGAGGTTGAGCCTCGGGATTTCACCCCCAACTTGCAAGCCCGCCTACACGCGCTTTACGCCCAGTAAATCCGAACAACGCTAGCCCCCTTCGTATTACCGCGGCTGCTGGCACCTT
+
CCCCCCCCCCCCCCCCCCCCCCCCCCCCCCCCCC*CCCCCCCCCCCC5C*CCCCCCCCCCCCCCCCCC*CCCC5CCCCCCCCCC5CCCCCCC5CCCCCCCCCCCCCCCC*CC5C5CCCCCCC*CCC5CC*CC5CCCCCCCCCCCC5CCCCCCCCCC*C5CCCCCCCCCCCCCCCCCCCC*CCCCCCCCCCCCCCCCCCCCCCC5CC*CCCC*CCCCCCC*CC*C5C5CCCCCC5*555CCCCCCC55CC*5CC5*C5CCC5C5C*C5C5C5C5CCCCCC*CC55*5*55CCCCCCCCC###
@VH01349:24:AACVJTHM5:1:1105:44400:39659 2:N:0:AGGTGAGA+CGCATAGA
TTGACGGGACTACAAGGGTATCTAATCCCGTTTGCTCCCCTAGCTTTCGCTCCTCAGCGTCAATGTCGGTCCAGGATGCCGGCTTCGCCACCGGTATTCCTCCAGATATCTACGCATTTCACCGCTGCACCTGGAATTCTGCATCCCTCTCCCGAATTCAAGCCATCCAGTATCAGACGCAGTTCCCAGGTTGAGCCTGGGGATTTCACGTCTGACTTAGTTGGCCGCCTACGAGCCCTTTACGCCCAGTAATTCCGAACAACCCTTGCCCCCCCCGTATAACCGCGGCTGCTGGCACTAT
+
5CCCCCCCCCCCCCCCCCCCCCCCCCCCCCCCCC5CCCCCCCC*CCCC5CCCCCCCC5*CCCCCCCCCCCC5CC5CCCCCC*CCCCC5CCCCC5CCCCCCCCCC5CCCCCCCCCCCCCCCC*CCCCCCCCCCC5CCCCCC5CCC*CCC5CCCCCC*CCCCCCCCCCCCCCCCCCCCCCCCCCCCCCCCCCCC5CCCCC5CCCCCCCCCCCC5C55CCCC*CCCCC*C*5*5CCC5*55555C5C55CC5CC5CCCCCCCCCC**55CCC*5***5C5C5C**5555555555C*5555###
@VH01349:24:AACVJTHM5:1:1105:25332:40435 2:N:0:AGGTGAGA+CGCATAGA
TTGACGGGACTACCAGGGTTTCTAATCCTGTTTGCTCCCCACGCTTTCGTGCATGAGCGTCAGTGCAGGCCCAGGGGATTGCCTTCGCCATCGGTGTTCCTCCGCATATCTACGCATTTCACTGCTACACGGGGAATTCCATCCCCCTCTGCCGCACTCCAGCCTTGCAGTCACAAGCGCAATTCCCAGGTTGAGCCCGGGGATTTCACGCCTGTCTTACAAAACCGCCTGCGCACGCTTTACGCCCAGTAATTCCGATTAACGCTTGCACCCTACGTATTACCGCGGCTGCTGGCACTAC
+
CC5CCCCCCCCCCCCCCCCCCCCCCCCCC*CCCCCCCCCCCCCCCCCCCCC*CCCCCCCCCCCC5CCCCCCCCCCCCCC5CCCCCCC*CCC*CCCCCCCCCC*CCCC55CCCCC*C5CCCCCC5CCCCCCC*C*CCCCCCCCCCCCCCCCCCCCCCCCCCCC5CCCCCCCCCC*CCCCCCCCCCCCCCC5CCCCC5CC55CCCCCCCCCCCCCCC5CCCCCCCCCCCCCC5C5CC5CCCCCCCC*C*5C5C5CC*55CCC555CCCCCCCC*CCC5C5C5C5*55555CCCCCCCCC5###
@VH01349:24:AACVJTHM5:1:1105:25824:43578 2:N:0:AGGTGAGA+CGCATAGA
TTGACGGGACTACAAGGGTTTCTAATCCTGTTTGCTCCCCACGCTTTCGCACCTCAGCGTCAATACTTGTCCAGTCAGTCGCCTTCGCCACTGGTGTTCTTCCGAATATCTACGAATTTCACCTCTACACTCGGAATTCCACTGACCTCTCCAAGATTCAAGTTTTCCAGTTTCAAAGGCAGTTCCAGTGTTGAGCACTGGGCTTTCACCTCTGACTTAAAAAACCGCCTACGCGCGCTTTACGCCCAGTAATTCCGAACAACGCTAGCTCCCTCCGTATTACCGCGGCTGCTGGCACACC
+
CCCCCCCCCCC*CCCCCCCCC*CCCC*CCCCCCCCCCCC5CCC*CCCCCCCCCCCCC*CCCCCCCCCCCCCCCCCCCCCCC*CCCCCCCC5CCCCCCCCCCCCCCCCCCCCCC*CCCCCCCCCCCCCCCCCCCCCCCC5CC*CCC*CCCCCCCCCCCCCCC5CCCCCCCCCCCCCCCCCC5CCCC5CCCCCCCCCCCCC5CCCC5CCCC5C5CCCC5CCCCCCCC55CCC5CC5CCC*CC5C*CC555C5C5CCC55CC5C5CC**C5*555C55C5C55555C5555C555CCC5CC###
@VH01349:24:AACVJTHM5:1:1105:31543:44789 2:N:0:AGGTGAGA+CGCATAGA
TTGACGGGACTACTCGGGTATCTAATCCTGTTTGCTCCCCACGCTTTCGCACATGAGTGTCAGTATTGGGCCAGAAAGCCGCCTTCGCCACTGATGTTCCTCCCGATATCTACGCATTTCACCGCTACACCGGGAATTCCGCTTTCCTCTCCCATACTCTAGCTCGGCAGTATCGAATGCCATTCCCAAGTTAAGCCCGGGGCTTTCAGATCCGACTTGCCAAGCCACCTGCGTGCCCTTTACGCCCAGTAATTCCGATTAACGGTTGCACCCTCCGTATTACCGCGGCTGCTGGCAGGAT
+
CCCCCC5CCCCCCCCCCCCCCCCCCCCCCCCC5CCCCCCCCCCCCCCCCCCCCCCCCCCCCCCCCCCCCCCCCCCCC*CCCCCC5CCCCCCCCCCC5CCCCCCCCCCCCCCC5CCCCCCCCCCCCCCCCCC5CCCCCCCCCCCCCCCCCCCCCCCCCCCCCCCCCCCCCCCCCCCCCCCCCCCCCCCCCCCCCCCCCCCCCCCCC5CC5CC*CCCCCC5CCCCCC5C5CCCCC5CCCCCCCC*CCC*CCCCCCCC**CCCC*CC*CCCCC*CC5CCCCCCCCC5CC5*5C5CCCC55*###
@VH01349:24:AACVJTHM5:1:1105:63752:45755 2:N:0:AGGTGAGA+CGCATAGA
TTGACGGGACTACTGGGGTATCTAATCCTGTTCGCTCCCCACGCTTTCGCGTCTCAGCGTCAGTACCGTCCCAGAGAGCTGCCTTCGCCATTGGTGTTCTTCCTGATATCTGCGCATTTCACCGCTACACCAGGAATTCCACTCTCCTCTTCCGGACTCTAGCCACACGGTTTCCGTCGACGTCTGGAGGTTAAGCCTCCAGTTTTCACAACGGACCTGTTTGGCCGCCTACACCCTCTTTGCGCCCAGTAAATCCGGACAACGGTTGCCCCCTAGGTATTACCGCGGCTGCTGGCACACT
+
CCCCCCCCCCCCCCCCCCCCCCCCCCCCCCCCCCCCCCCC*CCCCCCCCCCCCCCCCCCCCCCCCCCCCCC5CCCCCCCCCCCCCCCCCCCCCCCCCCCCCC*CCCCCCCC5C5CCCCCCCCCCCCCCCCCCCC5CC5CCCCCCCCCC5CCCCCCCCCCCCCC5C*CCCCCCCC*CCCCCC**CCCCCCCCCCC*C*CCCCCC5CCCCCCC5CCC*5CCCCCCC*CCCCCCCCC*CCCCCCCCCCCCCCCCCCC5C**CC5CCC*C5*5CCC5CC*C5CC5CC*CC*55C*CCCC5CC###
@VH01349:24:AACVJTHM5:1:1105:64207:47080 2:N:0:AGGTGAGA+CGCATAGA
TTGACGGGACTACCAGGGTTTCTAATCCTGTTTGCTACCCACGCTTTCGCTCCTCAGCGTCAGTACCGGCCCAGAGTGCTGCCTTCGCCATCGGTGTTCCTCCTGATATCTGCGCATTCCACCGCTACACCACGAATTCCGCACTCCCCTACCGGACTCTAGTCAGAGCAGTATCAACTGGCCTCTCCAGGTTGAGCCTGGAGCTTTAACAGCTGACTTACTCAACAGCCTACGAGCTCTTTACGCCCAATAAATGCGCTCAACGCTTGGCCCCTAGGTGTTACCCCGGCTGGTGGCAAAC
+
CCCCCCCCCCCC5*C5CCCCCCCCCCCCCCCCCCCCCCCCCCCCCCCCCCCCCCCCCCCCCCCCCC5CCC5C*CCCCCCCC*CCCC55CCCCCCCCCC*CCCCC5CCCCCCC5CCCCCCCCCCC5CCCCCC5*CCC5CCCCCCCCCCCCCCCCCCCCCCCCCCCCCC*CCCCCCCC*C5CCCCCCCCCC*5*C5C**CC555CCCCCCC5555CCCCC5CCCCC5CCCC*CC*5C*55C55CC5CCC5C55CCC5555**5555555*55***5555*5*55*555555*5C*5555*###
@VH01349:24:AACVJTHM5:1:1105:20049:47951 2:N:0:AGGTGAGA+GGCATAGA
TTGACGGGACTACTCGGGTATCTAATCCTGTTTGCTCCCCACGCTTTCGCGCCTCAGCGTCAGTTATAGGCCAGAAAGTCGCCTTCGCCACTGGTGTTCCTCCACATCTCTACGCATTTCACCGCTACACGTGGAATTCCACTTTCCTCTCCTACACTCCAGTCACCCAGTTTCCAATGCGTCCAAAGGTTGAGCCCTTGGTTTATACACCAGACTTAAATGACCGCCTGCGCGCGCTTTACGCCCAATAATTCCGGACAACGCTTGCCCCCTACGTATTACCGCGGCTGCTGGGACGGAA
+
CCCCCCCCCCCCCCCCCCC*CCCCCCCCCCCCCCCCCCCCCCCCCCCCC*CCCCCCCCCCCCCCCCCCCCCCC*CCCCCC*CCCCCC*CCCCCCCCCCCCCC5CCCCCCCCCCCCCCCCCCCCCCCCCCCCCCCCCCCCCCCCCCCCCCCCCCCC5CCCCCCCCCCCCCCCCCCCCCC*5CCCCCCCC5CCCCCCCCCCCCCCCCCCCCCCCCCCCCCCCC5CC*C**CC55*CCCCCCCCCCCCCCCCCCC5CCCCCCCCCC*CCCCCC55C5CCCC5C5CCC*C**C5CCCC*5*5###
@VH01349:24:AACVJTHM5:1:1105:22549:48519 2:N:0:AGGTGAGA+CGGATAGA
TTGACGGGACTAGCAGGGTTTCTAATCCTGTTCGCTCCCCACGCTTTCGCGCCTCAGCGTCAGTTACAGACCAGAGAGCCGCCTTCGCCACTGGTGTTCCTCCACATCTCTACGCATTTCACCGCTACAGGTGGAATTCCGCTCTCCTCTTCTGCACTCAAGTCCCCCAGTTTCCAATGACCCTCCACGGTTGAGCCGTGGGCTTTCACATCAGACTTAAAGGACCGCCTGGGGGCGCTTTACGCCGAATAATTCCGGATAACGCTTGCCACCTACCTATTACCCGCGCTCGTGGCACTGA
+
CCCCCCCCCCCC*CCCCCCCCCCC*CCCCCCCC5CCCCCCCCC*CCCCCCCCCCCCCCCCC*CCCCCCCC5*CCC5*CCCCCCCCCCCCC55CCCCC5CCCCCCCCCCCCCCCCC5CCCCCCCCCCC*C5CCC5C5CCCCC*CCCC*55CCCCCCC5C55C5C5C*C555*5CC*CCC5555*CCC5CC55C*C5CCCCCCC5CCC5C555CC*C555555C5C5*55C*5*CC5*5*CC5C55*555555555CC55C*5555*555*555*5*5*5555555*55555*5555555###
@VH01349:24:AACVJTHM5:1:1105:18818:49068 2:N:0:AGGTGAGA+GGCATAGA
TTGACGGGACTACACGGGTTTCTAATCCCGTTTGCTCCCCTGGCTTTCGCGCCTCAGCGTCAATACCGGTCCAGGATGCCGCCTTCGCCACCGGTGTTCCTCCAGATATCTACGCATTTCACCGCTACACCTGGAATTCCACATCCCTCTCCCGGATTCGAGCCATCCAGTATCGGACGCAGTTCCCAGGTTGAGCCTGGGGATTTCACGTCCGACTTAGTTGGCCGCCTACGCGCCCTTTACGCCCAGTAATTCCGAACAACGCTTGCCCCCTCTGTATTACCGCGGCTGCTGGCACACA
+
CCCCCCCCCCCCCCCCCCCCC5CCCCC5CCCCCCCCCCCCCCC5CCCCCCCCCCCCCCCCCCCC*CCCCCC*CCCCCCCCCCCCCCC*CCCCCCCCCCCCCCCCCCCCCCCCCCCCCCCCCCCC*CCCCCCCCCCCCCCCCCCC*CCCCCCCCCC5CC*5CCCCCCC*CCCCCCCCCCCCCCCCCCCCCCCCCCCCCCCCCCCCCCCCCCCCCCCCCCC5CCCC5CCCCCCCC5CCCCCCCCCC55CCC5CCCCCCCCCCCCCCCCCCCC*CCCC55CCCCC5CCC*CCCCCCC5CCC###
@VH01349:24:AACVJTHM5:1:1105:47941:50658 2:N:0:AGGTGAGA+CGCATAGA
TTGACGGGACTACACGGGTATCTAATCCTGTTTGCTCCCCACGCTTTCGTGCATGAGCGTCAGTATTGGCCCAGAAGGCTGCCTTCGCCATCGGTGTTCCTCCACATCTCTACGCATTTCACCGCTACACGTGGAATTCCACCTTCCTCTGCCATACTCCAGCATCGTAGTTTCGAGCGCAATTCCCGAGTTAAGCCCGGGGCTTTCACACTCGACTTGCGACGCCGCCTGCGCACACTTTACGCCCAGTAATTCCGATTAACCCTCGCACCCTACGTATTACCGCGGCTGCTGGCTCGGT
+
CCCCCCCCCCCCCCCCCCCCCCCCCCCCCCCCCCCCCCCCCC5CCCCCCCCCCC5CC*CCCCCCCCCCCCCCCC5CC*5CCCCCCCCCCCCCCCCCCCCCCC*CCCCCCCCCCCCCCCCCCCCCCCCCCCCCCCCCCCCCCC*CCCCCCCCCCCC*CCCCCCC*CCCCCCCCCCCCCCCCCCCCCCCCC5C5CCCCCCCCCC5CCCCCCC5C*5CC5C5CCC5CCCCCCCCCC5CCCCCCCCCCCCCCC5CCCCC5CC5CCCC*CCC5*CCCCCCCC*CCCC5CCCCC*CCCCCCC*C###
@VH01349:24:AACVJTHM5:1:1105:35179:50847 2:N:0:AGGTGAGA+GGCATAGA
TTGACGGGACTACACGGGTATCTAATCCTGTTTGATCCCCACACTTTCGTGCATCAGCGTCAGTTACAGCCTACTAACCTGCCTTCGCTATCGGTGTTCTTGACGATATCTATGCATTTCACCGCTACACCGTCAATTCGGCCTACCTCATCTGTACTCAATCCCGGCAGTTTTTCAGGCAGCTCCCAAGTTGAGCTTGGGGATTTCACCTAAAACTTGCAGGGACGCCTACGCACCCTTTAAACCCAATAAATCCGGACAACCCTCCCCACCTACGTATTACGCCCCCTGCTGGCACCCA
+
CCCCCCCCCCCC5CCCCCCCCCCCCCCCCCCCCCCCCCCCCCCCCCCCCCCCCCCCCCCCCCCCCCCCCC5C**CCC*CCCCCCCCCCC5CCCCCCCCCCCCC5CCCCCCCCCCCCCCC5CCCCCCCCCCC5CCCCCCC*CC*C*5CCCCC5CCCCC*CCC*CCCC5CCCCCCCC5CCC*CCCC*CCCCCC5CCCCCCCCC*CC5CC5C55CCCCCCC5C5CCC55CCCCCCCC5C5*CCCCCCC5*55555555*5555C5*C*55*555555555C5555**C5*55*555C555*###
@VH01349:24:AACVJTHM5:1:1105:15940:52854 2:N:0:AGGTGAGA+CGCATAGA
TTGACGGGACTACTCGGGTATCTAATCCTGTTTGCTCCCCACGCTTTCGAGCCTCAGCGTCAGAAATGTTCCAGAGCGCCGCCTTCGCCACCGGCCTTCCTCCCGATCTCTACGCATTTCACCGCTACACCGGGAATTCCGCGCTCCTCTCCCATCCTCTACCTAAGCAGTCCCCTCTGCACTTTCCAGGTTAAGCCTGGAGATTTCACGGACGGCTTACCCAACCCGCTACGCTCCCTGTACGCCCAGTAAATCCGAACAACGCTTGCCACCTTCCTTTTACGGCGGCTGCTGGCACATC
+
CCCCC5CCCCCCCCCCCCCCCCCCC5CCCCCCCCCCCCCCCCCCCC5C5CCCCCCCCCCC5CC5CCCCCCCCCCCCCCC55CCCCCC55CCCC*CCCCCCCCC55CCC*5CCCC*CCCCCC5*CCC5CCCCC5C5CCCCCC5CCCCCCCCCCCCCCCC*CC*CC*CC5CC5CCCCCC5CCC5CCCCCCC5CCC*CCCCCCC*C5CC5CCC55*CCCCCCCC*5CCC**5CC*C55C5*5CCCCC**5C5CCCC55CCCCCCC5**555**C55C5C***55555**5*5555*55555###
@VH01349:24:AACVJTHM5:1:1105:52410:54179 2:N:0:AGGTGAGA+CGCATAGA
TTGACGGGACTACCGGGGTTTCTAATCCTGTTTGCTCCCCACGCTTTCGCACCTCAGCGTCAGTATCGAGCCAGTGGGCCGCCTTCGCCACCGGTGTTCTTCCTAATATCTACGAATTTCACCTCTACACTAGGAATTCCACCCACCTCTCTCGAACTCAAGACGTGCTGTATCAGAGGCAGTTCCGGAGTTGAGCTCCGGGATTTCACCCCTGACTGGCACATCCGCCTACGTGGGCTTTACGCCCAGTGATTCCGAACAACGCTAGCCCCCTTCGTATTACCGCGGCTGCTGGGACCAT
+
CCCCCCCCCCCCCCCCCCC5C*CCCCCCCCCCCCCCCCCCCCCCCCCCCCCCCCCCCCCCCCCCCCCCCCCCCCCCCCC5CCCCCCCCCCCC*CCCCCCCCCCCCCCCC5CCC5CCCCCCCCCC*CCCCCCCCCCCCCCC5CCCCCC5CCCCCCCCCCCCCCCCCCCCCCCCCCCCCCC*CCCCCCCCCCCC5CCCCC5CCCCCCCCCC5CCCCCCCCC*CCCC5C*CC5CCCC5***5*CC5CC5CC5CCCC*CCC5C5CCCCCCC5C*CCCC55CCCCC5CC5CC*5C***5C*5C###
@VH01349:24:AACVJTHM5:1:1106:49115:1246 2:N:0:AGGTGAGA+CGCATAGA
TTGACGGGACTACTAGGGTTTCTAATCCCGTTTGCTCCCCTGGCTTTCGCTCCTCAGCGTCAGTATTGGTCCAGGATGCCGCCTTCGCCACCGGTGTTCCTCCAGATATCTACGCATTTCACCGCTACACCTGGAATTCCGCATCCCTCTCCCAAACTCAAGCCGACCAGTATCGGACGCAGTTCCCCGGTTAAGCCGAGGGATTTCACGTCCGACTTAGTTGGCCACCTACGAGCCCTTTACGCCCAGTATTTCCGAACAACGCTTGCCCCCCCCGTATTACCGGGGCTGCTGGGACCAC
+
CCCCCCCCCCCCCCCCCCCCCCCCCCCCCCCCCCCCCCCCC*CCCCCCCCCCCCCCCC*CCCCCCCCCCCCCCCCCCCCCCCCCCCC*CCCC5CCCCCCCCCCC*55*CCCCCC*CCCCCCCCC*CCCCC*CCCCCCCCCCCCCCCCCCCCCCCCCCCCCCCCCCCCCC*CCCCCCCCC*CCCCCCCCCCCCCCCCCCCC*CCC5C*CCCCC5CCCC55CCCCCCCC5CCC55C555**CCC5CC5*C5*C*CCC55CCCCCC5*C*5C5C5C5C55CCC5*5*5*5*555*5*C*5*###
@VH01349:24:AACVJTHM5:1:1106:25503:1757 2:N:0:AGGTGAGA+CGCATAGA
TTGACGGGACTACCCGGGTTTCTAATCCGGTTCGCTCCCCACGCTTTCGCGTCTCAGCGTCAGGTAAGGCCCAGAAAGCCGCCTTCGCCACTGGTGTTCCTCCCGATATCTACGCATATCACCACTACACCGGGAATTCCACTTTCCTCTGCCTCCCTCAAGTCCGCCAGTATCCAAGGACCTCTCCCAGTTGAGCCGGGAGCCTTCACCCTAGACTTAACAGACCGCCTGCAGGCCCTTTACGCCGAGTAAATCCGGACAACGCTTGCGACCTTCGTATTACCGCGGCTGGTGGCACCTC
+
CCCCCCCCCCCCCCCCC*CC5CCCCCCCCCCCCCCCCCCCCCCCCCCCCCCCCCCCC5CCCCCCCCCCCCCCCCCCCCC5C5CCCCCCC5CCCCCCCCCCCCCCCCCCC5CCCCCCCCCCC*CCCC*CCCC*CCC55C*CCCCCCCCCCCC5CCCCCCCCCCCCCCC*CCCCCC5CCC*CCCCCCCCCCCCCCCCCCCCC5C*CCCCCCC*CCCCCCCCCC*5*CC*CCCCCC***C555CCCC*5CC5CCC*5C*55C55C55C*5C5*CCCC*5CCCC5**55**5C55*55555*###
@VH01349:24:AACVJTHM5:1:1106:27983:2420 2:N:0:AGGTGAGA+CGCATAGA
TTGACGGGACTACTGGGGTTTCTAATCCTGTTTGCTCCCCACGCTTTCGCGCCTCAGCGTCAGTGACAGACCAGAGAGCCGCTTTCGCCACTGGTGTTCCTCCACATCTCTACGCATTTCACCGCTACACGTGGAATTCCACTCTCCTCTTCTGCACTCAAGCTTCCCAGTTTCCAATGACCCTCCGCGGTTGAGCCGCGGGCTTTCACATCAGACTTAAGAAGCCCCCTGCCCGCGCTTTACGCCCAATAATTCCGGACAACGCTTGCCCCCTACGTATTACCGCGGCTGCTGGCACTAG
+
CCCCCCCCCCCCCCCCCCCCCCCCCCCCCCCCC5CCCCCCCCCCCCCC*CCCCCCCC*CCCCCCCCCCCCCCCCCCCC*CCCCCCCCCCCCCCCCCCCCCCCCCCCCCCCCCCCCCCCCCCCCCCCCCCCCCCCCCCCCCCCCCCCCCCCCCCCCCCCCCCCCCC55*CCCCCCCCCCCCCCCCCCCCCCCCCCC*CCCCCCCC*CCCCCCCCCCCC*CCCCCCCC*5CCC5CCCCCCCCCCCCCCC*C*CCC5CC5CCCCCCCCCCC5C5CCCCCCC5C5C5CCCCC*C*CCCC5C5###
@VH01349:24:AACVJTHM5:1:1106:19121:4465 2:N:0:AGGTGAGA+CGCATAGA
TTGACGGGACTACAAGGGTTTCTAATCCTGTTTGCTCCCCACGCTGTCGCGCCTCAGCGTCAGCCACTGCCCAGCAGGCCGCCTTCGCCACCGGTGTTCTTCCGGATCTCTACGCATTCCACCGCTACACCCGGAATTCCACCTGCCTCTACAGTGCTCGAGCCGCTCAGTCCGCAAGGCCGATCCGGAGTTGAGGCCCGGACTTTCACCCCACGCTTGAGTCGGCCGCCTACGCGCCCTTTACCCCCAGTGATTCCGGACAACGCTCGCACCCTCCGTATTACCGCGGCTGCTGGGACTC
+
CCCCCCCCCCCCCCCCCCCCCCCCCCCCCCCCCCCCCCCCCCCCCCCC5CCCCCCCCCCCCCCCCCCCCCCCCCCC5*CCCCCCCCCCCCCCCCCCCCCCCCCCCCCCCCCCC**CCCCCCCC*CC*C5CCCCCCCCCCCC5CCC*CCCCCCCCCCCC*C5CCCCCC5CCCC*55CC*CCCCCCCC5CC*CCCCC5CCC**CCCCCCCC*CCC5CC*CCCCCCCC5CC*5CCCC5CCC*CCCCC5CCC*CCCC5C*C5555CCC5CC5C5CCC5CC55CC55CCC555CC5*CCC55*###
@VH01349:24:AACVJTHM5:1:1106:54853:4938 2:N:0:AGGTGAGA+CGCATAGA
TTGACGGGACTACACGGGTATCTAATCCCGTTCGCTCCCCATGCTGTCGCGTCTCAGCGTCAGGTCAGACCCAGGCTGCCGCCTTCGCCTCTGGTATTCCTCCGGATCTCTACGCATTTCACCACTACACCCGGAATTCTACACCCCTCTATCTGCCTCGAGCTTGGCAGTCTCCAATGTCCTCTCCCGGTTGAGCCGGGAGCTTTCACATCAGACTTACCACGCCGCCTGCACCCCCTTTACGCCCAGTAACTGCGCATAACGCTCCTGTCCTACGTTTAACGGCGGCTGCTGGCACTTT
+
CCCCC5CCCCC*CCCCCCCCCCCCCCCCCCCCCC*CCCC**CCCCCCCCCCCCCCCC*CCCCC5CC5CC*CC*CCCCCCC5CCCCCCCCCCCCCCCCCCCCCCCCCCCCCCCCCCC5CCCCCCCCCCCCCCCCCC5CCCCCC5*CC5C5CCCCCCC55CCCCCCCC*CCCCCC5CCC5CC*CCCCCCC555CCC555*CCC*CC5C*5CC5CCCCCC5CC*CCCCCC*5*C555*C5CCCCCCC*CCCCCCC5**55*55555**5**555*5555555555**5****555*5*555###
@VH01349:24:AACVJTHM5:1:1106:43434:7039 2:N:0:AGGTGAGA+GGCATAGA
TTGACGGGACTACAGGGGTTTCTAATCCTGTTCGCTCCCCACGCTTTCGTGCCTCAGCGTCAATACAGGTCCAGTCAGCTGCCTTCGCAATCGGTGTTCTATGGCATATCTAAGCATTTCACCGCTACATGCCACATTCCGCCAACCTCAACCTGATTCAAGTATTGCAGTATCAAAAGCAATTTTACGGTTAAGCCGCAAACTTTCACTTCTGACTTACGATACCACCTACGCACCCTTTAAACCCAGTGATTCCGGTTAACGCCTGCACCCTCCGTATTACCGCGGCTGCTGGCACCAC
+
CCCCCCCCCCCCCCCCCCCCCCCC5CCCC5CCCC5CCCCCCCCCCCCCCCC*CCCCCCCCCCCC5CCCCCCCCCCCCCCCCCCCCCCCCCCCCCCCCCCCCCCCCCCCCCCCCCCCCCCCCCCCCCCCCCCCCCCCCCCCCCCCCCCCCCCCCCCCCCCC5CCC5CC*CCCCCC5CCC*CCCCC5CCCCCCCCCCCCCCCC*CCCC5C5CCCCCCCCCC*CCCC5CCCCCCC*CC5CCCCCCC*55CCCC*C5C55CC*CCCCCCC5*CCCCC5CC5CC*CC555CCCC5CCCCCCC5###
@VH01349:24:AACVJTHM5:1:1106:65873:8686 2:N:0:AGGTGAGA+CGCATAGA
TTGACGGGACTACAAGGGTATCTAATCCTGTTTGATCCCCACACTTTCGTGCATCAGCGTCAGTTACAGCCTAGTAAGCTGCCTTCGCTATCGGTGTTCTTGACGATATCTATGCATTTCACCGCTACACCGTCAATTCCGCCTACCTCATCTGTACTCAATCCCGGCAGTTTTTCAGGCAGCTCCCAAGTTGAGCTTGGGCATTTCACCTAAAACTTGCAGGGACGCCTACGCACCCTTTAAACCCAATAAATCCGGACAACGCTCGCCACCTACCTATTTCCGCGGGTGCTGGGACTGA
+
CCCCCCCCCCCCCCCCCCCCCCCCCCCCCCCCCCCCCCCCCCCCCCCCCCC5CCCCC*CCCC5CCCCCCCCCCCCCCCCCCCCCCCCCCCCC5CCCC*5CCCCCCCCCCCCCCC*CCCCCCCCCCCCCCCCCCCCCCCCC*C*CCCCCCCCCCCCCCCCCCCCCCCCCCCCCCCC5CCCCCCCCCCCCCCCCCCC*CCCCC*CCCCCCCCCCCCCCCCCCCCCCCC5*CC5CCCCCCCCCCCCCC5CCCCCCCCCCCCCC*CC5CC5CCC5C5CCC*CCCCCCCCC55*C*5C5C5CC###
@VH01349:24:AACVJTHM5:1:1106:38776:8743 2:N:0:AGGTGAGA+GGCATAGA
TTGACGGGACTACAAGGGTATCTAATCCTGTCTGCTCCCCACGCTTTCGCGTCTCAGCGTCAATATCGGTCCAGGTAGCCGCCTTCGCCACCGGTGTTCCTCCTAGTATCTACGGATTTCACTCCTACACTAGGAATTCCACTACCCTCTCCCGTATTCAAGTCTCCCAGTATCCAATGCACTTCCTGGGTTGAGCCCAGGGCTTTCACATCAGACTTAAGAGACCCCCTACACGCGCTTTACGCCCAATAAATCCGAACAACGCTTGCACCCTCCGTATTACCGCGGCTGCTGGCACTAT
+
CCCCCCCCCCCCCC*CCCCCC*CCCCC5CCCCCCCC*C5CCCCCCCCCC5CCCCCCCCCCCCCCCCCCCCC*C5CCCCCCCCCCCCC*CCCCCCCCCCCCCCCCCCCC5CCCCCCCCCCCCCCCCCCCCCCCCCCCCCCCCCCC**CCCCCC5CCCCCCCCCC5CCC*CCCCCCCCCC5CCCCCCCCCCCCC5CCCCCCCCC5CCCCC*CCCCCCCCCCCCCC*5C*CCCCCCCCC55CC5CC55CC5CCCC5CCCCC*CCCC5CCC5CC5C5C5*CCC*5C*CC*CC5C5CCCCC5C###
@VH01349:24:AACVJTHM5:1:1106:13725:9519 2:N:0:AGGTGAGA+CGCATAGA
TTGACGGGACTACACGGGTTTCTAATCCTGTTTGCTCCCCACGCTTTCGTGCCTCAGTGTCAGTGCTGGTCCAGGTAGCCGCCTTCGCCACGGATGTTCCTCCCGATATCTACGCATTTCACTGCTACACCGGGAATTCCGCTACCCTCTACCGCACTCTTGACTCCCAGTATCCAATGCAATTCCCAGGTTGAGCGCAGGGCTTTCACATCAGACTTAACAAACCACCTACGCACGCTTTACGCCCAGTAATTCCGAGTAACGCTTGCACCCTTCGTATTACCGCGGCTGCTGGCACATG
+
CCCCCCCCCCCCCCCCCCCCCCCCCCCCCCCCCCCCCCCCC*C*CCCCCCCCCCCCCCCCCCCCC5CC5CCCCCCCCC*C5CCCCCCCCCCCCCCCCCCCCCC5CCCCCCCCCC*CCC5CCCCCCCCCCCCCCCCCCCCCCCCC5CCCCCCCCCCCC5CC*C5CC**CCCCCCCCCCCCCCCCCCCCCCCCCCCCC*CCCCC5CCCCCC*C5CCCCCCCCCCCCC5CC*CCC5*CC5CCCCCCC*C*5CCC*CCC5CC*CCCCC*CCCCCCCC*5C5CCCCC55*C*C5C*5CC**C5###
@VH01349:24:AACVJTHM5:1:1106:60685:9595 2:N:0:AGGTGAGA+CGCATAGA
TTGACGGGACTACTGGGGTATCTAATCCTGTTTGCTCCCCACGCTTTCGCACCTCAGCGTCAGTTCCGGACCAGTGAGCCGCCTTCGCCACTGGTGTTCTTCCTAATATCTACGAATTTCACCTCTACACTAGGAATTCCACTCACCTCTTCCGGACTCAACACTTCCAGTATCAAAGGCAGTTCCGAGGTTGAGCCCCGGGATTTCACCCCTGACTTACAAATCCGCCTACGTGCGCTTTACCCCCAGTAATTCCGAACAACGCTAGCCCCCTTCGTATTACCCCGGCTGCTGGCACATA
+
CCCCCCCCCCCCCC5CCCCCCCCCCC5CCCCCCCCCCCCCCCCCCCCCCCCCCC*CCC5CCCCC5CCCCCC*C5CCCC5CCCCCCCCCCCCCCCCCCC*CCCCCCCCCCCCCCCCCCCCCCCCC5C5CCCC5CCCCCCCCCCCCCC*CCCCCCCCCCC5CC*CCC**5CCCCCCCCCC5CCC5C55CCCCCCCC5CCC5CCCCCCCCCCCCCCCCCCCCCC55C55C***C5555CC*CCCC5**CC5*CC5C5CC5CCCCC55*5CCCCC5CCCCCCC55C55555CC5CCC5C5C5###
@VH01349:24:AACVJTHM5:1:1106:49475:9898 2:N:0:AGGTGAGA+CGCATAGA
TTGACGGGACTACTAGGGTATCTAATCCTGTTTGCTCCCCACGCTTTCGTGCTTTAGCGTCAGTGATAGGCCAGGCAACTGCCTTCGCCATTGGTGTTCTATCTGATATCTACGCATTTCACTGCTACACCAGATATTCCATTGCCCTCTCCTACACTCAAGATTAATAGTATCAAAGGCAACTCCGGGGTTGAGCCCCGGGCTTTCACCTCTGACTTAAAAATCCGCCTGAGCACCCTTTACACCCAGTAAATCCGGACAACGCTTGCCCCCTACGTATTACCGCGGCTGCTGGGACGTA
+
CCCCCCCCC5CCCCCCCCCCCCCCCCCCCCCCC5CCCCCCCCCCCCCCCCCCCCCCCCCCCCCCCCCCCCCCCCCCCCCCCCCCCCC5C5CCCCCCCCCCCCCCCCCCCCCCCCCCCCCCCCCCCCCCCCCCCCCCCCCCCCC5CCCCCCCCCCCCCC*CCC5CCCCCC5CCCCCCCCCCCCCCCCCCCCCCCCCCCCCC*CCCCCCCCCCCCCCCCCCCCCCCCCCCCCCCC5C*CCCCCCCCC5CCCCCCCC5CCCCCCCC5*CCCCCCCCCCC**CCC55C555555CCC*5*55###
@VH01349:24:AACVJTHM5:1:1106:61025:10882 2:N:0:AGGTGAGA+CGCATAGA
TTGACGGGACTACAAGGGTTTCTAATCCTGTTTGCTCCCCACGCTGTCGCGCCTCAGCGTCAGCCACTGCCCAGCAGGCCGCCTTCGGCACCGGTGTTCTTCCGGATCTCTACGCATTCCACCGCTACACCCGGAATTCCACCTGCCTCTACAGTGCTCGAGCCGCTGAGTCCGCAAGCCCGATCCGGAGTTGAGCCCCGGACTTTCACCCCACGCTTGAGTCGGCCGCCTACGCGCGCTTTACGCCGAGTGATTCCGGACAACGCTCGCACCCTCGGTATTACCGCGGCTGCTGGGAATC
+
CCCCCCCCCCCCC5CCCCCCCCCCCCCCC*CCC5CCCCCCCCCCCCCCCC*CCCCCC*CCCCCCCCCCCCCCCCCC5CCCCCCCCCC*CC5CCCCCCCCCCCCCCCCCCCCCC5CCCCC*CCCCCCCCCCCCCCCCCCCCCC5CCCCCCCCCCCCC5CCCCCCCCCC*CCCCCCCCCC*CCCCCC5C**CCCCCC*5CCC5CCCCCCC*CC*C5*C*5CCCC*5CCCC*CC55CC5CCC*C5CCC*CC5CCCCCCCC5C5**CC5*555*5C**5*5555555*5*5*55C*555C*5###
@VH01349:24:AACVJTHM5:1:1106:68145:11564 2:N:0:AGGTGAGA+CGCATAGA
TTGACGGGACTACCCGGGTTTCTAATCCTGTTTGCTCCCCACGCTTTCGCGTCTCAGCGTCAGTATCCAACCAGGGGGTCGCCTTCGCCACAGGTGTTCCTCCCGATATCTACGCATTTCACCGCTACACCGGGAACTCCACCCCCCTCTTTGGTACTCTAGCTTGTCAGTTTCATGCGTCGTTCCCCGGTTGAGCCGAGGCATTTCACACATGACTTAACAAACCGCCTACACGCCCTTTACGCCCAATGATTCCGAACAACGCTTGCACCCTCTGTATTACGGCGGCTGGTGGCACTTG
+
CCCCCCCCC5C5CCCCC5CCC5CCCCCCCCCCCCCCCC**CCCCCC5CCCCCCCCCCCCCCCCCCCCCCCCCCCCCC5C*CCCCCCCCCCCCCCCCCC*CC5CCCC5CCCCCCCCCCCCC*C*CC5CCCCCC*CC5CCCCC**CCCCCCCCC5CCCCC5CCC*CC5CCCCCC5C*5CC5CCCCCCCCCCCCCCCCCCCCC5*C5CCCCCCCCCCCCCCCCCC*CCCCCCCCCCC5*5CCCCCCCC*CC5C55*5CCCC*5C*5555555CCCCCCCCCC*C5C*55*C5C5*55C555###
@VH01349:24:AACVJTHM5:1:1106:43927:13400 2:N:0:AGGTGAGA+GGCATAGA
TTGACGGGACTACAGGGGTTTCTAATCCTGTTCGCTACCCATGCTTTCGCTCCTCAGCGTCAGTAACTGCCCAGAGACCTGCCTTCGCCATCGGTGTTCCTCCTGATATCTACGCATTTCACCGCTACACCAGGAATTCCACTTCCCTCTCCCGTACTCTAGCGGACTAGTTTCCAGCGCACTTCCGGGGGTGACCCCCGGGCTTTCACACCGGACTTAGTCTGGCGCCTGGACGCGCTTTACGCCCAGTAATTCCGAACAACCCTCCCACCCTCCGGATTACCGCGGCTGCTGGCACATG
+
CCCCCC**CCCCCC5C*CCCCCCCCC5CCCCCCCCCCCC5CCCCCCCCCCCCCCCCC5CCCCCCCCCCCCC*CC5CCCCCCC*CCC*CCCCCCCCC*CCCCCCCCCCCC5CC5CCCCCCCCCCC5CCCCCCCCCCCCCCCC*CCCCCCC5CCC5CC5C*CCCCCCCCCCCCCCC5CCCCCCCCCCC*CC*CCC**5C5C**5*C55CCCCCC*CCCCCCC*CCC*C*CCCC*CC**CCCC55CC*CCCCC5CC*C5CCCCC*C*5C5**5*5555555555555C555*5*5555CC*###
@VH01349:24:AACVJTHM5:1:1106:45309:14177 2:N:0:AGGTGAGA+CGCATAGA
TTGACGGGACTACACGGGTATCTAATCCTGTTTGCTCCCCACGCTTTCGCGCCTCAGCGCCAGTTGCGGTCCAGATGGCCGCCTTCGTCACCGGTGTTCTTCCCAATATCTACGAATTTCACCTCTACACTGGGAATTCCACCATCCTCTCCCGCACTCAAGCCAGCCCAGTCTCAAGCGCAATTCCCGGGTTGAGCCCAGGCCTTTCACGCCTGACTTGAGCAGCCGCCTGCGCGCCCTTTACGCCCAGTAATTCCGAACAACGCTAGCCCCCTCCGTATTACCGCGGCTGCTGGCATCG
+
CCCCCCCCCCCCCCCCCCCCCCCCCCCCCCCCCCCCCCCCCCCCCCCCCCC*CCCCC5C5CCCCCC55CCCCCCCCCCCCCCCCCC55CCCCCCCC*CC55CCCCC5CCCCCCCCCCCC*CCCCCCCC5CCCCCCCC5CCCCCCCCCC*CCCCC*CCC5CCC5CCCCCCCCCCCCCCC5CCCC*CCC*5CCCCCC5C5CCCCC*CCCCC5CCCCCCCCCCCC*CC5CCCCCCCCCCC5CCCCCCCCCC5CCC*C5CC*C55CCCCCC55CCCCCCCCCCCCCCCC*5CC*CC5CCC*C###
@VH01349:24:AACVJTHM5:1:1106:32963:14442 2:N:0:AGGTGAGA+CGCATAGA
TTGACGGGACTACTAGGGTTTCTAATCCTGTTTGCTACCCACGCTTTCGTGCCTCAGTGTCAGTATTAGGCCAGGTAGCCGCCTTCGCCACTGGTGTTCCTTCCGATCTCTACGCATTTCACCGCTACACCGGAAATTCCACTACCCTCTCCTATACTCTAGTCCACCAGTATCATCTGACCTACCCAGGTTAACGCCGCGAATTTCACAGATAACTTAATGAACAACCTACGCACCCTTTACGCCCAGTAATTCCGATTAACGGTCGCACCCTCCGTATTACCGCGGCTGGTGGCACCTC
+
CCCCC5CCCCCCCCCCCCCCCCCCCCCCCCCCCCCCCC55CCCCCCCC5CCCCCCCCCCCCCCCCCCCCCCCCC5CCCCCCCCCCCCCCCCCCCCCCCCCCCCCCCCCCCCC*C5*CCCCCC5CCCCCCCCCCCCCCCCCCCCCC*CCCCC5CCCCCCCCC*CCCCCCCC**CC5CCCCCCCCCCCCCCCCCC5**CCC5CC5CCCC55C**C5CCC5CCCC**C55555555555555555555*5*5555*5555*5555555555555555C55C555*555*5CCC**5CCCCC###
@VH01349:24:AACVJTHM5:1:1106:40954:14555 2:N:0:AGGTGAGA+CGCATAGA
TTGACGGGACTACTAGGGTTTCTAATCCTGTTTGCTCCCCACGCTTTCGTGCATGAGTGTCAGTGTTGGCCCAGGAGGCTGCCTTCGCCATTGGTGTTCCTCCACATCCCTACGCATTTCACCGCTACACGTGGAATTCCACCTCCCTCTGCCACACTCTAGCCACGTAGTTTCGAGCGCAATTCCCAAGTTAAGCCCGGGGGTTTCACACTCGACTTGCGCGGCCACCTGCGCACACTTTACCCCCACTAATTCCGATTAACGCTCGCACCCTACGTATTACCCCGGCTCCTGGCACGTT
+
CCCCCC5CCCCCCCCCCCCCCCCCCCCCCCCCCCCCCCCCCCCCCCCCCCCCCCCCCCCCCCCCCCCCCCCCCCCCCCCCCCCCCCCCCCCCCCCCCCCCCCCCCCCCCCCCCCCCCCCCCCCCCCCCC*CCCCCCCCCCCCCCCCCCCCCCCCCC5CCCCCCCCCCCCCCCCCCCCCCCCCCCCCCCCCCCCCC5CC5CCC*CCC*CCCCCCCCCC55*C5CCCCCCCCCCC5CCCCCCCCC*CCCC*CCC5CCC*CCCCC5CCCCC55**CCC5CCCCCCCC**55CC55CCCCCC###
@VH01349:24:AACVJTHM5:1:1106:36674:16486 2:N:0:AGGTGAGA+CGCATAGA
TTGACGGGACTACACGGGTTTCTAATCCTGTTCGCTCCCCACGCTTTCGCGCCTCAGCGTCAGTATGATGCCAGGTGGCTGCCTTCGCCATTGACGTTCCTTCCGATCTCTACGCATTTCACCGCTACACCGGCAATTCCGCCACCCTCTCATCTACTCCAGTCATATCGTTTGCGATGCACTTCCCAGGTTAAGCCCGGGGCTTTCACATCACACTCATATCACCGCCTACGCGCCCTTTACGCCCAGTAACTCCGATTAACGCTCGCACCCTCTGTATTACCGCGGCTGCTGGGACCTG
+
CCCCCCCCCCCCCCCCCCCCCCC5CCCCCCCCCCCCCCC*CCCCCCCCCCCCCCCCCCCCCCCCCCCCCCCCCCCC5CCCCCCCCCCCCCCCCCCCCCCCCCC*CCCCC*CCCCCCCCCCCCCCCCCCC55CC5C5CCC*CCCCCCCCCCCCCCCCCCCCCCCCCCCC5CCCCCCCCCC5CCCCCCCCC5CCCCCCCCCC*CCCCCCCCCCCCCCCCC5CCC5C5CCCCCC5CC5CCCCCCCCCCCCCC5CCCC*CCC*CCC5C*CCCCCC5CC5CC55C5*5555CC5C5*CCC*CC###
@VH01349:24:AACVJTHM5:1:1106:75113:17054 2:N:0:AGGTGAGA+CGCATAGA
TTGACGGGACTACTGGGGTTTCTAATCCCGTTCGCTCCCCACGCTTTCGCACATGAGCGTCAGAACAACGGTAGGGTGCCGCTTTCGCCACTGGTATTCCCGCCGATATCTACGCATTCCACCACTACACCGGGAATTCTACACCCCTCTCATTGCCTCAAGCCCGGCAGTTTTCAACGACCTCTCCCAGTTAAGCCGAGAGCTTTCACGTCGAACTTGCCAAGCCGCCTGCGTGCGCTTTAGGGCCAGTAATTCCGGATAACGCTTGCCACCTACGTATTACCGCGGCTGCTGGCACTGC
+
CCCCCC*CCCCC*CCCCCCCCCCCCCCCCCCCCCCCCC*CCC5CCCCCCCCCCCCCCCCCCCCCCCCCCC*CCCCCCCCC*CCCCCCCCCCCCCCCCCCC**C5CCCCCCCCCCCCCCCCCC*CCCCCCC*CCCCCCCCCCCCC*C5CCCCCCCCC*CCCC*CCCCCCCCCCCCCCCCCC55C5C5CCCC5C5CC55CC55CCCCCCCCCCC5CCCC55*CCCC**C5CCC5CCCCC**CCC*C*CCCCCCCCCCC5CCCCC5C5C5CC5*CCCC5C5CC5C*C*5CCCCCCCCCCC*###
@VH01349:24:AACVJTHM5:1:1106:47809:17925 2:N:0:AGGTGAGA+GGCATAGA
TTGACGGGACTACTAGGGTATCTAATCCCGTTTGCTCCCCTGGCTTTCGCGCCTCAGGGTCAGAAGGGGGCGAGCACGCCGCTTTCGCCAGCGGGGTTCCTTCCGATCTCTACGCATTTCACCCCTCCACCGGAAGTTCCGCGTGCCCCTACCCCCCTCGAGGCCGGCGGTCTCAAGCGGCATTCTCCAGTTGGGCTGGAGGGTTTCTCCCCTGACTGGCCGCCCCGCCTACGCGCCCTCTAAGCCCAGTGAATCCGAACAACGTTCGGACGGTTCGTCTTAGCGCGGCTGCTGGCACATC
+
C**CCCCCCC55C5CC5CCCCC5CCCCC*5CCCCCCCC55CCCCCCC5C*CCCCCC55CCCCCCCCCCC*CCCCC*C55CCC*CCCC*5CCCCC55CC*5CCCCCCC5CCCC*5**C5CCCCC*5CCC*C55C5*CCC*CCC*CC5C*CCCCC*5C5C5CC5C*CC5CCCCCC*C5CCC5C55CC5C*CCCC*C****5C5**CC555*5CC55C5CCC**C*CCCCCC55CC5CC5*C5CCCCC5C55C5C**555**55555*5*5*5*555**5***555*5*55555*5555**###
@VH01349:24:AACVJTHM5:1:1106:57447:19156 2:N:0:AGGTGAGA+CGCATAGA
TTGACGGGACTACTGGGGTTTCTAATCCTGTTTGCTCCCCACGCTTTCGCGCCTCAGTGTCAGTTACAGACCAGGAAGCCGCCTTCGCCACTGGTGTTCCTCCATATCTCTACGCATTTCACCGCTACACATGGAATTCCACTTCCCTCTTCTGCACTCAAGTCGACCAGTTTCCAATGACCCTCCACGGTTAAGCCGTGGGCTTTCACATCAGACTTAATCAACCACCTGCGCGCTCTTTACGCGCAATAATTCCGGATAACGCTCCCCACCTACGCATTACCGCGGCTGCTGGCACTTA
+
CCCCCCCCC*CCCCCCCCCCCCCCCCCCCCCCCCCCCCCCCCCCCCCCCCCCCCCCCCCCCCCCCCCCC5CCCCCCCCCCCCCCCCCCCCCCCCCCCC*CCCCCCCC5CCCCCC5CCCCCCCCCCCCCCCCC*CCCCC*5CCCCCCCCCCCCCCCCCCCCC*CCCCCCCCCCCCCCCCCCC*CCCCCCCCCCCC55CCCCCCCCCCC5CCCCCCCC*CCC5CCCCCCCCCC*C55*CCCCCC*5C5CCCCC5CCCCC5CCCCCCCCC*C5CC5CC5C*CC*CC***C55C5CC5C*C*###
@VH01349:24:AACVJTHM5:1:1106:34156:19686 2:N:0:AGGTGAGA+CGCATAGA
TTGACGGGACTACGCGGGTTTCTAATCCTGTTTGCTCCCCACGCTTTCGCTCCTCAGCGTCAGTGCCGGCCCAGAGAACCGCCTTCGCTACTGGTGTTCCTCCCGATATCTGCGCATTCCACCGCTACACCGGGAATTCCATTCTCCTCTACCGCACTCAAGTCACAACAGTATCGACTGCAATTCTGGGGTTGAGCCCCAGACTTTCACAGCCGACTTGTTGAACCGCCTACGACCTCTTTACGCCCAATGATTCCGGATAAGCCTCGCACCCTAGGTATTACCGCGGCTGGTGGCAACT
+
CCCCCCCCCCCCC*CCCCCCCCCCCCC5CCCCCCCCCCCCCCCCCCCCCCCCCCCCCCCCCCCCC5CCCCCCCCCC5CCCCCCCCCCCCCCCCCCCCCCCCCCCCCCCCCC5CC5CCCCCCCCC*CCCCCCCCCCC*CCCCCC*CCCCCCCCCC*CCCCCCCCCCCC5CCC*CCCCCC5*CCCCCCC*CCCCCCC*55C5CCC5CCCC*CC5*55CCC*CCC5CCCCCC55CCC5*5C*5C5CCCCCCC55C5*C5*5*55C5**5555555555*5555**55**55555*55555*###
@VH01349:24:AACVJTHM5:1:1106:28172:19913 2:N:0:AGGTGAGA+GGCATAGA
TTGACGGGACTACTCGGGTATCTAATCCTGTTTGCTCCCCACGCTTTCGCGTCTCAGCGTCAGTATCCAACCAGGGGGCCGCCTTCGCCACGGGTGTTCCTCCCGATATCTACGCATTTCACCGCTACACCGGGAATTCCACCCCCCTCTTTGGTACTCTAGCTTGCCAGTTTCATGCGTCTTTCCTCGGTTGAGCCCAGGGCTTTCACACATGACTTAACAAACCGCCTACACGCCCTTTACGCCCAATGATTCCGAACAACGCTTGCACCCTCTCTATTACCCCGGCTGCTGGGACTTG
+
CCCCCCCCCC*CCCCCCCCCCCCCCCCCCCCCC5CCCCCCCCCCCCCCCCCCCCCCC5CCCCCCCCCCCCC*CCCCCC5C**CCCCCCCCCC5CCCCCCCCCCCCC5*CCCCCC5CCCCCCCCC*CCCCCCCCCCCCCCCC5CCCCC5C5CCCCCCCCCCCCCCCCCCCCCCC5CCCCCCC*C*C5CCCCCCCCCCC*CCCCCCCCCCCC5C55CCCCCC55CCC*C*5C5CCCCCCC5*C*555**CCC*5555555*555555555555**5*5*5555555*555*5*5555555###
@VH01349:24:AACVJTHM5:1:1106:51009:20746 2:N:0:AGGTGAGA+CGCATAGA
TTGACGGGACTACCAGGGTTTCTAATCCTGTTTGCTCCCCACGCTTTCGCGCCTCAGCGTCAGTTCCGGTCCAGGTAGCCGCCTTCGCCACCGGTGTTCCTCCCAGTATCTACGCATTTCACCGCTACACTGGGAATTCCGCTACCCTCTCCCGGACTCTAGCCAAGCAGTTTTGAAGGCGATTCCTCGGTTGAGCCGAGGGCTTTCACCTTCAACTTACTAAGCCGCCTACGCGCCCTTTACGCCCAATGATTCCGAATAACGCTTGGCCCCTCCGTATTACCGCGGCTGCTGGCACTGC
+
CCCCCCCCCCCCC*C5CCCCCCCCCCCCCCCCCCCCCCCCCCCCCCCCCCCCCCCCC5CCCCCCCCCCCCCCCCCCCCCCCCCCCCCCCC5CCCCCCCCCCCCCCCCCCCCCCC5CCCCCCCC5CCCCC*CCCCCCCCCCCCCCCCCCCCC5CCCCCCCCCCCCCC5CCCCCCCCCCCCCCCCCCCCCCCCCCCCCCCCCCCCCCCCCCC5CCCCCCCCCCCCCCCCCCCCCCCCCCCCCCC*CC*CC5C5C5CCCCCCCCC5CCCC5*C55CC5C5CCCCC5C**C*CCCCCCCC55###
@VH01349:24:AACVJTHM5:1:1106:55534:23756 2:N:0:AGGTGAGA+GGCATAGA
TTGACGGGACTACTCGGGTTTCTAATCCTGTTTGCTCCCCACGCTTTCGCACCTCAGCGTCAGTATTGGTCCAGGAGGCTGCCTTCGCCATCGGTATTCCTTCCTATATCTACGCATTTCACCGCTACACAGGAAATTCTACCTCCCTCTACCATACTCTAGCCCGTCAGTTTGGAGCGCAGTTCCCGGGTTGAGCCCGGGGATTTCACACCCCACTTAACAGACCGCCTACCGGCGCTTTACGGCCAGTAAATCCGATTAACGTTCGTACCCTCCGTATTACCGCGGCTGCTGGCACGGC
+
CCCCCCCCCCCCCCCCCCCCCCCCCCCCCCCCCCCCCCCCCCCCCCCCCCCCCCCCC*CCCCCCC5C5CCCCCCCCCC*CCCCCC5*5CCC5CCCCCCCCCCCCCCCCCCCCCCCCCCCCCCCC*CCCC*CCCCCC5CCCCCCC5CCCCCCC5CCC5CCCCCCCC5CCC*CCC5CCC*5C5CCCC5CCCCCC5CCCCCC*CCCCCCCCCCCC5CCCCCCCCCCCCCCCCCCC*5*CCCCCCC5CC55CCC5C5CCCCCCC55*5CC*55CCCC*5CCCCCCC5C5CC*CC*C555CCC###
@VH01349:24:AACVJTHM5:1:1106:28816:24191 2:N:0:AGGTGAGA+CGCATAGA
TTGACGGGACTACCAGGGTTTCTAATCCTGTTTGCTCCCCACGCTTTCGCTCCTCAGCGTCAGTTACAGACCAGAGAGTCGCCTTCGCCACTGGTGTTCCTCCACATCTCTACGCATTTCACCGCTACACGTGGAATTACACTCTCCTCTTCTGTACTGAAGTCCTCCACTTTCCCATTACCCTCCACGGTTGAGCCGTGGGCTTTCACATCAGACATAAAACACCCGCTACCAGCCGTTTACGCCCAATAATTCCGGACAACGGTTGCCCCCTTCGTATTACGGCGGCTGGTTGCAAGAA
+
5CCC5CCCCCCC**5CCCCCC55C5C55CCCCCCCCCCC*C5CCCCCCCCCCCCCCCCCCCCCCCCCCCCCCCCCCCCCCCCC5CC55CCC5CCCCCC*CC55*5C5C**5C**55C555C5CC*CC5C5C55C*5*C**5555555555C*5C5555555*5555*555*5555*55**5*5555555555*55*5555555555C*5555CC55*555555555*5555*5**5*5*555*5*5**55*5555555*5555*5555*55555****5*55*55555*55555*5**###
@VH01349:24:AACVJTHM5:1:1106:9407:24627 2:N:0:AGGTGAGA+CGCATAGA
TTGACGGGACTACTGGGGTTTCTAATCCCGTTTGCTCCCCTAGCTTTCGCGCCTCAGCGTCGATCTCGGTCCAGGATGCCGCCTTCGCCACCGGTGTTCCTCCAGATATCTACGCATTTCACCGCTACACCTGGAATTCCACATCCCTCTCCCGAATCCAAGCCTTCCAGTATCGGACGCAGTTCCCACGTTAAGCCTGGGGCTTTCACGTCCGACTTAGAAGGCCGCCTACGCGCCCTTTACGCCCTGTAATTCCGAACAACGCTTGCCACCTCTGTATTACCGCGGCTGCTGGCACAGT
+
CCCCCCCCCCCCCCCCCCCCC*CCCCCCCCCCCC*CCC5CCCCCCCCCCCC*CCCCC*CCCCCCCCCCCCCCC*C**C*C5CCCC55*CCCCCCCCCCC*CCCCCCC5C5C5CCCCCCCCC*CCCCCC*CCCCCC*CCCCCCCCCCCC5CCCCCCC5C5CCCCCCCCCCCCCCCC5CCC5CC*5*CCC5CC5C5CCCC5C5C5C*CC5C*C5CCC55*CCCCCCCCC*C*C5CCCCCCC*5*55*C5*55555*5555555C5555555555**55555555*5*55555C*C55*C*###
@VH01349:24:AACVJTHM5:1:1106:70304:25384 2:N:0:AGGTGAGA+GGCATAGA
TTGACGGGACTACAAGGGTTTCTAATCCTGTTTGCTCCCCACGCTTTCGCGCCTCAGCGTCAATCATCGTCCAGGACAGCGCCTTCGCCACTGGTGTTCCTCCCGATATCTACGAATTTCACCTCTACACCGGGAATTCCCTGTCCCCCTCCGAGATTCAAGCCACGCAGTTTTGAATGGACCTCCTGGGTTGAGCCCAGGGCTTTCACATGCAACTTGCCAAGCCCCCTACGCGCCCTTTACCCCCAATGATTCCGAGCAACCTTTGCACCCTCCCTAATACCCCCGCTGCTGCCACGGG
+
CCCCCCCCCCCCCCCCCCCCCCCCCCCCC5CCCCCCC*CCCCC5CCCC*CCCCCCCCCCCCC*CCCCCCCCCCCCCCCCCCCCCCC*CCCCC5CCCCCCCCCC*CCCC5*CCCCCCCCCCCCCCCCCCCCCCCCCCCC*CCCCCC55C5CCCCCCCCCCCCCCC5**55CCCCC55CCC*CC5CCC5CC*5CC*5C*5**CC5CCC555*5*55*5555*55555***555555****5*55****5*55*5555555555C5*555555*55*555*5555555***55**5*5**5###
@VH01349:24:AACVJTHM5:1:1106:17398:26444 2:N:0:AGGTGAGA+CGCATAGA
TTGACGGGACTACCGGGGTTTCTAATCCCGTTTGCTCCCCTGGCTTTCGCGCCTCAGCGTCAGTGTCAGCCTAGCAACCGGCCTTCGCCTCAGGTGTTCCTCTTGATATCTACGCATTTCACCGGTACACCAAGAATTCCGATTGCCCTTTCTGCACTCTAGCACTGCAGTATCAGCTGGCCGTTCCGAGTTAAGCTCGGAGATTTCACAGCTGACTTACCGCGCCGCCTACGGGCCCTTTACGCCCAGTTAATCCGAACAACGCTTGCTCCCTACGTATTACCGCGGCTGCTGGCACTCG
+
CCCC*CCCCCCCCCCCCCCCCCCCCCCC5CCCCCCCCCCCCCC*CCCCCCCCCCCCCCCCCCCCCCCCCCCCCC5CC*C*CCCCCCCCCCCCCCCCCCCCCCCCCCCCCCCCCCCCCCCCCCCC*CCCCC*CC5CCCCCCCCCCCCCCC5CCCCCC*CCCCC*CCCCCCCCCCCCC*CCCCCCCCCC*C5CCCCCCCCCCCC*5C5CC*CCCC5CC*CCC*C*CCCCC5CCCC**C*CCCCCCCCCC5CC*C55*55CCCCC5C5CC5CC*55CCC5CCCC*55555CC555555*C5###
@VH01349:24:AACVJTHM5:1:1106:44476:27088 2:N:0:AGGTGAGA+GGCATAGA
TTGACGGGACTACTAGGGTATCTAATCCCGTTCGCTCCCCACGCTTTCGCCCCTCAGCGTCAGGCCTGAACCAGAGAGCCGCTTTCGCCACTGGTGTTCCTCGCGATCTCTACGCATTCCACCACTACACCGGGAATTCCGCTCTCCTTTTTCAGCCTCTAGCCGACCAGTTTTGACTGACGTCTCCCAGTTAAGCCAGGAGCTTTCACAGCCAACTTGATCGGCGGCCTACGGCCGCTTTACGCCCAGTAAATCCGGATAACCGTTGTCCCCTATGTTTTACCGCGGCTGCTGGCACCTC
+
CCCCCCCCCCCCCCCCCCCCCCCCCCCC5CCCCCCCCCCCCCC5CCCCCCCCCCCCCCCCCCCCCCCCCCCCCCCCC5CCCCCCCCCCCCCCC*CCCCCCCC**CCCCCCCC5C*CCC*CCC5CCCCCCCC*CCCCCCCCCCCCCCCCCCCCCCCCCCCCCCCCCCC*CCCCCCCCCCCCC*CCCCCC*CCCCCCCCC5CCCCCCCCC*CC5CC*C*CCCC5CC*5CCCCCC*C*C*CCCCC5CCCC55CC5C5CCC5CCCC*5CC*CC5*C*C**5*5*555*55555555C555C5###
@VH01349:24:AACVJTHM5:1:1106:74394:28868 2:N:0:AGGTGAGA+CGCATAGA
TTGACGGGACTACAAGGGTATCTAATCCTGTTTGCTCCCCACGCTTTCGCGCCTCAGCGTCAGTTACAGACCAGAAAGCCGCCTTCGGCACTGGTGTTCCTCCACATCTCTACGCATTTCACCGCTACACGTGGAATTCCGCTTTCCTCTTCTGTACTCAAGTTCTCCAGTTTCCAATGACCCTCCACGGTTGAGCCGTGGGCTTTCACATCAGACTTAAAGAACCGCCTGGGCGCGCTTTACGCCCAATAATTCCGGACAACCCTTCCCACCTACGTATTACCGCGGGTCGTGGCACTAG
+
CCCCCCCCCCCCCCCCCCCCCCCCCCCCCCCCCC5CC5C5CCCCCC5CCCCCCCCC5CCCCCCCCCCCCCCCCCCCCC5C*CCCC5C*CCCC5CCCCC5*CCCC5CCCCCCCCCC5CCCCCCCCCCCCCCCCCCC5CCCCCCCC*5CCCCCCCC555C*CCCC*5CCCCCCCCCCCC55CCC5CC5*CCC5C5C5*CCCC*C5C5CCCCCC*C5C5C5CC**555*5555**55555C*55CC5*CCCCCCC55CCC5C*CC***CC*555C55C55*C5555555*5*5**5C55*5###
@VH01349:24:AACVJTHM5:1:1106:7268:29720 2:N:0:AGGTGAGA+CGCATTGA
TTGACGGGACTACTAGGGTTTCTAATCCTGTTTGCTCCCCACGCTTTCGCGCCTCAGCGTCAGTGCCGGACCAGATGGCCGCCTTCGCCACCGGTGTTCTTCCCAATATCTACGAATTTCACCTCTACACTGGGAATTCCGCCATCCTCTTCCGGACTCTAGATTGTCAGTTTTAGAGGCCGTTCCCAGGTTGAGCCCAGGCCTTTCACCCCTAACTTGACATTCCGCCTACGCGCCCTTTACGCCCAGTAATTCCGAACAACCCTTGCCCCCTCCGTATTACCCCGCCTGCTGGCACTAC
+
CCCCCCCCC*CCCCCCCCCCCCCCCCCCCCCCC*CCCCCCCCCCCCCCCCCCCCCCCCCCCCCCCCCCCCCCCCCCCCC5CCCCCCCCCC5CC*CCCCCCCCCCCCCCCCCCC*CCCCC*CCCC5CCCC5CCCCCCC5CC*CCCCCCCCCCCC5CCCC5C*5CC5*5C5C*C5C5C**55CC5C*5CCC5CC55CCC*CC555CC5CCC*C5CCCC5CCCCCCCCC5*5CCCC5CC*CC*5C5C5*CC5C55555*5555CCCCCC5CCC*C55CC5C*C555*5555C*555555C5###
@VH01349:24:AACVJTHM5:1:1106:12494:31158 2:N:0:AGGTGAGA+CGGATAGA
TTGACGGGACTACACGGGTTTCTAATCCTGTTTGCTCCCCACGCTGTCGCGCCTCAGTGTCAGGACTGGTCCAGCTGGCCGCCTTCGCCACGAGTGTTCTCCCCCATCTCTACGCATTTCACCGCTACACAGGGAATTCCACCAGCCCCTCCCAGCCTCAAGTCTTACAGTTTCCACCGACCCGACACGGTTGAGCCGTGTGCTTTCAGAGTGGACACATAACACCACCTACGCGCCCTTTACCCCCAATGATTCCGAACAACGCTTGCCCCTTCGGTATTACCGCGGCTGGTGGCACAAG
+
CCCCC5CCCCCCCCCCCCCCCCCCCCCCCCCCCCCCCCCCCCCCCCCCCCCCCCCCCCCCCCCCCCCC5CCCCC*CCCCCC*CCCCCCCCC5CCCCCCCCCCCCCCCCCCCCCCCCCCCCCCCCCCCCCCCCCCCCCCCCCCCCC5CCCCCC5CCCCCCCCCCCCCCCCCCCCCCCC*CCCCCCC5CC5CCC5CCC5CCCCCCCCC5C5C55C*CCC*CCCC*C5CCCCCCCCCCC5CCCC5C*CCCCCC*CCCCC5C*CCC5C5C5CCCCCCC**C5CCC55*5C5*5*5*C55CCC###
@VH01349:24:AACVJTHM5:1:1106:22965:33487 2:N:0:AGGTGAGA+CGCATAGA
TTGACGGGACTACTAGGGTATCTAATCCTGTTTGCTCCCCACGCTTTCGCGCCTCAGCGTCAGTTACAGTCCAAAGAGTCGCCTTCGCCACTGGTGTTCCTCCACATCTCTACGCATTTCACCGGTACACGTGGAATTCCACTCTTCTCTTCTGCACTCAAGTTCCCCAGTTTCCAATGACCCTCGCCGGTTGAGCCGGGGGCTTTCACATCACACTTAAGGAACCCCCTGCGCGCGCTTTACCGCCAATAATTACGGACAACCCTTGCCACCAACCTATTACCGCGGCTCCTGGCACTCT
+
CCCCCCCCC*CCCCCCCCCCCCCCCCCCCCCCCCCCCCCCCCCCCCCCCCCC*CCCC*CCCCCCCCCC**C5CCCCCCCCCCCCCCC*CCCCCCCCCC5CCCCCCCCCCC*CCC*CCCCC55C55CC5CC*CC5C5CC*5C5C*CCCCCCC5*5CCCCC*5CCC5CCCC5CCC*CCCCCC*CCC***55CC*CCCCC5*C5C555C5CC*CCC*C5C555**5555**555555*555*5555*5*555**555*55*55555*5*5555555**5**5555*5***555*555555*###
@VH01349:24:AACVJTHM5:1:1106:44059:38031 2:N:0:AGGTGAGA+CGCATAGA
TTGACGGGACTACTAGGGTTTCTAATCCTGTTTGCTCCCCACGCTTTCGCGCCTCAGCGTCAGTTACAGACCAGAAAGCCGCCTTCGCCACTGGTGTTCCTCCACATCTCTACGCATTTCACCGCTACACGTGGAATTCCGCTTTCCTCTTCTGTACTCAAGTTCCCCAGTTTCCAATGACCCTCCACGGTTGAGCGGTGGGCTTTCACATCAGACTTAAAGAACCGCCTGCGCGCGCTTTACGCCCAATAATTCCGGACAACGCTTGGCACCTACGTATTACCCCGCCTGCTGGCACCAG
+
CCCCCCCCCCC*CCCCCCCCCCCCCCC*CCCCCC5CCCCCCCCCCCC5CCCCCCCCC5CCCCCC5CCCCCCCCCCCCCCCCCCCCCCCCCCCCCCCCCCC5C*CCCCCCCCCCC*CCCCCCCCC*CCCCCC*CCCCCCCCCC5CCCCCCCCCCCCCCCC5CCCCCCCCC5CCCCCCCCCCCC*C5CCCCCCCCCCC5CCCC5*CCC5CC5CCCCCCCCC55CC*C5C5CCCCCCCCC*5CC5*5CCCCCCC5CCC5CCCCCCC*CC*C5555C5CCCCCCCC5***C5CCCCC5C*C5###
@VH01349:24:AACVJTHM5:1:1106:7874:38769 2:N:0:AGGTGAGA+CGCATAGA
TTGACGGGACTACAGGGGTTTCTAATCCTGTTCGCTACCCACGCTTTCGCGCCTCAGCGTCAGTTGCAGACCAGAGAGTCGCCTTCGCCACTGGTGTTCCTCCATATCTCTACGCATTTCACCGCTACACATGGAATTCCACTCTCCTCTTCTGCACTCAAGTCCTCCAGTTTCCAATGACCTTCCACGGTTAAGCCGTGGGATTTCACATCAGACTTAGAAGTACGCCTCCGCGCCCTTTACCCCCAAAAATTCCGGACAACGCTTGCCCCCTACCTATTACCCCGGCTGCTGGGACTTT
+
CCCCCCCCCCCC*CCCCCC5CCCCCCCCCCCCCCCCCC5CCCCCCCCCCCCCCC*CCCCCCCCCCCCCC*CCCC5CCCC*CCC5C*C5CCCCCCCCCC5C*C5*CCC*C*CC5*CCCC55CCCCCC5CCCCCC*CCC5*CCC*CCCCCCCC5CC*CC55*5*5C*5555555C55CC55C55CCCCC5*55555*5555*555C5555555*55C5*5555C****55*5*555555555555*55555*55*5*55*5555*5555*5*555555*5*5555*5*55*555555*55###
@VH01349:24:AACVJTHM5:1:1106:76117:40056 2:N:0:AGGTGAGA+CGCATAGA
TTGACGGGACTACTAGGGTTTCTAATCCTGTTTGCTCCCCACGCTTTCGCACCTCAGCGTCAATACCGGTCCAGTGAGCCGCCTTCGCCACTGGTGTTCTTCCGAATATCTACGAATTTCACCTCTACACTCGGAATTCCACTCACCTCTCCCGGATTCAAGGGATGGAGTGTTAAAGGCAGTTCCGGAGTTGAGCCCCGGGCTTTCACCTCTAACTTACAAAGCCGCCTACGCGCGCTTTACGCCCAGTAATTCCGAACAACGCTAGCTCCCTCCGTATTACCGCGGCTGGTGGCACCTA
+
CCCCCCCCCCCCCCCCCCCCCCCCCCCCCCCCCCCCCCCCCCC5CCCCCCCCCCCCCCCCCCCC5CCCCCCCCCCCCCCCCCCCCCCCCCCCCCCCCCCCCCCCCCCCCCCCCC*CCCCCCC*CCCCCCCCCCCCCCCCCCCC5CC*CCCC5CCCCCCCCCC*5C5C*CCC*C5CCCCC*CCCCC*CCCCCCCCCCCCCCCCCCCCCC*CC*CCCCCCCCCCCCC5CC5CCC5CCCC*C55C5CCC55*CCCCCC55C5C5C5CCCCCCCC5*C555CCCCCCCCCCC5CC*CCCCCC###
@VH01349:24:AACVJTHM5:1:1106:14918:43388 2:N:0:AGGTGAGA+CGCATAGA
TTGACGGGACTATTGGGGTATCTAATCCTGTTTGCTCCCCACGCTTTCGCGGCTCAGCGTCAGTTACAGCCCAGAAAGTCGCCTTCGCCACTGGTGTTCCTCCCGATCTCTACGCATTCCACCGCTACACCGGGAATTCCACTTCCCTCTGCTGCACTCAAGCGCTCCAGTTTTGGAGGCGAACAATGGTTGAGCCACTGCCTTTTACCTCCAACTTAAAGCCCCCCCTGCGCGCCCTTTACGCCCAATAATTCCGGACAACGCTTGCGCCCCACGTTTTACCGCGGCTGCTGGCACGGGT
+
CCCCCCC*CCCCCCCCCCCCCCCCCCCCCCCCCC5CCCCCCCCCCCCCCCCCCCCCCCCC5CCCCCCCCCCCCCCCCCCCCCCCCCC*CCCC*CCCCC*CCCC5CCC*C5555CCCCC5CCCCCCCCCCCCCCC5CCCCC*CCCCCCCCCCCCCCCCCCCCCCCCCC*5CCCCCCCCCCCCCCCCCCCCCCCCCCCCCCC*CCCCCC*CCCCC5C5CCCCCC*CC*CCC*CC**C**CCCCCC*5*CC55CCCCC5CCCCCCC5C5CC*CC5CCCCC5*CC**5C55*555CC*5C5*###
@VH01349:24:AACVJTHM5:1:1106:74110:44335 2:N:0:AGGTGAGA+CGCATAGA
TTGACGGGACTACACGGGTTTCTAATCCTGTTTGCTCCCCACGCTTTCGCGTCTCAGCGTCAGAACTGGTCCAGCTGGCCGCCTTCGCCACGAGTGTTCTCCCCCATCTCTACGCATTTCACCCCTACACAGGGAATTCCACCAGCCCCTCCCAGCCTCAAGCTCCGCCGTTTCCGTGGCTCAATACAGTTGAGCTGTATGCTTTCACCACCGACCTGCGAAGCCGCCTACACGCCCTTTACGCCCAATAATTCCGAACAACCCTTGCCGCTTCCGTATTACGCCGGCTGGTGGCACGCTA
+
CCCCCCCCCCCCCCCCCCCCCCCCCCCCCCCCCCCCCCCCCC5CCCCCCCCCCCCCCCCCCCC5CCCCCCCCCCC*CCCCCCCCCCCCCCCCCCCCCC5CCCCCCCCCCCCCCCCCCCC5CCC*CC5CCCC*CCCCCCCCCC5C5CC*CCCCCCCCCCCCCCCCCCCCCCCCCCCCCCC5CCCC5CCCCCCCCCCCCCCCC5CCCCCC*C*C*CCCCCCCCC5CC**C*5CCC5CCCCCC5CC*CCCCCCCC55**CC5*555555*555CCC*CCCC55555***55C5*55*5CC5###
@VH01349:24:AACVJTHM5:1:1106:41636:45868 2:N:0:AGGTGAGA+CGCATAGA
TTGACGGGACTACTGGGGTTTCTAATCCTGTTTGCTACCCACGCTTTCGTGTCTCAGCGTCAGTTGCGGTCCAGAAAGCCGTCTACACCGCAGGTGTTCCTCCTGATATCTACGCATTTCACCGCTACACCAGGAATTCCGCTTTCCTCTCCCGCACTCAAGCCTGCCAGTCTTCGGCGCACCCTCCCAGTTGAGGCGGGAGATTTCACACCGAACTTAGCTGACCGCCTACACACTCTTTACGCCCAGTAACTCCGAACAACCCTTGCTGCCTACGTATTACCGCGGCTGCTGGCACCAT
+
CCCCCCCCCCCCCCCCCCCCCCC5CCCCCCCCCCCCCCC*CCCCCCCCCCCCCCCCCCCCCCCCCCCCCCC*CCCCCCCCCCCCCCCCCCCCCCCCCCCCCCCCCCCCCCCCCC5CCCCCCCCCCCCCCC*CCCCCCCCCCCCCCCCCCCCCCCCCCCCCCCCCCCC*CCCCC5CCCCC5CCCCCCCCCCCCCC*5CCCCCC5CCC5CCCCCCCCCC555CC5CCCCCCC5CCCCCCCCCCCC555C5CCCCC*CC5CC5CC5*CC5CC5C*5CCCCCCCC5CC*5*555CCCC5CC5###
@VH01349:24:AACVJTHM5:1:1106:50289:45963 2:N:0:AGGTGAGA+GGCATAGA
TTGACGGGACTACACGGGTATCTAATCCTGTTTGCTCCCCACGCTTTCGTGCCTCAGCGTCAGGAAAGGCCCAGTCGCCTGTCTTCACCTTTGGCGTTCCGTTCGATCTCTACGCATTTCACCGCTCCACCGAACGTTCCGACGACCTCTACCTTCCTCAAGACCTGTGGTTTGCACCGCAATTCCCCGGTTGAGCCGGGGGATTTCACAGCACACCTTCAGGTCCGCCTACGCACCCTTTAACCCCAGTCATTCCGATTAACGCTCGGGCCTCTCGTATTACCGCTGCTGCTGGCACACA
+
CCCCCCCCCC5CCCCCCCCCC5CCCC5CCCCCCC*CCC55CC5CCCC5*CCCCCCCCCCCCC5CCCCCCCCCCCCCCCCCCCCCCCCCCCCCCCCCCCC*CCCCCCCCC5C5CCCCCCCCCCCCCCCCCCCCCCCCCCCCCCCCCCCC*C5C*C5CCCCCCCCCCCCCCCCCCCCCCC*CCCCCCCC*CCCCCCCCCCCCCCCCCCCC5CC*C*CCCCCC5C5CC*CCCCC5CCCCCCCCCCC*CCCCCC*5CCCCCCC5CC55*CCC55C5C5C*C5CC*55CC*55C55*555*55###
@VH01349:24:AACVJTHM5:1:1106:28135:46380 2:N:0:AGGTGAGA+CGCATAGA
TTGACGGGACTACCAGGGTTTCTAATCCTGTTTGATCCCCACACTTTCGTGCCTCAGCGTCAGTTACAGCCTAGTAAGCTGCCTTCGCTATAGGTGTTCTTGACGATATCTAACCATTTCACCGCTACACCGTCAATTCCGCCTACCTCATCTGTACTCTAGCCACGCAGTATCAATGCCACCCTCCCAGTTAAGCCGGGATATTTCAGCACTGACTTACTTGGCCGCCTACGCACCCTTTAAACCCAATAAATCCGGACAACGGTCGCCACCTACGTATTACCGCGGGTGCTGGCACTAT
+
CCCCCCCCCCCCCCCCCCCCCCCCCCCCCCCCCCCCC*CCCCCCCCCCCCC5CCCCC5CCCCCCCCCCCCCCCCCCCC*CCCCCCCCCCCCCCCCCCCCCCCCC5CCCCCCCC*CCCCCCCCCCCC5CCCCCCCCCCCC5C5CCCCCCCCCCCCCCCCC5CC*CCCCCCCCCCCCC5CCCCCCCCCCCCCCCCCCCCCCCCCCCCCCCCCCCCC55CCCCCCC55CCCCCCCCCC5C55CCCCCCC*CCC55CCCCCCCCCCCCCCCCCCCCCCCC*CCCCCCC5C5C*CCCC*CCC*###
@VH01349:24:AACVJTHM5:1:1106:63695:48916 2:N:0:AGGTGAGA+CGCATAGA
TTGACGGGACTACTCGCGTATCTAATGCTGTTTGCTCCCCACGGTTTCGTGTCTCAACGTCAGAAATGGACCAAGAAGCTGCCTTCGCCATTGGTGTTCCTCCCGAGATCTACGCATTTTACCGCTACTCCGGGAATTCCACTTCTCTCTTCCATCCTCTAGCATAGCAGTTTCCACCGCACTTTTCGGGTTAAGCCGGAATCCTTTACAACAGACTTAATATGGCGTCTACACACGCTTTACGGCCAATGATTCCGAATAAGGGTTGCAGCCCTCGTTTTACCGCGGCTGGTGGCACTGT
+
5CC5C*CCCCCCCC5C*CCCCCCCCC*C5CC5C5CCC5CCCCC*CCC5*CCCCCCCCC5CCC55CCCC5C55CCC5CC5CC5CC*CC*CC*C*C55CCCCCCC5C5*C5C5CCCCCC5CC*CCCCCCCC5*CCCCCC5C*5CCCCCCCCCCC5C5C5CCC*CC*55*555CCC5C55555C55*555*5555555555C5C5CCC***5555555555555*5555*55C55**5*555555555555*55555*555555555*5555555*55555*55*5555*555**555555###
@VH01349:24:AACVJTHM5:1:1106:55174:49106 2:N:0:AGGTGAGA+CGCATAGA
TTGACGGGACTACACGGGTATCTAATCCTGTTTGCTCCCCACGCTTTCGCACCTCAGCGTCAGTTCCGGACCAGTGGGCCGCCTTCGCCACCGGTGTTCTTCCTAATATCTACGAATTTCACCTCTACACTAGGAATTCCACCCACCTCTTCCGGACTCGAGACCAACAGTATCAAAGGCAGTTCCGAGGTTGAGCCCCGGGATTTCACCCCTGACTTGAAAGTCCGCCTACGTGCGCTTTACCGCCAGTGATTCCGAACAACGCTAGCCCCCTTCGTATTACCGCGGCTGCTGGGACTCC
+
CCCCCCCCCCCCCCCCCCCCCCCCCCCCCCCCCCCC5CCCCCCCCCCCCCCCCCCCCCCCCCCCCCCCCCC*CCCCCCCCCCCCCCC*CCCCCCCCCCCCCCCCCCCCC5CCCCCCCCCCCCCCCCCCCCCCC*CCCCCCCCCCCCCCC5CC**CCCCC5CC*CCC*CC5CCCCC5CCCC5CCCCCCC*CCCCCCCCCCCCCCCCCCCC5*5CCCCCCCCCC5CCCC55CC5CCC5C55C5C5*CC5C5*C55CC5CCC*CC55*5555*CCC5*5C555C55*5C5CC55*5C5*55###
@VH01349:24:AACVJTHM5:1:1106:23325:53877 2:N:0:AGGTGAGA+CGCATAGA
TTGACGGGACTACAAGGGTTTCTAATCCTGTTTGCTCCCCACGCTTTCGCTCCTCAGCGTCAGTACCGGCCCAGAGAACCGCCTTCGCTACTGGTGTTCCTCCGGATATCTGGGCATTTCACCGCTACACCGGGAATTCCATTCTCCTCTACCGGACTCGAGTCACAGTAGTTTCGACTGCAGTTCCGAGGTTGAGCCTCGGAATTTCACAGCCGACTTACTGAACCGCCTACGAGCTCTTTACGCCCAATGATTCCGGACAACGCTCGCCCCCTACGTATTACCGCGGCTGCTGGCATCC
+
CC*CCC*CCCCC5CCCCCCCCCCCCCC5C5CCCCCCCCC*C5CCCCCCCCCCCCCCCCCCCCCCC5CCCCC5CC5**CC**CCCCCC5CCCCCCCCCCCCCCCCCCCCCCCC*CCCC5C*CCCCCC*CC*C5C5CC5CCCCCCCCCCCCCCCCCCCCCCCCCC*C*CCCCCCCCCCCCCC5CCCCCCCCCCCCCCCCCCCCCCCCCCCCCCCCCCCCCCCCCCCCCCCCCCCCCCC*CCCCCCCCCCCCC5*CCC*C5C5CC5CC*C*5*C5CCCC5CCCCCCCCC**CC55CCCC*5###
@VH01349:24:AACVJTHM5:1:1106:29214:55524 2:N:0:AGGTGAGA+CGCATAGA
TTGACGGGACTACTCGGGTTTCTAATCCTGTTTGCTACCCACGCTTTCGTGCCTCAGCGTCAGACAAAGGCCAGAAGGCCGCCTTCGCCACTGGTGTTCCTCCACATCTCTACGCATTTCACCGCTACACGTGGAATTCCACCTTCCTCTCCTTTACTCAAGTCTATCAGTTTCCGATCACCCTCCATGGTTAAGCCATGGGCTTTCAAATGAGACTTAATAGACCGCCTACGCACTCTTTACGCCCAATAATTCCGGACAACGCTTGCCACCTACGTATTACCGCGGCTGCTGGCAGTTG
+
CCCCCCCCCCCCCCCCCCCCCCCCCCCCCCCCCCC5CCCCCCCCCCC5CCC*CCCCC5CC5CCCCCCC5CCCCCC*CCCC*CCCCCC5CCCC*CCCCCCCCCCCCCCCCCCCC*5CCCCCCCCCCCCCCCCCCCCCCCCCC5CCCCCC5C*CCCCCCCCCCCCCCCC5CCCCC*C*CCC*5CCC*5CCC5C5CC5*CC5C5C*CCCCCCCC*CC*CCCCC55C55CCCCCCC555CCCCCC5C5555CCC55*C*CC555*555C555C5C*CC5C55C5*55*5**55*5*55555*###
@VH01349:24:AACVJTHM5:1:1106:54247:56243 2:N:0:AGGTGAGA+CGCATAGA
TTGACGGGACTACCAGGGTATCTAATCCTGTTTGATCCCCACACTTTCGTGCCTCAGCGTCAGTTACAGGCTAGTAAGCTGCCTTCGGTATAGGTGTTCTTGACGATATCTAAGCATTTCACCGCTACACCGTCAATTCCGCCTACCTCATCTGTACTCTAGCCACGCAGTATCAATCCCACCCTCCCAGTTAAGCCGGGATATTTCAGCACTGACTTACTTGCCCGCCTACGCACCCTTTAAACCCAATAAATCCGGACAACCCTCGCCACCTACGAATTACGGCCGCTGCTGGCACCTT
+
CCCCCCC5CCCCCCCCCCCCCCCCCCCCCC5CCCCCCC*CCCCCCCCCCCCCCCCCCCCCCCCC5CCCC*CCCCCCCCCCC*CCCCCC5CCCC*C5CCCCC5CCCCC5CCCCCCCCCCC*5C*CCCCC*CC*CCC5CC5CCCCCC5CCCCCCC**5CCCCCC5C*5CC5CCCCC5CC*5*CCCCCCCCCCCCC55CCCC5CCC5C**C5CCCC*55C*C55CC*5CC55CC555C5**5C5CCC55555*5555CC5CC5C5C*5C5C5*555C55C*C*555*5555C5*55555C5###
@VH01349:24:AACVJTHM5:1:1107:28532:1076 2:N:0:AGGTGAGA+CGCATAGA
TTGACGGGACTACTCGGGTATCTAATCCTGTTTGCTCCCCACGCTTTCGCGCCTCAGCGTCAGTTACAGACCAGAAAGCCGCCTTCGCCACTGGTGTTCCTCCACATCTCTACGCATTTCACCGCTACACGTGGAATTCCGCTTTCCTCTTCTGTACTCAAGTTCTCCAGTTTCCAATGACCGTCCACGGTTGAGCCGTGGGCTTTCACATGAGACTTAAAGAACCGCCTGCGGGGCCTTTTCGCCGCATAATTCCCGACAACGCTTGCGACCTACGTAGTACGGCGGCTGCTGGCACCGC
+
CCCCCCCCC*CCCCCCCCCCCCCC5CCCCCCCCCCCCCCCCCC5CCCCCCC*CCCCCCCCCC5CCCCC555CCC5CCC55*CCCCCCCCC5CCCCCCCCCCC5CCC*CCCCCCCCCC5C*C5*C5C**C5CC*5CCCC5CCCCCC5CCCCCCCCCC*CCCCCCCCCC*C*CCC*C5C5C5CC5C*5C5C5CCCCCCCCCCCC*CCCCC*C**CCC5C5CC555C5C5C5C5C*C*5*5*55*5555***5*5*555*5555555*555**5555*5555*555*555*555*55555*###
@VH01349:24:AACVJTHM5:1:1107:57788:2988 2:N:0:AGGTGAGA+GGCATAGA
TTGACGGGACTACTCGGGTATCTAATCCTGTTTGATCCCCACACTTTCGTGCATCAGCGTCAGTTACAGCCTAGTAAGCTGCCTTCGCTATCGGTGTTCTTGACGATATCTATGCATTTCACCGCTACACCGTCAATTCCGCCTACCTCATCTGTACTCAATCCCGGCAGTTTTTCAGGCAGCTCCCAAGTTGAGCTTGGGCATTTCACCTAAAACTTGCAGGGACGCCTACGCACCCTTTAAACCCAATAAATCCGGACAACGCTCGCCACCTTCGTATTACCGCGGCTGCTGGCAGGAT
+
CCCCCCCCCCCCCCCCCCCCCCCCCCCCCCCCCCCCCCCCCCCCCCCCCCC5CCCCCCCCCCCCCCCCCCCCCCC5C*CCC*CCCCCCCCCCCCCCCCCCCCCCCCCCCCCCCC*CCCCCC5CCCCCCCCCCCCCCCCC*CC*CCCCC5CCCCCCC*CC5CCCCCCCCCCCCCCCCCCCCCC*C*C*CCCCCC5CCCCCCCCCCCCC*CCC*C5CC5C5CC5CCCC5CCCC*CCCC5CCCCC5CCC*C5CCCC55C5C5CCC55C5CCCCCCC***5C5555C5CC*5C5CCCCCCC*###
@VH01349:24:AACVJTHM5:1:1107:54644:3139 2:N:0:AGGTGAGA+CGCATAGA
TTGACGGGACTACTAGGGTTTCTAATCCTGTTCGCTACCCATGCTTTCGCGCCTCAGCGTCAGTTACAGACCAGAGAGTCGCCTTCGCCACTGGTGTTCCTCCACATCTCTACGCATTTCACCGCTACACGTGGAATTCCACTCTCCTCTTCTGTACTCAAGTCGCCCAGTTTCCAATGACCCTCCACGATTAAGGCCTGGGCTTTCACATCAGACTTAAAGCACCGCCTGCGGGCGCTTTACGGCCAATAATTCCGGACAACGCTTGCCACCTACGTATTACCGCGGCTGCTGGCACATG
+
CCCCCCCCCCCCCCCCCCCCCCCCCCCCCCCC5CCCCC55CCCCCCCCCCCCCCCCCCCCCCCCCCC5CCCCCCCCCCCCCCCCC5CCCC5C5CCCCC5C5*CCCCCCCCCCC*CCCCCCCCC*CC5CCC*55CCCCCCCC*C5C*CCCCCCCCCC5CC*C*CC*CC*CCC*C*CCCCCC5CCCCC5CCC5CCC**C*C5C**C*5CCCCCC5*CC55*555*555555C55C*5**5C55C555C5CCC*5555*5555C555555CC5CCC*CCC5CC*CC5C555*C5CC55C5*###
@VH01349:24:AACVJTHM5:1:1107:69206:4824 2:N:0:AGGTGAGA+GGCATAGA
TTGACGGGACTACCCGGGTTTCTAATCCCGTTTGCTCCCCTGGCTTTCGCGCCTCAGCGTCAGTCTCAGCCCAGCAACCCGCCTTCACCTCAGGTGTTCCTCTTGATATCTACGCATTTCACCGCTACACCAAGAATTCCGATTGCCCCTTCTCCACTCTAGCACTGCAGTATCAGCTGGCCGTTCCGAGTTAAGCTCGGAGATTTCACAGCTGACTTACCGCGCCGCCTACGCGCCCTTTACGCCCAGTAAATCCGAACAACGCTTGGTCCCTACGTATTACCGCGGCTGCTGGCACAAT
+
CCCCCCCC5CCCCC*CC5CCCCCCCCCCCCCCCCCCCCCCCCCCCCCCCCCCCCCC*CCCCCCC*CCCCC5CCCCCCCCC*CCCCCC5CCCC5CC*CCC*CCCCCCC5C5CC55CCCCCC5CCCCCC5CC5CC55CCC**CCC55*C*5CCC5*CCC*C5*C5C5555CCCCCCCC**CC5C5CCCC5CC5C555C555CCC*555CC5C55*5CCCCCC5C5CCC5*C5C5C5CCCCCCCC*C55CCC55C555C555555*5*555*555C5C*55*5555*5555555CCC55CC###
@VH01349:24:AACVJTHM5:1:1107:23969:6396 2:N:0:AGGTGAGA+GGCATAGA
TTGACGGGACTACCCGGGTATCTAATCCTGTTTGCTCCCCACGCTTTCGCACCTCAGCGTCAATACCGGTCCAGTGAGCCGCCTTCGCCACTGGTGTTCTTCCGAATATCTACGAATTTCACCTCTACACTCGGAATTCCACTCACCTCTCCCGGATTCAAGCGATGCAGTCTTAGAGGCAGTTCCGGAGTTGAGCTCCGGGATTTCACCCCTAACTTACAAAGCCGCCTACGCGCGCTTTACGCCCAGTAATTCCGAACAACGCTAGCTCCCTCCGTATTACCGCGGCTGCTGGCACGAT
+
CCCCCCCCCCCCCCC5CCCCCCCCCCCCCCCCCC*CCCCCCCCCCCCCCCC5CCCCCCCCCCCCCCC*CCCCCCCCCC*CCCCCC5C5CCCC*CCCCCCCCCCCCCC5CCCCCCCCCCCCCCCC*CCCCCCCCCCCCC55CCCCCCCCCCCCCCCCCC5CCCCCCCC*C5CCCCCCCCCCCCCCCCCCCCCC*CCCCCCC5CCCCC5CCCCCCCCCCCCCCCCCCCCCCCCCCCC*C5CCCCC5C5CCC**CCCCCCCCCCCCCCC5C*CC*CCC55CC5C5CCCCCCCCCCC*5*CC###
@VH01349:24:AACVJTHM5:1:1107:28059:13173 2:N:0:AGGTGAGA+GGCATAGA
TTGACGGGACTACCGGGGTATCTAATCCCGTTTGCTCCCCTGGCTTTCGCTCCTCAGCGTCAATGTCGGTCCAGGATGCCGCCTTCGCCACCGGTATTCCTCCAGATATCTACGCATTTCACCGCTACACGTGGTATTCTGCATCCCTCTCCCGAATTCAAGCCATCCAGTATCGGATGGAGTTCCCAGGTTGAGCCTGGGGATTTCACATCCGACTTAGATGGCCGCCTACGACCCCTTTACGCCCAGTAATTCCGAACAACCCTTGCCCCGCCCGTATTTCTGCGGCTCGTGGCAGGTT
+
CCCCCCC5CCCC*CCC*CCCCCCCCCCCCCCCCCCCCCCCCCCCCCCC*5CCCCCC*CCCCCCCCC5CCCCCCCCCCCCCCCCCCC*CCCCCCCCCCCCCCCC5C*C5CCCCCCCC5CCCCCCCC5C*C5*CC5*55C*C5*C55C*C5C*CC5CCCC5CCCCC5C5CC5CCCCCCCCC*55CCC5*5CCC5CC5*CCCCCC5C5C5CCCCC*5CC*5C5*CCCCCCC5CC55C*C5C*5CC5C5CCCCC5555CC*CC5CCC**5CCC5*5555C5CCC555*55*555**C55555###
@VH01349:24:AACVJTHM5:1:1107:39269:13249 2:N:0:AGGTGAGA+GGCATAGA
TTGACGGGACTACAAGGGTATCTAATCCTGTTTGCTCCCCACGCTTTCGCGTCTCAGCGTCAGTATCCAACCAGGGGGCCGCCTTCGCCACGGGTGTTCCTCCCGATATCTACGCATTTCACCGCTACACCGGGAATTCCACCCCCCTCTTTGGTACTCTAGCTTGCCAGTTTCATGCGTCTTTCCTCGGTTGAGCCGAGGGCTTTCACACATGACTTAACAAACCGCCTACGCACGCTTTACGCCCAGTAATTCCGATTAACGCCTGCACCCTACGTATTACCGCGGCTGCTGGCACAAC
+
CCCCCCCCCCCCCCCCCCCCC5CCCCCCCCCCCCCCCCCCCCC5CCCCCCCCCCCCCCCCCCCCCCCCCCCCCCCCCCCCCCCCCCCCCCCCCCCCCCCCCC*CCCCCCCCCCC*CCCCCCCCCCCCCCCCC*CCCCCCCCCC5CCCCCCCCCCCCCCCCCC*CCCCCCCCCCCCC5*CCCCCCCCCCCCCCCCCCCCCCCCCCCC*CCCCCCCC5CCCC5CCCC55CCCCCCCCCCCCC5CC55C5CCCCC5CCC5CC5C55C*C5C55C5CCCCCCCCC5CC*C5CCCCCCCC555###
@VH01349:24:AACVJTHM5:1:1107:65248:14991 2:N:0:AGGTGAGA+GGCATAGA
TTGACGGGACTACAAGGGTATCTAATCCTGTTTGCTCCCCACGCTTTCGCACCTCAGCGTCAGGTACGTTCCAGAGCGCCGCCTTCGCCACCGGCCTTCTTCCCGATATCTACGCATTTCACCGCTACACCGGGAATTCCGCGCTCCTCTCCCGTCCTCTAGCTGAATAGTTCCTCTCGACCTTTCCCGGTTAACCCGGGAGATTTCCCAAGAGGCTTTCCCAACCGCCTACGTGCTCTTTACCCCCAGTAAATCCGAACAACGCTTGCCACCTTCGTATTACCGCGGCTGGTGGCACTAT
+
CCCCCCCCCCC5CCCCCCCCCCCCCCCCCCCCCCCCCCCCCCCCCCCCCCCCCCCCC*CCCCCCCCCCCCCCCCCC*CCCC*CCCCC5CCCCCCCCCCCCCCCCCCCCCCCCCCCCCCCCCCCCCCCCCCCCCCCCCCCC*CCCCCCCCCCCCCCC*CCCC*CCCCCCCCCC*5CCCCCCCCCCCCCCCCCC5C*CC*CCCCC5CCCCC5C*C5C5CCCCC*CCCCC*5CCC5C5CCC*C5C5*5CC5CCC5C**5555*5555*5C5*555555***5*55*55555555*5*555*###
@VH01349:24:AACVJTHM5:1:1107:69281:16941 2:N:0:AGGTGAGA+CGCATAGA
TTGACGGGACTACAAGGGTATCTAATCCTGTTTGCTCCCCACGCTTTCGCACCTCAGCGTCAGGTACGTTCCAGAGCGCCGCCTTCGCCACCGGCCTTCTTCCCGATATCTACGCATTTCACCGCTACACCGGGAATTCCGCGGTCCTCTCCCGTCCTCTTGCTGAATAGTTCCTCTCGACCTTTCCCGGTTAAGCCGGGAGATTTCCCAAGAGGCTTTCGCAACCGCCTACGTGCTCTTTACGCCCAGTAAATCCGAACAACCCTTGCCACCTTCGTATTACCGCGGCTCCTGGCACTAT
+
CCCCCCCCCCCCCCCC5CCCCCCCCCCCCCCCCCCCCC5CCCCCCCCC*5CCCCCCC*CCCCCCCCCCCC*CCC5C*CCCCCCCCC*CCCCCCCC*CCCCCC*CCC5CCCCCC5*CCCCCCCCCCCC5CCC*CCCCCCC5*CC*CCCCCC*CCCCCCCCC*5*CCCCCCCCC5CCCC*5CCCCCCC*CCCCC*CCC5CC5**5CCC5CC*CC5CC*CC5C5*C5*55C5C5*55C55*5555C55C55C5CC55*5CCC5CC5*C55C555CC55555555CC5C*5CCC*5CC*CCC###
@VH01349:24:AACVJTHM5:1:1107:49210:16978 2:N:0:AGGTGAGA+CGCATAGA
TTGACGGGACTACTGGGGTTTCTAATCCTGTTTGCTCCCCACGCTTTCGAGTCTCAGCGTCAGTGGCGGTCCAGAGAGCCGTCTTCACCACCGGTGTTCCTCCTGATATCTACGCATTTCACCGCTACACCAGGAATTCCACTCTCCTCTCCCGCACTCAAGCCTGCCAGTTTCCGACGCACCCTCCCAGTTGAGCCGGGAGATTTCACAACGGACTTGGCAAACCGCCTACACTCGCTTTACGCCCAGTTATTCCGAACAACGCTTGCTGCCTACGTATTACCGCGGGTGCTGGGACCGG
+
CC5CCCCCCCC*CCCCCCCCCCCCCCCCCCCCC*CCCCCCCCCCCCCCCCCCCC55CCCCCCCCCC5CCCC5CCCC5CC*CCCCCCCC*CCC*CCCCCCCCCCC5CCCCCCCCCC*CCCCCCC55CCCCCCCCCCCCCCCCCC*5CCCCCCC5CCCCCCCCCCCCCCCCCCCCCCCCCCCCCCCCCCCC*CC5C5CCCCCCC5CCCCC5CC5CCC5CCCCCCC55CCC5CC5C5CCC*CCCC5CC5CCCC5CCCCCCCCCCCC5CCCC*C5*CC*CC**CCCC*5C5*5CCC5CC*C*###
@VH01349:24:AACVJTHM5:1:1107:60590:17225 2:N:0:AGGTGAGA+GGCATAGA
TTGACGGGACCTACCAGGGTTTCTAATCCTGTTTGCTCCCCACGCTTTCGCGCCTCAGCGTCAGTACCCGTCCAGGCAGCCGCCTTCGCCACCGGTGTTCCTCCCAATATCTACGCATTTCACCGCTACACTGGGAATTCGACTGCCCTCTCCGGGACTCGAGCCCGGGAGTATCAGCCGCAATTCCTCGGTTGAGCCGAGGGCTTTCACAGCCGACTTGCCGGGCCGCCTACGCGCCCTTTACGCCCAATAATTCCGAACAACGCTGGCGCCCTCCGTATTACCGCGGGTGGTGGCACCG
+
CCCCCCCCCCCCCCCCCC5C55CCCCCCCC5CCC5*C*CCCCCCCCCCCCCCCCCCCCC5CCCCCCC5CCCCCC*CCCC5CCCCCCCCCCCCCCCCCCC*CCCCCCCCCCCCCCCCCCCCCCCC*5CC5CCC5CCC5CCC*CCCC55CCCCCCCC5C*CCCCCCCCCC*CCCCCC555CCCCCCCCCCCCCCCCCCCCCCCCC*CCCCCCCCCCCCCCCCCCC*CCCCCCCC*CCCC5CCCCCCC*CCC555*CCCCCCCCCCCCCCCCC5CC555C55CCC*5C*C5C*CC5*C55C###
@VH01349:24:AACVJTHM5:1:1107:62086:18644 2:N:0:AGGTGAGA+GGCATAGA
TTGACGGGACTACCAGGGTTTCTAATCCCGTTTGCTCCCCTGGCTTTCGTTCCTCAGTGTCAGTAACAGTCCAGAACGCCGCCTTCGCCACCGGTGTTCCTCCAGATATCTACGCATTTCACCGCTACACCTGGAATTCCGCGTTCCTCTCCTGCACTCAAGCCAACCAGTTTCAGACGCAGTTCCTCGGTTGAGCCGGGGGATTTCACGTCTGACTTGGCAAGCCACCTACGAACCCTTTACGCCCAGTAATTCCGAACAACGGTCGCCCCCCCCGTATTACCGCGCCTGCTGGCACTCT
+
CCCCCCCCCCCCCCCCCCCCCCCCCC*CCC5CCCCCCC*5CCC*CCCCCCCC*CCCCCCCCCCCCCCCCCCCCCCCC5CCCCCCCCCCCCCCCCCCCCC*CCCCCCC*CCCCCCCCCCCCCCC5CCCCCCCCC5CCCCCCCCCCCCCCCCCCCCCCCCCCCCCCCCCCCCCCCCCCCCCCCCCCCCCC5C5CCCCCCCCCC5CCCCCCCCCCCCCCCC5CCCCCC*CCCCCCCCC*CCCCCCCCCC*CCCCCCCCCCCCCCC5C5CCC55C*C5C*CC*CC5C5CCCCCC5C*5CC55###
@VH01349:24:AACVJTHM5:1:1107:33134:19951 2:N:0:AGGTGAGA+CGCATAGA
TTGACGGGACTACTCGGGTATCTAATCCCGTTCGCTCCCCAAGCTTTCGTGCCTCAGCGTCAGTCTAAACCCAGAGCGCCGTTTGCACCACTGGTGTTCCTCGGGATCTCTACACATTTCACCGCTACACCCCGAATTCCGCGCTCCTCTGTTTCACTCTAGCTTAGCAGTCTGAGATGTCCTCCCCGAGTTTAGCCCGGGGCTTTCACGCCTCACTTGCCATGCCGCCTACGCACCCTTTACGCCCAGTAACTCGGGATAACGCTCGCCTCCTACGTTTTACCGCGGCTGCTGGCACTGT
+
CCCCCCCCCCCCCCCCCCCCCCCCCCCCCCCCCCCCCCC5CCCCCCCCCCCCCCCCCCCCCCCCCCCCCCCCCCCC*CCCCCCCCCCCCC*C5CCCCC5CCCCCCCCCCCCCCCCCCCCCCCCCCCCCCCCCCCCCCCCCCCCCCCCCCCCCCCCCCCCCCCCCCC5*C5CCCC*5*CCCC55CCCCCCCCCCCCCCCCCCCCCCCCCCCCCCCCCCCCCCCCCCCCCCCCCC5CCCCCCCCCCCCCCCCCCCCC*CC5CC5CC*5CCCCC*CC5*CCCC*55C5CC5CC55CC5C55###
@VH01349:24:AACVJTHM5:1:1107:22624:21295 2:N:0:AGGTGAGA+GGCATAGA
TTGACGGGACTACTAGGGTATCTAATCCCGTTTGCTCCCCTGGCTTTCGCTCCTCAGCGTCAATGCCGGTCCAGGATGCCGCCTTCGCCACCGGTATTCCTCCAGTTATCTACGCATTTCACCGCTGCACCTGGAATTCTGCATCCCTCTCCCGGATTCAAGCCATCCAGTATCGGATGCAGTTCCCAGGTTGACCCTGGGGATTTCACATCCGACTTAGTTGGCCGCCTACGAGCCCTTTACGCCCAGTAATTCCGAACAACGCTTGCCCCCCCCGTATTACCGCGGGTGCTGGCACTGC
+
CC5CCCCCCCCCCCCCCCCCCC5CCCCCCCCCCC5CCC*CCCC*CCCCCCCCCCCCCCC5CCCC5CCCCCCC*CCCCC*C5CC5CCC5CCCCCCC*CCCCCC5CC*CCCCCCCC5C5CCCC55CCCC*CC*CC*CCCCCCCCCCC55CCC*5CC*CCCCCCCCCCCCCCCCCC5CCCCCC5CCCCCC5CCCCCC**CCCCCCCCCCCCCCCCCCCCCCC5CCCCCCCCCCCCCC5C*CCCCCCCCC*CCCCCCCCCCCC5CCCC*CCCCC5CCCCCCCC5CCC*CCC5**5CCC5C*5###
@VH01349:24:AACVJTHM5:1:1107:75947:22166 2:N:0:AGGTGAGA+GGCATAGA
TTGACGGGACTACCAGGGTTTCTAATCCTGTTTGCTCCCCACGCTTTCGCGCCTCAGCGTCAGTACCGGGCCAGTGAGCCGCCTTCGCCACTGGTGTTCTTCCTAATATCTACGAATTTCACCTCTACACTAGGAATTCCACTCACCTCTCCCGGACTCGAGACCCGCAGTATCGAAGGCAGTTCCGAGGTTGAGCCTCGGGCTTTCACCCCCGACTTGCAGATCCGCCTACGCGCGCTTTACCCCCAGTAATTCCCAACAACGCTAGCCCCCTCCGTATTACCGCGGCTGCTGGCACATG
+
CCCCCCCCCCCCC5CCCCCCCCCCCCC*CCCCCCCCCCCCCCCCCCCC*CCCCCCC5CCCCCCCCCCCC*5CCCCCCCCCCCCCCCCCCCCCCCCCCCCCCCCCCCCCCCCCCCCCCCCCCCCCCCCCCCCC5CCCCCC5CCCCCCCCCCCCC5CCCCCCCCCCCCCCCCCCCCCC5C5*CCCCCC5C5CCCCCCCCC5CCCCCCCCCCC*CCCCCC5**5C5CCCC*CC55CCCC55*CC5C***CC5CC5C55C*C555555C55555555555C*5C55C5CC*5*5*555CCCC###
@VH01349:24:AACVJTHM5:1:1107:23117:24816 2:N:0:AGGTGAGA+CGCATAGA
TTGACGGGACTACAAGGGTATCTAATCCTGTTTGCTCCCCACGCTTTCGCACCTCAGCGTCAATACCGGTCCAGTGAGCCGCCTTCGCCACTGGTGTTCTTCCGAATATCTACGAATTTCACCTCTACACTCGGAATTCCACTCACCTCTCCCGGATTCAAGCGATGCAGTCTTAGAGGCAGTTCCGGAGTTGAGCTCCGGGATTTCACCCCTAACTTACAAAGCCGCCTACGCGCGCTTTACCCCCACTAATTCCGAACAACGCTAGCTCCCTCCGTATTACCGGGGGTGGTCGCACGTA
+
*CCCC5CCCCCCCCCCC5CCC5CCCCCCCCCCCCCCC*CCCCCCCCC5CCCCCCCCC*5CCCCCCCCCCCCCCCCCCCCCC*5CCC55CCCCCCCCCCCCCCCCCCCCCCC*CCCCCCCCCCCCCCCCCCC5CCCCCCCCCCCCCC*CCCCCCCCCCCCCCCCCCCCCCCCCCCCC5CCCC*CCCCCC*CCCCC5*C*5*CC5CCCCCCCCC5CCCCC*CCCC5CCCCCC5CC5C55*C5CCC*CCCC*CC55CCCCCC5555C5CCC55C5C5C*555C5C55C**C*CC*5*C5C5###
@VH01349:24:AACVJTHM5:1:1107:44135:25081 2:N:0:AGGTGAGA+GGCATAGA
TTGACGGGACTACAGGGGTTTCTAATCCTGTTTGCTCCCCACGCTTTCGCGCCTCAGCGTCAGTTACAGACCAGAAAGCCGCCTTCGCCACTGGTGTTCCTCCACATCTCTACGGATTTCACCGCTACACGTGGAATTCCGCTTTCCTCTTCTGTACTCAAGTTCTCCAGTTTCCAATGACCCTCCACGGTTGAGCCGTGGGCTTTCACATCAGACTTAAAGAACCCCCTGCGCGCGCTTTACGCCCAATAATTCCGGACAACGCTTGGCACCTACGTATTTCCGCGGCTGGTGGGACCGT
+
CCCCCCCCCCCCCCCCCCCCCCCCCCCCCCCCCCCCCCCCCCC5CCCCCCC5CCCCCCCCCCCCCCCCCCCC*CCCCCCCCCCCCCCCCCCCCCCCCCCC55CCCCCCCCCCCC*CCCCCCCCCCCC*CCCC5CCCCC*CCCCCCCCCCCCCCCCCCCCCCCCCCC*CCCCCC*CCCC5CCC5CCCCCCCCCCCC5C5CCCC5CCCCCCCCCCCCCCCCCCC*CCC*CC*CCCCCCC555CCC5CCCCC*CCCCCCC**C5C55CCCC*CC5CCCC5CCC55CCCC5*CC5*CC555*###
@VH01349:24:AACVJTHM5:1:1107:50781:29947 2:N:0:AGGTGAGA+GGCATAGA
TTGACGGGACTACAGGGGTTTCTAATCCTGTTTGCTCCCCACGCTTTCGCGTATCAGCGTCAGTATCCAACCAGGGGGCCGCCTTCGCCACAGGTGTTCCTCCCGATATCTACGCATTTCACCGCTACACCGGGAATTCCACCCCCCTCTTTGGTACTCTAGCTTGTCAGTTTCATGCGTCCTTCCCCGGTTGAGCCGAGGGATTTCACACATGAGTTAACAAACCGCCTACACGCCCTTTACGCCCAATGATTCCGAAGAACGCTTGCACCCTCTGTATTACCGCGGCTGCTGGCTCCCC
+
CCCCCCCCCCCC5CCCCCCCCCCCCCCCCCCCCCCCCCCCCCCCCCCCCCCCCCCCCCCCCCCCCCCCCCCCCCCCCCCCCCCCCCCC*CCCCCCCCCCCCCCCCCCCCCCCCCCCCCCCCCCCCCCCCCCCCCCCCCCCCCCCCCCCC5CCCCCCCCCCCCCCCCCCCCCCCC5CCC5CCCCCCC*CCCC5CCCCCCCCCC5CCCCCCCCCC*C*C5C*CCCCCC5CCC*CCCCCCCCCCC5CCCCCC5*CCCCCCCC*C5CC*CC*CC*55C5CCCCCC*CCC5C5*C5CCCCC*5###
@VH01349:24:AACVJTHM5:1:1107:75095:30477 2:N:0:AGGTGAGA+GGCATAGA
TTGACGGGACTACTAGGGTTTCTAATCCCGTTTGCTCCCCTGGCTTTCGCGCCTCAGCGTCAGTGTTGGCCCAGCAACCCGTCTTCACCTCAGGTGTTCCTCTTGATATCTACGCATTTCACCGCTACACCAAGAATTCCGATTGCCCCTTCCACACTCTAGCACTGCAGTATCACTTGGCCGTTCTGAGTTAAGCTCAGAGATTTCACAAGTGACTTACCGCGCCGCCTACGCGCCCTTTACGCCCAGTAAATCGGAACAACCGTTGGTCCCTACGTATTACCGCGGCTGCTGGCACGTG
+
CCCCCCCCCCC*CCCCCCCCC*CCCCCCCCCCCCCCCCCC5C*CCCCCC*CCCCCCCC5CCCCCCCC5CCCCCCCCCCC5CCCCCCC5CCCCCCCCCCCCC*CCCC*CCCCCCC*CCCCCCCCCCCCCCCCCCCCCCCCCCCCCCC5CCCCCCCCCCCCCCCCC5CCCCCC5CCC*CCCCCCCCCCCCCCCCCCC5CCCCCC*CCCCCCCCCC5CCCCC5C5CC*CCC*CCC5CCCCCCCCCCCCCCCCCCCCC5CC5CCC5C**CCC5C*CCCCC*CCCC5CCCC5C5C55CC*CC*###
@VH01349:24:AACVJTHM5:1:1107:26241:30666 2:N:0:AGGTGAGA+GGCATAGA
TTGACGGGACTACCAGGGTATCTAATCCTGTTTGCTCCCCACGCTTTCGCGCCTCAGCGTCAGTTACAGTCCAAAAAGCCGCCTTCGCCACTGGTGTTCCTCCACATCTCTACGCATTTCACCGCTACACGTGGAATTCCGCTTTTCTCTTCTGCACTCAAGTTTCCCAGTTTCCAATGACCCTCCACGGTTGAGCCGTGGGCTTTCACATCAGACTTAAGAAACCGCCTGCGTGCGCTTTACGCCCAATAATTCCGGATAACGCTTGCCACCTACGTTTTACCGCGGCTGCTGGGACATA
+
CCCCCC*CCCCCCCCCCCCCCCCCCCCCCCCCCCCCCCCCCCC*CCCCCCCCCCCC5*CCCCC5CCC*5*5CCCCCC5CCC*CCCCC*C555CCCCCCCCCCCCCCCCCCCC5*5CCCCCC55CCCCCCCCCCCCCCC*CCCCCCC*CC5C*CC5CCCCCCCCCCCCCCCCCC*C5CCCC5CCCCC5*CCCCCCCC*5CCC55CCC*C5CCCCC5CCC5C5*555*CC*C5*5C55C5*C5555C5C5CC*55555*5555555C5555*5*5555*5*5555555555555C*5555###
@VH01349:24:AACVJTHM5:1:1107:49551:30799 2:N:0:AGGTGAGA+CGCATAGA
TTGACGGGACTACCCGGGTATCTAATCCTGTTCGCTCCCCACGCTTTCGCGCCTCAGTGTCAGTTACAGACCAGAAACTCGCCTTCCCCACTGGTGTTCCTCCAAATCTCTACGCATTTCACCGCTACACTTGGAATTCCACTTTCCTCTTCTGCACTCAAGTTCCCCAGTTTCCAATGACCCTCCACCGTTGAGCCGTGGGGTTTCACATCAGACTTAAGAAACCACCTGCGCGCGCTTTACCCCCAATAATTCCGGACAACGCTTGCCACCTACGTATTACCGCGGCTGCTGGCACGAA
+
CCCCC5CCC*CCCCCCCCCCCCCCCCCCCCCC*CCCCCCCCCC*CCCCCC5CCCCCCCCCC5CCCCC55CCCCCCCC*CCCCCCCC*CCCCC*CCCCCCCCCCCCCCCCCCCCC5*CCCCC5*CCCCCCCCCCCCCCCCCCCCCCC5CCCCCCCCCCCCCCC*CCC5CCC*CCC5C5CCCCC*CCCCC*CCCCC5CC5CCC5*CCCCCCC5*C*CCCCCCCCCCCCC*CCCC5CC*5*CCCC**C55CCC*CCC*55*55555**555*5*5C5555555555555*555*5*5C555###
@VH01349:24:AACVJTHM5:1:1107:53470:34528 2:N:0:AGGTGAGA+CGCATAGA
TTGACGGGACTACCGGGGTTTCTAATCCTGTTTGATCCCCACGCTTTCGTGCCTCAGCGTCAATTGCACCTTAGTAAGCTGCCTTCGCAATTGGTGTTCTGTGACATATCTATGCATTTCACCGCTACTTGTCACATTCCGCCTACCTCAAGTGTATTCAAGGTCATCAGTATCAAAGGCACTGGGATGGTTGAGCCAGCGTCTTTCACGCCTGACTTAATAAGCCGCCTACGCACCCTTTAAACCCAATAAATCCGGATATCGCTTGGATCCTCCGTATTACCGTGGCTGCTGGCACAGT
+
CC5CCCCCCCCCCCCCCCCCCCCCCCCCCCCCCCCCCCCCCCC*CCCCCCCCCCCCCCCCCCCCCCCCCCCCC*CCCCCCC5*CCCCC5CCC5CCCCCCCCC5CCCCCCCCCCCCCCCCCCCC*CCCCCCCCCCCCCCCCCCCCCCCC*CCCC5CCCC*CCC*CCCCCC5CCCCCCCCC5CCCC5*CCCCCCCCC5CC*C5C*CCCC5C5CCCCC5CCCCCCCCCC5**CCC*CC*CC5CCCC5CC*5CC555CCCC5CCC*5C*CCC*555***C55555C5C*C5CCCC5C5CCCC###
@VH01349:24:AACVJTHM5:1:1107:60741:35929 2:N:0:AGGTGAGA+CGCATAGA
TTGACGGGACTACAAGGGTTTCTAATCCTGTTTGCTCCCCACGCTTTCGCGGCTCAGCGTCAGTACCGAGCCAGTGAGCCGCCTTCGCCACTGGTGTTCTTCCTAATATCTACGAATTTCACCTCTACACTAGGAATTCCACTCACCTCTCTCGGACTCAAGACTTACAGTATCAAAGGCAGTTCCGAGGTTGAGCCTCGGGATTTCACCCCTGACTTGAAAGTCCCCCTACGCGCGCTTTACGCCCAGTTATTCCGAACAACGCTAGCCCCCTCCGTATTACCGCGGGTGCTGGCACTGT
+
CCCCCCCCCCCCCCCCCCCCCCCCCCCCCCCCCCCCCCCCC5CCCCCC5CC*CCCCC5CCCC5CCCCCCCCCCCCCCCCCCCCCCCCCCCCCCCCCCCCCCCCCCCCCCCCC5CCCCCCCCCCCCCCCCCCCCCC5CCCCC5CCCCCCCCCCCC*CCCCCCC5CCCCCCCCCCCCCC5C*CCCCCCCCCCCCCC55CCCCCCCCCCCCCCCCCCCCCCCCCCCCCC*CCCCCCC*5CCCCCC*C5CCCCC*C*CCC5CCCC55C*CCCC**CCCCCCCC5*C*C5*55*C5CC5CCCC###
@VH01349:24:AACVJTHM5:1:1107:51842:39337 2:N:0:AGGTGAGA+CGCATAGA
TTGACGGGACTACCGGGGTATCTAATCCTGTTTGCTCCCCACGCTTTCGCACCTCAGCGTCAGAAACGGGCCAGCGAGCCGCCTTCGCCACGGGTGTTCCGCCGAATATCTACGAATTTCACCTCTACACTCGGCATTCCACTCGCCTCTCCCGTCCTCCAGACGTCCAGTATCGGAGGCAGTTCCGGGGTTGAGCGCCGGGATTTCACCCCCGACTTGAACATCCGCCTACGTGCGCTTTACGCCCACTAATTCCGAACAACGCTAGCCCCCTCCGTATTACCGCGGCTGCTGGCACTAC
+
CCCCCCCCCCCCCCCCCCCCCCCCCCCCCCCCCCCCCCCCCCCCCCCCCCCCCCCCCCCCCCCCCCCCCCC*CC55CCCCCCCCCCCCCCCCCCCCCCCCCCCCCCCCCCCCCCCCCCCCCCCCCC5CC*CCCC5CCCCCC5CCCCCCCCCCCCCC*CC5CCCC*CCCCCCCC5CCC55CCCCC55CCCCCCCCCC*CCCCCCCCCCCCCCCCCCC*C5CCCCC55CC5C5**C5CC*CCC5C*CC*C*55C5CCC*CC*CC*555CC55CCCCC55C*CC*555555*5C5CC**55###
@VH01349:24:AACVJTHM5:1:1107:69130:39507 2:N:0:AGGTGAGA+GGCATAGA
TTGACGGGACTACACGGGTTTCTAATCCCGTTTGCTCCCCTGGCTTTCGCTCCTCAGCGTCAATGCCGGTCCAGGATGCCGCCTTCGCCACCGGTATTCCTCCAGATATCTACGCATTTCACCGCTACACCTGGAATTCTGCATCCCTCTCCCGGATTCAAGCCATCCAGTATCGGACGCAGTTCCCAGGTTGAGCCTGGGGATTTCACGTCCGACTTAGTTGGCCGCCTACGAGCCCTTTACGCCCAGTAATTCCGAACAACGCTTGCGCCCCCCGTTTTACCGCGGCTGGTGGCCCAAC
+
CCCCCCCCCCCCCCCCCCCCCC5CCCCCCCCCCCCCCCCCCCCCCCCCCCCCCCCCCCCCCC5CCCCCCCCCCCCC5CCCCCCCCC**CCCCCCCCCCC*CCCCCCCCCCCCCCCCCCCCCCC5*CCCCCCCCCCCCC*CCCCCCC5CCCCCCCCCCCCCCCCCCCCCCCCCCCCCCCCCCCCCCCC5CCCCCCCCCCCCCC5CCC*CCCCCCCCCCCCCCCCCC5CCCCCCCCC5C*CCCCCCCCCCC5CCCCCCCC5CCC5CCCCC*55*C*CC55*55*555*5**5**C555*5###
@VH01349:24:AACVJTHM5:1:1107:21204:40549 2:N:0:AGGTGAGA+GGCATAGA
TTGACGGGACTACCAGGGTTTCTAATCCTGTTCGCTCCCCACGCTTTCGCGCCTCAGTGTCAGTTACAGACCAGAAAGTCGCCTTCGCCACTGGTGTTCCTCCAAATCTCTACGCATTTCACCGCTACACTTGGAATTCCACTTTCCTCTTCTGCACTCAAGTTCCCCAGTTTCCAATGACCCTCCACGGTTGAGGCGTGGGCTTTCACATCAGACTTAAGAAACCACCTGCGCGCGCTTTACGCCCAATAATTCCGGACAACGCTTGCCACCTACGTATTACCGCGGCTGCTGGCACGAT
+
CCCCCCCCCCCCCCCCCCCCCCCCCCCCCCCCCCCC5CC5CC*CCCCCCC*CCC5C5C*CCCCCCCCCCCCCCCCCCCCCCCCCCCCCCCCCCCCCCCCCCCCCCCCCCCCCCCCCCCCCCCCCCCCCCCCCCCCCCCCCC*CCCCCCCCCCCCCC5CCCCCCCCCCCC5CCCC*CCCCCCCCCCCCC5CCCCC5*CCCCC5CCCCC55C55CCCCCC5CC5CC5CCCCCCCC*C*C55CCC*CCC55CCCC5CC*C5C*5C5CCCC5*CC5CC55C5CC5CCC*5***C555C5C5C###
@VH01349:24:AACVJTHM5:1:1107:47619:42347 2:N:0:AGGTGAGA+CGCATAGA
TTGACGGGACTACAGGGGTTTCTAATCGTGTTTGCTCCCCACGCTTTCGCGCCTCAGCGTCAGATCCGGGCCAGTGAGCCCGCTTGCCCACCGGTGTTCTTCCCAATATCTACGAATTTCACCTCTACACTGGGAATTCCACTCACCTCTCCCGATCTCAAGCCCACCAGTCTCAAATGCAATTCCCAGGTTAAGCCCGGGGCTTTCACAAGTGACTCGGTAGGCCGCCTTCGGGCCCTTTACGCCCAGTAATTCCGAACAACCCTAGCCCCCACCCTATTACCGCGGCTGCTGGCACTTA
+
55C5C*5CCCCCC5CCC5CCCCCCCCCCCCCCCCCCCCCCCCC5CCCCC*CCCCCC5C*CCCC5CCC5C**CC5CCCCCC**CCC*CC*CCC*CCCCCCCC5CCCCCCCCC5CCC5CCC5CCC*CC55C*5C555CCCCCCCC*55CC5C55555C55*5C55CCCCC*5555555C55C555555*5*5555555C555*555C5C555**5555C5555555*55*55*5**C5555*C555**5*5*5*55*55555*5**55**5**55555*5555555*55*55555***55###
@VH01349:24:AACVJTHM5:1:1107:9710:43180 2:N:0:AGGTGAGA+CGCATAGA
TTGACGGGACTACCAGGGTTTCTAATCCCGTTCGCTCCCCACGCCTTCGCGCCTCAGCGTCAGGGTCGGCCCAGTCGGCCGCCTTCGCCACAGGTGTTCCTCCCGATCTCTACGCATTTCACCACTACACCGGGAATTCCACCGACCTCTCCCGCCCTCAAGCCCCGCCGTCCCCAACGACTCTCCCCGGTTAAGCCGGGGGCTTTCACGTCGGGGCGGCGTGGGCGCCTGGGCGGGCTTTACCCCCAATAACTCGTGTCTACGCTCGGCCCCTACGTATTACCTCTGCTGGTGGCACTGT
+
CCCCCCCCCCCC*55*CCCCCCC5CCCCCCCCCCCCCCCCCCCCCCCCCCCCCC5CCCCCCCCCCCCCCC*CCCCCC5CCCCCCCCCCCC5CCCCCCCCCCCCCCCCCCCCCCCCC5CC*CCCCCCCCCCCCCCCCCCCCC*CCCCCCCCC*CC*CCCCCCCC5CCC5C5CC5CCCCC5CCCCCC5CC5CCC5CCCC5CCCCCCCCCC**CC*CCC*C5***5C**CC55**5*55555C55*55*55555**555***5*55**555***5*5*5**5555**55555*5555555*###
@VH01349:24:AACVJTHM5:1:1107:40159:43559 2:N:0:AGGTGAGA+CGCATAGA
TTGACGGGACTACAAGGGTTTGTAATCCTGTTTGCTCCCCACGCTTTCGGACCTCAGCGTCAGTATCGAGCCAGTGGGCCGCCTTCGCCACCGGTGTTCTTCCTAATATCTACGAATTTCACCTCTACACTAGGAATTCCACCCACCTCTCTCGAACTCAAGACGTGCTGTATCTGAGGCAGTTCCGGAGTTGAGCTCCGGGATTTCACCCCTGACTGGCACATCCGCCTACGTGCGCTTTACGCCCACTCATTCCGAAGAACGCTAGCCCCCTTCGTATTACCGCGGCTGCTGCCACATC
+
CC5CC*CCCCCCCCCCCCCCC*CCCCCCCCCCCC*CCC*CCCCCCCCCC*CC5CCC5CCCCCCCCCCCC5C*CCC55C5CCCCCCCCC5CCCCCC5CCCCCCCCCCCCCCCCCCCCCCCCCCCCCCCC5*CCCCCCCCCCCCC55CCC5CCCCCCCCCCCC5CCCCCCC5CCCC*C*5C55CCCCCCCCCCCCCCCCCCCCC*CCCC5C5C*C*CCCCCCC5CCC5CCCCCCCCC*C*C5CCC5CCCC*C*CCC5C55C*C5C55CCC5CCC55CC*CCCCC55555*5555555CC*###
@VH01349:24:AACVJTHM5:1:1107:62294:46039 2:N:0:AGGTGAGA+GGCATAGA
TTGACGGGACTACAGGGGTTTCTAATCCTGTTTGCTCCCCACGCTTTCGTGCATGAGCGTCAGTGTCGGCCCAGGAGGCTGCCTTCGCCATCGGTGTTCCTCCACATCTCTACGCATTTCACTGCTACACGTGGAATTCCACCTCCCTCTGCCGCACTCCAGCCTCGCAGTCCTGAATGCACCTCCCAGGTTGAGCCCGGGGCTTTCACACCCAGCTTGCAAGACCGCCTGCGCACGCTTTACGCCCACTAATTCCGATTAACGCTCGCACCCTACGTATTACCGCGGCTGCTGGCACGAA
+
CCCCCCCCCCCCCCCCCCCCCCCCCC5CCCCCCC5CCCC*C*CCCCCCCCCCCCC5CCCCCCCC5CCCCC55CCCCCCCCCCCCCCCCCC5CCCCCCCCCCCCCC*CCCCCCCCCCC5CCCCCCCCCCCCCCCC5CCCCCCC*CCC5CCCCCCCCCCCCCCCCCCCCCC5CCCCCCCCCCCCCCCCCCC5CCCCC*CCCC*C5CCCCCCC5CCCCCCCCCCCC5CCC5CCCCC*CCCCCCCCCCCCCC*CCCCCCCCCCC5CCCCC55CCCCCCC5CC5CCC55C5*CCC55CCCCCC###
@VH01349:24:AACVJTHM5:1:1107:52694:46096 2:N:0:AGGTGAGA+GGCATAGA
TTGACGGGACTACTAGGGTATCTAATCCTGTTTGCTCCCCACGCTTTCGCGCCTCAGCGTCAGTTACAGTCCAGAGAGCCGCCTTCGCCACTGGTGTTCCTCCACATCTCTACGCATTTCACCGCTACACGTGGAATTCCGCTCTCCTCTCCTGCACTCAAGCCCCCCAGTTTCCCATGCGTCCCAAGGTTGAGCCCTGGGCTTATACATGAGACTTAAAAGGCCGCCCGCGCGCGCTTTACGCCCAATAATTCCGGACAACGCTCGCCCCCTACGTATTACCGCGGCTGCTGGCACCATT
+
C*5CCCCCCCCCCCCCCCCCCCCCCC*CCCCCCC5CCCCCCCC5CCC5CCCCCCCCC*CCCCCCCCCCCCCCCCCCCC*CCCCCCCCCCCCCCCCCCCCCCCCCCCCCCCCC5CCCCCCCCCCCCCCCCCCCCCCCCCCCCCC5C*CCCCCCCC5CCCCCCC5C*CCCCCCC*CCCCC5*CCCC*CCCCCCCCC5CCCCCC5CCCCC*CCCCC5CCCCCCC*CCCCCCCCCCC5CCCCCCCC**C*CCC*5CCCCCCCCCC5CCCCCCCCCCCCC**5CCCCCCCCC5C5*CCCCCC*###
@VH01349:24:AACVJTHM5:1:1107:31922:46342 2:N:0:AGGTGAGA+CGCATAGA
TTGACGGGACTACACGGGTTTCTAATCCTGTTTGCTCCCCACGCTTTCGCGTCTCAGCGTCAGTACCGTCCCAGAGAGCTGCCTTCGCCATTGGTGTTCTTCCTGATATCTGCGCATTTCACCGCTACACCAGGAATTCCACTCTCCTCTTCCGGACTCTAGCCGAGCGGTTTCTGTCGACGTCTGGAGGTTGAGCCTCCAGTTTTCACAACAGACCTGCTTGGCCGCCTACACGCTCTTTAGCGCCAGTAAATCCGGACAACGCTTGCCCCCTTCGTATTACCGGGGCTGGTGGCACTGT
+
CCCCCCCCCCCCCCCCCCCCCCCCCCCCCCCCCCCCCCC5CCCCCCCCCC5CCCCCCCCCCCCCCCC5C5CCC5CCCCCCCCCCCCC5CCCCCCCCCCCCCCCCCCCCC5C*CCCCCCCCCCCCCCCCCCCCC5CCCCCCCCCCCCCCCCCCCCCCCCCCCC5CCCC*C5CCCCCCCCCCCCCCCC*CCCCCCCCC5CCCCC5CCCCCCCCCC*CC5CCCCCC*CCC*CCCCCCCCC*CCCC**5CCCCCCCCCC*CCCCCCC5CCCC5C*CCC*CC55CCCC*C*CC5CC*CCCC**###
@VH01349:24:AACVJTHM5:1:1107:44343:47478 2:N:0:AGGTGAGA+CGCATAGA
TTGACGGGACTAGTCGGGTTTCTAATCCTGTTCGCTCCCCACCCTTTCGCACCTCAGCGTCAGTTACAGACGAGTGAGCCCCCTTCGCCACTGGTGTTCGTCCACATCTCTACGGATTTCACCGCTACAGGTGGAATTCCGCTGTCCTCTTCTGTACTCAAGTTCCCCAGTTTCCAATGAGCGCTTGCGGTTGAGCCCGAAGATTTGACATCAGACTTTACAAACCGCCTACGCGGGCTTTACGCCCAAATCGTCCGGACAACGGTTGGCCCCTACGTATTACCCGGGGTGCTGGCACGCT
+
5CC5CC5C5C5*55CC5*5*CC5*55555555555555*555*55*55555C5CCC*C555C*CCC5C555*****5555*5*55C5*55*555C5CCC5CCCC*C5*5C5CC5**5C5*555555C*5*55555555*55*C*555555CCCCCCCCCCC**C**55C55*55555555*55***55555555555*5555*5*55*5555555**555***55*5*555555555**55555*5*5**5**55555**5*55*555*5*5555555*5555555*5*5555C5555###
@VH01349:24:AACVJTHM5:1:1107:51690:49030 2:N:0:AGGTGAGA+CGCATAGA
TTGACGGGACTACTCGGGTTTCTAATCCTGTTTGCTCCCCACGCTTTCGCGCCTCAGCGTCAGTTACAGACCAGAAAGCCGCCTTCGCCACTGGTCTTCGTCCACATCTCTACGCATTTCACCGCTACACATGGAATTCCGCTTTCCTCTTCTGTACTCAAGTTCTCCAGTTTCCAATGACCCTCCACGGTTGAGCCGTGGGCTTTCACATCACACTTAAAGAACCCGTTGCGCGCGCTTTAGGCCCAATAATTCGGGACAACTCTTCCCACCTACCTATTACCGCGCCTGCTGGCACAAC
+
CCCCCCCCCC55CCCCCCCCCCCCCC5*CCCCCCCCCCCCCCCCCCCCCCCCCCCCCC5CCCCCCCC*CCC5CCCCCC5*CCCCCCCCCCCCCCC*CC55*CCCCCCCCCC*C*CC5CCCC****CCC5**C55555C55**CCC5CC5*C*C5C5*C*CCCCCCCC5C5CCCC*CCC5CCC5CCCC5C*CCCCCCCCCC**5*5C5555555*55555CC55555***5C*55555555*5**5*5555C55*5*5555*555*55*5555555**55*5555*55*55*55*555*###
@VH01349:24:AACVJTHM5:1:1107:68032:51548 2:N:0:AGGTGAGA+GGCATAGA
TTGACGGGACTACTCGGGTATCTAATCCTGTTTGCTCCCCACGCTTTCGCACCTCAGCGTCAGTACCGGACCAGTGAGCCGCCTTCGCCACTGGTGTTCTTCCTAATATCTACGAATTCCACCTCTACACTAGGAGTTCCACTCACCTCTTCCGGACTCAAGATCGCCAGTATCGAAGGCAGTTCTGGAGTTGAGCTCCAGGATTTCACCCCCGACTTAACGATCCGCCTACGTGCGCTTTACGCCCAGTAAATCCGAACAACGGTAGCCCCCTTCGTATTACGCCGGCTGGTGGCACGAC
+
CCC5CCCCCCCCCC*C*CCCCCCCCCCCCCCCCCCCCCCCCCCCCCCCCCCCCCCCCCCCCCCCCCCCCC5CC5CCCCCCCCCCCCCCCCCCC*CCCCCCCCCCCCCCCCCC5*CCCCC5CCCCCCCCCCCC*CCCCCCCCC*CCCCC*CCCCCCCCCCCC5C*CCCCC5CC**C5CC5C*5CC5C5*C5CC5C***CC5C5CCCC5CCC*CC5CC5CCCC55CC*5C5CCC5C5*CC5CCCCC5C*CCC5CCCCC5*CCCC5C*CC5*CCCC*CCCC5C**5*555*555*CCC5C5###
@VH01349:24:AACVJTHM5:1:1107:21299:52646 2:N:0:AGGTGAGA+GGCATAGA
TTGACGGGACTACTAGGGTATCTAATCCCGTTCGCTCCCCTGGCTTTCGCGCCTCAGCGTCAGTATCGGCCCAGTAGCCCGCCTTCGCCTCAGGTGTTCCTCCCGATATCTACGCATTTCACCGCTACACCGGGAATTCCACCTACCTCTTCCGTACTCTAGCCCTGCAGTATCAGCCGACCCTCCGGGGTTGAGCCCCGGGCTTTCACAGGTGACTTACAAGGCCGCCTACGCGCCCTTTACGCCCAATAATTCCGAACAACGCTTGCCACCTACGTATTAGCGCGGCTGCTGGCACCTT
+
CCCCCCCCCCCCCCCCCCCCCCCCCCCCCCCCCCCCCCCCCC*CCCCCCC5CCCCCC*CCCCCCCCCCC5C*CCCCCCC*5CCCCCCC5C*CCCCCCCCCCCCCCC*CCCCCCCCCCCCCC5CC*CCCCCCCCCCCCCCCC*CCCCCCCCCC5CCCCCC*CC5CCC*CCCCCCCCCC*CCC5C5CCCCCC5CCC5*C*CCCCCCCC*5C5C*C*C5CC5CCCCC*C5CCC55CCC5CC*CCC*CCCCCCCC5CCCCC5C5555C555C5*55555CCCCC5C*555C555*CCC55CC###
@VH01349:24:AACVJTHM5:1:1107:45953:53820 2:N:0:AGGTGAGA+GGCATAGA
TTGACGGGACTACTCGGGTATCTAATCCTGTTTGCTCCCCACGCTGTCGCGCCTCAGTGTCAGGCGGCTCTTGCGAGCCTTCCTGCCCAGCGGGCCGCCTTCGGCACCGGTGTTCTTCCGGATCTCTACCCATTCCACCGCTACACCCGGAATTCCACCCGCCCGTACACTGGTCGAGGCTCCCAGTCCGCACCGCCCACCCGGGGTTGAGGCCCCGGCATTCACCCCCCGCTTGAAAAGCCACCTACGGGCCGTTTACGCCCCGTGTTTGGGGTCAACGCTCGCATCCTCCGTTTTACCT
+
CCCCCCCCCC5CCCCCCCCCCCCCCCCCCCCCCCCCCCCCCCCCCCCCC5CCC5CC*CCCCCC*C*CC*CCCCCCCCC*5CCCCCC5*CCCC555CC5CCC5**CC5C*CCCCC55C5CCCCC5CCCCC*C*5C5CCCCC*5CC*5CCCC**55555555*C555CCCC****C5CCC5CCCCCCC*C5C*555C5C*C5C5*5CCC55C**C55*5C**55CC5C**555C5CCC5CC5C*55*555*5555*55C5*55*555CC*55***5*5555**5555*5555*5**555*###
@VH01349:24:AACVJTHM5:1:1107:31259:55107 2:N:0:AGGTGAGA+GGCATAGA
TTGACGGGACTACTCGGGTATCTAATCCTGTTTGCTCCCCACGCTGTCGCGCCTCAGTGTCAGCCGGCTCTTGCGAGCCTTCCTGCCCAGCGGGCCGCCTTCGGCACCGCTGTTCTTCCGGATCTCTACGCATACCACCGCTACACCCGGAAATCCACCCGCCCCAACAGTTCTCGAGCCTCCCAGTCCGCACGGCCGACCCGCGGTTGAGCCCCGGGGTTTCACCCCGCGCTTGAAAACGCACCTACGGGCCGTTTACGGCCAGTGATTTCGGACAACGCTGGCACCCTCCGGATAACCT
+
CCCCCCCCCCCCCCCCCCCCCCCCCCCCCCCCCCCCCC*CCCCCCCCCCCCCCCCCCCCCCCCCC*C*CCCC**5C55CCC*CC5CC*5C*C*CCCCCCCCC5*CC*C5*C55CCCCC*5*CC*C5CC*5CC5***C55C5CC*CCCC*5CC5CC55CC55*CCC**55*5*C5*5*5*5555*55555555555555555***5**55555*5555C*5555*C*5*555*5*55555**55*555555*555555555*5*5555555*5*5555555555555555555**55*5###
@VH01349:24:AACVJTHM5:1:1107:59567:56148 2:N:0:AGGTGAGA+CGCATAGA
TTGACGGGACTACTGGGGTTTCTAATCCTCTTTGCTCCCCACCCTTTCGCGCCTCAGCGTCAGTTACAGACCAGAAAGCCGCCTTCGCCACTGGTGTTCCTCCAAATCTCTACGCATTTCACCGCTACACTTGGAATTCCGCTTTCCTCTTCTGTACTCAAGTCCCCCAGTTTCCAATGACCCTCCACGGTTGAGGCGTGGGCTTTCACATCAGACTTAAAGGACCGCCTGCGCGCGCTTTACGGCCAATAATTCCGGACAACCCTTCCCACCTACGTATTACCGCGGCTGCTGGCACTTT
+
CCCCCCCCCCCCCCCCCCCCCCCCCCC*C*CCCCCCCCCCCC*CCCCCCCCCCCCCCC*CCCCCCCCC*CCCCCCCC*CCCCCCCCCCCCCCCCCCCCCCCCCCCCCCCCCCCC*CCCCCCCCC*CCCCCCCCCCCCCCCCCCCCCCCCCCCCCCCCC5CCCC**CCCCCCCCCCCCC*CCCCCC5CCCC5CC5C*CCCCCC*CCCCC*CCCCCC5CCCCCCCCCCC*CC5C55C*C*5CCCCCCCC5CCCC5CC555C5*C55C5C*CCCCCCC55CCCC5C*C5C55C55C*55CC###
@VH01349:24:AACVJTHM5:1:1108:53432:1322 2:N:0:AGGTGAGA+GGCATAGA
TTGACGGGACTACCAGGGTTTCTAATCCTGTTTGCTCCCCACGCTTTCGCACCTCAGCGTCAATACGTGTCCAGCGAGTCGCCTTCGCCACTGGTGTTCTTCCGAATATCTACGAATTTCACCTCTACACTCGGAATTCCACTCGCCTCTCCAGGATTCTAGGAATCTAGTTTCAAGGGCAGTTCCGGGGTTGAGCCCCGGGATTTCACCCCTGACTTGAATCGGCCGCTACGTGCGCTTTACGCCCAGTAATTCCGAACAACGCTAGCTCCCTCCGTAGTACCGCGGCTGCTGGCACAGA
+
CCCCCCCCCCCCCCCCCCCCC*CCCC5CCCCCCCCCCCCCCCCCCCCCCCCCCCCCCCCCCCCC5**CCCC5CC*CC5CCCCCCCCCCCCCC*CCCCCCCCCCCCCCCCCCCCCCCCCCCCCCCCCCCCCCCCCCCCCCCCCCCCCC5CCCCCC5C5CCCCC*CCCCCCCCCCCCCCCC5CCCCCCCCCCCCCCCCCCC*CCCCCCCCCCCCCCCCCCCCCC5**C*5CC*CCCCC5CCCCCCC**5CC5CC5CCCCCC5C555CCC5*C5C5CCCCC5*C*CC55C5C*CCCCC*5*###
@VH01349:24:AACVJTHM5:1:1108:36390:2003 2:N:0:AGGTGAGA+CGCATAGA
TTGACGGGACTACACGGGTTTCTAATCCTGTTTGCTCCCCACGCTTTCGCGCCTCAGCGTCAGTTACAGACCAGAGAGTCGCCTTCGCCACTGGTGTTCCTCCACATCTCTACGCATTTCACCGCTACACGTGGAATTCCACTCTCCTCTTCTGCACTCAACTCCCCCAGTTTCCAATGTCCCTCCACGGTTGAGCCGTGGGGTTTCACATCAGACTTAAACGACCCGCTGGGCGCGCTTTACGGCCAATAATTCCGGACAACCCTTTCCACCTAGCTATTACCGCGGGTGCTGGCACGTA
+
CCCCCC5CCCCCCCCC5CCCCCCCCCCCCCCCCCCC5CCCCCCCCCCCCCCCCCCCCCCCCC5*CCCCCCCCC5C5CCC5CCC5C*CCC5CC5CC5CC5CC5*CCCC5C5CC5C5**CC5C*C55*C5C5*CCCCCCCCCCCCCC55*CCC5*CCCC*5CC*CC*5C5CCCCC5C5C*5*555CCCCC55CC***555C*5**555*5555**5**55555*5*555*555*55555*C*5555***555*555**55555555*55**55555***5555**5555*5555555*55###
@VH01349:24:AACVJTHM5:1:1108:18383:4521 2:N:0:AGGTGAGA+GGCATAGA
TTGACGGGACTACTAGGGTTTCTAATCCTGTTCGCTCCCCACGCTTTCGCTCCTCAGCGTCAGTTACAGACCAGAGAGTCGCCTTCGCCACTGGTGTTCCTCCACATCTCTACGCATTTCACCGGTACACCTGGAATTCCACTCTCCTCTTCTGTACTCAAGTCCTCCAGTTTCCAATGACCGTTCGGGGTTGAGCCGCCAGATTTCACATCACACTTAAATGACCGCCTGCGACCGCTTTACGCCCAATAATTACGGACAACCCTTGCCACCTACGTATTACCGCGGGTGCTGGCACGTC
+
CCCCCCCCC*CCCCCCCCCCCCCCCCCCCCCCCCCCCCCCCCCCCCCCCCCCCCCCC55CCCCCCCCCCCCC5CCCCCC5CCC5C*C55C5CCCC*CC5CCC5CCC55C*C5*C*CCCC5C*C**C**C**5C5*5**555**5C5*55CC*55555C*555**5555555C55C55C*55555555**5555C5CC***5*5*555555*55*55*555555C*5*55555555*5C*55**555*55555*5**55*5****55555*5*5555*555**5555*5*555555***###
@VH01349:24:AACVJTHM5:1:1108:45953:5014 2:N:0:AGGTGAGA+GGCATAGA
TTGACGGGACTACACGGGTTTCTAATCCCGTTCGCTACCCATGCTTTCGCGGTTCAGTGTCAGTTGGAGACCAGTAAACCGCCTTCGCCACTGGTGTTCTTCCGCATCTCTACGCATTTCACCACTACACGTGGAATTCCGTTTACCTCTTCTCCACTCAAGTCGCGCAGTCTTGGTCAACCTCTCCCAGTTTAGGCAGGAGCTTTCATAACCAACTTACGCAACCACCTACTCGCCCTTTACGCCCAGTTACTCCGGATAACGGTTGCCTCCTACGTTTTACCGCGGCTCCTGGCACACG
+
CCCCCCCCCCCCCCCCCCCCCCCCCCCCCCCCCCCCCCC5CCCCCCCCCCCCCCCCCCCCCCCCCCCCCCC*C5CCCCC*CCCCCCC5CCCCCCC5CCCCCCCC5CCCCCCCCCCCCCCCCCC5CCCC5CCCCCC5CCC5CCCCCC5CCCCCCC55CCCCCCCCC*CCCCCCCCCCCCCCCCCCCC5CCCCCCCC*CCCCC5*CCCCCCCCCCCCCCCC5C5CCCCCCCCC*CCCCCCCCCCCCCCCCCCCC*CCCCCCCCC5CCCCC*CCC5CCCCCCCCCC*CCC*CC**CCCCCC###
@VH01349:24:AACVJTHM5:1:1108:20220:6168 2:N:0:AGGTGAGA+GGCATAGA
TTGACGGGACTACTCGGGTATCTAATCCCGTTTGCCCCCCCAGCTTTCGCGCCTCAGCGTCAGTTACTCCCCAGGCAGTCACCTTCGCCACTGGTGTTCCTGCCGATCTCTACGCATTTCACTGCTACACCGGCAATTCCACTGCCCTCTACAGCACTCAAGTCCGGCAGTATCAGAGGCCATCCCGGAGTTGAGCTCCGGGTTTTCACCCCCGACTTACCAGACCCCCTACACGCCCTTTACGCCCAATAAATCCGGACAACCCTCGCCGCCTACGTATTACCGCGGCTCCTGGCACTCG
+
CCCCCCCCCCCC*CCCCCCCCCC5CCCCCCCCCCC5555CCCC*CCCCCC5CCCCCCCCCCCCCCCCCCCCCCCCCCCCCCCCCCCCCCCCCCCCCCCCCCCCCCC5CCCCCCC*CCCCCC**CCCCCCCCCCC5CCCCCCCCCC5CC5C5*5C5CCC*CCCCCCCCC5CCCC5CC*CC*CCCCCCC5*5CCCCCCCCC*55CCCC5C***5C5CC*CC55CCCC5*CCCCCC5*C*5CCCC**555555555555C555C55*5*5*5555C5555555C55*55*55555CCC5CC###
@VH01349:24:AACVJTHM5:1:1108:27150:6623 2:N:0:AGGTGAGA+GGCATAGA
TTGACGGGACTACAAGGGTATCTAATCCTGTTTGCTCCCCACGCTTTCGCACCTCAGCGTCAGTATCTGGCCAGTGAGCCGCCTTCGCCACTGGTGTTCCTCCGAATATCTACGAATTTCACCTCTACAGTCGGAATTCCACTCACCTCTCCAGAACTCTAGACTGCCAGTATCGAAGGGAGTTCCGGGGTTGAGCCCCGGGATTTCACCCCCGACTTAACAATCCGCCTACGTGCGCTTTACGCCCAGTAATTCGGAACAACGGTAGCCGCTCCGTATTACCGCGGCTGCTGGGACGCTT
+
C5CCCCCCCCC5CCCCCCCCCCC5CC5CCCCCC*CCCCCCCCCCCCCCCCCC*CCC5**CCC5CCCC5C*5CC*CCCCCCCCCCCCCCCC*CCCCCCCCCCCCCCCCCCCCCCCCCCCCCCCCCCCCCC*CCCCC*CCCCC*CC5*CCCCC*CCCCCCCCCC*5CCCCC5CCCCCCCCCCCCCCC5CCCCC55CC*C5CCCCC*CCC55*C5CCC55CCCCCCCCCCC5CCC5CC*5CC*CCCCCCCC5CCC5C5*5CC*5C5C*CCC*CCCCC5C5C*5CCC55C*5C5CCCC*CCC###
@VH01349:24:AACVJTHM5:1:1108:34497:8099 2:N:0:AGGTGAGA+GGCATAGA
TTGACGGGACTACTAGGGTTTCTAATCCTGTTTGCTACCCACGCTTTCGCGTCTCAGCGTCAGTTACCGTCCAGGTGGCCGCCTTCGCCACCGGTGTTCCTCCCCATATCTACGAATTTCACCTCTACTTGGGGAATTCCGCCACCCTCTCCGGCACTCAAGCTCTGCAGTTTCGGGCGCACTTCCTCAGTTGAGCTGAGGGCTTTCACACCCGACTTCCAAAGCCGCCTACACGCCCTTTACGCCCAATAATTCCGAACAACGCTTGCACCCTCAGTATTACCGCGGGTGCTGGCACTGA
+
CCCC5CCCCCCCCCCCCCCCCCCCCCCCCCCCCCCCCCCCCCCCCCCCCCCCCC*CCCCCCCCCCCCCCCCCCCCCCCCCCCCCCCCCCCCCC5CCCC*CCCC*5CCCCCCCCCCCCCCCCCCCCCCCCCC*CCCCCCCCCCCCCCC*CCCCCC*CCCCCCCCCCCCCCC5C*55CCCC*CCCCCCCCCC5C5CCCCCCCCCCCCCCCCCCC*CCCCC**CCC*CCC5CCCCC*CCCC55C5CCCCC*5C5CC55C5C55CC*555555555*55*555555555555*5555*55C5###
@VH01349:24:AACVJTHM5:1:1108:52656:8383 2:N:0:AGGTGAGA+GGCATAGA
TTGACGGGACTACCGGGGTTTCTAATCCTGTTTGCTCCCCACGCTTTCGAGCCTCAGCGTCAGAAATGTTCCAGAGCGCCGCCTTCGCCACCGGCCTTCCTCCCGATCTCTACGCATTTCACCGCTACACCGGGAATTCCGCGCTCCTCTCCCATCCTCTAGCTGAACAGTCCCCTCTGCACTTTCCAGGTTAAGCCTGGAGATTTCACGGAGGGCTTATCCAACCGCCTACGCTCCCTGTACGCCCAGTAAATCCGAACAACGCTTGCCACCTTCGTATTACGGCGGCTGCTGGCACTAC
+
CCCCCCCCCCCCCCCCCCCCCCCCCC5CCCCCCCCCCCCCCCCCCCCCCCCCCCCCC*CCCCC*CCCCCCC5CCCC5CCCC5CCCCCCCCCCCCCCCCCCCCCCCCCCCCCCCC5CCCCCCCCCCCCCCCCC5CCCCCC5CCCCCCCCCCC*CCCCCCCCCCCCCCCC5CCCCCCCCCC5CCCCCCCCC*CCCCCCCCCCCC55CCCCCCCCCCCCCCCCCCCCC5C5CCC*CCCC5CCCCCCC*C*CCC5C5CC5CC5CCCCC*CCCCCCCCC5CCCCCCC**5555*C555C5*CC###
@VH01349:24:AACVJTHM5:1:1108:32225:9235 2:N:0:AGGTGAGA+GGCATAGA
TTGACGGGACTACTGGGGTATCTAATCCCGTTTGCTCCCCTGGCTTTCGCGCCTCAGCGTCAATGCCGGTCCAGGATGCCGCCTTCGCCACCGGTGTTCCTCCAGATATCTACGCATTTCACCGCTACACCTGGAATTCCACATCCCTCTCCCGGATTCGAGCCCTCCAGTATCGGACGCAGTTCCCCGGTTGAGCCGGGGGATTTCACGTCCGACTTAGAAGGCCGCCTACGCGCCCTTTACGCCCAGTAATTCCGAACAACCCTTGCGCCCCCCCGTATTACCCCGGCTGCTGCGATGG
+
CCCCCCCCCCCCCCC5CCCCCCCCCCCCCCCCCC*CCCCCCCCCCCCCCCCCCCCCCCCCCCCCC*CCCCCCCCCCCC5CC5CCCCC5CCCCCCCCCCCCCCCCCCCCCCCCCCCCCCCCCCCC*C*CCCCCCCCCCCCCCCCCCCCCCCCCCCCCCCCCCCCCCCCCCCC*CC*CC5CCCCCCCCC*CCCCCCCC5CCCCCCCCCCC55CC*CCCC5CCCCC*CCC5C55CCC5CCCC5*CCC5C*CCCC5C*55*CC5C55*CCCC55C*CC*CCC*CCC*555**C5*CCC5**5###
@VH01349:24:AACVJTHM5:1:1108:67426:9368 2:N:0:AGGTGAGA+GGCATAGA
TTGACGGGACTACAAGGGTTTCTAATCCTGTTTGCTCCCCACGCTTTCGCGCCTCAGCGTCAGTACCGGGCCAGTGAGCCGCCTTCGCCACTGGTGTTCTTCCTAATATCTACGAATTTCACCTCTACACTAGGAATTCCACTCACCTCTCCGGGACTCGAGACCCGCAGTATCGAAGGCAGTTCCGAGGTTGAGCCTCGGGCTTTCACCCCCCACTTGCAGCTCCGCCTACGCGCGCTTTACGCCCAGTAATTCCGAACAACGCTAGCCCCCTCCGTATTACCGCGGCTCCTGGCACTTC
+
CCCCCCCCCCCCCCCCCCCCCCCCCC5CCCCCCCCCC*CCCCCCCCCC5CCCCCCCCCCCCCCCC5CCCCCCCCCCCCC5CCCCCCCCCCCCCCCCCCCCCCCC5CCCCCCCCCCCC5CCCC5CCCCCCCCCCCCCCCCCCCCCCCCCCCCC*CCCCCC*C*CC*CCCCCC5C5CC5CCC5CCCCCCCCCCCCCCCCCCCCCCCCCCCCCCCC*CC*CCCCC*CCC5CCCCCC*CCCCCCCC*CCC*CCCC*CC*CC*5C5C55*5555*C*C5C55*5555555C555CC*C*55C5###
@VH01349:24:AACVJTHM5:1:1108:30615:9595 2:N:0:AGGTGAGA+GGCATAGA
TTGACGGGACTACTAGGGTTTCTAATCCTGTTTGCTACCCACGCTTTCGCGTCTCAGCGTCAGTTACCGTCCAGGTGGCCGCCTTCGCCACCGGTGTTCCTCCCCATATCTACGAATTTCACCTCTACTTGGGGAATTCCGCCACCCTCTCCGGCACTCAAGCTCTGCAGTTTCGGGCGCACTTCCTCAGTTGAGCTGAGGGCTTTCACACCCGACTTGCAAAGCCGCCTACACGCGCTTTACGCCCAATAATTCCGAACAACGCTTGCACCCTCTGTATTACCGCGGCTGCTGGCACTGA
+
CC5CCCCCCCCCCCCCCCCCCCCCCCCCCCCCCCCCCCCCCCCCCCCCCCCCCCCCCCCCCCCCCCCCCCC5CCCCCC*CC5CCCCCCCCCCCCCCCCC5CCCC5CCCC5CCC*CCCCCCC*CCCCCCCC5CCCCCCCCCCCCCCCCCCC5C*5CCCCCCCC*CCCC*CCCC5CCCCCCCCCCCCCCCCCCCCCCCCCCCCC*CCCCCCCCCCCCCCCC5CCCCCCC*CCCCCCCCCCCCCCCCCC*CCCCCCCCCCCCCCCCCCC5C*CCCC5CCCCCC55C5*CCC*CC5C*55C*###
@VH01349:24:AACVJTHM5:1:1108:42904:11469 2:N:0:AGGTGAGA+GGCATAGA
TTGACGGGACTACAAGGGTATCTAATCCTGTTCGCTCCCCACGGTTTCGTCCATCAGTGTCAATGCAATGTTAGTGATCTGCCTTCGCAATTGGTATTCTATGTAATATCTATGCATTTCACCGCTACACTACATATTCTAACCACTTCACATTGATTCAAGATAGGCAGTATCAAAGGCAATTCTACAGTTGAGCTGCAGGATTTCACCTCTGACTTAACGATCCACCTACGGACCCTTTAAACCCAATGATTCCGGATAACGCTTGGATCCTCCGTATTACCGCGGCTGCTGGCACTCT
+
CCCCCCCCCCC5CCCCCCCCC*5CCCCCCCCCCCCCC*CCCCC*CCCC5CCCCCCCCCCC*CCCC*C5CCCC5CCCCCCCCCCCCCCCCCCCCCCCCCCCCC*CCCCCCCCCCCCCCC*C5CCC5C5CCCCCCCCCCCCCC5CCCCCCCCCCCCCCCCCCCCCCCC*CCC5CCCCCC5**CC5CCC5CCCCCCC5CCC*CC5C5CCCCCC5CCCCCCC*CC*CCC*CCCCCCC5C*CCCCCCCCC**CCCCC5CCCCCCC*CCC*CC5C5C5**5555555*55555*5555555*55###
@VH01349:24:AACVJTHM5:1:1108:71137:12511 2:N:0:AGGTGAGA+GGCATAGA
TTGACGGGACTACCGGGGTTTCTAATCCTGTTTGCTCCCCACGCTTTCCCACCTCAGCGTCAATATGTGTCCAGTGAGTCGCCTTCGCCACTGGTGTTCTTCCGAATATCTACGAATTTCACCTCTACACTCGGAATTCCACTCACCTCTCCACAATTCTAGCGATGCAGTCTTAAAGGCAATTCCGGAGTTGAGGTCCGGGCTTTCACCTCTAACTTACAAAGCCGCCTACGTGCGGTTTACGCCCAGTAATTCCGAACAACGCTAGCCCCCTCCGTATTACCGGGGCTGCTGCCACTGA
+
CCCCCCCCCCC5CCCCCCCCCCCCCCCCCCCCCCCCCC5*CCCCCC5C*CC5*CCCC*CCCCCCCCCCCCCCC5CCCCC*CCCCCC5CCC*CCCCCCCCCCCC*CCCCCCCCCCCCCCCCCCCCCCCC5CCCCCCCCCCCCCCCCC5CCCCCCCCCCCCCCCCCCCCCCCCCCCCCCC55CCCCCCCCCCCCCCC*CCCCCC**CCCC5CCCCCCC5CCCCCCC*C**CC55CC5CCCC5C5CC*CCC55CCCCC5CCC*CCCCCCC*C**CCCCC*CC5CC*CC*5C5CC5CC**C5###
@VH01349:24:AACVJTHM5:1:1108:37110:13741 2:N:0:AGGTGAGA+GGCATAGA
TTGACGGGACTACTAGGGTATCTAATCCTGTTTGCTCCCCACGCTTTCGCACCTCAGCGTCAGTACCGGACCAGTGAGCCGCCTTCGCCACTGGTGTTCTTCCTAATATCTACGAATTTCACCTCTACACTAGGAATTCCACTCACCTCTTCCGGACTCGAGATTTGCAGTATCAAAGGCAGTTCCGGGGTTGAGCCCCGGGATTTCACCCCTGACTTACAAATCCGCCTACGTGCGCTTTACGCCCAGTAATTCCGAACAACCCTAGTCCCCTGCGTATTACCCCGGCTGCTGGCACTTG
+
CCCCCCCCCCCCCCCCCCCCCCCCCCCCCCCCCCCCCCCCCCCCCCC5CCCC*CCCCCCCCCCCCCCCCCCC5CCCCC5CCCCCCCCCCCCCCCCCCCCCCCCCCCCCCCCCCCCCCCCCCCCCCCCCCCCCCCCCCCCCCCCCCCCCCCCCCCCCCCCCCCCCC5CCCCCCCCCCC5CC5CCCCCCCCCCCCCC5CCCC*CCCCC5CC*CC5CCCCC5CCCCC*CCC5CCCCCC*CCCCCCC**C*CCCCCC*5CCCCCCCC*CCCCCCCCC55CCC5CC5C5*CC*C5C5C5CCCC###
@VH01349:24:AACVJTHM5:1:1108:40802:15047 2:N:0:AGGTGAGA+GGCATAGA
TTGACGGGACTACTGGGGTTTCTAATCCTGTTTGCTCCCCACGCTTTCGCACCTCAGCGTCAGATCTGGACCAGTTAGCCGCCTTCGCCACTGGTGTTCTTCCCAATATCTACGAATTTCACCTCTACACTGGGAATTCCACTAACCTCTTCCAGCCTCTAGAAAGCCAGTATCCAAGGCAATTCTGGAGTTGAGCTCCAGGATTTCACCCCCGACTTAACAATCCGCCTACGTGCGCTTTACGCCCAGTAAATCCGAACAACGCTAGCCCCCTTCGTATTACCGCGGCTGCTGGGACTGA
+
CCCCCCCCCCCCCCCCCCCCCCCCCCCCCCCCCCCCCCCCCCCCCCCCCCCCCCCCCCCCCCCCCCCCCCC5CCCC*C*C5CCCCCCCCCCCC*CCCCCCCCC*CCCCCCCCCCCCCCCCCCCCCCCCCCCC5CCCCCCCCC55CCCCCCCC5CCCCCCCCCCCCCCCCCCCC**CCCCCCCCCCCCCCCCCCCC5CCCCC5CCCCCCCC*CCCCCCCCCCCCCCCCCCCCCCCC*C*CCCCCCCCCC55C5C55CCCCCCCC5CCCCCCCCCCCCCCCCCCCCCCC**CCCCC**CC###
@VH01349:24:AACVJTHM5:1:1108:11699:15180 2:N:0:AGGTGAGA+GGCATAGA
TTGACGGGACTACACGGGTATCTAATCCTGTTCGCTCCCCATGCTTTCGCTCCTCAGCGTCAGTTAATGCCCAGAGACCTGCCTTCGCCATCGGTGTTCCTCCTGATATCTGCGCATTTCACCGCTACACCAGGAATTCCAGTCTGCCCTACATCACTCTAGTCTGCCCGTACCCACCGCAGATCCGGAGTTGAGCCCCGGACTTTCACGGCAGACGCGACAAACCGCCTACGAGCTCTTTACGCCCAATAATTCCGGATAACCCTTGCGCCCTACGGATTTCCGCGGCTGCTGGCACCTC
+
CCCCCCCCC5CCCCCCCCCCCCCCCCCCCCCCCCCCCCCCCCC5CCCCCCCCCCCC*5CCCCCCCCCCCCCCCCCC5CCCCCCCCCCCC5CCCCCCCCCCCCCCCCCCCCCCCCCCCCCCCCCCCCCCCC5CCCCCCCC*CCCCC5CCCCCCCCCCCCCCCCCCCCCCCCCCCCCCCCCCC*CCCC*CCCCC5C5CCCCCCCCCCCCCCCC5CCCCC5CCC*CCCCCCCCCC5*CCC*CCC5C5CC5CCCC*CC*555*555***55555*55C555*555*555555*C5555C5C5###
@VH01349:24:AACVJTHM5:1:1108:26355:15937 2:N:0:AGGTGAGA+GGCATAGA
TTGACGCGACTACCGGGGTATCTAATCCTGTTTGATCCCCACACTTTCGTGCATCAGCGTCAGTTATAGCCTAGTAAGCTGCCTTCGCTATCGGTGTTCTTGACGATATCTATGCATTTCACCGCTACACCGTCAATTCCGCCTACCTCATCTGTACTCAATCCCGGCAGTTTTTCAGGCAGCTCCCAAGTTGAGCTTGGGCATTTCACCTAAAACTTGCAGGGACGCCTACGCACCCTTTAAACCCAATAAATCCGGACAACGCTCGCCACCTAGGTATTACCGCGGCTGCTGGCACCTA
+
CCCCCC*CCCCCCCCCCCCCCCCCCC*CCCCCCCCCCCCCCCCCCCCCCCC5CCCCCCCCCCCCCCC*CCCCCCCCCCCCCCCCCC**CCCC5CCCCCCCCCCCCCCCC*CCCCCCCCC*CC5C5CCCCCCCCCC5CCC5*C5CC5CC5CC5C*CCCCCC5CCC*C5CCCCCCCCCC55CCC*CC55C*55555C5CCCC*CC5CCCCCCCCCCCCCC*C5CC5CC5CCCC5C*CC*CC55C*5CC5CCCCC5CC5C55*CC5C5C**CCC5555***555555555*55C555*555###
@VH01349:24:AACVJTHM5:1:1108:26639:16145 2:N:0:AGGTGAGA+GGCATAGA
TTGACGGGACTACCAGGGTATCTAATCCTGTTTGCTACCCATGCTTTCGTTCCTCAGCGTCAGTTACGGCCCAGAGCGGGGCCTTCGCCACCGGTGTTCCTCCTGATATCTGCGCATTCCACCGCTACACGAGGAATTCCATTCTCCCCTACCGCACTCCAGTCTGCCGGTACCCACTGCAGGCCCGAGGTTGAGCCTCGGGATTTCACAGCAGACGCGACAAACCCCCTACGACCTCTTTACGCCCAATAAATCCGGACAACGCTCGGACCCTACGTATTACCGCGGCTGGTGGCACTTT
+
CCCCC55*CCCCC55CCCCCCCCCCCC5C5CCCCCCCCC5CCC5CCCC5CCCCCC5CCCCCCCCCCCCC*CC*CCCCCC*CCCCCCC*CC5*CCCCCCC*CCCC5CCCCCCCCCCCCCCCC5CCCCCC5C*C5CCCCC*5CCCCC*5*CCCCCC5CCCCCCCCCCCCCCCCC*CC5CCCCCCCCCCCC55CC*CC5C55CCCCC5C*CCC*CC*5CC**C5C*555*555555555555555555*55C*55*5555*55555*555555*555*55*5555555555**5*5*555*###
@VH01349:24:AACVJTHM5:1:1108:7495:17338 2:N:0:AGGTGAGA+GGCATAGA
TTGACGGGACTACTAGGGTTTCTAATCCCGTTCCCTCCCCATGCTGTCGCGTCTCAGCGTCAGGTCAGACCCAGGCTGCCGCCTTCGCCTCTGGTATTCGTCCGGATCTCTACGCATTTCACCACTACAGCCGGAATTCTACAGCCCTCTATCTGCCTCGAGCTTGGCAGTCTCCAATGTCCTCTCCCGGTTGAGGCGGGAGGTTTCACATCAGACTTACGACGCCGCCTGCACGCCCTTTACGCCCAGTAACTCCGGATAACGCTCGTGTACTACGTTTTACCGCGGCTGCTCGCACCTC
+
CCCCCCCCCC5CCCCCCCCCCCCC55CCC5CCC*CCCCC*5CC5C5C5CCCCCC*CC5CC5C*5CCC5CC5CC555C5C*CCCC5C**CC5CCCC5CCC*CCCCCC*CC5CCCCC5CCCCC5CCCCCCC*C*CC*CCC5C5CCC5CCCCCCCCCCCCCCCCCCC5C5CC5CCCCCCC*CCCCCCCCC*5CCC5CC5CCCCC5C5C**CCC*CCCCCCC*CC5*C5*5C5C5*C*C5CC*5CCC5CCCCC*555C5*C5CCCC55*55*CCC*555555555555*55C5C*C55C5CC###
@VH01349:24:AACVJTHM5:1:1108:67255:17679 2:N:0:AGGTGAGA+GGCATAGA
TTGACGGGACTACTGGGGTTTCTAATCCCGTTCGCTCCCCACGCCTTCGCGCCTCAGCGTCAGGTCAGGTCCAGCCAGCCGCCTTCGCCACTGGTGTTCCTCCGGATCTCTACGCATTTCACCACTACACCCGGAATTCCACTGGCCTCTCCCTGCCTCCAGACACGCCATCTCGACGGACCCTCCCCCGTTGAGCGGGGGGGTTTCACCGCCGATGCGCGTATCCGCCTGCGCGCGCTTTACGCCCAGTAACTCCGGACAACGCTCGGATCCTACGTCTTACCGCCGCTGCTGGCACACC
+
CCCCCCCCCCCCCCCCCCCCCCCCCCCCCCCCCCCCCCCCCCCCCCCCC*CCCCCCCCCCCCCCCCCCCCCCCCC5C5CCCCCCCCC*CCCCCCCCCCCCCCCCCCCCCCCCCCCCCCCCCC5CCCCCCC*CCCCCCC*CCCCCCC*CCCCC*CCCCCCCCCC5CC*CCCCCCCCCCC*CCCCCCCCCCCCCCCC*CCCCCC*5CCCC*C**C5CCCC5*CCCCCCC5CCCC**5*C5C*5C5CC*555C55CC5555CC55**555CC5*555555CC5C5*55555555*C5*5**###
@VH01349:24:AACVJTHM5:1:1108:74432:19553 2:N:0:AGGTGAGA+GGCATAGA
TTGACGGGACTACACGGGTTTCTAATCCTGTTTGCTCCCCACGCTTTCGCACCTCAGCGTCAGTATCGCGCCAGTGAGCCGCCTTCGCCACTGGTGTTCTTGCGAATATCTACGAATATCACCTCTACACTCGCAGTTCCACTCACCTCTCCCGAACTCGAGACTCCCAGTATCGAAGGGAGTTCTGGAGTTGAGCTCCAGGATTTCACCACCGACTTAAGAGTCGGCCTACGTGCGCTTTACGCCCAGTGATTCCGAGCAACGCTAGCCCCCTTCGTATTACCGCGGCTGCTGGCACTTG
+
CCCCCC5CCCCCCCCCCCCCCCCCCCCCCCCCCCCCCCCCCCCCCCCCCCCCCCCCC5CCCCCCCCCC*CC5CCCCCCCCCCCCCCCCCCCCC5CCCCCCCC5CCCCCCCCCCCCCC*CCCC5C5CC*C5CC*CCCCC5CCCCCCCCCCCCC5C5CCC55CCCCC5CCCC55CCCC5CC*C55CCCCC5C*5CCC*CC5CCCCCC55CCCCCCCCCCC*C5C5C*5CC*5C55*55C*5CC5*CC555555CC*555555CC555555555555555*55555*55555C5CC55C5C###
@VH01349:24:AACVJTHM5:1:1108:18193:23832 2:N:0:AGGTGAGA+GGCATAGA
TTGACGGGACTACTAGGGTTTCTAATCCTGTTTGCTCCCCACGCTTTCGAGCCTCAGCGTCAGTTACAGTCCAGAGAATCGCCTTCGCCACTGGTGTTCTTCCTAATCTCTACGCATTTCACCGCTACACTAGGAATTCCATTCTCCTCTCCTGCACTCTAGACTTCCAGTTTGAAATGCAGCACCCAAGTTGAGCCCGCGTATTTCACTTCTCACTTAAAACTCCGCCTACCCTCCCTTTACGCCCAGTAAATCCGGACAACGCTCGCCACCTACCTATTACCGCGCCTCGTGGCACTAA
+
CCCCCCCCCCCCCCCCCCCCCCCCCCCCCCCCCCCCCCCCCCCCCCCCCCCCCCCCC5CCCCCCCC*C5CCCC**CCCCCCCCCCCCCCCCCCCCCCCCCCCCCCCCCCCCCCCCCCCCCCCCCCCCCCCCC*CCCCCCCCCCCCCCCCCCCCCCCCCCCCCC5CCCCCCCCCCCCCCCCCCCCCCC5CCCCCC*CCCC*CCC*5CCCC*C5C5C5CCCCCC5CC55CCCCC**5*55CCCC*CCCC5CCCCCC5CCCCCCCC*5CC5CCC55C5C*C55C5C5555**C**555*55###
@VH01349:24:AACVJTHM5:1:1108:19443:27656 2:N:0:AGGTGAGA+GGCATAGA
TTGACGGGACTACAGGGGTTTCTAATCCTGTTTGCTCCCCACGCTTTCGCACCTCAGCGTCAGTTCCGGACCAGTGGGCCGGCTTCGCCACCGGTGTTCTTCCTAATATCTACGAATTTCACCTCTACACTAGGAATTCCACCCACCTCTTCCGGACTCGAGACCAACAGTATCAAAGGGAGTTCCGAGGTTGAGCCCCGGGATTTCACCCCTGACTTGAAAGTCCCCCTACGTGCGCTTTACGCCCAGTGATTCCGAACAACGCTAGCCCCCTTCGTATTACCCCCGCTGCTGGCACCTG
+
CCCCCCCC*CCCCCC*CCCCCCCCCCCCCCCCCCCCCCCCCCCCCCCCCCCCCCCC5CCCCCCCCCCCCCCCCCCCCCCCC*CCCCCCCCCCCCCCCC5CCCCCCCCCCCCCCCC5CCCCCC5CCCCCCCCCCCCCCCCCCC*CCCCCCCCCCCCCCCCCCCC*CCCCC*CCC5CCCCC*CCCCCCCCCCCC5CC5CCCCCCCCCC*CCC*CCCCCCC5CCCCCCC*C5CC*CCCC5CCC55CC555CC55**5**5C5555555CCC55*5C555*5*5555**5555555555555###
@VH01349:24:AACVJTHM5:1:1108:61575:27826 2:N:0:AGGTGAGA+GGCATAGA
TTGACGGGACTACTCGGGTTTCTAATCCTGTTTGCTCCCCACGCTTTCGCGCCTCAGCGTCAGTTACAGACCAGAAAGCCGCCTTCGCCACTGGTGTTCCTCCACATCTCTACGCATTTCACCGCTACACGTGGAATTCCGCTTTCCTCTTCTGTACTCAAGTTCTCCAGTTTCCAATGACCGTCCACGGTTGAGCCGTGGGCTTTCACATCAGACTTAAAGAACCGCCTGCGCGCGCTTTACGCCCAATAATTCCGGACAACGCTTGCCACCTACGTATTACCGCGGCTGCTCCCACGGA
+
CCCCCCCCC*CCCCCCCCCCCCCCCCCCCCCCCCCCCCCCCCCCCCCCCCCCCCCCCCC5CCCCC5CCCCCCCCCCCCC5CCCCC5CCCCCCCCCCCCCCCCCCCCCC5CCCCCCCCCCCCCCCC*C*CCCC*5CCCCC5CC5CCCCCCCCCCCCCCCCCC5CCCC5C5CCCCCC*C5*CCC*CCCCCC55CCCC5C*CCCCCC*C*CC5C555C5C55*555C5CCC5C55C*CCCCC5C5CCC*C5CCC55555*5C5C555*C55**5*555555C555555*555C*55**5C*###
@VH01349:24:AACVJTHM5:1:1108:6378:29019 2:N:0:AGGTGAGA+GGCATAGA
TTGACGGGACTACACGGGTATCTAATCCTGTTTGCTCCCCCGGCTTTCGTGCCTCAGTGTCAGGTGTTGTCCAGGGACTCGCCTTCGCCACTGGTGTTCCTCTTGATATCTACGCATTTCACTGCTACACCAAGAATTCCAGTCCCCCCTCCAATCCTCCACCACAGCAGTATTCAATGCCATTTCAGCGTTGACCCCTGAGCTTTCACATCAAACTTGCCATGCCACCTACGCACCCTTTACGCCCAGTGAATCCGAACAACGGTCGGGACCTCTGTATTACCCGCGCTGCTGGCACGGG
+
CCCCCCCCC*CCCCCCCCCCCCCCCCCCCCCCCC5C5CCCCCCCCCCCCCCCCCCCCCCCCCCC*CCCCCC*CC*CCCC5CC*CCCCCCC*CCCCCCC*CC*CCCCC*CCCCCCCCCCCCCCCC*C5CC5CCCC5CC5CCCCCC5CCCCCCCCCC5CCCC**5CCC5C5C5C5CCCC5CCCCCCC5C5*CCCCC*CC*CCCCCCCCCCCC*5C5*5CCC**CC*CCCCCCCCC5C5C5C5C*C*CCC55CCCCCCC5*5CCC55*C555CC55C555C*C5C5C*C*C*C5CC5CCC*###
@VH01349:24:AACVJTHM5:1:1108:70929:29568 2:N:0:AGGTGAGA+GGCATAGA
TTGACGGGACTACCCGGGTATCTAATCCTGTTTGCTCCCCACGCTGTCGCGCCTCAGCGTGAGCAACGGCCCAGCACACCGCCTTCGCCACCGGTGTTCTTCCGGATCTCTACGCATTCCACCGCTACACCCGGAATTCCGTGTGCCTCTACCGTCCTCTAGCTCGCCAGTTCGCACGGCAGACTCAGGGTTGAGCCCCGAGCTTTCACCGCACGCTTACCAAGCCGCCTACGCGCCCTTTACGCCCAGTGATTCCGGAGAACGCTCGCACCCTCTGTATTACCGCGGCTGCTGGCACGTT
+
CC*CCCCCCCCCCCCCCCCCCCCCCCCCCCCCCCCCCCCCCCCCCCCC5CCCCCCCC5CC*CCCCCC*CCC*CCCCCCC*CC5CCCCCCCC55CCCCCCCCCCCCCCCCCCCCCCCCCCCCCCC5CC*CCCCCCCCCC5C*CCCC*CCCCCCCC***CCCCCCCCC*CC5CCCCCCCCC5CCCCCCC5CCCCCCCCCCC*CC**55CCCCC*CC5C5CCC*CCCCCCC5CCCC*CCCC*CC*CCCC*C*CC5CCC*CCC*CC55CCC5C5*5555***555C555CCCCC5CCCC*CC###
@VH01349:24:AACVJTHM5:1:1108:11642:30231 2:N:0:AGGTGAGA+GGCATAGA
TTGACGGGACTTCTAGGGTTTCTAATCCTGTTTGCTCCCCACGCTTTCGAGCCTGAGCGTCAGAAATGTTCCAGAGCGCCGCCTTCGCCACCGGCCTTCCTCCCGATCTCTACGCATTTCACCGCTACACCGGGAATTCCGCGCTCCTCTCCCATCCTCTAGCTGAGCAGTCCCCTCTGCACTTTCGAGGTTAAGCCTGGAGATTTCACGGAGGGCTTACCCAACCGCCTACGCTCCCTGTACGCCCAGTAAATCCGAACAACGCTTGCCACCTTCGTATTACCGCGGCTGCTGGCACGAT
+
CCCCCCCC5CC*CCCCCCCCCCCCCCCCCCCCCC5CC5CCCCCCCCCC*CCCCC*CCCCCCCCCCCCCCCCCCC*5*5CCCCCCCCCCCCCCCCCCCCCCCCCCCCC5CCCCCCC*5CCCCCCC5C5CCCCCCCCCCCCCCCC5CCCCCCC5CCC5CCCCCC5CCCC5CCCCCCCCCCCCC*CCCC*CCCCC*CCCCCC*555CCCCCCC5CCCC5CCCC*CCCCC5CCCCCC5CCC5*CCC5C*CCCCCCCCCCCCCCCCCCCCCCCCCC5CCCCC**CCC55CCCC5CCC5CC5CC###
@VH01349:24:AACVJTHM5:1:1108:14861:30571 2:N:0:AGGTGAGA+GGCATAGA
TTGACGGGACTACCCGGGTTTCTAATCCCGTTCGCTCCCCATGCTTTCGCGTCTGAGTGTCAGAATAGAGCCAGCAAGCCGCCTTCGCCACTGGTGTTCCTCCGGATATCTACGCATTTCACCACTACACCCGGAATTCCACTTGCCTCTCTCTGTCTCCAGCCCGTCAGTATCGCACGACCTCTCCCGGTTGAGCCAGGGAGCTTTCACGCACGACTTAACAGGCCACCTGCACGCGCTTTACGCCCAGTAAATCCGGATAACGTTTGCCTCCTACGTTTTACGGCGGCTGCTGGCAAAA
+
C5CCC5CCCCCCCC5CCCCC*CCCCCC5CCCCC5CCCCCCCCC*CCCCCCCCCCCCCCCCC5CCCC5CC5CCCCCCCCCCCCCCCCCCCC*CCCCCCCCC5CCC*CCCCCCCC55CCCCCCCCCCCCCCCCCC5CCCCCCC5CCC5CCCCCCCCCC*CCCCCC5CCCCCCCCCCC5*CCCCCCCCCCCC5CC*C5CCC5C5CCCCCCCCCC5C5*CCCCC5CC5CC5CCCC5CC55555CC5C*CCCCCC5C*5C5C5*CC5CC5CC555*C5CCCC55CC*555C*55CC5*55555###
@VH01349:24:AACVJTHM5:1:1108:31486:31291 2:N:0:AGGTGAGA+GGCATAGA
TTGACGGGACTACTCGGGTTTCTAATCCTCTTCCCTCCCCACGCTTTCCCTCCTCAGCGTCAGTATCGGCCCAGAGACCGGCCTCCGCCACCGGTGTTCCTCCTGATATCTGCGCATTTCACCGCTACACCAGGAATTCCAGTCTCCCCTGCCGAACTCAAGTGATGCCCGTATCGACCGCAAGCTCAGGGTTAAGCCGCAAGTTTTCACGACCGACGCGACACACCCCCTACGAGCTCTTTACGCCCAATAATTCCGGACAACGGTCGCACGCTACGTATTACCGCGGCTGCTGGCAATC
+
5CCCCC*CCCCCCC*CC5CCCCCCCCCCC**55**5C5CCCC5*CCCC*CCCCCCC5*CC5CCCCCC5CCCC5*5C555*5*CCC5C**CC55*CCCC555CC5CC55C5C55CCC**C5C5CC*5CCC5CC*CCCC*C*55C5CCC*5C5555CCCC555*C*55555C55C5**5555555555*55C555*55*5**C55C5555*C*55*CC*5555*55555*55555*C5*55C**555**555*55*5*5*5555555CC*55C55C5555C555C**5555*55*55555###
@VH01349:24:AACVJTHM5:1:1108:52088:31783 2:N:0:AGGTGAGA+GGCATAGA
TTGACGGGACTACAGGGGTTTCTAATCCTGTTTGCTCCCCACGCTTTCGCACCTCAGCGTCAGTACCGGACCAGTGAGCCGCCTTCGCCACTGGTGTTCCTCCGAATATCTACGAATTTCACCTCTACACTCGGAATTCCACTCACCTCTTCCGGACTCTAGACACCCAGTATCAAAGGCAGTTCCGGGGTTGACCCCCGGGATTTCACCCCTGACTTAAATGTCCGCCTACGTGCGCTTTACGCCCAGTAATTCCGAACAACGCTAGCCCCCTTCGTATTACCGCGGCTACTGGCACATC
+
CCCCCCCCCCCCCCCCCCCCCCCCCCCCCCCCCCCCCCCCCCCCCCCCCCCCCCCCC*CCCCCCCCCCCCCCCCCCCCCCCCCCCCCCCCCCCCCCCCCCCCCCCCCCCCCCCCCCCCCCCCCCCCCCC*CCCCCCCC5*CCCCCCCCCCCCCC*CCCCCCC5CC*CCCCCCCCCCCC5CCCCCCCCCCCCCCC*5CCC*CCCCCC5C5CCC*CCC5CC*CC*C5CCCCCC5CC*55CCCCC5555CCCCCCC55C5CCCC555*CC55CCCC*CCCCC55C*5*5***C55555*5*###
@VH01349:24:AACVJTHM5:1:1108:65854:33468 2:N:0:AGGTGAGA+GGCATAGA
TTGACGGGACTACTGGGGTTTCTAATCCTGTTTGCTCCCCATGCTCTCGTGCCTCAGTGTCAGTCTCTGTCCAGAAAGTCGCCTTCGCCACCGATGTTCCTTCCGATATCTACGCATTTCACCGCTACACCGGAAATTCCACTTCCCTCTACAGGACTCTAGCTACTCAGTATTAGGCGCAATCCCCAGGTTAAGCCCAGGACTTTCACACCTAACTTAAATAACCACCTACCCACCCTTTACGCCCAGTTATTCCGATTAACGCTCGCAGCCTCTGTATTACCGCGGGTGCTGGCACATC
+
CCCCCCCCCCCCCCCCCCCCCCCCCCCCCCCCCCCCCCCCCCCCCCCCCCCCCC5CCCCCC*CCCCCCCCCCCCCCCCCCCCCCCCC5CCCCCCCCCC*CCCCC5CCCCCCCCCCCCCCCCCCCCCCCCCCCCCCCCCCCCCCCCCCCCCCCCC*C*CCCCC5CCCCC5CCCCCCCCCCCCCCCCC5CC*CCCCCCCCCCCCCCCCCC5CCCCCCCC55CCCCCCCCCCCC**CCC5CCCCCCCC555CCCC5CCCCC55CCC*CCC**55*55555555555555*55555C5CCC5###
@VH01349:24:AACVJTHM5:1:1108:30407:33885 2:N:0:AGGTGAGA+GGCATAGA
TTGACGGGACTACCGGGGTTTCTAATCCTGTTTGCTCCCCACCCTTTCGCTCCTCAGCGTCAATGCCGGCCCAGAGAACCGCCTTCGCTACTGGTGTTCCTCCCGATATCTCCGCATCTCACCGCTACACCGGGAATTCCGTTCTCCTCTACCGCGCTCGAGTCACAGCAGTATCGACTGCAATTCTGAGGTTGAGCCTCAGACTTTCACAGCCGACTTGCTCAACCGCCTACGACCTCTTTACCCCCAATGATTCCGGATAACGCTCGCACCCTACGTATTACCGCGGCTGGTGGGATAG
+
*CCCCCCCC*CC5*CCCCCCCCCCCCC5CCCCCCCC5C*CCC*CC5CCCCCCCCCCCC*CCCCCCCCCC5C*CCCCCCC5CCCCCCCCCCCCCCCCCCCCCCCC*CCC5CC5CCCC5CCCCCC*CCCCCCCCC*CCC*CCCCCCCCCCCCCCCC*5CCC55*CCCCC5C5CC5CCCCCC5CC5CCCCC5CCC5**C*555CCCCCCCCCCC*5CCCCCCC5C**CC55C5CCCCC5*CCC5CC5***555C55*C5555C5C5555C5C55CC55555C5CCCC55C555C5*555*C###
@VH01349:24:AACVJTHM5:1:1108:50611:34736 2:N:0:AGGTGAGA+GGCATAGA
TTGACGGGACTACTCGGGTATCTAATCCTGTTCGCTCCCCACGCTTTCGCGCCTCAGTGTCAGTTACAGACCAGAAAGTCGCCTTCGCCACTGGTGTTCCTCCAAATCTCTACGCATTTCACCGCTACACTTGGAATTCTACTTTCCTCTTCTGCACTCCAGTTCCCCAGTTTCCAATGACCCTCCACGGTTGAGCCGTGGGCTTTCACATCAGACTTTAGAAACCTCCTGCGCGCGCTTTACGCCCAATAATTCCGGACAACGCTTGCCACCTACGTATTACCGCGGCTGTTGGCACATA
+
CCCCCCCCCCCCCCCCCCCCCCCCCCCCCCCC*CCCCCCCCCCCC5CCCCCC5CCC*CCCCCCCCCCCCCCCCCCCCCCCCCCCCCCCCCCCCCCCCC*CCCCC5CCCCCCCC5CCCCCCCCC*CCC5CCCCC5CCCCCC5CCCCCCCCCCCCC*CCCC*CCCCCC*CCCCCCCCCCCC5C5CCCCCC5CCCCCCCCCCCCCCCCCCCCCCCCCCCCC*CCC5C*5*CCC*C5*C*5CCCCCCCC*CCCCCCCCCC55C5CCCCCCCC*CCCCCCCC*CC5CCCC*5CCCCCCCC5C5###
@VH01349:24:AACVJTHM5:1:1108:77783:34869 2:N:0:AGGTGAGA+GGCATAGA
TTGACGGGACTACACGGGTATCTAATCCTGTTTGCTCCCCACGCTTTCGCGCCTCAGCGTCAGTACCGAGCCAGATAGCCGCCTTCGCCACTGGTGTTCTTCCCAATATCTACGAATTTCACCTCTACACTGGGAATTCCGCTATCCTCTCTCGGACTCAGAGCGCGGCAGTTTTAAGCGCAGTTCCCGGGTTGAGCCCGGGCCTTTCACGCCTAACTTACCGCACCGCCTACCCGCCCTTTACGCCCAGTAATTCCGAACAACGCTAGCCCCCTCCGTATTACCGCGGCTGCTGGCAACT
+
CCCCCCCCCCCCCCCCCCCCCCCCCCCCCCCCCCCCCCCCCC5CCCCCCCCCCCCC*CCCCCCCCCCCCCCCCCCCC5CCCCCCCCCCCCCCCCCCCC5CCCCCCCC*CCCCCCCCCCCCCCCCCCC5CCC*55CCCCCCCCCCCCCCCCCCCCCCCCCCCCCC*CCC*CCCCCCCC5*C5CCCCCCCCCCCCCCC5CCCCCCCCCCCC5CCCCCCCC*CC*5C**5CCCC5*55CCC5CC5CCC*C**5C555C55C*55*5*555C5555CC55C*55CCC5*55C55CCCCC5C5###
@VH01349:24:AACVJTHM5:1:1108:57522:37027 2:N:0:AGGTGAGA+GGCATAGA
TTGACGGGACTACACGGGTATCTAATCCGGTTTGCTCCCCACGCTTTCGCCCCTGAGCGTCAGGACAGGGCCAGGATGCCGCCTTCGCCACTGGTGTTCCTCCAGATATCTACGCATTTCACCACTACACCTGGAATTCCACATCCCTCTCCCTGCCTCAAGCCTGCCAGTTTTCGATGCACCCTCCCAGTTGAGCCGGGAGATTTCACATCGAACTTGGCAAGCCGCCTGCGGGCGCTTTACGCCCAATAAATCCGGACAACCCTTGACACCTACGTATTACCGCGGCTGCTGGCACACT
+
CCCCCCCCCCCCCCCCCCCCC*CCCCCCCCCCCCCC*CCCCCCCCCCCCCCCCCCCCCCCCCC5CCCCCCCCCCCCCCCCCCCCCCCCCCCCCCCCCCCCCC5CCCCCCCCCCC5CCCCCCCCCCCCCC5CCCCCCCCCCCCCCCCCCCCCCCCCCCCCCCCCC5CCCCCCCCCCCCCCCCCCCCC*5CCCCCCC*CCCCCC*5CCCCCCC55CCCCC5C5CCCCCCCCC5CC5CC5CCCCCC*CCCCCC5C5CCCCCC*CCC*CCCCCCC55CC5C5CCCC*55CCCCCCCC5*CCC###
@VH01349:24:AACVJTHM5:1:1108:8612:37576 2:N:0:AGGTGAGA+GGCATAGA
TTGACGGGACTACTCGGGTATCTAATCCTGTTTGCTCCCCACGCTTTCGCACCTCAGCGTCAGTATCGAGCCAGTGAGCCGCCTTCGCCACTGGTGTTCCTCCGAATATCTACGAATTTCACCTCTACACTCGGAATTCCACTCACCTCTCTCGAACTCCAGACTCATAGTTTCAAAGGCAGTTCCAAGGTTGAGCCCTGGGATTTCACCTCTGACTTTCCAGTGCGCCTACGCGCGCTTTACGCCCAGTAATTCCGAACAACGCTAGCCCCCTCCGTATTACCGCGGCTGCTGGCACCGT
+
CCCCCCCCCCCCCCCCCCCCC5CCCC5CCCCCCCCCCCCCCCCCCCCCCCCCC5C55*CCCCCCCCCCCCCCCCCC5C5CCCCCCCC5CCCCCCC5CC*CCCC5CCCCCCCCCCCCCCCCCCCCCCCCCC5*CCCCCCC5CCCCCCCCCCCCCC555CCCC5CCC*CCCC5C5CCCC*C*CCC*CC5555CCCCC5C5C5CCCCCC55CCCCCCCCC5CCCCCC**5*5CC5C*CC5C*CCCCCCCC5CCC5CCCCCCC5CC5C*CCCCCCC5*5CCCC5C**55*5555*55*5555###
@VH01349:24:AACVJTHM5:1:1108:67123:37728 2:N:0:AGGTGAGA+GGCATAGA
TTGACGGGACTACACGGGTTTCTAATCCTGTTTGCTCCCCACGCTTTCGCGCCTCAGCGTCAGAACCGGACCAGAGAGCCGCTTTCGCCACCGGTGTTCCACCCAATATCTACGAATTTCACCTATACACTGGGTATTCCACCCTCCTCTTCCGGCCTCCAGCCCTGGTGTTTCGGCCGCACCTCCGGGGTTGAGCCCCGGGCTTTCACAAACCGACTGCCAGGGCCGCCTACGCGCCCTTTACGCCCAGTGATTCCGAACAACGCTAGCACCCTCGGTCTTACCGCGGGTGCTGGCAGGA
+
CCCCCCCCCCCCCCCCCCCCCCCCCC5CCCCCCCCCCCCCCCCCCCCCC*CCCCCCCCCCCCC5CCC5CCC5CC5CCCCCCCCCCCCCCCCCCCCCCCCCC*CCCCCCCCCCCCCCCCCCCCCCCCCCCCCCCCCCCCC5CCCCCCCCCCCCCCC5CCCCCCCC5CCCCCCCCCCCCC5CCCCCCCCC5CCCCCCCCCCC5CCCCCCCCCCCC**C5CCCCCCCCC*CCCCC5CCCCCCCCCCCCCCCC5CCCCCCCCCCCCCC5CCC*C55CCCC*5CCCCC*5CCC*555*CCCCC###
@VH01349:24:AACVJTHM5:1:1108:69584:37917 2:N:0:AGGTGAGA+GGCATAGA
TTGACGGGACTACCCGGGTATCTAATCCTGTTTGCTCCCCACGCTTTCGCACCTCAGCGTCAGTACCGGGCCAGTGAGCCGCCTTCGCCACTGGTGTTCTTGCGAATATCTACGAATTTCACCTCTACACTCGCAGTTCCACTCACCTCTCCCGGACTCAAGCTTCTCAGTATCAAAGGCAGTTCTGGAGTTGAGCTCCAGGATTTCACCCCTGACTTAAAAAGCCGCCTACGTGCGCTTTACGCCCAGTGTTTCGGAGCAACCCTAGCCCCCTTCGTATTACCGCGCCTCCTGGCACAAA
+
CCCCCCCCCCCCC*5CCCCCCCCCCCC5CCCCCC5CCCCCCCCCCCCCCCCC5CCCCCCCCCCCCC*CCCCCCCCCC*CCCCCCCCCCCC5CCCCCCCCCCCCCCCCCCCCCCCCCCCCCCCCCCCCCCCCC*CCCCCC*CCCCCCCCCCCC*CCCCCCCCCCCCCCCCCCCCCCCCC*CCCCCCCCCCC5CCC5CCCCCC5CCCCCCC55CCCCCCCCCC5*CC***5CCC5*55*555*5555555555**555*5*5555**555555555555555555*5*5**5*555*555###
@VH01349:24:AACVJTHM5:1:1108:53811:39034 2:N:0:AGGTGAGA+GGCATAGA
TTGACGGGACTACTGGGGTTTCTAATCCTGTTTGCTCCCCACGCTTTCGCGCCTCAGCGTCAGTTACAGACCAGAAAGCCCCCTTCGCCACTGGTGTTCCTCCACATATCTACGCATTTCACCGCTACACGTGGAATTCCGCTTTCCTCTTCTGCACTCAAGTCCCCCAGTTTCCAATGACCCTCCACGGTTGAGCCGTGGGCTTTCACATCAGACTTAAAGGACCGCCTGCGCGCGCTTTAGGGCCAATAATTCCGGATAACGCTTGCCACCTACGTATTACCGCCGGTGGTGGCACCGT
+
CCCCCCCCCCCCCCCC*CCCCCCCCCCCCCCCC*CCCCCCCCCCCCCCCCCCCCCCCCC5CCCCCCCCCCCCCCCCCCCC*CCCCCCCCCCCCCCCCC55CCCCCCCCC*CCCCCCCCCCCCCCCCCCCCCC5CCCCCCCCCCCCC*CCCCCCCCCCCCCCCCC*CC5CCCC*CCCCCCCCCCCCCCCCC5CCCC*CCC*CCCC*CCC5CCCCCCCCCCC55*CCCC55CC*C5CCCCCCCC*5*5*C*C*C5CC*5C55555555C**55555555*55*5*5*55**5**555555###
@VH01349:24:AACVJTHM5:1:1108:66858:43104 2:N:0:AGGTGAGA+GGCATAGA
TTGACGGGACTACCAGGGTTTCTAATCCCGTTTGCTCCCCTGGCTTTCGCGCCTCAGCGTCAGTGTTGGCCCAGCAACCCGTCTTCACCTCAGGTGTTCCTCTTGTTATCTACGCATTTCACCGGTACACCAAGAATTCCGATTGCCCCTTCCACACTCTAGCACTGCAGTATCACTTGGCCGTTCTGAGTTAACCTCAGAGATTTCACAAGTGACTTACCGCGCCGCCTACGCGCCCTTTACGCCCAGTAAATCCGAACAACGCTTGGTCCCTACGTATTACGGCGGCTGCTGGCACTAC
+
CCCCCCC5CCCCCCCCCCCCCCCCCCCCCCCCCCCCC**CCCCCCCCCCCCCCCCCCCCCCCCCCCCCCCCCCC5CCCC5CCCCCCC*5CC5CCCCCC5CCCCC**CCCCCC***CCCCCCC*C*CCCC55C*CCCC5CCCCCCC5CCCCCC*CC*CCCCC*CCCCCCCCCCCC5CCCCC5C*CCCCCC55CCC*CCC5*55*CCCC5CCC55555555CC555*5555555CC5C*CCCCC*C55CCC5CCC*555C55C555555555555CC*5555*55*5**5555555C*C*###
@VH01349:24:AACVJTHM5:1:1108:11926:43729 2:N:0:AGGTGAGA+GGCATAGA
TTGACGGGACTACTAGGGTATCTAATCCTGTTTGATCCCCACACTTTCGTGCCTCAGCGTCAGTTACAGCCTAGTAAGCTGCCTTCGCTATAGGTGTTCTTGACGATATCTAAGCATTTCACCGCTACACCGTCAATTCCGCCTACCTCATCTGTACTCTAGCCCATCAGTATCAATGCCACCCTCCCGGTTAAGCCGGGATATTTCAGCACTGACTTAATAGGCCGCCTACGCACCCTTTAAACCCAATAAATCCGGACAACGCTTGCCACCTACGTATTACCGCGGCTGCTGGCACCCT
+
CCCCCCCCCCCCCCCCC5CCCCCCCCCCCCCCCCCCCCCCCCCCCCCCCCCCCCCCCCCCCCCC5CCC*CCCCCCCCCCCCCCCCCCCCCC*CCCCCCCCC*CC5CCCCCCCCCCCCCCCCCCCCCC5CC5CCCCCCCCCCCCCCCCC*CCCCCCCCCCCCCCCCCCCCCCCCCCCCCCCCCCCCCCCC5CCCCCCCCCCCCCCC5CCCCCCCCCCCCCCC*CC*CCCCCCCCC*C*CCCCCCCCCCC5CCCCCCCCC*5CCC*CC5CCCCCCCCC*CCC5C5C*5*5CCCC55CCCC###
@VH01349:24:AACVJTHM5:1:1108:23760:43900 2:N:0:AGGTGAGA+GGCATAGA
TTGACGGGACTACACGGGTTTCTAATCCTGTTTGCTCCCCACGCTTTCGTGCCTCAGCGTCAGTCATGGTCCAGTAAGCCGTCTACACCGCAGGTGTTCCTCCTGATATCTACGCATTTCACCGCTACACCAGGAATTCCGCTTACCTCTCCCATACTCCAGCATCCCAGTTTCCGGCGCACCCTCCCAGTTAAGCCGGGAGATTTCACACCAGACTTGGAACACCGCCTACGCACTCTTTACGCCCAGTAACTCCGAACAACGCTCGGTGCCTACGTATTACCGCGGCTGCTGGCACTGG
+
CCCCCCCCCCCCCCCCCCCCC5CCCCCCCCCCCCCCCCCCC5CCCCCCCCC*CCCCCCCCCCCCCCCCCCC5CCCCCCCCCCCCCCCCCCCCCCCCCCC5CCCCCCCCCCCCCCCCCCCCCCCC*CCCCCC*CCCCCCCCCCCCCCCCCCCCCCCCCCCCC*CCCCCCCCCCCCCCCCCCCC*CCCCCCCCCCCCCC*CCCCCCCC5CCCCCCCCCCCCCC*CCCCCCCCCCCCC5CCCCCCCCCCCCCCCCCCCCCCC5CCCCCCCCCCC*C5CCCCCCC*C55CCCCCCCCCC*CC###
@VH01349:24:AACVJTHM5:1:1108:63298:45831 2:N:0:AGGTGAGA+GGCATAGA
TTGACGGGACTACAGGGGTTTCTAATCCTGTTTGCTCCCCACGCTTTCGTGCATGAGCGTCAGTGCAGGCCCAGGGGATTGCCTTCGCCATCGGTGTTCCTCCGCATATCTACGCATTTCACTGCTACACGCGGAATTCCATCCCCCTCTGCCGCACTCCAGCCTTGCAGTCACAAGCGCAATTCCCAGGTTGAGCCCGGGGATTTCACGCCTGTCTAACAAAACCGCCTGCGCACGCTTTACGCCCAGTAATTCCGATTAACGCTTGCACCCTACGTATTACCGCGGCTGCTGGCACTAA
+
CCCCCCCCCCCCCCCCCCCCCCCCCCCCCCCCCCCCCCCCCCCCCCCCCCCC5CCCC5CCCCCCCCCCCCC*CCCCCCCCC*CCCCCCCCCCCCCCCCCCCCC5CCCCCCCCCCCCCCCCCCCC*CCCCCCCCCCCCCCCCCCC*CCCCCCCC5CCCCCCCCCCCCCCCCCCCCCCCCCCCCCCCCCCCCCCCCCCC**CCCC5CCCC5CC*CCCCCC*C5CCCC5CCCCCCC5C5CCCCCC5CC5CCCCCCCCCC5CCCCCCCCCC5CCC*CCCC*5CCCCCC5CCCCCCCCCCC*C###
@VH01349:24:AACVJTHM5:1:1108:46672:46247 2:N:0:AGGTGAGA+GGCATAGA
TTGACGGGACTACTGGGGTATCTAATCCTGTTTGCTCCCCACGCTTTCGAGCCTCAGCGTCAGTCTTGACCCAGGAAGCCGCCTTCGCCACTGGTGTTCCTCCGGATATCTACGCATTTCACCGCTACACCCGGAATTCCACTTCCCTCTGTCAGACTCGAGCCGCGCAGTCTCGGGTGCCATTCCCAGGTTGAGCCCAGGGCTTTCACATCCGACTTACGCAGCCGCCTACACTCGCTTTACGCCCAGTAATTCGGATTAACGCTTGCACCCTCCGTATTACCGCGGCTGCTGGCACGAG
+
CCCCCCCCCCCCCCCCCCCCCCCCCC5CCCCCCCCCCCCCCCC5CCCCCCC5CCCCCCCCCCCCCCCCCCCCCCCCCCCCCCCCCCC5CCCCCCC5CCCCCCCCCCCCCCCCCC5CCCCCCCCCCCCCCCCCCCCCCCCCCCCCCC*CCCCCCCCCCCCCCCCCCCCCCCCCCCCC*CC5CCCCCCCCCCCCCCCCCCCCCCCCCCCCCCCCCCCCCCCC5CCCCCCCCCCCCCCCCCCCCCC5C*CCCCCCCCC*CCCCCCCC*CCCCCCCCCCCCCCCCCCCCCCC5CCCC*CCCC###
@VH01349:24:AACVJTHM5:1:1108:15542:48027 2:N:0:AGGTGAGA+GGCATAGA
TTGACGGGACTACTAGGGTTTCTAATCCTGTTTGCTCCCCACGCTTTCGCTCCTCAGCGTCAGTTACAGACCAGAGAGTCGCCTTCGCCACTGGTGTTCCTCCACATCTCTACCGATTTCACCGCTAGACGTGGAATTCCACTCTCCTCTTCTGTACTCAAGTCTTCCAGTTTCCAATGACCGCTTGTGGTTAAGCCACAAGATTTCACACCAGAATTAAAAAACCGCCTGGGCGCGCTTTTCCGCCAATAATTCCGGACAACGCTTGGCTCGTACGTATTTCGGCCGCTGCTGGGACGGG
+
CCCCCCCCCCCCCCCC5CCCCCCCCCCCCCCCCCCCCC*CCCC5CCCCCCCC*CCCCCCCCCCCCCCCCCCCCCCC*CCCCC55CC*C*55CCCCCCC*CC5CCC5C*5CCC55*C*5C*55C5*55*555*55*C*55*55*555555C5*555555*55*5555555555C5555*555555555555555C*55555*55*5***55*5555*55555555*55555*********555**5*5*55*555*5*5**55***5**5***5*5555**5*5**5**555555555*###
@VH01349:24:AACVJTHM5:1:1108:33834:48557 2:N:0:AGGTGAGA+GGCATAGA
TTGACGGGACTACAAGGGTATCTAATCCTGTTCGCTCCCCTAGCTTTCGCGCCTCAGCGTCAGGTCAGGCCCAGACATCCGCCTTCGCCACCGGTGTTCCTCCTGATATCTGCGCATTTCACCGCTACACCAGGAATTCCGATCTCCCCTACCTACCTCTAGTCGGGCGGTATCCGATGCAGTCACGAGGTTGAGCCTCGGGATTTCACATCCGACTTGCCAAACCGCCTACGCGCCCTTTAGGCCCAATGAATCCGGACAACGCTCGCTCCCTACGTCTTACCGGGGGTGCTGGCACAAT
+
CCCCCCCCCCCCCCCCCCCCCCCCCCC*CCCCCCCCCCCCC5C*CCCCCC*CCCCC*CCCCCCCCCC*CCCCC5C*55CCC5CCCCC5CCCCCCC5CCCCCCCC*CCCCCC5CCCCCCCCCCC5CCCCCCCCCCCCCCCCCCC5CCCCCCCCCCCC*CCC55CCCCCCCCCCCC*CCCCCCCCCCCCCCCCCCC*CCCCCC*CCCCCCCCCCCCCCCC5C*C5C5CCCCCC5C5CC*5CCC55*5C*55C5C*C5CCCCCCCC5CC5*5**5*555555C555555*55C5CC555**###
@VH01349:24:AACVJTHM5:1:1108:33777:49409 2:N:0:AGGTGAGA+GGCATAGA
TTGACGGGACTACTCGGGTATCTAATCCTGTTTGCTCCCCACGCTTTCGCACCTCAGCGTCAGTACCGGACCAGTGAGCCGCCTTCGCCACTGGTGTTCCTCCGAATATCTACGAATTTCACCTCTACACTCGGAATTCCACTCACCTCTTCCGGACTCTAGACTACCAGTATCAAAGGCAGTTCCGGGGTTGAGCCCCGGGATTTCACCCCTGACTTAATAGTCCGCCTACGTGCCCTTTACGCCCAGTAATTCCGAACAACGCTAGCGCCCTTCGTATTACCGCGGCTGCTGGCACCTT
+
CCCCCCC5CCCCCCCCCCCCCCCCCCCCCCCCCCCCCCCCCCCCCCCCCCCCCCCCCCCCCCCCCCCC5CCCCCCCCCC5CCCCCCCCCCCCCCCCCCCCC5CCCCCCCCC*CCCCCCCCCCCCCCCCCCCC*CC5CCCCCCC5CC5*CCCCCCCCCCCCCC5CCC5CCCCCCC5C5*CCCC*CCC5CCC*CCCCCCCC5CC5CCC*CCC5*C*CCC*CCC*55555*5555555***555555C5CC5CC5C5CC*C5*C555CC*55*5555555*C5*C55*55**555555555###
@VH01349:24:AACVJTHM5:1:1108:32414:52816 2:N:0:AGGTGAGA+GGCATAGA
TTGACGGGACTACTGGGGTTTCTAATCCTGTTTGCTCCCCACGCTTTCGCGCCTCAGCGTCAGTGCCGGACCAGATGGCCGCCTTCGCCACCGGTGTTCTTCCCAATATCTACGAATTTCACCTCTACACTGGGAATTCCGCCATCCTCTTCCGGACTCGAGATCATCAGTCTTAGAGGCCGTTCCCAGGTTGAGCCCAGGCCTTTCACCCCTAACTTAATGTTCCGCCTACGCGCCCTTTACGCCCAGTAATTCCGAACAACGCTTGCCCCCTCCGTATTACCCCCGCTGCTGGCACTTG
+
CC5CCCCCCCCC5CCCCCCCCCCCCCCCCCCCCCCCCCCCCCCCCCCCCCC5CCCCCCCCCCCCCCCCCCCCCC5CCCCCCCCCCCCCCCC**CCCCCCCCCCCCCCCCCCC*CCCCCCCCCCCCCCCCCCCCCCCCCCCCCCCCCCCCCCCCCCCCCCCCCCCC5CCCCCCCCCCCCCCCCCCCCCC5CCCCCC5CCCC*CCCCCCC*5CCCCCCCCCCCCCCC*CCCCCC*CCCCC5C*C*CCCCC5CC5CCCCC5CCCCCCCCCCCCC*CCC*CCC*CC5**C55CC5*CC*C55###
@VH01349:24:AACVJTHM5:1:1108:30956:53517 2:N:0:AGGTGAGA+GGCATAGA
TTGACGGGACTACAGGGGTTTCTAATCCTGTTTGCTCCCCACGCTTTCGCGCCTCAGGGTCAGTTACAGACCAGAAAGCCGCCTTCGCCACTGGTGTTCCTCCACATCTCTACGCATTTCACCGCTACACGTGGAATTCCGCTTTCCTCTTCTCTACTCAAGTTCTCCAGTTTCCAATGACCCTCCACGGTTGAGCCGTGGGGTTTCACATCAGACTTAAAGAACCGCCTGTGCGCGCTTTTCGCCCAATAATTCCGCACAACGCTTGCCACCTACGTATTACCCCGGCTGCTGGCACTAA
+
CCCCCC*CC5CCCCCCCCCCCCCCC5CCCCCCCCCCCCCCCCCCCCCCCCCCCC*CC*5CCCCCCCCCCCCCCC5CCCCC*5C*CC5CCC*CCCCCCCCCCCCCCCCCCCC*5CC*CCCCCC5CCCC55CCC*CCCCCCCCCCCC5CCCCCCC*CCCCCCC*CC*CCC**CCCC5*CCCCCC*C5C5CCCCC5CCCCCCC5C*CC*CCCCC555C55CCCC*55*55C5C5*5*5*5C55C*55C5C5CC55C5CCC*5555C5*CC55CC*55*5*55555*5***555**5**55*###
@VH01349:24:AACVJTHM5:1:1108:45290:55505 2:N:0:AGGTGAGA+GGCATAGA
TTGACGGGACTACTCGGGTATCTAATCCTGTTTGCTCCCCACGCTTTCGCGCCTCAGCGTCAGTACCGGTCCAGGTGGCCGCCTTCGCCACTGGTGTTCCTCCCAGTATCTACGCATATCACCGCTACACTGGGAATTCCACCACCCTCTCCCGGACTCAACCCCGGCAGTTTCAGAGGCCATTCCTCGGTTGAGCCGAGGGATTTCACCCCTGACATGCCGGCCCGCCTACGCGCCCTTTACGCCCACTGATTCCGAATAACCCTCGCCCCCTCCGTATTACCGCGGCTGCTGGCACGCT
+
CCCCCCCCCCCCCCCCCCCCCCCCCC*CCCCCCCCCCCCCCCCCCCCCC*CCCCCCC5CCCCCCCC5CCC5CCC5CCCCCCCCCCCCCCCCCCCCCCCCCCCCCCCCCCCCCCCCCCCCCCCC5CCCCCCCCCCCCCCCCCCCCCCCCCCCCCCCCCCCCC*CCCCCCC*CCCCCCCCCCCCCCCCCCCCCC*CCCCCCCCCCCCC5CC5*C5*CC55C5CC5**C555CCC*C5CCCC5CCCCC555*5C5CC*C5CCC*55*C5*55555C5**555C55555*555C5555555*###
@VH01349:24:AACVJTHM5:1:1109:18193:1606 2:N:0:AGGTGAGA+GGCATAGA
TTGACGGGACTACTCGGGTTTCTAATCCTGTTTGCTCCCCACGCTTTCGTGCCTCAGGGTCAGTATCGGGCCAGTGAGCCGCCTTCGCCACTGGTGTTCTTGCGAATATCTACGAATTTCACCTCTACACTCGCAGTTCCGCTCACCTCTCCCGAACTCAAGATCTTCAGTATCAAAGGCAGTTCTGGAGTTGAGCTCCAGGATTTCACCCCTGACTTAAAGACCCGCCTACGCACCCTTTACGCCCAGTGATTCCGAGCAACGCTAGCCCCCTTCGTATTACCGCGGGTGCTGGCACAAT
+
C5CCCCCCCCCCCCCCCCCCCCCCCCCCCCCCC5CCCCCCCCCCCCCCCC5CCC*CC*CC*CCC5CCCCCCCCCCCCCCCCCCCCCCCCCCCCCCCCCCCCCCCCCCCCCCC5CCCCCCCCCCCCCCCCCCCCCCCCCCCC*CCCCCCCCC*5*CCCC*CC*CCCCCCCCCCCCCCCC5*CCCC5CCC5CC55CC5C5CC5CC*C5C5**55CCCCC5CCCCCCCC55CCCCCC5CCCCCCC55CCCC5*CCCCC*CCC*CCC5*C5C55C*CC*CCC*CCCCC**C***CCCC*C5C###
@VH01349:24:AACVJTHM5:1:1109:50157:2136 2:N:0:AGGTGAGA+GGCATAGA
TTGACGGGACTACTAGGGTTTCTAATCCTGTTTGCTCCCCTAGCTTTCGCGCCTCAGCGTCAGTTGTGGTCCAGAGAGCCGCCTTCGCCACCCGTGTTCCTCCTGATATCTACGCATTTCACCGCTACACGAGGAATTCCACTCTCCTCTCCCACACTCAAGCCAGACAGTCTCAACTGCAGGCCACGAGTTAAGCCCGTGGTTTTCACAGCTGAGTTATCGAACCGCCTACGCGCCCTTTACGCCCAGTAATTGCGAACATCGCTTGCCCCCCCCGTATTACCGCCGCTGGTGGCACATG
+
CCCCC*CCCCCCCCCC5CCCCCCCCCCCCCCCCCCCCCCCCCC5CCCC**CCCCCCC*CCCCCCCCCC*CCCCCC5CC5CC5CCCCCCCCCC*CC*CC*CCCCCCCCCCCCCCCCCCCC*CC5CCCCCCC*CCCCCCCCCCCC*CCCCCCCCCCCCCC*CCC5CC*CC**CCCCC*CC5C5C555CCC555CCCCCCCC5C5CCCCC55C5CCCC*CC*C55C5C*C555555555C*55CCC555**5*C*C5*5555555555555*5*5*5*555*5555555*555**5555*5###
@VH01349:24:AACVJTHM5:1:1109:50157:2174 2:N:0:AGGTGAGA+GGCATAGA
TTGACGGGACTACTAGGGTTTCTAATCCTGTTTGCTCCCCTAGCTTTCGCGCCTCAGCGTCAGTTGTGGTCCAGAGAGCCGCCTTCGCCACCGGTGTTCCTCCTGATATCTACGCATTTCACCGCTACACCAGGAATTCCACTCTCCTCTCCCACACTCAAGCCAGACAGTCTCAACTGCAGGCCACGAGTTAAGCCCGTGGTTTTCACAGCTGACTTATCCAACCGCCTACGCGCCCTTTACGCCCAGTTATTCCGAACAACGCTTGCCCCCCCCGTTTTACCGCGGCTGGTGGCACATG
+
CCCCCCCCCCCCCCCCCCCCCCCCCCCCCCCCCCCCCCCCCCCCCCCCCCCC5C5CCCCCCCCCCCCCCCCCCCCCCCCCCCCCC*C*CCCC5CCCCCCCCCCCCCC*CCCCCCCCCCCCCCCCCCCCCCCC5*CCCCCCCCCCC*CCCCCCCCCCCCCCCCCCCCC*CCCCCC5CCCCCC5CC5CC5555CCCCCC5*C555CCC5CCCC5CCC5CCCCCCCC5*CC5CCCCCCC*5CCCCC5CC5C5C*55555C555CC55*CCC555*CC*C5***C*55*5C5555*555*5*###
@VH01349:24:AACVJTHM5:1:1109:17947:3215 2:N:0:AGGTGAGA+GGCATAGA
TTGACGGGACTACTAGGGTATCTAATCCCGTTTGCTACCCTGGCTTTCGCGTCTCAGCGTCAGTACCGGTCCAGAGAGCCGCTTTCGCCACTGGTGTTCCTCCCAATATCTACGCATTTCACCGCTACACTGGGAATTCCACTCTCCTCTCCCGGACTCAAGCTCCGCAGTTTCCCATGCAATTCCTCGGTTGAGCCGAGGGCTTTCACAGAGGACACACGAAGCCGCCTACACCCCCTTTACCCCCAATAATTCCGAATAACGCTAGCCCCCTCCGTATTACGCCGCCTGGTGGCACTGG
+
CCCCCCCCCCCCCC5CCCC*CCCCCCC5CCCCCC*CCCCCCC55CCCCCCCCCCC5CCCCCCCCCC5CCCCCCC*C5C5CCCCC*CCCCC*CCCC*CCC5C5CCCCCCCCCCCCCCCCCCCC*CCCCCCCCC5CCCCCCCCCCCCCCCCCCCC*CC5CCCCCCCCC5CCCCCCCCCCC*CCCCCCCCCCCCC*C5CCCCC*5*CCCCC*C55CCCCCCC*C5CCCCCC*CCC55*5555555***5C55*5*555555555C55C5C5C5CC*CCCCCCCCCC5*C5*CC**55CCC*###
@VH01349:24:AACVJTHM5:1:1109:36144:4294 2:N:0:AGGTGAGA+GGCATAGA
TTGACGGGACTACAGGGGTTTCTAATCCTGTTTGTTCCCCACGCTTTCGCGCCTCAGCGTCAGTTACAGACCACAAAGCCGCCTTCGCCACTGGTGTTCCTCCACATCTCTACGCATTTCACTCCTACACGTGGAATTCCGCTTTCCTCTTCTGTACTCAAGTCCCCCAGTTTCCAATGACCCTCCAGGGTTGAGCCGTGGGCTTTCACATCAGACTTAAAGGACCGCCTGCGGGCGCTTTACGCCGAATAATTCCCGACAACGCTTGCCACCTACGTATTACCGCGCCTGCTGGCACAAT
+
CCCCCCCCCCCCCC5CCCCCCCCCCCCCCCCCCCCCCCCCC5C5CC5CC5*CCCCCCC*CCCCCCCCCCCC*C5CCC*5*CCCCCC55CCCCCCCCCC5CCCCCCCCCCCCCCCCCCCCCCCC*5CCC*CCCCCCCCCCCCCCCC5CCCCCCCCCCCC5CCCC5C*C5CCCCCCCCCC**CC*C**5*5C5C5CCC5CCC*CC5C5CC5CCCC5CC5CC5CCCCCCC**5C***5*5*5C5555*5**C55C55C5*5C55555*555555C5CCC5CCCC5*C5C5*555C*5555*###
@VH01349:24:AACVJTHM5:1:1109:65437:6812 2:N:0:AGGTGAGA+GGCATAGA
TTGACGGGACTACCCGGGTATCTAATCCTGTTTGCTCCCCACGCTTTCCCGCCTCAGTGTCAGTTACAGACCAGAAAGTCGCCTTCGCCACTGGTGTTCCTCCAAATCTCTACGCATTTCACGGCTACACTTGGAATTCCACTTTCCTCTTCTGCACTCAAGTTCCCCAGTTTCCAATGACGCTCCACGGTTGAGCCGTGGGCTTTCACATCAGAGTTAAGGAACCACCTGCGCGCGCTTTACGCCCAATAATTCCGGACAACGCTTGCCACCTACGTATTACCGCCGCTGCTGGCACGGG
+
5CCCCC5C5CCCCCCCCCCC*CCCCCCCC*CCCCCCCCCCCCCCCCCC5CCCCCCCCCCCCC*CC5CCCCC5C55*CCCCCCCCCCC*CCCCCCCCCCCCC*5CCCCCCCCC*C5CCCCCCCC55CC5CCCC*CCCCCCCCCC5C5C5CCCCCC5C5CCCCCCCC*CCCCCCCC5C5CCCC*CCCCC5*5CC*CCC5CC5CCCCCCCC5CC*CCC*CCCCCC5C5*CC5CCCC5CCC5C5CCC**CC5C*55C55C5555CC55*5C5*555C5C555CCCC5**C**55*5C5*C**###
@VH01349:24:AACVJTHM5:1:1109:25067:7759 2:N:0:AGGTGAGA+GGCATAGA
TTGACGGGACTACTAGGGTATCTAATCCTGTTTGCTCCCCACGCTTTCGAGCCTCAGCGTCAGAAATGTTCCAGAGCGCCGCCTTCGCCACCGGCCTTCCTCCCGATCTCTACGCATTTCACCGCTACACCGGGAATTCCGCGCTCCTCTCCCATCCTCTAGCCGAGCAGTCCCCTCCGCACTTTCCGGGTTAGGCCCGGAGATTTCACGGAGGGCTTACCCGACTGCCTACGCTCCCTGTACGCCCAGTAAATCCGAACAACGCTTGCCACCTTCGTATTACCGCGGGTGCTGGCACAGT
+
CCCCCCCCCCCCCCCCCCCCCCCCCCCCCCCCCCCCCCC*CCCCCCCCCCCCCCCCCCCCCCCCCCCCCCCCCCCCCCCCCCCCCCC5CCCCCCCCCCCCCCCC**CCCCCCCCCCCCCCCCCCCCCCCCCCCCCCCCCCCCCCC*CCCCCCCCCCCCCCCCCCCCC*CCCC**CCCCCCCCCCC*C*5CCCCCCCCCCCCCCCCCCCCCCCC55CCCCCCC5CCC5CCCCCC*CCCCCCCCCCCCCC5CCCCCCC5CCCCC5**CCC*C5CCCCCCCC5CC5CC*5*5CCCCCC*CC###
@VH01349:24:AACVJTHM5:1:1109:32849:9216 2:N:0:AGGTGAGA+GGCATAGA
TTGACGGGACTACTCGGGTTTCTAATCCTGTTCGCTCCCCACGCTTTCGCACCTCAGCGTCAGATCAGGCCCAGCTGGCCGCCTTCGCCTCCGGTATTCCTTCGGATCTCTACGCATTCCACCGCTACACCCGAAATTCTACCAGCCTCTCCCTGTCTCCAGCCCAGCAGTATCCGCTGGCCTCCCGGGGTTGAGCCCCGGGCTTTCACAGTGAGACTTACCCGGCCGCCTACGTGCGCTTTACGCCCAATAATTGCGAACAACGCTCGCACCCTCCGTATTACCCCGGCTGCTGGCATTG
+
CCCCCCCCCCCCCCCCCCCCCCC5CCCCCCCCCCCCCCCCCCC5CCCC*CCCCCCC**CCCCCCC*CCCCCCC5CCCCCCCCCCCCCCCCCCCCCCCCCCCCCCCCCCCCCCCCCCCCCCCCCCCCCCCCCCCCCCCCCCCCCCCCCCCC*C5CCCCCCCCCCCCCCCCCCCCCC*CCCCCCCCCCCCCC5CCC*CC5CC*C**CCCCCCCCC555CCCCCC*55*55C55C*CCCCCCCC5C5C*C5CC*5C5C55*C5*C555*55555555C555C55CC5C**55*5*555555###
@VH01349:24:AACVJTHM5:1:1109:43510:9349 2:N:0:AGGTGAGA+GGCATAGA
TTGACGGGACTACTGGGGTATCTAATCCTGTTTGCTCCCCACGCTTTCGCGCCTCAGCGTCAGTTACAGCCCAGAAAGTCGCCTTCGCCACTGGTGTTCCTCCACATCTCTACGCATTTTACCGCTACACGTGGAATTCCACTTTCCTCTTCTGTACTCAAGCTTTGCAGTTTCCATTGCGACTCGGGGTTGAGCCCCGAGTTTAAACAACAGACTTACAAGGCCGCCTGCGGGCGCTTTACGCCCAATAATTCCGGACAACGCTTGCCCCCTACGTATTACCGCGGCTGCTGGCACGTTT
+
CCCCCCCCCCCCCCCCCCC5CCCCCCCCCCCCCCCCCC5CCCCCCCCCC*CCCCCCCCCCCCCCCCCCCCC5CCCCCCCCCCCCCCCCCCCCCCCCCCC5CCCCCCCCC5CCCCCCCCCCCCCCCCCCC*CCCCC5CCCCCCCCCCCCCCCCCCCCCCCCCC5CCCCCC*CCCC5CCC5C5CCCCCCCC5CCCCCCCC5CCCCCCCCCCCCCCCCCCCCCCCC**CC5CC*C5C5CCCCCCCCCCCCC55CC5C5CCCCC55C5555CCCC**555CC*55*55CCC5C5C*555555###
@VH01349:24:AACVJTHM5:1:1109:63923:9652 2:N:0:AGGTGAGA+GGCATAGA
TTGACGGGACTACCAGGGTTTCTAATCCCGTTTGCTCCCCTGGCTTTCGCTCCTCAGCGTCAGTGTTGGTCCAGGATGCCGCCTTCGCCACCGGTGTTCCTCCAGATATCTACGCATTTCACCGCTACACCTGGAATTCCGGATCCCTCTCCCAAACTCAAGCCATCCAGTATCAGACGCAGTTCCCCGGTTAAGCCGAGGGATTTCACGTCCGACTTAGTTGGCCGCCTACGAGCCCTTTACGCCCAGTAATTCCGAACAACGTTTGCCCCCCCCCGTATTACCGCGGCTCCTGGGAGGT
+
CCCCCCCCCCC5C5CCCCCCCCCCCCCCCCCCCCCCCCCC*CCCCCCCCCCCCCCCCCCCCCCCCCCCCCCCCCCCCCCCCCCCCCCCCCCCCCCCCC5CCCCCCCCCCCCCCCCCCCCCCCCCCCCCCCCCCCCCCCCCC*CCCCCCCC5CCCCCCC5CCC55CCCCCCCCCCCC5CCCCCCCCCCC*CCCCCC*C5CCCCCCCCCCCCCCCCCCCCCCCCCCCCCCCCCCCCCCC5C*CC5C*CCC5CCCCCCCCCCCCCCCCCCC*5*5CCC*CC***CC5C5555*55CC*C5C###
@VH01349:24:AACVJTHM5:1:1109:65267:9822 2:N:0:AGGTGAGA+GGCATAGA
TTGACGGGACTACACGGGTTTCTAATCCTGTTTGCTCCCCACGCTTTCGCGTCTCAGCGTCAGTACTGGTCCAGCTGGCCGCCTTCGCCACGAGTGTTCTCCCCCATCTCTACGCATTTCACCGCTACACAGGGAATTCCACCAGCCCCTCCCAGCCTCAAGGTCCACAGTTTCCAAGGCTTAATACGGTTGAGCCGTATGCTTTCACCACGGACATATGAAGCCGCCTACACGCCCTTTACGCCCAATAATTCCGAACAACGCTCGCCCCTTCCGTATTACCGCCGGTCCTCGCACGGGG
+
CCCCCCCCCCCCCC5CCCCCCCC5CCCCCCCCCCCCCCCCCCCCCCCCCCCCCCCCCCCCCCCC5*CCCCCCCCCCCCCCCCCCCCCCCCCCCCCCCCCCCCCCCCCCCCCCC5*CCCCCCCCCCCCCCCCCCCCCCC5CCCCCCCCCCCCCCCCC*CC5C5*CCCCCCCCCCCCCCC*CCC5CCCC5CCC*CC5CCCCCCCCCCCCCCCCCCCCCCCCCC5CCCCCCCC5CC*C5CC*CCCCCCCCCCCCCCCCCCCCCCCC55C*C5*5CCC55CCCCCC5CC5C*C*CC**CCCC###
@VH01349:24:AACVJTHM5:1:1109:15486:10598 2:N:0:AGGTGAGA+GGCATAGA
TTGACGGGACTACAGGGGTTTCTAATCCTGTTCGCTCCCCACGCTTTCGCGCCTCAGTGTCAGTTACAGACCAGAAAGTCGCCTTCGCCACTGGTGTTCCTCCAAATCTCTACGCATTTCACCGCTACACTTGGAATTCCACTTTCCTCTTCTGCACTCAAGTTCCCCAGTTTCCAATGACCCTCCACGGTTGAGCCGTGGGCTTTCACATCAGACTTAACAAACCACCTGCGCGCGCTTTACGCCCAATAATTCCGGACAACGCTTGCCACCTACCTATTACCGCGGCTGCTGGCACCCA
+
CCCCCCCCCCCCCCCCCCCCCCCCCCCCCCCCCCCCCCCCCCCCCCCCCCCCCCCCCCCCCCCCCCCCCCCCCCCCC*CCCCCCCCCCC5CCCCCCCCCCCCCCCCCCCCCC*C5CCCCC*C5C5CCCCCCCCCCCCCC*CCCCCCCCCC5CCCCCCCCCCCCCCC5CCCCCCCCCCCCCC5CCCCCC*5CCCCC*CCCCCCCCCCCC*CCCCCCCCCCC**CCC*CCCCCCC*5*CCCCCCCC*C*CCC5CCC5CCCCCCCCC5CCCCCCCCCC***C5CCC*CCC5CCC5CCCC55###
@VH01349:24:AACVJTHM5:1:1109:60704:11394 2:N:0:AGGTGAGA+GGCATAGA
TTGACGGGACTACTCGGGTTTCTAATCCTGTTTGCTCCCCACGCTTTCGCACCTCAGCGTCAGTTATGGACCAGTGAGCCGCCTTCGCCACTGGTGTTCCTCCGAATATCTACGAATTTCACCTCTACACTCGGAATTCCACTCACCTCTTCCATACTCAAGATACCGAGTATCAAAGGCAGTTCCGCAGTTGAGCTGCGGGATTTCACCCCTGACTTAAATATCCACCTACGTGCGCTTTACGCCCAGTAATTCCGAACAACCGTAGCCCCCTTCGTATTACCGCGGCTCCTGGCACCGT
+
CCCCCCCCCCCCCCCCCCC*CCCCCCCCCCCCCCCCCCCCCCCCCCCCCCC5CCCCCCCCCCCCCCCCCCC*CCCCCCCCCCCCCCCCCC5CCCCCCCCCCCCCCCCCCCCCCCCCCCCCCCCCCCCCCCCCCCCCCCCCCCCCCCCCCCCCCCCCCC5CCC*CCCC*CCCCCCCCC5C*CCCCC*CCCCCCCCC*CCCCCCCCCCCCCC5CCCCCCCC*CCCCCCCC5C*CC5CCCCCCCCCCCC5CCCCCCCCCCCCCCC*55CCCC*CCCCCCC5CCCCC55CCC*C*555CCC5###
@VH01349:24:AACVJTHM5:1:1109:43169:12264 2:N:0:AGGTGAGA+GGCATAGA
TTGACGGGACTACCCGGGTTTCTAATCCTGTTTGCTCCCCACGCTTTCGCGCCTCAGCGTCAGTTACAGACCAGAAAGCCGCCTTCGCCACTGGTGTTCCTCCACATCTCTACGCATTTCACCGCTACACGTGGAATTCCGCTTTCCTCTTCTGTACTCAAGTTCTCCAGTTTCCAATGACCCTCCACGGTTGAGCCGTGGGCTTTCACATCAGACTTAAACAACCGCCTGCGCGCGCTTTACGCCCAATAATTCCGGACAACGGTTGGCACCTACGTATTACCGCGGCTGCTGGCACGTC
+
CCCCCCCCC*CCCCCCCCCCCCCCCCCCCCC5CCCCCCCCCCCCCCCCCCCCCCCCC*CCCCCCCCCCCCCCCCCCCCCCCCCCCCCCCC5CCCCCCCCCCCCCCCCC5*CCCCCCCCCCCCC5CCCCCCCCCCCCCCCC5CCCCCCCCCCCCCCCCCCCCCCC5C5CCCCCC5CCC5C*CCCCCCCCCC5CCCC5CCCCCC5CCCCCCC*CC*CCCCCCC5CCCCC5CCC5C5CC55C5CC5CCCCCCC5C5CCCC5CCCCCC*CCC*5C*5C*C*5CC5*5555C5*C55C5CC55###
@VH01349:24:AACVJTHM5:1:1109:19367:12927 2:N:0:AGGTGAGA+GGCATAGA
TTGACGGGACTACTAGGGTTTCTAATCCTGTTTGCTCCCCACGCTTTCGCGCCTCAGCGTCAGTTACAGACCAGAAAGCCGCCTTCGCCACTGGTGTTCCTCCACATCTCTACGCATTTCACCGCTACACGTGGAATTCCGCTTTCCTCTTCTGTACTCAAGTTCTCCAGTTTCCAATGACCCTCCACGGTTGAGCCGTGGGCTTTCACATCAGACTTAAAGAACCGCCTGCGCGCGCTTTACGCCCAATAATTCCGGACAACGCTTGCCACCTACGTATTACCGCGGCTGCTGGCACCGA
+
CCCCCCCCCCCCCCCCCCCCCCCCCCCCCCCCCCCCCCCCCCCCCCCCC*CCCCCCCCCCCCCCCCCCCCCCCCCCCC*CCCCCC5CCCCCCCCCCCCCCCCCCCCCCC*CCCCCCCCCCCCCCCC5CCCCCCCCCCCCCCCCCCCCCCCCCCCCC*CCCCCCCCCCCCCCCCCCCCCCCC5*C5CCCC*CCCCC5CCC5CC*CCCCCCCCCCCCCCCCCC*5CC5CCCCC*5*5*CCCCCCCC5CCCCCCCCC*CCCCCCC5CCCCCCCC5CCC**5CC*55*5C5CC5*CC5CCC5###
@VH01349:24:AACVJTHM5:1:1109:44495:13135 2:N:0:AGGTGAGA+GGCATAGA
TTGACGGGACTACACGGGTTTCTAATCCTGTTTGCTCCCCACGCTTTCGTGCCTCAGGGTCAGTACCCGTCCAGCCACCCGCCTACGCTTCTGGTATTCCTCGTGATATCTACCCATTTCACCGCTACACCACGAATTCTAGTGGCCTCTCCGGGACTCAAGGACTGCAGTATCAAAGGCAATTCTACGGTTGAGCCGTAGGCTTTCACCACTGACTTACAGTCCCGCCTGCACACCCTTTACACCCAATAATTCCGCACAACGCTTGGACCCTCCGTATTACCGCGGCTGCTGGCACGTC
+
CCCCCCC5CCCCCCCCCCCCCCCCCCCCCCCCCCCCCCCCCCCCCCCCCCCCCCCCC*CCCCCCCCCCCCCCCCCCCCCCCCCCCCC5CCCCCCCCCCCCCCCCCCCCCCCCC*CCCCCCCCCCCCCCCCCCCCCCCCCCCCCCCCCCCCCCCC*CCCCCCC5CCC*CCCCCCC*5CCCCCCCCCCCCCCCCCCC*CCCCCCCCCCCC*CCCCCCCCC*CCCCC*CCCCCC*CC55CCCCCCCCCC5CC*55C*CCC*C55CCC5CCC5CC*CCCCC55CC5*55555C55CC*5*CC###
@VH01349:24:AACVJTHM5:1:1109:31770:14801 2:N:0:AGGTGAGA+GGCATAGA
TTGACGGGACTACTAGGGTTTCTAATCCTGTTTGCTCCCCACGCTCTCGCGCCTCAGCGTCAGTCTCCGTCCAGGTGGTCGCCTTCGCCACCGGTGTTCCTCCCAATATCTACGAATTTCACCTCTACACTGGGAATTCCACCACCCTCTCCGGGACTCAAGTTATACAGTTTCGGATGCACTTCCACGGTTAAGCCCTGGGCTTTCACATCCGACTTACAAAACCGCCTACGCGCCCATTACGCCCAATGATTCCGAACAACCCTTGCACCCTCTGTCTAACCCGGGCTGGTGGGACTGG
+
CCCCCCCCCCCCCCCCCCCCCCCCCCCCCCCCCCCCCCCCCCCCCCCC5CCCCC5CCCC5CCCCCCCCCCCCCCCCC5CCCCCCCCCCCCCCC*CCCCCCCCCCCC5CCCCCCCCCCCCCCC5CCC*CCCCCCCCCCCCCCCCC5C5CCCCCCCCC5C*CCCCCCCCCCCCCCCCCCCCCCCCCC*C5*CCCCCCCC5CCCCCCC5CC*5CC5C5CCCCCCC5CCCCCCCCCCCC*C**CCCCCCCCCCC55CCC5CCC*CC***55CCC5C5CCC55C5**555CC5CC**5*5*5*###
@VH01349:24:AACVJTHM5:1:1109:10468:17433 2:N:0:AGGTGAGA+GGCATAGA
TTGACGGGACTACTAGGGTATCTAATCCTGTTTGCTCCCCACGCTTTCGCGCCTGAGCGTCAGTTACAGGCCAGGAAGCCGCCTTCGCCACTGGTGTTCCTCCACATCTCTACGCATTTCACCGCTACACGTGGAATTCCGGTTCCCTCTCCTGCACTCCAGTCTCCGAGTTTCCCATGCGTACCGGGGTTGAGCCCCGGGATTAAACACAAGACTTAAGAAACCGCCTCCGCGCCCTTTACGCCCAATAATTCCGGACAACGCTCGCCCGCTACGTATTACCGCGGCTGCTGGCACGAGC
+
CCCCCCCCCCCCCCCCCCCCCCCCCCCCC*5*CCCC*C5CCC5CCCC*C5CCCC*5CCCCCCCCCC5CCCCCCCCCC5CC5*5CCCCCCCC5C5CCCCCCCCCCCCCCCCCCCC*CCCCC5CCC*C5CCCCCCCCCCCCCC*CCCC5CCCCCC**C5C55C55CCCC*5CCCCCCCCC5CCCC5CC5CCCCCCC*CCC*CCCCCCCCCCCCCC5*CCCCCCC5C5CCCC***C5***CC*5555555C55CC555C5C*C5C*5CCC55CCC5*5*555CC55C5C55CCCCCC5CC5###
@VH01349:24:AACVJTHM5:1:1109:55099:19042 2:N:0:AGGTGAGA+GGCATAGA
TTGACGGGACTACAGGGGTTTCTAATCCTGTTTGCTCCCCACGCTTTCGCTCCTCAGCGTCAGTGCCGGCCCAGAGAACCGCCTTCGCTACTGGTGTTCCTCTCGATATCTGCGCATTTCACCGCTACACCGAGAATTCCATTCTCCTCTACCGGAGTCGAGTCACAGCAGTATCGACTGCTATTCCGAGGTTGAGCCTCGGACTTTCACAGCCGACTTCCCGAACCGCCTACGAGCTCTTTACGCCCAATGATTCCGGATAACGCTCGGACCCTACGTATTACCGCGGCTGCTGGGACGA
+
CCCCCC5CCCCCCCCCC*CCCCCCCCCCCCCCCCCCCC*CCCCCCCCCCCCCCCCC5**CCCC*C*CCCCCCCC5C5CCC5CCCCC5CCCC5*5CCCC*CC*C5CC5CCCCCCCCCCCCCCCCC5CCCCC5CCC*CCC*CC*CCC5CCCCC**5CC*CCCCCC5C*C55CCCCCCCCCCCCCCCCCCCCC*CCCCC*CCCCCCCCCCCCCCCC5C5CC5*CCCCCCC*5CCCCCCCCCCC5C5*CCCC5*CCCCCCCCCCC*5*5CC5C5CCCCCCCCCC55CCC*C*CCCC*CCC*C###
@VH01349:24:AACVJTHM5:1:1109:75473:19118 2:N:0:AGGTGAGA+GGCATAGA
TTGACGGGACTACTGGGGTTTCTAATCCCGTTCGCTCCCCACGCTTTCGCATCTCAGTGTCAGGTGTGAACCAGAGAGCCGCTTTCGCCACTGGTGTTCCTCCCGATATCTACGCATTCCACCACTACACCGGGAATTCCGCTCTCCTCTTCCAACCTCAAGCGCTGTAGTTTTGAAGGACCTCTCCCAGTTAAGCCGGGAGCTTTCACGTCGAACTTTCAGCGCCACCTACATGCGCTTTACGCCCAGTAACTCCGGATAACGCTTGTCCCCTACGTTTTACGGCGGGTGCTGGCACGAT
+
CCCCCCCCCCCCCCCCCCCCCCCCCCC5CCCCCCCCCCCCCCCCCCCCCCCCCCC*CCCC55CCCCC*CCC5C5CCCCCCCCCCCCC5CCCCCCCCCCCCCCCCCCCCCCCCCCCCCCCCCC*CCCCCCCC*CCCC*CC5CCCCCCCCCCCCCCCCCCCCCC5CCCCCCCCCCCCCC5CCC*C5CCC5CCCCCCC*CCCC5C5CCCC5CCCC5CC5CCCCCCCC*5*CCCCCCCCC55CCCC**C*5CCCC5*5C55CC5C5C5*CC55CCCCCCC5CCC5CC*55CC*CCCC*C555###
@VH01349:24:AACVJTHM5:1:1109:23022:21390 2:N:0:AGGTGAGA+GGCATAGA
TTGACGGGACTACCGGGGTTTCTAATCCTGTTCGCTCCCCATGCTTTCGCTCCTCAGCGTCAGTTAATGCCCAGAGACCTGCCTTCGCCATCGGTGTTCCTCCTGATATCTGCGCATTTCACCGCTACACCAGGAATTCCAGTCTCCCCTACATCACTCTAGTCTGCCCGTACCCACCGCAGATCCGGAGTTGAGCCCCGGACTTTCACGGCAGACGCGACAAACCGCCTACGAGCTCTTTACGCCCAATAATTCCGGATAACGCTTGCGCCCTACGTATTACCGCGGCTGCTGGCACATT
+
CCCCCCCCCCCCCCCCCCCCCCCCCCCCCCCCCCCCCCCCCCCCCCCCCCCCCCCCCCCCCCCCCCCCCCC5CCCC5CCCCCCCCCCCCCCCCCCCCCCCCCCCCCC5CCCCCCCCCCCCCCCCC*CCCCCCCCCCCCCCCCCCC5C*CCCCCCCCCC5CCCCCCC*CCCCCCCCCCCCCCCCCCCC*CCCCCCCC5CCCCCCCCCCCCCC*CCCCC*CCCCCCCCCCCCCC5CCCCCCCCC*CCCCC55*CCCCCC*CCCCCCCCCCCCCCCC*CCCC5555*C555CC5CCC5CC5###
@VH01349:24:AACVJTHM5:1:1109:65854:22336 2:N:0:AGGTGAGA+GGCATAGA
TTGACGGGACTACAGGGGTTTCTAATCCTGTTCGCTCCCCACGCTTTCGCTCCTCAGCGTCAGTTACGGCCCAGAGAACTGCCTTCGCCATCGGTGTTCCTCCTGATATCTGCGCATTCCACCGCTACACCAGGAATTCCATTCTCCCCTACCGCACTCCAGTCTCCCCGTACCCACTGCAGACCCGAGGTTGAGCCTCGGGATTTGACAGCAGACGCGACAAACCGCCTACGACCTCTTTACGCCCAATATTTCCGGACAACGCTCGGACCCTACGTATTACCGGGGCTCGTGGCAGCAC
+
CCCCCCCCCCCCCCCCCCCCCCCCCCCCCCCCCC5CCCCCC5C5CCCCC5CCCCCCCCCCCCCCCCCC5*CCCCCCCCCCCC5CCCCCCC5CCCCCCCCCCCCCCCCCCCCCCCCCCCC*CC*CCCCCCCCCCC5CCCC5CCCCCCCCCCCCCC*CCCCCCCCCC*CCCCCCC*CCCC55CC55CC*CCC5C5CCCCCC5CCCCCC*C*5CCCCC5*C5CCC55CC5CCCC5CC**C5CCCCCCCC5C5CC*5C5*5CCCCCCCCCCC*C55*C*555C5C5C55*555C*5C55*CC###
@VH01349:24:AACVJTHM5:1:1109:15940:23283 2:N:0:AGGTGAGA+GGCATAGA
TTGACGGGACTACTAGGGTTTCTAATCCAGTTCGCTCCCCACGCTGTCGCGCCTCAGCGTCAGGTGCGGGCTAGGTGGCCGCCTTCGCCACTGGTGTTCCTGGCGATCTCTACGCATTTCACCACTACACCGGCAATTCGACCACCCTCGCCCGGCCTCCAGTCTGAGCGTATCGGCGCGCTTCCCACCGTTAAGCGGTGGACTTTCACCACCCACGCCTCAGACCGCCTGGGCGCGCTTTACGGCCAGTCAGTCCGGACAACGCTTGCCCCCTGTGTCTTACCGCGGCTCGTGGCACTCC
+
CCCCCCC5CCCC5CCCC*CCCCCCCCC*CCCCCCCCCCCCCCCCCCCC*CCCCCCCCCCCCCC5C*C5CCC5CCC5C**C*5CCCC5CCC5C5CCCCC5CCC*CCC5CCCC5CCC5CC5*C5C5CCCCCCCCCCCCCC555C5CC*CCCCCCCC5CCC5C5C5CCCCC*CCCC55CCC*CC5CCCCCCCC5CCCC5C5CCCC**CCCC*5CC5*C55CCC5C***C55CCCCC55CC**C5CCC*5CCC*5555***55**5555*5555*5*5555555555*555555**5*5555###
@VH01349:24:AACVJTHM5:1:1109:36239:23889 2:N:0:AGGTGAGA+GGCATAGA
TTGACGGGACTACTAGGGTATCTAATCCTGTTTGCTCCCCACGCTTTCGCGTCTCAGCGTCAGTCACCGTCCAGAAGGCCGCCTTCGCCGCTGGTGTTCCTCCCGATATCTACGAATTTCACCTCTACACCGGGAATTCCGCCTTCCTCTCCGGGACTCTAGCGAGGCAGTTTCGAATGCAGTTCCGGGGTTGGGCCCCGGGATTTCACAACCGACTTGCCAAGCCGCCTACACGCGCTTTACGCCCAATGATTCCGAACAACCCTTGCACCCTCCGTATTACCGCGGCTGCTGGCACCAC
+
C5CCCCCCCCCCCCCCCCCCCCCCCCCCCCCCC*CCCCCCCCCCCCCCC*CCCCCCCCCCCCCCCCCCCCCCCCCCCCCCCCCCCCCCCCCC*CCCCCCCCC5CCCCCCCCCCCCCCCCCCCCCCCCCCCC5CC*CCCC5CCCCCCCCCCCCC5CCCCCCCC5CCCCCCCCCC5*CCC*5CCCCCCCCC5CC5CC***CCC5CCCCCCCCCCCCCCCCCCCCCC*CCCCCCCCC5CC*CCCCCC5CCCCC*CC5*C5C5CCC**CCC5CC5CCCCCC5*CCCC5555C5CCCCCC55C###
@VH01349:24:AACVJTHM5:1:1109:70399:24305 2:N:0:AGGTGAGA+GGCATAGA
TTGACGGGACTACTGGGGTTTCTAATCCTGTTTGCTCCCCTAGCTTTCGCGCCTCAGCGTCAGTTTCTGTCCAGATAGCCGCCTTCGCCACCGGTGTTCCTCCTGATATCTACGCATTTCACCGCTACACCAGGAATTCCGCTATCCCCTCCAGAACTCCAGCCCATCAGTTTTGAATGCAGGCTCTGAGTTAAGCCCAGAGTTTTCACATCCAACTTAATGAACCGCCTACGCGCCCTTTACGCCCAGTAATTCCGAACAACGCTTGCCCCCCCCGTATTACCGCGGCTGCTGGCACATA
+
CCCCCCCCCCCCCCCCCCCCCCCCCCCCCCCCCCCCCCCCCCCCCCCCCCCCCCCCCCCCCCCCCCCCCCC*CCCC5CCCCCCCCCCCCCCCCCCCCCCCCCCCCCCCCCCCCCCCCCCCCCCCCCCCCCCCCCCCCCCCCCCCCCCCCCCCCCCCCCCCCC5CCCCCCCCCCCCCCCCCCCCCCCCCCCCCCCCCCCCCCCCCCCCCCCCCCCCCCCCCC5CCC*5CCCC5*CC55CCCC555C*C55CCCCCCCCCCCC*C*CCCCCC5*CC*C5CC555*C55C55CC55CC*C5###
@VH01349:24:AACVJTHM5:1:1109:31051:24835 2:N:0:AGGTGAGA+GGCATAGA
TTGACGGGACTACTGGGGTATCTAATCCTGTTTGCTCCCCACGCTTCCGCACCTCAGCGTCAGTACCGAGCCAGTGAGCCGCCTTCGTCACTGGTGTTCCTCCGAATATCTACGAATTTCACCTCTACACTCGGAATTCCACTCACCTCTCTCGGACTCTAGATTGCCAGTATTAGAGGGAGTTCCAGGGTTGAGCCCTGGGATTTCACCCCTAACTAAACAATCCGCCTACGTGCGCTTTACGCCCGGTAATTCCGAACAACGCTAGCCCCCTTCGTATTACCGCGGCTGCTGGCACCAC
+
CCCCCCC5CCCCCCCCCCCCC*CCCCCCCCCCCCCCCCCCCCC5CCCCCCCC5CCCCCCCCCCCCCCCCCCCCCC5CCCCCCCCCCCCCCCCCCCCCCCCCCCCCCCCCCCCCCCCCCCCCCCCCCCCC5C*CCCCCCCCCCC5CCCCCCCCCCCCCCCCCC*CC*CC5CCCCC5C*5C*CCCCCCCCCCCCCCCCCCCCCCCCCC5CCCCCCCCCCCCCCCCCCCCCCCCC5CCCCCCCCCCCCCCCCCCCCC5CCCC5CCCCCCCCCC5CCCCC*CCCCCC*CCC5CCC5CCCC5C###
@VH01349:24:AACVJTHM5:1:1109:58924:27031 2:N:0:AGGTGAGA+GGCATAGA
TTGACGGGACTAGAAGGGTTTCTATTCCTGTTTGCTCCCGACGCTTTCGTGCCTGAGCGTCAGAACAGGCCCAGCCGCCCGTCTTCACCATCGGCATTCCTCTAGATATCTACGCATTTCACCGCTCCACCTAGAGTTCTCGCGCGCCCTACCTGTCTCAAGACCAGCAGTATGTCCCGCAGTTCCACGGTTGAGCCGTGGGCTTTCACAAAACACTTGCTGGTCCGCCTACGCACCCTTTAAGCCCAGTGATTCCGATTAACGCTCCGGGCCTGTGTCTTACCGCGACTGCTGGCACTCG
+
CCCCC*CCCCCC*CCCCCCCCCCC*CCCCCCCCCCCCC5*CCCCCCCCCCCCCC5CC*5CCCCCCCCCCC5*CC*CCC**C5CCCCCCCCCCCCCCCC5CCCCCCCCCCCCCCC*CCCCCCCCCCCCCCCCC5CCCCCCCC5CC**CCCCCC*C*55CCCC5*C*CC5C5CCCCCCC*C5C5CCCCCC5CCCCCCCCCCCCC5CCCCCCCCCCCCCCC5CCCCCCCCC*CCCCCCC5CCCCC5*CCCCCCCCC*CCCCCCC5C5CCC*C55*CCCCCC55CC*5***555*5C*5*C5###
@VH01349:24:AACVJTHM5:1:1109:44116:27410 2:N:0:AGGTGAGA+GGCATAGA
TTGACGGGACTACAAGGGTTTCTAATCCTGTTTGCTCCCCACGCTTTCGCGCCTCAGCGTCAGTTTCAGACGAGAAAGCCGCCTTCGCCACTGGTGTTCCTCCACATATCTACGCATTTCACCGGTCCACGTGGAATTCCACTCTCCTCTTCTGCACTCAAGTCCTCCAGTTTCCAATCACCTTCCACGGTTAAGCCGTGGGATTTCACATCAGACTTAGAAGACCGCCTGCGTGCCCTTTACGCCCAATAATTCCGCACAACGCTTCCCCCCTACCTATAACCCCGGCTGCTGGCACCTA
+
CCCCCCCCCCCCCCCCCCCCCCCCCC5CCCCCCCCCCCCCCCCCCCCCCCCCCCCCCCCCCCCCC**C5*C*CC5CC55CC*5CCCC*CCCCCCCCCCCCCCCCCCCCCCCC*CCCCCCCC5CC*CCCCCCCCCCCCCCCCCCCCCCCCC5*CCCCCCCCCCCC5CCCCCCCCCCCCCCCCCCC*CCC5CCCCC*CCCCC55CCCC*CCCCCCCCCCCCC5C5CC*5*CCCCCC5CC5CCCCCCC55CC*5CCCCCC*CCC5CCCCCC55**C55C555C*555*55*55555C555*###
@VH01349:24:AACVJTHM5:1:1109:66441:29019 2:N:0:AGGTGAGA+GGCATAGA
TTGACGGGACTACCAGGGTATCTAATCCTGTTTGCTCCCCACGCTGTCGCGCCTCAGTGTCAGAACTGGTCTAGCTGGCCGCCTTCGCCACGAGTGTTCTCCCCCATCTCTACGGATTTCACCCCTACACAGGGAATTCCACCAGCCCCTCCCAGCCTCAAGTCCTGCAGTTTCTACCGACGCGCTAGAGTTGAGCTGTACCCTTTCACGCTAGACATACAGAACCAGCTACCCGCCCTTTACCCCCAATAATTCCGAACAACCCTCGCCCCTTCCGTAGTACCGCGGCTGCTCGCACATC
+
CCCCCCCCCCCCCCCCCCCCC5CCCCCCCCCCCC5CCCCCCCCCCCCCCC5*CCCCCCCCCCCCCCCCCCCCCCCCCCCCC*CCCCCCCCCCCCCCCCCCCCC55CCCCCCCCC*CCCCCC5C**5CCCCC*CCCCCC*CCCCCCCC5CC*CCC5CCC5CC5CCCCCCCCCC5CCC*CCCCCCCCCC*CCCCCCCCC5CCCCCC5CC*CC*5CCC*CC5CCCCCCCC**CC5*555CCCC*C5*55CC5CC55CC5C5*5555*55555C*C55555*5*5*5555*****555555*###
@VH01349:24:AACVJTHM5:1:1109:21280:29795 2:N:0:AGGTGAGA+GGCATAGA
TTGACGGGACTACCAGGGTATCTAATCCTGTTTGCTCCCCACGCTTTCGCGCCTCAGTGTCAGTTACAGACCAGAAAGTCGCCTTCGCCACTGGTGTTCCTCCAAATATCTACGCATTTCACCGCTACACTTGGAATTCCACTTTCCTCTTCTGCACTCAAGTTCCCCAGTTTCCAATGACCTTCCACGGTTGAGGCGTGGGCTTTCACATCAGACTTAAGGAACCACCTGCGCGCGCTTTACGCCCAATAATTCCGGACAACCCTTGGCACCTACGTATTACCGCGGCTGCTGGCACTTA
+
CCCC5*CCCCCCCCC5CCCCCCCC5CCCC*CCCCCCCCCCCCCCCCCCCCC5CCCCCCCCCCCCCCCCCCCCCCCCCCCCCCCCCCCCCCCCCCCCCCCCCCCCCCCCCCCCCCCC5CCCCC*5CCCCCCCCCCCCCCCCCCCCCCCCCCCCCC5CCCCCCCCCC5C*CC5CCC5CCCCCC*CCC*5CCC5C5CC5CCC5C5*5CC*C5CCCCCCCCCCCCCCCCCCCCC5CCCCCCCC5CCCCCCC5CCCCC*5C55C5CCC*CC555C555555C555555CCC55CC55C5CCC5###
@VH01349:24:AACVJTHM5:1:1109:10543:31935 2:N:0:AGGTGAGA+GGCATAGA
TTGACGGGACTACCCGGGTTTCTAATCCTGTTTGCTCCCCACGCTTTCGCGCCTCAGCGTCAGTCACCGTCCAGATGGCCGCCTTCGCCACGGATGTTCCTCCTGATATCTACGAATTTCACCTCTACACCAGGAATTCCGCCACCCTCTCCGGGACTCAAGTCTGCCAGTTTCGAGTGCACTTCCAGGGTTGAGCCCTGGGCTTTCACACCCGACTTAACAAACCGCCTACGCGCGCTTTAGGCCCAATAATTCCGAACAACGCATGCACCCTCTGTCTTTCCCGGGCTGCTGGCACCGA
+
CCCCCCCC**CCC5CCCCCCCCCCCCCCCCCCCCCCCCCCCC5CC5CC5CCCCCCCCCCCCCCCCCCCCCCCCCCCCCCCCCCCCCCCCCC5CCCCCCCCCCCCCCCCCCCCCCCCCCCCCC5CCCCCCCCCC*CCCCCCCCCCCCCC*CCCCCCCCC*CCCCCC*CCCCCCCCCCCCCCC5CCCCCCCCCCCCCC5C*CC*CCCCCCCCCCCC*CCCCCCCCCCCCCCC*CC5CCC55C*5*5C*5CC*555555C55555*5**55C5*55C555555**5***55*5*5555*55###
@VH01349:24:AACVJTHM5:1:1109:11206:32862 2:N:0:AGGTGAGA+GGCATAGA
TTGACGGGACTACCAGGGTTTCTAATCCTGTTTGCTCCCCACGCTTTCGCGCCTCAGCGTCAGGTACGGGCCAGGAAGCCGCCTTCGCCACCGGTGTTCCTGTCGATATCTACAGATTTCACCCCTACACCGAGTGTTCGACTTCCCTCTCGCGGGCTCCAGCGTGGTCGTTTCGAGCGCCGTTCGTCAGTTTAGCTAAGGGATTTGACACTGCACTTGGCAAGGCGGCTGCGGGCGCTTTACGCCCTGTTATTCCGAACAACACTGACCCCCTCCGTATTACCGGGGCTGCTGGTCCATC
+
CCCCCCC5CCCC*CCCC5C5CCCCCCCCCCCCCCCCCC*CCC5CCCCCCC5CCCCCCCCC5CCCCCCC*CCCCCCCCCCC5CCCCCCCCC5CCCC5CCCCC*C5CCCCCCCCCC*CCC*CCCC*CCCCCC55CC5*5CC***C***55CC5*5C5*C*55*555*555*5555*555*5*5*5*5*555*555555*555**5555555555****55555***555**5555*5555555*55**55555*5***5*5*5*555***555*****5***55555*5*5555555**5###
@VH01349:24:AACVJTHM5:1:1109:53906:34699 2:N:0:AGGTGAGA+GGCATAGA
TTGACGGGACTACCAGGGTATCTAATCCTGTTTGCTCCCCACGCTTTCGCACCTCAGCGTCAGTTCCGGACCAGTAAGCCGCCTTCGCCACTGGTGTTCTTCCTAATATCTACGAATTCCACCTCTACACTAGGAGTTCCACTTACCTCTTCCGGACTCTAGCTTGCCAGTATCAAAGGCAGTTCCGGAGTTGAGGTCCGGGATTTCACCTCTGACTTAACAAACCGCCTACGTGCGCTTTACGCCCACTAAATCCGAACAACGCTAGCCCCCTTCCTATTACCGCGGCTGCTGGCACACT
+
CCCCCCCCCCCCCCCCCCCCCCCCCCCCCCCCC5CCCCCCCCCCCC5CCCCCCCCCCCCCCCCCCCCCCCCCCCCCCCCCCCCCCC*CCC*5*CC*CCCCCCCCCCCCCCCCCCCCCC55CCCCCCCCCCCCCCCCCCCC*CCC5CCCCCCCCCC55CCCC555CCC*CCCCCC*CCC*CCCCC*CCCCCCC*5C5C5CCC5CCCCC5**5CCCC55CCC*5555555CCC5C*CCC5CCC5C5*5555CCCCCCCCCC55C5C5C5CC5CCCCCC*CC5*C*C55C5**5C555C55###
@VH01349:24:AACVJTHM5:1:1109:76742:37463 2:N:0:AGGTGAGA+GGCATAGA
TTGACGGGACTACTCGGGTTTCTAATCCTGTTTGCTCCCCACGCTTTCGTGCCTCAGCGTCAGTACCTGTCCAGTCATCCGTCTACACCTCTGGTGTTCCTCGTGATATCTACGCATTTCACCGCTACACCACGAATTCCAATGACCTCTCCAGGACTCAAGAACAGCAGTATCAAAGGCAATTCTACGGTTAAGCCGCAGGATTTCACCTCTGACTAACTGTCCCGCCTACACACCCTTTACACCCAGTGATTCCGGACAACGGTTGCACCCTCCGGATTACGGCGGCTGGTGGCACTGT
+
CC5CCCC*CCCCCCCCCCCCCCCCCCCCCCCCCCCCCCCCCCCCCCCCCCCCCCCCCC55CCCCC5CCCCCCCCCCCCCCCCCCCCC*CC*CCCCCCCC*CCCCCCCCCCCCCCCCCCCCCCC5CCCCCCCCCCCCCCCCCCCCCCCCCCCCC*CCCCCCCC5CCCCC*CCCCCCC**CCCCCC5**CCCCCCC5CCCCCCC5*5CCCCCCCCCC5CC5CC5CCC*CCC5C*CCCC5CCCCCC555*555555CCC5CCCCCCC*CCC*C*C*C5C5*CCCC**C5CCCCC*CC5555###
@VH01349:24:AACVJTHM5:1:1109:69660:37501 2:N:0:AGGTGAGA+GGCATAGA
TTGACGGGACTACTGGGGTATCTAATCCTGTTTGCTCCCCACGCTTTCGCGTATCAGCGTCAGTATCCAACCAGGGGGCCGCCTTCGCCACAGGTGTTCCTCCCGATATCTACGCATTTCACCGCTACACCGGGAATTCCACCCCCCTCTTTGGTACTCTAGCTTGTCAGTTTCATGCGTCGTTCCCCGGTTGAGCCGAGGGATTTCACACATGACTTAACAAACCGCCTACACGCCCTTTACCCCCAATCATTCCGAACAACGCTTGCACCCTCTGTATTACCGCGGGTGCTGGCACAAC
+
CCCCC5CCCCCCCCCCCCCCCCCCCCCCCCCCCCCCCCCCCC5CCCCCCCCCCCCCCCCCCCCCCCCCCCCCCCCCCCCCCCCCCCCCCCCCCCC5CCC5CC*CCC5CCCCCCC5CC*CCCCCCCCCCCCCCCCCCCCCCCCC5CC5C*CCCCCCCCCCCCCCC*5CCCCCCCCCCCCCCCCCCCCCC*CCCCCCCCCCCCCCCCCCCCCCCCCCCCCCCCCCCCC5CCCCCCCCCCCCCCCC*CCCC55*CCC5CCCC*CC5CCCC5CC*CCC*C5C*555CC*C55*555C*5CCC###
@VH01349:24:AACVJTHM5:1:1109:72936:37936 2:N:0:AGGTGAGA+GGCATAGA
TTGACGGGACTACACGGGTTTCTAATCCTGTTCGCTACCCACGCTTTCGCTCCTCAGCGTCAGTTACAGACCAGAGAGTCGCCTTCGCCACTGGTGTTCCTCCACATCTCTACGCATTTCACCGCTACACGTGGAATTCCACTCTCCTCTTCTGTCCTCAAGTTCTCCAGTTTCCAATGACCGCTTGCGGTTGAGCCGCAAGATTTCACATCAGACTTAAAAAACCGCCTGCGAGCGCTTTACGCCCAATAATTCCGGACAACGCTTGGCGCCTACGTATTACCGCGGCTGCTGGCACTTT
+
CC5CC*CCCCCC*C5CCCCCCCCCCCCCCCCCCCCCCCCCCCCCCCCC5CCCCCCCCCCCCCCCCCCCCCC5CCC*CCCCCCC5CC*CC*CCCCCCCC5CCC*CCCC5*CCCC*CC5CC5CCCCC5C5CCCCCCCCCCC*CCC5CC*C*CC5C55CCCC5CCC5CC5CCC5CCCCCCC5CCCC*CCCCC5CCCCC*C55*C5*C5CC5CCCCC5C5CC55CCCC5CC55CC55CCCCCCCCC5**C*CC55CCC5C*5*55555C5C55*5*5C*555555C555555*55CC5CCCC###
@VH01349:24:AACVJTHM5:1:1109:43188:38788 2:N:0:AGGTGAGA+GGCATAGA
TTGACGGGACTACAGGGGTATCTAATCCTGTTTGCTCCCCACGCTTTCGCGCCTCAGCGTCAGTTACAGACCAGAAAGCCCCCTTCGCCACTGGTGTTCCTCCACATCTCTACGCATTTCACCGCTACACGTGGAATTCCGCTTTCCTCTTCTCTACTCAAGTTCTCCAGTTTCCAATGACCCTCCACGGTTGAGCCGTGGGCTTTCACATCAGACTTAAAGAACCGCCTGCGCCCGCTTTACGCCCAATAATTCCGGACAACGCTTGCGACCTACGTATTACCGCGGCTGCTGGCACCAA
+
CCCCCCCCCCC*CCCCCCCC5*CCCCC5CCCCCCCCC5CCCCCCCCCCCCC*CCC55*5CCCCCCCCCCCCCCCCCC5CCC5CCCCC*CCCC5CCCCCCCCCCCCCCC5CCCC*CCC5CCCCCC*C5C5CCCCCCC5C55CCCCCC5C55CCC*CCCCCCCCCCCCCCC5CCC5CCCCC5CCCCCC55CC5C5CCCCC5C*C*CCCC*CCCCC*CCCCCCC*CCCC555C55C5**5*5CCCCCCC*CC*C*CC*5C555C5*555555*555*5**555555555C5*C55CC5CCC###
@VH01349:24:AACVJTHM5:1:1109:70058:42555 2:N:0:AGGTGAGA+GGCATAGA
TTGACGGGACTACTGGGGTTTCTAATCCTGTTCGCTCCCCATGCTTTCGCTCCTCAGCGTCAGTTAATGCCCAGAGACCTGCCTTCGCCATCGGTGTTCCTCCTGATATCTGCGCATTTCACCGCTACACCAGGAATTCCAGTCTCCCCTACATCACTCTAGTCTGCCCGTACCCACCGCAGATCCGGAGTTGAGCCCCGGACTTTCACGGCAGACGCGACAAACCGCCTACGAGCTCTTTACGCCCAATAATTCCGGATAACGCTTGCGCCCTACGTATTACCGCGGCTGCTGGCACTCA
+
CCCCCCCCCCCCCCCCCCCCCCCCCCC5CCCC*CCCCCCCCCCCCCCCCCC*CCCCCCCCCCCC5CCCC5CCCCCCCCCC5CCCCCCCCCCCCCCCCCCCCCCCCCCCCCCC*CCCCCCCCCCCCCCCCCCCCCCCCCCCCCCCCCCCCCC5CCCCC5CCCCCCCCCC5CCCC5CCCCCCCCCCCCCCCC5C*CCCCCC*CC*CCCCCCCCCCCC5C*CCCCCCCCC5CCC*CCC55CCCC5CCCCCCCCCCCCCC5CCC5C5C5CC5*CCCCCCC5CCCCC5*CCCCCC*C55CCC5###
@VH01349:24:AACVJTHM5:1:1109:59814:43862 2:N:0:AGGTGAGA+GGCATAGA
TTGACGGGACTACCCGGGTATCTAATCCTGTTTGCTCCCCACGCTTTCGCGCCTCAGCGTCAGTTACAGACCAGAAAGCCGCCTTCGCCACTGGTGTTCCTCGACATCTCTACGCATTTCACCGCTACACGTGGAATTCCCCTTTCCTCTTCTGTACTCAACTTCTCCAGTTTCCAATGACCCTCCACGGTTGAGCCGTGGGCTTTCACATCAGACTTAAAGAACCGCCTGCGCGCGCTTTACCCCCAATAATTCCGGACAACGCTTGCCACCTACGTATAACCGCGCCTCCTGGCACTTC
+
CCCCCCCCCCCC5CCCCCCCCCCCCCC*CCCCCCCCCCCCCCCCCCCCCCCCCCCCC5CCCCCCCCCCCCCCCCCCCC5CCCCCCCCCCCCCCCCCCCCCCCCC5CCCCCCCCCCCCCC*CCCCCC*CCCCCCCCCCC*5**CCCCCCCCC5CCCCCCCCC*5CC5CCCCCCCCCCCC**CCCCC5CCCCC5CC***CCCCC*CCCCCCC5CCCCCC5CCCC5C5CCCC*5C*C5*5*5CCC**55555C5*5*5*55*55555*555555555555**5*555555*5C*5555555###
@VH01349:24:AACVJTHM5:1:1109:73599:44505 2:N:0:AGGTGAGA+GGCATAGA
TTGACGGGACTACCAGGGTATCTAATCCTGTTCGCTCCCCACGCTTTCGCGCCTCAGTGTCAGTTACAGACCAGAAAGTCGCCTTCGCCACTGGTGTTCCTCCAAATCTCTACGGATTTCACCGCTACACTTGGAATTCCACTTTCCTCTTCTGCACTCAAGTTCCCCAGTTTCCAATGACCCTCCACGGTTGAGCCCTGGGCTTTCACATCAGACTTAAGAAACCACCTGCGCCCGCTTTACGCCCAAAAATTCGCGACAACCCTTTCCACCAACGTATTACCGCGGGTGTTGGCACATC
+
C5CCCCCCCCCCCCCCCCCCCCCCCCCCCCCCCCCCCCCCCCCCCCCC5*C*CCCCCCCCCCCCCCC*CCCCCCCCCCCCCCCC5*CC5CCCCCCCCCC5CCCC5*CCCCCCC**CCCCCCCCC*CCCC5CCC5C*CC*CCCCCCCCCC5C5CCCCCCC5CCCCCCCCCCCCCC*C*CCCCC*CCCCC55CC5C5*C5C55CCCCC5C5CC*C55*CC*CCCCC5CC5C5555C5*5C5C5*5C*C555*55555**555555*555*5*55*55*5555*55**5***555555555###
@VH01349:24:AACVJTHM5:1:1109:16319:45092 2:N:0:AGGTGAGA+GGCATAGA
TTGACGGGACTACTCGGGTATCTAATCCTGTTCGCTCCCCACGCTTTCGGTCCTCAGCGTCAGTAAGTGCCCAGAGACCTGCCTTCGCCATCGGTGTTCCTCCTGATATCTGCGCATTCCACCGCTACACCAGGAATTCCAGTCTCCCCTACACCACTCAAGTCTCCCCGTACCCACTGCAGGCCCGAGGTTGAGCCTCGGGATTTCACAGCAGACGCGACAAACCGCCTACGAGCTCTTTACCCCCAATAATTCCGGACAACGCTCGGACCCTACGTATTACCCCGGCTGCTGGCACTGG
+
CCCCCCCCCCC5CCCCCCCCCCCCCCCCCCCCCC*CCCCCCCCCCCCCC*C5CCCCC*CCCCCCCCCCCCCCCCCCCCCCCCCCC5CCCCCCCCCCCCCCCCCC*CCCCCCCCCCCCC5CCCCCCCCCCCCCCCC5CCCCCCCCCCCCCCCCCCCCCCCCCCCCC*CCCCCCC*CCCC*CCCCCCCCCCCCCCC*CCCC5C5CCCCCCCC5CCCCCCCCCC5C5CCCC*CCC5CCCC5C*5CC**CCCCC5C5CCCCCCCCC5C5C*5CC**CC5CCC*CC*55*55CCC5*5CC5C5###
@VH01349:24:AACVJTHM5:1:1109:67066:47250 2:N:0:AGGTGAGA+GGCATAGA
TTGACGGGACTACACGGGTTTCTAATCCTGTTTGCTCCCCACGCTTTCGCGCCTCAGCGTCAATCATCGTCCAGGACAGCGCCTTCGCCACTGGTGTTCCTCCCGATATCTACGAATTTCACCTCTACACCGGGAATTCCGTGTCCCCCTCCGAGATTCAAGCTAGGCAGTTTTGAATGCACCTCCTGGGTTGAGCCCAGGGCTTTCACATCCAACTTGCCAAGCCGCCTACGCCCGCTTTACGCCCAATGATTCCGAGCAACGTTTGCACCCTCCGTATTACCGCGGCTGCTGGCACATA
+
CCCCC55CCCCCCCCCCCCCCCCCCCCCCCCCCCCCCCCCCCCCCCCCCC*CC5CCCCCCCCCCCCCCCCCCCCCCCCCCCCCC5CCCCCCCCCCCCCCCCCC*CCC5CCCCCCCCCCCCCCCCCCC5CCCCCCCCCCCC*CCCCCCCCC5CCCCCCCCCCCCCCCCCC5CCCC*CCCCCCCCCCCCCCCCCCCC5C5CCC*5CCCCCCCCCCCCCCCCCCCCCCC55CCCCCC*CC*C5CCCC5CCCCCCCCC*5CC5CC5C5CCC5CCCC5CCCCC5CCC5*CC5CCC5CC5C5CC###
@VH01349:24:AACVJTHM5:1:1109:58185:47837 2:N:0:AGGTGAGA+GGCATAGA
TTGACGGGACTACAGGGGTTTCTAATCCTGTTTGCTCCCCACGCTTTCGCGCCTCAGCGTCAGAACTGGTCCAGCTGGCCGCCTTCGCCACGAGTGTTCTCCCCCATCTCTACGCATTTCACCGCTACATGGGGAATTCCACCAGCCCCTCCCTGCCTCAACTCCCGCAGTTTCCACCGACCCAACACGGTTGACCCGTGTGATTTCACAGCGGACATACGGGACCGCCTACGCGCCCTTTACGCCCAATGATTCCGAACAACGCTTGCCCCTTCCGTATTACCCCGCCTGCTGGCACAGC
+
CC5CCCCCCCCCCCCCCCCCCCCCCCCCCC5CCCCCCCCCCCCCCCCCCCCCCCCCC5CCCCC*CCCCC5CCCC5CCCCCCCCCCCCC5CCCC5CCCCCCCCCCCCCCCCCCCCCCCCCCCC5CC55CCCCCC*CCCCCCCCC*CC**CC5CC5**CCCCC*CCCC5CCCCCCCCCCC5CCCCCCCCCC5CCCC**C*CCCCCCCCCC5C**CCC5CCC5CCCCC**CC555CCC*CCCCCCCC*C55CC5CC*555CC55*5C555*55**555555555C55**C5C5CCC55*55###
@VH01349:24:AACVJTHM5:1:1109:34951:49560 2:N:0:AGGTGAGA+GGCATAGA
TTGACGGGACTACACGGGTTTCTAATCCTGTTTGCTCCCCACGCTTTCGCGCCTCAGCGTCAGTTACAGACCACAAAGCCGGCTTCGCCACTGGTGTTCCTCCACATCTCTACGCATTTCACCGGTACACGTGGAATTCGGCTTTCCTCTTCTGTACTCAACTTCTCCAGTTTCCAATGACCCTCCACGGTTGAGCCCTGGGCTTTCACATCAGACTTAAAGAACCGCCTGCGCGCCCTTTACGCCCAATAATTCGGGACTACCGTTGCCTCCTACGTATTAGGGCGGGTGCTGGGACAAT
+
CC5CCCC5CCCCCCCCCCCCCC5CCCC5CCCC*C5CCCCCCCCCCCCCC5C*CCCCCC5CC5CCCCC5CCC5C*CCCCCCC*CCCCCCC5C5C*5C5CCCCCCCCCCCCC*5C*5CCCCC5C*5*CCCC**CCCCCCCC*55CCCCCCCCCC55CCCCCCC*CCCC5CCCCCC5CC5C5555*CCCC5C*C55CCCC*C5*C5555CCCC**C555CC55C55CC*555CCCC**C*C5CCCCCCCCCC5*5CC***C*5*55*5CC5*5*55555C5C55C5*5****5C*C55*55###
@VH01349:24:AACVJTHM5:1:1109:15864:51643 2:N:0:AGGTGAGA+GGCATAGA
TTGACGGGACTACAAGGGTTTCTAATCCTGTTTGCTCCCCACGCTTTCGCACCTCAGCGTCAGTATTGGTCCAGAAAGTCGCCTTCGCGACTGGTGTCCCTCCGCATCTCTATGCATTTCACCGCTACATGCGGAATTCCACTTCCCTCTACCATACTCTAGTCCAGCAGTATCGAATCCAATTCCCAGGTTCAGCCCGGGGCTTTCACACCCGACTTACCAGACCGCCTACGCGCCCTTTACGCCCAGTAATTCCGATTAACCCTTGCACCCTCCGTATTACGCCGGCTGGTGGCACGAC
+
CCCCCCCCCCCCCCCCCCCCCCCCCCCCCCCCCCCCCCCCCCCCCCCCCCC5CC*CCCCCCCCCCCCCCCC*CC5CCCCCCCCCCCCC*CCC5CCCCC5CCCCCC5CCCCCCCC*C5CCCCCCCC5CCCCCCCCCCCCCCCCCCCC5C5CCCC5CCCCCCCCCC5CCCCCCCCC*CCC**CCCCC5CCCCCC*CCCCCCCCC*CCC5C5CC5CCCCCCCC*CC*CCCCCCCC**C**5CC5C*CC*CCCC55CCCCCC*CC5C**5C5CC5*CC5CCC5CCC55**5*5CC*CCC*CC###
@VH01349:24:AACVJTHM5:1:1109:54815:51737 2:N:0:AGGTGAGA+GGCATAGA
TTGACGGGACTACCAGGGTTTCTAATCCTGTTTGCTCCCCACGCTTTCGCGCCTCAGCGTCAGTTACACACCAGAAAGCCGCCTTCGCCACTGGTGTTCCTCCACATCTCTACGCATTTCACCGCTACACGTGGATTTCCGCTTTCCTCTTCTGTACTCAAGTTCTCCAGTTTCCAATGACCCTCCACGGTTGAGCCGTGGGGTTTCACATCAGACTTAAAGAACCGCCTGCGCGCGCTTTACGCGCAATAATTGCGGACAACCCTTGGCACCTACGTATTAGCGCGGCTGCTGGCACTGA
+
CCCCC5CCCCCCC*CCCCCCCCCCCCCCCCCC5CCCCCCCCCCCCCCCCCC5CCCCCC5*CCCCCCCC*CCCC*CCCCCCCCCCCC*C5C5C5CCCCCCCCCCCCCCCC*C5CC5CCCC5CCCC5CCCCCCCCCC*CCCCCCCCCCCCCCCCCCCCCCCCCCCC5C*CCCC*CCCCCC5CCCCCCCCCCC5CCCC*CCCCCC*CCC*CC55C5CCCCCCCCCCCCCCCCC**C5C5CCCCCC*C**55CCC5C55**CCCCC555CCC*55555555*5555*55*555CC*C5555C###
@VH01349:24:AACVJTHM5:1:1109:43207:52703 2:N:0:AGGTGAGA+GGCATAGA
TTGACGGGACTACAGGGGTTTGTAATCCTGTTTGCTCCCCACGCTTTCGCACATGAGCGTCAGTATTCGTCCAGGAAGTCGCTTTCGCCACTGATGTTCCTTCAGATATCTACGCATTTCACCGCTACACCTGAAATTCCACTTCCCTCTCCGATACTCTAACTATGCAGTCTCGAATGCAGTTCCCAGGTTAAGCCTGGGGATTTCACACTCGACTTGCAAAGGCGCCTACGCGCGCTTTACGCCCAGTAATTCCGATTAACGCTCGCACCCTCTCTATTACCGGGGCTGCTGGCACCGT
+
CCCCCC5CCCCCCCCCCCCCC*CCCCCCCCCCCC5CCCCCCCCCCCCCCCCCCCCCCCCCCCCCCCCC*CCCCCCCCCCC5CCCCC*C5CCCCCCCCCCCCCCCCCCCCCCCCCCCCCCCCCCCCCCCC*CCCCCCCCCCCCCCCCCCCCCC*CCCCCCCCCCCCCCCCCCCC5CCCC5CCCCCCCC5CCCCCCC5CCCCC5CCCC*CCCCCCC5CCCCCCCCC*CCC*CCCCC55CCCCCCCCCCC5CCC*CC**CC5CCC5**C*CCC**5CCC*C*CCCC***C**C5CC5C5CC###
@VH01349:24:AACVJTHM5:1:1109:60628:52816 2:N:0:AGGTGAGA+GGCATAGA
TTGACGGGACTACAGGGGTTTCTAATCCTGTTTGCTCCCCACGCTTTCGCGCCTCAGCGTCAGTTACAGACGAGAAAGTCGCCTTCGCCACTGGTGTTCCTCCAAATCTCTACGCATTTCACCGCTACACTTGGAATTCCACTTTCCTCTTCTGCACTCAAGTCCCCCAGTTTCCAATCACCCTCCACGGTTGAGCCGTGGGCTTTCACATCACACTTAAAGGACCGCCTGCGGCCGCTTTACGCCCAATAATTCCGGACAACGCTTGCCACCTACGTATTACCGCGGCTGCTGGCACTAT
+
CCCCCCCCCCCCCCCCCCCCCCCCCCCCCCCCCCCCCC*CCCCCCCCCCCC5CCCCCCCCCCCCCCCCCCC*CCCCCCCCCCCCCCCCCCCCCCC*CCCCC*CC5CC5C5CCC5*5CCCCCC*5CCCCC*CCCCCCCCCCCCCCC5CCC5CCCCCC*CCCCC55*CCCCCCCCCCCCC**C5CC*C55*5*5C**5C55555C5CC55C*55C55CCCCCC5C5CCC5CCC*CC**C*CCCC*CCCCCCC55CCC*CCCCCC5*CC5CCC555555555*555**5555555C55555###
@VH01349:24:AACVJTHM5:1:1109:67255:53763 2:N:0:AGGTGAGA+GGCATAGA
TTGACGGGACTACACGGGTATCTAATCCTGTTCGCTCCCCACGCTTTCGCGCCTCAGCGTCAGTTACAGGCCAGAGAGCCGCCTTCGCCACGGGTGTTCCTCCACATCTCTTCGCATTTCACCGCTACACGTGGAATTCCACTCCCCTCTCCTGCACTCAAGCCAGGCAGTTTCGAATGGCTTCGCGGGGTTGAGCCCCGGCCTTTCTCATCACACTGTCGCGGCCGGCTGCGGGCCCTTTACGCCCACTAATACCGCACAACGCTAGCCCCCTAGCTATTACCGCGGCTGCTGGCACGAA
+
CCC5C5CCCCCCCCCC5CCCCCCCCCCCCCCCCCCCC5CCCCCCCCCCCCCC5CCCCCCCCCCCCC*C*C*CC*CCCCCCCC5*CC5*5CC*CCCCCC*CCCCCCCC5CC55CCCCCC5CC*CC*C*CC55C***55C*C55555**C*55555*55555C*5CCC5*55555*55C55*55CC*CCCCCCC*5CC*CC*5*C5C5*5*555**55555**55555*55555*55**5*55555***5*55*5**55555555*55555*5*555*555*555*55*55555555555###
@VH01349:24:AACVJTHM5:1:1109:48168:54747 2:N:0:AGGTGAGA+GGCATAGA
TTGACGGGACTACAGGGGTTTCTAATCCTGTTTGCTCCCCACGCTTTCGCACATGAGCGTCAGTATTCGTCCAGGAAGTCGCTTTCGCCACTGATGTTCCTTCACATATCTACGCATTTCACCGCTACACCTGAAATTCCACTTCCCTCTCCGATACTCTAACTATGCAGTCTCCAATGCAGTTCCCAGGTTAAGCCTGGGGATTTCACACTCGAGTTGCAAAGGCGCCTACGCGGGCTTTACGGCCAGTAATTCCGATTAACGCTCGCACCCTCTGTATTACCGCGGCTGGTGGCACCGT
+
CCCCCCCCCCCC5C5CCCCCCCCCCCCCCCCCCCCCCCCCCCCCCCCC5CCCCCCCCCCCCCCCCCCCCCCCCC5CCCCCC5CCCCCCCCCCCCCCCCCCCCCC*CCCCCCCCCCCCCCCC5CC5CCCC*CCCCCCCC5CCCCC*5CCCCCC5CCCC**CCCC5CCC*CC5CCC5CC*CCCCCCCCCCC*CCCCCC*C*CCCCCC5CCCC55*C5*CCCCC*5*55**CC555C5C5*CCCC5CC5CCCCCC*CCCCCCCCC*C*CCCCCCC*CC5CC*CCCC*55C5***5CCCCC5###
@VH01349:24:AACVJTHM5:1:1109:29043:55505 2:N:0:AGGTGAGA+GGCATAGA
TTGACGGGACTACTGGGGTTTCTAATCCTGTTTGATCCCCACGCTTTCGCGTCTTAGTGTCAGTATCGATCCAGAGAACCCCTTTCGCCACCCGTGTTCCTCCCAATATCTACGAATTTCACCTCTACACTGGGAATTCCGTCCTCCTCTCTCGTACTCAAGCTTGGGAGTTTCAGGCGCACTTCCTCGGTTAGGCCGAGGCGTTTCACACCTGACATGACAAGCGAGCTACACGCGCTTTAGGGCCAGTAATTGCGAACAACGCTTGCAGCCTCCGTATTACCGCCGCTCCTCGCACAGA
+
CCCCC5CCC5C555CCCCC5CCCCCCCC*5CCCCCCCCCC5CCCC5CCC*5CCCCCCCCCCCCCCCCCCCCCCCCC5CCC*5C5C5C*CCCC5CC*CCCCCC5CCCC5CCCC*5CCCCC*CC5CCCCCCCCCCC5CCCCC5CCCCCCCCC*C5CC5CC5C*CCCCCC*C5*CC*C555CCCC55CCC5CCCCCCC5C55C55*C*5CC5CC5C*CCCCCCCCC5C*C*CCCCC*C5CC*CCC*C*CCCCCC5*C*CCCC*CCC5*C*555*5555CC*55555*55**55**5***55###
@VH01349:24:AACVJTHM5:1:1110:34308:1625 2:N:0:AGGTGAGA+GGCATAGA
TTGACGGGACTACACGGGTATCTAATCCCGTTTGCTCCCCTGGCTTTCGCGCCTCAGCGTCAGTGTCTGTCCAGCAAGCCGCCTTCGCCTCAGATGTTCCTTCTGATATCTACGCATTTCACCGCTACACCAGAAATTCCGCTTGCCTCTCCAGCACTCCAGTCCCATGGTTTTCCAGGCACTTCCTCGGTTGAGCCGAGGGCTTTCACCCAAAACTTCTCAGACCGCCTACGCGCCCTTTACGCGCCGTAATTCCGAACAACCCTCGCCCCCCCCGTATTACCGCGGCTGCTGGCACAAC
+
CCCCCCCCCCC5CCCCCCCCCCCCCCCCCCCCCCCCC5CCCCCCCCCCCCCCCCCCCCCCCCCCCCCCCCCCCCCCCCCCCCCCCCCCCCCCC*CCCCCCCCCCCCCCCCCCCCCCCCCCCCCCCCCCCCCCCCCCCCCCCCCCCCCCCCCCCCCC*CCCCCCC*CCCC*CCCCCCCC5CCCCCCCC5CCCCCCCCCCCCCCCCCCCCCC5CCC5CCCCC**C*CC**CCCCC*CCC*CCCC*5*55*CCC5CC*C55C5C55**5555555C***C5CCCC5*C55C5C*5CCCCC*###
@VH01349:24:AACVJTHM5:1:1110:34345:2761 2:N:0:AGGTGAGA+GGCATAGA
TTGACGGGACTACCAGGGTTTCTAATCCCGTTTGCTCCCCTGGCTTTCGCTCCTCAGCGTCAATGCCGGTCCAGGATGCCGCCTTCGCCACCGGTATTCCACCAGATATCTACGCATTTCACCGCTACACCTGGAATTCTGCATCCCTCTCCCGGATTCAAGGCATCCAGTATCGGATGCAGTTCCCAGGTTGAGCCTGGGGATTTCACATCCGACTTAGTTGGCCGCCTACGAGCCCTTTACGGCCAGTAATTCCGAACAACGCTTGCCCCCCCCGAATTACGCCGGCTGGTCGCAGTTT
+
CCCCCCCCCCCCCCCCCCCCCCCCCCCCCCCCCC5CCCCCCCCCCCCCCCC*CCCCCCCCCCCCC*C*CCCCCCCCC*CCC*CC5CCC*CCC*CCCCC*CCC*CCC5CCCCCCC5CCCCCC5CCCC*CCCCC5CCC5C5CCCCCC55CCCC*CCCCCCCCCC*5*CC5CCCCCCCCCC**5*CCCCCC5CCC5CCCCCCCCCCCCCCCCCCCCC*CCC55C55CCC5555CC5C5C55*5CC5CC55CCCC*CCC5C*CCCCCC*CC5CCC*CC*CC*55C555*55*55*55*555*###
@VH01349:24:AACVJTHM5:1:1110:32452:3026 2:N:0:AGGTGAGA+GGCATAGA
TTGACGGGACTAGCCGGGTATCTAATCCTGTTCGCTCCCCACGCTTTCGCGCCTCAGCGTCAGTTACAGGCCAAAAAGCCGCCTTCGCCACTGGTGTTCCTCCACATCTCTACGCATTTCACCGCTACACGTGGAATTCCACTTTTCTCTCCTGCACTGAAGTCTCCCAGTTTCCAATGACCCTCCACGGTTGACCCCTGGGCTTTCACATCAGACTTAAGAGACCCCCTGCGGGCGCTTTACGCCCAATAATTCCGGATAACGCTCGCCACCTACGTATTACCGCGGCTGCTGGGACAAC
+
CC*CCCCCCCC**5CCCCCCCCCCCCCCCCCCCCCCCC5*CC5CCC5CCCCCCCCCCCCCCCCCCCCCCCCCCCCCC*CCCCCCCCCCCCCCCCCCCC*CCCCCCCCCCCCCCC*CCCCCCCCC*CC5CCCCCCCCCCCC5CCCCCCCCC*CCC*CCC*CCCCCC*CCCCCCCCCCCCCC*CCCCCCC*CCCCC*CC5CCCC5CCCC**CCCCCCC5CCCC5555C*CC55CC*5*5C*55C*55555*55*55C55555*5555*5555555*55555C5555*5*5C5C555C*5C###
@VH01349:24:AACVJTHM5:1:1110:16186:3726 2:N:0:AGGTGAGA+GGCATAGA
TTGACGGGACTACACGGGTTTCTAATCCTGTTTGCTCCCCACGCTGTCGCGCCTCAGCGTCAGCAACGGCCCAGCAGAACGCCTTCGCCACTGGTGTTCTTCCCGATCTCTACGCATTCCACCGCTACACCGGGAATTCCATCTGCCTCTACCGTGCTCGAGCCCGCCAGTCTTACCCGCAGCCCCGCAGTTGAGCCGCGGGATTTCACCGGCAACTTAACGAGCCGCCTACGCGCCCTTTACGCCCAGTGATTCCGGACAACGCTCGCACCCTCCGTATTACGGCGGCTGCTGGCACGAG
+
CCCCCCCCCCCCCCCCCCCCCCCCCCC*CCCCCCCCCCCCCCCCCCCCCCCCCCCCC5*CCCCCCCCCCCCCCCCC*CCCC*CCCCCCCCC5CCCCCCCCCC55CCC*CCCC*C*CCCCCCCCC*C5C*C5CC5CCCCCCCCCCCCCCCCCCCCCC5CC5CCCCCC5CCCCCCC*CC*CCCCCCC*C5*CCCCCC*CCCCCCCCCCCCC*C5CCCCCCCCCCC*CCCCCCCC*C5CCC5CCCCC5CC5CC5CCC5CCCC5C5CC5CC*CC5*CCCCCCCCCCC**C55CCC5CC5555###
@VH01349:24:AACVJTHM5:1:1110:61991:4616 2:N:0:AGGTGAGA+GGCATAGA
TTGACGGGACTACTCGGGTTTCTAATCCTGTTTGCTCCCCACGCTTTCGCTCCTCAGCGTCAGTGCCGGCCCAGAGAACCGCCTTCGCTACTGGTGTTCCTCTCGATATCTGCGCATTTCACCGCTACACCGAGAATTCCATTCTCCTCTACCGGACTCCAGTCACACCAGTATCGACTGCAATTCCGAGGTTCAGCCTCGGACTTTCACTGCCGACTTGCTGAACCGCCTACGAGCTCTTTACGCCCAATGATTCCGGATAACGCTAGCACCCTACGTATTACCGCCGCTGCTCGCAGTT
+
CCCCCCCCCCCCCCCCCCCCCCCCCCCCC5CCCCCCCCCCCCCCCCCCCCCCCCCCC5CCCCCCC5C5CCCCCCCC5CCCCCCCCCCCCCCCCCCCCCCCCCCCCC5CCCCCCCCCCCCCCCC*CCCCC5C5CCCCCCCCCCCC**CCCCC*CC5C5CC*CCCCCCC*5CCCCCCCCC5CC*CCCCCCC*5CCCCCC5CCCCCCCCCCCC*CCCCC*C5CCCCCC*CCCCC*C5C5CCCCCCCC5CCCCC**CCCCCCCCC*5555CC5*CCCCCCCCCC5CCCCCCC55C**C*555###
@VH01349:24:AACVJTHM5:1:1110:56935:8270 2:N:0:AGGTGAGA+GGCATAGA
TTGACGGGACTACCAGGGTTTCTAATCCTGTTCGCTCCCCACGCTTTCGCTCCTCAGCGTCAGTTACTGCGCAGAGAGCCGCCTTCGCCACCGGTGTTCCTCCTGATATCTGCGCATTCCACCGGTACACCAGGAATTCCAGTCTCCCCTGCAGTACTCCAGTCTGCCCGTATCGCCCGCACGCCGAGGGTTAACCCCCCGGTTTTCACGAACAACGCGACAAACCACCTACGAGCTCTTTACGCCCAGTTATTCCGGACAACGCTCGCACCCTACGTATTACCGCGCCTGCTGGCACGAT
+
C5CCCCCCCCCCCCCCCCCC*CCCCCCCCCCCC5CCCCCCC5CCCCCCCCC5CCCCCCCCCCCCCCCCCC*CCCCCC***CCCCCCC*CCCC5555CCCCCC5CCCCCC5C5*5CC5C*CC5CC*C**CCCC**5CCCC5CC5CCCC5CCC5CC5*CC*CC5CC*C*CCCCCCCCC5CCCCCCCCCCC5*CCCC*5C*CC5CCCCC5CCC*5CCC555CC5C5CCC55C5C5*C5CC55C5CC5CC55CC*55C5C5CCCCC5555*5*555C55CC5C5CCC*C*C55CC5C5C*CC###
@VH01349:24:AACVJTHM5:1:1110:22037:10144 2:N:0:AGGTGAGA+GGCATAGA
TTGACGGGAGTACCCGGGTTTCTAATCCTGTTTGCTCCCCACGCTTTCGCGTCTCAGCGTCAGTAATCTTCCAGGTGGCCGCCTTCGCCACAGGTGTTCCTCCCGATATCTACGAATTTCACCTCTACACCGGGAATTCCGCCACCCCCTCCGATACTCTAGTCCGGCAGTTTCGATCGCAGTTCCTTGGTTAAGCCAAGGGCTTTCACGACCGACTTATCACACCGCCTACACGGGCTTTACGGCCAGTAATTGCGAACAACGCATGCACCCTCTGTATTACCCGGGGTCCTGGCAGAGG
+
*CCCCCCCC*5CCC*CCCCCC55CCCCCCCCCCCCCC5CCCCCCCCCCC5CCCCCCC5CCCCCC5CCCCCC*CCCCCCCCCCCCCCCCCCCC*C55CCCCCCC55CCC55CCCCCC5CCCCCCC*CC5CCCCCCCCC5CCCC5CCCCCC*CC5CCCCC5C**5CCC5C*5CCCCCCC5555C55*5CCCC**CCC555C5C5CC5C*5*5*555*5555555****5*55*5555*555*5555**5**55*55**55*555555555555555555555*5*5*****55555*555###
@VH01349:24:AACVJTHM5:1:1110:59170:10580 2:N:0:AGGTGAGA+GGCATAGA
TTGACGGGACTACCCGGGTTTCTAATCCCGTTTGCTCCCCTAGCTTTCGCGCCTCAGCGTCAATGCCGGTCCAGGATGCCGCCTTCGCCACCGGTGTTCCTCCAGATATCTACGCATTTCACCGCTACACCTGGAATTCCGCATCCCTCTCCCGGATTCAAGCCCGCCAGTATCGGACGCAGTTCCCGAGTTGAGCTCGGGGATTCCACGTTCGACTTAGCGGGCCGCCTACGCGCCCTTTACGCCCAGTAATTCCGAACAACGCTTGCCCCCTCTGTATTACCCCGGCTGCTGGCACAAC
+
CCCCCCCCCCC5C5CCCCCCCCCCCCCCCCCCCCCCCCCCCCCCCCCCCCCCCCCCC5CCCC5CCC5CCCC*CC5CCCCCCCCCC*CCCCCCCCCCCCCCCCCCCCCCCCCCCC*CCCCCCCCCCCCCCCCCCCCCCCCCCCC5CCCCCCC*CCCC*CCCCCCCCCCCCC*CCCC5CCCCCCC5CCC5C5CC*CCCCCCCCCCCCC*CCCCCCCCCC5CCCCCCCCC*CCCCC*CC*CCCCCC5C*CCCCCCCC5CCCCCCCCC*CCC5CC*CC5CC555C*5***555CCCCCCCCC###
@VH01349:24:AACVJTHM5:1:1110:13990:10996 2:N:0:AGGTGAGA+GGCATAGA
TTGACGGGACTACCGGGGTTTCTAATCCTGTTTGCTCCCCACGCTTTCGCGCCTCAGCGTCAGGGACGGGCCAGGAAGCCGCCTTCGCCACCGGTGTTCCTCTCGATCTCTACAGATTTCACCCCTACACCGAGAGTTCCACTTCCCTCTCCCGCCCTCAAGCCAGGTAGTTTCGAGCGCCATGCCTCAGTTGAGCCAAGGGATTTCACACTCGACTTGCCCAGCCGCCTGCGCGCCCTTTACCCCCAGTAATTCCGAACAACACTCGCCCCCTCCGTATTACCGCGGCTGCTGGCACGAT
+
CCCCCCCCCCCCC5CCCCCCCCCCCCCCCCCCCCCCCCCCCCCCCCCCCCCCCCCCCCCCCCCCCCCCC5CCCCCCCCCCCCCCCCCCCCCCCCCCCCC5CCCCCCCCCCCCCCCCCCCCCCCCCCCCCCCCCCCCCC*CCCCCCCCCCCCCCCCCCCCCCC*CCCCC*CCCCCCCCCCCCCCC*CCCC5CCCCCCCCCCCCCCCCCCCCCCCCCCCC5CCC5**CC*5CC*CCC5C5CCCC**CC5*CCCCCCCCCCC5CC*CC5*C55CCC5CCCC5CCCCCCC55CCCCCCC5CC###
@VH01349:24:AACVJTHM5:1:1110:29536:12227 2:N:0:AGGTGAGA+GGCATAGA
TTGACGGGACTACTAGGGTTTCTAATCCTGTTCGCTCCCCACGCTTTCGCGCCTCAGCGTCAGTTACAGACCAGAGAGTCGCCTTCGCCACTGGTGTTCCTCCACATCTCTACGCATTTCACCCCTACACGTGGAATTCCACTCTCCTCTTCAGTACTCAAGTCCTCCAGTTTCCAATTAACGCTTACGGTTGAGCCGCAAGATTTCACATCAGACTTAAAAGACCGCCTCGGCGCCCTTTACGCCCAATTAATCCGGACAACCGTTGGCACCTACGTATTACCGGGGGTGCTGGCACAGA
+
CCCCCCCCCCCCCCCCCCCCCCCCCCCCCCCCCCCCCCCC*CCCCCCCCCCCCCCCC5CCCCCCCCCC5CCCCCC5CCCCCCCCC5*CC*CCCCCCCC*C5CCC5*5CC5CC*C*C*CCCCCC*CC*C5C*55CC55C*CCC5*C55CC55**5555555555C5C5CC5CC5CC5C**5*5555*5555*C5**5555555*55555*5555**55*555555*55555555*5***55555**5*555*5***5555*555**555555*555555*555555C5555**555*5*###
@VH01349:24:AACVJTHM5:1:1110:46085:12681 2:N:0:AGGTGAGA+GGCATAGA
TTGACGGGACTACAGGGGTATCTAATCCTGTTTGCTCCCCACGCTTTCGCACCTCAGCGTCAGTACCGGGCCAGTGAGCCGCCTTCGCCACTCGTGTTCTTGCGAATATCTACCAATTTCACCTCTACACTCGCAGTTCCACTCACCTCTCCCGGACTCGAGCTCCTCAGAATCAAGGGCAGTTCTGGAGTTGAGCTCCAGGATTTCACCCCTGACTTAGGAAGCCGCCTACGTGCGCTTTACGCCCAGTGATTCCCAGCAACGCTAGCCCCCTTCGTATTACCGCCGCTGCTGGGACGTG
+
CCCCCC5CCCCCCC5CCCCCCCCCCCCCCCCCCCCCCCCCCCCCCCCCCCCCCCCCC*CCCCCCC*CCC5CCCCCCCCCCCCCCCCC5CCCC5CCCCCCCCCCCCCCCC*CCC*CCCCCCCCCCCCCCCCCCCCCCCCCCCCCCCC*C*CC*CCCCCCCCCC*5CCCCCC*CCCC5CCCCC5CCCCCCCCCC*CC55*C5CCC55C*C*C55C55C**555C*5555*5555555*555*55555C555555CC5C*C5555*5C*55555CC55**C55555*55*55555C55*55###
@VH01349:24:AACVJTHM5:1:1110:73883:14763 2:N:0:AGGTGAGA+GGCATAGA
TTGACGGGACTACACGGGTTTCTAATCCCGTTTGCTCCCCTACCTTTCGCGCCTCAGCGTCAGTACCGGTCCAGAGAGCCGCCTTCGCCACCGGTGTTCCTCCCAATATCTACGCATTTCACCGCTACACTGCGAATTCCACCCTCCTCTCCCGGACTCAAGACAGACAGTATCTCCCGCAATTCCACGGTTGAGCGGTGGGCTTTCACGAGAGACTTGTCGGCCCGCCTACCCGCCCTTTACGCCCAGTAATTCCGAACAACCCTTGCCCCCCCGTATTACCGCGGCTGCTGGCACGAGT
+
5C*CCC5CCCCCCCCCCCCCCCCCCCCCCCCCCCCCC*5CCC*5CCCC5CCCCC*CCCCCCCC555CCCCCC5C*C5CCC5CCCCC5CCCCCCCCCCCCCCCCCCC*CCCCCC5*C55CCCC5CCC5C5CCC*5CC*CCCCC55CCCCC*C*CCC5*CC5*CC5C*C5C5CCCCCC5CC5C5*CCCCCC*C5555**CCCCCCC*CC*5*5555C*5555C*555C55C5555555*55*5555C55555C5C*5555*555**55CC*555555*5C55*55555*555CC*55555###
@VH01349:24:AACVJTHM5:1:1110:62502:19288 2:N:0:AGGTGAAA+GGCATAGA
TTGACGGGACTACTAGGGTATCTAATCCTGTTTGATCCCCACGCTTTCGTGCCTCAGTGTCAATATTCGTGTAGCCAGCTGCCTTCGCAATTGGTGTTCTATGTCATATCTAAGCATTTCACCGCTACATGACATATTCCGCTGACCTCCACGGTATTCAAGACTGATAGTATCAATGGCAGTTCCCAAGTTAAGCTCGGGGATTTCACCACTGACTTACCAACCGACCTACGCACCCTTTAAACCCAGTGAATCCGGATAACGCTTGCACCCTCCGTATTACCGCGGCTGCTGGCACCGC
+
CCCCCCC*CCCCCCCCCCCCCCCCCCCCCCCCCCCCCCCCCCCCCCCCCCCCCCCCCC*CCCCCCCCCCCCCCCCCCCCCCCC5CCCCCCCCCCCCCCCC5CCC5CCCCCCCCCCCCCC5CCC5CCCCCC5CCCCCCCCCCCCCCCCC*CCCCCCCCCCCCCCCCCCCCCCCCCCCCCCCC*CCCC*CCCCCCCCCCCCCCCCCCCCCC*C5CCCCCCCC*C*C**555CCCC*C5CCC*5CCCC*C55C5555CC5555*5555C5555*555555C5555C5*C55*CCCC5***C###
@VH01349:24:AACVJTHM5:1:1110:48320:19610 2:N:0:AGGTGAGA+GGCATAGA
TTGACGGGACTACTAGGGTTTCTAATCCCGTTTGCTCCCCTGGCTTTCGCGCCTCAGCGTCAATACCGGTCCAGGATGCCGCCTTCGCCACCGGTGTTCCTCCAGATATCTACGCATTTCACCGCTACACCTGGAATTCCACATCCCTCTCCCGGATCCAAGCCTGCCAGTCTCGGACGCAGTTCCCGGGTTGAGCCCGGGGATTTCACGTTCGACTTAACAGGCCGCCTACGCGCCCTTTACGCGCAGTAATTCCGAACAACGCTTGCCCCCTCTGTATTACCGCGGCTCCTGGCAAGTA
+
CCCCCCCCCCCCCCCCCCCCCCCCCCCCCCCCCCCCCCCCCC*CCCCCCCCCCCCCCCCCCCCCCCCCCCCCCCCCCCCCCCCCCCCC*CC5CCCCCCCCCCCCCCCCCCCCCCCCCCCCCCCCCCCCCCCCC5CCCCC*CCCCCCCCCCCCCC5CCCCCC5CCCC*CCCCCCCCCCCCCC*CC*CC*C5CCCC5CCCCC*CC5C5*C*CCCCCC5CCCCCCCCCCCCCC5C5CCCCCCCCC5CC5C5CC5C55CCCCC5CCC5CCCCC*5C5CC55CCCCC5C5CCCCC*CCCCCC*###
@VH01349:24:AACVJTHM5:1:1110:51065:19743 2:N:0:AGGTGAGA+GGCATAGA
TTGACGGGACTACTGGGGTATCTAATCCTGTTTGCTCCCCACGCTTTCGCGCCTCAGCGTCAGTTACAGACCAGAAAGCCCCCTTCGCCACTGGTGTTCCTCCACATCTCTACGCATTTCACCCGTACACGTGGAATTCCGCTTTCCTCTTCTGTACTCAAGTTCTCCAGTTTCCAATGACCCTCCACGGTTGAGCCGTGGGGTTTCACATCAGACTTAAAGAACCGCCTGCGCGGGGTTTACCGCCAATAATTCCGGTCAAGCCGTGCCCCCTACGGATTACCGCGGCTGGTGGGACCGG
+
CCCCCC*5CCCC5C55***CC*C555*555C5CCC5**555C5C5555CCC*5CCC5CCC55C5C5CC5CCC5CCC*5****5CCC5CCCCCCCCCCCCCCCCCCC5CC555CCC*CCCCCCC**C5CCC*CC5CCCC555CCC5CCCCC**5C5CCC**55CCCC*CCC*CCCCCCC5CC5CCC555*CCC*C5**5CCCC*55C*5CCC5C5CCCC5CC5C5C*CCC555CCC*C*C55C5*5C**555*5555*5*555**5555*5*5555*5555555*5*55555*5555C*###
@VH01349:24:AACVJTHM5:1:1110:30653:22999 2:N:0:AGGTGAGA+GGCATAGA
TTGACGGGACTACTGGGGTTTCTAATCCCGTTTGCTCCCCTAGCTTTCGCGCCTCAGCGTCAAGAGTGGGCCAGGTAGCCGCTTTCGCCACTGGTGTTCCTCCCGATATCTACGCATTTCACCACTACACCGGGAATTCCGCTACCCTCTCCCACCTTCCAGCCGACCAGTATCCGATGCCGTTTTCCAGTTAAGCCGGAAGCTTTCACATCGGACTTGGCCAGCCGCCTGCGCGCGCTTTACGCCCAGTAAATCCGGACAACGCTTGCCACCTACGTATTACCGCGCCTGCTGGCACGCA
+
CC*CCCCCCCCCCCCCCCCCCCCCCCCCCCCCCCCCCCCCCCCCCCCCCCCCCCCCCCCCCCCCCCCCCCCCCCCCCCCCCCCCCCCCCCCCCCCCCCCCCCCCCCCCCCCCC*CCCCCCCCCCCCCCCCCCCCCCCCCCCCCCCCCCCCCCCCCCCCCCCCCCCCCCCCCCCC5CC5C*CCCCCCCCCCCCCC5CCCCCC5CCCCCCC5CCCCC*CCCCCCCCCCC*CCC5CCCCCCCCCCC5C5CCCCCCCCCC5CCCCCC5CCCC*C5CCCCCCCCCCCCC*CC5CC5C*5CCC5###
@VH01349:24:AACVJTHM5:1:1110:65059:23283 2:N:0:AGGTGAGA+GGCATAGA
TTGACGGGACTACCAGGGTTTCTAATCCCGTTTGCTCCCCTGGGTTTCGCGCCTCAGCGTCAATACCGGTCCAGGATGCCGCCTTCGCCACCGATGTTCCTCCAGATATCTACGCATTTCACCGCTACACCTGGAATTCCACATCCCTCTCCCGGATTCGAGCCTGCCAGTCTCGGACGCAGTCCCCGGGTTGAGCCTGGGGATTTCACGTTCGACTTAGCAGGCCGCCTACGCGCCCTTTACGCCAGTAATTCCGAACAACGCTTGCCCCCTGTGTATTACCGCGGCTGCTGGGACAGTG
+
CCCCCCCCC*CCCCCCCCCCCCCCCCCC*CCCCCCCC5CCCCC*CCCCCCCCCCCCCCCCCCCCCCCCCCC5CC*CCCCCCCCCCCCCCCCCCCCCCCCCCCC5CCCCCCCC*C*CCCCCCCCCCCC*C55CC*CCCCC5CCCCCCCCCC5CCCCCCCCCCCCCCCCC*CCCC*CCCCCCCCCC5CCCC*CCCCCCCCCCCC5CCCCCCCCC5CCC5CCCCCCCCCCCCC5CCCCCCCCCCC*C*CC5C*C*CCCCCCCCCC5*5CC55CCCC5CCCCC*C5*CC5CCCCCC*C**C*###
@VH01349:24:AACVJTHM5:1:1110:30047:23415 2:N:0:AGGTGAGA+GGCATAGA
TTGACGGGACTACTGGGGTTTCTAATCCCGTTTGCTCCCCTAGCTTTCGCGCCTCAGCGTCAAGAGTGGGCCAGGTAGCCGCTTTCGCCACTGGTGTTCCTCCCGATATCTACGCATTTCACCACTACACGGGGAATTCCGCTACCCTCTCCCACCTTCCAGCCGACCAGTATCCGATGCCGTTTTCCAGTTAAGCCGGAAGCTTTCACATCGGACTTGGCCAGCGGCCTCCGCGCGCTTTACGCCCAGTAAATCCGGACAACGCTTGCCACCTACGTATTACCGCGGCTGCTGGCACGCA
+
CCCCC5C*CCCCCC5CCCCCCCCCCC*CCCC5C*C*CCCCC55CCCCCCCCCCCCCCCCCCCC*CCCCCCCCCCCCCCCCCCCCC5C5CCCC5CC*CC*CCCCCCC*CCCCCCCCCCC5CCCCCCCCCCC5*CCCCCCCCCCCCC5CCCC*CCCCCCCCCCCCCCC5CCCCCCC5C5CCC5CC*CCC5*CCCCC5*CC5CCC*CC5C*55CC5CC*CCCCCCCCC*CC5C*CCCCCCCCCCC55CC55*CCC5C5CCCC5CCC5C5CCC5*CCC55CCCCC55C5C*CCC*CC*5C5*###
@VH01349:24:AACVJTHM5:1:1110:69490:23813 2:N:0:AGGTGAGA+GGCATAGA
TTGACGGGACTACAGGGGTATCTAATCCTGTTTGCTCCCCACGCTTTCGCACCTCAGCGTCAGTATCGAGCCAGTGAGGCGCCTTCGCCACTGGTGTTCCTCCGAATATCTACGAATTTCACCTCTACACTCGGAATTCCACTCACCTCTCTCGACCTCAAGACCAGGAGTTTCAAAGGCACTTCCAAGGTTGAGCCCTCGGATTTCACGTCTGACTTTCCGGTCCGCCTACGTGCGCTTTACGCCCAGTAATTCCGAACAACGCTAGCCGCCTCCGTATTACCGCGCCTGCTGGCACAGA
+
CCCCCCCCCCCCCCCCCCCCCCCCCCCCCCCCCCCCCC*CCCCCCCCCCCCCCCCCCCCCCCCCCCCCCC5CCC5CCC*CCCCCCCCCCCCCCCCCCCCCCCCCCCCCC*CCCC5CCCCCCCCCCCCCC5CCC*C*CCCCC*5CCCCCC5CCCCCCCCCCCC5CCCCCCC5CCCCCCCCCC*CCC*CCC*5CCCCCCCC*CCCCCCCCC*CCCCCC5CC*CCCC55C*5CC5CCCCCCCCCCCC5CC*555CCCCCCCCCCC*5CCCCCCC*CCCCCC*CC*55CCC*CC*CC5C5CC###
@VH01349:24:AACVJTHM5:1:1110:75871:24930 2:N:0:AGGTGAGA+GGCATAGA
TTGACGGGACTACCGGGGTTTCTAATCCTGTTTGCTCCCCACGCTGTCGCGCCTCAGTGTCAGCAATAGCCCAGCGGGCCGCCTTCGCCACCGGTGTTCTTCCGGATATCTACGCATTCCACCGCTACACCCGGAATTCCACCCGCCTCTACTATGCTCAAGCTTGCCAGTTCGCACGGCAGACCCGGGGTTGAGCCCCGGGCTTTCACCACACGCTAAACAAGCCACCTACGCGCCCTTTACGCCCAGTGATTCCGGACAACCCTCGGACCCTCTGTATTACCGCGGCTGCTCGCACACT
+
CCCC*CCCCCCCCCCCCCCCCCCCCCCCCCCCCCCCCCCCCCCCCCCCCCCCCCCCCCCCCCCCCCCC5CCCCC*CCCCCC5CCCC5CCCCCCCCCCC5CCCC*CCCCCCCCC5CCCCCCCCCCCCCCCC*CCCCCCCCCCCCCCCCCCCCCCCC5CCCCCCCCCCCCCCCCCCCCCCCCCCCCCCCCCCCCCCCCCCCCCC*CCCCCCCCC*CC*CCCCCCC5CCCCCCCCC5CC*CCCCCCCC*CCCCC5CCC**CCCCCC*CCCC*C5CCC5CCCCCCC55CCC55CC*C*C*C5###
@VH01349:24:AACVJTHM5:1:1110:47487:25290 2:N:0:AGGTGAGA+GGCATAGA
TTGACGGGACTACTGGGGTTTCTAATCCTGTTTGCTCCCCACGCTTTCGCGCCTCAGCGTCAGTACCGGTCCAGATGGCCGCCTTCGCCACCGGTGTTCTTCCCAATATCTACGAATTTCACCTCTACACTGGGAATTCCGCCATCCTCTCCCGGACTCAAGCCTCGCAGTATCAAATGCTATTCCCGGGTTGAGCCGGGGGGTTTCACATCTGACTTACAAGACCGCCTACGCGCCCTTTACGCCCAGTAATTCCGAACAACCCTAGCCCCCTTCGTATTACGCCGGCTGCTGGCACGTC
+
CCCCC5CCCCCCCCCCCCCCCCCCCCCCCCCCCCCCCCCCCCCCCCCCCCCCCCCCC*CCCCCCCCCCCCCCCCCCCCCCCCCCCCCCCCCCCCCCCCCCCCCCCCCCCCCCCCCCCCCCCCCCCCCCCCCCC5CCCC5CCCCCCCCCCCCCCCCCCCCCCCCCCC5*CCCCCCCCCC**CCCCCCCCCCCCCCCCC*CCCC*CCC*CCCCCCCCCCCCCCCCCC*CCCCCCCCCCCCCCCCCCC5CCCCCCCCCCCCCCCCC5CCC5*C*CCCCCCC*CCCC**C*5*C*CCCCCCC###
@VH01349:24:AACVJTHM5:1:1110:37697:27770 2:N:0:AGGTGAGA+GGCATAGA
TTGACGGGACTACCAGGGTTTCTAATCCTGTTTGCTCCCCACGCTTTCGCACCTCAGCGTCAGTACCGGGCCAGTGAGCCGCCTTCGCCACTGGTGTTCTTGCGAATATCTACGAATTTCACCTCTACACTCGCAGTTCCACTCACCTCTCCCGGACTCAAGGCTCTCAGTATCGAAGGCAGTTCTGGAGTTGAGCTCCAGGATTTCACCCCCGACTTAAGAGTCCGCCTACGTGCGCTTTACGCCCAGTGATTCCGAGCAACGCTAGCCCCCTTCGTATTACCGCGGCTGCTGGCACGTA
+
CCCCCCCCCCCCCCCCCCCCCCCCCCCCCCCCCCCCCCCCCCCCCCCCCCCCCCCCCCCCCCCCC*CCCCCCCCCCCCCCCCCCCC5CCCCCCCCCCCCCC5CCCCCCC5CCCCCCCCC*CCCCCCCCCCCCCCC5CCCCCCCCCCCCCC5CCCCCCCCCCCC*C5CCCC5CCCC*CCC*C*CCCCCC5CCCCCCCCCCCCCCCC5*CCCCCCCCCC**CCCCCCCCCCCCCC5C*CCCCCCCC*CC5CC5CCCCCCC55CC5CCCC5*C*C5CCCCC*C5CCC***5CCC5**C*55###
@VH01349:24:AACVJTHM5:1:1110:69452:30401 2:N:0:AGGTGAGA+GGCATAGA
TTGACGGGACTACCAGGGTTTCTAATCCCGTTTGCTCCCCACGCTTTCGTACCTCAGCGTCAGTGCAGGCCCAGCCGCCTGTCTTCACCTTTGGCGTTCCGATAGATATCAACGCATTTCACCGCTCCACCTATCGTTCCGGCGGCCCCTACCTGACTCTAGACGCGCGGTTCACCAAGCCGTTCCACGGTTAAGCCGTGGGATTTCACAAGATGCCTGCGCGCCCGCCTACGTACGCTTTAAGCCCAGTGATTCCGATTAACGCTCGAGGCCTCTGTATTACCGCGACTGCTGGCACGAT
+
CC5CCCCCCCCCCCCCCCCCCCCC*CCCCCCCCCCCCCCCCCCCCCCCCCCCCCCCCCCCCCCCCCCCCCCCCCCCCCCCCCCCCCCCCCCCCCCCCCCCCCCCCCCCCCCCCCCCCCCCCCCCCC*CCCCCCCC5C5CCCC5CCCCCCCCC*CCCCCCC*CCCCCCCCCCCCCCCCCCCCCCCCCCCCCCCCCCCCCCCCCCCCCCCCCCCCCC5CCCCCCCCCCC5CCCCCCCCCC*5CCCCCCCCCCCCCCCCCCCCCCCCCCCCCCC*CCCCCCCCCCCCCCCCCCCCC5CCCC###
@VH01349:24:AACVJTHM5:1:1110:21564:35191 2:N:0:AGGTGAGA+GGCATAGA
TTGACGGGACTACCGGGGTATCTAATCCTGTTTGATCCCCACGCTTTCGTGCCTCAGTGTCAATATATGCGTAGCCAGCTGCCTTCGCAATTGGTGTTCTATGTCATATCTAAGCATTTCACCGCTACATGACATATTCCGCTAACCTCCACAATATTCAAGATTGATAGTATCAATGGCAGTTTCCAAGTTAAGCTCGGAGATTTCACCACTGACTTACCAACCCACCTACGCACCCTTTAAACCCAGTGAATCCGGATAACGCTTGCACCCTCCGTATTACCGCGGCTGCTGGCACTCC
+
CCCCCCCCCCCCCCCCCCCCCCCCCCCCCCCCCCC5CCCCCCCCCCCC5CC5CC5CCCC5CCCCCCCC5CCCCCCCCCCC5CCCCCCCCCCCCCCCCCCCCCCC5CCCCCCCCCCCCCCCCCCCCCCCCCCCCCCCCCCCCCCCCC*C5CCCCCCCCCCCCC5CCCCCCCCCCCCCCCCCCCCCCCCCCCCCCCCCCCCCCC5CCCCCC*CCCCCCCCCCCCCC**CCCCCCCCC55CC5CCCCC5CCCCCC5C5C5CC5CCCCCCCC5C*CCCCCC5CCCCCCCC5CCCCCC55C55###
@VH01349:24:AACVJTHM5:1:1110:50744:37595 2:N:0:AGGTGAGA+GGCATAGA
TTGACGGGACTACCCGGGTATCTAATCCTGTTTGCTCCCCACGCTTTCGTGCATGAGCGTCAGTGCAGGCCCAGGGGGCTGCCTTCGCCATCGGTGTTCCTCCACATATCTACGCATTTCACTGCTACACGTGGAATTCCACCCCCCTCTGCCACACTCTAGCCTCCCAGTTTCAAACGCAGTTCCCAGGTTAAGCCCGGGGATTTCACATCTGACTTGAGAAGCCGCCTGCGCACGCTTTACGCCCAGTAATTCCGATTAACGCCTGCACCCTAGGTATTACCGCGCGTGCTGGCACGCA
+
C*CCCCC5CCCCCCCCCCCCCCCCCCCCCCCCCCCCCCCCCCCCCCCCCCC*CCCCC*C5CCCCC5CCCCCCCCCCCCCCCCCCCCC**CCCCCCCCCCCCCCCCCCCCCCCC5CCCCCCCCCCCCCCCCCCCCCCCC5CCC*CC5CCCC5*C55CCCCCCCCCC5CCCCCCCCCC5CCCCCCCCCCCC5CCCCCCCCCCCCCCCCCCCCCCCCCCCCCCCCCC*CCCCCCCCCCCCCCCCCCCCC55CC5CCCCCCCCCCCC55CCCCC55CCC55CCCCC*CCC5**CCCC5CCCC###
@VH01349:24:AACVJTHM5:1:1110:13649:37728 2:N:0:AGGTGAGA+GGCATAGA
TTGACGGGACTACTCGGGTTTCTAATCCTGTTTGCTCCCCACGCTTTCGCGCCTCAGCGTCAGGTCCGGACCAGAGAGCCGCTTTCGCCACCGGTGTTCCACCCAATATCTACGAATTTCACCTCTACACTGGGTATTCCACCCTCCTCTTCCGGCCTCCAGCCAAAGAGTCTCGGATGCACCTCCGAGGTTGAGCCCCGGGCTTTCACATCCGACTTCCTTGGCCGCCTACGCCCCCTTTACGCCCACTGATTCCGAACAACCCTAGCACCCTACGTATTACCGCGGCTGCTGGGACATG
+
CCCCCCCCCCCCCCCCCCCCCCCCCCCCCCCCCCCCCC*CCCCCCCCCCCCCCC5CCCCC5CCCCC5CCC5CCCCCCCCCCCCCCCCCCCC5CCCCCCCCCCCCCCCCC*CCCC5CCC5CCCCCC5CCCCCCCCCCCCCCCCCCCCCCCCC*CCCCCCCC5C5CCCCCCCCCCCCCCC*CCCCCCC5CCCCC*CCCCCC5CCCCCCCCCCCC*CC5CCCCCCCCCCCCCCCCCC**CCCCCCCCCC***CC*CCCCCCCC5CC55CCC*CC5CCCCCCCCCCC*CC55CCCCCCC5C5###
@VH01349:24:AACVJTHM5:1:1110:57693:39697 2:N:0:AGGTGAGA+GGCATAGA
TTGACGGGACTACACGGGTTTCTAATCCTGTTTGCTCCCCACGCTTTCGCGCCTCAGTGTCAGTTGCAGACGAGAAAGTCGCCTTCGCGACTGGTGTTCCTCCAAATATCTACGCATTTCACCGCTACACTTGGAATTCCACTTTCCTCTTCTGCACTCAAGTTCCCCAGTTTCCAATGACCTTCCACGGTTGAGCCGTGGGCTTTCACATCAGACTTATGGAACCACCTGCGCGCGCTTTACGCCCAATAATTCCGCACAACCCTTGCCACCTACCTATTACCGCCGCTCGTGGCACACA
+
CCCCCCCCCCCC5CC5CCCCCCCCCCCCCCCCCCCCCCCCCCCCCCCCCCCCCCCCCCCCCCCCC5CCC5C**CCCCCCCCCCC5CCC*C5CCCCCCCCCCCCCCCCCCCCCCC*5CCCCCCCCCCC*CCCCCCCCCCCCCCCCCCCCCCCCCCCCCCCCCCCCCCCCCCCCCCCCCCCCCCCCCCC**CCCCCCC5CCC*CCCCC*CC5CCCCC5CCC5CCCCC*CCCCCC5*C*CC5CCCCC5C*CCCCCC*5*C*555C5*5C5CCCCCCCC**5C5C55555*5555*5*55C5###
@VH01349:24:AACVJTHM5:1:1110:54568:40624 2:N:0:AGGTGAGA+GGCATAGA
TTGACGGGACTACTGGGGTATCTAATCCTGTTTGCTCCCCACGCTTTCGCGTCTCAGCGTCAGTATCCAACCAGGGGGCCGCCTTCGCCACCGGTGTTCCTCCCGATATCTACGCATTTCACCGCTACACCGGGAATTCCACCCCCCTCTTTGGTACTCTAGCTTGCCAGTTTCATGCGTCGTTCCTCGGTTAAGCCGAGGGATTTCACACATGACTTAGCAGACCGCCTACACGCCCTTTACGCCCAATTATTCCGAACAACGCTTGCACCCTCTGTATTACCGCGGCTGCTGGCACCGT
+
C*CCCCCCCCCCCC5CCCCCCCCCCCCCC5CCCCCCCC5CCCCCCCCCCCCCCCCCC*CCCCCCCCCCCCC*CCCCCCCCC5CCCCCCCCCCCCCCCCCCCC*CCCC5CCCCCCCCCCCCCCCCCCCCCCCCCCCCCCCCCCCCCCC5CCCCCCCCCCCCCCCCCCCCCCCCCCCCCC*C5CCCCCCCCCCCCC5CCCCCCC5CCCCCCCCCCCCCC5C5C5CCC*CCCCCCCCCCCCCCCCCC*CCCC5*CCCCCCCCCCCC5CCCC*C*CCC*CCCCC5CCC5C*5CCCCC5CCC*###
@VH01349:24:AACVJTHM5:1:1110:38265:40946 2:N:0:AGGTGAGA+GGCATAGA
TTGACGGGACTACTCGGGTTTCTAATCCTGTTCGCTCCCCACGCTTTCGCGTCTCAGCGTCAGTACCGTTCCAGAGAGCCGCTTTCGCCACGGGTGTTCTTCCTGATATCTGCGCATTTCACCGCTACACCAGGAATTCCACTCTCCTCTCCCGGACTCTAGCCAGATGGTTTCGGTCGACCTCTGGAGGTTGAGCCTCCAGTTTTCACAACCGACCTACCTGGCCGCCTACACGCTCTTTACGCCCAATGAATCCGGACAACGCTTGCCCCCTACGTATTACCGCGCCTGCTGGCACCGC
+
CCCCCC55CCCCC5CCCCCCCCCCCCCCCCCCCCCCCCCCCCCCCCCCCCCCCCCCC*CCCCCCCC5CCCCCCC5C5C*CCCCCCCCCCCCCCCCCCCCCCCCCCCCCC*CCCC*5CCCCCCCC5CCCCCCC*CCCCC5CCCC5CCCCCCCCCCCCCCCCCCCCCC*CCCCCCCCCCCCCCCCCCCCCCCCC5CCC5*C*CCCCC5CCCCCC*CCCCC55C*5CCCC55C5CCC5*55C55*CC*5CC55C*55555C5CCC*55C555C555555CCCC55*555555C**55555*###
@VH01349:24:AACVJTHM5:1:1110:27377:41647 2:N:0:AGGTGAGA+GGCATAGA
TTGACGGGACTACAGGGGTTTCTAATCCTGTTGGCTCCCCACGCTTTCGCTCCTCAGCGTCAGTACAGGCCCAGAGAACCGCCTTCGCCACCGGTGTTCCTCCCGATATCTGCGCATTTCACCGCTACACCGGGAATTCCATTCTCCCCTACCTCCCTCTAGCCTGCCCGTATCCACCGCAGACCCACGGTTAAGCCGTGGGCTTTCACGACAGACGCGACAAACCCCCTACGAGCTCTTTACGCCCAATAATTCCGGCCAACGCTTGCCCCCTACGTATTACCGGGGCTGCTGGCACAGG
+
CCCCCCCCCCCCCCCCCCCCCCCCCCCCCCCC*C5CCCCCCCCCCCCCCCCCCCCCCCCCCCCCCCCCCCCCCCCC5CCCCCCCCCCCCCCCCCCCCCCCCCCCCCCCCCCCCCCCC5CCCCCCCCCCCCCCCCCCCCCCCCCCCCCCCCCCCC*CCCCCCC5CCCCCC*CCCCCCCCCCCCCCC5CCCCCCCCCCCCCCCCCCCCCCCCCCC*5CCCCCCCCCC**5CCC5CCC5CCCCCCCCCCCCCC5CC5CC5CCCCCC5*CC5**C5C*CC5CCC5*555C*C5C5CCCC*C5###
@VH01349:24:AACVJTHM5:1:1110:41711:41931 2:N:0:AGGTGAGA+GGCATAGA
TTGACGGGACTACAGGGGTATCTAATCCTGTTTGCTCCCCACGCTTTCGTGCATGAGCGTCAGTGTTAGCCCAGGGGGCTGCCTTCGCCATCGGTGTTCCTCCAGATCTCTACGCATTTCACTGCTACACCTGGAATTCCACCCCCCTCTTCCACACTCAAGCCCCTCAGTTTCAAACGCAGTTCCCAGGTTAAGCCCGGGGATTTCACATCTGACTTAAGGAGCCGGCTGCGCACGCTTTACGCCCAGTAATTCCGATTAACGCCCGCACCCTACCTATTACCGCGGCTGCTGGCACGGG
+
CCCCCCCCC5CCCCCCCCCCCCCCCCCCCCCCCCCCCCCCCCCCCCCCCCC*CCCCCCCCCCCCCCCCCCCCCCCCCCCCCCCCCCCCCCCCCCCCCCCCC5CCCCCCCCCCCCCCCCCCCCCCCC*CCCCCCCCCCCCCCCCCCCCCCCCCCCCCCCC5CCCCCCCCCCCCCCCCCCCCCCCCCCCCC*CCCCC*CCCCCCCC5CCCCCCCCC5CCCCCC5C55CC5CC5CCCCC55CCCCC555*C5CCCCCCC55C5CC55CC5CCC*55C*C*CCC*C55C5CC5CC555CCCC###
@VH01349:24:AACVJTHM5:1:1110:16357:45130 2:N:0:AGGTGAGA+GGCATAGA
TTGACGGGACTACACGGGTATCTAATCCTGTTTGCTCCCCACGCTTTCGCGCCTCAGCGTCAATAACGGGCCAGATAGCCGCCTTCGCCACCGGTGTTCTTCCCAATATCTACGAATTTCACCTCTACACTGGGAATTCCACTATCCCCTCCCGTATTCAAGTCTACGAGTATCAAGCGCAGCCCCCAGGTTGAGCCCGGGAATTTCACGGCTGACTTGGTAAGCGGCCTACGCGCCGTTTACGCCCAGTAATTCCGAACAACCCTTGCCCCCTTCGTATTACCGCGGCTGCTGGCACCAG
+
CCCCCC5CCCCCCCCCCCCCC*CCCCCCCCCCCC*CCCC*C5C5CCCCCCC5CCCCC*CCCCCCCCCCCCCCCCCC*CCCCCCCCCC*CCCCCCCCCCCCCCC5CCCCCCCCCCCCCCCCCCCCCCC*CCCCCCCC5CCCCCCCCCCCCCCCCCCCCCCCC5CCCCC*CCCCCCCCCCCCCC*CCCCC5CCC5CCCCCCC5CCCCCCCCC*CCCC55CCCCC*CC*55CC5C5CCCC5CCCCCCC*CCCCC5CCCC*CC5CC5*CCC*CC*CCCCCCCCCC55C5CCC*C**CCCC*5###
@VH01349:24:AACVJTHM5:1:1110:21431:47326 2:N:0:AGGTGAGA+GGCATAGA
TTGACGGGACTACTCGGGTATCTAATCCTGTTTGCTCCCCACGCTGTCGCGCCTCAGCGTCAGCCACTGCCCAGCAGGCCGCCTTCGCCACCGGTGTTCTTCCGGATCTCTACGCATTCCACCGCTACACCCGGAATTCCACCTGCCTCTACAGTGCTCGAGCCGCTCAGTCCGCAAGGCCGATCCGGAGTTGAGCCCCGGACTTTCACCCCACGCTTGAGTCGGCCGCCTACGCGCCCTTTACGCCCAGTGATTCCGGACAACGCTCGCACCCTCCGTATTACCGCGGCTGCTGGCATGA
+
CCCCCCCCC5CCCCCCCCCCCCCCCCCCCCCCCCCCCCCCCCCCCCCCCCCCCCCCCCCCCCCCCCCCC*C*C*CC5CCCCCCCCCCCCCC5CCCCCCCCCCCC*CCCCCCCCCCCCCCCCCC**5CCCCCCCCCCCCCCCCCCCCCC*C5CCCC5CCCCCCCCCCCCCC*CCCCCCCCCCCCCCCCCC*CCCCCCC5CC5CCCCCCCCCC*C5CCC5CCCCC5C**CCCC55C*5C5CC5CCCCCCC*CCCCCC5C5CCCCCCCCCCC*CC*CCCCC5CCCCCCCC*5CC**CCCCC###
@VH01349:24:AACVJTHM5:1:1110:22889:47534 2:N:0:AGGTGAGA+GGCATAGA
TTGACGGGACTACAGGGGTTTCTAATCCTGTTTGCTCCCCACGCTTTCGCGCCTCAGCGTCAGGACCGGACCAGAGAGCCGCTTTCGCCACCGGTGTTCCACCCAATATCTACGAATTTCACCTCTACACTGGGTATTCCACCCTCCTCTTCCGGCCTCGAGCCCCAGAGTTTCGGCTGCACCTCCGGGGTTGAGGCCCGGGCTTTCACAGCCGACACCTGAACGCGCCTACCCGCCCTTTACCCCCAGTGATTCCGAACAACGCAAGCACCTTCGGTCTTACCGGGGCTGGTGGCACTGT
+
CCCCCCCCCCCCCCCCCCCCCCCCCCCCCCCCCCCCCCC*CCCCCCCCC*CC5CCCCCCCCCCCCCCCCCCCCCCCCC*CC*CCCCCCCCCCCCCCCCC5CCCCCCCCCCCCCCCCCCCCCCCCCCCCC5CC5CCCCCCCCC*CCCCCCCCC*CCCCCCCCC5CCC*CCCCCCCCCCCC*CC5CCCCCCCCC55C*CC*5CCCCCCCC**5CCC5CCC5CCC5*5CC5CCCCC*CCCCCCCCC**CC55CCC*5*C*CC55555**55555**5555*55555555*555*5555555###
@VH01349:24:AACVJTHM5:1:1110:58867:48178 2:N:0:AGGTGAGA+GGCATAGA
TTGACGGGACTACAAGGGTTTCTACTCCTGTTTGCTCCCCACGCATTCGCACCTCAGCGTCAATAACTGTCCAGTGAGTCGCCTTCGCCACTGGTGTTCTTCCGAATATCTACGAATTTCACCTCTACACTCGGAATTCCACTCACCTCTCCAGTATTCTAGCCATCCAGTTTCAAGGGCAGTTCCGGGGTTGAGCCCCGGGATTTCACCCCTGACTTGAAAAGCCGGCTACCCGCGCTTTACGCCCAGTAATTCCGAACAACGCTAGCTCCCTCCGTATTACCGCGGCTGCTGGCACTAG
+
CCCCCCCCCCCCCCCCCCCCCCCC*CCCCCCCCC5CCC*5CCC*CCCCCCCC*CCCCCC5CCCC5CCC*CCCCCCCCCCCCCCCCCCCCCCCCCCCCC5CCCCCCCCCCCCCCCC*CCCCCCCC5CCCCCCCCCCCCCCCC*C*CC*CCC5CCCC5CCCCCCCCCCCCCCCCC5C5CCCC*CCCC5CCCCCCCCCCCCC*C*C5CCCCCC*CCCCCCCCCCCCCCC5CCCCC*5C5CCCCCC5*C*CCCCCCCCC5CCC5*C55CCCC5C5*CCC*C*55*C5555CCCCC5CCCCCC###
@VH01349:24:AACVJTHM5:1:1110:20409:49484 2:N:0:AGGTGAGA+GGCATAGA
TTGACGGGACTACTGGGGTTTCTAATCCTGTTTGCTCCCCACGCTTTCGCACCTCAGCGTCAGTACCGGGCCAGTGAGCCGCCTTCGCCACTGGTGTTCTTGCGAATACCTACGAATTTCACCTCTACACTCGCAGTTCCACTCACCTCTCCCGGACTCAAGCTCCTCAGTATCGAAGGCAGTTCTGGAGTTGAGCTCCAGGATTTCACCCCCGACTTAAAGAGCCGCCTACGTGCGCTTTACGCCCACTGATTCCGAGCAACGCTAGCCCCCTTCGTATTACCGCGGCTGCTGGGACCTA
+
CCCCC55CCCCCCCCCCCCCCCCCCCCCCCCCCCCCCCCCCCCCCCCCCCCC5CCCC**CCCCCCCCCCCCCCCCCCCCCC*CCCCCCCCCCCCCCCCCCCCCCCCCCCCCCCCCCCCCCCC5CC5CCCCCCCCCCCCCCCCCCCCCCCC5*CCCCCCCCCCCC*CCCCCCCCCCC*CCC*CCC5C555CCC5CC*CCCCCCCCCCCC55CC*CC5*C5CCCCC55CCCCC55CC*CC*CC5CCCCC***CCC*CC*CC5CC5C55C5*C5CCCCC5CCC*C*5**5*5CC555C5C5###
@VH01349:24:AACVJTHM5:1:1110:25048:52835 2:N:0:AGGTGAGA+GGCATAGA
TTGACGGGACTACTGGGGTATCTAATCCTGTTTGCTCCCCACGCTTTCGCGCCTCAGTGTCAGTTACAGACCAGGAAGCCGCCTTCGCCACTGGTGTTCCTCCATATCTCTACGCATTTCACCGCTACAGATGGAATTCCACTTCCCTCTTCTGCACTCAAGTCGACCAGTTTCCAATGACCCTCCACGGTTAACCCGTGGGCTTTCACATCAGACTTAATCAACCACCTGCGCGGTCTTTACGCCCAATAATTCCGGATAACGCTTGCCACCTACGTATTACCGCGGCTGCTGGCCCATC
+
CCCCCCCCCCCCCCCCCCCCC5CCCCCCCCCCCCCCCCC5CCCCCCCCC*CCCCCCCCCCCC5CCC5CC5CCCCCCCCCCC5CCCCCCCCCCCCCCCC5CCCCCCCCCCCCCCC5CCC5CCCCCCCCCC*CCCCCCCCCCCCCCCCCCCCCCCCCCCC*CCCCCC5CCCC55CCCCCC*CCCCCCCCCCCCCC5**5CC55C*C5CCC5C5C5*CCCCCCCCCCC*CCCCC5C5C5*5CCCC*CCCCCCC5C5CC5C5CCCCC5CCCCCCC5CCC5CC*CCC*55*5*555CCCC**C###
@VH01349:24:AACVJTHM5:1:1110:28400:55240 2:N:0:AGGTGAGA+GGCATAGA
TTGACGGGACTACTAGGGTTTCTAATCCTGTTTGCTCCCCACCCTTTCGCGCCTCAGCGTCAGTTACAGGCCAGGAAGCCGCCTTCGCCACTGGTGTTCCTCCACATCTCTACGCATTTCACCGCTACAGGTGGAATTCCGCTTCCCTCTCCTGCACTCCAGTTCCCCAGTTTCCCATGGGTACCGGGGTTGAGGCCCGGGCTTAAACACAAGACTTAAAGAACCGCCTGCGCGCGCTTTAGGCCCATTAATTCCGGACAACCCTCGCCCCCTACGTATTACGGGGGCTGCTGGCACCCTT
+
CCCCC*5CCCCCCCCCCCCCCCCCCCCCCCCC5CCC5CCCCC*CCCCCC5C*CCCCCCCCCC5CCCCC*C5CC5CCCC5CCCCCCCCCCCCCCCCCCCCCCCCCCCCCCCC*CCCCCCCCC*C5CCCCC*CC5CCCCC5CC*CCCCC*5CCCCCCCCCC*CCCCCCCCCC*CCCCCCC5CCCCCCC*5CCCCCC*CCCCC5CCCCCCCC5CCCCCCCCC*CC5CCC*CC5*CCC*C*CCCC***5CC*C*5555555CC5C5*555*5***5555*555C5C***55*5555C5*555###
@VH01349:24:AACVJTHM5:1:1110:37432:55448 2:N:0:AGGTGAGA+GGCATAGA
TTGACGGGACTACTGGGGTTTCTAATCCTGTTTGCTCCCCACGCTTTCGCACTTGAGTGTCAGTACTGGACCAGAAGGCCGCCTTCGCCACTGATGTTCCTCCCGATATCTACGCATTTCACCGCTACACCGGGAATTCCGCCTTCCTCTTCCGTACTCCAGCAATGCAGTCTCGAATGCAATTCCCAGGTTGAGCCCGGGGCTTTCACACCGGACTTACGTCGCCACCTACGTGCGCTTTACGCCCAGTAATTCCGATTAACGCTCGCACCCTCTTTATTACCGCGGCTGCTGGCACTGA
+
CCCCCCCCCCCCCCCCCCCCCCCCCCCCCCCCCCCCCC*CCCCCCCCCC5CCCCCCCCCCCCCCCCCCCCCCCCCCCCCCCCCCCCCC5CCCCCCCCCCCCCC5CCCCCCCCCCCCCCCCCCCCC5CCCCCCCCCCCCCCCC*CCCCCCCCCCCCCCCC*CCCCCCCCCCCCCC5CCCCCCCCC5CCCCCCCCCC5CCCCCCCCCCCCCC*C**C5C5CCC55C*CCCCCC55CC5C*CCCCC5*CC5*CC5CCCCC*555555555C5C55C5*5**5555*5555C555C5CC5C*###
@VH01349:24:AACVJTHM5:1:1110:42696:55599 2:N:0:AGGTGAGA+GGCATAGA
TTGACGGGACTACCCGGGTATCTAATCCTGTTTGCTCCCCACGCTTTCGCCCCTCAGCGTCAGTTATAGGCCAGAAAGTCGCCTTCGCCACTGGTGTTCCTCCACATATCTACGCATTTCACCGCTACACGTGGAATTCCACTTTCCTCTCCTACACTCAAGCCACCCAGTTCCCCATGCGATCCAAGGTTGAGCCTTGGGTTTATACATAAGACTTAAATAGCCGCCTGCGCGCGCTTTACGCCCAATAATTCCGGACAACGCTTGCCCCCTACGTATTACCGGGGCTGCTGGCACCGAA
+
CCCCCCCCC*C5CCCC5CCCCCCCCCCCCCCCCCCCCCCCCCCCCCCCCC*CCCCCCCCCCCCCCC*CCCCCCCCCCCCCCCCCCCCCCCCCC*CCCC*CCCCCCCCCCCCCCCCCCCCCCCCCC55CCCCCCCCCC*CCCCCCCC5CCCCCCCCCCCCCCCCCCCCCCCCCCCCCCCCCCCCCCCCCCCCCC5CCCCCCCC5CCCCCCCCCCCCCCCCCC*CCCCCCCC*CC*5CCCCCCCCCCCCCCC5C5CCCCCCCC*55CCCCC*CCCCCCC*CC5555*55*5555C5CCC*###
@VH01349:24:AACVJTHM5:1:1111:37621:1189 2:N:0:AGGTGAGA+GGCATAGA
TTGACGGGACTACTGGGGTTTCTAATCCTGTTCGCTCCCCACGCTTTCGCGCCTCAGCGTCAGTTACAGACCAGAGAGTCGCCTTCGCCACTGGTGTTCCTCCACATCTCTACGCATTTCACCGCTACACGTGGAATTCCACTCTCCTCTTCTGCACTCAACTTCCCCAGTTTCCAATGACCCTCCCCGGTTGACTCGGGGGCTTTCACATCAGACTTAAGAAACCGGCTGGCCCCGCTTTACGCCCAATAAATCCGCACAACGGTTCGCACCTACGGATTTCCGGGGGTGGTGGCCGAGC
+
CCCCCCCCC5CCCC*CCCCCCCCCCCCCCCCCCCCCCCC*CCCCCCCC*CC5CCCCCCCCCCCCCCCCCC*CCCCCC*C55CCCCCC*5CCCCCCCCC*CCCCCC*555**5CC55*CC5C5CCC5CCC*C5CC5CCC*C5CCCC*C5**5*555555*55*55***55*555*5555*55*555555*5555*5*5*5555*5*5555555*5C*5CC5555C555*5*55***55**55*55555****55555*5555**5**5*555*5*5**5**5**55*5*5555555**5###
@VH01349:24:AACVJTHM5:1:1111:59170:1265 2:N:0:AGGTGAGA+GGCATAGA
TTGACGGGACTACTAGGGTTTCTAATCCTGTTTGCTCCCCACGCTTTCGCGCCTCAGTGTCAGTTTCTGACCAGAAAGTCGCCTTCGCCACTGGTGTTCCTCCATATCTCTACGCATTTCACCGCTACACATGGAATTGCACTTTCCTCTTCTCCACTCAAGTGTCCGAGTTACCAATGTCCCTCCCCGGTTGAGCCGTGGGGTTTCACATCACACTTAAGAAAACACCTCCGCGCGCTTTACGCCCAATAATTCCGCATTACGGATGGCACCTACGTATTACGGCGGCTGGTCGCAGCTA
+
5C55C5C5CC*C*55C5CCCCC55C555555**555C5CC5C*5C*55CC5*5*C*555*555*5*5*555*C*55C5555C555555*5555555C5C*5C*55C5CCCC*C*55C*5*5C55555C5*555*5C55*55**55*55555*5555555**5**5555*555*5*5*55555555***5555*555**5*5*5555*555****55*555555***555555*5**555*5*5555*55555555***5**5*5*5*5**55**55*5555**55**5*5*555*5*5###
@VH01349:24:AACVJTHM5:1:1111:64055:3007 2:N:0:AGGTGAGA+GGCATAGA
TTGACGGGACTACAGGGGTTTCTAATCCTGTTCGCTACCCACGCTTTCGTCCATCAGCGTCAATGTATTATTAGTAACCTGCCTTCGCAATTGGTATTCCATGTAATCTCTAGGCATTTCACCGCTACACTACATATTCTAGTTACTTCATAATAATTCAAGTTCTACAGTATCAATGGCAGTTCGACAGTTAAGCTGCCGGATTTCACCACTGACTTATAAAACCGCCTACGGACCCTTTAAACCCAATGATTCCGTATAACGGTTGGATCCTCCGTATTACCGCGGCTGCTGGCACGTC
+
CCCCCCCCCCCCCCCCCCCCCCCCCCCCCCCCC5CCCCCCCCCCCCCC*CCCCCCCC5CCCCCCCCCCCCCCC*CCCC555CCCCCC5CCCCCCC5CCCCCCCCCCCCC5CCCCCC5CCCCCC*5CCCCCCCCCC5CCCCCCCCCCCCCCCCCCC*CCCCCCCC*CCCCCCCCCCCCCCC55CCCCCC5CCCCCCCCC*CCCCCCCCC5CCCCCCCCCCC5CCCC*C*CCC5CCC5CCCCCCCCCC*CCCCCCC*CC*CCCCC5*CC5CCCCC5C*C5CCC*5*55C5*555CCC5C5###
@VH01349:24:AACVJTHM5:1:1111:43681:3385 2:N:0:AGGTGAGA+GGCATAGA
TTGACGGGACTACAAGGGTTTCTAATCCTGTTTGCTCCCCACGCTTTCGCGCCTCAGCGTCAGTGTCGGTCCAGATGGCTGCCTTCGCCATCGGTGTTCTTCCCAATATCTACGAATTTCACCTCTACACTGGGAACTCCACCATCCTCTCCCGAACTCTAGCGTGCCAGTCTCAACCGCGGTTCCCAGGTTGAGCCCGGGGCTTTCACGCCTGACTTGACACACCGCCTACGCGCCCTTTACCCCCAGTAATTCCGAACAACGCTAGCCCCCTTCGTATTACGCCGGCTGCTGGGACTCT
+
CCCCCCCCCCCCCCCCCCCCCCCCCCCCCCCCCCCCCCCCCCCCC5CCCCC5CCCCC*CCCCCC5CCC5CCCCCCCCCCCCCCCCCCCCCCCCCCCCCCCCCC5CCCCCCCCC5C55CCCCC5CCCCCCCCCCCC5CCCCCCCCCCCCCCCCCCCCCCCCCCCCCCCCCCCCCCCCCCCCC5CCCCCC*CCCCCCCCC*CC*CCCCC*CC*CCCCCCCCCC*5CCCCC5C55CCCCCCCCCC**C*CCCC555C5CCCCCCCC*CCC5C*5*555C55CCCC5**5CC55**5CC*CC###
@VH01349:24:AACVJTHM5:1:1111:27301:4124 2:N:0:AGGTGAGA+GGCATAGA
TTGACGGGACTACTGGGGTTTCTAATCCTGTTCGATCCCCACGCTTTCGCGCCTCAGCGTCAGTATGATGCCAGGTGGCTGCCTTCCCCATCGACGTTCCTTCCGATCTCTACGCATTTCGCCGCTACACCGGAAATTCCACCACCCTCTCATCTACTCTAGTGCGATAGTTTGCGATGCACTTCCCAGGTTAAGCCGGGGGCTTTCACATCACACACATCACACCGGCTACGCGCCCTTTACGCCCAGTAAATCCGATTAACCGTCGCACCCACTGTATTACCGCGGCTGCTGGCACTCA
+
CC*CCC5CCCCC*CCCCCCCCCCCCCC*CCCCC5CCCC*CCCC5CCCCCCCC*CCCC*CCCCCCCCCCCCCCCCCCCCCCC5CCCC*CCCCCCCCCCCCCCCCCCCCCCCCCC*CCCCCCCCCCCCCCCCCCCCC5CCCCCCCCCCCC5CCCCCCCCCCCC5CC5CCC*CCC5C55CCCCCC5CCCCCCCCC5*CC5*CCC55CCCCCCCCCC*CCCCCC*C5CC5**5CCCCCCCC**CCCCCCC*CCCCC5C55*C5C55C**C555CC*C***55C*C5555555*5C55*CCC*###
@VH01349:24:AACVJTHM5:1:1111:34970:4559 2:N:0:AGGTGAGA+GGCATAGA
TTGACGGGACTACCGGGGTTTCTAATCCTGTTTGCTCCCCACGCTTTCGCGCCTCAGCGTCAGGACCGGACCAGAGAGCCGCTTTCGCCACCGGTGTTCCACCCAATATCTACGAATTTCACCTCTACACTGGGTATTCCACCCTCCTCTTCCGGCCTCGAGCCAAAGAGTATCGGCCGCACCTCCGGGGTTGAGCCCCGGGCTTTCACGAGCCGACTGCCTTGGCCGCCTACGCGCCCTTTACGCCCAGTGATTCCGAACAACGCTAGCACCCTGCGTGTTACCGCGGCTGCTGGGACGT
+
CCCCCCCCCCC*CCCCCCCCCCCCCCCCCCCCCCCCCC5CCCCCCCCCCCCCCCCCCCCCCCCCCC*CCCCCCCCCCCCCC*CCCCCCCCCCCCCCCCCCCCCCCC5CCCCCCCCCCCCCCCCCCCCCC5CC*CC5CCCCCCCCCCCCCCCCCCCCCC*CCCCCCCC**CCCCCCCCC5*CCCC*CCCCC5CCCCC55CCCC*CCC55C*CCCCCCCCCCCCCC5*CC55555555C**CC5C55*CC5**555555*5555555*55*55C5555555555C555C55*55555CC*###
@VH01349:24:AACVJTHM5:1:1111:63430:8024 2:N:0:AGGTGAGA+GGCATAGA
TTGACGGGACTACCAGGGTATCTAATCCTGTTTGCTCCCCACGCTTTCGCACATGGGCGTCAGTATTGGTCCAGGAAGTCGCTTTCGCCAGTGATGTTCCTTCCGATATCTACGCATTTCACCGCTACACCGGAAATTCCACTTCCCTCTCCCATACTCTAGCAATGCGGTCTCGAATGCAGTTCCCAGGTTAAGCCTGGGGATTTCACAGCCGACTTGCAAAGCCGCCTACGCGCGCTTTACGCCCAGTAATTCCGATTAACGCTCGCACCCTCTGTATTACCGCGGCTGCTGGCACTGC
+
CCCCCCCCCCCCCCCCCCCC5CCCCCCCCCCCCCCCCC*CCCCCCCCCCCCCCCC*CCCCCCCCCCCCCCC5CCCCCCC5CCCCCCCCCC*CCCCCCCC*CCCCCC5CCCCCCCCCCCCCC5CCCCCCCCC*CCCCCCCCCCCCCCCCCCCCCC*CCCCCCCCCCC55CCCCCCCCCCCCCCCCCC*CCCCCCCCCCCCCCCCCCCCCCC5C55CCCC*5C5CCC5CCCCCCCC*CCCCCCCC5CC55*CC**CCCCCC5CC*5*C*CCCC5C5C5*C*555555555**5555*55*###
@VH01349:24:AACVJTHM5:1:1111:44343:10068 2:N:0:AGGTGAGA+GGCATAGA
TTGACGGGACTACAAGGGTATCTAATCCTGTTTGCTATCCACGCTTTCGCGCCTCAGCGTCAGTTGCAGACCAGAGAGCCGCCTTCGCCACTGGTGTTCCTCCACATATCTACGCATTTCACCGCTACACGTGGAATTCCACTCTCCTCTTCTGCACTCAAGCCAATCAGTCTCCAATGACCTTCCACGGTTAAGCCCTGGGATTTCACATCAGACTTAATCGGCCGCCTGCGCGCCCTTTACGCCCAATAATTCCGGACAACGCTTGCCACCTACGTATTACCGCGGCTGCTGGCACCCC
+
CCCCC5CCCCCCCCCCCCCCCCCCCCCCCCCCCCCCCCCCCCCCCCCCC5CCCCCCCCCCCCCCCCCC*CCCC*C*5CCCC*CCCCCCCCCCCCCCCCCCCC5CCCCCCCCCC*5CCCCCCC*C5CCCCCCCCCC*CCCCCCCCCCCCCCCCCCCCCCCCCCCCCCCCCCCCCCCCCCCCCCCCCCCCCCCCCCCCC*CCCCCCCCCCCCCCCCCC5CCCCC*CCCC5CCCCCCC5CCCCCCCC5C*CCC*CCCCC*CC55555CC5*CCC5CCC5*CC55C*555555C5C5C5CCC###
@VH01349:24:AACVJTHM5:1:1111:17152:10220 2:N:0:AGGTGAGA+GGCATAGA
TTGACGGGACTACTCGGGTTTCTAATCCTGTTTGCTCCCCACGCTGTCGCGCCTCAGCGTCAGGCGCCCCCGGGAGGGGGCTCCCTGCCCAGCGGGCCGCCTTCGCCACCGGTGTTCTTCCGGATCTCTACGGATTCGACCGCTACACCCGGAATTCCCCCCGCCCCTACAGTGCTCGAGCACGCCAGTCCGCACGGCCCACCCGGGGTTGAGCCCCGGGGTTTCACCACAAGCTTGACGTGCCGCCTACGCGGCCTTTACGCCCAGTGATTCCGATTAACGGTTGCACCCTCCGTATGTC
+
CCCCCCCCCCCCCCCC5CC5CC5C5CCCCCCCCCCCC5CCCCCCCCCCCCC5CCCCCC*CCCC*C5CCC*CC*C**CCCC*C*CCC5C5*C*C*55**55C*CCCCCCCCC5CC5CC5C*CCCCC*C*CC*C*5CCC*CCCC55*CC5C5CC5CC*55**CC55CC5C*5C*5C*5*5C*5C*5555*5*555*5C5***555555555C5C5555C5C5*CCC55*5C*555*55*5*55*55555555C*5*55*55555***5*55**5555555*5**55555555**555555###
@VH01349:24:AACVJTHM5:1:1111:70096:10788 2:N:0:AGGTGAGA+GGCATAGA
TTGACGGGACTACACGGGTATCTAATCCTGTTTGCTCCCCACGCTTTCGCGCCTCAGTGTCAGTTACAGACCAGAAAGTCGCCTTCGCCACTGGTGTTCCTCCAAATCTCTACGCATTTCACCGCTACACTTGGAATTCCACTTTCCTCTTCTGCACTCAAGTTCCCCAGTTTCCAATGACCCTCCACGGTTGAGCCGTGGGCTTTCACATCAGACTTAAGGAACCACCTGCGCGCGCTTTACGCCCAATAATTCCGGACAACCCTTGCCACCTACGTATTACCGCGGCTGCTGGCACTGT
+
CCCCC5CCCCC5CCCCCCCCCCCCCC55CCCCCC5CCCCCCC*CCCCCCCCC*CCC5*CCCCCCCCCCCC5CCCC5CCCCCCCCCCC5CCCCCCCCCCCCCCCCC5CCCCCCC5CCCCCCCCCCCCC*CCCCCCCCCCCCCCCCCC*CCCCCCCCCCCC5CCCCCC5*C*CCCCCCCCCCC5CCCCCCCCCCCCCCC5CCC5*CCCCCCCCCCCCCCCCCCCCCC5C*CCCCCCCCC*CCC5C5C*C5CCC5C5CCCCCCCCC*CCC5CCCCCC*5CCCC*CCCCC555*CCC5CCCC###
@VH01349:24:AACVJTHM5:1:1111:23855:16543 2:N:0:AGGTGAGA+GGCATAGA
TTGACGGGACTACAGGGGTTTCTAATCCTGTTTGCTCCCCACGCTTTCGCGCCTCAGCGTCAGTTACGGTCCAGATGGCCGCCTTCGCCACCGGTGTTCTTCCCAATATCTACCAATTTCACCTCTACACTGGGAATTCCACCATCCTCTCCCGCACTCAAGCCAGCTCAGTCTCAAGCGCAATTCCCGGGTTGAGCCCAGGCCTTTCACGCCTGACTTGAGCACGCGCCTGCGGGCCCTTTACGCGCAGTAATTCCGAACAACGCTACCCCCCTCCGTATTACCCCGGGTGCTGGCATAT
+
CCCC5CCCCCCCCCCCCCCCCCCC5CCCCCCCCCCCCCC*CCCCCCCCC*C*CCCCC5CCCCCCCCC5CCCCCCCCCCCCC*CCCC5CCCCCCCCCCCCCCCCCCCCCCCCCC*CCCCCCCCCCCCCCCCCC5CCCCCCCCCCCCCCCCC5*CCC*CCCCCC*CCC5CC*CCCCCCC*CCCCCCCCCC55CCC5CCC*C5CC5*CCCCCC5*CCCCCC5CCC*C*C5CCCC5C55C*CCCCC5CCC*C5C5CCCC55C5CCCC55C***CCCC5CCC*555C*555****5555C***###
@VH01349:24:AACVJTHM5:1:1111:63809:18209 2:N:0:AGGTGAGA+GGCATAGA
TTGACGGGACTACACGGGTATCTAATCCTGTTTGCACCCCACGCTGTCGCGCCTCAGGGTCAGCCATGGCCCAGCAGGCCGCCTTCGCCACCGGTGTACTTCCGGATCTCTACGCATTCCACCGCTACACCCGGAATTCCACCTGCCTCTACCATGCACCAGCACCGCATTTCGCACGGCCGACCGGGTGTTGAGGCCGGGGCTTTCACCGGACGCTTCCTGTGGCAGCTACCCGCCCTTTTCGCCCAGTTATACCGGAAAACCCTCGCACCCACCCTCTTACCGCTGCTGGGCGCACCAG
+
*C*CCC*CCCC*5*5555CC555555**5555C*5*55555555C5555C5*CC5CC*CC***5555CC*555**5555*55CCCCCCCC555*CCC*C55555C5CCC*CCCC*CC5C55CC55*CCC5CC**C5C5CCC5*C*CC5555C5C555*5*55*55555**555**5***55*555*555555555*55**5555555*55555*555C*55*55555*5555*555*5555*55*55555*55*5555555555*5**55555*55***5555*5***55555*5555###
@VH01349:24:AACVJTHM5:1:1111:64377:18966 2:N:0:AGGTGAGA+GGCATAGA
TTGACGGGACTACACGGGTATCTAATCCTGTTTGCTCCCCACGCTGTCGCGCCTCAGCGTCAGCCATGGCCCAGCAGGCCGCCTTCGCCACCGGTGTTCTTCCGGATCTCTACGCATTCCACCGCTACACCCGGAATTCCACCTGCCTCTACCATGCTCGAGCACCGCAGTTCGCACGGCCGACCCGGAGTTGAGCCCCGGGCTTTCACGCCACGCTTGCTGTGCCACCTACGCGCCCTTTACGCGCAGTGATTCCGGACAACGCTCGCACCCTCCGTATTACCGCGGGTGGCGGCACCAG
+
CCCCCCCCC5CCCCCC*5CCCCCCCCCCCCC*CCCCCCCCCCCCCCCCCCCCCCCCCCCCCCCCCCCC5*C5CC5CC*CCC*CCC*C5CCCCCCCCCCCCCCCCCCCCCCCCCCCCCCCCCCCCCCCCC55CCCCCCCCCCC*C55**C5C*CCCC*CC*C55CCCC5CCCC5CC5*CCC*CCC5C5CC5CCCCCCC5CC*C*C5CCC55*5CCC**CCCC55CCC5CCCC*C5CCCCC5CCCC5C5CCC5CC55CCCC*CCCCCCCCCCC5CC*5CCCCC5C*C*C*5C**CCCCC5###
@VH01349:24:AACVJTHM5:1:1111:63752:19023 2:N:0:AGGTGAGA+GGCATAGA
TTGACGGGACTACAAGGGTATCTAATCCCGTTCGCTCCCCTGGCTTTCGCGGCTCAGCGTCAGGTGCAGCCCAGTAGGCCGCCTTCGCCTCTGGTGTTCCTCCGGATCTCTACGCATTTCACCACTCCACCCGGAATTCCGCCTACCTCTACTGCCCTCCAGCGATCTAGTTTCCAATGGCCTCGCCCGGTTGAGCCGGGAGGTTTCACATCACACTTAGACCACCGCCTGCCCCCCGTTTACGCCCAGTAACTCCGGAAAACCCTTGCCTCCTACGTTTTACCCCCGCTGCTGGCACTAT
+
CCCCCCCCCCCCCCCCCCCCCCCCCCCCCCCCCCCC5C*5CCCCCCCCCCCCCCCCCCCCCCCCCCCC**CCC*CCCCC5C*CCCCCCCCCC5CC*CC*CCCCCCCCCCCCCCCCCCCCCCCC5CC5**CCCC5*CCCCCC5CC*CCCCC5CC5*C*C5C***5*55555555555CC555*C*CCC555CCCC55C*5*CC*CC5C555CCC*CC*5C*555555555*5555***55555*555*5*CC5555555C*5***55555*55*555*555*55**5*5555555555*###
@VH01349:24:AACVJTHM5:1:1111:33948:21636 2:N:0:ACGTGAGA+GGCATAGA
TTGACGGGACTACCGGGGTTTCTAATCCCGTTCGCTCCCCACGCCTTCGCGCCTCAGCGACAGGGACGGCCGAGCCGGCCGCCCTCGCCACGCGTGTTCCGCCTCATCTCTACGCATTTCACCACTACACCAGGCATTCCACCGGCCCCTGCCCCCCTCAAGCGGCGCGGTCGCCGACGACCATCCCCGGTTGAGCCGGGGGCTTTCACCCCGGACCCACGCCGGCCCCTGCGCGCCCTTTACGCCCAGTAACTCCGGACAACCGACGGCCCCCACGTATCACCGCGCCTGCTGGCACCCG
+
CCCCCCCCCCCC**CCC*CCC*CC5CCC*CCCC5CCC5CCCCCC*5CCC5CC*CCCCC**55CC5*C5C***5CCCCC*555555C5CCC5**C*CCC5C5CCC*CCCCCCC*CCCCCCCC5C55CCC5C*55*CC55C*C55CCCCCCC*CC*C55C55C55*C5CCCCC***5*C5*CC**55CC5*555555555555*55555C5**5*555*5555****5555555C*5C*5CC5C5C*CC**5555C55555555**55555*5555555**5***555**55*5555*55###
@VH01349:24:AACVJTHM5:1:1111:30464:22469 2:N:0:AGGTGAGA+GGCATAGA
TTGACGGGACTACACGGGTATCTAATCCTGTTTGCTCCCCACGCTTTCCCACCTCAGCGTCAGTACCGATCCAGTGGGCCGCCTTCGCCACGGGTGTTCTTCCTAATATCTACGAATTTCACCTCTACACTAGGAATTCCACCCACCTCTATCGGACTCGAGACCAACAGTATCAAAGGCAGTTCCGAGGTTGAGCCCCGGGATTTCACGCCTGACTTGAAAGTCCGCCTACGTGCGCTTTACGCCCAGTGATTCCGAACAACCCTAGGCCCCTTCGTATTACCGCGGCTGCTGGCACATC
+
CCCCCCCCCCCCCCCCCCCCCCCCCCCCCCCC*CCCCCCCCCCCCCCCCCCCCCCCCCCCCCCCCC*CCCC*CCCCCCCCCCCC5C5CCCC*C5CCCC*CCCCCCCCCC*C5CCCCCCCC*CCCCC5CC*C5CCCCCCCCCCCCCCCCCCCCC*CCCCCCCC***CCC**CCCCCCCC5C5*CC5*C5C5CC*CCCCCCC*5CCCCCC55*5CCCC555CCC555C5CCCCC*CCC*5C5C**C5C5CCCCC5CCC5555C5C*55CC**555555555*55*555*C*555555*5*###
@VH01349:24:AACVJTHM5:1:1111:76856:22734 2:N:0:AGGTGAGA+GGCATAGA
TTGACGGGACTACCCGGGTATCTAATCCTGTTTGCTCCCCACGCTTTCGTGCCTCAGTGTCAGTGCTGGTCCAGGTAGCCGCCTTCGCCACGGATGTTCCTCCCGATATCTACGCATTTCACTGCTACACCGGGAATTCCGCTACCCTCTACCGCACTCTAGACTGCCAGTATCCAATGCAATTCCCAGGTTGAGCCCAGGGCTTTCACATCAGACTTAACAAACCACCTACCCACGCTTTACGCCCAGTAATTCCGAGTAACGCTTGCACCCTTCGTATTACCGCGCGTGCTGGCACATG
+
CCCCCC5CCCCCCCCCCCCCCCCCCCCCCCCCCCCCCCCCCCCCCCCCCCC*CCCCCCCCCCCCCCCCCCCCCCCCCCCCCCCCCCCCCCCCCCCCCC*CCCC*CC5CCCCCCCCCCCCCCCC5CCCCCCC5*CCCCCCCCCCCCC5CCCCCCCCCCCCCCCCCCCCC*CCCCCCCCC5CCCCCCCCCCCCCCCC*C5CCCC5CCC*C5CC5CCCCCC5CCC5C5CCCCC5C*CCCCCCCC5C5CCC5CCCCCCCC5CC5CCC5CCC5CC5CCCC5CCCC5CCC5C5**CCCCC5CCC###
@VH01349:24:AACVJTHM5:1:1111:44552:23680 2:N:0:AGGTGAGA+GGCATAGA
TTGACGGGACTACTAGGGTTTCTAATCCTGTTTGCTCCCCACGCTTTCGCTCCTCAGCGTCAGTACTGGCCCAGAGAACCGCCTTCGCTACTGGTGTTCCTCCCGATATCTGCGCATTTCACCGCTACACCGGGAATTCCATTCTCCTCTACCAGACTCTAGCCACAGCAGTATCGACTGCAGTTCCGAGGTTAAGCCCCGGGATTTCACAGCCGACTTGCTGAGCCGCCTACGAGCTCTTTACCCCCAATAATACCGGACAACGCTAGCCCCCTACGTATTACCGCGGCTGCTGGGAGTC
+
CCCCCCCCCCCCCCCC5CCCCCCCCCCCCCCCCCCCCCCCCCCCCCCCCCCCCCCCCCCCCCCCCCCCCCCCCC55CCC5CCCCCCCCCCCCCCCCCCCCC5C*CCCCCCCCCCCCCCCCC5CCCCCCCC55CC5CCCC5CCCCCCCC*CCCCC5CCCCCCCCCCCCCCCCCCCCCCCC*CCCCCCCCC*CCCCCCCCCCCCCCCCCCC*CC*CCCCCCCCC*CC*C*CCCCCCCC*CCCCCC**CC5CC*CCC**CC55CCCC*CC*555CCCCCC5*CC5C5**55CCC5*55C*5###
@VH01349:24:AACVJTHM5:1:1111:56746:24475 2:N:0:AGGTGAGA+GGCATAGA
TTGACGGGACTACACGGGTATCTAATCCTGTTTGCTCCCCACGCTTTCGCGCCTCAGCGTCAGAACTGGTCCACCTGGCCGCCTTCGCCACGAGTGTTCTCCCCCATCTCTACGCATTTCACCGCTACACGGGGAATTCCACCAGCCCCTCCCAGCCTCAAGTCTCACAGTTTCTGCGGCTGAACACGGTTGAGCCGTGTGATTTCACAGCAGACATATGAGACCGCCTGCGGGCCCTTTACGCCCAATAATTCCGAACAACGCTTGCCCCTTCCGTATTACCGCGGCTGCTGGCACGTAG
+
CCCCCCC*CCCCCCC5CCCCCCCCCCCCCCCC5*CCCCCCCCCCCCCCCCCCCCCCCCCCCCC5CCCC*CCC5*5CC*CC*CCCCCCCCCCCCCCCCCCCCCCCCCCCCCCCCC*CCC5CCCCCCCCCCCCCCCCCCCCCCCCC5CCCCCCCCCCCCCCCCCCCCCCCCCCCCCCCCCCCCC*C5CCCCCCCCC5CCCCCCCCCCCCCCCCCCCCCCCCCCCCCCCCCCCC*555CCCC*CCCCCCC**55C*55*5555555*55555555C*C5C555CC5CCC5*CCC5CCCC**###
@VH01349:24:AACVJTHM5:1:1111:25048:25157 2:N:0:AGGTGAGA+GGCATAGA
TTGACGGGACTACTCGGGTATCTAATCCTGTTTGCTCCCCACGCTTTCGCGCCTCAGCGTCAGTTACAGACCAGAAAGCCGCCTTCGCCACTGGTGTTCTTCCACATCTCTACGCATTTCACCGCTACACGTGGAATTCCGCTTTCCTCTTCTGTACTCAAGTTCTCCAGTTTCCAATGACCCTCCACGGTTGAGCCGTGGGCTTTCACATCAGACTTAAAGAACCGCCTGGGCGCGCTTTACGCGCAATAATTCCGGACAACGCTTGCCACCTACGTATTACCGCGGCTGCTGGCACGAG
+
CCCCCCCCCCC5CCCCCCCCCCCCCCCCCCCCCC*CCCCCCCCCCC5CCCCCCCCCCCCCC5CCCCCCCCCCCCCCCC*CC5CCCCCCCCCCCCCCCCCCCCCCCCCCCCCCCCCCCCCCCCCCCCCCCC*CCCCCCCCCCCCCCC5CCCCCCCCCCC*CCCCCCCCCCCCCCCCCCCCCCCCCCCCC5CCCCCC*CCCCCCCCCCCCCCCCCCCCCC5CCCCCCCC*CCC*CCC*CCC*CCCCC5CCCCCCC*CCCCCCCCC5*CCCCCC*C5C5*CCC*CC5CC5C*CC*C5C55*###
@VH01349:24:AACVJTHM5:1:1111:59208:27694 2:N:0:AGGTGAGA+GGCATAGA
TTGACGGGACTACAGGGGTATCTAATCCTGTTCGCTACCCACGCTTTCGCGCCTCAGCGCCAGTATGATGCCAGGTGGCTGCCTTCGCCATTGACGTTCCTTCCGATCTCTACGCATTTCACCGCTACACCGGAAATTCCGCCACCCTCTCATCTACTGCAGTCATGTCGTTTGCGATGCACTTCCCAGGTTAAGCCCGGGGCTTTCACATCACACTCACATCACCGCCTACGGGCCCTTTACGCCCAGTAAATCCGATTAACGCTCGCACCCTCTGTATTACCGCGGCTGCTGGCACTAT
+
CC5CCCCCCCCCCCCCCCCCCCCCCCCCCCCCCCCCCCCCCCC*CCCCCCCCCCCCCCCCCCCCCCCCC5CCC5CCCC5CCC*CCCCCCCCCCCCCCCCCCCCCCCC*CCCCCCCCC5CCC5C**CCCC*C**CCCC5C*CCCCCCCCCCCCC5CCCC*5CCCCCCCCCCCCCCCCCCCCCCCCC5CC*CC55C5*CCCCCC5C5CCC5CCCCCCCC*CC*CCCCC5CCCCC**CC5CCCCCCCC5C*C5CC5CCCCCC**555*55C*CCCC*CC5C55CC5CCCCC*55*C5CCC5###
@VH01349:24:AACVJTHM5:1:1111:15486:28356 2:N:0:AGGTGAGA+GGCATAGA
TTGACGGGACTACTCGGGTATCTAATCCTGTTTGCTCCCCACGCTTTCGCGGATGAGTGTCAGACTCGGCCCAGCTAGCCGCCTTCGCCACAGGTGTTCTTCCTGATATCTACGCATTCCACCGCTACACCAGGAATTCCGCTAGCCTCTACCCATCTCCAGTCTGCCAGTATCGTACGCATTTCCGGGGTTGAGCCCCGGATTTTCACAAACGACTTAACAGACCACCTGCCCGCGCTTTACGCCCAGTAATTCGGAACAACGCTTGCGCCCTCCGTCTTACCGCGGCTCCTGGCACTCC
+
CCCCCCCCCCCCCC*CCCCCCCCCCCCCCCCCC*CCCCCCCCCCCCCCC5CCCCC*5CCCCCCCCCC*CC5CCCCCCCCCCC*5CCCCCCCCCCCCCC*CCCCC*CCCCCCCC5CCCCCCC*C**CCCCC5CCCCCCCCCCCCCC5CC*CCCC*CCCCCCCC5CCC*CCCC5CC5CCCCCCC5CCCCC*CCCCCCCC5C5CCC5CCCCCCCCC5CCCC5CCC*CC55CCCCCC*CCCCC5CCCC*C*5CCCCC5*5CCC5C5555CCC*CCCCCCCCC5C*CC5*CC*CC*CCCC5CC###
@VH01349:24:AACVJTHM5:1:1111:12267:28962 2:N:0:AGGTGAGA+GGCATAGA
TTGACGGGACTACTGGGGTATCTAATCCGGTTCGCTCCCCGCGCTCTCGCACCTCAGCGTCAGCACTTGCCCACTCGGCTGGTTTCCCCCTGGGTGTTCCTGCCGATCTCTACGCATTTCACCACTACACCGGCAATTCCACCGACCTCTGCAAGCCTCCAGACGCGCCGTATGGGATGGCGCCTGGCCGTTTAGCGGGCAGATTTCACACCCCACGCGCGCATCCGCCAGCGTGCGGTTTACGCGCAGTCAATCGGGACAACCCTTGGCTCCTCTCTATTACCCGGGCTGCTGGCACACT
+
CCCCC55CCCCCCCCCCCCCCCCCCCC555CC*CCCCC5CC*5CC5CCC*C5*C5C5CCCCC5CCCCCC*5CC*5CC5*CCCCCCCCC5CCCCCCCC5*CCCCCC*5CCC5C55CCCCC55555C5CC55C**CCC55C*CC*C55CC5C5CCC5C*55CCC5C55C*CC5CC**55CCC5C*5555CCCCC*CCC*C5C55CCCC*CCC55C55CC*C5C*C*55555*5555555*5555*555555555555**555555*55555*5**555555C55555*5555555C555*###
@VH01349:24:AACVJTHM5:1:1111:51558:29360 2:N:0:AGGTGAGA+GGCATAGA
TTGACGGGACTACTAGGGTTTCTAATCCCGTTCGCTACCCATGCTTTCGCGTCTCAGCGTCAGGTACAATCCAGGGTGCCCCCTTCGCCTCTGGTATTCCTCCGGATATCTACGCATTTCACCACTACACCCGGAATTCTACACCCCTCTATTGCCCTCAAGATATACAGTATCATCCGACCTCTCCCAGTTTAGCCAGGAGCTTTCACGGCTGACTTATACATCCGCCTACACGCTCTTTACGCCCAGTAATTCCGGATAACGTTTGCGTCCTACGTTTTACCGCGGCTGCTGGGACAGC
+
CCCCCCCCCCCCCCCCCCCCCCCCCCC5CCCCCC*CCCCCCC5CCCCCCCCCCCCCCCCCCCCCC5CCCC5C5CC*C*CC*C5CCCCCCCC*CCCC5CCCCCCC*C*CCCCC55C5CCCCC5CCC5C*CCCCC5CCCC5CCCCCCC*C5CCCCCC*CCCCCCCC5CC5CCCCC5*C5CCCCCCC5*CC55CCCC55CCCCCC*CCCCC55C5CCCC5C5**555CC5C*CCC5C5CC**55555555*55*5555*555555555CC55CCCC5C5C*555C555555C55CC*55**###
@VH01349:24:AACVJTHM5:1:1111:26184:30912 2:N:0:AGGTGAGA+GGCATAGA
TTGACGGGACTACCGGGGTTTCTAATCCTGTTCGCTCCCCATGCTTTCGCTCCTCAGTGTCAGTTACAGCCCAGAGTCCCGCCTTCCCCACCGGTGTTCCTCCTGATATCTGCGCATTTCACCGCTACACCAGGAATTCCAGACTCCCCTACTGCACTCTAGTCAGCCCGTACCCACTGCACGCGCAACGTTAAGCGTTGCGTTTCCACAGCAGACGTGACCAACCACCTACGAGCTCTTTACGCCCAATAATTCCGGACAACGCTCGTACCCTACGTATTACCGCGGCTGCTGGCACCGA
+
C5CCCCCCCCCCCCCCCCCCCCCCCCCCCCCCCCCCCCCCCCCCCCCCCCCCCCCCCCCCCCCCCCCCCCCCCCCCC5CCCCCCCC*CCCCCC5CCCCCCCCCC5CCCC*CCCCCCCCCCCCCCCCCCCCCCCCCCCCCCC*5CCCCCCCCCCCCCCCCCCCCCCCCCCCCC*CCCCCCCCCC*CCC*CCCCCCC*CCCCCCCCCCCCCCCCCCCCCCCCCCCC5CCCCCCCCCCCCCCCCCC*CCCCC55CCC5C*CCCCC5CCC5CCCCCC5*CCCC5CC5**CCC*CC*C*5CC5###
@VH01349:24:AACVJTHM5:1:1111:8025:32824 2:N:0:AGGTGAGA+GGCATAGA
TTGACGGGACTACTCGGGTTTCTAATCCTGTTTGCTCCCCACGCTTTCGCGCCTCAGCGTCAGGTACGGGCCAGGAAGCCGCCTTCGCCACCGGTGTTCCTCTCGATATCTACAGATTTCACCCCTACACCGAGAGTTCCACTTCCCTCTCCCGTCCTCCAGCCAGGTAGTTTCCAGCGCCTTTCCTCAGTTAAGCCAAGGGATTTCACACTCGACTTGGCAAGCCGCCTGCGCGCCCTTTACGCCCACTAATTCCGCACAACGGTTGCGCCCTCCGTATTACCGCGGCTGCTGGCACCGC
+
CCCCCCCCCCCCCCCCCCCCCCCCCCCCCCCCCC*CCCCCCCCCCCCCCCCCCCCCCCCCCCCCCCCCCCCCCCCCCCCCC*CCCCCCCCCCCCCCCCCCCCCC*CCCCCCCCCC*CCCCCCCC*CCCCCCCC55CCCCCCC5CCCCCCCCC*CCCCC5CCC*C*5CC5CCCCC*C*C5C5*CCC555CCCCC5*C5CCCCCCCCCCCCCCC*5CCCC5*CCC5CCCCCC**C555CCCCCCCCCC55**CCCCCC5*C5CCCC*C*CCCCCCCC*55CC5555CC5*CC*5CCC55C###
@VH01349:24:AACVJTHM5:1:1111:11869:34396 2:N:0:AGGTGAGA+GGCATAGA
TTGACGGGACTACACGGGTTTCTAATCCTGTTCGCTCCCCACGCTTTCGTGCCTCAGCGTCAGTTACACTCTAGTAAGCTGCCTTCGCTATTGGTGTTCTTTATGGTATCTATGCATTTCACCGCTACACCATAAATTCCACTTACCTCTAGTGCACTCAAGACTGGCAGTATCAATGGCAACTCAACGGTTGAGCCGCTGCCTTTCACCACTGACTTATCAATCCGCCTACGCACCCTTTAAACCCAATAAATCCGGACAACGCTTGCACCCTCCGTATTACCGCGGCTGCTGGCACGTT
+
CCCCCCCCCCCCCCCCCCCCCCCCCCC5C5CCC5CCCCCCCCCCCCCC*CCCCCCCCC5CCCCCCC5CCCCCCCCCCCCCC5CCCCCCCCCCCCCCCCCCCCCCCCC5CCCCCCCCCCCCCCCC5CC*CCCCCCCCCCCCCCCCCCCCCCCC5CCCCCCCCC*CCCCCCCCCCCCC5CCCCCCCCCCC5CCCCCCCCCCCCCCCCC*CCCCCCCC*CC555CCC555CCCCCCCCC5CCC5CC55C*5555CC5*555C55C55CC55*CC*5CCCCCCCCC55CCC*5C*CC5CCC5###
@VH01349:24:AACVJTHM5:1:1111:48793:35683 2:N:0:AGGTGAGA+GGCATAGA
TTGACGGGACTACCGGGGTATCTAATCCTGTTCGCTCCCCACGCTTTCGCTCCTCAGCGTCAGTAAGTGCCCAGAGACCTGCCTTCGCCATCGGTGTTCCTCCTGATATCTGCGCATTCCACCGCTACACCAGGAATTCCAGTCTCCCCTACACCACTCAAGTCTGCCCGTACCCACTGCAGGCTAGAGGTTGAGCCTCTAGTTTTCACAGCAGACGCGACAAACCCCCTACGAGCTCTTTACGCCCAATAATTCCGCACAACGCTCGGACCCTACGTATTAGCGCGGCTGCTGGCACAAT
+
CCCCCCCCCCCCCCCCCC5CCCCCCCCCCCCCCCCCCCCCCCCCCCCCCCCCCCCCCC5C*CCCCCCCC5CCCCCC5CCCCCCCC5C*CCCCCCCCC5CCCC5CCCCCCCCCCC*CCCCCCCCCCCCCCCCC*CCCCCC*CC5CCCCCCCCCCCCCCCCCCCCCCCCC5CCCCCCCCCCCC5*CCC**CC*CCCCCCCCCCCCCCCCC5CCCCCC5C*CC5CCCCC*5CCCCCCCCC*CCCCCCCCC5C5C*C5CCC**5C5C5CC555C5CCCC5CCCCC5***C5**5*CCC5CCC###
@VH01349:24:AACVJTHM5:1:1111:53697:36384 2:N:0:AGGTGAGA+GGCATAGA
TTGACGGGACTACGAGGGTATCTAATCCTGTTTGCTCCCCACGCTGTCGCACCTGAGTGTCAGTATTGGGCCGGGCAGCCGCCTTCGCCACTGATGTTCCTCCCGATATCTACGCATTTCACCGCTACACCGGGAATTCCACTGCCCTCTCCCATACTCTAGCTGAGTAGTATCGACTGCAATTCCCAGGTTAAGCCCAGGGCTTTCACAATCGACTGACTCAGCCACCTGCGTGCGGTTTACGCCCAGTAATTCCGATTAACGCTTGCACCCTCCGTATTACCGCGGCTCCTGGCACCGT
+
5CCCCCCCCCCCC*CCCCCCCCCCCCCCCCCCCCCCCCCCCCCCCCCCCCCCCCCC5CCCCCCCCCCCCCCCCCCCCCCCCCCCC5CCCCCCCCCCCCCCC5CCCCCCCCCCCCCCCCCCCCCCCC5CCCCCCCCCCCCCCCC**CCCCCCC5CCCCCC5CC5C5CCCCCCCCCCCCC*CCCCCCCCCCCCCCCC5CCCCC**CCCCCCCCC5CCC5CCCCCC*CCCCC55*CCC*C*CCCC5C55CC5CCCCCCCCCCCCC5C*CCCCC5*CCC*CCCCC55CCCCCCC*5C5*5CC###
@VH01349:24:AACVJTHM5:1:1111:29138:36895 2:N:0:AGGTGAGA+GGCATAGA
TTGACGGGACTACCCGGGTTTCTAATCCTGTTTGCTCCCCACGCTGTCGCACCTGAGTGTCAGTATTGGGCCAGGCAGCCGCCTTCGCCACTGATGTTCCTCCCGATATCTACGCATTTCACCGCTACACCGGGAATTCCACTGCCCTCTCCCATACTCTAGCTAAGTAGTTTCGACTGCAATTCCCAGGTTCAGCCCGGGGCTTTCACACCCGACTTAAATAACCCTCTACGCACCCTTTACGCCCAGTAATTCCGATTAACGCTCCCACCCTCTGTATAACCGCGGCTGCTGGCACAGT
+
C5CCCC5CCCCC5CCCCCCCCCC5CCCCCCCCCCCC*C5CCCC*CCCC*CC5CC5CCCCCCCCCCCCCCCCC*CCCCCCCCCCCCCCC5CCCCCCCCCCCCC5CCCCCCCCCCCCCCCCCCCCC5CCCCCCCC*C5CCCCCCCCC5CCCCCCCCCC5C*CCC55*C55CCCCCCCC5CCCCCC5CCCCCCCC*C5CCC5CC*CCCCCCCCC5CCCCCCCCCCCCCC*CCCC5C5C**CCCC5CCCCCCCCCCC*CCC5CCCC5C5CC*CCC*CCCCCCC55*5*55CC5C5*C*CCC5###
@VH01349:24:AACVJTHM5:1:1111:58337:38258 2:N:0:AGGTGAGA+GGCATAGA
TTGACGGGACTACAAGGGTTTCTAATCCCGTTCGCTCCCCTAGCTTTCGCGCCTGAGCGTCAGTGTCAGCCCAGCAACCCCCCTGCGCCGCAGGTGTTCCTCTCGATATCTACGCATTTCACCGCTACACCCACAATTCCCCTTGCGCGGTCTGCACTGTAGGCCCGCCGTTTCGTCTGTCCGTGCCGCGTTAAGCCGGGTGATTTGTCAGTCGTCTTGCGGTGGGCGGCTACGGGGCCTGTCGGCGGTGTAACTCCGTTCAACGCTTGCTGCGCGCGTTGCTCGGCGGCTGGTGGCCCGT
+
CCCCC*CCC*CCC*C5CCCCCCCCCC*CC*CC5C5C5CC5CCC5CCCC5*C5CC**C*CC5C*C*CCCC5CCCC*C5CCC*CCC*CC5C5C*C5C5CC55*CC5*55CC*CCCC5CCCC5CC*5*5CCCCC5C**555555*****55*5***5555555555555*55555555*55**5555*555*55*555***5***55555*5**55**55*5555*555*5*5*55555*5*5*5*55****5*5**5555**5*5*5*5*5*55**5**5555*5****5**5555*5*5###
@VH01349:24:AACVJTHM5:1:1111:58943:38447 2:N:0:AGGTGAGA+GGCATAGA
TTGACGGGACTACTAGGGTTTCTAATCCCGTTCGCTCCCCTAGCTTTCGCGCCTCAGCGTCAGTGTCAGCCCAGCAACCCGCCTTCGCCCCAGGTGTTCCTCTCGATATCTACGCATTTCACCGCTACACCGAGAATTCCCGTTGCCCCTTCTGCACTCTAGCCCCGCAGTATCGCCTGACGGTTCCGGGTTAAGCCCGGAGATTTAACAGTCGACTTGCGGTGGGCGCCTACGCCCCGTTTACGCCCAGTAAATCCGAACAACCCTTCCTCCCCCCGTATTACCGCCGCTCCTGGCACGT
+
CCCCCCCCCCCCCCC5CCCCCCCCCCC5CCCCCCCCCCCCCCCCCCCC5CCCCCCCC*CC5CCCCCC*C5CCCCCCCC**CCCCCC**C*5C5CCCCCCCCCCCCCCCCCCCC*CCCCCCCCCCCCCCCCCCCCCCCCCC**55CCCCC**55C555CCCC5*CC5CC**5C5C5*5CC555C55555*55CCC555*5CC*5CCC*55C555*5*5**5555555555555555*55*5*55*555555*5555555555555*55***55*55*55*5*5555555555**5*55*###
@VH01349:24:AACVJTHM5:1:1111:9654:42177 2:N:0:AGGTGAGA+GGCATAGA
TTGACGGGACTACAGGGGTTTCTAATCCTGTTTGCTACCCACGCTTTCGTGTCTCAGCGTCAGTGGCGGTCCAGAGAGCCGTCTACACCGCAGGTGTTCCTCCTGATATCTACGCATTTCACCGCTACACCAGGAATTCCACTCTCCCATCCCGCACTCTAGCTCCCGAGTTTCCGGCGCACCCTCCCAGTTGAGCCGGGAGATTTCACACCAGACTTACGAAACCGCCTACACACCCTTTACGCCCAGTAACTCCGAACAACGGTTCCTGCCTACGTATTACCGCGGGTGCTGGCACATC
+
CCCCCCCCCCCCCCCCCCC5C5CCCCCCCCCCCCCCCC*CCCCCCCCCCCCCCCCCCCCCCCCCCCCCCCCCCC*CCC5CCCCCCCCCCCCCCCCCCCC5CCCCCCCCCC*CCCCCCCCCCCCC5CCCCCCCC5CCCCCCCCC5CCCCCCCCCCCCCCCCCCCCCC**CCCC5CCCCCCCCCCCCCCCCCCCCCC5CCCCCCCCCCCCCCC*CCCCCCCC5CCCCCCC5CCCCCC5CC5CCCCCCC5CCCCCCCCCCCCCCCCC*C5C*CC55CC5C*CCCCC*C*CC*CC*C*C*CC###
@VH01349:24:AACVJTHM5:1:1111:38549:42783 2:N:0:AGGTGAGA+GGCATAGA
TTGACGGGACTACTCGGGTATCTAATCCCGTTTGCTCCCCTAGCTTTCGCGCCTCAGCGTCAATGGCGGTCCAGGATGCCGCCTTCGCCACCGGTGTTCCTCCAGATATCTACGCATTTCACCGCTACACCTGGAATTCCGCATCCCTCTCCCGGATTCAAGCCCGCCAGTATCGGACGCAGTTCCCGAGTTGAGCTCGGGGATTTCACGTTCGACTTAGGGGGCCGCCTACGCGCCCTTTACGCCCAGTAATTCCGAACAACGCTTGCCCCCTCTGTATTACCGCGGGTGCTGGCACTAG
+
CCCCCCCCCCCCCCCCCCCCCCCCCCCCCCCCCCCCCCCCCCC*CCCCCCCCCCCCCCCCCC5CC*CCCCCCCC*CCCCCCCCCCCCCCCC*CCCCCCCCCCCCCCCCCCCCCCCCCCCCCCCCCCCCCCCC*CCCCCCCCCCCCCCCCCCCCCCCCCCCCCCCC5CC55CCCCCCCCC5CCCCCCCCCCCCCCCCCCCCCCCCCCCCCCCCCCCCCCC55CCCC*CCCCCCCCCC5CCCCCCC5C*CCCCCCCC5CCCCCCCCCCCC5CCC*C55CCCC5CCC*CCC*C5*CCCCC5###
@VH01349:24:AACVJTHM5:1:1111:20087:44467 2:N:0:AGGTGAGA+GGCATAGA
TTGACGGGACTACTGGGGTATCTAATCCTGTTCGCTCCCCACGCTTTCGCTCCTCAGCGTCAGTAAGTGCCCAGAGACCTGCCTTCGCCATCGGTGTTCCTCCTGATATCTGCGCATTCCACCGCTACACCAGGAATTCCAGTCTCCCCTACACCACTCCAGTCTGCCCGTACCCACTGCACGCTAGAGGTTGAGCCTCTAGATTTCACAGCAGACGCGACAAACCCCCTACCAGCTCTTTACGCCCAATAATTCCGGACAACGCTCGGACCCTACGTATTACCGCGGCTGGGGGCACGTT
+
CCCCCCCCCCCCCCCCCCCCCCCCCCC*CCCCCCCCCCCCCCC*CCC5CCCCCCCCC*CCCCCCCCCCC*CCCCCCCCCCCCCCCCC*CCCCCCCCCCCCC5CCCCCCCCCCCCCCCCCCCCCCCCCCCC*5CCCCCCCCCCCCCC*CC*CCCCCCCCCCC5C55C5CCCCC*CC5CCCCCC5*CCC5CCCC*CC*CCCCCC5CCC*CCC5CCCCC*CCCC5CC5C*CCCCC*C*CCCCCCCCCC*CC5CC555C5**55CC55555CCC5C*CC55C55C5C5555***5***5*5C###
@VH01349:24:AACVJTHM5:1:1111:19178:44657 2:N:0:AGGTGAGA+GGCATAGA
TTGACGGGACTACCGGGGTTTCTAATCCTGTTTGCTCCCCACGCTTTCGCGCCTCAGTGTCAGTTACAGACCAGAAAGTCGCCTTCGCCACTGGTGTTCCTCCAAATCTCTACGCATTTCACCGCTACACTTGGAATTCCACTTTCCTCTTCTGCACTCAAGTTCCCCAGTTTCCAATGACCCTCCACGGTTGAGCCGTGGGCTTTCACATCAGACTTAAGGAACCACCTGCGCGCGCTTTACGCCCAATAATTCCGAACAACGCTTGCCCCCCCCGTATTACCGCGGGTGCTGCCACTGC
+
CCCCCCCCCCCCCCCCCCCCCCCCCCCCCCCCCC*CCCCCCCCCCCCCCCCCCCCCCCCCCCCCCCCCCCCCCCCCCCCCCCCCCCCCCCCCCCCCCCCCCCCCCCC5C5CCCCCCCCCCCCCCCCCCCCCCCCCCCCCCCCCCCCCCCCCCCCCCCCCCCCCCCCCCCCCCCCCCCCCCCC*CCCCCC*CCCCCCC5CCCCCCCCCCCCCCCCCCCCCCC*C*CCCCCCCCCC5CC*CCCCCCCCCC5CCC5CCC5CCCCC*C*CC5C5CCCCCC5C*CCC5555****5*55*C55###
@VH01349:24:AACVJTHM5:1:1111:67501:45338 2:N:0:AGGTGAGA+GGCATAGA
TTGACGGGACTACCGGGGTTTCTAATCCCGTTCGCTCCCCACGCCTTCGCGCCTCACCGTCAGGTCCGGCCCAGCTGGCCGCCTTCGCCACGGGTGTTCCTCCCGATCTCTACGCATTTCACCACTACACCGGGAATTCCACCAGCCCCTGCCGACCTCAAGCTCGCCAGTCCCCGACCACCCTCCCCCGTTGAGCCGGGGGCTTTCACGTCAGGCTTGACGACCCCCCTGGGCGCGCTTTACCCCCAGTAACTCCGGACAACGCTCGGCCCCTACGAATTACCGCCGCTGCTGGTACAAA
+
CCCCCCCCCCCCCCCCCCCCCCCCCCCCCCCC5CCCCCCCCCC5CCCCCCCCCCCC*5CCCCCCCCCCCCCCCC5CCCCCCCCCCCCCCCCCCCCCCCCCCCC5CCC5CCCC*CCCCCCCCCCCCCCC5C5CC**CCCCCCC5CCCC**CC5CCCC5C*5CC*C5CCCCCCCCCCCCC*CC5C5CCC**CC*CC5CC*CCC5**CCCC55CCCC5CCC*CCCC*C5*CCCC*CCC*C55C55C***5*555*55*5555555555555555555C55*55555*5***5*55555555###
@VH01349:24:AACVJTHM5:1:1111:59984:48008 2:N:0:AGGTGAGA+GGCATAGA
TTGACGGGACTACAAGGGTATCTAATCCCGTTTGCTCCCCTAGCTTTCGCGCCTCAGCGTCAGTGTTGGTCCAGGATGCCGCCTTCGCCACCGGTGTTCCTCCAGATATCTACGCATTTCACCGCTACACCTGGAATTCCACATCCCTCTCCCAAACTCGAGCCTTCCAGTATCAGACGGAGTTCCCAGGTTAAGCCGGGGGATTTCACGTCTGACTTAGATGGCCGCCTACGCGCCCTTTACGCCCAGTAATTCCGAACAACGCTTGCCACCTCTGTATTACCGCGGCTGCTCGCACCTT
+
CCCCCCCCCCCCCC*CCCCCCCCCCCCCCCCCCCCCCCCCCCCCCCCCCCCCCCCCCCCCCCCCCCCCCCCCCCCCC*CC5CCCC5CCCCCCCCCCCCCCCCCCCCCCCCCC5CCCCCCCCCCCCCCCCCCC*CCCCCCCC*CCCC5CCCCCCCCCCCCCCCC*CCCCCCCCCCCCCCC*CCCC5*CCC*CCCCC*CCCCC5CCCC5CCCCCCCCC*CC5*C5CC*CC*CCC5*C5C*CCCC55*C5CC5CC5CCCCCCCCCC5C55*CCCCCCCCCCCCC5C5CCCCCC55C*CCC*###
@VH01349:24:AACVJTHM5:1:1111:71080:49674 2:N:0:AGGTGAGA+GGCATAGA
TTGACGGGACTACAGGGGTTTCTAATCCTGTTTGCTCCCCACGCTTTCGCACGTCAGGGTCAGTATTGGTCCAGAAAGTCGCCTTCGCCACTGGTGTTCCTCCGCATCTCTATGCATTTCACCGCTACATGCGGAATTCCACTTCCCTCTACCATACTCTAGTCCGGCAGTATCGAATGCAATTCCGAGGTTGAGCGCGGGGCTTTCACACCCGACTTACCAGACCGCCTACGGCCGCTTTACGCCCAGTAATTCCGATTAACGCTTGCACCCTCCGTATTTCGGCGGCTCCTGGCACTTC
+
CCCCCCC*CCCCC5CCCCCCCCCC5CCCCCCCC*CCCCCCCCCCCCC*CCCC*CCC5*CCCCCCCCCC5CCCC*CCC5CCCCCCCCC*CC*CC5CCCCCCCCCCCCCCCCCCCCCCCCCCCCCCCCCCCC5*CCCCCC5*C5CCCCCCCCC*5CCCCCCC5CCC5CCCC*CCCCCC*5CCCCCCCC*CC5CCCC5C*CCCCC5CC5CCCCC55CCCCCCCCCCCC*5CCC**5**CC*CC*C55*5CC55555CC55C*555555C5555C*CC***CC5**555555CC*5CC*CC*###
@VH01349:24:AACVJTHM5:1:1111:64983:55088 2:N:0:AGGTGAGA+GGCATAGA
TTGACGGGACTACTGGGGTATCTAATCCCGTTTGCTCCCCTGGCTTTCGCTCCTCAGTGTCAATGCCGGTCCAGGATGCCGCCTTCGCCACCGGTATTCCTCCAGATATCTACGCATTTCACCGCTACACCTGGAATTCTGCATCCCTCTCCCGGATTCAAGCCATCCAGTATCTGATGCAGTTCCCAAGTTGAGCCTGGGGATTTCACATCCGACTTAGTTGGCCACCTACGACCCCTTTACGGCCAGTAATTCCGAACAACGCTTGCCCCCCCCGCATTACGCCGGCTCGTCGCACACT
+
5CCCCCCCCCCCCCCCC5CCCCCCCC5C*CCCCCCC*C5CCCC*CC5CCCCCCC*CCCCCC*5CC5C5CCCCCCCCCCC5CCCCCCC*CCCCCCCC*CCCCC*CCCCCCCCCCCCCCCC5CCCCCCCCC*CC5CCC*C5C5CC*CCCCCC5CCC*CCC55C5CCCCCCCCCCCC*C5C*5CCC**5*555CC*55C*5*55*55CCCCC55CC555*C55C555*55555C5***5*5C55555**5*55555*555555555*55555555C55555555CCCC55*C5C*5*55CC###
@VH01349:24:AACVJTHM5:1:1111:32376:55467 2:N:0:AGGTGAGA+GGCATAGA
TTGACGGGACTACTCGGGTTTCTAATCCCGTTCGCTCCCCGAGCCTTCGCGCCTCAGCGTCAGGACAGGGCCAGCTGGCCGCCTTCGCCTCAGGTGTTCCTCCCGGTATCTACGCATTTCACCACTACTCCGGGAATTCCACCACCCTCTCCCTGCCTCCAGTTACGCCGTCTGGCACGACCGTCCCGGGTTGAGCCGGGGGGTTTCACGTGCGACGCGGGCAACCGCCTACGCGCCCTTTACGCCCAGTAATTCCGGACAACGCTTGCACCCTACGTCTTACCCCGGCTGCTGGCACTCG
+
CCCCCCCCCCCCCCCCCCCCCCCCCCCCCCCCCC*CCCCCCCCC5CCCCCCCCCCCCCCCCCCCCCCCCCCCCC*5CCCCCCCCCCCCCCCCCCCC5CCCC5C*C5CCCC*5CCCCCCCCCCCCCCCCC*CC*CCCCCC5CC5C**CCC5C5*CCCC*CCCCCC*C*C*CCCC*CC55CCCC*C55C*5CCC5CC5CCCCCC5CCC55*5CC*555C5CC5*CC55C5CCCCCCCC**55CC*CC55C*5CCC5CCCCC*CC5*CC5C5C55C*55C*555CCC*55*55*5555555###
@VH01349:24:AACVJTHM5:1:1112:45309:1682 2:N:0:AGGTGAGA+GGCATAGA
TTGACGGGACTACTGGGGTATCTAATCCTGTTTGCTCCCCACGCTTTCGCGCCTCAGCGTCAGTTACAGGCCAGAGAGCCGCCTTCGCCACTGGTGTTCCTCCCGATCTCTACGCATTCCACCGCTACACCGGGAATTCCCCTCCCCTCTCCTGCACTCAAGCCGACCAGTTTCAGATGCCGCTCTGCGGTTGAGCCGCAGGCTCTCACACCTGACTTAACCGGCCGCCTGCGGGCGCTTTAGGCCCCATATTTGCGGTTAACGCTCGCCGCCTACGTATTACGGCGGCTGCTGGGACACT
+
CCCCCCCCCCCCCCCCCCC55C5C5CCCCCCCCCCCCCCCCCC5CCCC5CCCCCCCCCCCCCCCC**CCCCC*CC5CCCC*C5CCCCCCCCCCCCCCCCCC55CCCCC5*C55C5CCCCCC5CCCCCC*C5CCCCCCCCC*C555CCCC5C5CCCCCCCCCC***555C*5*5CC55C*5CC5C5C**55CCCC**C55CC*5CCCCCC55CCC55CCCC5CCC**5*C55*55CCCC5CCC5C*C**5**55555555555*555**C*5**555*5*555*55*5*555*55*55*###
@VH01349:24:AACVJTHM5:1:1112:54909:1814 2:N:0:AGGTGAGA+CGCATAGA
TTGACGGGACTACTCGGGTATCTAATCCTGTTTGCTCCCCACGCTTTCGCTCCTCAGCGTCAGTGCCGGCCCAGAGAACCGCCTTCGCTAGTGGTGTTCCTCCCCATATCTGCGCATTTCACCGCTACACCCGGAATTCCGTTCTCCTCTACCGGACTCGAGTCTCAGCAGTATCGACTGGAATTCTGAGGTTGAGCCTCAGACTTTCACAGCCGACTTGCTGAACCGCCTACGAGCTCTTTACGCCCAATGAGACCGGATAACGCACGCACCCTACGTATTTCCCGGGCTGCTCGGATGA
+
5CCCC5CCCCCCCC*5CC5C5CCC5CCCCCCC55CCCC5CCCCCCCCCCCCCCCCCCCCCCCCCC*CCC5CC*5555CCCCC5C5CCCCC*C5CCCCCCCC5C55C*CCCCCC*CCC*C5C555CC5*55C*CCC5C55*C*5555555555555CCC*CC5CC*5C55CCC5CC5*5CC*C55C55C5C*55555555555555*5CC5C5CC55C5C5*C5C5*C555*C5555CC5*5555555*555555*55555*5*55*555***5*555555***55**55*55*5**55###
@VH01349:24:AACVJTHM5:1:1112:26033:1984 2:N:0:AGGTGAGA+GGCATAGA
TTGACGGGACTACAAGGGTTTCTAATCCTGTTTGCTCCCCACGCTTTCGCACCTCAGCGTCAGGTACGTTCCACAGCGCCGCCTTCGCCACCGGCCTTCTTCCCGATATCTACGCATTTCACCGCTACACCGGGAATTCCGCGCTCCTCTCCCGTCCTCTAGCTGAATTGTACCTCTCGAACATTCCCGGTTAAGCCGGGAGATTTCCCAAGAGGCTTTCCCAACCGCCTACGTGGTCTTTTCGCCCCCTAAATCCGAACAACGGTTGCCACCTTCGTATTACGGCGGCTGCTGGCACTCT
+
CCCCCCCCCCCCCC5CCCC5CCC55CC5C5CCCCCCCCCCC5C*CCCCCCCCCCCCCCCCCCCCCCCCCCCCC*CCCCCCCCCCC*C*CCCCCCCC5CCCCCCC*CCCCCCCCC5CCCCCCCCCCCCCCC*CCCCCCCC55C*55CCCCCCCC5CCCCCCC*CCCCCC**CCCC**CC5CCC*C5C5CCC*CCCCCCC555C*C5555**C*55555*555*55**C555CC5C55C5CCC*55*CC****5C55*5*5*C*5**55555*55555555555**5555555*55*555###
@VH01349:24:AACVJTHM5:1:1112:18156:2590 2:N:0:AGGTGAGA+GGCATAGA
TTGACGGGACTACCAGGGTTTCTAATCCTGTTTGCTCCCGACGCTTTCGCACCTCAGCGTCAGTATCGACCCAGGCAGTCGCCTTCGCCACTGATGTTCCTTCCTATATCTACGCATTTCACCGCTACACAGGAAATTCCACTACCCTCTCTCGTACTCTAGCCAGCCAGTTCTGAATGGAGTTCCCAGGTTGAGCCCGGGGCTTTCACATCCAGCTTAACTAACCGCCTACGCGCGCTTTACGCCCAGTAATTCCGATTAACGCTTGCACCCTCCGTATTACCGCGGCTGGTGGCACTAC
+
CCC555CCCCCCCCCCCCCC55CCCCCCC5CCCCCCCCC*CCCCCCCCC5CCCCCCC*CCCCCCCCCCC*CCCC*CCCCCCCCCCCC*CCCCCCCCCCCCCCCCCCCCCCCCCCCCCCCCCCC5CCCCCCCCCCCCCCCCCCCCCCCCCCCCCCCCCCCCCCCCCCCCCCCCCC55CCCCCCCCCCCCCCCCCCCCC**CCCCCCCCCC*CCCCCCCC5C5C*55CCCCCC5C*CCC*CCCC5C5C*CCC5CCCCCCCCCCCC5CCCC5CCCCC5C*5CCC55*5*5C5C5**CC5C5###
@VH01349:24:AACVJTHM5:1:1112:17720:2799 2:N:0:AGGTGAGA+GGCATAGA
TTGACGGGACTACACGGGTTTCTAATCCTGTTTGCTCCCCACGCTTTCGTATCTCAGCGTCAGTACCGGGCCAGTGAGCCGCCTTCGCCACTGGTGTTCTTGCGAATATCTACGAATTTCACCTCTACACTCGCAGTTCCACTCACCTCTCCCGGACTCGAAGATCGCCAGTATCGAAGGCAGTTCCGAGGTTGAGCCTCGGGATTTCACCGCCGACTTAGCGATCCGCCTGCATACGCTTTACGCCCAGTGATTCCGAACAACGCTAGCCCCCTTCCTATTACCGCGGCTGCTGGCATGA
+
CCCCCCCCCCCCCCCCCCCCCCCCCCCCCCCCCCCCCC*CCCC*CCCCCCCC*5CCCCCCCCCCCCCCCCCCCCCCCCCCCCCCCCCCCCCCCCCCCCCCCC5CCCCCCCCCCCCCCCCCCCCCCCCCCCCC*CCCCCC5CCCCCCCCCCCC*CCCCCCCCCCCC5CC*CCCCCCCCCC*CC*CC*CCC5*CCCCC*5C*CCCCCCCCC5*5C5C5CCCCC5CCCC*C55CC*CCCCC5CCC55C5**CCCCC*CCC5C*55555*5CCCC55CCCC*C55C55*55*555C*CC55*###
@VH01349:24:AACVJTHM5:1:1112:25995:5657 2:N:0:AGGTGAGA+GGCATAGA
TTGACGGGACTACTGGGGTTTCTAATCCTGTTTGCTCCCCACGCTGTCGCGCCTCAGCGTCAGGGCTGGTCCAGCTGGCCGCCTTCGCCACGAGTGTTCTCCCCTATATCTACGCATTTCACCGCTACACAGGGAATTCCACCAACCTCTCCCAGCCTCAAGTTTCGCAGTTTCTACCGACTTCACACAGTTAACCCGTGTGCTTTCACAGCAGACATACGCCACCGCCTACGCGCCCTTTACGCCCAATGATTCCGAACAACCCTTGCCCCTTCCGTATTACCGCGGCTGCTGGGACCTT
+
CCCCCCCCCCCCCCCCCCCCCCCCCCCCCCCCCCCCCCCCCCCCCCCCCCCCCCCCCCCCCCCCC*CCCCCCCCCC5CCCCCCCCCCCCCCCCCC*CCCCCCCCCC5CCCCCCCCCCCCCCCCC*CCCCCCCCCCCCC5CC5CCCCCCCCCC*CC5CCCC5CCCCCCCCC5CC5CCC*CCCCCCCCCCCC55*C*5CCC5CC5CCC5CCC55CCCCCCCCCC*C55CCCCCC5*5*5**5555555555C*5C5555C55555**5*5555C*55*55555*55*5*55555C55*5*###
@VH01349:24:AACVJTHM5:1:1112:47771:7437 2:N:0:AGGTGAGA+GGCATAGA
TTGACGGGACTACAAGGGTTTCTAATCCCGTTCGCTCCCCTGGCTTTCGCGCCTCAGCGTCAGTATCGGCCCAGTAGCCCCCCTTCGCCTCAGGTGTTCCTCCCGATATCTACGCATTTCACCGCTACACCGGGAATTCCAGCCACCTCTTCCGTACTCTAGCTCGCCAGTATCGGCCGACCCTCCGGAGTTGAGCCCCGGGCTTTCACACCCGACTTAGCGTGCCGCCTACCCGCCCTTTACCGCCAATAATTCCGAACAACGCTTGCCACCTACCTATTACCGCGGCTGCTGGCACTTC
+
CCCCCCCCCCCCCCCCCCCCCCCCCCCCC5CCCCCCCCCCCCC5CCCCCCC*CCCCCC5CCCCCCCCCCCCCCCCC5CCC**CCCCCCCCCCCCCCCCCCCCCCCCCCCCCCCCCC5CCCCCCCC5*5CCCCCCCCCCCCCC*CCCCCCCCCCCCCCCCC5CCCCCCCCCCC*C*CCCCC5CCCCCCCCCC55CCCCCCCCCCCCCCCCC5C5CCCCCCCCCCCCCC*CCC5*CC*CCCCCC5**CC5CCCC5CCC5CCCCCC5*CCC*CCCCCCC*CCCCCC**CCCC*CCCCCCC5###
@VH01349:24:AACVJTHM5:1:1112:26620:7948 2:N:0:AGGTGAGA+GGCATAGA
TTGACGGGACTACTCGGGTTTCTAATCCTGTTTGCTCCCCACGCTTTCGAGCCTCAACGTCAGTTACAGTCCAGTAAGCCGCCTTCGCCACTGGTGTTCCTCCTAATATCTACGCATTTCACCGCTACACTAGGAATTCCACTTACCTCTCCTGCACTCTAGTCGGATAGTTTCAAATGCAATCCCGGGGTTGAGCCCCGGGCTTTCACATCTGACTTACCCTACCGTCTACCCTCCCTTTACACCCAGTAAATCCGGATAACGCTTCCCCCCTTCGTATTACCGCGGCTGCTGGCACACG
+
CCCCCCCCCCCCCC5CCCCCCCCCCCCCCCCCCC5CCC*CCCCCCCCCCC5CCCCCCCCCCCCCCCCCCCCCCCCCCCCCCCCCCCCCCCCCC5CCCC*CCCCCC5CCCCCCCCCCCCCCCCCCCCCC*CCCCCCCC5C*CCCCCC5CCC*CCCCCCCCCCCCCCCCCCCCCCCCCCCC*CC*CCC5CCC5CCCC*CCCCC5*CCC5CCCCCCCCCCCCCCC5*C5CCC*5C*5CCC5CCC5C555555C*555C5CCC5*5**555*5555*C*5CC555**55555C5CC5CCC5C###
@VH01349:24:AACVJTHM5:1:1112:71137:9784 2:N:0:AGGTGAGA+GGCATAGA
TTGACGGGACTACTGGGGTATCTAATCCTGTTTGCTCCCCACGCTTTCGCACCTCAGCGTCAGTACCCAGCCAGTGAGCCGCCTTCGCCACTGGTGTTCCTCCGAATATCTACGAATTTCACCTCTACACTCGGAATTCCACTCACCTCTCTCGCACTCGAGATTGCCAGTATTAGAGGCAGTTCCAGGGTTGAGCCCTGGGATTTCACCCCTAACTTAACAATCCGCCTACGTGCGCTTTAGGCCCAGTAATTCCGAACAACGCTAGCCCCCTTCGTATTACCGCGCCTGCTGGGACATT
+
CCCCCCCCCCCCCCCCCC55CCCCCC*CCCCCCCCCC5CCCCCCCCCCCCC*CCCCCCCCCCC5CC**CCCCCCCCCCCCCCCCC5CCCCCC*CCCCCCCCCCCCCCCCCC*CCCCCCCCCCCCCCCCCC5CCCCCCCCCCCCCCCCCCCCCCC*CCC5CCC*5CCCCC5CCCCCCCCC5CCCCCCCCCCCCCCCCCCCCC*5CCC5CC5CCCCCCCCCCC5CCCCC5CCC*5CCCC5CCCCCCCCCCCCC5CCCCC5CC5CC5CCCCCC5*C5CCC5CCC55CC55*555*5CC*C*###
@VH01349:24:AACVJTHM5:1:1112:36106:10769 2:N:0:AGGTGAGA+GGCATAGA
TTGACGGGACTACTCGGGTTTCTAATCCTGTTTGCTCCCCACGCTTTCGCGCCTCAGCGTCAGCAACGGCCCAGCTGGCCGCCTTCGCCACCGATGTTCCTCCCGATCTCTACGCATTCCACCGCTACACCGGGAATTCCACCAGCCTCTACCGCGCTCGAGCCAGGCAGTCTCGACGGCAGCCCCGCAGTTGAGCCACGGGATTTCACCATCGACTTACCCAGCCGCCTACGCGCCCTTTACGCCCAGTGATTCCGGACAACCCTTGCACCCTCTGTTTTACCGCGGCTGGTGGCACGGA
+
CCCCCCCCC*CCCCCCCCCC5CCCCCCCCCCCCCCCCCCCCCCCCCCCCCCCCCCCCCCCCCCCCCCC5CCC5CCCC*CCCCCCCCCCCCCCCCCCC*CCCCCC5CCCCCCCCCCCCCCCCCCCCCCCCCCCCCC5CCCCCCCCCCC*CC*C*CCC*CC5C555CCCCCCC5CCCC55CCCCC5555*5CCCCC5**CC*CCCCCCCC5CCC5*CCCCCCCCC55*C*55CCC555CC*CCC55*C55**CCCCC*C*C5CC*5C55C5CCCCCCC*C*C5CC*C5CCCCC*CC55CC###
@VH01349:24:AACVJTHM5:1:1112:58223:10958 2:N:0:AGGTGAGA+GGCATAGA
TTGACGGGACTACTAGGGTTTCTAATCCCGTTCGCTCCCCTGGCTTTCGCGCCTCAGCGTCAGTATCGGCCCAGTAGCCCGCCTTCGCCTCAGGTGTTCCTCCCGATATCTACGCATTTCACCGCTACACCGGGAATTCCAGCTACCTCTTCCGTACTCTAGCCCTGCAGTATCAGCCGACCCTCCGGGGTTGAGCCCCGGGCTTTCACAGCTGACTTACAAGGCCGCCTACGCGCCCTTTACGCCCAATAATTCCGAACAACGCTTGCCACCTACGTATTACCCCGGCTGCTGCCACTTA
+
CCCCCCCCCCCCCCCCCCCCCCCCCCCCCCCCCCCCCCC5CCCCCCCCCCC*CCCCCCCCCCCCCCCCCC*CCCCCCCCCCCCCCCCCCCCCCCCCCCCCCCCCCCCCCCCCCCC5CC5CCCC5CCCCCCCCCCCCCCCCCCCCCCC*CCCCCCCCCCCCCCCCCCCCCCCCCCCC5CCCCCCCCCCCCCCCCCCCCCCCCCCCCCCCCCCCCCCCCC55CCCCCCCC5CCCCCCCCCC5C5CC5C**C5CC5C*C*5C55C55CCC*CCCC5CCCCCC*CCC**5555*5CC**555###
@VH01349:24:AACVJTHM5:1:1112:49891:11147 2:N:0:AGGTGAGA+GGCATAGA
TTGACGGGACTACCAGGGTTTCTAATCCCGTTCGCTCCCCACGCCTTCGCGCCTCAGCGTCAGGTCAGGTCCAGTCGGCCGCCTTCGCCACTGGTGTTCCTCCCGATATCTACGCATTTCACCACTACACCGGGAATTCCACCGACCTCTCCCTGCCTCCAGTTGGCCCCTTTCGGACCACCCTCCCCCGTTAAGGCGGGGGGTTTCACGCCCGACCGGACCAACCGCCTGCGCGCCCTTTACGCCCAGTAACTCCGGACAACGCTCGGTCCCTACCTGTTACCGCGGCTGCTGGCACCCT
+
CCCCCC5CC*CCCCCCCCCCCCCCCCCCCCCCCCCCCCCCCCCCCCCCCCCCCCCCCCCCCCCCCCCCCC*CCCC5CCCCCCCCCCCCCCCCCCC*CCCCCCCCCCCCCCCCCC*CCCCCCCCCCCCCCCCCCCCCCCCCCCCCCCCCCCCCCCCCCC**CCCCCCCCC*CCCCCCCC*CCCCCCCC5C5C5CC5**C5CCC55CCCCC5*5C5CC5C5CC55CC555555*555CCCC5CCCC**CCCC*55CCC55CC5C**CC5CCC5CCCCC*CCCCCC5CCCC*555C*CCCC###
@VH01349:24:AACVJTHM5:1:1112:14444:15729 2:N:0:AGGTGAGA+GGCATAGA
TTGACGGGACTACTCGGGTTTCTAATCCTGTTTGCTCCCCACGCTTTCACACCTGAGCGTCAGTATTGGTCCAGGAAGTCGCCTTCGCCACTGATGTTCCTTCCGATATCTACGCATTTCACCGCTACACCGGAAATTCCACTTCCCTCTCCCATACTCGAGCAAGGCAGTTTCGGATGCAGTTCCCAGGTTGAGCCCGGGGATTTCACACCCGACATACCAAGCCGCCTACGTGCGCTTTACGCCCAGTAATTCCGATTAACGCTCGCACCCTCTGTATTACCGCGGCTGCTGGCACTCA
+
CCCCCCCCCCCCCCCCCCCCCCCCCCCCCCCCCCCCCCCCCCCCCCCCCCCCCCCCCCCCCCCCCCCCCCCCCCCCCCCCCCCCCCCCCCCCCCCC5C5CCCCCCCCCCCCCCCCCCCCCCCCCCC5CCCCCCCCCCC*5CCCCCC*CCCC5*CCCCCCCCCCCCCCCCCCCCCC5CCCCCCCCCCCCC*CCCCCCCCCCCCCCCCCCCC5C5*CCCCCCCCCCCCCCCCCCCCCCCCCCCCCC*C5CCCCC*CC5CCCCC5555CCCCCCCCCCC*CCCCC*5*5C*CCC555C*CC###
@VH01349:24:AACVJTHM5:1:1112:13952:15805 2:N:0:AGGTGAAA+GGCATAGA
TTGACGGGACTACCGGGGTTTCTAATCCCGTTTGCTCCCCACGCTTTCGCGCCTCAGCGTCAGGAGATGCCCAGAGACCCGCCTTCGCCACCGGTGTTCCTCCCGATCTCTACACATTTCACCGCTACACCGGGAATTCCAGTCTCCTCTGCATCCCTCAAGAACAGCAGTATCAGCCCACGTTTCTCGGTTGAGCCCTGAGATTTCACGACTGACTTGCCATCCCGCCTACGCGCCCTTTACGCCCAGTGATTCCGAGCAACGCTTCGCCCCTCTGTCTTACCGCGGCTGCTGGCACCGT
+
CCCCCC5CCCC5CCCCCCCCCCCCCCCCCCCCCCCCCCCCCC*CCCCCCCCCCCCCC*CCCCCCCCCCCCCCCCC5CCCCCCCCCCCCCC*CC*CCCCCCCCCCCCCCCCCCCCCCCCCCCCCCCCCCCCCCC*CCCCCCCCCCCCCCCCC*5C5CCCCCCCCCCCCCCC5*CCCCCC*CCCCCCCCCCCCCCCCCC**C5C5CCC5C**CC5C5*CCCC5*55*55*5555C5C5CC**C555*C*5555555555C5***55555**55555555555555*5*5*55555*5C**###
@VH01349:24:AACVJTHM5:1:1112:19424:16467 2:N:0:AGGTGAGA+GGCATAGA
TTGACGGGACTACCGGGGTTTCTAATCCTGTTTGCACCCCACCCTTTCCCGCCTCAGCGTCAGTTACACACCACAAAGCCCCCTTCGCCACTGGTGTTCCTCCACTACTCTACGCATTTCACCGCTACACGTGGATTTGCGCTTTCCTCTTCTGCACTCAAGTCGAGCAGTTTCCAATCCGAACCGGGGTTGAGCCCCGGGCTTTAACATCAGAGTTACCCGACCGCCTGCGCGCGCTTTACGCCCTATAATTCCGGACAACGGTTGCCCCCTACGTAGTACCGCGGCTGCTGGGACGCCT
+
CCCCCCCCC*CC*CCCCCCCCC*CC555CCCCC55*CCC5C***5CC**C5**C555*55555*55*555555*555*5555C*55555**55555555555555****5*55*555555555555*5*555555*55*55*55555**55*55555*555555555555555555C5*C555555555CCC*55555*55*C555555555C55C5555CC5555555C*55*5C*5CC5C**C5*5C55555555*5555C5C55*5**5555C55*55*55*55C55555**5*5###
@VH01349:24:AACVJTHM5:1:1112:41333:17130 2:N:0:AGGTGATA+GGCATAGA
TTGACGGGACTAGCCGGGTTTCTAATCCTGTTTGCTCCCCACGCTTTCGAGCCTCAGCGTCAGAAATGTTCCAGAGCGCCCCCTTCGCCACCGGCCTTCCTCCCCATCTCTACCCCTATCACCGCTACACCGCGAATTCCGCGCTCCTCTCCCATCCTCTAGCTGACCAGTCGCCTCTGCACTTTCCAGGTTAAGCCTCGAGATTTCACCGAGGGCTTACCCAACCCCCTACGCTGCCTGTACGCCCAGTAAAACCCAACAACCCTTCCGACCTTCTTATAACCGCGGCTGGTGGGACCTT
+
CC5C***C5*C**5C*55CCCC55CC555555CC5C555CCC*CCCCC5CC*5CCCCCCCC5C5*55*CCCCC5C5*CC55CCCC555C55C55CC555CC*5**55555*55*5*5*5555*555*55555*55555555*55***5555555C*555C5*55*55555*5*55*5*5*555555555555*5555C*5C5555C555*5CC5**55555*5555***55*5555*5555**55555*5555****555555**55*555*5555*555555*55*55*5*555*5*###
@VH01349:24:AACVJTHM5:1:1112:8442:23699 2:N:0:AGGTGAGA+GGCATAGA
TTGACGGGACTACTCGGGTATCTAATCCTGTTCGCTCCCCACGCTTTCGCGCCTCAGTGTCAGTTACAGACCAGAAAGTCGCCTTCGCCACTGGTGTTCCTCCAAATCTCTACGCATTTCACCGCTACACTTGGAATTCCACTTTCCTCTTCTGCACTCAAGTTCCCCAGTTTCCAATGACCCTCCACGGTTCAGCCGTGGGCTTTCACATCAGACTTAAGAAACCACCTGCGCGCGCTTTACGCCCAATAATTCCGGACAACGCTTCCCACCTACCTATTACCGCGGCTCGAGGCACTGT
+
CC5CCCCCCCCCCCCCC5CCCCCCCCC*CCCCCCCCCCCCC*CCCCCCCCC**CCCCCCCCCCCCCC5CCCCCCCC5CCCC5CCCCCCC*CCCCCCCCCCCCCC*CCCCCCCCCCC5CCCCCCCCCCCC5CCCCCCCCCCCCCCCCCCCCCCCCCCCCCCCCCCCCCCCCC*CCCCCCCCCCCCCCCCC*CC*CC*5CC*CCC5CC5CCCCCCCCCCCCCC5CC*5C55CC5C5CCC5CCCC5C*CCCC5C5C5CCCC*555555*5*55555555*55*5555**5*555**55555###
@VH01349:24:AACVJTHM5:1:1112:27434:24930 2:N:0:AGGTGAGA+GGCATAGA
TTGACGGGACTACAAGGGTTTCTAATCCTGTTCGCTCCCCACGCTTTCGCGTCTCAGCGTCAGTACCGTCCCAGAGAGCTGCCTTCGCCATAGGTGTTCTTCCCGATATCTCCGCATTTCACCGCTACACCGGGAATTCCACTCTCCTCTTCCGGACTCTAGCCAAGCGGTTTCCGATGACCTCTCGAGGTTGAGCCTCGAGTTTTCACACCAGACCTGCCTGGCCGCCTACACGCGCTTTACGCCCAGTAAATCCGGACAACGCTTGCATCCTACGTATTACCGCGGGTGCTGGCACGTG
+
CCCCCCCC5CCCCCCCCCCCCCCCCCCCCCCCCCCCCCCCCCCCCCCCCCCCCCCCCCCCCCCCCCCCCCCCC5C*CC5CCCCCCCCCCCCCCCCCCCCCCCCCCCCCCCC*CCCCCCCCCCCCCCC5CCCCCCCCCCCCCCCCCCCCCCCCCC5CCCCCCCCCCCCCCCCCCCCCCC5CCCCCCCCCC*CCCCCCCCCCCCCCCC5CCCC5CCCC*CCCCCCC**CCCCCCCCC*5CCCCCCCCCCCCCC5CCCCCCCCCCCCCCCCCCC*CCC**CCC5CCC55CC*C*5C*CCCC###
@VH01349:24:AACVJTHM5:1:1112:36977:25914 2:N:0:AGGTGAGA+GGCATAGA
TTGACGGGACTACTGGGGTTTCTAATCCCGTTTGCTCCCCTGGCTTTCGCTCCTCAGCGTCAATGCCGGTCCAGGATGCCGCCTTCGCCACCGGTATTCCTCCAGATATCTACGCATTTCACCGCTACACCTGGAATTCTGCATCCCTCTCCCGGATTCAAGCCATCCAGTATCGGATGCAGTTCCCAGGTTGAGCCTGGGGATTTCACATCCGACTTAGTTGGCCGCCTACGAGCCCTTTACGCCCAGTAATTCCGAACAACGCATGCCCCCCCCGTATTACCCCGGCTCCTGGCACTCA
+
CCCCCCCCCCCCCCC*CCCCCCCCCCCCCCCCCCCCCCCCCC*CC5CCCCCCCCCCC*CCCCCC*CCCCCCCCCCCCCCCC5CCCCCCCCCCCCCCCCCCCCCCCCCCCCCCC5*CCCCCCCCCCCCCCCCCCCCCCC5CC*CCCCCCCCCCCCCCCCCCC5*C5CCCCCCCCCCCCCC5CCCCCCCCCCCCCCCCCCCCCCCCCCCCCCCCCCCC*C*CCCCCCCCCCCCCCCCCCCCCCC*CCCCCCCC**CCC**5CCC5C*5C5CC5CCCCCCC5*5555C*C5CC*5C5CC**###
@VH01349:24:AACVJTHM5:1:1112:20201:26293 2:N:0:AGGTGAGA+GGCATAGA
TTGACGGGACTACAAGGGTTTCTAATCCTGTTTGCTCCCCACGCTTTCGTGCATGAGCGTCAGTGTTAACCCAGGGGGCTGCCTTCGCCATTGGTATTCCTCCACATCTCTACGCATTTCACTGCTACACGTGGAATTCTACCCCCCTCTGCTACACTCTAGCCTTGTAGTTTCAAACGCAGTTCCCAGGTTGAGCCCGGGGATTTCACATCTGACTTACAAAACCGCCTGCGCACGGTTTACGCCCAGTAATTCCGATTAACGCTCGCACCCTACGTATTACCGCGGCTGCTGGCACGGT
+
5CCCCCCCCCCCCCCCCCCCCCCC5CCCCCCCCCCCCCCCCCCCCCCCCCC5CCCCCCCCCCCCCCCCCCC*CCCCCCCCCC5CCCCCCCCCCCCCCCCCCCCCCCCCCCCCCCCCCCCCC*CCCCCC55CCCCCCCCCCCCC5CC*CCC5*CCCCCCCCCCCCCC5CCCCCCC*CCCCCC*CCCC*C5CCCCCCC5***CC*C5CCCCCC*CCCCCCCCCCCC55CC*CC*C*CC**CCCC55**C*CCC*CCC*CCC55*55*555C5C*5555*5555C555555*C555*555*###
@VH01349:24:AACVJTHM5:1:1112:33626:27751 2:N:0:AGGTGAGA+GGCATAGA
TTGACGGGACTACTAGGGTTTCTAATCCTGTTTGCTCCCCACGCTTTCCCGTCTCAGCGTCAGTAGCCGTCCAGGCGGTCGCCTTCGCCGCTGGTGTTCCTCCCGATATCTACGAATTTCACCTCAACACCGGGAACTCCACCGCCCTCTCCGGTACTCAAGCCATGTAGTTTCAGGCGCACTTCCTCGGTTAAGCCGAGGGCTTTCACACCTGACTTACAAAGCCGCCTACACGCGCTTTACGCCCAATAATTCCGAACAACGCTTGCACCCTCTGTATTACCGCGGCTGCTGGCACGGA
+
CCCCC*C5CCC5CC5CCCCC5CCCCCCCCCCCCCCC*CCCCCCCCCC5*C5CCCCCCCCC5CCCCCCCCCCCCCCCCCC5CCCCCCCCCCCCCCCCCC5CCCCCCC5CCCCCCCCCCCCCC5CCC*CCC5C5555CCCCCCCC*CCCCCCCCC5CCCC*55CC5CC5CCCCC5CCCC**CCCCC5CCCCCCCCCC5CCCCC*5CCCCCC555C55CC5CCCCCCC5C*55CCCCC*C5CCC*CCC*CCCC5CCCC5CCCCCCCC*CCC5C5*CCCCCCCCCCC*C*5C*5*CCCCCC*###
@VH01349:24:AACVJTHM5:1:1112:36769:28432 2:N:0:AGGTGAGA+GGCATAGA
TTGACGGGACTACAGGGGTTTCTAATCCTGTTTGCTCCCCACGCTTTCGCGCCTCAGCGTCAGATACGGTCCAGATGGCCGCCTTCGCCACCGGTGTTCTTCCCAATATCTACGAATTTCACCTCTACACTGGGAATTCCACCATCCTCTCCCGCTCTCCAGCCATCCAGTATCAACCGCAATTCCCAGGTTGAGCCCAGGCCTTTCACCGCTAACTTAAATGGCCGGCTACCCGCCCTTTACGCCCAGTAATTCCGAACAACGCATGCCCCCATCGTCTTACCCCCGCTGCTGGCACCAT
+
CCCCCC*CCCCC*CCCCCCCCCCCCCCCCCCCCCCCCCCCCCCCCCCCCCCCCCCCC*CCCCCCCCCCCCCCCCCCC5CCC*CCCCCCCCCC5CCCCCCCCCCCC5CCCCCCC5CCCCC5CCCCCCCCCCC5CCCC5CCCCCCCCCCCCCCC5CCCCCCCCCC5CCCCC5CCCC*C5C5CCCC55C5C*5*CC5CCC5C**CC5C5C*5*55C55CC555C55C*C5*5CC5**5*CC5C5C55C55*5C5C*55CCCCCCC5*5*555CCC5*CC5CC*5C5C*5*55555CC5*C*###
@VH01349:24:AACVJTHM5:1:1112:7287:29133 2:N:0:AGGTGAGA+GGCATAGA
TTGACGGGACTACCGGGGTTTCTAATCCTGTTTGCTACCCACGCTTTCGCTCCTCAGCGTCAGTTACGGCCCAGAGTGGCGCCTTCGCCACTGGTGTTCCTCCTGATATCTGCGCATTTCACCGCTACACCAGGAATCCCCCACTCCCCTACCGTACTCAAGTCACAGCAGTATCGGGTGGCGTCTCTGGGTTGAGCCCAGAGTTTTCACACCCGACTTACTGAACCGCCTACGAGCTCTTTACGCCCAATAAATCCGGACAACCCTTGGTGCCTACGTGTCACCGCGGCTGCTGGCATCA
+
CC5C5CCCCCCCCC5CCCCCCCCCCCCCCCCCCCCCCCCCCCCCCCCCCCCCC5CCC*CCCCCCC5CCC5CCCCCCCCCCCCCCCCCCCCCCCC*CCCCCCCCCC5CCC5CCCCCCCCCCCCCCCCCCCC5CCCCCCC*CCCCCC5CC5C5CCCCC5C5CCCCCCCCCCCCC5CC*C5CCC5CC5CCC5CCCC*CCCCCCCCC5CCCCCC*C5C5C*CCCCCCCCCCCCCCCCCCCCCCCCC5C*C*C5CC55CC*5CCCCCCC*CC5C5CCCCCCC5*CCCCCC5C555C*C5CCCC###
@VH01349:24:AACVJTHM5:1:1112:42393:29625 2:N:0:AGGTGAGA+GGCATAGA
TTGACGGGACTACCGGGGTATCTAATCCGGTTTGCTCCCCACGCTTTCGCGCCTCAGCGTCAGGTGGAGCCCAGTGACTCGCCTTCGCCACTGGTGTTCCTCTCGATATCTACGCATTTCACCACTACACCGAGAATTCCACTCACCTCTGCGCTCGTCAAGTCCGCCAGTATCCGAAGACCCGACGCAGTTCACCCGGGAGATTTCCCGTCGGACTTAACGGACGGCCTGCGCGCGCTTTACCCCCAATAAATCCGGACAACGCTTGCCACCTACGTATTACTGCGGCTGCTGGGACTAT
+
5CCCCCCCCCCCC5CCCCCCCCCCCCCCC5CCCCCCCCCCCCCCCCCCC*CCCC5*CCCCC*CCCCCCCCCCC5CCCCCC5C5C5CCCCCCCCCCCCCCCCCCCCCCCCCCCCCCCCCCCCCCCCC5CCCCC*55C5C5C*CC*CC5C5C5C*C5C*CC*5CC*CC5CCCCC5*5*5C*C5CC**55CC*5C*C**C*5CC*55C5C*55555CC5CC5C*C5555CC5CC555*C555C5C**CCC55CC5C555555*C55555555**555*5*555555*5*555555555*55###
@VH01349:24:AACVJTHM5:1:1112:12248:31442 2:N:0:AGGTGAGA+GGCATAGA
TTGACGGGACTACTCGGGTTTCTAATCCCGTTTGCTCCCCTGGCTTTCGCGCCTCAGCGTCAATACCGGTCCAGGATGCCGCCTTCGCCACCGGTGTTCCTCCAGATATCTACGCATTTCACCGCTACACCTGGAATTCCACATCCCTCTCCCGGATTCAAGCCTGCCAGTATCGGACGCAGTTCCTGGGTTGAGCCCAGGGATTTCACGTTCGACTTAACAGGCCGCCTACGCGCCCTTTACGCCCAGTAATTCCGAACAACCCTTGCCGCCTCTGTATTACGGCGGGTGCTGGCACGAC
+
CCCCCCCCCCCCCCCCCCCCCCCCCCCCCCCC*CCCCCCCCCCCCCCCC5CCCCC*CCCCCCCCCCCCCCCCCCCCCCCC5CCCCCCCCCCCCCCCCCCCCCCCCC*CCCCCCC5CCCCCCCCCCCCCC5CCC*CCCCCCCCCCCCCCCCC5CCCCCCCCCCCCCCCCCCCCCCCCCCCCCCCCCCC*CCCCCCC*CCCCCCCCCCCCC*CCCCCCCCCC*5CCCCCCCCCCC*CCCCCCCCCC5CCCCCCCC5CCC5CCC*C5CC*CCC**5CCCCCCCCCC*CCC5*C5*CCC5CC###
@VH01349:24:AACVJTHM5:1:1112:50194:34282 2:N:0:AGGTGAGA+GGCATAGA
TTGACGGGACTACTAGGGTATCTAATCCTGTTTGCTCCCCTAGCTTTCGCTCCTCAGCGTCGGTATCGGCCCAGAGAGCCGCCTTCGCTACTGGTGTTCCTCCCGATATCTGCGCATTTCACCGCTACACCGGGAATTCCACTCTCCTCTACCGAACCCTAGCCACAACAGTTTCGACCGGCGTCCCGGGGTTGAGCCCCGGGTTTTCACGGGCGACTTGTTGAGCCGCCTACGAGCTCTTTACGCCCAATAAATCCGGACAACCTTCGCCCCCAACGTATTACGCCGGCTGCTGGCAGCT
+
CCCCCCCCCCCCCCCCCCCCCCCCCCCCCCCCCCCCCCCCCCC5CCCCCCCCCCCCCCCCCCCCCCCCCCCCCCCCC5CCCCCCCCCCCCC*CCCCCCCCCCCC5CCCCCCCCCCCCCCCCCCCCCCCCCCCCCCC5CCCCCCCCCCCCCCC*CCCCCCCCCCCCCCCCCCCCCCCCCC5C5CCCCCC*CC*CCC5*CC5*C5CCCC5C*CC*CC*CCC5CC5*5*C5*C*C55C5*C5CCCC*C5*5555*555555555555*555C55555**5**55*55*555**5*555*5*###
@VH01349:24:AACVJTHM5:1:1112:64869:34907 2:N:0:AGGTGAGA+GGCATAGA
TTGACGGGACTACAAGGGTTTCTAATCCTGTTTGCTCCCGACGCTTTCGCGCCTCAGTGTCAGTTACAGACCAGACAGTCGCCTTCGCCACTGGTGTTCCTCCAAATCTCTACGCATTTCACCGCTACACTTGGAATTCCACTATCCTGTTCTGCACTCAAGTTCCCGACTTTCCAATGACCCTGCCCGGTTGAGCCGGGGGCTTTCACATCAGACTTAAGGAACCACCTGCGGGCGCTTTACGCCCAATAATTCCGGACAACGCTTGCCACCTACGTATTACCGCGGCTGCTGGCACACT
+
CCCCCCCCCCCCCCCCCCCC5CC5CC5CCCCCCCCCCCC*CCCCCCCCCCCCCCCCCCCCCCCCCC5CCCCCCCCCCCCCCCCCC5*CCC5CCCCCCCCCCCCCC*CC*5CCCCCC5C5C5CCCCCCCCCCCCCCCCCCCCCCCCCCC*CCCCCCC*C*CCCC5C*C*C*CCCCC5CCCCC*CC5CC5CCCCC*C5CCC5CC*5CCCCC*CCCCC5*5C5555555C5*5C5C5CCCC5CCCC5C*C555CCC5*555CCCC555555*555555*555555555**55*5555*55*###
@VH01349:24:AACVJTHM5:1:1112:63923:34945 2:N:0:AGGTGAGA+GGCATAGA
TTGACGGGACTACTCGGGTTTCTAATCCCGTTTGCTCCCCACGCTTTCGCGCCTCAGCGTCAGGAGATGCCCAGAGACCCGCCTTCGCCACCGGTGTTCCTCCCGATCTCTACACATTTCACCGCTACACCGGGAATTCCAGTCTCCTCTGCATCCCTCAAGAACGGCAGTCTCGGCCGACTCTCCTCGGTTGAGCCGAGGGCTTTCACCACCGACTTGCCGTCCCGCCTACGCGCCCTTTACGCCCAGTGATTCCGAGCAACGCTTGCCCCCTCTGTCTTACCCCGGCTGCTGGCACCTT
+
CC5CCCCCCCCCCCCCCCCCCCCCCCCC*CCCCC*CCCC5CCCCCCCCCCCCCCCC5CCCCCCCCCCCCCCCCCCCCCCCCCCCCCCCCCCCCCCCCCCCCCCCCCCCCCCCCCCCCCCCCCCC*CCCCCCCCCCCCCCCC5CCCCCC*CCCCCCC*CCCCC555C5C5CCCCC55*CCCCC5CCCCC5CCCCCCC*5C5CC*CCCC5C*CC5CCCC5C*C5CCCCCC*CC5C5CC*5C5CC*CCCC5CC555C5C*CCCCCCC5CCCCC*5C5CCCC*CCCCC*5CC5C*CCCC5*5###
@VH01349:24:AACVJTHM5:1:1112:52997:41022 2:N:0:AGGTGAGA+GGCATAGA
TTGACGGGACTACTCGGGTTTCTAATCCTGTTTGCTCCCCACGCTTTCGCGCCTCAGTGTCAGTTACAGACCAGAAAGTCGCCTTCGCCACTGGTGTTCCTCCACATCTCTACGCATTTCACCGCTACACGTGGAATTCCACTTTCCTCTTCTGGACTCAAGTTCCCCAGTTTCCAATGACCCTCCACGGTTGAGCCGTGGGCTTTCACATCAGACTTAAGAAACCACCTGCGCGCGCTTTACGCCCAATAATTCCGGACAACCCTTGCCACCTACGTATTACCGCGGGTGCTGGCACCCG
+
C*CC5CCCCCCCCCCCCCCCCCCCCCCCCCCCCCCCCCCCCCCCCCCCCCCCCCCC5C5CCCCCCCCCCCC*CC5CCCCCCCCCCCCCCCCCCCCCCCCCCCCCCCCCCCCC*55CCCCCCCCCCCCCC5CCCCCCCCCCCCCCCCCCCCCCC5*C5CC5CCCCCCCCCCCCCC*CCCCCCCCCCCCC*CCCCCC5C5C5C5CCCCCCC*CCCCCCCC*CCCCCCCCC5CCCCCCCCCCCCCCC*C5CCCCCCCCCC*C55C**CCCCC5CC5CC*CCC5CCCCCCCC*CCC*CC5CC###
@VH01349:24:AACVJTHM5:1:1112:11755:43142 2:N:0:AGGTGAGA+GGCATAGA
TTGACGGGACTACACGGGTTTCTAATCCTGTTTGCTCCCCACGCTTTCGCGCCTCAGCGTCAGTTACAGACCAAAAAGCCGCCTTCGCCACTGGTGTTCCTCCACATCTCTACGCATTTCACCGCTACACGTGGAATTCCGCTTTTCTCTTCTGCACTCAAGTTCCCCAGTTTCCAATCACCCTCCACGGTTGAGCCGTGGGCTTTCACATCAGACTTAAGAAACCGCCTGCGCCCGCTTTACGGCCAATAATTCCGGATAACCCTTGCCACCTACGTATTCCCGCGGCTCCTGGCACTGT
+
CCCCCCCCCCCCCCCCCCCCCCCCCCCCCCCCCCCCC*CCCCCCCCCCCCCCCCCCCCCCCCCCCCCCCCC*CCC55*CCC5CCCCC55C5CCCC5CCCCCC*CCCCCCCCCCCCCCCCCCCCC5CCCCCCCCCCCCC5CCCCCCCCCCCC*C5CCCCCCCCCCCC5CCCCCCCCCCC*C5C5CC*CC5CCCCCC*CCC5CCCC*CCCCCC5CCCCCCCC55CCCCCC5C*CCC*C5C5CCCCC*CC5C5CCCCC*CCCCCCC*CCC*C*5C5*CC5*C5CC5CCC55CCCCC555CC###
@VH01349:24:AACVJTHM5:1:1112:38095:46493 2:N:0:AGGTGAGA+GGCATAGA
TTGACGGGACTACAGGGGTATCTAATCCCGTTTGCTCCCCTGGCTTTCGCGCCTCAGCGTCAGTTTCGGTCCAGAATGCCGCCTTCGCCACCGGTGTTCCTCCAGATATCTACGCATTTCACCGCTACACCTGGAATTCCACATTCCTCTCCCGAACTCAAGTCACGCAGTATCGGACGCAGTTCCCAAGTTAAGCTTGGGAATTTCACGTCCGACTTAGGCGACCGCCTACGCGCCCTTTACGCCCAGTAATTCCGAACAACGCTTGCCACCTCTGTATTACCGCCGCTGCTGCCAACCG
+
CCCCCCCCCCCCCCCCCCCCC*CCCCCCCCCCCCCCCCCCCCCCCCCCC5CCCCCCCCCCCCCCCCCC5CCCC5CCCCCC5CCCCCCCCCCCCCCCCCCCCC*CCCCCCC5CCCCCCCCCCCCCCCCCCC*CCCCCCCCCCCCCCCCCCCCC*CCCCCCCCCCCCC*CCCCCCCCCCCCCCCCCCC5CC*C5CCCCCCCCCCCCCCCCCCCCCCCCCCC5CCCCC5CC5CC55*CCC*CCCCCCCC55CCCC5CCCCCCCCC5*C5CCC5C5CCCCC*CC5CCC5C*5C*CCCC*5C*###
@VH01349:24:AACVJTHM5:1:1112:14974:47042 2:N:0:AGGTGAGA+GGCATAGA
TTGACGGGACTACACGGGTTTCTAATCCCGTTTGCTCCCCTCGCTTTCGCTCCTCAGCGTCAATGTCGGTCCAGGATGCCGCCTTCGCCACCGGTATTCCTCCAGATATCTACGCATTTCACCGCTACACCTGGAATTCTGCATCCCTCTCCCGAATTCAAGCCATCCAGTATCCGATGCTGTTCCCAGGTTAAGCCTGGGGATTTCACATCCGACTTAGTTGGCCGCCTACGAGCCCTTTACGCCCAGTAATTCCGAACAACGCTTGCCCCCCCCGTATTACCGCGGCTGGTGGGACTTA
+
CCCCCCCCCCCCCCCCCCCCC5CCCCCCCCCCCCCCCCCCC*5CCCCCCCCCCCCCC*CCCCCCCCCCCCCCCCC*CC*CCCCCC5CCCC5CCCCCCCCCCCCCCCCCCCCCCCCCCCCCCCC*CCCCC*CC5CCCCCCCC5*CC*CCCC5*CCCCC5*CCCC*5CC*5CCC5C*55CC**555CC5C55CC55CCC5C*55C5CC*5CCC5CC55CCCCCCC*C*C55CCC5C5CCC5*C5*555*5C*CC5C55C*55C55555C55C**5CC55C*C55*C5CC*CC55CCC*CC###
@VH01349:24:AACVJTHM5:1:1112:46218:48367 2:N:0:AGGTGAGA+GGCATAGA
TTGACGGGACTACTCGGGTTTCTAATCCTGTTTGCTCCCCACGCTTTCGCGCCTCAGCGTCAGTTACAGACCAGAAAGCCGCCTTCGCCACTGGTGTTCCTCCACATCTCTACGCATTTCACCGCTACACGTGGAATTCCGCTTTCCTCTTCTGTACTCAAGTTCTCCAGTTTCCAAAGACCCTCCACGGTTGACCCGTGGGCTTTCACATCAGACTTAAAGAACCGCCTGCGGGCGCTTTACGCCCAATAATTCCGGACAACCGATGCCACCTACCTATTACCGCGGCTGGTGGCACAAA
+
5CCCC5CCC5CCCCCCC5CCC*5C5CC*C5CCCCCCCCCCCC5CCCCCCCCC5CCCC*CCCCCCCCC5*CCC5CCCCCCCCCCCCCCCCCCCCCCCCCCCCC5CCCCCCCCCC5CCCCC5CCCC*CCCC*CCCCCCCC5C5CCCCCCC*CC5*C5CCCCCC*CCCCCCC*CCC5CCC*5C5CCCC55CC55C5C*555C5CC*CCCC*C5*CC5C5C*CCC*5CCCC*555C**C55C*CCC5C*5CC*55CCCCC55555*55**555*555555*5555555***555***55555###
@VH01349:24:AACVJTHM5:1:1112:25029:49863 2:N:0:AGGTGAGA+GGCATAGA
TTGACGGGACTACTCGGGTTTCTAATCCTGTTTGCTCCCCATGCTTTCGTGCCTCAGTGTCAAACCAATCGTAGCCACCTGCCTTCGCAATCGGTGTTCTGGATGATATCTATGCATTTCACCGCTACACCATCCATTCCGGCAGCCTCCAATTATTTCAAGCTATTCAGTATCAATGGCACCTCGATTGTTGAGCAACCGTATTTCACCACTGACTTAAACAGCCACCTACGCACCCTTTAAACCCAATAAATCCGGACAACGGTCGCACCCTCCGTATTACGGGGGGTGGTGGCACCGC
+
CC*CCC5CCCCCCCCCCCCCCCCCCCCCCCCCCCCCCCCCCCCCCCCCCCCCCCCCCCCCCCCCCCCCCCCCCCCCC5CC5CCCCCCCCCCCCCCCCCCCCCCCCCCCCCCCCC*CCCCCCCCC*CCCC*CC*CCC5CCCCCCCC*CCCCCCCCCCC5CCCCCCCCCCCCCCCCCCCCCCCCCC5CCCCC*CCCCCCCCCCCCCCCCCC5CCCCCCCCCCCCCCCC*C*CCCCCCCCCC5CCC55C*CCCC5CC5CCCCCCCCC*CCCCC**C*CC**5*55*555*5*555555555###
@VH01349:24:AACVJTHM5:1:1112:15713:51491 2:N:0:AGGTGAGA+GGCATAGA
TTGACGGGACTACAGGGGTTTCTAATCCTGTTTGCTCCCCACGCTTTCGTGCCTCAACGTCAGGAATGGGCTAAGGAGCTGCCTTCGCCATTCGTGTTCCTCCCGAGATCTACGCATATTACGCCTACTCCGGGAATTCCACTCCTCTTTCCCATCCTCCAGCTTATTAGTTTCCGCCGCATACCTCCAGTTAGGCCAGAGAATTTAACAACAGACTTAATAAACCGTCTACCCACCCTTTACGCCCAATAATTCCGAATAACGCTTGCACCTCTCGTATTACCGCGGCTGCTGGGACTAC
+
C5*CC*CCCCC5CC55CCCCCCCC5CCC5*55CCCCCCCCCCC5C5CC5CCCCCCCCCCC5CCCCC*5C5CCCCCCCC*CCCCCCCCCCCCC*CCCCCCCC5C*CCC5CC555*C5**C*55**5C55CCC5C*55C5CC*CC*CCCCC5CCCCC5CCCCC5CCCCCC*5C5CCC*CCCC5CC5CCC*C*CCCCCCCCCC5CCCCCCCCCCCC*CCC*CCC*55C*555C5***555555CCCC5**55555555555C55555555555C5C*55**5555555*555C5**55*55###
@VH01349:24:AACVJTHM5:1:1201:44817:2477 2:N:0:AGGTGAGA+CGCATAGA
TTGACGGGACTACAAGGGTTTCTAATCCCGTTTGCTCCCCTAGCTTTCGCGCGTCAGCGTCAATGCCGGTCCAGGATGCCGCCTTCGCCACCGGTGTTCCTCCAGATATCTACGCATTTCACCGCTACACCTGGAATTCCACATCCCTCTCCCGGATTCAAGCCTGCCAGTATCGGACGCAGTTCCTCGGTTGAGCCGAGGGATTTCACGTCCGACTTAGTAGGCCGCCTACGCGCCCTTTACGCCCAGTAATTCCGAACAACCCTTGCCCCCCCCGTATAACCGCGCCTGCTGGCACTCT
+
CCCCCCCCCCCCCCCCCCCCC5CCCC55CCCCCC*C*CCCCCCCCCCCCCCC*CCCC*CCCCCCCCCCCCCCCCCCCCCCCCCCCCC5CCCCCCCCCCCCCC*CCC*CCCCCCC5CCCCCCCCCCCCCCCCCCCCCCCCCCCCCCCCCCCCCCC*5CCCCCC*CCCCCCCCCCCCCC*CCCCCC5CC5*CCCCCC5CCCCCCC5CCCCCCCCCCCCCCCCCCCCCC5CCCCCCCCCCCCCCCCC*CCC5CCCCCCC5CCCC5C*CCCCCCCC5CCCCCCC*C5C5CC5CCCCCCC*C*###
@VH01349:24:AACVJTHM5:1:1201:52561:2836 2:N:0:AGGTGAGA+GGCATAGA
TTGACGGGACTACCCGGGTTTCTAAGGCTGTTTGCTCCCCACCCTTTCGCTCCTCAGCGTCAGTAACGGCCCAGAGATCTGCCTTCGCCATCGGTGTTCCTCCTGATATCTGCGCATTCCACCGCTACACCAGGAATTCCAATCTCCCCTACCGCACTCTACTCTGCCCGTACCCACTGCAGGCCCGAGGTTGAGCCTCGGGTTTTCACAGCAGACGCGACAAACCCCCTACGAGCTCTTTACGCCCAATAATTCCGGACAACGCTTGCACGCTACGTATTACCGCGGCTGCTGGCACTCT
+
CCCCCC*C5C5CCC*CCCCCCCCCCC*CCCCCCC5CC*CCC5CCCCC5CCCC*CCCCCCCCCCC5CCCCCCCCC5CCC*C*CCCC*55C*5CCCCCCCCCCCCCCCCCC*CC5CCCCC*C*5CCC**555*555*555C55CC*55CCCCC5C5CCCCCC5*CCCC*CCCC5C5CC5C5CC*CCCCC5CCCC5CC*C*5CCCCCCCCC5C**CCCCCCC555CCC55C5C55CCC5*5CCC555CC55CC55C*CC*5CCC*55*CCC**55555555555*555*55555555555*###
@VH01349:24:AACVJTHM5:1:1201:47733:3158 2:N:0:AGGTGAGA+CGCATAGA
TTGACGGGACTACTAGGGTATCTAATCCCGTTTGCTCCCCTAGCTTTCGCGCCTCAGCGTCAGTGTCGGTCCAGGAAGCCGGCTTCGCCACCGGTGTTCCTCCGGATATCTACGCATTTCACCGCTACACCCGGAATTCCGCTTCCCTCTCCCGAACTCAAGCCCCGCAGTCTCCCGTGCAGTTCCTCAGTTGAGCCGAGGGATTTCACACGGGACTTACCGAACCGCCTACGCGCCCTTTACGCCCAGTAATTCCGAACAACGGTTGCCAGCTCTGTATTAGCGCGGCTGCTGGGACCTG
+
5C5CCCCC5CCCCCCC5CCCCCCCCCC5*C5CCCCCC*C5CCCCC5CC5CCCCCCCC5CCCCCCCCCCCCCCC5*CCCCC5*CCCC*CCCCC*CCCCCCCCCCC*CCCC5CCCCC*CCCCCC*C*C55C5C5CCCCC*CC55*CCCCCC55CCCCCCCCCCCC*C***C*CC5555CCC5CCCC*CCCC5*5CCCCCCCCC*CCC55C5CC*5CC*CC*C5CCCCC5CCCCC5C*5*5CC*C555CC*55C55**55555CC55*5*55*5555**5555555555*555*55555*5###
@VH01349:24:AACVJTHM5:1:1201:22056:3499 2:N:0:AGGTGAGA+CGCATAGA
TTGACGGGACTACTGGGGTATCTAATCCTGTTTGCTCCCCACGCTTTCGCTCCTCAGGGTCAGTGCCGGCCCAGAGAACCGCCTTCGCTACTGGTGTTCCTCCCGATATCTGCCCATTTCACCGCTACACCGGGAATTCCATTCTCCTCTACCGGACTGGAGTCACAGCAGTATCGACTGCAATTCCGAGGTTGAGCCTCGGACTTTCACAGCCGACTTGCTGAACCGCCTACGAGCTCTTTACCGCCAATGATTCCGGATAACCCTCGCACCCTACGTATTACCCCCGCTGCTGGCATAA
+
CCCCCCCCCCCCCCCCCCCCCCCCCCCCCCCCCCCCCCCCCCCCCCCCCCCCCCCCC*CCCCCCC*CCCCC5CCCC5CCCCC5CCCC5CCCCCCCCCCC5CCC5*CCCCCCCC*CCCCCCCCCCCCCCCCCCCCCCCCCCCCCCCCCCCCCCCCCCCC*CCCCCC5C5CCCCCCC5CCCCCCCCCCCCCCCCC*CC*CCCCCCCCCCCCC5CCCC5C5C5CCC5C*CC5CCCC5C5*C5CC5CC5*5CCCC5CCC5555C5CC5*CCC5*C5*C*55555555*55*55C**555555###
@VH01349:24:AACVJTHM5:1:1201:65892:3518 2:N:0:AGGTGAGA+GGCATAGA
TTGACGGGACTACAAGGGTTTCTAATCCTGTTGGCTCCCCACGCTTTCGCGCCTCAGCGTCAGTATTATGGCAGGTGGCTGCCTTCGCCACCGATGTTCTTCCCGATCTCTACGCATTCCACCGCTACACCGGGAATTCCGCCAGCCTCTACCATGCTCAACGCAGGCAGTCTCGAAGGCAGTCCAGCGGTTGAGCCGCTGACTTTCACCCCCGACTTAGCCGGCCGCCTACGCGCCCTTTACGCCGAGTAAATCCGGACAACCCTCGCACCCTCTGTATTACGGCGGCTGCTGGGACATC
+
CCCCC55CCCCCCCCCCCCCCCCCCCCCCCCC*CCCCC5CCCCCCCCCCCCCCCCCC*CCCCCCCCCCCC*CCCCCCCCCCCCCCCCCCCCC*CCCCCCCCCCCCCCC5*CCCC5CCCCCCCCC*CCCCCC5CCCCCCCCCC5CCCCCCCCCCCCC*CCCCC*C5CCCCCCC55CC55C*CCC*CCCCC55CCC5*CCCCCCCCCCCCC5CCCCCC5CC*C*C5CCC55C*C555C**CCCC*CC55CCCCC*555555C5C5*55CCC5C5CC5C5C5555**55555555555*55###
@VH01349:24:AACVJTHM5:1:1201:50762:3991 2:N:0:AGGTGAGA+CGCATAGA
TTGACGGGACTACTAGGGTATCTAATCCTGTTTGCTCCCCACGCTTTCGCGCCTCAGCGTCAGTTACTGACCAGAAAGCCGCCTTCGCCACTGGTGTTCCTCCACATCTCTACGCATTTCACCGCTACACGTGGAATTCCGCTTTCCTCTTCAGTACTCAAGTTCCCCAGTTTCCAATGACCCTCCCCGGTTGAGCCGGGGGCTTTCACATCAGACTTAAGGAACCGGCTGCGCGCGGTTTACGCGCAATAATTCGGGACAACGCTTGCCACCTACGTATTACGGCGGCTGCTGGCACGTA
+
CCCCC5CCCCCCCCCCCCCCC5CCCC*CC*CCCCCCC5CCCCC*CCCC5CC*C*CCC5CCCC5CCCCCCCCCCCCCC*CCCCCCCCC*C5CCCCCCCCC*CCCC5CCCCCCCC5*CCCCCCCCCCCCCCCCCCCCCCCCCCCCCCCCCCCCCCC*CCCCCC*CCCCCCCCCC5CCCCC*CC*CCCCCCCCCCC5C*CCCCCCCCCC5C5CC55CCC5CCCCCC*5555CCC555555*CCC*C5555C*5*5C55555555555*5555**555C55555555*5555*555C5C5CC###
@VH01349:24:AACVJTHM5:1:1201:31183:4786 2:N:0:AGGTGAGA+CGCATAGA
TTGACGGGACTACAAGGGTTTCTAATCCTGTTTGCTCCCCACGCTTTCGCACCTCAGCGTCAATACCGGTCCAGTGAGCCGCCTTCGCCACTGGTGTTCTTCCGAATATCTACGAATTTCACCTCTACACTCGGAATTCCACTCACCTCTCCCGGATTCTAGCGACGCAGTCTCAAAGGCAATTCCGGGGTTGAGCCCCGGGCTTTCACCTCTGACTTGCGAAGCCGCCTACGCGCGCTTTACGCCCAGTAATTCCGAACAACGCTAGCTCGCTCCGTATTACCGCGGCTGCTGGCACGAG
+
5CCCCCCCCCCCCCCCCCCCCCCCCCCCCCCCCC5CCCC5C*C5CCCCCCC*CCCCCCCCCCCCCC5C5CCCCCC*CCC*C5CCCCCCCCCCCCCCCCCCCC5CCCC*CCCC5CCCCCCCCCCCCCC5C5CC5CCCCC*CCCCCCCCCCC5CCCCCCCCCCCCCCC5CCCCCC5CCC55CCCCCCCCCCCCCCCCC5*CCCCCCCCCCC*CCCCCCCCCCCCC5CCCCCCCCCC5CCCCCCC*5*CCCCCCCCC5555CCC55CC5CC5C555CC*5*CCCC****C555*5*55555###
@VH01349:24:AACVJTHM5:1:1201:59037:5638 2:N:0:AGGTGAGA+CGCATAGA
TTGACGGGACTACACGGGTTTCTAATCCCGTTTGCTCCCCTGGCTTTCGCGCCTCAGCGTCAATGCCGGTCCAGGATGTCGCCTTCCCCACCGGTGTTCCTCCAGATATCTACGCATTTCACCGCTACACCTGGAATTCCACATCCCTCTCCCGGATTCAAGCCAACCAGTATCGGACGGAGTTCCTGGGTTGAGCGCAGGGATTTCACGTTCGACTTAGCAGGCCGGCTACGCGCCCTTTACGCCCAGTAATTCCGAACAACCGTTGCCCCCTCTGTATTACCGCCGCTGGTGGCAGTCC
+
CCCCCCCCCCC5CCC5CCCCCCCCCCCC*CCCCCCCCC*CCCC*CCC5CCCCCCCCCCCCCCCCCCCCCCCCCC5CCCCCCCCCC**CCCCC5CCCCCCCCCCCCCC*CCCC5CCCCCCCC5CCCCC*5CCCCCCCCCC*CCCCCC5C555C5CCCCCCCCCCCCCCCCCCCCCCCCCC*CCCCCCCCCCCCCCCC5C5CCCCCCCCCCCCC*CCC5CCCC5***C5*5CC5CC55CCCCCCCC*55CC5CCCC5CCCC5CCC*C*CC55*55CCC5C55CCCCCC**C5**C5555*###
@VH01349:24:AACVJTHM5:1:1201:70512:6774 2:N:0:AGGTGAGA+CGCATAGA
TTGACGGGACTACTGGGGTTTCTAATCCTGTTCGCTCCCCACGCTTTCGCGCCTCAGTGTCAGTTACAGACCAGAAAGTCGCCTTCGCCACTGGTGTTCCTCCAAATCTCTACGCATTTCACCGCTACACTTGGAATTCCACTTTCCTCTTCTGCACTCAAGTTCCCCAGTTTCCAATGACCCTCCACGGTTGAGCCGTCGGCTTTCACATCAGACTTAAGAAACCACCTGCGCGCGGTTTACGCCCAATAATTCCGGACAACGCTTGCCACCTACGTATTACCGCCGCTGCTGGCACAAC
+
CC*CCCCCCCCCCCCCCCCCCCCCCCCCCCCCCCCCC*CCCCCCCCCCCCC5CCCCCCCCCCCCCCCCC*CCCC5CC*CCCCCCCCCCCCCC*CCCCC*CC5CCCCCCCCCCCC5CCCC5CCC*CCCCC55CCCCCCCCCCCCCC5CCCCCCCCCC*CCCCCCC5CC*CCCCCCCCCC5CCCCC5CCCC*CCCCCCCCC*CCCCCCCCCCCCCCCCCCCCCCCCCCCCCCC*CCCCC5CCCCCC5CCCCCCCCCCCCCCCC*555CCC55CC5CCC5CCCC5*CCC*CCCCC*C**55###
@VH01349:24:AACVJTHM5:1:1201:64832:7191 2:N:0:AGGTGAGA+GGCATAGA
TTGACGGGACTACAAGGGTTTCTAATCCTGTTTGCTCCCCACGCTTTCGCTCCTCAGCGTCAGTGCCGGCCCAGAGAACCGCCTTCGCTACTGGTGTTCCTCCCCATATCTGCGCATTCCACCGCTACACCGGGAATTCCATTCTCCTCTACCGGACTCAAGTCACAACAGTATCGACTGCAATTCTGGGGTTGAGCCCCAGACTTTCACAGCCCACTTCTTCAACCCCCAACGAGCTCTTTCCGCCCAATCATTCGGGATAACGCTGGCACCCTACGTATTACCGCGGCTGCTGGCAAAA
+
5C55CCCC5CCCC*CC*CCCCCCCCCCCCCCCCCCCCCCCCC5CCCCCC*5CCCCCCCCCCCCC*CCCCCCCCC**C*5CCCCCCCCCCCCCC5CCCCCCCCC5*CCCCC5*CCCCCC*CC*CCCCCCCC*CCCCCCCC*C*CCCCCC5C*CCCCCCCCCCCCC5CCCCC**5555555555C*C5C*555****55*55555*5555555*55*5555*55*5555****55555555*55**5555555**55**55555555***5555**5555555*55*5**555*55555*###
@VH01349:24:AACVJTHM5:1:1201:35216:8554 2:N:0:AGGTGAGA+CGCATAGA
TTGACGGGACTACTAGGGTATCTAATCCTGTTTGCTCCCCACGCTTTCGCGCCTCAGCGTCAGTTACAGACCAGAAAGCCGCCTTCGCCACTGGTGTTCCTCCACATCTCTACGCATTTCACCGCTACACGTGGAATTCCGCTTTCCTCTTCTGTACTCAAGTTCCCCAGTTTCCAATGACCCTCCCCGGTTGAGCCGGGGGCTTTCACATCAGACTTAAGGAACCGCCTGCGCGCGCTTTACCCCCAATAATTCCGGACAACGCTTGCCACCTACGTATTACCGCGGCTGCTGGGACCAT
+
CCCCCCCCCCC5CCCCCCCCCCCCCCCCCCCCCCCCCCCCCCCCCCCCCCCCCCCCCCCCCCCCCCCC*CCCCCCCCCCCC5CCCCCCCCCCCCCCCCC5CCCC5CCCCCCCCCCCCCCCCCCCCCCCC*CCCCCC55CCC*CCCCCCCCCCCCC5CCCCCCCCCCCC5CCCCCCCCCCCCCCCCC5CCCCCCCCCCCCCCCCCCCCCCC5CCCCCCCCC5CCCCCCCCCCCC*C*C*CCCC***C5CCCCCC5CCCCCCCCCCCCCC5*CCCCCCCCCCCC5C*CCCCC5*C5C*C*###
@VH01349:24:AACVJTHM5:1:1201:17512:9406 2:N:0:AGGTGAGA+CGCATAGA
TTGACGGGACTACCGGGGTTTCTAATCCGGTTCGCTCCCCACGCTTTCGCGTCTCAGCGTCAGGAAAGGCCCAGAAGGCCGCCTTCGCCACTGGTGTTCCTCCGGATCTCTACGCATTTCACCACTACACCCGGAATTCCACCTTCCTCTGCCTCCCTCGAGTTCGCCAGTATCCGAAGACCTCTCCCAGTTGAGCCAGGAGCTTTCACAACGGACTTAACGAACCGCCTCCACGCGCTTTACGCCCAATAAATCCGGACAACGCTCGCCCCCTACGTATTACCGCGGGTGGTGGCACCGT
+
CCCCCCCCCCCCCCCCCCCCCCCCCCCCCCCCCCCCCCCCCCCCCCCCCCCCCCCCCCCCCCCCCCCCCCCCCC*CC5CCCCCCCCCCCCCCCCCCCCCCCCCCCCCCCCCCCCCCCCCCC*CC*C5CC5CCCCC5CCCCCCCCCCCCCCCCCCCCCCCCCCCCCCCCCCCCCCCCCCCCCCCCCC*CCCCCCCC5CCCCCCCCCCCCCCCCCC5CCCC55*C5CCCCCC*CCCCC**C55CCCC*C55CCCCCCC5CCCCCCCCCCC*C5*CCC5CCCCCC5*C55C**C*CCCCCC###
@VH01349:24:AACVJTHM5:1:1201:72122:10580 2:N:0:AGGTGAGA+GGCATAGA
TTGACGGGACTACACGGGTATCTAATCCTGTTCGCTCCCCACGCTTTCGCGTCTCAGCGTCAGTACCGTCCCAGAGAGCTGCCTTCGCCATTGGTGTTCTTCCTGATATCTGCGCATTTCACCGCTACACCAGGAATTCCACTCTCCTCTTCCGGACTCTAGCCATACGGTTTCCGTCGACGTCTGGAGGTTGAGCCTCCAGTTTTCACAACGGACCTGTGTGGCCGCCTACACGCGCTTTACGCCCAGTAAATCCGCACAACGCTTGCCCCCTACGTATTACCGCGGCTGCTGGCACATC
+
CCCCCCC5CCCCCCCCCCCC5CCCC5CCCCCCCCCCCCCCCCCCCCCCCCCCCCCCCCCCCCCCCCCCCCC5C5CCCCCCCCCCCCC*CCCCCCCCCCCCCCCCCCCCCC5CCCCC5CCCCCCC*CCCCCCCC5CCCCCCCCC5CCCCCCCCCC*CCCCCCCCC5C*CCCCCCCCCC55CC5CCCCCCCCCCCC5CCCCCCCCCCCCCCC*CC5CC*C5*CC5C5*CCCC5*CCCCCCCCCCC5C55C5CCCC5CCC*CCCC5C5CCCCCC*CCCCC*CC*CCCCCCC5C5*CC5C*C###
@VH01349:24:AACVJTHM5:1:1201:69149:10674 2:N:0:AGGTGAGA+CGCATAGA
TTGACGGGACTACACGGGTATCTAATCCTGTTCGCTCCCCACGCTTTCGCGTCTCAGCGTCAGTACCGTCCCAGAGAGCTGCCTTCGCCATTGGTGTTCTTCCTGATATCTGCGCATTTCACCGCTACACCAGGAATTCCACTCTCCTCTTCCGGACTCTAGCCATACGGTTTCCGTCGACGTCTGGAGGTTGAGCCTGCAGTTTTCACAACGGACCTGTGTGGCCGCCTACACGCGCTTTACGCCCAGTAAATCCGGACAACGCTTGCCCCCTACGTATTAGCGCGGCTGCTGGCACATC
+
CCCCCCCCCCCCCCCCCCCCCCCCCCCCCCCCCC5CCCCCCCCCCCCCCCCCCCCCCCCCCCCCCCCCCCC55C5C5C*CC5CCCCCCCCCCCCCCCCCC5CCCCCC5CCCCCC5CCCCCCCCCCCCCCCCCCCCCCCCC5CCCCCCCCCCCCCCCCCCC*CCCCCCCCCCCCC*CCCCCCCCCCCCCCCCC5CCC5C*55CCCCCCCCCCCCCCC*CC*CC5C*CCCCC5CCCCCC5CCCCCCCCCCCCCCCCCCC5C5CCC5555C*C55CC5*CCCCC5*C*CC**CCCCCCC*5###
@VH01349:24:AACVJTHM5:1:1201:55629:10788 2:N:0:AGGTGAGA+CGCATAGA
TTGACGGGACTACAGGGGTATCTAATCCTGTTTGCTCCCCACGCTTTCGCGCCTCAGCGTCAGTTACAGACCAGAAAGCCGCCTTCGCCACTGGTGTTCCTCCACATCTCTACGCATTTCACCGCTACACGTGGAATTCCGCTTTCCTCTTCTGTACTCAAGTTCTCCAGTTTCCAATGACCCTCCACGGTTGAGCCGTGGGCTCTCACATCAGACTTAAAGAACCGCCTGGGCGCGCTTTACGCCCAATAATTCCGGACAACGCTTGCGACCTACGTATTACCGCGGCTGCTGGCACTCA
+
CCCCC*CCCCCCCCCCCCCCCCCCCCCCCCCCC*CCCCCCCCC*CCCCCCCC*C*CC*C*CCCCCCC5CCCCCCCCC*CCCCCCCCCCCCCCCCCCCCCCCCCCCCCCCCCCCC5CCCCCCCC**CCCCCCCCCCCCCCCCCCCCCCCCCCCCCCCCCCCC*CCCCCCCCC*CC5CCCCCC*CC5CCCCCCC*CC*CCCCCCCCCCCCCCCCCCCC*CCCC5CCCCCC*5C*C*C*5*CCC5CCCC*CCC5C5C5CCCCCCCC55CC55CCCCCCC55CCCC*5CCC5CC*CC*5*C*###
@VH01349:24:AACVJTHM5:1:1201:34762:11848 2:N:0:AGGTGAGA+CGGATAGA
TTGACGGGACTACTGGGGTATCTAATCCTGTTCGCTACCCACGCTTTCGCACCTCAGCGTCAGTTACAGACCAGAGAGCCGCCTTCGCCACTGGTGTTCCTCCACATATCTACGCATTTCACCGCTACACGTGGAATTCCACTCTCCTCTTCTGTACTCAAGTCTCCCAGTTTCCAATGACCGCTCGTAGTTAAGCTACGAGATTTCACATCAGACTTAGAAGACCGCCTGCGCGCCCTTTAGGCCCAATAATTCCGGACAACGCTCGCCCCCTACGTATTACCCCGCCTGCTGGCACACT
+
CCCCCCC5CCCCCCCCCCCCCCCCCCCCCCCCCCCCCCCCCCCCCCCCCCCCCCCCCCCCCC*CCCCCCCCCCCC5CCCCCCCCCCC5CCCCCCCCCCCCCCCCCCCC5CCCCCC*CCCCCCCCCCCCCCCCCCC*CCCCCCCCCCCCCCCCCCCCCCCCCCCCC5CCC5CCCCCCCCCCC*C5CC*CCCCCCC*5CCC5CCCCCCCC5CCCCCC**CCC55C5CC55CCC5CCC*CCCCC**C5CCCCC*CCCCCCCCCCCCC*CC5*C*CCCC555CCCC55C*C**CC5C55C5*###
@VH01349:24:AACVJTHM5:1:1201:66801:13211 2:N:0:AGGTGAGA+CGCATAGA
TTGACGGGACTACTAGGGTTTCTAATCCTGTTTGCTCCCCACGCTTTCGCACCTCAGCGTCAGTTGCGGGCCAGTGAGCCGCCTTCGCCACTGGTGTTCTTCCCAATATCTACGAATTTCACCTCTACACTGGGAATTCCACTCACCTCTCCCGCACTCGAGACCGCCAGTATCGAAGGCAATTCTGAGGTTGAGCCTCAGGATTTCACCCCCGACTTAACAGCCAGCCTACGTGCCCTTTACGCCCAGTAATTCCGAACAACGCTAGCCCCCTCCGTATTACCGCGGCTGCTGGCACCGC
+
CCCCCCCCCCCCCCCCCCCCCCCCCC5CCCCCCCCCCCCCCCCCCCCCCCC5CCCC5CCCCCCCCC*CCCCCCCCCCCCCCCCCCCCCCCCCCCCCCCCCCCCCCCCCCCCCCCCCCCCCCC5CCCCCC*CCCCCCCCCCCCCCCCCCCCC*CCCCCCC*CCCC*5CCCCCCCC5CCC5CCCCCCCCCC5CCCCCCCCCCCCCCCCCCCCCCCCCCCCCCCCCCCCC5CC*CCCCC5CCCC5CCCCCCCCCCCCCCCCCCCCCC*CCCC55CC5*CCCC*CC**CCCCCC5CC5CCCC###
@VH01349:24:AACVJTHM5:1:1201:65494:14139 2:N:0:AGGTGAGA+GGCATAGA
TTGACGGGACTACCAGGGTTTCTAATCCGGTTTGCTCCCCACGCTTTCGCGCCTCAGTGTCAGGTGGAGCCCAGTGAGCCGCCTTCGCCGGTGGTGTTCCTCTCGATATCTACGCATTTCACCACTACACCGAGAATTCCGCTCACCTCTGCTCTCCTCAAGTCCGCCAGTATCCGAAGACCCCTCCCAGTTGAGCCGGGAGATTTCACGTCGGACTTAACGAACCACCTGCGGCCCCTTTACGCCGAATAAATGCGGACAACGCTTCCCACCTACCTATTACCCCGCCTGCTGGCACAAT
+
CCCCCCCCC5CCCCC5CCCCCCCCCCCCCCCCCCCCCCCCCCCCCCCCC5CCCCCCCCCCCCC5CCCCCCCCCCCCCCCCCCCC5CCCC55CCCCCCCC*CCCCCCCCCCCCCCCCCCCCCCCCCCCCCCCCCCCCCC*CCCCCC5CCCCC*5CCCCC*5C55CCCCC*CC5CCC5*CC*5*C5C*CC5CCCC5*CC5CC*55C5CCCC5CCCCCCCCC55*C5C*C55CCCCC5*5C*555C5*C*CC5C555**555555*5555**5C55555*555555**5555555555555###
@VH01349:24:AACVJTHM5:1:1201:62995:15578 2:N:0:AGGTGAGA+CGCATAGA
TTGACGGGACTACCAGGGTTTCTAATCCTGTTCGCTCCCCACGCTTTCGCGCCTCAGCGTCTGTTATAGGCCAGAGAGCCGCTTTCGCCACGGGTGTTCCTCCACATATCTACGCATTTCACCGCTACACGTGGAATTCCGCTCTCCTCTCCTACACTCAAGTGTGCCAGTTTCCAGTGGCCCTCCGGAGTTGAGCTGCGGGCTTTCACACCAGACATAAGAAACCGGCTGCGCGCGCTTTACGCCCAATAATTCCGGACAACGCTTGCCCCCTACGTAATTCCGGCGCTCCTGGCACCCT
+
CCCCCCCCCCC5CCCCCCCCC**CCCCCCCCCCCCCCCCCCCCCCCCCCCCCCCCCCCCCC*CCC*CCCCCCCCC5CCCC5CCCCCC*CCC*CCCCCCCCCC*CCCCCCCCCC5CCCCCCCCCCCCCCCCCC*CCC5CCCCCC5C*CCC5CCCCCC*CCCC5C*C55CCC*CCCC55555CC5CC5C**CCCCC55C5CCCCCC55CC**55CC555555C555555*555*5*55555CCC*C5*CC5*C*C**555**C555555555555CC*55C*5**5*55*55555*5*55###
@VH01349:24:AACVJTHM5:1:1201:55761:15691 2:N:0:AGGTGAGA+CGCATAGA
TTGACGGGACTACAGGGGTATCTAATCCTGTTTGCTCCCCACGCTTTCGCGCCTCAGCGTCAGTTACAGACCAGAAAGCCGCCTTCGCCACTGGTGTTCCTCCACATCTCTACGCATTTCACCGCTACACGTGGAATTCCGCTTTCCTCTTCTGTACTCAAGTTCTCCAGTTTCCAATGACCCTCCACGGTTGACCCGTGGGCTCTCACATCACACTTAAAGAACCGCCTGCGCGCGCTTTACCCCCAATAATTCCGGACAACGGTTGCCACCTACGTATTACCGCGGGTGCTGGCACTCA
+
CC*CCC55CCCCCCCCCCCCCCCCCCCCC5CCCC*C5CCCCCC5CCCCCC*CCCCCC5CCCCCCCCC5CCCCCCCCC5CC*CC*CCCCCCCCCCCC5C**CCCCCCCCCCCCCCCCCCCCCCCCC5CCCCCCCCCCCCCCCCCCCCCCCC5*C5C*CCCCCCCC5CCCCCCCCCCCCC*CCCCCC*CCCCCCCC5CC*CCCCCCCCCCCC*CC*C55CCCCC5CCCCCCCCCCC555CC5CCC*C55C5CCCC*CCCCCCCC5C*5C*5*CC5*CCCCCCCC555C5C*C5*5CC5CC###
@VH01349:24:AACVJTHM5:1:1201:76098:15729 2:N:0:AGGTGAGA+CGCATAGA
TTGACGGGACTACCCGGGTTTCTAATCCTGTTTGCTACCCACGCTCTCGCGTATGAGCGTCAGTATCGGTCTGGAGAGCCGCTTTCGCCACCGGTGTTCCTCCCAATATCTACGAATTTCACCTCTACACTGGGAATTCCGCCCTCTTCTCCCGTACTCAAGTCTCCCAGTATCCCGCGCCGTTCCACGGTTGAGGCGTGGGCTTTCACACGGAACTTAAGAGACCACCTGCACGCGCTTTACGCCCAGTAATTCCGAACAACCCTCGCACCCTCCGTTTTACCGCGGCTGCTGGCACTTG
+
CCCCCCCCC5CCCCCCCCCCCCCC5CC*CCCCCC*CCC*CCCCCCCCCCCCCCCCCC*CCCCCCCCCCCCCCC*CCCCCC5CCCCCCCCCCCCCCCCCCCC5CCCCCCCCCCCCCCCCCCCC5CC5CCCCCCCCC5CCCCCCCCCCCCCCCC*CCCCCCCCCCCCCCCCCCCCCC*CCCCCCCCCCCC5CCCCCC*CCCCC5CCCCCCCCCCCCCCCCC*C5C5C*CCCCC5CCCCCCCCCCC55C*CC5CC5CCC5CCCCCC*CCCCCCCCCC*CCCCCCC5*CC5CCC*C*C5CC5###
@VH01349:24:AACVJTHM5:1:1201:11452:15880 2:N:0:AGGTGAGA+CGCATAGA
TTGACGGGACTACTGGGGTTTCTAATCCCGTTTGCTCCCCACGCCTTCACGCCTCAGCGTCAGGGTGCGCCCAGAGCCCCGCCTTCGCCACCGGTGTTCCTCCCGATCTCTACACATTTCACCGCTACACCGGGAATTCCAGGCTCCTCTGCGCCCCTCAAGAAAACCAGTTTCGGCCGACCCCCTCGAGTTCAGCCCGAGGATTTCACGACCGACTTGGCCTCCCGCCTACCCGGCCTTTACCCCCAGTCATTCCGAGCAACGCTTGCCCCCTCTGTCTTACCGCGGCTGCTGGCAATCT
+
CCCCCCCCC*CCCCC5CCCCCCCCC5C*C5CCCCCCCCCCCCCCCCCCCCCCCCCCCCCCCCCCCC*CCCCCCC55CCCCCCCCCCC5CCCCCCCCCCCCCCCCCCCCCCCCCCCCCCCCCCCC*CCCCCCC5CCCCCCCC*C*CCCCCC5CCCCCC5CCC**CCCCCC*CCCCCC*CCC5CCCCCCCC5CC5C*C555C*CCCCC555*CC555CCC55*CCCC*5CCCCC****C5CCCC**5C5CCC*5C5**55*55555*55555*CCC55*555*555555**55555555*###
@VH01349:24:AACVJTHM5:1:1201:61745:16297 2:N:0:AGGTGAGA+CGCATAGA
TTGACGGGACTACACGGGTTTCTAATCCCGTTTGCTCCCCTGGCTTTCGCGCCTCAGCGTCAATACCGGTCCAGGATGTCGCCTTCGCCACCGGTGTTCCTCCAGATATCTACGCATTTCACCGCTACACCTGGAATTCCACATCCCTCTCCCGGATTCAAGTCAACCAGTATCGGACGCAGTTCCTGGGTTGAGCCCAGGGATTTCACGTTCGACTTAGCAGGCCGCCTACGCGCCCTTTACGCCCAGTAATTCGGAACAACGCTTGCCCCCTCTGTATTTCCGGGGCTGCTGGCACATG
+
CCCCCCCCCCCCCCCC5CCCCCCCCC55CCCCCCCCCCCCC5CCCCCCCCCCCC*CC*CCCCCCCCCCCCCCCCCC5CCCCCCCCCC*C5C5CCCCCCCCCCCCCC*CCCCCCCCC5CCC*CCCCCCCCCCCCCCCCCC5C*CCCC5C5CCCCCCC5CCC55**CCCCC5C5CC55C5CCCCCCCCCCCCCCCCCCCCCCCCCCCCCCCCCCCCCC5C5C*CCCCC55CCCC55CC**5CCCC5C5CCCCCCCCC*C5C*CCCC5*CCC*5CCCCCC5CCC*C555C*C5CCCC*CCC###
@VH01349:24:AACVJTHM5:1:1201:38530:16676 2:N:0:AGGTGAGA+CGCATAGA
TTGACGGGACTACACGGGTATCTAATCCTGTTTGCTCCCCACGCTTTCGCACCTCAGCGTCAGTACCGGACCAGTGAGCCGCCTTCGCCACTGGTGTTCTTCCTAATATCTACGAATTTCACCTCTACACTAGGAATTCCACTCACCTCTTCCGGACTCGACATTTGCAGTATCAAAGGCAGTTCCGAGGTTGAGCCCCGGGATTTCACCCCTGACTTACAAATCCGCCTACGTGCGCTTTACCCCCACTAATTCCGAACAACCCTAGTCCCCTCCGTATTACCGCGGCTGGTGGCACTTG
+
CCCCCC5CCCCCCCCCC*CCCCCCCCCCCCCCCCCCCCCCCCCCCCCCCCCCCCCC*CCCCCCCCCCCCCC*C*CCCCCCC*CCCC*CCCCCCCCCCCCCCCCCCCCCCCCCCCCCCCCCC*CCCCCCCCCCCCCCCCCCCCCCCCCCCCCC**CCCC5CC**CCCCCCCCCCCCCCC5CCCCCCCCCCCCCCCCC5C5CCCCCCCCC5*55CCCCCCCCCCCCC55CCCCCCCC5CCCCCCC5CCCC5CCCCCCCCC*CCCC*CCC555*CCCCCCCCCCCCC5*55CCC5C*CCC*###
@VH01349:24:AACVJTHM5:1:1201:28494:17281 2:N:0:AGGTGAGA+CGCATAGA
TTGACGGGACTACTAGGGTTTCTAATCCTGTTCGCTCCCCACGCTTTCGCGCCTCAGCGTCAGTTACAGACCAGAGAGTCGCCTTCGCCACTGGTGTTCCTCCACATCTCTACGCATTTCACCGCTACACCTGGAATTCCACTCTCCTCTTCTGTACTCAACTCCTCCAGTTTCCAATGACCGCTTACGGTTAAGCCGCAAGATTTCACATCAGACTTAAAAGACGGCCTGCGCGCGCTTTACGCCCAATAAATCCGGACAACCCTTGCGACCTACTTATTACCGCGGCTGCTGGCACTGC
+
CCCCC5CCCCCCCCCCCCCC5CCCCCCCCCCCCCCCCC*CCCCCCCCCCCC*CC5CCCCCCCCCCCCCCCCCCCCCCCCCCCCCCCCCC5CCCCCCCC5CC*CCCCCCCCCCCCC55CC55CCC*CC*CC*5CC*CCCC5CCCCCCC5*CC5CCCCCC5CC*C*C5CCCC55C**5CC5**5555555*55555*55**5**5555*555*5C55CC55C5C5C5*55*55555*555*555*5****55*555*5555555***5555555*555**5*555**55555*55*5555###
@VH01349:24:AACVJTHM5:1:1201:31827:17433 2:N:0:AGGTGAGA+GGCATAGA
TTGACGGGACTACTGGGGTTTCTAATCCTGTTTGCTACCCACGCTTTCGCACCTCAGCGTCAGGGTCAGTCCAGAAAGCCGCCTTCGGCACCGGTATTCCTCCTGATTTCTACGCATTTCACCGCTACACCAGGAATTCTGCTTTCCTCTCCTGCCCTCAAGAAATTCAGTTTCAAGTGCAACCCCGCAGTTAAGCTGCGGTCTTTCACACCTGACTTAAATCCCCGCCTACGTGCTCTTTACGGCCAGTAATTCCGGACAACGCTTGCCACCTACGTATTACCGCGGCTGCTGGCACAAT
+
CCCCCCCCCCCCCCCCCCCCCCCCCCCCCCC5CC5CCCC*CCC5CCCCCCC5CCCCCCCCCCCCCCCCCCCCCCCCCC5*CCCCCCC**CCCCCCC5CCCCCCC5CCCCCCCCCCCC5CCCCCC*CC*CCCCCCCCCCCCCCCCCCCCCCCCC*CCCCCCCCCCCCCCCCCCCCCCCCCCCCCCCC*CCCCCC5C5CCC55CCC*CCC5CCCCCCCCCCC*CCC*C**5CCCCCC*5CCCCCCC5C*CCCC5CCCCC5C*CCC5CCCCCCCC5CCCCCCCC5**CC*CCCCCCCCCC*###
@VH01349:24:AACVJTHM5:1:1201:66649:19913 2:N:0:AGGTGAGA+CGCATAGA
TTGACGGGACTACCCGGGTTTCTAATCCCGTTTGCTCCCCTAGCTTTCGCGCCTCAGCGTCAGTGTCGGTCCAGGAAGCCCCCTTCGCCACCGGTGTTCCTCCGGATATCTACGCATTTCACCGCTACACCCGGAATTCCGCTTCCCTCTGCCGAACTCAAGCCAAGCAGTTTCCCGTGCCATTGCTCAGTTGAGCCGAGGGATTTCACACGGGACTTACAAGACCGCCTACCCGCCCTTTACGCCCAGTATTTCCGAACAACCGTTGCCACCTCTGTATTACCGCGGCTGCTGGCACCGC
+
CCCCCCCCCCCCCCCCCCCCCCCCCCCCCCCCCCCC*CC5CCC5CCCCC5CCCCCCCC*CCCCCCCCCCCC*CCCCC*CC*CCCCCCCCC5CCCCCCC5CCCCCCCCCCCCCCCCC5CCCC55*CCCCCCCCCCCCCCCCCCCCC5CCCC*CCCCCCCCCCC55C*CCCC5CCCCCCCCCCCCC*CCCCCCCCCCCCCCCC*CCCCCCCCCCCCCCC*CCCCCCCCCCCCCCC*CCCCCC5**CCC5CC55**5CCCCCCCCC*CCC*C*CCC5CCCCCCC5CC*CCC*CC5C5CCC*###
@VH01349:24:AACVJTHM5:1:1201:30047:20613 2:N:0:AGGTGAGA+CGGATAGA
TTGACGGGACTACAAGGGTATCTAATCCTGTTTGCTCCCCACGCTTTCGCGCCTCAGCGTCAGTTACAGACGAGAAAGCCGCCTTCGCCACTGGTGTTCCTCCACATCTCTACGCATTTCACCGCTACACGTGGAATTCCGCTTTCCTCTTCTGTACTCAAGTTCTCCAGTTTCCAATGACCCTCCACGGTTGAGCCGTGGGCTTTCACATCAGACTTAAAGAACCGCCTGCGCGCGCTTTACGGCCAATAATTCCGGACAACCCTTGGCACCTACGTATTTCCGCGGCTCGTGGCACTAC
+
CCCCCC*CCCCCCCCCCCCCC*CCCCC5C*CCCCCC*CCCCCCCCCCCCCCCCCCCCCCCCCCCCCCCC*C*CCCCCCCCCCCCCCCCCCCCCCCCCCCCCCCCCCCCCCCC5CCCCCCCCC*CCCCCCC*CC5CCCCCC5CCCCCCCCCCCCCCCCCCCCCCCCCC5CC5C5CCCCCCCCCCCC5CCCCCCCCCCCCC*CCC5CC*C*CCCCCCC5CCCC55CC*CC*C5CC*CCC55CCCCC*C*CCCCC5C5CCC**CCC5CCC5C5CCCCCC*CCCC*CCC*CCCCCCC5CC5*###
@VH01349:24:AACVJTHM5:1:1201:35444:20784 2:N:0:AGGTGAGA+CGCATAGA
TTGACGGGACTACACGGGTTTCTAATCCCGTTCGCTCCCCACGCTTTCGCCCCTCAGCGTCAGTTTAGGCCCAGAGCGCCGCTTTCGCCACTGGTGTTCCTCCCGATATCTACGCATTCCACCACTACACCGGGAATTCCGCGCTCCTCTGCCTCACTCTAGCCCCACAGTTTTGAACGGCCTCTCCCAGTTAAGCCGGGAGCTTTCACGTCCAACTTATCGAGCCGCCTACGGGCGCTTTACGCCCAGTAAATCCGGATAACGCTCGTCCCCTAGGTTTTACCGCGGCTGCTGGCACCTT
+
CCCCCCCCCCCCCCCCCCCCC5CCCCCCCCCCCCCCCCCCCCCCCCCCCCCCCCCCCCCCCCCCCCCCC55CCCCCCCCCCCCCCCC*CCCCCCCCCCCCCCCCCCCCCCCCCCCCCCCCCCCCCCCCCCCCCCCCCCCC*CCCCCCCCCCCCCCC*CCCC*C**CCCCCCCCCCCCCCCCCCCCCCCCCCCCCCCCCCCCCCCCCCCCCCCCCCCCCCCCCCCCCCCCCCCCCCCCCCCC*CCC*CCCCC*CCCC5CC5CCCCCC5CCC5CCCC*CCCCC5*CCC5C*CC5CCC5CC###
@VH01349:24:AACVJTHM5:1:1201:44305:21087 2:N:0:AGGTGAGA+CGCATAGA
TTGACGGGACTACTAGGGTATCTAATCCTGTTTGCTCCCCACGCTTTCGCACCTCAGCGTCAGTACCGGGCCAGTGAGCCGCCTTCGCCACTGGTGTTCTTGCGAATATCTACGAATTTCACCTCTACACTCGCAGTTCCACTCACCTCTCCCGGACTCAAGGCTCTCAGTATCGAAGGCAGTTCTGGAGTTGAGCTCCAGGATTTCACCCCCGACTTAAGAGTCCGCCTACGTGCGCTTTACGCCCAGTGATTCCGAGCAACGCTAGCCCCCTTCGTATTACCGGGGCTGCTGGCACTGG
+
CCCCCCCCCCCCCCCCCCCCCCCCCCCCCCCCCCCCCCCCCCCCCCCCCCCCCCCCC5CCCCCCCCCCCCCCCCCCCCCCCCCCCCCCCCCCCCCCCCCCCCCCCCCCCCCCCCCCCCCCCCCCCCCCCCCCCCCCCCCCCCCCCCCCCCCCCCCC5CCCCCCCCCCCCCCCCC5CCCCCCCCCCCC5CCCCCCCCCCCCCCCCCCCCCCCCCCCCCCCCCCCCCCCCCCCCCCCCCCCC*CCCC*CCCCCCCCCCCCC5CC*CCCCCCC*CCCCC*C5CCCCC55555C5CCCCCCC###
@VH01349:24:AACVJTHM5:1:1201:20750:21806 2:N:0:AGGTGAGA+CGCATAGA
TTGACGGGACTACCCGGGTATCTAATCCCGTTTGCTCCCCTGGCTTTCGTTCCTCAGTGTCAGTAGCAGTCCAGAACGCCGCCTTCGCCACCGGTGTTCCTCCAGATATCTACGCATTTCACCGCTACACCTGGAATTCCGCGTTCCTCTCCTGCACTCAACCTCACCAGTCTCAGACGCAGTTCCCCAGTTAAGCTGAGGGATTTCACGTCTGACTTAGCAAGCCACCTACGAACCCTTTACCCCCACTAATTCCGAACAACGCTTGCCCCCCCCCTATAACCGCCGCTGGTGGGACTTA
+
CCCCCCCCCCCCCCCCCCC5CCCCCCCCCCCCCCCCCCC*CCCCCCCCCCCCCC*CCCCCCCCCCCCCCCC*CCCCCC*CCCCCCCC*CCCCCCCCCCCCCCC*CCCCCCCCCCCCCCCCCCCCCCCCCCCCCCCCCCCCCCCCCCCCCCCCC*CCCCCCC*CCCCC5C5CC*5C*CCCCCCCCCCCCCCCCCCCCCCC5CCCCCCCCC*CCCCCCCCCCCCC5*CC5CCCC*CCCCCCCCCC*5CCC555C5CC5CCCCCC*CCC*5C**CCC5**CCC*C5555*5*55*555*5*###
@VH01349:24:AACVJTHM5:1:1201:69565:23434 2:N:0:AGGTGAGA+CGCATAGA
TTGACGGGACTACCCGGGTATCTAATCCTGTTTGCTCCCCACGCTTTCGCGTCTCAGCGTCAGTCACCGTCCAGGTGGCCGCCTTCGCCACTGGTGTTCCTCCCGATATCTACGGATTTCACCCCTACACCGGGAATTCCGCCACCCTCTCCGGGACTCGAGCCAAGCAGTTTCGTGTGCAGTTCCGAGGTTGAGCCTCGGCATTTCACACCCGACTTGCCAAGCCGCCTACACGCCCTTTACGCCCAGTGATTCCGAACAACGCTTGCGCCCTCCGTATTACCGCGGCTGCTGGCACACA
+
CCCCCCCCCCCCCCCCCCCCCCCCCCCCCCCCCCCC*CC*CCCCCCCCCCCCCCCCCC*CC5CCCCCCCCCCCC5CCCCCCCCCC5CCCC5CCCCCCCC*CCCCCCCCCCCCCCCCCCCCCCCCCCCCCCCCC*CCCCC55*CCCC5CCCCCCCCCCCCCCCC*CC5*CCCCCC**CC5CCCCCC5CCCCCCCCCCCCCCC*CCCCCCCCCCCCCCCCC*CCCCCCCCCCCCCCC**5CCCCC5CC5CCCCCC5*5CC55555555C*555C5CCCC5CC55CCCCC55C55CC*CC5###
@VH01349:24:AACVJTHM5:1:1201:6226:25384 2:N:0:AGGTGAGA+CGCATAGA
TTGACGGGACTACTCGGGTTTCTAATCCTGTTTGCTCCCCACGCTTTCGCGCCTCAGCGTCAGTTACAGACCAGAAAGCCGCCTTCGCCACTGGTGTTCCTCCACATCTCTACGCATTTCACCGCTACACGTGGAATTCCGCTTTCCTCTTCTGTACTCAAGTTCCCCAGTTTCCAATGACCCTCCACGGTTGAGCCGTGGGCTTTGACATCAGACTTAAAGGACCGCCTGCGCCCGCTTTACCCCCAATAATTCCGGACAACCCTTGCCACCTACGTATTACCGCGGCTGCTGGCAGTGA
+
CCCCCCCCCCCCCCCCCCCCCCCCCCC*CCCCCCCCCCC*CCCCCCCCC*CCCCCCCCCCC*5CC5C*C5CCCCCCCCCC*CCCCCC5C5CCCCCCCCCCCCCCCCCCCCCCCCCCCCC5CCCCCCC*CCC55CC*CCCCCCCCCC5CCCCCCCCCC5*CCCCC**C*C5CCCCCCCC5CCCCC*5CC*C5CCCCCCCC5C5CCCC**C5CCCC555C*C5555555C5C*CC5**5*5CCCC***5C*555555555555555**55*555555555555*55**5**55*55*55*###
@VH01349:24:AACVJTHM5:1:1201:75682:25460 2:N:0:AGGTGAGA+CGCATAGA
TTGACGGGACTACAAGGGTATCTAATCCTGTTTGCTCCCCACGCTGTCGCGCCTCAGCGTCAGCCACTGCCCAGGAGGCCGCCTTCGCCACCGGTGTTCTTCCGGATCTCTACGCATTCCACCGCTACACCCGGAATTCCACCTGCCTCTACAGTGCTCGAGCCGCTCAGTCCGCAAGGCCGATCCGGAGTTGAGCCCCGGACTTTCACCCCACGCTTGAGTCCGCCGCCTACGCGCCCTTTACGCCCAGTGATTCCGGACAACCCTCGCACCCTCCCTATTACCGCGGGTGCTGGGATAC
+
CCCCCCCCCCCCCCCCCCCCCCCCCCCCCCCCCCCCCCCCCCCCCCCCCCC5CCCCCCCCCCCCCCCCC5C*CC*CCCCCC*CCCCCCCCCCCCCCCCCCCCCCCCCCCCCCCCCCCCCCCCCCCCCCCCC*CCCCCCCCCCCCCCCCCCCC*CC5CC5CCCCCCCCCCCCC*CCCCCCCCCCCCCC*CCCCCCC*CCCCCCCCCCCCCCCCCCCCCCCCCCC*CCCCCCCCCCCCCCCCCCC*5CCC5*C5**55CC5CCC55*55555C55555*5555C5*55555*5555CC5*###
@VH01349:24:AACVJTHM5:1:1201:73883:27637 2:N:0:AGGTGAGA+CGCATAGA
TTGACGGGACTACAAGGGTTTCTAATCCTGTTTGCTCCCCACGCTTTCGCTCCTCAGCGTCAGTACCGGCCCAGAGAACCGCCTTCGCTAGTGGTGTTCCTCCCGATATCTGCGCATTTCACCGCTACACCGGGAATTCCATTCTCCTCTACCGGACTCGAGTCACAGCAGTATCGACTGCAGTTCCGAGGTTGAGCCTCGGAATTTCACAGCCGACTTGCTGAACCGCCTACGAGCTCTTTACGCCCAATGATTCCGGACAACCGTCCCCCCCTACGTATTACCGCGGCTGCTGGCAGTA
+
CCCCCCCCCCCCCCCCCCCCCCCCCC5CC5CCCCCCCCCCCCC5CCCCCCCC*CCCC5CCC5CCC5CCCC*CCC5CCCCCCCCCCCCCCC*CCCCCCCCCCCCCCCCCCCC5CCCCCCCCCCCCCCCCCCCCCCCCCCCCCCCCCCCCCCCCCCCCCC5CCCCCCCCCCCC*CCC5CCC*5CCCCC55CCCCCCCCCCCCCCCCCCCCCCCCCCCCCCCCCCCCCCCCCCCCC5CCCC*5CCC5CCCCCCC5CC5CC5*55CC***CC**55*C5CC*CCC5C5C**5C55C5C5**5###
@VH01349:24:AACVJTHM5:1:1201:34459:30969 2:N:0:AGGTGAGA+CGCATAGA
TTGACGGGACTACCCGGGTTTCTAATCCTGTTCGCTCCCCATGCTTTCGCTCCTCAGCGTCAGTTACGGCCCAGAGATCTGCCTTCGCCATCGGTGTTCCTCCTGATATCTGCGCATTCCACCGCTACACCAGGAATTCCAATCTCCCCTACCCCACTCTAGTCTGCCCGTACCCACTGGAGGCTGGAGGTTGAGCCTCCAGTTTTCACAGCAGACGCGACAAACCGCCTACGAGCTCTTTACCCCCAATAATTCCGGATAACGCTTGCACCCTACGTATTACCGCGGCTGCTGGCACATG
+
CCCCCCCCCCCCCCCCCCCCCCCCCCCCCCCCCCCCCCCCCCC5CCCCC5CCCC*CCCCCCCCCCCCC**CC5CCCCCCCCC*CCCC*CCCCCCCCCCCCCCCCCCCCCCCCCCCCCCCCCCCCCCCCCC5C*CCCCCCCCCCCCCCCCCCCC*CCCCCC55CCC5CCCCCCC*CCCCC*CCCCCCCC5CCCCCCCCCCCC5CCCCCCCCC*C5CCC*CCCCC5CCCCCCCCC*CCCC*CC55*55CCCC*5C555*5C555***55555*5C55555*5555*CC55555C555*55###
@VH01349:24:AACVJTHM5:1:1201:15353:32351 2:N:0:AGGTGAGA+CGCATAGA
TTGACGGGACTACTAGGGTATCTAATCCTGTTTGCTCCCCACGCTTTCGTGCCTCAGTCTCAGTGCTGGTCCAGGGTGTCGCCTTCGCCACAGATGTTCCTCCCGATATCTACGCATTTCACTGCTACACCGGGAATTCCACACCCCTCTACCGCACTCTAGGTCGCCAGTATCCAATGCCATTCCCAGGTTGAGCCCAGGGCTTTCACATCAGACTTAACGAACCACCTACGCACGCTTTACGCCCAGTAATTCCGAGTAACGCTTGCACCCTTCGTATTTCCCCGGCTGCTGGCACGAA
+
CCCCCCCCCCCCCCCCCCCCCCCCCCCCCCCCCC5CC*CCCCCCCCCCCCCCCCCCCC*CCCCCCCC*5CCCCC*CCCCCCCCCCCCCCCC5C5CCCCCCCCCCCC5CCCCCCCCCCCCCCCCCCCCCC5C*C5CCCCCCC*CCCC*CCCCCCC*CCCCCCCCCCC5CCCCCCCCCCCCC5CCCCCCCCCCCCCCCC5CC**CCCCCCCCCCCCCCC5CCCCCCC5C55C5CCCCC*CC5CC*5*5555CC5*555555*5C55*C555CCCC5C*CCCC**5C*C5CCCC5C*5CCC###
@VH01349:24:AACVJTHM5:1:1201:67577:35115 2:N:0:AGGTGAGA+CGCATAGA
TTGACGGGACTACTCGGGTATCTAATCCTGTTTGCTCCCCACGCTTTCGCACCTCAGTGTCAGTATCAGTCCAGGTAGTCGCCTTCGCCACTGGTGTTCCTTCCTATATCTACGCATTTCACCGCTACACAGGAAATTCCACTACCCTCTACCGTACTCTACTTCAGCAGTTATGAAAGCAGTTCCCAGGTTGAGCCCGGGGATTTCACACCCATCTTACTGAACCACCTACGGGCGCTTTACCCCCAGTAATTCCGATTAACGCTTGCACCCTCTGTATTACCGCGGCTGCTGGCACATG
+
CCCCCCCCCCC5CCCCCCCCCCCCCCCCCCCCCCCCC5*CCCCCCCCCCCC*CCCCCCCC*CCCCCCCCCCCCCCCCCCCCCCCCCCCCCC*CCCCCCCCCCCCCCCCC5CCCCCCCCCCCC*CCCCCCCCCCCCCCCCCCCCCCCCCCCCCCCCC*CCCC*CCCCCCCCCCCCCCCCCCCCCCCCCCCCCC5CCCCCCCCCCCCCCCCCCCCCCCCCCCC*CCCCCCCCCCC5*CCCCCCCC*55CCCCCC5CCCCCCCCCCCCCCCCC5*CCCCCCCCCCCC5CCCCC5CCCCCCC###
@VH01349:24:AACVJTHM5:1:1201:67388:35797 2:N:0:AGGTGAGA+CGCATAGA
TTGACGGGACTACACGGGTTTCTAATCCTGTTTGCTCCCCACGCTTTCGTGCCTGAACGTCGGTACTGGTCCAGGAAGTCGCTTTCGCCACTGATGTTCCTTCCGATATCTACGCATTTCACCGCTACACCGGAAATTCCACTTCCCTCTACCGTACCCTAGCTATTCAGTCTCGAATGCAATTCCCAGGTTGAGCCCGGGGCTTTCACACCCGACTTAAATAACCGTCTACGCACGCTTTACGCCCAGTAATTCCGATTAACGGTGGCACCCTCTGTATTACCGCGGCTGCTGGCACCTA
+
CCCCCCC*CCCCCCCC5CCCCCCCCCCCCCCCCCCCCCCCCCCCCCCCCCCCCCCCCCCCCCCCCCCCCCCCCCCCCCCCCCCCCCCCCCCCCCCCCC*CCCCCCCCCCCCCCCCCCCCCCCCCCCCCCCCCCCCCCCCCCCCCCCCCCCCCCCCC**CCCCCC*CCCCCCCCCCCCC*CCCCCCC*CCCCCCCCCCC55CC5CCC*CCCCCC5CC5CCCCCCCCCCC*CC5CCCCCCC*C*55C**555CCCCCCC5*C*55C*CCCCC5*C5555*555*55C**555*55555*5###
@VH01349:24:AACVJTHM5:1:1201:70209:36194 2:N:0:AGGTGAGA+CGCATAGA
TTGACGGGACTACACGGGTTTCTAATCCTGTTCGCTCCCCACGCTTTCGTGCCTCAGCGTCAATCCAGGTCTAGCCAGCTGCCTTCGCAATTGGTGTTCTATGGCATATCTATGGATTTCACCGCTACATGCCACATTCCGCTGACCTCATCCTAATTCTAGCACCGCAGTATCAAAAGCAATTTTACGGTTGAGCCGCAAACTTTCACTCCTGACTTACGGCGCCGCCTACGCACCCTTTAAACCCAGTAATTCCGGATAACGCTCACACCCTCCGTATTACCGCGGCTGCTGGCACCTG
+
CCCCCCCCCCCCCCCCC*CCCCCCCCCCCCCCCCCCCCCCCCCCCCCC5CC*CCCC5*CCCC*CCCCC*CCCC*CCCCCCC*CCCCCCCCCCCCCCCCCCCCCCCCCCC*CCCC*CCCCCCCCCCCC*CCCCCCCCCCCCC*CC5CCCCCCCCCCCCCCCCC*CCCCCCCCCCCCCCCCC5CCCCCCCCCCCCC**5CCCCCCCCCCCCCCCCCCCCCCCC*5C*CCCCCC*CCCCCCCCCCCCC55CCCCC5CCCCCCCCC*C*CCCCCCCCCCCCCC5CCCC*CCCCCC*C*CCCC###
@VH01349:24:AACVJTHM5:1:1201:18553:37217 2:N:0:AGGTGAGA+CGCATAGA
TTGACGGGACTACTCGGGTTTCTAATCCTGTTTGCTCCCCACGCTTTCGTGCCTCAACGTCAGAATTGAACCAAGAAGCTGCCTTCGGCATTGGTGTTCCTCCCGAGATCTACGCATTTTACCGCTACTCCGGGAATTCCACTTCTCTCTTTCAATCTCTAGCTTATCAGTTTCCACTGCATGTCTCCAGTTGAGCTGAATCATTTAACACCAGACTTAATATGCCGTCTACGCACCCTATACGCCCAATTATTCCGAATAACGCTTCCACCACTCCTATTACGGCGGCTGCTGGCACAAG
+
CCCCCCCCCCCCCCCCCCCCCCCCCCCCCCCCC5CCCCCCCCCCCCCCCCCCCCCCCCCCCCCCCCCCCC5CCCCCCC5CC5*CCCC*CCCCCCCCCCCCCCCC*CC*CCCCCCCCCCCCCC*C5CC5CCCCCCC*CCC5C5CCCCCC5CCCCCCCCCCCCCCCCCCC5CCC*CCCCC*CCCCCCCCC*CCC*CCCCCCC55*CCCCCCC**CC55*C55C5555CCCCCC5CCCCC*CCCC*5CC55C55CC5555C5CC*C5C5C*CC5CCC55*555CCC5C555*CC5555555###
@VH01349:24:AACVJTHM5:1:1201:59946:37292 2:N:0:AGGTGAGA+CGCATAGA
TTGACGGGACTACTAGGGTATCTAATCCTGTTTGCTCCCCACGCTTTCGTGTTTCAACGTCAGAAATGGACCAAGAAGCTGCCTTCGCCATTGGTGTTCCTCTCGAGATCTACGCATTTTACCGCTACTCCGAGAATTCCACTTCTCTCTTCCACCCTCTAGTGTACCAGTATCCGCTCCTTATTCCCGGTTGAGCCGGGAGATTTAACAACAGACTTAATTCACCGTCTACACACCCTTTACGGCCAATAATTCCGAATAACGGTCGCACCCCTCGTCTTACCGCGGGTGCTGGCACTCT
+
CCCCCCCCC*CCCCCCCCCCCCCC5CCCCCCC5CCCCCCCCCCCCCCCCCCCCCCCCCCCCCCCCCCCCCC5CCCC*CCCCCCCC*CCCCCCCCCCCCC5CCCCCCC5CCCCCCCCCCCCC5C5CCCCCCC*CCC5CCCCCCCCCCCCCCC*CCCCCCCC*CC55CCCC5CCCCCCCC**CCCCCCCCCCCC5CCCCCCCC5CCCCCCCCCC*C5CCCCCCC5CC5*CCCC*CCC*C*5CC*5C*5555555C55CCC*55555*5555555*5555**55*55*5**5555555555###
@VH01349:24:AACVJTHM5:1:1201:57182:38428 2:N:0:AGGTGAGA+GGCATAGA
TTGACGGGACTACACGGGTTTCTAATCCTGTTTGCTCCCCACGCTTTCGCACCTGAGCGTCAGTATTGGTGCAGGAAGTCGCTTTCGCCACTGGTGTTCCTTCCGATATCTACGCATTTCACCGCTACACCGGAAATTCCACTTCCCTCTCCCATACTCTAGCAATGCAGTATCGAATGCAGTTCCCAGGTTGAGCCCGGGGATTTCACACCCGACTTGCAGAGCCGCCTACGTCCGCTTTACGCCCAGTAATTCCGATTAACGCTCGCACCCTCTGTATTACCGCCGCTCCTGGCACCCT
+
CCCCCCCCCCCC*CCCC5CCCCCCCCCCCCCCCCCCCC*CCCC5CCCCCCCC*CCCCCCCC*CCCCCCCC*CCCC5CCCCCCCCCCC5CCCCCCCCCCCCCCCCCCCCC*CCCCCCCCC5CCCCC*CCCCCCCCCCCCCCCCCCC5CC5CCCCCCCCCCCC5CCCC*CCCCCCCCCCCCCCCCCCCC5CC*CCC5*CC555CCCCCCC*5CCCCCCCCCCCC5CC*CCCCCCCC*5C5CCCC5CCCCCCC5CCCCCC5CCC5C5CC**CC*CCCCCCCCCCC*CCC***C*CCC*5CC###
@VH01349:24:AACVJTHM5:1:1201:60268:38485 2:N:0:AGGTGAGA+CGCATAGA
TTGACGGGACTACTAGGGTATCTAATCCTGTTTGCTCCCCGAGCTTTCGCGCCTCAGCGTCAGTTACAGTCCAGAGAGGCGCCTTCGCCACTGGTGTTCTTCCAGATATCTACGCATTTCACCGGTACACCTGGAATTCCGCTCTCCTCTCCTGGACTCTAGCAACGTAGTATCTAGTACCAAACACCGGTTGAGCCGGTGCCTTTATCACCTGAGTGTGGTCACCGCCTACGCGCCCTTTACCCCCCATAATTCCGGACAACGCTCGCCCCCTACGCATTACCGCGGCTGGTGGCACGAT
+
CCCCCC5CCCCCCCCCCCCC5CCCCCC*5CCCCCCCC5CC*C*CCCCCCCCC*CC5CCCCCCCCCCCCCCC5CCCCC**CCCCCCCCCC5C*55CCCCCCCCCC5CCCC*CC5C5CCCCCCC5**CC5CCCCCC5CCCCCCCCCCCCCCCCCCC*CCCCCC5CC5CCCCCC5CC*CCCCC5CCC5CCCCCCC5C5C5*CCC5CCC5CC5C5CC*C*CCC*5C5**C**C5C55C55C**CC55**55*555555*55555555555555**5555555*555*5*555555*C55555###
@VH01349:24:AACVJTHM5:1:1201:48983:39962 2:N:0:AGGTGAGA+CGCATAGA
TTGACGGGACTACTGGGGTTTCTAATCCTGTTTGCTCCCCACGCTTTCGCGCCTCAGCGTCAGTTACGGTCCAGATGGCCGCCTTCGCCACCGGTGTTCTTCCCAATATCTACGAATTTCACCTCTACACTGGGAATTCCACCATCCTCTCCCGCACTCAAGCCAGCTCAGTCTCAAGCGGAATTCGCGGGTTGAGGCCAGGCCTTTCACGCCTGACTTGAGCAGCCGCCTGCGGCCCCTTTACGCCCAGTAATTCCGAACAACGCTAGCCCCCTCCGTATTACCGCGGCTGCTGGCATGT
+
CCCC5CCCC*C5CCCCCCCCCCCCCCCCCCCCCCCCCCCCCCCCCCCCCCC5CCCCCCCCCCCCCC5C*CCCCCCCCCCCCCCCCC55CCCCCCCCCCCCCCCCCC5CCCCCCCCCCCCCCCCCCCCCCCCC*CCCC*CCCCCCCCC*CC*CCCCC5CCCCC55CCCCCCCCCCC5CCCC*CCC55*C5CCCCCC5*C5CC5**CCCCCC5C*C5CC5CC5C*CC55CCCCC5C**5CCCCCCC5CCCCCCCCCCCC*C5*CCC*CC*CCCC5CCCCCCCCC***55C5*5555*55*###
@VH01349:24:AACVJTHM5:1:1201:18459:42385 2:N:0:AGGTGAGA+CGCATAGA
TTGACGGGACTACAAGGGTTTCTAATCCTGTTTGCTCCCCACGCTTTCGTGCCTCAACGTCAGGAGTGAACCAAGAAGCTGCTTTCGCCATTGGTGTTCCTCTCGGTATCTACGCATTTTACCGCTACTCCGAGAATTCCACTTCTCTCTTTCACCCTCTAGCATAGCAGTTTCTACCGCTTGCTTCCGGTTAGGCCGGAAAATTTAACAGTTGACTTACTATACCGTCTACGCACCCTATACGCCCAATAATTCCGAATTACGTTTGGACCACTCGTATTACCGCGGCTGCTGGCACCCA
+
CCCCCCCCCCCCCCCCCCCCCCCCCCCCCCCCCCCCCCC5CCCCCCCCCCCCCCCCCCCCCCCCCCCCCCCCCCCCCC*CC*CCCCCCCCC5CCCCCCCCCCCCCCC**C5CCCCC5CCC5**5CCC5C5CC55*5*C*CCCCCCC5CCCCCCC5CCCCCC*CCCCCCCCCCCCCCCCCCC5CCCCCCCCCCCCCCC5CCCCCCCCCCCCCCCCCCCCCCCCCCCC*CCCC*CCC5C5CCC*CC5*C*C*5C*5555C5C5C*5C5C5*CCCCCCC**55555*5*5C*55*CC5CC5###
@VH01349:24:AACVJTHM5:1:1201:30501:42461 2:N:0:AGGTGAGA+CGCATAGA
TTGACGGGACTACAAGGGTTTCTAATCCTGTTTGCTCCCCACGCTTTCGCGCCTCAGCGTCAGTTACAGGCCAGAAAGTCGCCTTCGCCACTGGTGTTCCTCCACATCTCTACGCATTTCACCGCTACACGTGGAATTCCACTTTCCTCTCCTGCACTCCAGTTCCCCAGTTTCCAGGGCGACCCAAGGTTGAGCCCTAGGTTTAAACCCCAGACTTAAAGAACCGCCTGCGCGCGCTTTACGCCCAATAAATCCGGACAACGCTTGCCCCCTACGTATTACCGCGGCTGGTGGCACGGTA
+
CCCCCCCCCCCCCCCCCCCCCCCCCCCCCCCCCCCCCCCCCCCCCCCCCCCCCCCCCCCCCCCCCCCCCCCC5CCCCCCCC*CCCCCCCCCCCCCCCCCCCC5CCCCCCCC5CCCCCCCCCCCCCCCCCC5CCCCC*CCCCCCCCCCCCCCCCCCCCCC*C*CCCCCCCCCCC*CCCCC5CCCC5CC5CCCCCCCCCCCCCCCCCCCCCCCCCCCCCCCCCCCC*5CC55CC**5CC5CCCCCCCCCCCCC5CC55*C5CC55CCCC5*5*CC*55CC5CCC*5CCC5C5*CCC5CC5###
@VH01349:24:AACVJTHM5:1:1201:37545:43066 2:N:0:AGGTGAGA+CGCATAGA
TTGACGGGACTACTGGGGTATCTAATCCTGTTTGCTCCCCACGCTTTCGCACCTCAGCGTCAGTATTGGTCCAGGTTGCCGCCTTCGCCTCTGGTGTTCCTCCCGATATCTACGAATTTCACCTCTACACCGGGAATTCCGCAACCCTCTCCCATACTCAAGCCCGCTAGTTTCGAATGCACTTCCCCGGTTAAGCCGAGGGCTTTCACATCCGACTTAACGGACCGCCTACGTGCGCTTTACGCCCAATGATTCCGAGCAACCTTTGCACCCTCCGTTTTACCCCCGCTGCTGGCACAGA
+
CCCCCCCCCCCCCCCCCCC5CCCCCCCCCCCCCC5C*CCCCCCCCCCCC5CCCCCCCCCCCCCCCCCCCCCCCC*CCCCC*CCCCCCCCCCCCCCCCCCCCC**CCCCCCCCCCCCCCCCC5CCCCCCCC*C5CCCCC*CCCCCCCCCCCCCCCCCCC5CCCC*CC5CCCCCCCCCCC*5CCCCCCCCC5CCC5CC5CCCCCCCCCCCC5CCCCCCCCCCCC*CC*5CCCCC5CCCCCCCC*C5555C*CC*CC***CCCCCC*CCC55CCCCCCCC5*C5CC5**CC5C5*5CCCC*###
@VH01349:24:AACVJTHM5:1:1201:58734:45244 2:N:0:AGGTGAGA+CGCATAGA
TTGACGGGACTACTCGGGTTTCTAATCCTGTTTGCTCCCCACGCTTTCGCACCTCAGCGTCAACAGTCGTCCAGTAAGTCGCCTTCGCCACTGGTGTTCTTCCGAATATCTACGAATTTCACCTCTACACTCGGAATTCCACTTACCTCTCCGACGTTCAAGCGATGCAGTCTTAAAGGCAGTTCCGGAGTTGAGCTCCGGGCTTTCACCTCTAACTTACAAAGCCGCCTACGTCCGCTTTACGCCCAGTAATTCCGAACAACGCTTGCCCCCTCCGTATTACCGCGGCTGCTGGCACAAC
+
CCCCCCCCCCCC5CCCCCCCCCCCCCCCCCCCCCCCCCCCCCCCCCCCCCCC5C5CCCCCCC5CCCCCCCC*C5CCCCCCCCCCCCCCCCCCC*CCCCCCCCCCCCCCCCCCCCCCCCCCCC*CCCCCCCCCC5CCCCC*C5CCCC5CCCCCCCCCCCCCCCCCCCC*CCCCCCCCCCCCCCCC5CC*CCCCCCC*CCCC5CCCCCCCCCCCCCCCCCCCCCCC*C5CC5CCCC*CC*CCCCCCCCCCCCCCCCCCCC5CC555CC*CCC*5CC5CC5CCCCCCCCC5CCCCCCCCCC###
@VH01349:24:AACVJTHM5:1:1201:10411:45357 2:N:0:AGGTGAGA+GGCATAGA
TTGACGGGACTACTAGGGTATCTAATCCCGTTTGCTCCCCTGGCTTTCGCTCCTCAGCGTCAGTGTTGGTCCAGGATGCCGCCTTCGCCACCGGTGTTCCTCCAGATATCTACGCATTTCACCGCTACACCTGGAATTCCGCATCCCTCTCCCAATCTCAAGCCATCCAGTATCAGATGCAGTTCCCCGGTTAAGCCGAGGGATTTCACGTCTGACTTAGTTGGCCGCCTACGAGCCCTTTACGCCCAGTAATTCCGAACAACGCTTGCCCCCCCCGTATTACCGCGGCTGCTGGCACATC
+
CCCCCCCCCCCC5CCCCCCCCCCCCCCCCCCCCCCCCCCCCCCCCCCCCCCCCCCCCCCCCCCC5CCCCCCCCCCCCC*CCCCCCCCCCCCCCCCCCCCCCCCCCCCCCCCCCCCCCCCCCCCCCCCCCCCCCCCCCCCCCCCCCCCCCCCC*CCCCCCCCCCCCCCCCCCCC5CC5CCCCCCCCCCCCCCCCCCCCCCC*CCCCCCCCCCCCCCCCCCCCCCCC*CCCCCCCCCCCCC*CCCCCCCCCCCCCCCCCCC5CCCC5CCCCC5CCC*C5CC5CC5CCCC*CCCC5CC5CC###
@VH01349:24:AACVJTHM5:1:1201:73050:46455 2:N:0:AGGTGAGA+CGCATAGA
TTGACGGGACTACTAGGGTTTCTAATCCTGTTCGCTCCCCACGCTTTCGCTCCTCAGCGTCAGGTAAGGCCCAGCAAGCCGCCTTCGCCACCGGTGTTCCTCCTGATATCTGCGCATTTCACCGCTACACCAGGAATTCCACTTGCCCCTACCTACCTCTAGGCGGCCCGTATCCACCGCAGACCCGGAGTTAAGCTGGGGGCTTTCACGGCAGACGCGACCAGCCACCAACGAGCTCTTTACGCCCAATAATTCCGGTCAACGCTTGCGCCCTTCGTATTACCGCGGCTGCTGGGAGTCT
+
CCCCCCCCC*CCCCCCCCCCCCCCCCC5CCCCCCCCCCC*CCC5CCC5C*CCCCCCCCCCCCCCCCCCCCC*CCCCCCCCC5CCCCC5CCCCCCCCCCCCCCCCCCC*CCCCCCCCCCCCCCCCCCCC5CCCCCCC5CCCCCCCCCC5CC*C5C5CCC5CCC*CCCCCCCCCCCCCCC5CCCCC5CC**CCCCC*CCC*C5C*CCCCCCCCCCCCCCCC*5*CCCCCCC*CCCC*5CCCCCCCC*C5CCCCCCCCCC*5C*CCCC*5CC5*CCC*5*5CCC55*5**55C5*5*55C*###
@VH01349:24:AACVJTHM5:1:1201:40859:47856 2:N:0:AGGTGAGA+CGCATAGA
TTGACGGGACTACAAGGGTATCTAATCCTGTTTGCTCCCCACGCTTTCGAGTCTCAGCGTCAGTAGCGGTCCAGAGAGCCGTCTTCACCACCGGTGTTCCTCCTGATATCTACGCATTTCACCGCTACACCAGGAATTCCACTCTCCCATTCCGCACTCTAGCCTGCCAGTTTCCGCCGCACCCTCCCAGTTGAGGCGGGAGATTTCACAACGGACTTGGCAAACCGCCTACACTCGCTTTACGCCCAGTAATTCCGAACAACGCTAGCTGCCTACGTATTACCGCGGCTGCTGGGACGAT
+
CCCCCCCCCCCC*CCCCCCCC5CCCCCCCCCCCC5CCC5CCCCCCCCCCCCCCCCCCCCCCCCCCCCCCCCCCCCCCCCCCC5CCC55*CCCCCCCCC*CCCCCCCCCC5CC5CCCCCCCCCCCCCCCCCCCCCCCC5CCCCCCCCCCCCCCC5CCCCCCCCCCC*CCC5CCCC5CCCC*CCCCC*CCCCCCCCC*C5CCCCC5CC5CCCCCCCCCCCCCCCC*C5C*C*CCC5CCC55C555CCC5**5555C5CC5CCCC55*555555*55555555C5*55*5C*5555*5**5###
@VH01349:24:AACVJTHM5:1:1201:27869:48311 2:N:0:AGGTGAGA+CGCATAGA
TTGACGGGACTACTCGGGTTTCTAATCCTGTTTGCTCCCCACGCTTTCGCGCCTCAGCGTCAGTTACAGACCAGAAAGCCGCCTTCGCCACTGGTGTTCCTCCACATCTCTACGCATTTCACCCCTACACGTGGAATTCCGCTTTCCTCTTCTGTACTCAAGTCCCCCAGTTTCCAATGACCCTCCACGGTTGAGCCGTGGGCTTTCACATCAGACTTAAAGGACCGCCTGCGCGGGCTTTACGCCCAATAATTCCGGACAACGCTTGCCACCTACGTATTACCGCGGCTGCTGGCACGTG
+
CCCCCCCC5CCCCCCCCCCCCCCCCCCCCCCC5*CCCCCCCCCCCCCCC5C*CCCCCCCCCCCCCCCCCCC5C5CCC5CCCCCCCCCCCCC*CCCCCC55CC*CCCCCCCCCCCCCCCCCCCC**CCC5*55C55CCC*CC*CCCCCCCCC*CCCCCCC*CCCCCCCCCCCCCCCCC*C55CCC*CCCCCC5CCCCCCC5*CCC*C5CCCC5C*CCCCCCCC*CCC5**CC5C5C*C*CCCCC5*C5CC55CCCCC5555CCC*CCCC*CCC*C*5*C555C555C5*555*555CCC###
@VH01349:24:AACVJTHM5:1:1201:71686:49598 2:N:0:AGGTGAGA+CGCATAGA
TTGACGGGACTACACGGGTTTCTAATCCGGTTCGCTCCCCACGCTTTCGCGTCTCAGCGTCAGGTAAGGCCCAGAAAGCCGCCTTCGCCACTGGTGTTCCTCCCGATATCCACGCATATCACCACTACACCGGGAATTCCACTTTCCTCTGCCTCCCTCAAGTTTGCCAGTATCCAAGGACCTCTCCCAGTTAAGCCGGGAGGTTTCACCCTAGACTAAACAAACCGCCTGCACGCCCTTTACGCCCAGTAAATCCGGACAACGCTTGCCACCTACCTATTACCGCGGCTGGTGCCACTTG
+
CCCCCCCCCCCCCCCCCCCCCCCCCC55CCCCCCCCCC5C5CCCCCCC5CCCCCCCCCCCCCCCCCCCCCCCCCCCCCCCCCCCCCCCCCCCCCCCCCCCCCCCCCCCCCCCCC*CC*C5CCCCCCCCC5CCCCCCCCCCCCC5C55CCCC55CCCCCCCC5CCCC5CCCCCC55CC55CC*C*C*CCCCCCC5CC*5CC***CC5CCCCCCC5C5CC55555555*55C5*55*C5555555555C55555*5*C555C5555*555*55555C5*5CC5555555CC*55*C*555###
@VH01349:24:AACVJTHM5:1:1201:13346:50450 2:N:0:AGGTGAGA+CGCATAGA
[truncated: 27,878,332 more chars]
