# Supplementary material for: Interactive effects between soil properties and bacterial communities in tomato rhizosphere under the application of microbial agents
Source: PeerJ. 2025 Jun 30;13:e19564. doi: 10.7717/peerj.19564 (PMC12225625; doi:10.7717/peerj.19564)
Supplement: Supplemental Information 20 — Sequencing data of bacteria treated with FQ-T5-R2 [file peerj-13-19564-s020.gz › MJ20221018170--MJ230814P_31--64df553c83aaf73e084d2758--FQ_T5.R2.raw.fastq]

@VH01349:24:AACVJTHM5:1:1101:36674:1000 2:N:0:AGGTGAGA+CGCATAGA
CTGTTCGGACTACTAGGGTATCTAATCCTGTTTGCTCCCCTAACTTTCGCGTCTTAGTGTCAGTATAGGCCCAGATGCCCGCCTTCGCCACTGGTGCTCCTCCCGATATCTACGCATTTCACCGCTACACCGGGAATTCCGCTTTCCTCTGCCCACCTCTAGCTCGCCAGTTTCCGATGGCTCCTCCCAGTTGAGCCGCGAGATTTCACACCGGACTTAACGAACCGCCTACAAGCCCTTTACCCCCAGAAAATCCGGACAACGCTTGCCACCTACGTATCACCGCGGCTGGTGGCACGCT
+
*CCCCCCCCCCCCCCCCCCCCCCCCCCCCCCCCCCCCC5CCCCCCCCCCC5CCCCCCCCCCCCCCCCCCCCCCCCCCCCCCCCCCCCC5CCCCCCC*CCCCCCCCCCCCCCCC5CCCCCCCCCCCCCCCCCCCCCCCCCCCCCCCCCCC5CCCCCCCCCCCCCCCCCCCCCCCCCCCCC5CCCCCC55CCCCCCCCC**CCC5CCCCCCCCCCCC*CCCCCCC5*CC5CC5CC***C5C5CC**555CC*C5555555555555*5*5*555*55555CC5C**5*55*C5*5*555*5##
@VH01349:24:AACVJTHM5:1:1101:31448:5392 2:N:0:AGGTGAGA+CGCATAGA
CTGTTCGGACTACTCGGGTATCTAATCCCGTTTGCTCCCCTAGCTTTCGCGCCTCAGCGTCAGATTCGAGATAGAAAGCCGCCTTCGCCACGGGTGTTCCTCCTGATATCTACGCATTTCACCGCTACACCAGGAATTCCACTTTCCTCCCTCGACCTCGAGCCCAGCAGTTTCCGACACAGTGCCCCGGTTGAACCGCTACATTTCATGTCGGACTAACCGGGCCGCCTACGCGCCCTTTACGCCCAATGAATCCGAACAACGCTTGCTCCCCCCGTATTTCCGCGGCTGCTGGGACGTT
+
CCCCCCCCCCCCCCCCCCCCCCCCCCCCCCCC5CCCCCCCCCCCCCCCCCCCCCCCCCCCCCCCCCCCCC5CCCCCCCCCCCCCCCCCCC*CCCCCCCCCCCCCCCCCCCCCCCCCCCCCCCCCCCCCCCCCCCCCCCCCCCCCCCCCCCCCCCCCCCCCCC5C5CCCCCCCCCCCCC5CCCCCCCCCCCCCCCCCCC*CCCCCCCCCCCCCCCCCCCCCCCCCCCCCCCCCCCCCCCCCCCCCCCCCCCCCCC*CCCCCCC5CCC5CCCC5CCCCCCC5C*C55C555CC*CC5*C*C##
@VH01349:24:AACVJTHM5:1:1101:13725:5733 2:N:0:AGGTGAGA+CGGATAGA
CTGTTCGGACTACCAGGGTTTCTAATCCTGTTTGCTCCCCTTGCTTTCGCGCCTCAGCGTCAGGTATAAACTAGAAAACCGCCTTCGCCACTGGTGTTCTTCCACATATCTACGCATTTCACCGCTACTTGTGGAATTCCGTTTTCTCCGTCTACCCTCTAGAAATGTAGTTTCAAATGCTGTTCCGGGGTTGAGCCCCGGGATTTCACAGTTGACTGGCATTTCCGCCTACGCGCCCTTTACGCGCAATAAATCCGATTAATGCTTGCACCCTACGTATTACCGCAGCTGCTGGCACGTA
+
CCCCCCCCCCCCCCCCCCCCCCCCCCCCCCCCCCCCCCC*CCCCCCCCC*CCCCCCCCCCCCCCCCCCCCCCCCCCCCCCC5CCCCCCC*CCCCCCCCCCCC*CC5CCCCCCCCCCCCCCCC*CCC5CCCCCCCCCCCCCCCCCCCC5CCCCCCC*CCCCCCCCCCCCCCC5CCC5CC5CCCCC5C5*5CCCCC5*CCCCCCCCCCCC5CCCCCCCCCCCCCCCCCCCCCCCC*CC5CCCCC*5C5*C5**5CC*CC5555555*555CC5*5C55CCCCC5CC5CC55C55C5C*CC*##
@VH01349:24:AACVJTHM5:1:1101:60268:6982 2:N:0:AGGTGAGA+CGCATAGA
CTGTTCGGACTACCAGGGTATCTAATCCTGTTCGCTCCCCATGCTTTCGCTCCTCAGTGTCAGTTACAGCCCAGAGTCCCGCCTTCGCCACCGGTGTTCCTCCTCATATCTGCGCATTTCACCCCTACACCAGGAATTCCAGACTCCCCTACTGCACTCTAGTCAGCCCGTACCCACTGCACGCGCAACGTTAAGCGTTGCGTTTCCACAGGAGACGTGTCCAACCACCTACGAGCTCTTTACCCCCAATAATTCCGGACAACGTTCGTACCGTACGTATTACCGCGGCTGGTGGCACGTC
+
CCCCCCCCCC5CCCCCCCCCCC5CCCCCCCCCCCCCC5CCCCC5CCCCCCCCCCCC5CCCCCCCCCC*CCCC5CC*CCC*CCCCCCCCCCCCCCCCCCC5CCCC*C*CCCCC5CCCCCCCCCC*CCCCCC5CCCCCCCCCCCCCCCCCCCCCCCCCC*C5CCC5C5CCCCCCCCCC555CCC5*C5CCC5C5CC5CCCCCCCCCCCCCCCCCC*C5CCC*5CCC*CCCCC5CCC5*5CCCC55**555**55*5*55**555*5**5555***55*5555555*55*5*55*5*55555##
@VH01349:24:AACVJTHM5:1:1101:25938:7342 2:N:0:AGGTGAGA+CGCATAGA
CTGTTCGGACTACCCGGGTATCTAATCCTGTTTGCTCCCCACGCTTTCGCGCCTCAGTGTCAGTATCAGTCCAGGCGGCCGCCTTCGCCACTGGTGTTCCTTCCGATATCTACGCATTTCACCGCTACACCGGAAATTCCTCCACCCTCTACTGTACTCCAGTCAATCAGTATAAGTTGCAATTCCTAGGTTAAGCCCAGGGGTTTCACAACTCACTTAATCAACCACCTACGCGCCCTTTACGCCCAGTAACTCCGATTAACGCTCCGACCCTCTCTATTACCGCGGCTGCTGGCACAAC
+
CCCCCCCCCCCCCCCCCCCCCCCCCCCCCCCCCC5CCCCCCCCCCCCCCCCCCCCCCCCCCCCC5CCCCCCCCC*CCCCCCCCCCCCCCCCCCCCCCC5CCCCCCCCCCCCCCC*CCCCCCCCCCCCCCCCCCCCCCCCCC*CCCCCCCCCCCCCC5CCCCCCC5C*5C*CCC5C5CCC*CC5CCCCCCCCCCC5C55555C*CCCCC5CC5CCC5CCCCCC5C5CC*CCCC*CCCCCC*CC*5C*5CCCCC5555CCCC555CC5C**C**5CCC*CC5C555CCC55CCCCCC5C*C##
@VH01349:24:AACVJTHM5:1:1101:33455:8838 2:N:0:AGGTGAGA+CGCATAGA
CTGTTCGGACTACCCGGGTATCTAATCCTGTTTGCTCCCCACGCTTTCGCACCTCAGCGTCAGTTGTGGACCAGTCAGCCGCCTTCGCCACTGGTGTTCCTGCGAATATCTACGAATTTCACCTCTACACTCGCAATTCCACTGACCTCTTCCACACTCAAGACACCCAGTATCAAAGGCAGTTCCTGAGTTGAGCTGTGGGATTTCACCCCTGACTTAAATGTCCGCGTACGTGCGCTTTACGCCCAGTAATTCCGAACAACGCTAGCCGCCTTCGTATTACCGCGCCTGCTGGCACCTT
+
CCCCCCCCCCCCCC*CCCCCCCCCCCCCCCCCCCCCCCCCCC55CCCCCCCC*CCCCCCCCCCCCCC5CCC5CCCCCCCCCCCCCCCCCCCCCCC*CCCCCCCCC5CCCCCCCCCCCCCCCC*CCCCCCCCCCCCCCCC*C5CCCCCCCCCCCCCCCCCCCCCC*CCCCCCCCCCCC*CCC5*CCC**C*CCCCCCC*C5CCCCCCCC**5*CCC5*CC5CCCC*C*C*CCC5CC5CCCCCC*5CCCC5CCC*5CCCCCCC5*CCCCCCC*C555*5CCCCC*C5*C**C55C*C5C5*##
@VH01349:24:AACVJTHM5:1:1101:39818:9557 2:N:0:AGGTGAGA+CGCATAGA
CTGTTCGGACTACCAGGGTTTCTAATCCTGTTTGCTCCCCACGCTTTCGCGCCTCAGCGTCAGAAATTGGCCAGCAAGGCGCCTTCCCCACAGGTGTTCCTCCACATATCTACGCATTTCACCGCTACACGTGGAATTCCCCTTGCCTCTCCAATCCTCAAGCGATCCCGTATCCAAGGCAGTCCCGGAGTTGAGCTCCGGGCTTTCACCCCAGACGTAGATCGCCGCCTGCGCGCGCTTTACGCCCAGTGATTCCGGACAACGCTTGCGACCTACGTATTACCGCGGCTGGTGGCACGAG
+
CCCCC5C5CCCCC5CCCCCCCCCCCCCCCCCCCCCCCCCCCCC5CCCCC**CCCCCCCCCCCC*CCCC5CCCCCCCCCC*C*CCCC*CCCCCCCCCCCCCCCCCCCCCCCCCCC5CCCCCC5CCCCCCCCCCCCCCCCCCC*CCC55CCCCCCCCCCCCCCCCCCCCCCCCCCCCCCCCCCCCC5CCCC5CCCCC5CCCC*55CC5*C5CCCC5CC*55C*5CC5C55CCCCC***C*CC5C*C*C5CCCC*CCC55CCCCC5C*CCCC*C*CCC5CCCCCCC*5CCCCCC*C55*CCC##
@VH01349:24:AACVJTHM5:1:1101:65381:10087 2:N:0:AGGTGAGA+CGCATAGA
CTGTTCGGACTACCAGGGTATCTAATCCTGTTTGCTCCCCACGCTTTCGCACCTCAGCGTCAATATGTGTCCAGTGAGTCGCCTTCGGCACTGGTGTTCTTCCGAATATCTACGAATTTCACCTCTACACTCGGAATTCCACTCACCTCTCCACAATTCTAGCGATGCAGTCTTAAAGGCAATTCCGGAGTTGAGCTCCGGGCTTTCACCTCTAACTTACAAAGCCGCCTACCTCCCGTTTACCCCCAGTAATTCCCAACAACGCTAGCCCCCTCCGTATTACCGCGGCTGCTGGCACGGT
+
*C5CCCCCCCCCCCCCCCCCCCCCCCCCCCCCCCCCCCCCC5CCCCCCCCCCCCCCCCCCCCCCCCCCCCCCCCCCCCCCC*CCCCC5CC*CCCCCCCCCCCCCCCCCCCCCC*CCCCCCCCCCCCCCC*CCCCCCCC5CC5CCCCCCCCCCCC5CCCCCCCCCCCCCCCCCCCCCCC*CCCCCCCCCCCCCCCCCCCCCCCCCCCCCCCCCCCCCCCCCCCCCCCCCCC5C*5*C****5CCC*CCCCC5CCCCC*C*5C5555C5C5555C*55C5*55C5*555CCC*CC5CCCCC##
@VH01349:24:AACVJTHM5:1:1101:73485:11602 2:N:0:AGGTGAGA+CGCATAGA
CTGTTCGGACTACTAGGGTATCTAATCCCGTTTGCTCCCCTGGCTTTCGCGCCTCAGCGTCAGTGTCAGCCTAGCAACCCGCCTTCGCCTCAGGTGTTCCTCTTGATATCTACGCATTTCACCGCTACACCAAGAATTCCCATTCGCCTTTCTGCACTCTAGCACTGCAGTATCAGCTGGCCGTTCCGAGTTAAGCTCGGAGATTTCACAGCTGACTTACCGCGCCGCCTACGCGCCCTTTACGCCCAGTAAATCCCAAAAACGCTTCCTCCCTACGTATTACGGCGGGTGGTGGCACCTG
+
CCCCCCCCCCCCCCCCCCCCCCCCCCCCCCCCCCCCC5CCCCCCCCCCCCCCCCCCCCCCCCCCC5CC*CCCC*CCCCCCC*CCC5CCCCCCC*CCCC*CCCCCCCCCC*C*CCCC5CCCCC5CCCCCCCCCCC*CCCCC*C5C*5C5CCCCC*CCCCC5C*CCCCC*CCC5CC*CCCC5CCCCCC*C5CC*C555CCCCC*CC5CC5CC55C55C*5C5CCCC*5CC*C*555C**C55555555*CCCCC5C55*C5*55*5555*5555**5*5555555555555555*55*55*##
@VH01349:24:AACVJTHM5:1:1101:21318:12037 2:N:0:AGGTGAGA+CGCATAGA
CTGTTCGGACTACCGGGGTTTCTAATCCTGTTTGCTCCCCACGCTTTCGAGTCTCAGCGTCAGTAGCGGTCCAGAGAGCCGTCTTCACCACCGGTGTTCCTCCTGATATCTACGCATTTCACCGCTACACCAGGAATTCCACTCTCCCATACCGCACTCTAGCCTGCCAGTTTCCGGCGCACCCTCCCAGTTGAGCCGGGAGATTTCACAACGGACTTGGCAAACCGCCTACACTCGCTTTACGCCCAGTAATTCCGAACAACGCTAGCTGCCTACGTATTACCGCGGCTGCTGGCACCTG
+
CCCCCCCCCCCCCCCCCCCCCCCCCCCCCCCCCCCCCCCCCCCCCCCCCCCCCCCCCCCCCCCCCCCCCCCCCCC5CCCCCCCCCCC5CCCCCCCCCCCCCCCCCC5CCCCCCCCCCCCCCCCC*CCCCCCCCCCCCCCCCCCCCCCCCCCCCCCCCC*CCC*CCCC5CCCCCC*CC*CC5CCCCCCCCCC5CCCCCCCCCCCCCCCCCCCCCCCCCC5C*CCCC55CCCCC*C5*C*CCC*CC5*C5CCC55CCCCC5CCCCC5CC5CCC*CCCC*5C5*CCCC5CC*C5C5C*C*C*##
@VH01349:24:AACVJTHM5:1:1101:51577:12529 2:N:0:AGGTGAGA+CGCATAGA
CTGTTCGGACTACTAGGGTTTCTAATCCTGTTTGCTCCCCTAGCTTTCGTGCATCAGCGTCAGTTATCGCCCAGCTAGTCGCCTTCGCCACTGGTGTTCCTCCCAATATCTACGCATTTCACCGCTACACTGGGAATTCCACTACCCTCTTCGATACTCAAGCCTTCCAGTTTCAAATGCAATCCCACGGTTAAGCCGTGGGCTTTCACACCTGACTTAAAAGGCCGCCTACGCACGCTTTACGCGCAATAATTCCGGACAACGGTTGCCCCCTACGTATTACCGCGGCTGCTGGCACGGT
+
CC5CCCCCCCCCC*CCC5*CCCC*CC5CCCCCCC5CCCCCCCCCCCCCCCCCCCCC*CCCCCCCCCCCCCCCCC*CCCCC5*CCCCC5CCCCCCCC5CC*5CCCCCCC5C5CCCCCCCCCCCCC*CC5C5CCCCCCCCCCCCCCCC5C5CCCCCCCCC5CCCCCCC*CCCC*CCCCCCCCCCCC5*CCC5CCCCC5C5CCC*5*CCCCC55CC5CCCC5CCC55*C**CCCC55C5*CCCCC*CC5*CCCCCCC5CCCCC*C555C5555C555*C5CCC5CC*C*55CC5*55555**##
@VH01349:24:AACVJTHM5:1:1101:45745:13135 2:N:0:AGGTGAGA+CGCATAGA
CTGTTCGGACTACTAGGGTATCTAATCCCGTTCGCTCCCCACGCCTTCGCGCCTCAGCGTCAGGGTCGGCCCAGACGGCCGCCTTCGCCACAGGTGTTCCTCCCGATCTCTACGCATTTCACCACTACACCGGGAATTCCACCGTCCTCTCCCGCCCTCAAGCCCCGCCGTCCCCAACGACTCTCCCCGGTTAAGCCGGGGGCTTTCAGGTCGGGCGCGCGAAGCCGCCTGCGCGCGCTTTACGCCCAATAACTCCGCACAACGCTCGGCCCCTACGTATTACCGCGGCTGCTCGCTCCTT
+
CCCCCCCCCCCCCCCCCCCCCCCCCCCCCCCCCCCCCC5CCCCCCCCCCCC5CCCCCCCCCCCCCCCCCCCCCC*CCC5CCCCCCCCCCCCC*CCCCCCCCCCCCCCCCCC5C**CCCCCCCCC*CCCCC5CCCCCCCCCCCCCCCCCCCCCCCCCCCCCC*CC5CCCCCC5CCCCCC*CCC5CCC5CCC*CCCC5CCCCCC*C5CCC5C5CCCCCC*CCCC5*CC5CCCCCC55CCCCCC*CC5CCCCCCCCCCCC*C*C*55CC5CCCC5C*55555C5555555**5*5555C5C*##
@VH01349:24:AACVJTHM5:1:1101:73637:13798 2:N:0:AGGTGAGA+CGCATAGA
CTGTTCGGACTACTCGGGTTTCTAATCCTGTTCGCTCCCCACGCTTTCGCGTCTCAGCGTCAGTACCGTCCCAGAGAGCTGCCTTCGCCATCGGTGTTCTTCCTGATATCTGCGCATTTCACGGCTACACCAGGAATTCCACTCTCCTCTTCCGGACTCTAGCCAGATGGTTTCCAATGTCAGCTGGAGGTTGAGCCTCCAGTTTTCACATCGGACCTACCTGGCCGCCTACACCCCCTTTACGCCCAATTAATCCGGACAACGCTTGCCCCCTACGTATTACCGCGGGTGGTGGCACGGA
+
CCCCCCCCCCCCCCC5CCCCC*CCCCCCCCCCCCCCCCCCCC*CCCCCCCCCCCCCCCCCCCCCCC5CCCCCCCCCCC*CCCCCC5CCCCCCCCCCCCC*CC5CCCC5*CCCCCCCCCCCCCCC*CC*CCCCCCCCCCCCC*CCCCCC5CCCCCCC5C*CCC5CCCCCCC5CCC5CC*C*CCCCCCCCCC5C5CCCCCC5CC5CCC5C5*5*C555*555555555555CCC5C5555C5CC5CCCCCC5*5*C5555C55555*555C5CC5CC*5CC5555*5**55C5*5C5CCC5##
@VH01349:24:AACVJTHM5:1:1101:19879:15861 2:N:0:AGGTGAGA+CGCATAGA
CTGTTCGGACTACCAGGGTTTCTAATCCGGTTCGCTCCCCACGCTCTCGCACCTCAGCGTCAGCACTTGCCCAGTCGGCTGGTTTCCCCCTGGGTGTTCCTGCCGATCTCTACGCATTTCACCACTACACCCGCAATTCCACCGACCTCTGCAAGCCTCCAGACGCGCCGTATGGGATGGCGCCTGGCCGTTAAGCGGCCAGATTTCACACCCCACGCGCGCATCCGCCTGCGTGCGCTTTACGCCCAGTCAATCCGGACAACGCTTGGCTCCTCTCTATTACCGCGGCTGCTGGCACACA
+
CCCCCCCCCCCCCC5C5CCCCCCCCCCCCCCCCCCCCCCCCC5CCCCCCCCCCCCCCCCCCCCCCCCCCCCCCCCCCCCCC*CCC5CC*CCC5CCCCCCCCCCCCCCCCCCCCCCC5CCCCCCCCCCCCCC*5CCCC5C*C5CCCCCCCCCCCCC5CCCCCCCCC*C*CCCCCCCCCCC**CCCCC5C*CCCCCCCCCC*CC5CCC*CCCCCCCCCCCCCCCCCCCCC*CC*CCC55CCCCCCC*CCCCC5CC*CCCCCCCCC5*CC*5CCCCC5**C5CCCCC5C*C5C5CCC5*CCC##
@VH01349:24:AACVJTHM5:1:1101:74167:16108 2:N:0:AGGTGAGA+GGCATAGA
CTGTTCGGACTACCAGGGTATCTAATCCTGTTTGCTCCCCACGCTTTCGCGCCTCAGCGTCAGTTACAGACCAGAAAGCCGCCTTCGCCACTGGTGTTCCTCCACATCTCTACGCATTTCACCGCTACACGTGGAATTCCCCTTTCCTCTTCTGCACTCAAGTCCCCCAGTTTCGAATGACCCTCCACGGTTGAGCCGTGGGGTTTCACATCAGACTTAAAGGACCGCCTCCGCGCGCTTTACTCCCAATAATTCCGCACAACGCTTGCCACCTACGTATTACCGCGGCTTGTGGCAGGTC
+
CCCCCCCCCCCCC5CCCCCCC*C55CC5CCCCCCCCCCCCCCCCCCCCCCC*CCCCCCCCCCCCCCC5CC5CCCCCCCCC55CCCCCCCCCCCCCCCCCCCCCCCCCCCC5CCC*CCCCCCCCCCCCC*5CCCCCCCCCC*CCCC5CCCCCCCC*CC*CCC*C5CC5CCCCCCC*CCCC*5*5555555C5C5555*5C55C5CCC*5*5*555C5*5555*555***55*5**55555555555CC5555*5**55*5555555C5C5C555*55555555**5555****5*555**##
@VH01349:24:AACVJTHM5:1:1101:63809:16808 2:N:0:AGGTGAGA+CGGATAGA
CTGTTCGGACTACCAGGGTTTCTAATCCCGTTTGCTCCCCTGGCTTTCGCGCCTCAGCGTCAGTTTCGGTCCAGAATCCCGCCTTCGCCACCGGTGTTCCTCCAGATATCTACGCATTTCACCGCTACACCTGGAATTCCACATTCCTCTCCCGAACTCGAGTCACCCAGTATCGGACGCAGTTCCCAAGTTAAGCTTGGGGATTTCACGTCCGACTTAGGCAACCGCCTACGCGCCCTTTACGCCCAGTAATTCCGAACAACCCTTGCCGCCTCTGTATTACCGCCGCTGCTGGCACAAC
+
5CCCCC5CCCCCCCCCCCCCC5CCCCC5CCCCC**CCCCCC*C5CCCCC5C5CCCCC5CCCCCCCCC5CCCCCC5CC**CC5CCCCCC*CC*CCCCCC*5C5C55*CCC*5CCC*CCCCCCC5CCCC5CCCCC*CC*C5CCCCCCCCCCCC555C5C5CC5CCC*55*CCCCCCCCCCC*CCCCCCCC5CCCCCC*CCC5*CCCCCCCCCCCC*5CC5C5C*CCCCC*CCCC5CCCCCCCCC5CC*CC5CCCC55CCCC5CCC*CCC*CCC*5C5555C5CC55555*CC*CC5*CCCC##
@VH01349:24:AACVJTHM5:1:1101:66327:19705 2:N:0:AGGTGAGA+CGCATAGA
CTGTTCGGACTACTAGGGTTTCTAATCCTGTTAGCTCCCCACGGTTTCGCGCCTCAGCGTCAGTTAGGGTCCAGATGGCCGCCTTCGCCACCGGTGTTCTTCCGAATATCTACGAATTTCACCTCTACACTGGGAATTCCACCATCCTCTCCCGTAGACTAGCCTTGCAGACTCAAGCGCCATTCCCGGGTTAAGCCCAGGCCTTTCACGCCCGACTTACAAAGCCGCCTGCGGGCCCTTTACCCCCTCTAATTACGAACAACTCAAGCCCCCTACGTATTACCGCGGCTCCTCGCACCCG
+
CCCCCCC5CCCCCCCC*CCCC*CCCCCCCCCC*CCCCCCCCCC*CCCCCC5CCCCC**CCCC5CCC*CCC5CCC5CCCCC5CCCCC5*CCCCC*CCC5*5CCC*CCCCC5CC5CCC5CC5*C5CCCC5CCCCCCCC555C*5555C5*5555C5*C**555555CC55CC*5555555CC*555555*5*55C5555555*C555555555CC555*555555**55*555555**55**555*5****55555*5*55*5***5*5*55**55*5*5**555555***5*55555555##
@VH01349:24:AACVJTHM5:1:1101:29649:20254 2:N:0:AGGTGAGA+CGCATAGA
CTGTTCGGACTACAGGGGTTTCTAATCCTGTTTGCTCCCCACGCTTTCGCACCTCAGCGTCAGTTCCGGACCAGTAAGCCGCCTTCGCCACTGGTGTTCTTCCTAATATCTACGAATTCCACCTCTACACTAGGAGTTCCACTTACCTCTTCCGGACTCTAGCTTGCCAGTATCAAAGGCAGTTCCGCAGTTGAGCTCCGGGATTTCACCTCTGACTTAACAAACCGCCTACGTGCGCTTTACGCCCAGTAAATCCGAACAACGCTAGCCCCCTTCGTATTACGGCGGCTGCTGGCACGAC
+
CC*CCCCCCCCCCCCCCCCCCCCCCCCCCCCCCCCC*CCCCCCCCCCCCCCCCCCCCCCCCCCCCCCCCCCCCCCCCCCCCCCCCCCCCCCCCCCCCCCCCCCCCCCCCCCCCCCCCCCCCCCCCCCCCCCCCCCCCCCCCCCCCCCCCCCCCCCCCC5CCCCCCC5C5CCCCCCCCCCCCCCCCCC*CCCCCCC5CCC*CCCCCCCCCCCCCCCCCCCCCCCCC5CCCCCCCCC5CCCCCCCCCCCCCC5CC*C55C*CCC5C55C5*5*CCCCCCCC*CCC*C5CC5CC5C*CCCC5##
@VH01349:24:AACVJTHM5:1:1101:49948:20897 2:N:0:AGGTGAGA+CGCATAGA
CTGTTCGGACTACAAGGGTTTCTAATCCTGTTTGCTCCCCACGCTTTCGCACCTCAGCGTCAGATCTGGACCAGTTAGCCGCCTTCGCCACTGGTGTTCTTCCCAATATCTACGAATTTCACCTCTACACTGGGAATTCCACTAACCTCTTCCAGCCTCTAGAAAGCCAGTATCGAAGGCAATTCTGGAGTTGAGCTCCAGGATTTCACCCCCGACTTAACAATCCGCCTACGTGCGCTTTACGCCCAGTAAATCCCAACAACGCTAGCCCCCTTCGTATTACCGCGGCTGCTGGCACCAT
+
CCCCCCCCCCCCCCC5CCCCCCCCCCC*CCCCCC5CCCCCCC*CCCCCCCCCCCCCCCCCCCCCCCCC5CCCCC*CCCCCCCCCCCCCCCCCCCC5CCCCCCC5*CCCCCCCCCCCCCC*CCCC*CCCCCCCCCCCCCC5CCCCCCCCCCCCCCCCCCCCCCCCCCCCCC*CCCCCCCCCCCC5CCCCCCCCCCCCCCCCCCCCCCCCCC*C*CCCCCCCCCCCCCCCC*CCC5CCCCC5CC*CC5CCCC5CCC55CC*CCCCCCCC5CCCC5CC555C5CC5CCCC5C5CCCCCCCC5##
@VH01349:24:AACVJTHM5:1:1101:12399:23567 2:N:0:AGGTGAGA+CGCATAGA
CTGTTCGGACTACCCGGGTTTCTAATCCTGTTTGCTCCCCACGCTTTCGCGTATCAGCGTCAGTATCCAACCAGGGGGCCGCCTTCGCCACAGGTGTTCCTCCCGATATCTACGCATTTCACCGCTACACCGGGAATTCCACCCCCCTCTTTGGTACTCTAGCTTGTCAGTTTCATGCGTCGTTCCCCGGTTGAGCCGAGGGATTTCACACATGACTTAACAAACCGCCTACACGCCCTTTACGCCCAATGATTCCGAACAACCCTTGGACCCTCTGTATTACCCCGCCTGCTGGCACACG
+
C5CCCCCCCCC5CCCCCCCCCCCCCCCCCCCCCCCCC5CCCCCCCCCCCCCCCCCCCCCCCCCCCCCCCCCCCCCCC5CCCCCCCCCCCCCCCCCCCCCCCCC*CCCCCCCCCC*CCCCC5CCCCCCCC5CCC55CCC*CCCCCCCC5C*CCCCCCCC5CCCCCCCCCCCCCCCCCCCCCC5CCC*C*5CCCCCC*CCC*55C5CCCC5C*C5CCCCCCCCC5CC55CCCCC*CCCC*CC*C55C*5CC5*CCC5CCC*CC55*5*5**555*55555555555*5**555*55*5555##
@VH01349:24:AACVJTHM5:1:1101:31032:24173 2:N:0:AGGTGAGA+CGCATAGA
CTGTTCGGACTACTGGGGTATCTAATCCCGTTTGCTCCCCTGCCTTTCGCGCCTCAGCGTCAGTTTCGGTCCAGAATGCCGCCTTCGCCACCGGTGTTCCTCCAGATATCTACGCATTTCACCGCTACACCTGGAATTCCACATTCCTCTCCCGAACTCAAGTCACCCAGTATCGGACGGAGTTCCCAAGTTAAGCTTGGGGATTTCACGTCCGACTGAGGCGACCGGCTACGCGCCCTTTACGCCCAGTAATTCCGAACAACGCTTGCCACCTCTGTATTACCGCGGCTGCTGGCACATA
+
CCCCCCCCCCCCCCCCCCCCC*CCCCCCCCCCCCCCCCCCCC*CCCCCCCCCCCCCCCCCCCCCCCCCCCCCCCCCCCCCCCCCCCC5CCCCCCCCCCCCCCCCCCCCCCCCCCCCCCCCCCCC*CCCCC*CCCCCCCCCCCCCCCCCCCCCCCCCCCCCC*CCCCCCCCCCC**5CCC*55CCCCCC55CCCCCCCCCCCCCCCC5CCCCCC**CCCC5C*CCC*C*CCCCCCCCC5CCCCCCCC5C55CCCCC5CCCCCCC5CCCC*CC5CCC5CC5C5C5C55CCCCCCCCC5CCC##
@VH01349:24:AACVJTHM5:1:1101:48661:24381 2:N:0:AGGTGAGA+CGCATAGA
CTGTTCGGACTACCAGGGTTTCTAATCCGGTTCGCTCCCCACGCTTTCGCTCCTCAGCGTCAGGATAGGCCCAGAAAGCCGCCTTCGCCACTGGTGTTCCTCCCGATATCTACGCATTTCACCGCTACACCGGGAATTCCCCTTTCCTCTGCCCACCTCCAGTCTGCCAGTATCCGATGACCTCTCCCAGTTGGGCCGGGAGATTTCACACCAGACTTAACAGACCGCCTACAAGCCCTTTAGGCCCAGTAAATCCGGACAACGCTCGGCACCTACGTATTACGGCGGCTGCTGGGACGGT
+
CCCCC*CCCCCCCCCCCCCC5CCCCCCCCCCCC5CCCCCCCCC*CCCCCCCC*CCCCCCCCC5*CC5C5CC*C5CCCCCCCCCCCC5CCC*CCCCCCCCCC*CCCCCCCCCCCCCCCCCCCCCC5CCCCC5*CCCCC5CC5CCCCCCCCCCCC55CCCC5CCCCCC55CCCCCCCCCC*CCCCCCC5CC*CCCC*5CCCCCCCCCCCC5C5C5CCCCCCC5CCCCC*CCC5CC**55C555C*5C*55555**C*555CC*555C5555CC**5*55555555*5555555555C*555##
@VH01349:24:AACVJTHM5:1:1101:48642:24968 2:N:0:AGGTGAGA+CGCATAGA
CTGTTCGGACTACCAGGGTTTCTAATCCGGTTCGCTCCCCACGCTTTCGCTCCTCAGCGTCAGGATAGGCCCACAAAGCCGCCTTCGCCACTGGTGTTCCTCCCGATATCTACGCATTTCACCGCTACACCGGGAATTCCGCTTTCCTCTGCCCACCTCCAGTCTGCCAGTATCCGATGACCTCTCCCAGTTGGGCCGGGAGATTTCACACCAGACTTAACAGACCGCCTACAAGCCGTTTACGCCCAGTAAATCCGGACAACGCTCGCCACCTAGGTATTACCGGGGGTGCTGGCACGGT
+
CCCCCCCCCCCCC5CCCCCCCCCCCCCCCCCCCC5C5CCCCCCCCCCCCCCCCC*C*CCCCCC5*CCC*CCCC*CCCCCCC*CCCC55CC5CCCCCCC*CC5CCCCCCCCCCCC*CCCCCC*CCCCCCC*CCCCCCCCCCC*5CCCCC**C5C5CCCCCCCCCCCCCCCCCCCC*CCCCCCCCCCCCCC*CCC*CCCCCC*C5CCC55C5C555CC555C555*5555CC55*555*5555C55**555CCCCCCCCCCCCCCC*C5CCC5CCC5555555C5***5**55C55555*5##
@VH01349:24:AACVJTHM5:1:1101:41049:26160 2:N:0:AGGTGAGA+GGCATAGA
CTGTTCGGACTACAGGGGTTTCTAATCCTGTTTGCTCCCCACGCTTTCGCGTCTCAGCGTCAGTATCCAACCAGGGGGCCGCCTTCGCCACGGGTGTTCCTCCCGATATCTACGCATTTCACCGCTACACCGGGAATTCCACCCCCCTCTTTGGTACTCTAGCTTGCCAGTTTCATGCGTCTTTCCTTGGTTGAGCCGAGGGCTTTCACACATGACTTAACAAACCGCCTACACGGCCTTTAGGCCCAATGATTCCGAACAACGGTTGCACCCTCTGTATTACGGCGGCTGCTGCGACACA
+
CCCCCCCCCCCCC5CCCCCCCCCCCCCCCCCCCC*CCCCCCCCCCCCCCCCCCCCCCCCCCCCCCCCCCCC*CCCCCCCCCCCCC5CCCCC*CCCCCCCCCCCCCCCC5CCCCCCCCCCCCCCCCCCCCCCCCCCCCCCCCCC*CCCCCCCCCCCC5CCCCCCCCC5CCCCCCC5CC*CCCC*C5CCCCCCC*C*555CC5CCCCC5CCC*CC*5CCCCCCCC5C**CCCCC5C**CCCCCCC***CCCC55CC555*55555C*5555555555C*5C55C55C5C5CC*CCCCCC5C##
@VH01349:24:AACVJTHM5:1:1101:46597:27921 2:N:0:AGGTGAGA+CGCATAGA
CTGTTCGGACTACCGGGGTTTCTAATCCTGTTTGCTCCCCACGCTTTCGCGCCTCAGTGTCAGTTACAGACCAGGAAGCCGCCTTCGCCACTGGTGTTCCTCCATATCTCTACGCATTTCACCGCTACACATGGAATTCCACTTCCCTCTTCTGCACTCAAGTCGACCAGTTTCCAATGACCCTCCACGGTTAAGCCGTGGGCTTTCTCATCAGACTTAATCAACCACCTGCGCGCTCTTTAGGCCCAATAATTCCGCATAACGGTTGCCACCTACCTATTACCGGGGCTGCTGGCACGGA
+
CCCCCCCCCCCCC*CCC*CCCCCCCC*CCCCCCCCCCCC*CCCCCCCCCC5CCCCCCCCCCCCCC*CCCCCCCCCCCC5CCCCCCCCCCCCCCCCCCC*5CC*CCCCCCCCCCC5CCCCCC5CC*CCCC*CCCCCCCCC5CC5CCCCCCCCCCCCC*5CCCCCCCCCCC*CCCCCCCCCCCC5CCCCCCCCCCCCCCCCCCCCCCCC*CCCCCCCCC*CCCCCCC5CC5C5CCCCC5CCCCC*C*C*CCC5C5CCC5*CCCCCCCCCC*CCCCC*5*CCCC5*5C*555C5C5*C*C55##
@VH01349:24:AACVJTHM5:1:1101:20882:28451 2:N:0:AGGTGAGA+CGCATAGA
CTGTTCGGACTACAAGGGTATCTAATCCTGTTTGCTACCCTTGCTTTCGTCCCTCAGTGTCAGTAACCGCCCAGTGAAGCGCCTTCGCCACTGGTGTTCCTCCCGATATCTACAGATTTCACCCTTACACCGGGAATTCCCTTCACCTCTGCGGTACTCAAGTCTCGCAGTTTCCAACCCAGTTCCACGGTTGAGCCATGGGATTTCACCTCAGACTTGCTAGACCACCTACGGACCCTTTACACCCAATGAATCCCAACAACGCTTGCCACCTCTGTCTAACCGCCGCTGCTGGCACATT
+
CCCCCCCCCCCC5CCCCCCCCCCCCCCCCCCCCCCCCCCCCCCCCCCCCCCCCCCCCCCCCCCCCCCCCCCCCCCCCCC5CCCCCCCC*CCCCCCCCCCCCCCCCCCCCCCCCCCCCCCCC**CCCCCCC5*CCCCCC5CCCCCCCCCC*CCCCCCCCCCCCCCCC5CCCCCCCCCCC*C5CCCCCCC5C55CC5CCC55CCCCCCCCC*CCCCCCCCCCCCCCCCCCCCCCCCCC5C5CCC5CCCCCCCCC55CC*CCCCCCCCC55C*CC5CCC*55C**5**555*55*555*555##
@VH01349:24:AACVJTHM5:1:1101:58488:28527 2:N:0:AGGTGAGA+CGCATAGA
CTGTTCGGACTACTAGGGTATTTAATCCCGTTCGCTCCCCACGCTTTCGCACATGAGCGTCAGAACAACGCTAGGGTGCCGCTTTCGCCACTGGTATTCCTCCAGATATCTACGCATTCCACCACTACACCTGGAATTCTACACCCCTCTCATTGCCTCAAGTCTCCCAGTCTTCAACGACCTCTCCCAGTTAAGCCGGGAGCTTTCACGTCAAACTTAAAAGACCGCCTGCGTGGGCTTTAGGCCCAGTAATTCGGGATAACGGTTGCCACCTACGTATTACGGCGCCTGCTGGCAGGCA
+
5CCCCCCCCCCC**C5*CCCCC*CCCC5C5CCC5CCCCCCCCCCCCCCC5CCCCCCCCCCCCCCCCCCCCCCCCCCCCCCC5CCCCC5CCCCCCCCCCCCCCCCCCCCCCC5CCCCCCCCC5CCCCCCCCCCC5C5CCC*C5CCCCCCCCC55CCCCCCCCCCCCCC5CCCCCCCCC*C**CCCC*CCCCCCC555C5C*CCC5CCCCCCC555CC5CCCCCCCCCC*CCCCCC555*5555*5***55555*55*55*55*55*555**5*555*555555555555555555C5C**##
@VH01349:24:AACVJTHM5:1:1101:50687:28603 2:N:0:AGGTGAGA+CGCATAGA
CTGTTCGGACTACAGGGGTATCTAATCCTGTTTGCTCCCCACGCTTTCGCGCCTCAGCGTCAGTTACAGACCAGAAAGCCGCCTTCGCCACTGGTGTTCCTCCACATCTCTACGCATTTCACCGCTACACGTGGAATTCCGCTTTCCTCTTCTGCACTCAAGTTCCCCAGTTTCCAATGACCCTCCACGGTTGAGCCGTGGGCTTTCACATCAGACTTAAGGAACCGCCTGCGCGCGCTTTAGGCCCAATAATTCCGGACAACGCTTGCCACCTACGTATTAGCGCGGCTGCTGGGACGTT
+
*CCCCCCCCCCC5CCCCCCCCCCCCCCCCCCCCCCCCC5CCCCCCCCCCCCCCC5CCCCCCCCCCCC*CCCCC55C*C*CC5CCCCCC*CC5CCCCCCCCCCCCCCCCCCCCCCCCCCCCCCCCCCCCCCCCCCCCCCCCCCCCCCCC*CC5CCCC*CCCCCCCCCCCCCCCCCCCCCCCC5*CCCCC*CCCCCCCC5CCC*CCCCC*CCCCCCCCCCCCCCC*5CCCCCCCC*C*C*CCCC5CCCC5CCCCCCCCCCCCCCCCCCCCCCCCC*CC5CC55C5*CC5CCCC55C**C5C##
@VH01349:24:AACVJTHM5:1:1101:41011:29114 2:N:0:AGGTGAGA+CGCATAGA
CTGTTCGGACTACTCGGGTATCTAATCCTGTTTGCTCCCCACGCTTTCGCGCCTCAGCGTCAGTTTCGGTCCAGAATGCCGCCTTCGGCACCGGTGTTCCTCCAGATATCTACGCATTTCACCGCTACACCTGGAATTCCACATTCCTCTCCCGAACTCAAGTCACCCAGTATCGGACGCAGTTCCCAAGTTAAGCTTGGGGATTTCACGTCCGACTTAGGCGACCGCCTACGCGCCCTTTACGCCCAGTAATTCCGAACAACGCTTGCCACCTCTGTATTACCCCGCCTGCCGGCACAGA
+
CC*CCCCCCCCCCCCCCCCCCCCCCCCCCCCCCCCCCCCCC*CCCCCCCCCCCCCC5CCCCC5CCCCCCCC*CCCCCCCCC5CCCCC*CCCCCCCCCCCCCCC*CCCCCCCCCCCCCCCCCCCCCCCCCC*C*CCCCCCCCCCCC*CCCCCCCCCCCCCCCCCCCCCCCCCCCCCC55C*5CCC5C5*555CCCCCCCCC5C5CCC5CC5*CCCCCCCC5*C5C5CCC5CCCCCCCCCCCCCCC*CCCCCCCCCCC5C*5CCC55CCC*CCCC5CC5CCCCCC***5*5C***5C5555##
@VH01349:24:AACVJTHM5:1:1101:12967:29436 2:N:0:AGGTGAGA+GGCATAGA
CTGTTCGGACTACTCGGGTTTCTAATCCTGTTTGCTCCCCACGGTTTCGCGCCTCAGCGTCAGTTACAGGCCAGAAAGCCGCCTTCGCCACTGGTGTTCCTCCATATCTCTACGCATTTCACCGCTACACATGGAATTCCGCTTTCCTCTCCTGCACTCAAGTCCCCCAGTTTCCAATGACCGGTTGCGGTTGAGCCGCAAGATTTCAGATCAGACTTAAAGGACGGCCTGCGCGCGCTTTACGCGCAATGATTCCGGACAACCCTTGCCACCTACGTATTACCCCCGCTGCTGGCACCAG
+
CCCCCCCCCCCCCCCCCCCCCCCCCCCCCCCCCCCCCCCCCCC*CCCCCCCCCCCC*CCCCCCCCCCCCCCCCCCCCCCCCCCCC5CCCCCCCCC5CCCCCCCCCCC5CCCC5CCCCCCCCCCCCCCCCCCC*CCCCCCCCCCCCCCCCCC5CC5CCC5CCCCCCCCCCCCCCCCCCCCCCCC*CCCCCCCCCCCCCCC*CCCCCCCC*C5CCCC*CCCC55CCC5C5CCCCCCCCC5CCCCCCC*5C5C**55*CCCC5CC55*CCC*CC555CCCCCCCC5**C*CCC5CC*CCC**##
@VH01349:24:AACVJTHM5:1:1101:70285:30704 2:N:0:AGGTGAGA+CGGATAGA
CTGTTCGGACTACAAGGGTATCTAATCCTGTTTGCTACCCACGCTTTCGCGCCTCAGCGTCAGATAATGCCCAGTAACCTCCCTTCGCCATGGGTGTTCCTCCTGATATCAACGCATTTCACCGCTACACCAGGAATTCCAGTTACCTCTGGATTCCTCAAGCTCGCCAGTATGCGGTGCAGTTTCCGGGTTCAGCCCTGGAGATTTCACACCACACTTAACGAGCCGCCTACGCGCTCTTTACCCCCAGTAAATCCGGACAACGCTTGGACCCTACCTGTTACCGCGGCTCCTGGGACTC
+
*C*5CCC*55CC*CCCCCCCCCCCC*CCCCCCC5CCCCCCCCCCCCC5CC*CC5CCC5CCC5C*C*C5*5*5C5C55*5C*5CC5CCCC*5C55CCCC5CCC5C*555*5C55555C555C*C5C555555555555C5*5555C555*C555C55C5CC5CCCC5CCCCCCC55CCC5CCCCCC*CCCCCC*CCCCCC*CCCCCCCCC*C5CC*CCCCCC*55*5C5C5CCCC5CCCCCCC*C*55*5*5555C55*555*55*5555555*5C5**5*55*555555*555555*55##
@VH01349:24:AACVJTHM5:1:1101:13232:31480 2:N:0:AGGTGAGA+CGCATAGA
CTGTTCGGACTACCCGGGTTTCTAATCCTGTTTGCTCCCCACGCTTTCGCACCTCAGCGTCAGTACCGAGCCAGTGAGCCGCCTTCGCCACTGGTGTTCCTCCGAATATCTACGAATTTCACCTCTACACTCGGAATTCCACTCACCTCTCTCGGACTCGAGATTGCCAGTATCAAAGGCAGTTCCGGGGTTGAGCCCCGGGATTTCACCTCTGACTTAACAATCCGCCTACGTGCGCTTTACGCCCAGTTATTCCGGACAACGCTAGCCCCCTTCGTATTACGCCGGCTGCTGGCACCAA
+
5CCCCCCCCCCCCCCCCCCCCCCCCCCCCCCCCCCCCCCCCCCCCCCCCCCCCCCCC*CCCC5CCCCCCCC5CCCCCCCCCCCCCCCCCCCCCCCCCCCCCCCCCCCCCCCCCCCCCCCCCCCCCCCCCCCCCCCCCCCCCCCCCC5CCCCCCCCCCC5C*CC*C**CCCCC5CCCCC*C*CCC*CCCCC*CCC*C*5*5C5*CCC*CCC55CC*CC555CCC55CC5CCCCCC**5555C55CCCCCCC5CCCCC*CC*CCCCCCC5C5CC5CCC5CCCC*CC**5C*CCCC*CCC55##
@VH01349:24:AACVJTHM5:1:1101:73580:31537 2:N:0:AGGTGAGA+CGCATAGA
CTGTTCGGACTACAAGGGTATCTAATCCTGTTTGCTCCCCACGCTTTCGCACTTGAGTGTCAGTACTGGACCAGAGGGCCGCCTTCGCCACTGATGTTCCTCCCGATATCTACGCATTTCACCGCTACACCGGGAATTCCGCCCTCCTCTTCCGTACTCCAGCAACACAGTCTCGAATGCAATTCCCAGGTTGAGCCCGCGGCTTTCACACGCGACTTACGTCGCCACCTACGTGCCCTTTACCCCCTGTAATTCCGATTAACCCTCGCACCCTCTGTATTACGGCGGCTGCTGGCACAGG
+
CC5CC5C*CCCCCCCCCCCCCCCCC*CCCCCCCCCCCCCCCC*CCCCCCCCCC5CCCCCCCCCCCCCCCCCCCCCCCCCCC*5C55CC*C*CC*CCCCCCC*C5CC*CCCCC5CCCCCCCCCCCCC5CC*C*CC*CC55CCCC5CCCC*CC*5CCCCCC*C5CCCCCCC55C5*CCC*CCCCC5CCCCC*CCCCC5CC5*C5CCCCCC*CC*CCCC5C5C5CC5CCC*5CC*CCC**55CCC5C*CC*C55CC5*C5555CC*CC555C55CCCCC**CCC55*5C5555C*C*C5C5*##
@VH01349:24:AACVJTHM5:1:1101:56159:31802 2:N:0:AGGTGAGA+CGCATAGA
CTGTTCGGACTACTAGGGTTTCTAATCCTGTTTGCTCCCCACGCTTTCGCACCTCAGTGTCAGTACCGGGCCAGTGAGCCGCCTTCGCCGCTGGTGTTCTTGCGAATATCTACGAATTTCACCTCTACACTCGCAGTTCCACCCACCTCTCCCGGACTCGAAGATCGCCACTATCGAAGGCAGTTCTGGAGTTGAGCTCCAGGATTTCACCCGCGACTAAGCGACCGACCTACGTGCGCTTTACCGCCACTGATTCCCAGCAACCCTAGCCCCCTTCGTATTACCGCGGCTCCTGGCACTA
+
CCCCCCCCCCCCCCC*CCCCCCCCCCCCCCCCCCCC*CCCCCCCCCCCCCCCCCCCCCCCCCCCCCCC5CCCCCCCCCCCC5CCCCCCCCCCCCCCCCCCCCCCC5CCCCC5CCCCCCCCCCCCCCCCCCCCC*CCCCCCCCCCCCCCCCCCCCCCCC*CC*5CC5**CC*CCCCCCCC55CCCCCC*CCCCCCCCCCCCCCCCCCCCCC5C5CCCCCCCCC*CCC5CC5CC5CCCC5*CCCCC**CCC*CCCCCC*C*5CCCC**CC55CCC5CCC5CCC*C5*5C5CCCCCC5C5C5##
@VH01349:24:AACVJTHM5:1:1101:26449:32351 2:N:0:AGGTGAGA+CGCATAGA
CTGTTCGGACTACTAGGGTTTCTAATCCTGTTTGCTCCCCACGCTTTCGAGTCTCAGCGTCAGTAGCGGTCCAGAGAGCCCTCTTCAGCACCGGTGTTCCTCCTGATATCTACGCATTTCACCGCTACACCAGGAATTCCACTCTCCCATTCCGCACTCTAGCCTGCCAGTTTCCGCCGCACCCTCCCAGTTGAGCCGGGAGTTTTCACAACGGACTTGCCAAACCGCCTACACTCCCTTTACGCCCAGTAATTCCGAACAACGCTACCTCCCTACGTATTACCGCGGCTGCTGGCACGCG
+
CCCCCCCCCCCCCCCCCCCCCCCCCCCCCCCCCCCCCCCCCCCCCCCCCCCCCCCC5CCCCCCC*CCCCC5CCCCCCCCC*CCCCCC**CCCCCCCCCCCCCC5CCC5CCCC5C5CCCCCCCCCCCCCCCCCCCCCCCCCC5C55C5CCCCCCCCCCCCCC**C5CCCCCCCC55CC*C5C5CCC5C5CCCCCCCCCCCC*5*CCC*CCCCCC5CC5CC*5CCC55*5CCC*55CC*55C5C5C5CCCCCCC5C*55555555CC55*55*55*5555C555*5555*55555555555##
@VH01349:24:AACVJTHM5:1:1101:25332:33430 2:N:0:AGGTGAGA+CGCATAGA
CTGTTCGGACTACCGGGGTTTCTAATCCTGTTTGCTCCCCACGGTTTCGCGTATCAGCGTCAGTATCCAACCAGGGGGCCGCCTTCGCCACAGGTGTTCCTCCCGATATCTACGCATTTCACCGCTACACCGGGAATTCCACCCCCCTCTTTGGTACTCTAGCTTCTCAGTTTCATGCGTCGTTCCCCGGTTGAGCCGAGGGATTTCACACATGAGTTAACAAACCGCCTACACGCCCTTTACGCCCAATGATTCCCAACAACGCTTCCACCCTCTGTATTACCGCGGCTGCTGGCACAGT
+
*CC5CCCCCCCCCC*C5CCCCCCCCCC*CCCCCC*CCCCCC55*CCCCCCCCCCCCCCCCCCCCCCC*CCCCCCCCCCCCCCCCCCCCCCC55CCCCCCCCC5CCCC*CCCCCC*CCCC5CCCC*CC5C55C5*CCCC5CCCCCCCCCCCCC*5CC*CC5*CCCC*C5CCCCCCCC5C5*5CC**55*5CCC5C55CCCCCCCCCC5CCC5C*C5*CC5C5CCCC*CCCCC5*C5C55CCCCC5*55C5*5CCC*5**555C5*5555555*55*5555555*5555*55**5*5**55##
@VH01349:24:AACVJTHM5:1:1101:77764:35002 2:N:0:AGGTGAGA+CGCATAGA
CTGTTCGGACTACTGGGGTATCTAATCCTGTTTGCTCCCCACGCTTTCGCACCTCAGCGTCAGTTGCGGGCCAGTGAGCCGCCTTCGCCACTGGTGTTCTTCCGAATATCTACGAATTTCACCTCTACACTGGGAATTCCACTCACCTCTCCCGCACTCAAGACCGTCAGTATCCAAGGCAATTCCGAGGTTGAGCCTCGGGATTTCACCCCCGACTTAACAGCCAGCCTACGTCCCCTTTACGCCCAGTAATTGCGAACAACGCTAGCCCCCTACCTATTACCGCGGCTGCTGGCTCGTA
+
CC*CCC*CCCCCCCCCC*CCCC*CCCCCCCCCCCCCCCCCCCC*CCCCCCCCCCCCCCCCCCC*CCCCCCCCCCCCCC5CCCCCCCC5CCCCCCCCCCCCCCC*CCCCCCCCCC5CCCCCCCCC5CCCCCCCCCCC5CCCCCCCC5*CC5CC5CCCCC*CCCCC*CC*C5555**5C5C5CC5CC*5CCCCCC5CCCC*5CCCCCCCC5*C5*5CCCCCCCC*C5CCC*C*55C**CCCCCC55C*5C55*CCC*C5CCC*C5C*C5*555C55*5*C***555**5*555555*5*55##
@VH01349:24:AACVJTHM5:1:1101:10278:35229 2:N:0:AGGTGAGA+CGGATAGA
CTGTTCGGACTACCAGGGTATCTAATCCCGTTCGCTCCCCAAGCTTTCGTGCCTCAGGGTCAGTCTAAACCCAGAGCGGCGTTTGCACCACTGGTGTTCCTCGGGATCTGTACACATTTCACCCCTACACCCCGAATTCCGCGCTCCTCTGTTTCACTCTAGCTGGGCAGTCTGAGATGTCCTCCCCTAGTTTAGCCAGGGGCTTTCAGGCCTCACTTGCCCTGCCGCCTACGCACCCTTTACGCCCAGTAACTCCGGATAACGCTCGCCTCCTACGTTTTACCGGGGCTGCTGGCACGTA
+
CC*CCCCCCCCCC*C5C5CCCCCCCCCC55CCCC*CCC*CC55*CCCCCCCCCC5CC*CC5CCCCCCCCC55CC**CC*CCCCCCCCC5*CC*CC5CC55CCCCCCCCC*5C5CCCCCCCC5C*CCC5CC*C*CCCCCCCC5CCCCCCCCCCCCCCCC5CCC555CC*C5*CCCCC5CCCCCCCCCCCCCCCCCC5CCCCCC*CCCCCCCCCC*C5CCCC*CC5C*5*5CCCC5CC55C**CCC5*555CC5C5CCC5CCC5C5*C*CCCCCC**C55555C5CC*CC5C555C*5CC5##
@VH01349:24:AACVJTHM5:1:1101:40386:36137 2:N:0:AGGTGAGA+CGCATAGA
CTGTTCGGACTACAAGGGTATCTAATCCTGTTTGCTCCCCACGCTTTCGTGCATGAGTGTCAGGTATGGACCAGAGAGCCGCCTTCGCCACTGGTGTTCTTCCCAATATCTACGAATTTCACCTCTACACTGGGAATTCCACTCTCCTCTTCCAACCTCCACCGAGCCAGTATTAGATCCACATCCCAGGTTGAGCCCCGGGCTTTCACATCTAACTGAACTCACAACCTGCGCACGCTTTACGCCCAGTAATACCGAACAACGCTAGCCTGCTCCGCCTTACCGCGGGTGGTGGCACGCT
+
CCCCCCCC5CCCCCCCCCCCCCCCCCC5CCCCCCCCCCCCC*C*CCCCCCC*CCCCCCCCCCCCCCCCCCCCCCCCCC*CCCCCCCCCCCCCCCCCCCCCCCCCCCC5C*C5*CCCCCCCCC*CCCCCCCCCCCCCCC5CCCCCCCCCCCCCCCCCCCCCC**CC5CCCCCCCCCC*C***CCCC**CCCCCCC5CCCCCCCC5CCCCCCCCCCCCCC5*5C*CCC*5*CCCC5CCC55CC**5C55CCCCCC*55CCC5CC55555*555555*5*5555C55C5***5555555CC*##
@VH01349:24:AACVJTHM5:1:1101:15789:36459 2:N:0:AGGTGAGA+CGCATAGA
CTGTTCGGACTACAAGGGTTTCTAATCCTGTTTGCTCCCCACGCTTTCGCACCTCAGCGTTAATACTTGTCCAGTCAGTCGCCTTCGCCACTGGTGTTCTTCCGAATATCTACGAATTTCACCTCTACACTCGGAATTCCACTGACCCCTCCAAGATTCAAGTTTTCCAGTTTCAAAGGCAGTTCCAGTGTTGAGCACTGGGCTTTCACCTCTGACTTAAAAAACCGCCTACGCGCGCTTTACGCCCAGTAATTCCGAACAACGCTAGCTCCCTCCGTATTACCGCGGCTGCTGGCACGCC
+
5C5CCCCCCCCCCCCCCCCCCC*CCCCCCCCCCCCCCCCCCCCCCCCC*CCCCCCCCCCC*CCC5CCCCCCCCCCCCCCC*CCCCCCCCCCCCCCCCCCCCCCCCCCCC5CCCCCCCCCCCCCCCCCCCCCCCCCCCCCCCCCCCCCCCCCCCCCCCCCCCCCCCC*CCC5CCCCCCCC*5*CC5CCCC55CCCCCCCCCCC5CCC*C*CC5CCCCCCCCCCCCCCCCCCC*C*CC55CCCC5C*CCCCCCCCC5*CC*CCC5CCCCCCCCC*CC55CCCCC5*C*CC*CCCCCCCC5*##
@VH01349:24:AACVJTHM5:1:1101:69641:37519 2:N:0:AGGTGAGA+CGCATAGA
CTGTTCGGACTACAGGGGTATCTAATCCTGTTTGCTGCCCACGCTTTCGTGCATGAGCGTCAGTATTATCCCAGGGGGCTGCCTTCGCCATCGGTATTCCTCCACATCTCTACGCATTTCACTGCTACACGTGGAATTCTACCCCCCTCTGACATACTCTAGCTCGGCAGTTAAAAATGCAGTTCCAAGGTTAAGCCCTGGGATTTCACATCTTTCTTTCCGAACCGCCTGCGCACGCTTTACGCCCAGTAATTCCGATTAACGCTTGCACCCTACGTATTACCGCGGCTGGTGGGACGTA
+
CCCCCCCCCCCCCCCCC*CCCCCCCC*CCCCCCCCC*CCCCCCCCCC5C*CCCCCC5CC*CCCCC5C5CCC*CCC*C5CCC*CCCCC*CCCCCCCCCCCCCCCCCCCCCCCCCCCCCCCCCCCCCCCCCCCCCCCCCC5CCC*CCCCC*C5CCCCCCCCCCCCCCCCCCCCCCCCCCCCCCCCCCCCCCCCCCC55CCCCCCCCCCCCCCCCCCCCCCCC*CC5C5CCCCCCCCCCC*CCC55C5555*CCCCC5CCC5C5C*CCCC*CCCCCCCCC*C5CCCCC5CC5CC*555*5CC##
@VH01349:24:AACVJTHM5:1:1101:76780:38826 2:N:0:AGGTGAGA+CGCATAGA
CTGTTCGGACTACACGGGTTTCTAATCCTGTTTGCTCCCCACGCTTTCGCGTCTCAGCGTCAGTACTGGTCCAGCTGGCCGCCTTCGCCGCGAGTGTTCTCCCCCATCTCTACGCATTTCACCGCTACACAGGGAATTCCACCAGCCCCTCCCAGCCTCAAGCTCCACAGTTTCCGCGGCTTAATACGGTTGAGCCGTATGCTTTCACCACAGACATATGAAGGCGCCTACACCCCCTTTACGCCCAATAATACCGAACAACGCTTGCCCCTTCCGTATTAGCGCGGCTGCTGGCACGGTT
+
CCCCCC*CCCCC5C*CCCCCC*CCCCCCC5CCCCCCCC**C555CCCCCCCC*CCC5C5CCCCCCCCCCC*CCCCCCCC5CCCCCCC*CCCCCCC5CC5CCCCC5CCCCCCCCCCCCCCCCCCC*5C5CCC*CC5CCCCCC*CC**C*CCCCCCCCCCCCCC5CCCCCCCCCCCCCCCCC5CC*CCCCCCCCCCC5CCC*CCCCCCCCC5C*CCCCCCC5CC*5C5CCC*5C*C5CCCCCCCCC*CCC*CC5*C55C555*55*555555555*5C55555*55*5*55555555CC55##
@VH01349:24:AACVJTHM5:1:1101:65191:40265 2:N:0:AGGTGAGA+CGCATAGA
CTGTTCGGACTACAAGGGTTTCTAATCCTGTTTGCTCCCCACGCTTTCGCGTCTCAGGGTCAGTCACCGTCCAGAGGGCCGCCTTCGCCGCCGGTGTTCCTCCTGATATCTACGCATTTCACCGCTACACCAGGAATTCCACCCTCCTCTCCGGGACTCCAGCCCGCCAGTATCCAGTGGACTTCCGGGGGTGAGCCCCGGGCTTTCACACCAGACTTAACGAGCCGCCTGCACGCCCTTTACGCCCAGTGATTCCGAACAACGCTTGCACCCTCCGTATTACCGCGGCTGCTGGCACCTG
+
CC5CCCCCCCCC5CCCCCCCCCCCCCCCCCCCC5*CCCCCCCCCCCCCCC5CCC5C**CCCCCCCC*CCCCCCCCC*C5*CCCCCCC*CC5CCCC*CCCCCCCCCC5C5CC5CCCCCCCCCCC**CCCCCCC5CCCCCCCCC*CC*CC*CC5CCCCCC**CC*CCCC*C5C*C5CC*C5*CCCC5CCCCCCCC5CCCC5C*CCCCC5C5CCC5CCCCCCC5CC**5C*5C5*5**5**5CC5C5CCC55C*5*55555C5CC5C5CC55CCC55C5*55CC*5*555*CC*555CC55*##
@VH01349:24:AACVJTHM5:1:1101:24461:41003 2:N:0:AGGTGAGA+CGCATAGA
CTGTTCGGACTACTGGGGTTTCTAATCCTGTTTGCTCCCCACGCTTTCGCACATGAGTGTCAGTGTTGGGCCAGGAAGCCGCCTTCGCCACTGGTGTTCCTCCCGATATCTACGCATTTCACCGCTACACCGGGAATTCCACTTCCCTCTCCCACACTCTAGCTAGGTAGTATCGAATGCAATTCCCAGGTTAAGCCCAGGGCTTTCACATCCGACTGACCTAGCCACCTGCGTGCGCTTTACGCCCAGTAATTCCGATTAACGCTTCCACCCTCCGTATTACCGCGGCTGCTGGCACGGT
+
CCCCCCCCCCCCCCCCCCCCCCCCCCCCCCCCC5*CCCCCC5CCCCCCCCCCCCCC*CCCCCCCCCCCCCCCCCCCCCCCCCCCCCCCC*5CCCCCCCCCCCCCCCCCCCCCCCCCCCCCCCCC*CCCCCCCCCCCCCCCCCCCC5CCCC*CCCCCCC*CCCCC5CCCCCCCCCCCCC5CCCCCCCCCCCC5CC**C*CCCCCCCCCCCCCCCCCCCCCCCCCC*55CCCCCCC5CCCCCCCCC5CCCCCCCCC*C*C5CCCCC*CC**CCCC*C55C55CCC5C5CCC5CCC5CCC5C##
@VH01349:24:AACVJTHM5:1:1101:42260:41950 2:N:0:AGGTGAGA+CGCATAGA
CTGTTCGCACTACCAGGGTTTCTAATCCTGTTTGCTCCCCACCCTTTCGCGCCTCAGTGTCAGTTACAGACCTGAAAGTCGCCTTCGCCACTGGTGTTCCTCCACATCTCTACGCATTTCACGGGTACACGTGGAATTCCTCTTTCCTCTTCTGCACTCAAGTTCCCCAGTTTCGAATGACCGTCCACGGTTGAGCCGGGGGCTTTCACATCAGACTTAAGAAACCACCAGCGGGCCGCTTACGCCCATAAATTCCGGACAACGGTTCTCACCTACGTATTTCCGCGGGTCGTCGCACGTG
+
5*C*CCCC*C*555*CC55CC5C55*55*555555*5555*5***55*5*55555*5555555555555555*555555555C55*55C555*55555555555*C55C*55555*555555*5**C55*5555555C55*555C555555555*5555555C***5**55555*555****5555555*55*55555*5555555555*5***5*5555555*5**555555555*5*5*55***5*5**55*55*55555*55*5**555*555**5555555*55*5*55555**5##
@VH01349:24:AACVJTHM5:1:1101:30918:44619 2:N:0:AGGTGAGA+CGCATAGA
CTGTTCGGACTACACGGGTATCTAATCCCGTTTGCTGCCCTGGCTTTCGCGCCTCAGCGTCAGTTTCGGTCCAGAATGGCGCCTTCGCCACCGGTGTTCCTCCAGATATCTACGCATTTCACCGCTACACCTGGAATTCCACATTCCTCTCCCGAACTCGAGTCACCCAGTATCGGACGCAGTTCCCAAGTTAAGCTTGGGGATTTCACGTCCGACTTACGCGACCGCCTACGCGCCCTTTACGCCCAGTAATTCCGAACAACGCTTGCCACCTCTGTATTACCGCGGCTGCTGGCACACA
+
CCCCCCCCCCCCCCCCCCCCCCCCCCCCCCCCCC*CCCCCCCCCCCCCCCC*CCCCCCCCCCCCCCCCCCCCCC5CCC*C5CCCCCC*CCCC5CCCCCCCCCCCC5CCCCCCCC*CCCC5CCCCCCC5CCCCCC*CCCCCCCCCCCCCCC5CCCCC*CCCCCCCCCC5*CC5C55CC5C*5CCC*C5C5CCCC55CCCCC5CCCCC*CCCC*CCCC55C*CCCCCCCCCCCCCC55CCCCCCC5CC*5C5CCC5CC5CC5CC55*CCC*C55CC5*55CCC5C5C*555***C55C55C##
@VH01349:24:AACVJTHM5:1:1101:63411:45187 2:N:0:AGGTGAGA+CGCATAGA
CTGTTCGGACTACACGGGTATCTAATCCTGTTTGCTCCCCACGCTTTCGTGCATGAGCGTCAGTGCAGGCCCAGGGGATTGCCTTCGCCATCGGTGTTCCTCCGCATATCTACGCATTTCACTGCTACACGCGGAATTCCATCCCCCTCTGCCGCACTCCAGCCATGCAGTCACAAATGCAGTTCCCAGGTTGAGCCCGGGGATTTCACATCTGTCCTGCAAGGCCGCCTGCGCACGCTTTACGCCCAGTAATTCCGATTAACGCTCGCACCCTACGTATTACCGCGGCTGCTGGCACGAT
+
CCCCCCCCCCCCCCCCCCCCCCCCCCCCCCCCCC*CC5CCC*CCCCCCCC5CCCC5CCCCCCCCCCC5CCCCCCCCC*CCC*CCCCCCCCCCCCCCCCCCCCCCCCCCCCCCCCCCCCCCC5CC5CCCCCCC5CCCC5CCCCCC*CCCCCCCC5CCCCCCCCCCCC5CCCCCCCCCCCCCCCCCCCCCCCCCCCCCCCCCCC5CCCCCC5*CCC*CCCCCCCC5CCCCCC5*CCCCCCCCCCCC*CC*CCCCCCCCCCCCCCCC*C5CCCCCCCC*CCCC5CCCCCCC*C5CCCCC5*C##
@VH01349:24:AACVJTHM5:1:1101:68259:45793 2:N:0:AGGTGAGA+CGCATAGA
CTGTTCGGACTACAAGGGTTTCTAATCCTGTTCGCTCCCCACGCTTTCGCGCCTCAGTGTCAGTTACAGACCAGAAAGTCGCCTTCGCCACTGGTGTTCCTCCAAATCTCTACGCATTTCACCGCTACACTTGGAATTCCACTTTCCTCTTCTGCACTCAAGTTGCCCAGTTTCCAATGAGCCTCCACGGTTGAGCCGTGGGCTTTCACATCTGACTTAAGAAACCACCTGCGCGCGCTTTACGCCCAATAATTCCGGACAACGCTTGCCACCTACGTATTACCGCGGCTGCTCGCACGTA
+
CCCCCCCCCCCCCCCCCCCCCCCCCCCCCCCCCC5CCCCCC*CCCCCCCCCCCCCCCCCCCCCCCCCCCCC5CCCCCCCCCCCCCCCCCCCCCCCCCCCCCCC5CCCCCCCCCC*CCCC*CCCCCCCCCCCCCCC5CCCCCCCCCCCCCCCCCC*CCCCCCCCC*CCC5CCCC*C5CCCC*C5CC5CCCCCC5CC5CCCC5CCCCCCCCCCC5*CCCCCC5CCC55C5CC*CCC*5C5C*555**CCCCCCCC5CC5C5C5C555CC*CCCC5C5CCCCCCCCC5C55CC5*C**5*55##
@VH01349:24:AACVJTHM5:1:1101:50497:45944 2:N:0:AGGTGAGA+CGCATAGA
CTGTTCGGACTACTGGGGTTTCTAATCCGGTTCGCTCCCCACGCTTTCGTGCCTCAGCGTCAGAAATAGTCCAGTACCCTGCCTACGCCATCGGTGTTCCTCCCAATATCTACGGATTTCACTCCTACACTGGGAATTCCAGGTACCTCTACTACTCTCGAGTCTGTGAGTTCGAATATTAGCCATAATGGTTGAGCCACATGATTTCACTATTCGCTTTACAGACCGCCTACGCAACTCTTTACGCCCAGTCACTCCGGATAACGGTTGCAACCTACCTATCACCGCCGCTGCTGGCAAT
+
CCCCCCCCCCCCCCCCCCCCCCCCCCCCCCCCCCCCCCCCCCC*CCC55CCC5CCCCCCCCC5CCCCCCCCCC5CCCCCCCCCC*C5CCCCCCCCCCC5CCCCCCC5CCCCCCCCCCCCCCCCCCCCCCCCCCCCCCCCCCCCCCCCCCCCCC*5CCCCCCCCCCCC5CCCCCCC5CC*CCCCCCCCCCCCCCCCCCCCCCC*CCC**5CCCCCCC*CCC5*CCC55CCCCCC5*CCCCCCC5CCC55C**CC*CCCCCCC5CCC*5CC55C55*555*555555*55*555C5C5555##
@VH01349:24:AACVJTHM5:1:1101:53224:48519 2:N:0:AGGTGAGA+CGCATAGA
CTGTTCGGACTACACGGGTTTCTAATCCTGTTTGCTCCCCACGCTTTCGTGCCTCAGGGTCAATACCTGTCCACTCACCGGCCTACGCCTCTGGTATTCCTCGTGATATCTACGCATTTCACCGGTACACCACGAATTCTAGTGACCTCTCCAGGATTGAAGAACTGCAGTATCAAAGGCAATTCCACGGTTGAGCCGTGGGCTTTCACCTCTGACTTACAGTCCCGCCTACACACCCTTTACACCCAGTGATTCCGCACAACGCTTGCACCCTCGCTATTACCCCGGCTGCTGGCACGGA
+
CCCCCCCCCCCCCCCCCCCCCCCCCCCCCCCCCCCCCCCCCCCCCCCCCC55CCCC5*CCCCCCCC5CCCC5C*CCCCC*5CCCCCC*C5*CCCCCCCCCCCCCCCCCCCCCC5CCCCCCCC5C*CCCCCCCC5CCCCCCC*CCCCCCCCCC*CCCCC5CCC*5CCC5CCCCC5CCCC55CCCCCCC5CCCCC*CC5CCC5C5CCCCCCCC5C*C*C5CCCCCCCCC*CCCCC*CC5CCCCC5C*5***55C5555555*55***55**5*5*55555555C55*555*5*55555555##
@VH01349:24:AACVJTHM5:1:1101:46294:50450 2:N:0:AGGTGAGA+CGCATAGA
CTGTTCGGACTACCGGGGTTTCTAATCCTGTTTGCTCCCCACGCTTTCGCACCTCAGCGTCAGTACCGGGCCAGTGAGCCGCCTTCGCCACTGGTGTTCTTGCGAATATCTACGAATTTCACCTCTACACTCGCAGTTCCACTCACCTCTCCCGGACTCAAGATCTCCAGTATCAAAGGCAGTTCCGGAGTTGAGCTCCGGGATTTCACCCCTGACTTAAAGACCCCCCTACGTGCGCTTTACGCCCAGTGATTCCGAGCAACGCTTGCCCGCTTCGTATTACCGCCGCTCCTGGCACGAT
+
CCCCCCCCCCCCC*CCCCCCCCCCCCCCCCCCCCCCCCCCCCC*CCCCCCCCCCCCC5CCCCCCCCCCC5CCCCCCC**CCCCCCCCCCCCCCCCCC5CCCCCCCCCCCCCCCCCCCCCCCCCCC*CCCC5C5CCCCCCCCCCC5CCCCCCCCCCCCCCCCCCC*CCCCCCCCC5CCCC5C**CCCCC5CCCCCCCCCCCCC*CCCCCC*CC5CCC5CCCC5C5CC**5CCCCC5C5*CCCCCCC*CC5CC*CC5CC*CCCCCCCC*5CCC*CC*555CCC*5555**5555*555C55##
@VH01349:24:AACVJTHM5:1:1101:53489:50564 2:N:0:AGGTGAGA+CGCATAGA
CTGTTCGGACTACACGGGTTTCTAATCCTGTTTGCTCCCCACGCTTTCGTGCCTCAGCGTCAATACCTGTCCAGTCACCCGCCTACGCCTCTGGTATTCCTCGTGATATCTACGCATTTCACCGCTACACCACGAATTCTAGTGACCTCTCCAGGATTCAACAACTGCAGTATCAAAGCCAATTCCACGGTTGAGCCGTGGGCTTTCACCTCTGACTTACAGTCCCGGCTACACACCCTTTACACCCAGTGATTCCGGACAACGCTTGCACCCTCCGTATTACCGCGGCTCCTGGCACGGA
+
CCCCCCCCCCCCCCCCCCCCCCCCCCCCC*CCCCCCCCCCCCCCCCCCCCCCCCCCCC55CCCCCCCCCCCCCCCC*C555CCCCCC5CCCCCCCCCCC5CC55CCC5*CCCCC5CCCCCCCCC5CCCCCCCCCCCCCCC*CCCC*CCCCCC*CCCCCCCC*CC5C5*C5CCC5CCC5*CCCCCCCCCC*CC*CCCC5CCCC*CCC5CCCC*5CCCCCCC*CC*CCC*CCCCCC*CC*C5CC5CC5C55CC5CC*CCCCCCC*CCC*CCC5CCCCCCC555CC5555*55*5C5C5CCC##
@VH01349:24:AACVJTHM5:1:1101:38322:50620 2:N:0:AGGTGAGA+CGGATAGA
CTGTTCGGACTACAGGGGTTTCTAATCCTCTTTGCTCCCCACGCTTTCGCTCCTCAGCGTCAGTACCGGCCCAGAGTGGCGCCTTCGCTACGGGTGTTCCTCCCGATATCTGCGCATTTCACCGCTACACCGGGAATTCCACACTCCCCTACCGGACTCAAGCTCGGCAGTATCAGGTGACCCCTCCACGTTGAGCGTGGTGATTTCACACCTGACTAACCGTGGCGGCTACGAGGTCTTTACCGCCAATAAATCCGGACAACGGTAGGCGCCTACGTATTACCGCCGGTGGTGGCACGCT
+
5CCCCCCCCCCC*CCCCCCCCCCCCCCCC*CCCC*CCC5CCCCCCCCCCCCCCCC5C*CCCCCCCCCCCCCCCCCCCC*CCCCCCCCCCCCCCCCCCCCCCCCCC5CCCCCCCCCCCCC5C5CCCCCCCCCCC*CCCCCCCCCCCCCCCCCC*5CCCCCCCCCC*CCCCCCCCCCCCCC*CCCCCC5CCCC55*CC5CCC*C*CC*5C55CC5*55CC55*555C55*CC555***555555***5*5555555*55555*555555*5555555555*5555555*5CC5***55*55##
@VH01349:24:AACVJTHM5:1:1101:26544:51075 2:N:0:AGGTGAGA+CGCATAGA
CTGTTCGGACTACTAGGGTTTCTAATCCGGTTTGCTCCCCACGCTTTCGCTCCTCAGCGTCAGGGTAGGCCCAGAGAGCCGCCTTCGCCACTGGTATTCCTCCTGATATCTACGCATTTCACCGCTACACCAGGAATTCTGCTCTCCTCTACCCCCCTCTAGTCCGCCAGTATCCAATGACCTATCCCAGTTGAGCCGGGAGATTTCACATCGGACTTAACGGACCGCCTACAACCCCTTTACCCCCAGTAAATCCGGACAACGCTCGCCACCTACGTATTACCGCGGCTGCTGGCACGAT
+
CCCCCCCCCCCCCCCCCCCCCCCCCCCCCCCCCCCCCCCCCCCCCCCCCCCCCCCCCCCCCCCCCCCCCCCCCCCC*CCCCCCCCCCCCCCCCCCCCCCCCCCCCCCCCCCCCCCCCCCCCCCCCCCCC*CCCCCCCCCCCCCCCCCCCCCCCCCCCCCCCCCCCCCC5CCCCCCCCCCCCCCCCCCCCCCCCC*CCCCCCCCCCCCCCCCCC*CCCCCCCCCCC*CCCCC*CC*CCCC*5CC*CC5CCCCC5CCCCCCC555CCC5CCCCCC5CCCCCCC5CCCCC55C*CCCCCCCC##
@VH01349:24:AACVJTHM5:1:1101:26752:52495 2:N:0:AGGTGAGA+CGCATAGA
CTGTTCGGACTACCAGGGTTTCTAATCCTGTTTGCTCCCCACGCTTTCGCACCTCAGCGTCAGTATCGGGCCAGTGAGCCGCCTTCGCCACTGGTGTTCTTGCGAATATCTACGAATTTCACCTCTACACTCGCAGTTCCACTCACCTCTCCCGAACTCAAGCTTCCCAGTATCAAAGGCAGTTCTGGAGTTGAGCTCCAGGATTTCACCCCTGACTTAGAAAGCCGCCTACGTGCGCTTTACGCCCAGTAATTCCGAGCAACGCTAGCCCCCTTCGTATAACCGCGGCTGCTGGCACGCT
+
CCCCCCCCCCCCCCCCCCCCCC5CCCCCCCCCCC5CCCCCCCCCCCCCCCCCCCCCCCCCCCCC5CCCCCCCCCCCCCCCCCCCCCCCCCCCCC5CCCCCCCCCCCCCCCCCCCCCCCCCC*CCCCCCCCCCCCCCC5CCCCCCCCCCCCC*CCCCCCCCCCCCCCCCCCCCCCCCC5CCCCCCCCCCCCCCCCCCCCCCCCCCC*CCCCCCCCCCCCCC5CCCCCCCCCCC5CCC5*CCC*C*C*C55CC55CC*CC*CCC55C*5C5CCC5CCCCCCC*CC*55**C5*55C5CCC*##
@VH01349:24:AACVJTHM5:1:1101:56405:53214 2:N:0:AGGTGAGA+GGCATAGA
CTGTTCGGACTACTCGGGTTTCTAATCCTGTTTGCTCCCCACGCTTTCGTGCCTCAGTGTCAGTTACAGTCCAGAGAGCCGCCTTCGCAACTGGTGTTCCTCCTAATATCTACGCATTTCACCGCTACACTAGGAATTCCACTCTCCTCTCCTGCACTCAAGTTCCCCAGTTTCAAAGGCTTACTACGGTTGAGCCGTAGGCCTTCACCTCTGACTTAAGAAACCACCTACGCACCCTTTACGCCCAGTAATTCCGGATAACGCTAGCCCCCTACGTATTACCGCGGCTCCTGGCACGTGC
+
CCCCCCCCCCCC5CCCCCCCCCCCCCCCCCCCCCCCCCCCCCCCCCCCCCCCCCCCCCCCCCCCCCCCCCCCCCC5C*CC5CCCCCC5CCCC5CC5CCCCCCCCCCCCCCCCCCCCCCCCCCCC5CCCCCCCCCCCCCCCCCCCCCCCCCCCCCCCCCCCCCCCCCCCCCCCCCCCCCCCCCC*CCC*CCCCCC5CCCC5*CCCCCCC5CCCC5CC5CC55CCC5C5CCCCC5CCCCCCCCC5C*CCCCCCCC5C*CC5C*555CC55CC5C5CC*555C5C555C55C*CC*555C*C##
@VH01349:24:AACVJTHM5:1:1101:29327:53403 2:N:0:AGGTGAGA+CGCATAGA
CTGTTCGGACTACTCGGGTTTCTAATCCTGTTTGCTCCCCACGCTTTCGCGCCTCAGCGTCAGAACCGGACCAGTGAGCCGCTTTCGCCACCGGTGTTCCACCCAATATCTACGAATTTCACCTCTACACTGGGTATTCCACTCACCTCTTCCGGTCTCCAGCCACACAGTCTCGGGTGCCGTTCCGGGGTTGAGCCCCGGGCTTTCACACCCGACTTACATGGCCGCCTACGCCCCCTTTACGCCCAGAAATTCCCAACAACGCTAGCACCCTCCCTCTTACCGCGGCTGCTGGCACGCT
+
CCCCCCCCCCCCCC*CCCCCCCCCCCCCCCCCCC5CC5CCCCCCCCCCCCCCCCCCCCCCCCC5CCCCCC*5CCCCCCC*CCCCCCC*CCCCCCCCCCCCCCCCCCC5CCC*C*CCCCCCCCCCCCCCCCCCCCCCCC*CCCCCCCCCCCCCCCCC*CCC*CCCCCCCCCCCCCCCCCC*CCCCCCC*CCCCCCCCC5CC5CCCCC5*5CCCCCC5CCCCC5C5C*C5CCCC5**5CC*555555C5C**55C555*5555555555*5C*5555C*5555555****5555555C55C##
@VH01349:24:AACVJTHM5:1:1101:17644:53801 2:N:0:AGGTGAGA+CGCATAGA
CTGTTCGGACTTCTAGGGTATCTAATCCGGTTCGCTACCCTGGCTTTCGGCTCTCACCGTCAGGATCGGCCCAGCCGGCCGCCTTCGCCACTGGTGTTCCTCCGGATATCTGTCCATTTCACCGGTACACCGGGAATTCCACCGGCCTCTACCGTCCTCAAGTTCCCCAGTATCGGATGGAATTCCACGGTTAGGCCGTAGGATTTCACATCCGACTTAGTGAACCGGCTACACCCGCTTTACCCCCACAGAATCCGGGCAACGCTCGCCCCCTACGTTTTACCGCGGCTGCTGGCACGGT
+
CCCCCCCCCCC*CC*CCCCCCCCCCC5CC5CC5C5CCC**CCC5CCC5CCCCCCCC*CCCCCCCCCCCC*CCCC*CC5CCC*CCCC55CCCCCCCC5C*CCCC*CC5CCC55CC5C5CCCCCCC5C5CCCCCCCCCCC*CCCCCC*CC5CCCCCCCCCCCC5CCCC*CC5C5CCCCC5**CCC5C*CC*CC5CC5CC5C*CCCCCCCCC*CC*CC5C*5C55CCCC5*5C5C5555CCC5C****55C**55C*555555555**55*5*5**55*5555555*5555*55*555*5**##
@VH01349:24:AACVJTHM5:1:1101:64188:54747 2:N:0:AGGTGAGA+CGCATAGA
CTGTTCGGACTACCCGGGTATCTAATCCTGTTTGCTCCCCACGCTTTCGCGCCTCAGCGTCAGTTGTGGTCCAGTTGGCCGCCTTCGCCACCGGTGTTCTTCCCAATATCTACGAATTTCACCTCTACACTGGGAATTCCACCAACCTCTCCCACACTCAAGCCCCGCCGTATCGGATGCCGTTCCCAGGTTGAGCCCACGGCTTTCACATACGACCATCAGAGCCGCCTACGGGCCCTGTACCGCCTGTAATTCGCAACAAAGCTACCCCCCTTCGTATTACCCCGGCTGGTTGCACGTA
+
CCC*CCCCCCC*CCCC5CCCC*CCCCCCCCCCCCCCCCCCCCCCCCCCCCCCCCCCCCCCCCCCCCCCCC55CCCCCCCCCC5CCCCC5CCCCC5CCCCCCC5CCCCC*CCC5*C5CCCCCCCCCCCCCC5C5CCCCCCCCCCCC55CCCC*CCCCCCCCCC*CCCCCCCC*CC*CCCC*CCCCC5CCCCCCCCC5*CC5C*5*CC*C5*5**555*555555*55555C5*555C555*5*C55*5**5555555*55555*555*5555555**55555*55**555*5*5**55**##
@VH01349:24:AACVJTHM5:1:1101:53489:55031 2:N:0:AGGTGAGA+CGGATAGA
CTGTTCGGACTACCGGGGTTTCTAATCCTGTTTGCTCCCCACGCTGTCGCGCCTCAGCGTCAGCAACTGCCCAGCAGGCGGCCTTCGCCACCGGTGTTCTTCCGGATCTCTACGCATTCCACCGCTACACCCGGAATTCCACCTGCCTCTACAGTGCTCAAGCTCGACAGTTCGCACGGCCGACTCGGGGTTGAGCCCCGAGCTTTCACCACACGCTTACCGAGCCGCCTACGCGCCCTTTTCGCCCAGTGATTCCGGACAACGCTCCCACCCTCCCTATTACCCGGGCTCGTGTCACGAA
+
CC*CCCCCCCCCCCCCCCCCCCCCCCCCC5CC*CC5CC5CC*C*CCCCC*55CCCC5CC55CCCCCCC55CCCCCCCCC*CCCC5CCCCCCCCCCCCCCCCCCCCCCCC5CCCCCCCCC*CCCCCCCCCCCCC5CCCC5CCC*CC*CC5C5C5CC5CC*CC55C*C555*C55CC5555555555C**5*555**555C55C5C55*55*5*555*CC5555C*5555*5555555*555***5**555555555555*555*5*555*5555****5*5555**55*55**55*5555##
@VH01349:24:AACVJTHM5:1:1101:39988:55353 2:N:0:AGGTGAGA+CGCATAGA
CTGTTCGGACTACAGGGGTTTCTAATCCTGTTTGCTCCCCACGCTTTCGTGCCTCAGCGTCAGGACAGGCCCAGTCGATCGCCTTCCCCACCGGCGTTCCTGTCGATATCTACCCATTTCACCCCTCCACCGACAGTTCCATCGACCCCTACCTGCCTGGAGATCGGCGGTTTGGGCTGGAGTTCCCCGGTTGAGCCGAGGGATTTCACAAGACACCCTTCGATCCGCCTACGCACCCTTTATCCCCAGTAATTCCCATTAATGCTCGGGCCTTCCGTATTAGCGCGGGTGCTGGCACGCG
+
CCCCCCCCCCCCCCCCCCCCCCCCCCCCCCCCCCCCCCC5CCCCCCCCCCCCCC5CCCCCCCC*CCCCCCC5CCCCCCCCC*CCCC*CCC5CCCCCCCCCCCCCCCCCCCCCC5*CCCCCCCC*CC5CC5C*C555CC5C5CCCCCCCCCCC5C5C5C5CCCCCC5*C5555CC*55CC**CCCC*CCCCC5CC555CCCC*55C5*55CCC5CC*5CCCC555**C55CC55*C5**5555**55555555C555**C5*5*5555555555555555555*5*55*C5555*5555C##
@VH01349:24:AACVJTHM5:1:1102:49891:1909 2:N:0:AGGTGAGA+CGCATAGA
CTGTTCGGACTACTAGGGTATCTAATCCCGTTTGCTCCCCTGGCTTTCGCGCCTCAGCGTCAGTGTCAGCCCAGCAACCCGTCTTCACCTCAGGTGTTCCTCTTGATATCTACGCATTTCACCGCTACACCAAGAATTCCGATTGCCCCTTCTGCACTCTAGCAAAGCAGTATCAGCTGACCGTTCCGAGTTAAGCCCGGAGATTTCACAGCTGACTTGAATTGCCGCCTACGCGCCCTTTACGCCCAGTAAATCCGAACAACGCTTGGTCCCTACGTATTACCGCGGGTGCTGGCACGTG
+
CCCCCCCCCCCCCCCCCCCCCCCCCCCCCCCCCCCCCCCCCCCCCCCCCCCCCCCCCCCCCCCCCCCCCCCC5C5CCCCCCCCCCCCCCCCCCCCCCCCCCCCCCCCCCCC*CCCCCCCCCCCCCCCCCC*CCCCCCCCCCCCCC5C*CCCCCC5CC5C*CC*5C*5*C*CCCCCCCCCCCC*CC5CCC5CC5CCC5C5CCC5CCC5C5CCCCCCCCCCCCCCCC*CC5CCCCCCCCCCCCC*5CCCCCCCCCC*CCCCC5C5CCCCCCC*CC5C5C55CCC*CC5C**CCCC5CCCC*##
@VH01349:24:AACVJTHM5:1:1102:26563:2666 2:N:0:AGGTGAGA+CGCATAGA
CTGTTCGGACTACCCGGGTTTCTAATCCTGTTTGCTCCCCACGCTTTCGCGCCTCAGCGTCAGTTACAGACCACAGAGTCGCCTTCGCCACTGGTGTTCCTCCACATCTCTACGCATTTCACCCCTACACCTGGAATTCCACTCTCCTCTTCTGCACCCAAGTCCCCCAGTTTCCAATGACCCTCCACGGTTGAGCCGTGGGCTTTCCCATCAGACTTAAAGGACCGCCTGGGCGGGCTTTTCGCGCAATAATTCCCGACTACGCTTGCCACCTACGTATTTCCCGGGCTGGGGGGACCGA
+
CCCCCCCCCCCCCCCCCCCCCCCCCCCCCCCCCCCCCCCCCCCCCCCCCCCCCCCCCCCCCC5CCCCCCCCCC*CCC5CC*CCCCCCCCCCC*CCCCC*CCCCCCC*5CCCCC5CC5CC5CCC*C5CCC5**C5CCCCCC5CCCCCC5*CCCC55C55CCCCCCC*C5C**5C*CCCC*C*C5CCC*555555C5**CCC5**5C5**555*5555*5555555**5555**5*5*555C5*555**5555555***555*555**5555*5555555555****555*55***5*5**##
@VH01349:24:AACVJTHM5:1:1102:14198:5260 2:N:0:AGGTGAGA+CGCATAGA
CTGTTCGGACTACTCGGGTTTCTAATCCTGTTTGCTCCCCACGCTTTCGCGCCTCAGCGTCAGTTACAGACCAGAAAGTCGCCTTCGCCACTGGTGTTCCTCCAAATCTCTACGCATTTCACCGCTACACTTGGAATTCCACTTTCCTCTTCTGCACTCAAGTCCTCCAGTTTCCAATGACCCTCCACGGTTGAGCCGTGGGCTTTCACATCAGACTTAAAGGACCCCCTGCGCGCGCTTTACGCCCAATAATTCCGGACAACGGTTGCCACCTACGTATTACCGCGGCTCCTGGCACCGC
+
CCCCCCCCCCCCCCCCCCCCCCCCCCCCCCCCCCCCC5CCCCCCCCCCCCCCCCCCCCCCCCCCCCCCCCC*CCCCCCCCCCCCCCCCCCCCCCCCCCCCCCCCCC5CCCCCC5*CC5CCCCCC*CCCCCCCCCCCCCCCCCCCCCCCCCCCCCCCCC5CCCC5CCCCCCC5CCCCCCCCCC5CCCCC5CCCCCC*CCCCCCCCCC*CCCCCCCCCCCCCC*CCC***CCC***CCC5CC*C5**5CCCC*C5CCC5CCCCCCC*C5CC5CC5CCCCCCCCCCCCCCCCC5CCC5C55*##
@VH01349:24:AACVJTHM5:1:1102:25294:5411 2:N:0:AGGTGAGA+CGCATAGA
CTGTTCGGACTACCCGGGTTTCTAATCCTGTTTGCTCCCCACGCTTTCGTGCATGAGCGTCAGTGTTGGCCCAGAAGGCTGCCTTCGCCATCGGTGTTCCTCCACATCTCTACGCATTTCACCGCTACACGTGGAATTCCACCTTCCTCTGCCACACTCCAGCACCGTAGTTTCGAGCGCAATTCCCAAGTTAAGCTCGGGGCTTTCACACTCGACTTCCGACGCCGCCTGCGCACACTTTACGCCCACTAATTCCGATTAACGCTCGCAGCCTACGTATTACCGCGCCTCCTCGCACGTA
+
CCCCCCCCCCCCCCCCCCCCCCCCC5CCCCCCC*CCCCCCCCCCCCCCCC*CCC*CCC*CCCCCCCCCCCCCCCC*C*CCCCCCC5CC5CCCCCCCCCCCCCCC5CCCCCCC5*CCCCCCCCCC5CCCCCCC5CCCCCCCCC*CC*CCCCC*CC*CC*CCCCCC*CCCCCCCCCCCCCCCCCCCCCCCCCCC5CCCCCCCCC*CCC5C5C*CC5CCCC*C5CCC55CCCCCCC*CCCCC*CCCCCC*C*CCC55CC*CC5C555*555C55555555CC55C5*555C5C*C5C5CC5C##
@VH01349:24:AACVJTHM5:1:1102:28324:6282 2:N:0:AGGTGAGA+CGCATAGA
CTGTTCGGACTACTCGGGTATCTAATCCGGTTCGCTCCCCACGCTTTCGCACCTCAGCGTCGGTACTGGCCCAGCGAGTCGCCTACGCCACTGGTGTTCCTCCCGATCTCTACGCATTTCACCGCTCCACCGGGAATTCCACTCGCCTCTACCAGACCCCAGGCTGCCAGTCACGGACGACCCCCCCGAGGTGAGCCCGGGGATTTCACGCCGATCTTAACATGCCGCCTACGTGCTCTTTTCGCCCAGTAATTCCCGACTACGCTCGCCCGCTACGTATTACCCGGGGTGCTGGCACGGG
+
CCCCCCCCCCC*CCCCCCCCCCCCCCCCCCCCCCCCCCCCCCC*CCC5C5CCCCCCCCCCCCCCCCCC**CCCCCCCCCCCCC5CCCCCCCCC5C*CCCCCCC**CC5**C5CC*CCCCCC555C5CCCCCCCCC5CCC5CCCCCCCCC5CC*5CCC5CCCC*CC5*CC5C5*5CCCCCCCC*55C5CCC*5CCCCC5CCCCCCCCCC55CC*C5CCC*CC5*CC55*CCCCCCC*CCCCC*5C55CCC55CCCCC55***555**555*5*55*5555*555***55*55555555**##
@VH01349:24:AACVJTHM5:1:1102:27548:7323 2:N:0:AGGTGAGA+CGCATAGA
CTGTTCGGACTACCCGGGTATCTAATCCTGTTTGCTCCCCACGCTTTCGCGCCTCAGCGTCAGTTATAGGCCAGAAAGTCGCCTTCGCCACTGGTGTTCCTCCACATCTCTACGCATTTCACCGCTACACGTGGAATTCCACTTTCCTCTCCTACACTCAAGTCTTGCAGTTTCCAGTGCGACTTGGGGTTGAGCCCCAAGGTTAAACACCAGACTTACAAGACCGCCTGCGCGCGCTTTACGCCCAATAATTCCGGACAACGCTTGCCCCCTACGTATTACCCGGGCTGCTGGCACGTAT
+
CCCCCCCCCCCCCCCCCCCCCCCCCCCCCCCCC5CCCCCCCCCCCCCCCCCCCCCCCCCCCCCCCCCCCCCCCC5CCCCCCCCCCC5CCCCCC*CCCCCCCCCCCCCCCCCCCCCCCCCCCCCCCCCCCCCCCCCCCCCCC*CCC5CCCC*CCCCCCCCCCCCCCCCCCCCCCCCCCCC*CCCCCCCCCCCCCCCCCCCCC*CCCCCCC5CCCC5CCCCCCCCCCC5CCCCC*CCCCCCCC**5CCCCCCCCCCC5CCCCCCCCCCCCCCCCCCCCCCCCC****5**CCC5C*5C55C##
@VH01349:24:AACVJTHM5:1:1102:68600:9595 2:N:0:AGGTGAGA+CGGATAGA
CTGTTCGGACTACTAGGGTATCTAATCCTGTTTGCTCCCCACGCTTTCGCGCCTCAGCGTCGGATCCGGCCCAGCGGGCCGCCTTCGCCACCGGTGTTCTTCCCGATCTCTACGCATTCCACCGCTACACCCGGAATTCCACCCGCCCCTACCGGTCCCCAGACGAGCAGTCTCGGAGGGCGCCCCCGAGTTGAGCCCCGGTGTTTCACCCCCGACTTACCCATCCGGCTGCGCGCGCTTTACGCCCAGTGATTTCGAACAAAGCTCGCGCCCTCCGTCTTACCGCGGGTGCTGGGACGAT
+
CCCCCCCCCCCCCCC5CCCCCCCCCCCCCCCCCCCCCCCCCCCCCCCCCCCCCCCCCCCCCCC*C5CC*CCC**CCCC5CCCCCC5CCCCCCC*CCCC*CCCCC*CCCCCCCCCCCCCCCC*C**C55C555*55C5C*CC5555CC55555555C5C*C5CC5CC*CC*5CCCC5*55*55*C*5*5**55*5**555555*555555555*55555555*55*555555*555*5**5555555*555*555**5*5555*55555*5**555555*55**55555555*5*55555##
@VH01349:24:AACVJTHM5:1:1102:48585:9803 2:N:0:AGGTGAGA+GGCATAGA
CTGTTCGGACTACTGGGGTATCTAATCCTGTTTGCTCCCCACGCTTTCGTGTCTCAGCGTCAGTATCGGTCCAGGTAGCCGCCTTCGCCACTGGTGTTCCTCCCCATATCTACCAATTTCACCTCTACACGGGGAATTCCGCTACCGTCTCCCGTACTCGAGCCTGCCAGTTTCGAATGCACTTCCTCGGTTGAGCCGAGGGCTTTCACACCCGACTTAACAGGCCCCCTACACACCCTTTACCCCCAATGATTCCGAGGAACGTTTGCACCCTCCGTATTACCGGGGCTGCTGGCACGTT
+
CCCCCCCCCCC*C5CCCCCCCCCCCCCCCCCCC*CCCCCCCCCCCCCCCCCCCCCCCCCCCCCC*CCCCCC55CCCCCCCCCCCCCCCCCCCCC*CCCC5CCCC*CCCCCC55*CCCCC5CC*C*C5*CCCCCCC*C555CCCCCC5CC*CC5CC5*5C*55555C**5CC5CCCC5555C*CCCCCCCCC5*CCC55CC*CCCCC5C5*C5**5555C555555***5C*55555**55*55***5*55*5555*555*5555555555**55555555C55*5*55*55555*555*##
@VH01349:24:AACVJTHM5:1:1102:55742:10371 2:N:0:AGGTGAGA+CGCATAGA
CTGTTCGGACTACTGGGGTATCTAATCCTGTTTGCTCCCCACGCTTTCATGCCTCAGCGTCAGTTACAGTCCAGAAAGTCGCCTTCGCCACTGGTGTTCCTCCCAATCTCTACGCATTTCACGGCTACACTGGGAATTCCACTTTCCTCTCCTGGACTCTAGTCTTCCAGTATGGAATGCCACTCTCAGGTTAAGCCTGTGGATTTCACATCCCACTTAAAAGACCGCCTACAGATCCTTTACGCCCAATAATTCCGGACAACGCTTGCCACCTACGTATTACCGCGGCTGGTGGCACCCT
+
CCCCCCCCCCCCCCCCC5CCCCCCCCCCCCCCC5CCCC*CCCCCCCCCCCCCCCCCCCCCCCCCC*CC5CCCC**CCCCCCCCCCCCCCCCCCCCCCCCCCCCCCCCCCCCC5C*5CCC*CC5C*CCCCCCCCCCCC55C5CCCC5CCCC5CCC*C555CCCCCCCCCC5CCCCCCCCCCCCCCCCC5*CCCCCC*CCC*CCCCCC*55CCCCCC5*CCCCC*CCC5*5CC*C*CC5C5CCCCC5C*5C55C5CC5CC*5CCC5*CCC5CCC*5*5*CCCC*5CC5C***5*CC55*55##
@VH01349:24:AACVJTHM5:1:1102:64415:10598 2:N:0:AGGTGAGA+CGCATAGA
CTGTTCGGACTACCAGGGTTTCTAATCCTGTTTGCTCCCCACGCTTTCGCGCCTCAGCGTCAGTTACAGACCAGAGAGCCGCCTTCGCCACTGGTGTTCCTCCACATCTCTACGCATTTCACCGCTACACGTGGAATTCCGCTCTCCTCTTCTGCACTCAAGTGACGCAGTTTCCGGTGGGAACCGGGGTTGAGCCCCGGGCTTATACACCAGACTTACATGACCGCCTGCGCGCGCTTTACGCCCAATAATTCCGGACAACGCTTGCCCCCTACGTATTACCGCGGCTGCTGGCACGTAA
+
CCCCCCCCCCCCCCCCCCCCCCCCCCCCCCCCCCCCCC5CCC5CCCCCCCCCCCCCCCCCCCCCCCCCCCCCC*5CCCCCCCCCCCC*CCCCCCC5CCCCCCCCCCCCCCCCCCCCCCCCCCCCCCCCCCCCC5CCCCCCCCC5CCCCCCCCCC*CCCCCCCC*CCCCCCCCCC5CCCC*CCCCCCCCCCCCCC5*CCCCC5CCCCCCCCCC*C*CCCCCCCCC*CCCCCCCC5CCCCCCCCCCCCCCCCCCCCCC5CCCCCC*CCCC5CCCCCCCCCCCC*C55CCCCCCC5CCCCCC##
@VH01349:24:AACVJTHM5:1:1102:30369:10863 2:N:0:AGGTGAGA+CGCATAGA
CTGTTCGGACTACTAGGGTTTCTAATCCTGTTTGCTCCCCACGCTTTCGTGCATGAGCGTCAGTGCAGGCCCAGGGGATTGCCTTCGCCATCGGTGTTCCTCCGCATATCTACGCATTTCACTGCTACACGCGGAATTCCATCCCCCTCTGCCGCACTCCAGCCTTGCAGTCACAAGCGCAATTCCCAGGTTGAGCCCGGGGATTTCACGCCTGTCTTACAAAACCGCCTGCGCACGCTTTACGCCCAGTAATTCCGATTAACGCTTGCACGCTACGTATTACCGCGGCTGCTGGCACGAA
+
5CCCCCCCCCCCCCCCCCCCCCCC5CCCCCCCCCCC5CC5CCCCCCCC5CCCCCCCCCCCCCCCCCCCCCCCCCCCCCCCCC5CCCCCCCCCCCCCCC5*CCCCCCCCCCCCCCCCCCCCCCCCCCCCCCCCCCCCCCCCCCCC*CCC5CC*CCCCCCC*CCCCCCCCCC5CC5CCCCCCCCCCC5*CC*CC5CCCCCC5CCCC5CCCC5*CCCCCCCCCC5CCC5CCCC*CC*CCC*CCCC55CCCC5CCCCC*C5CCC*C55CCCCCCC*5555C5555CC*555CCC5C5*CCCC5##
@VH01349:24:AACVJTHM5:1:1102:10733:11488 2:N:0:AGGTGAGA+CGCATAGA
CTGTTCGGACTACAGGGGTTTCTAATCCTGTTTGCTCCCCACGCTTTCGCGCCTCAGCGTCAGTTACAGACCAGAAAGCCGCCTTCGCCACTGGTGTTCCTCCACATCTCTACGCATTTCACCGCTACACGTGGAATTCCGCTTTCCTCTTCTGTACTCAAGTCCCCCAGTTTCCAATGACCCTCCACGGCTGAGCCGTGGGGTTTCACATCAGACTTAAAGGACCGCCTGCGCGCGCTTTACGCCCAATAATTCCGGACAACGCTTGCCACCTTCGTATTACCGCGGCTGCTGGCTCCTA
+
CCCCCCCCCCCCCCCCCCCCCCCCCCCCCCCCCCCCC5CCCC5CCCCCCCCCCCC5CCCCCCCCCC5CC*CCCCCCCCCCCCCC5CCCCCC*CCCCCC*CCCCCCCCCCCCCCCC*CCCCCCCCCCCCCCCCCCCCCC*CC5CCCCCCC5CCCCCC*C5CC5CC*CCCC5CCCCCCCC*5CC**CCCCCCCCCCCCC*C55C*CCCCCCCC*CC5CCCCCCCCCCC*5CCC*CCCCC*CC5C5C**C***55C555*55555CCC5CCCCC5C5*5C*5555*55555555**5C5*5*##
@VH01349:24:AACVJTHM5:1:1102:24537:13287 2:N:0:AGGTGAGA+CGCATAGA
CTGTTCGGACTACACGGGTTTCTAATCCTGTTCGCTCCCCACGCTTTCGTGCCTCAGCGTCAATCCAGGTCTAGCCAGCTGCCTTCGCAATTGGTGTTCTATGGCATATCTATGCATTTCACCGCTACATGCCACATTCCGCTGACCTCATCCTAATTCTAGCACCGCAGTATCAAAAGCAATTTTACGGTTGAGCCGCAAACTTTCACTCCTGAGTTACGGCGGCGCCTACGCACCCTTTAAACCCAGTAATTCCGGATAACGCTCGCACCCTCCGTATTACCGCGGCTGCTGGCACGGA
+
CCCCCCCCCCCCCCCCCCCCCCCCCC5CCCCCCCCCCCCCCCCCCCCCCCC*CC5CCCCCCCCCCCCCCCCCCCCCCCCCC*CCCCCCCCCCCCCCCCCCCCCCCCCCC5CCCC5CCCC5CCCCCCCCCCCCCCCCCC5CCCCCCCCCCCCCCCCCCCCCCCCCCCCCCC5CCCCCCCCC5CCCCCCC5CCCCCCCCCCCCCCCCCCCCCCCCCC*CCCCCCCC*CCCCCCCCCCC*5CCCCC*CC*5CCC*5CC55CC55C*5*C5C555C55CCCC5CCCC55*5*CC*CCCCC555##
@VH01349:24:AACVJTHM5:1:1102:29877:14688 2:N:0:AGGTGAGA+CGCATAGA
CTGTTCGGACTACTCGGGTATCTAATCCTGTTTGCTCCCCACGCTTTCGCGTCTCAGCGTCAGCATCCGTCCAGAAGGCCGCCTTCGGCACCGGTGTTCCTCCCGATATCTACGCATTTCACCGCTACACCGGGAATTCCACCTTCCTCTCCGGTACTCAAGTTTGCCAGTATCCGACGCAGTTCCCTCGTTGAGCGAGGGGATTTCACATCAGACTTAGCAGACGGCCTACACTCCCTTTACGCCCAGTGATTCCGAACAACGCTAGCACCCTCCGTATTACCGCGGCTGCTGGCAGCCT
+
CCCCCC5CCCCCCCCCCCCCCCCCCCCCCCCCC55CCC5*CCC*CCCCCCCCCCCCCCCCC5CCCCCCCCCCCC*CCCCCCCCCCC5*CCCCCCCCCC55CC5C*CCCC5CCCCCCCCCCC*CCCCCCCCCC5CCCCC*CCCCCCCCC*CCCCCCC*C*CCCCCCCCCCCCCCC5CCCCCCCCCCCCCCCCCCCC*CCCCCCCCCC5CCCCC5CCCCCCC*CCCC*5CCCCC5**C5CCCCCCCCC*5CCC*C555CCCCCC555CCCCC*555C5CCCCCCCC**C*CC*5555CC*5##
@VH01349:24:AACVJTHM5:1:1102:24366:15123 2:N:0:AGGTGAGA+CGCATAGA
CTGTTCGGACTACCAGGGTATCTAATCCTGTTCGCTCCCCATGCTTTCGCTCCTCAGCGTCAGGTAATGCCCAGAGAACCCCCTTCGCCACCGGTGTTCCTCCTCATATCTGCGCATTCCACCGCTACACCAGGAATTCCGTTCTCCCCTGCATACCTCTAGTCAGCCCGTATCGGAAGCACGCTCAGGGTTGAGCCCTGAGTTTTCACTCCCGACGCGACTAACCGCCTACGAGCCCTTTACGCCCAATAATTCCGGACAACGCTCGGTCGCTACGTATTACGGCGGCTCCTGGCACGAA
+
CC5CCCCCCCCCC*CCCCCCCC5CCCC*CCCCCCCCCCCCCC*CCCCCC5CCCCCCCCCCCCCCCCCCCC**CC5C*CCC*CCCC5CCCCC55C55CCCCCCCC*CCCCCCCC55CCCCCCCCCCCCCC55CCCCCCCC5CCCCCCC5C*CCCCCC*CCC5CCCC5CCCCCCCCCCCCCCCCC5C*CCCCCCCCCCCCCCCCCCCCCC5CC5CCCCCCCC*CCC*CC*CCCCC*5CC**CCCCCCCCCCC5CCCCCC5*CCC5CCC5CC*555CC55CC*555555*555*55555C5C##
@VH01349:24:AACVJTHM5:1:1102:31221:15956 2:N:0:AGGTGAGA+CGCATAGA
CTGTTCGGACTACTAGGGTTTCTAATCCTGTTTGCTCCCCACGCTTTCGTGCATGAGCGTCAGTGCAGGCCCAGGGGATTGCCTTCGCCATCGGTGTTCCTCCGCATATCTACCCATTTCACTGCTACAGGCGGATTTCCATCCCCCTCTGCCGCACTCCAGCCTTGCAGTCACAAGCGCAATTCCGAGGTTGAGCCCGGGGATTTCACGCCTGTCTTACAAAACCGCCTGCGCACGCTTTACGCCCAGTAATTCCGATTAACGCTTGCACCCTACGTATTACCGCGGCTGCTGGCACGAA
+
CCCCCCCCCCCCCCCCCCCCCCCCCCCCCCCCCC5CCC5CCCCCCCCCCCCCCCCCCCCCCCCCCCCCCCCC*CCCC*CCCCCC5CCC5CCCCCCCCCCCCCCCCCCCCCCCC*CC5CCCCCCC*CCCC5CCCCC*CCCCCCCCCC5C5CC*CCCC*C5C5CCCCC5*CCCCCCCCCCCCCCCCCC*C*CCCCC*CCC5C5*CC*C5C5CCCCCCCCCCCCC5CC55CCCC*5C55C*CCCCCCC*CC5CC*5CCCCC5CCC*C*CC*CC***5C55555*555555555555555555##
@VH01349:24:AACVJTHM5:1:1102:23893:16505 2:N:0:AGGTGAGA+CGCATAGA
CTGTTCGGACTACTAGGGTTTCTAATCCTGTTTGCTCCCCACGCTGTCGCGCCTCAGCGTCAGGGCTGGTCCAGCTGGCCGCCTTCGCCACGAGTGTTCTCCCCTATATCTACCCATTTCACCGCTACACAGGGAATTCCACCAGCCTCTCCCAGCCTCAAGTCGCGCTGTTTCTACGGACCCTCCACGGTTGAGCCGTGGGCTTTTACTGGAGACATACGCGACCGCCTACGCGCCCCCTACGCCCAATGATTCCGAAGAACGCTTGCCCCTTCCGTATTACCGGGGCTGCTGGCACGCC
+
CCCCCCCCCCCCCCCCCCCCCCCCCC*CCCCCCCCCCCCCCCCCCCCCCCCCCCCCCCCCCCCCCCCCCCCCCC*CCCCCCCCCCCCCC*CCCCCCCCCCCCCCCCCCCCCCC*CCCCCCCCCC*CC*C5C5CCCCCCCCCCCCC**CCCCCCCC*CCCCCC5C5CCC*CC5C5C5C***C55CC5CCCCCC5CCC5CCCCCCCCC5C**C*CCC55CCCCC5CC*CC5C*C5C5CCC*CCCCC*CCC5CCC5CCCCCC*CC*55CCC55C5CCCCCCCC5CC55*CC5C5*CCCCC55##
@VH01349:24:AACVJTHM5:1:1102:56027:17168 2:N:0:AGGTGAGA+CGCATAGA
CTGTTCGGACTACCAGGGTTTCTAATCCTGTTTGCTCCCCACGCTTTCGCGCCTCAGCGTCAGGTCCGGACCAGAGAGGCGCTTTCGCCACCCGTGTTCCACCCAATATCTACGAATTTCACCTCTACACTGGGTATTCCACCCTCCTCTTCCGGCCTCCAGCCAAAGAGTCTCGGATGCACCTCCGAGGTTGAGCCCCGGGCTTTCACATCCGACTTCCTTGGCCGCCTACGCGCGCTTTACGCCCAGTGATTCCGAACATCGCTAGCACCCTCCGTCTTACCGCGCCTGCTGGGACGTC
+
CCCCCCCCCCCCC5CCCCCCCCCCCCCCCCCCCCCCCCCCC*C5CCCCCCCCCCCCC*CC*CCCCCCCCCCCCCCCCC**CCCC**CC5CCC5CCCCC5*CC*CC*CCCCCC5CCCCCCCC5*CC5CC5C55CCCCCC5CC5CC5CCCCCCCCCCCCCCCCCCCCCC5C5CCC5CC5CC*CCCCCC*CCCCCCCC*CCCC5CCCCCCCC5C55C5*CC*CCCC5*C5CCC5C5555C55C5C55*CC5CCC555555*555***5555555*55*5555555555*5*5555555*555##
@VH01349:24:AACVJTHM5:1:1102:13838:17660 2:N:0:AGGTGAGA+CGCATAGA
CTGTTCGGACTACCCGGGTTTCTAATCCCGTTTGCTCCCCTGGCTTTCGCGCCTCAGCGTCAGAAGAGGTCCAGTCGATCGCTTTCGCCACCGGCGTTCCTAATGATATCTACGCATTTCACCGCTCCACCATTAGTTCCATCGACCCCTACCTCCCTCGAGACCCCCAGTATCGGCGGCACTTTTCCAGTTGAGCTGAAAGATTTCACCACCCACTTGGAGACCCGCCTACGCGCCCTTTAACCCCACAGATTCCGAACAACGTTCGCGCCCTCCGTCTTACCGCGCCTGCCGGCACGTC
+
CCCCC5CCCCCCCCCCCCCCCCCCCCC*C5CCCCCCCCCCCCCCCCCCCCCCCCCCCCCCCCCCCCCCCCC5CCCCCCC5CCCCCCCCCCCCCCCCCCCCCCCCCCCCCCCCC*CCCCCCCCCC*CCCCC5CCCCCCCCCCCCCCC*C*CCCCCCCCCCCCCC5CCCCCCCCCCCCCCC*CCCCCCCC*CCCCCC5C5CCCCCCCCCCCCCCC*5C5C*CC*5C5C*CC*5C*CCCC*55555*55*C**5555555555555*5*5*55555555555*55555*5*555555*555*##
@VH01349:24:AACVJTHM5:1:1102:53697:17868 2:N:0:AGGTGAGA+CGCATAGA
CTGTTCGGACTACAAGGGTTTCTAATCCTGTTTGCTCCCCACGCTTTCGCACCTCAGCGTCAGTTGCGGGCCAGTGAGCCGCCTTCGCCACTGGTGTTCTTCCCAATATCTACGAATTTCACCTCTACACTGGGAATTCCACTCACCTCTCCCGCACTCGAGACCGCCAGTATCGAAGGCAATTCTGAGGTTGAGCCTCAGGATTTCACCCCCGACTTAGCAGTCCGCCTACCTGCCCTTTACGCCCAGTAATTCCGAACAACGCTACCCCCCTCCGTATTACCGCGGCTGCTGGCACCCT
+
CCCCCCC5CC*CCCCCCCCCCCCC5CCC5*CCC5CCCCCCCCCCCCCCCCCCCCCCCCCC5CCCCCCCCCCC*C5CCC5CCCCCCCCCCCCC5CCCCCCCCCC*CCCCCCCCCCC5CCCCCCCCCCCCC*5CCCCCCCCC5CCCCCCCCCCC*CCCCCCCC*CCCCCCCCC5CCCCCCC*CCCCCCCCC5CCCCCCCCCCCCCCCCCCCCCCCCCCCCCC5CCCCCC5CCC5*C*C*CCCCCCCCC*CCCC*CC*CCCCCCC5C*CC*5C**5CC55CC55CCCC5555CCC5C*CCCC##
@VH01349:24:AACVJTHM5:1:1102:22719:18550 2:N:0:AGGTGAGA+GGCATAGA
CTGTTCGGACTACACGGGTTTCTAATCCCGTTCGCTCCCCACGCTTTCGCGCCTGAGCGTCAGTCACCGTCCAGAAGCCCGCCTTCGCCACCGGTGTTCCTCCCGATCTCTACACATTTCACCGCTACACGGGGAATTCCTCGTTCCTCTCCGCCACTCAAGAGAAGCACTCTCGGGCGCAGTTCGTCGGTTGAGCCGAGGGATTTCACACCCGACTTACCTCCCCGCCTACCCGCCCTTTAGGCCCAGTGATTCCGAGCAACGGTTGCCACCTCCGTATTACCGCGGCTGCTGGCACGGA
+
CCCCCCCCCCCCC5CCCCCCC*CCCCC*CCCCCCCCC*CCCC55CCCCCCCCCC*C5CCCCCCCCCCC5CC*C5CCC*5555CC55CCCCC*5CCCCC5CC*C*555*CCCCCC*CCC5CCC5*CCC5CC*5CCCCC55C5C*CCCCC*C5CC5*CCC5CCC5CCCC***5CCCCCCCCC*5CC5*55C*CC5CC***C5C**5CCCCCCC*C5CC5C55*5C5C*C5C55**C55*5*CCC5**55C5*55555*5C5**55555*5555555*5**5555555555**5*5555555##
@VH01349:24:AACVJTHM5:1:1102:31373:19743 2:N:0:AGGTGAGA+CGCATAGA
CTGTTCGGACTACAAGGGTATCTAATCCTGTTTGCTCCCCACGCTTTCGTACCTCAGCGTCAGTTGTGGCCCAGGTGGCTGCCTTCGCCATCGATGTTCCTCCGGATCTCTAGGCATTTCACCGCTACACCCGGAATTCCACCACCCTCTACCACACTCAAGCCCGGCAGTTTCGGCCGCAGTTCCCAGGTTAAGCCGGGGGATTTCACGACCGACATAGCGAACCGCCTACGCACGCTTTACGCCCAGTAAATCCGATTAACGCTTGCACCCTCTGTATTACCCCGGCTGCTGGCACAAA
+
CCCCCCCCCCCCCCCCCCCCCCCCCCCCCCCCCCCCCCCCCCCCCCCCCCCCCCC5CCCCC*CCCCCCCCCCCCCCC**CCCCCCCC5CCCC*CCCCCCCCCCCCCCCCCCC*5CCCCCCCCCCCC*CCCC*C5*CC5CCCCCCCCCCCCCCCCCCCC5CCCCCCCCCCCCCCCCCCCCCCCCCC5*CCCC5CCCCC5CCCCCCCCCCCCCCCCCCC5C5C5C*CCCCC55CC5CCC**5CCCCCC5CCC5CCC5*5CCCCCCCCCCC5C*CC5C5CCC55*5**55CCCC5CC*5C*C##
@VH01349:24:AACVJTHM5:1:1102:28059:20822 2:N:0:AGGTGAGA+CGCATAGA
CTGTTCGGACTACTAGGGTATCTAATCCTGTTCGCTCCCCACGCTTTCGCTCCTCAGCGTCAGGCAAGGCCCAGAGAACCGCCTTCGCCACCGGTGTTCCTCCTGATATCTGCGCATTTCACCGCTACACCAGGAATTCCGTTCTCCCCTACCTGCCTCCAGCCAGCCCGTATCCACCGCAGACCCACAGTTAAGCCATGGGCTTTCACCGCAGACGCGACAAGCCACCTACGAGCTCTTTACGCCCAATAATTCCGCACAACCCTTGCGCCCTACGTATTACCGCGGCTGCTGGCACGAA
+
CC5CCCCCCCCCCCC5CCCC55CCCCCCCCCCCCCCCCC5CC*CCCCCCCCCCCCCCCCCCCCCCCC5*CCCCC5CC5C55CCCC5C5*5*CC5CCCC5CCCCC5C**CCCCCC5CC5C*CC5CC5CCCCC5CCCCCCC5*CCCCCC5CCCCCCCCCC*CCCCCCCCCCCCCCCCCCCCCCC*C*5CCCCCCCCC5CCCC*CCCCCCC5*CCCCCCC*CC*CCC55CCCCCC*CCCCCC5CC*55CCCCCCCCCCCC*CCCCC**5C5*C*C5CCCC55CC5C*C55C*CCCCC*CCC*##
@VH01349:24:AACVJTHM5:1:1102:15221:22147 2:N:0:AGGTGAGA+GGCATAGA
CTGTTCGGACTACTAGGGTATCTAATCCCGTTCGCTACCCTAGCTTTCGCGCCTCAGCGTCAGGTGCAGTCCAGGTAGGCGCCTTCGCCACTGGTGTTCGTCCGAATATCTACGCATTTCACCGCTACACTGGGAATTCCGCTTCCCTCTCCTGCCCTCAAGCCCAACACTTTCAAATGCAAACCCACGGTTAAGCCTTGGGATTTCACATCTGACTTATCAGGCCGCCTACACGCCCTTTACGCCCAGTAATTCCGGACAACCCTCGCCCCCTACCTATTACCGCGGGTGCTGGCACGTT
+
5CCCCCCCCCCCCCCCCCCCCCCCCCCCCCCCCC5CCCCCCCC5CCCCCCCCCCCCCCCCCCCCCC5C*CCCCCC*C*CCCCC*CCC*5CCCCCCCCCC5CC5*C5CCC*CCCC5CCCCCCCCC*CCCCCCCC5CCCCCCCCCCCCCCCCCCCC*C**C*C*CCCCCCC*5C55CCC*C*CC555555555CCC*C5555CC*55C**555555555555555*5*5*5555555**5*5555C5*55*555C*555*55C55*55CC*C*C5C5*C55CC*55C***555*5555555##
@VH01349:24:AACVJTHM5:1:1102:6984:22241 2:N:0:AGGTGAGA+CGCATAGA
CTGTTCGGACTACAGGGGTTTCTAATCCTGTTTGCTCCCCACGCTTTCGTGCCTCAGTGTCAGTGTTGGCCCAGATAGTCGCCTTCGCCACAGATGTTGCTTCCGATCTCTACGCATTTCACTGCTACACCGGAAATTCCACTATCCTCTACCACACTCTAGTCGCCCAGTATCCACTGCAATTCCCAGGTTGAGCCCAGGGCTTTCACAGCACACTTAAACAACCACCTACGCACGGTTTAGCCGCACTATTTCCCAGTAACGCTTGCACCCTTCGTATTACCGCGGCTGCTCGCACGCA
+
CCCCCCC*CCCCCCCCCCCCCCCCCC*CC5CCCCCCCC5CCCCCCCC5CCC5CC*C5CCCCCCCCCCCCCCCCCCCCCCC5CCCCCC*CCCCCCCCCC5CCCCC*CCC5CCCCCCC5CCCCCC5CCC*CCCCCCC*5CC*5CCC555CCCCCCCC*5C5C5CC5**5CC5C5CCCC*555C**5555555CCCCCCC5CCCCC5CC5CCCCC5*CC55CC*555*5555555*555*555555**55**555555555555C5555555555*55*555555*55555*5555*555*5##
@VH01349:24:AACVJTHM5:1:1102:24745:22317 2:N:0:AGGTGAGA+CGCATAGA
CTGTTCGGACTACCCGGGTATCTAATCCTGTTTGCTCCCCACGCTTTCGTGCCTCAGCGTCAGTGTTGATCCAGATGGCCGCCTTCGCCACGGATGTTCCTCCCGATCTCTACGCATTTCACCGCTACACCGGGAATTCCGCCATCCTCTATCACACTCTAGCTCCCCAGTTTCAAATGCCATTCCCAGGTTGAGCCCAGGGCTTTCAGATCTGACTTAACCAACCGCCTACGCACGCTTTACGCCCAGTAATTCCGATTAACGGTTGCACCCTTCGTATTACCGCGGCTGCTGGCACGTG
+
CCCCCCCCCCCCCC*CCCCCC*CCCCCCCCCCC5CC5CCCCCCCCCCCCCCCCCCCCCCCCCCCCCCCCCCCCCCCCCCCCCCCCCCCCC5CCCCCCCCCCC**CCCC55CC5CCCC5C5CCC5CCC5CCCCCCC5CCCCCCCCCCCCCCCCCCCCCCCCCCCCC*CCCCCCCCCCC5CCCCCCCC*CCCCCCCCCCCCC5C5CCC*C*CC*CCCC5CCCCC5C5*5*5555C5CCCCCC5CC55**C5CCCCCCC5CCCCCCC5*C5CCC*CC5CC5CCCC*5C55*555CCC*C55C##
@VH01349:24:AACVJTHM5:1:1102:67634:24116 2:N:0:AGGTGAGA+CGCATAGA
CTGTTCGGACTACTCGGGTATCTAATCCTGTTTGCTCCCCACGCTTTCGCACCTCAGTGTCAGTACCGGGCCAGTGAGCCGCCTTCGCCACTGGTGTTCTTGCGAATATCTACGAATTTCACCTCTACACTCGCAGTTCCACCCACCTCTCCCGCACTCGAAGATCGCCAGTATCGAAGGCAGTTCTGGAGTTGAGCTCCACGATTTCACCCCCGACTAAGCGACCCACCTACGTGCGCTTTACGCCGAGTGATTCCGAGCAACGCTAGCCCCCTTCGTATAACGGCGGCTGCTGGCACCT
+
CCCCCCCCCCCCCC5CCCC5CCCCCCCCCCCCCCCCCCCCCCCCCCCCCCCCCCCCCCCCCCCCCC5CCCCCCCC5CCCCCCCCCCCCCC*CCCCCCCCCCCCCCCCCCCCCCCCCCCCCCCCCCCCCCCCCCCCCCC5CCCC5CC5CCCCCCC*CCCCCCCCCC55CCCCCC*5CCC*CCCCCCCCC5CCCCCCC5CCC5*CC5CCCC55CCCCCCCC5CCCC55CCC*C*55C555*C55C555C5C5CC5CCC*5C55555555*5555C555*C555555*5555555*5555CC##
@VH01349:24:AACVJTHM5:1:1102:67388:25876 2:N:0:AGGTGAGA+CGCATAGA
CTGTTCGGACTACACGGGTATCTAATCCCGTTCGCTCCCCACCCTTTCGCCCCTCAGCGTCAGTTTAGCACCAGAGAGCCGCTTTCGCCACTGGTATTCCTCCCGATCTCTACGCATTCCACCACTACACCGGGGATTCTGCTCTCCTCTTCCATCCTCTAGCCTTACAGTTTTGAATGACCTCTCCCAGTTAAGCCGGGAGCTTTCACATCCAACTTGTTAAGCCGCCTACGGGCGCTTTACGCCCAGTAAATCCGCATAACGCTTGTCCCCTACGTTTTACCGCGGCTGCTGGCACGCT
+
5CCCC*CCCCCCCCCCCCCCC*CCCCCCCCCCCCCCCCCCCC*CCCCCCCCCCCCCCCCCCCCCCCCC*CCCC5CCCCCCCCCCCCCCCCCCCCCCCCC*CCC*CCCCCCCCCCCCCCCCC*CC5CC5CCCCCCCCCCCCC*CCCCCCCCCCCCCC*CCCCCCCCCCCCCCCCCCCCC5*5CC5CC5C55CCCCCCC5CCCCCCCCCC*CCCC5CCCC5CCCCCCCC**CC55CC5C5CCCCCC5*5CCCCCCCCCC*CCCCC*C5C5C55C*CCCCCCCC5CC*C55CC555C5C5**##
@VH01349:24:AACVJTHM5:1:1102:22492:26123 2:N:0:AGGTGAGA+CGCATAGA
CTGTTCGGACTACTAGGGTTTCTAATCCCGTTTGCTCCCCTGGCTTTCGCGCCTCAGCGTCAGTTTCGGTCCAGGATGCCGCCTTCGCCACCGGTGTTCCTCCAGATATCTACGCATTTCACCGCTACACCTGGAATTCCACATCCCTCTCCCGAACTCCAGCCTTCCAGTATCGGATGCAGTTCCCGAGTTGAGCCCGGGGATTTCACGTCCGACTGAGAAGGCCGCCTACCCGCCCTTTACGCCCAGTAATTCCGAACAACGCTTGCCACCTCTGTATTACCGCGGCTGCTGGCACAAC
+
CCCCCCCCCCCCCC5CCCCCCCCCCCCCCCCCCC*CCCCCCCC5CCCCCCCCCCCCCCCCCCCCCCCCCCCCCCCCCCCCCCCC*CCCCCC5CCCCCCCCCC*CCCCCC5CCCCCCCCCCCCCCCCCCCCCCCC5CCCCCCCCCCCCC*CCCCCCCCCCCCCCCCCC*CCCCCCCC5CC5CCC5CCCCCCCC5CC5CCCCCCCCCCCC5CC*CCCCCCC5CCC*5CCCCCCCC*CCCC5CCCCC5*C5CCCCC*5C55C5CC5C*CCC*CC*5C*CCCCCCC55C*C55C55C5**CCC##
@VH01349:24:AACVJTHM5:1:1102:12248:26255 2:N:0:AGGTGAGA+CGCATAGA
CTGTTCGGACTACACGGGTATCTAATCCCGTTTGCTCCCCTAGCTTTCGCGCCTCAGCGTCAGTACCGCTCCAGAGAGCCGCCTTCGCCACCGGTGTTCCTCCCAATATCTACGCATTTCACCGCTACACTGGGAATTCCACCCTCCTCTCCCGCACTCAAGACCAGCAGTATCTCCCGCAATTCCACGGTTGAGCCGTGGGGTTTCACGACAGTCTTGCCCGCCCGCCTACGCGCCCTTTACGCCCAGTAATTCCCAACAACCCTTGCCCCCCCCCTATTACCCCGGCTGCTGGCACGTC
+
CCCCCCCCCCCCCCCCCCCCCCCCCCC5CCCCCCCCCCCCC5CCCCCCC5CCCCCCCCCCCCCCCCCC*CCCCCCCCCCCCC5CC5CCCCCCCCCCCCCCC5CCCCCCCCCCCC5CCCCCCCCCCCCCCCCC5CCCCCCCCCCCCCC*CCCC*C*CCCCCCCCC*CCCCCCCCCC5CCCC5CCC5*CCCCCCCCC*CC5CCC*CCC5C*C5**5*CCCCCCCC5CCC5CC55*CCC*CC5CC*C*5CCCC*CC*5**CCC5C5***555*55555***55555*55*555*55*5555*##
@VH01349:24:AACVJTHM5:1:1102:17985:26993 2:N:0:AGGTGAGA+CGCATAGA
CTGTTCGGACTACCAGGGTATCTAATCCTGTTTGCTACCCACGCTATAGTCCCTCAGCGTCAATCATCGTCTAGCCGGCTGCCTTCGCTTTCGAGGTTCCTCCCGATCTCTACGCATTCCACCACTACACCGGGAATTCCACCGACCTCGACGTGATTCTAGTCGTCCGGTTTCCGGCGCTCGGTCGCAGTTAAGCCGCGACATGTCACACCAGACCTAAACGTCCGCCTACAGACCCTTTACGCCCAGTAATTCCGGATAACATTTGTCACCTACGAATTACCGCGGGTGCTGGCACGTA
+
CCCCCCCCCC5CCCCC5CCCCCCCCCCCCCCCCCCCCCCCCCC5CCCCCCCCCCCCCCCCCCCCCCCCCCCCCC5CCCCCC*CCCCCCCCCCCC5CCCCCCC5CCCCCCCCCC*5CC5CCCCCCC5CCCC5CCCCCCCCCC5*CCCCCCCCCCCCCCC5C5CCCCCCCCCCCCCCCCC55CCC*CCC*CCCCCCCCCCCCC**C5C5C5CCCC5CCC55C5CCCCC55CC55CC*55CC5C555CCC5C*C5555555555*55555C55*55C555**5*5555555*5555*555*5##
@VH01349:24:AACVJTHM5:1:1102:68505:27221 2:N:0:AGGTGAGA+CGCATAGA
CTGTTCGGACTACACGGGTATCTAATCCCGTTCGCTCCCCACGCTTTCGCCCCTCAGCGTCAGTTTAGGACCAGAGAGCCGCTTTCGCCACTGGTATTCCTCCCGATCTCTACGCATTCCACCACTACACCGGGGATTCTGCTCTCCTCTTCCATCCTCTAGCCTTACAGTTTTGAATGACCTCTCCCAGTTAAGCCGGGAGCTTTCACATCCAACTTGTTAAGCCGCCTACGGGCGCTTTACCCCCACTAAATCCGGATAACGCTTGTCCCCTACGTTTTACCGCGGCTGGTGGCACGCT
+
CC*CCCCCCCCC5CCCCCCCCCCCCCCCCCCCCCCCCCC*CC*CCCCCCCCCCCCCCCCCCCCCCCC55CC*CCCCC*5CCCCCC*CCCCCCCCCCCCCCCCCCCCCCCCCCC5CCCCCCCCCCCCCCCCC*CCCCCCCCCCCCCCCCCCCC5CCC5CCCCCCCCCCCCCCCC5CCCCC*5CCCCCC5CCCCCC*CCC5*C55CCCCC*CC5C5CC5CCCCCCCC*CC5CCCCC5CCCC5C55**5CC*555555555555555*55555**55C*55C555C5555**C5*C*555CC##
@VH01349:24:AACVJTHM5:1:1102:21223:27580 2:N:0:AGGTGAGA+CGCATAGA
CTGTTCGGACTACTAGGGTTTCTAATCCCGTTTGCTCCCCTGGCTTTCGCGCCTCAGCGTCAGTTTCGGTCCAGGATGCCGCCTTCGCCACCGGTGTTCCTCCAGATATCTACGCATTTCACCGCTACACCTGGAATTCCACATCCCTCTCCCGAACTCCAGCCTTCCAGTATCGGACGCAGTTCCCGAGTGGAGCCCGGGGATTTCACGTCCCACTGAGAAGGCCGCCTACGCGCCCTTTAGGCCCAGTAATTGCGAACAACGGTTGCCTCCTGTGTATTACCGCGGGTGGTGGCACAAC
+
CCCC5CCCCCCC5*CC5CCCCCCCCCCCCCCCCC5CCCCCCCCCCCCCC5CCCCCCC5CCCCCCCCC*CCC*5CC*5C5CC5CCCCCCCC*CCCCCCC*CCCCCCC5CCCCCCCCCCC5CCC5CC*CCC*5CCCCCCCCCC5CCCCCCCCCCCCC*CC55C5*CCCCCCCCCCCCCC*CCCCCCCCCCCC5**CC5CCC5C5C*CCCCCCCCC*C5CCCCC55*5CCCC*CC5****5555C*55*CC5CCC5C5CCC5CCC***CCCC5**555555*555***555***555555*5##
@VH01349:24:AACVJTHM5:1:1102:57314:27921 2:N:0:AGGTGAGA+GGCATAGA
CTGTTCGGACTACAGGGGTTTCTAATCCGGTTTGCTACCCACGCTTTCGTCCCTCAGCGTCAGAACTGTCCCAGCAGGCCGCTTTCGCCACTGGTGTTCCTCCCGATATCTACGCATTTCACCACTACACCGGGAATTCCACCTGCCTCTGACAGTCTCAAGTTTGCCAGTATCCCCCGACATTTCAGGGTTGAGCCCTGAACTTTCACAGGAGACTTAACAAACCGCCTACGGACCCTTTACGCCCAGTGATTCCGCACAACGCTTGCATCCTACGTATTACCGCCGCTGCTGGCACGAG
+
CCCCCCCCCCCC*CCCCCCCCCCCCCCCCCCCCCCCCC5CCCCCCCCCCCCCCCCCCCCCCCC5CCCCCCCCCCCCCCCCCCCCCCCCCCCC5*CCCCCC5CCCCCCCCCCCCCCCCCCCCCCCCCCCCCCCCCCCCCCCCCCCCCCCCCCCCCCCCCCCCC5CCC*CCCCCCCC*5CCCCCCCCCCCCCCCCCCC5CCCCCCCCCCCCCCC*55CCCCCCCC5CCC5CCCCCCC*5CC5CCCC*CC5CC5CCC5*C*C5CC5CC**55555*5C55C55*5*555**C555555CCC5##
@VH01349:24:AACVJTHM5:1:1102:30520:31234 2:N:0:AGGTGAGA+CGCATAGA
CTGTTCGGACTACACGGGTATCTAATCCTGTTCGCTCCCCACGCTTTCGCTCCTCAGCGTCAGTAATGGCCCAGAGATCCGCCTTCGCCACCGGTGTTCCTCCTGATATCTGCGCATTTCACCGCTACACCGGCAATTCCGCTTCCCTCTCCCATACTCCAGCCGTGCAGTATCGAATGCAGTTCCCAGGTTAAGCCCAGGGCTTTCACATCCGACTTACCCGACCCCCTACGTGCGCTTTACGCCCAGTAATTCCCATTAACGCTCCCACCCTCCGTATTACCGCGGCTGCTGGCACCTG
+
CCCCCCCCCCCCCCCCCCCCC*CCCCCCCCCCCCCC5CCCCCCCCCCCCCCCCCCCCCCCCCCCC5CCCCCCCCCCCCCCCCCCCCC5CC5CCCCCCCCCCCCCCCCCCCCCC*CC5CCCCCCCCCCCCCCCC5C*CCCCCCCCCCCC*CCC5CCCCCC*CCCC*CCCCCCCCCCCCC5*CCCC5CCCCCCCCCCC5C5CCCCCCCCCCCCCCCCCCCC5**CCC5*CCCCCCCCCC*CCCCCCC*CCCCCCCCCCCCC*CCCC*55*CC*CCC5CCCCCCC5*5CCCCC*CC*C*C*5##
@VH01349:24:AACVJTHM5:1:1102:36674:31480 2:N:0:AGGTGAGA+CGCATAGA
CTGTTCGGACTACCAGGGTATCTAATCCTGTTTGCTCCCCACGCTTTCGCGCCTCAGCGTCAGTTACAGGCCAGAAAGCCGCCTTCGCCACTGGTGTTCCTCCATATCTCTACGCATTTCACCGCTACACATGGAATTCCGCTTTCCTCTCCTGCACTCAAGTCCCCCAGTTTCCAATGACCGCTTACGGTTGAGCCGCAAGATTTCACATCAGACTTAAAGGACCGCCTGGCCGCGCTTTACGCCCAATGATTCGGGACAACGCTTGCCACCTACGTATTACCGCGGCTGCTGGGACGTT
+
CCCCCCCCCCCCCCCCCCCCCCCCCCCCCCCCC*CCCCC5CCCCCCCCCCCCCCCCCCCCCCCCCCCC5*C5CCCCC5*CCCCCCCC*CCCCCCCCCC*CCCCCC*CCC*CCCC*CCCCCCCC*CCCCCCCCCCCCCCCC5*CCCCCCCCC*CCCC*CCCCCCCC*CCCCCCCCCCCCCCCCC*C555CCCC5CCCCCCCC5C5*CCCCCC5C*CCCCCCCCCCCC5CCCC*5*C*C5CCCC5C5**CCCC5C***5CC5CC555CCC*CC5CC55555CCC555C55*C5CCCC5CC*##
@VH01349:24:AACVJTHM5:1:1102:35103:31916 2:N:0:AGGTGAGA+CGCATAGA
CTGTTCGGACTACTAGGGTTTCTAATCCTGTTTGCTCCCCACGCTTTCGTGCCTCAACGTCAGAAATGGACCAAGAAGCTGCCTTCGCCATCGGTGTTCCTCTCGAGATCTACGCATTTTACCGCTACTCCGAGAATTCCACTTCTCTCTTCCATCCTCTAGCAAGGCAGTTTTATCTGCTGAGCCCCGGTTAGGCCGGAGAATTTAACAGATAACTTACTATACCGTCTGCACACCCTTTACGCCGAATGATTCGGAATAACTCTTGCACCCCTCGTATTTCCCCGGCTGGTGGCACCGA
+
CCCCCCCCCCCCCCCCCCCCCCCCCCCCCCCCCCCCCCCCCC5CCCCCCCCCCCCC5CCCCCCCCCCCCCC5CCCCCCCCCCCCCCCCCCCCCCCCCCC*C*C5CCC5CC5CCCCCCCCCCC*CCCCCCCCCCCCCCCCCCCCC5C5C*CCCCCCCCCCCCCCC5555CCCCCCCCCCCCCCCCCCCCCCCC5CCC*CCCCCCCCCCCCCC*CCCCCCCC5CCCC5CC5C5CC5C5*CCCCC*CC5*5C**CC5**5CCCCCC**C5C*C55C5C55CCC5*55*55*5C**5CC5CC*##
@VH01349:24:AACVJTHM5:1:1102:77064:32029 2:N:0:AGGTGAGA+CGCATAGA
CTGTTCGGACTACAAGGGTATCTAATCCTGTTTGCTCCCCACGCTTTCGAGTCTCAGCGTCAGTATTCGTCCAGTTGGCCGCCTTCGCCACCGGTGTTCCTCTCGATATCTACGAATTTCACCTCTACACCGAGAATTCCACCAACCTCTCCCATACTCTAGCCTGTGAGTTTCAAGTGGACTTCCCGGGTTGAGCCCGGGGCTTTCACACCTGACTTTACACACCGCCTACACTCGCTTTACGGCCAGTAATTCCGAACAACTATTGCACCCTCTGTCTTACGGCCGCTGCTGGCACAGT
+
CC5CCCCCCCCCCCCCCCCCC*5*CCCCCCCCCC*CCCCCCCCCCCCCCCCCCC5CC*CCCCCCCCCCCCCCCCCC5CC*CCCCCCCCCCCCCCCCCCCCC*CCCCCCCCCCCCCCCCCCCCCCCCCCCCCCCC5CCC5CCC**5C*5CCC5*CCCCC*CCC5C5CCC*5CCC*CC**C*CCC*5CC5C*C5C5**5C55C55*555**55*555*5555*5*555C555C*5C55*55555*5555*5*5*555555**55***555555*555*55*55*55*5*5*5*5*555555##
@VH01349:24:AACVJTHM5:1:1102:20863:32521 2:N:0:AGGTGAGA+CGCATAGA
CTGTTCGGACTACTAGGGTTTCTAATCCTGTTCGCTCCCCACGCTTTCGCGCCTCAGCGTCAGTTACAGACCAGAGAGTCGCCTTCGCCACTGGTTTTCCTCCACGTCTCTACGCATTTCACCCCTACACGTGGAATTCCACTCTCCTCTTCTGCACTCAAGTTTCCCACTTTCCAATGACCCTCCCCGGTTGAGCCGGGGGGGTTCACATCAGACTTAATAAACCGCCTGCGCGCGCTTTTCGCCCCATAATTCCGGCCAACCCTTGGCACCTACGTATTACCGCGGCTGCGGGCACGAT
+
CCCCCCCCCCCCCCCCCCCCCCCCCCCCCCCCCCCCCC*CCCCCCCCCCCCCCCCCCCCCC5CCC5CCCCCCC*C5CCCCCCC*C5CC5C55CCC*CC*5C555C*5*5*C55***5555C55**5*5555555*555*5C55*5555555*555555*55*55555*5555C*5555*55*55555****55**5*55555**5555555*5*555555*55555555555*555*5CCC5*5C*C*C5*5555555**555**55555555555*55*55*5555555*5**5*555##
@VH01349:24:AACVJTHM5:1:1102:28172:32862 2:N:0:AGGTGAGA+CGGATAGA
CTGTTCGGACTACCAGGGTATCTAATCCTGTTTGCTCCCCACGCTTTCGCGCCTCAGCGTCAGTTACAGGCCAGAAAGCCGCCTTCGCCACTGGTGTTCCTCCATATCTCTACGCATTTCACCGCTACACATGGAATTCCGCTTTCCTCTCCTGCACTCAAGTCCCCCAGTTTCCAATGACCGCTTGCGGTTGAGCCGCAAGATTTCACATCAGACATAAAGGACCGCCTGCGGGCGCTTTACGCCCAATAATTCCGGACAACCGTTGCCACCTACGTATTACCGCGGCTGCTCGCACGAT
+
CCC5CCC*CCCCC*CCCCCCCCCCCCCCCCCCCCCC5CCCCC5CCCC5CCCCCCCCCCCCCCCCCCCC55*CCCCCC55CCCCCCCCCCCCCCCCCCCC5CC*CCCCCC5CCCCCCCCCCCCCCCCCCC5CCC*CCCC*CC5CCCCCC*C*CCCCCCCCCCCCCC*C5C*CCCCCCCC*CCCCCCCCC5C5CCCCCCCCCC*CCCCCCCCCCCCC**CCCCC*CC5CCC555C*C*5**CCC5C*CCCCCCCC**5*C555CC**5555C5555*55*5*5***555555555*5*CC5##
@VH01349:24:AACVJTHM5:1:1102:48149:33033 2:N:0:AGGTGAGA+CGCATAGA
CTGTTCGGACTACCAGGGTATCTAATCCGGTTCGCTCCCCACGCTTTCGCGCCTCAGCGTCAGGTAAGGCCCAGAAAGCCGCCTTCGCCACTGGTGTTCCTCCCGATATCTACGCATATCACCACTACACCGGGAATTCCACTTTCCTCTGCCTCCCTCGAGTCTGCCAGTATCCAAGGACCTCTCCCAGTTGAGCCCGGAGCTTTCACCCTAGACTAAACAGACCGCCTGCGCGCCCTTTTCGCCCACTAAATCCGGACAACCCTTGCCACCTACGTATTACCGCGGCTGCTGGCACGTA
+
CC*CCCCCCCCCCCCCCCCCCCCCCCCCCCCC*CCCCCCCCCCCCCCCCCCCCCCCCCCCCCCCCC*CC5CCCC5CCCC5CCCCCC5CCCCCCCCCCCCCCCC*5CCCCCC5CCCCC*CCCC5CCCCCC5CCCCCCCCCCCCCCCCCCCCC5CCC5CCCCCCCCCCCC5CCC5CCCCC*CCCCCCCCCC5CC5CCCC*CCC*C55C5CCC*CC5C**C5CCCCCCC5CCCC*CCC5C5CCC*5CCCCC*55C*55*5*55*C5*55555*5*5CC55CCCCCCCCC5C5CCCCCC5C5*##
@VH01349:24:AACVJTHM5:1:1102:57011:33676 2:N:0:AGGTGAGA+CGGATAGA
CTGTTCGGACTACCGGGGTATCTAATCCCGTTTGCTCCCCACGCTTTCGTGTCTCAGCGTCAGTGATGGCCCAGCAGGCCGCCTTCGCCACCGGTGTTCTTCCTGATATCTGAACATTCCACCCCTACACCAGCAATTCCGCCTGCCTCTACCACACTCAAGCTGAGCAGTTTCCAGCGACCCCTTCCCGTTGAGCGGTGAAGATTTCACGCCAGACTTGCCCAGCCGCCTACACACCCTTTACGCGCAGTAAATCCCAACAACGCTTGCCCCCTCCGTATTTCCGCGGCTCCTGGCTGAG
+
5CCCCCC5CCCCCCCCCCCCCCCCCCCCCCCCCCCCCCCCCCC*CCCCCC*CCCCCCCCCCCCCC5CCCCCCCCCCCCCCCCCCC*5C*CCCCCCCCCCCCCCCCCCCCC*CCCCCCCCCC5C5CCCCCCCCC*CCCCCCCCCCCCCCCCCC*CCCC5*CCCCC5CC5CCCCCCCCCCCCCCC5CCCC5CCCCCCCCCCCCCCCCCCCCCC*C5C*5CCCCCCCCCC5*5CCCCC5CC5CCCCCCC5CCCC5CCCC**C555C5**555*CC*C5*5CC**555555C*55*5555555##
@VH01349:24:AACVJTHM5:1:1102:77253:36421 2:N:0:AGGTGAGA+CGCATAGA
CTGTTCGGACTACCGGGGTTTCTAATCCTGTTTGCTCCCCACGCTTTCGCCCCTCAGTGTCAGTTACAGACCAGGAAGCCGCCTTCGCCACTGGTGTTCCTCCATATCTCTACGCATTTCACCGCTACACATGGAATTCCACTTCCCTCTTCTGGACTCAAGTCGACCAGTTTCCAATGACCCTCCACGGTTAAGCCGTGGGCTTTCACATCAGACTTAATCACCCACCTCCGCGCTCTTTACGCCCAATAATTCCGGATAACGCTCGCCACCTACGTATTACCGCGGCTGCTGGGACGAC
+
5CCCCCCCCCCCCC5CC*CCCCCCCCC5CCCCC5CCCCCCCCCCCCCCCC*CCCCCCCCCCCCCCCC55CCCCCCCCCC5CCCCCCCCCCCCCCCCCCCCCCCCCCC5CCCCC*CCCCCCCCCC5CCCCCCC**CCCCCCCCCC5CCCCCCCCC5*CCCC5555CC5*CCCCCCCCCCCC*C*CCCCCCC5CCC*5C*CCCCCC5C*CCCCCCCCCC555CCC*C5*55CCCC*CCC5CCCCCC*5CC**5*55*C55*55C5555555555C5**5*5555*55*55555C555*C55##
@VH01349:24:AACVJTHM5:1:1102:75322:37671 2:N:0:AGGTGAGA+CGCATAGA
CTGTTCGGACTACCCGGGTTTCTAATCCTGTTTGCTCCCCACGCTTTCGCACCTCAGCGTCAGTATCGGGCCAGTGAGCCGCCTTCGCCACTGGTGTTCTTGCGAATATCTACGAATTTCACCTCTACACTCGCAGTTCCACTCACCTCTCCCGAACTCGAAGACTCCCAGTATCGAAGGCAGTTCTGGAGTTGAGCTCCAGGATTTCACCCCCGACTTAAGAGTCCGCCTACGTGCGCTTTACGCCCAGTGATTCCGAGCAACGCTAGCCCCCTTCGTATTACCGCGCCTGCTCGCACAG
+
*CCCC*CCCCCCCCC5C5CCCCCCCC5CCCCCCCCCCCC*CCCCCCCCCCCCCCCCCCCCCCCC*C*CCCCCCCC5CCCCC5CCCCCCC5CCCC5CCCCCCC*CCCCCC55CCCCCCC5CC5CCCCCCCCCCC*CCCCC5CCCCCCCCCC5CCCCC5CCCCCCCCCCCC5CCCC*CC5CCCCCCCCCCCCCCC*CCCCCCCCCC5*CCCCCC5CCC5CC5*CCCCCCCCCCCC*CCCCCCCC**CCC5CCCCCC5C*CCCCCCC5C*C5*C555CCCCCCCC*C555CC5C5CC*C**5##
@VH01349:24:AACVJTHM5:1:1102:59511:37728 2:N:0:AGGTGAGA+CGCATAGA
CTGTTCGGACTACCGGGGTTTCTAATCCTGTTTGCTCCCCACGCTTTCGCGCCTCAGCGTCAGTGCACCGCCAGATAGCCGCCTTCGCCTCAGGTGTTCTTCCCGATATCTACGTATTTCACTACTACACCGGGAATTCCGCCATCCTCTCAGGCACTCAAGATTCGCAGTATCGACTGCACGTCCCGGGTTGAGCCCAGGGTTTTCACAAACGACTTACGAACCCGCCTACGCGCCCTTTACGCCCAATAATTCCGAACAACCCTTCCCCCCTTCGTATTACCGCGGCTGGTGGCACCAA
+
CCCCCCCCCCCCCCCCCCCCCCCCCC*C*CCCCC*CCCC*C5CCCCCCCCCCCCCCCCCCCCCCCCCCCCCCCCC*CC*CCCCCCCCCCCCCCCCCCCCCC*CCCCCCCCCCCCCCCCCCCCCCCCCCCC55CCCCCC*CC*5CCCCCCC55CC55C5*CC*CCCC5CC5CC**CC5CCCCCCCC*5CCCCCC*5C*5CCCCC5C5C5CC5555CC5CC*555*5C5555555C5C5*CCCC*CC5C*CC*55CC**55*555555C555555*55*55C**5*555555C*555*55*##
@VH01349:24:AACVJTHM5:1:1102:73031:40151 2:N:0:AGGTGAGA+CGCATAGA
CTGTTCGGACTACTAGGGTTTCTAATCCCGTTTGCTACCCTAGCTTTCGCGCCTCAGCGTCAATCTCGGTCCAGGATGCCGCCTTCGCCACCGCTGTTCCTCCAGATATCTACGCATTTCACCGCTACACCTGGAATTCCACATCCCTCTCCCGAATTCAAGCCCGCCAGTATCACACGGAGTTCCCCGGTTCAGCCGAGGGTTTTCACGTGTGAGTTAGCAGCGCGCCTACGCGCCCTTTACGCCCAGTAATTCCGAACAACGGTTGGCCCCCCCGTATAACCCCGGCTGCTGGCACGCT
+
CCCCCCCCCCCCCCCCCCCCCCCCCCCCCCCCCCCCC5C5CCC*CCCCCCCCCCCCCCCCCCCC*CCCCCC*CCCCCC**CCCCCCCCCCC5C*CCCCCCCC*CCCCCC5CCCCCCCCCCCCCCCC*CC5CC*CCCCCCCCCCC*55CCCC*CCCCCCCCC55CCC5CCCCCCCCCCC5*CCCCCCCCCC*C5CCCCCC55**5CCCCCCC*CCCC5CCCC55*CCCCCC5555555*CCCC*C**CC5555C555CC5CC*5555C555*5**5C5C55*55**55*55555*55555##
@VH01349:24:AACVJTHM5:1:1102:38454:40719 2:N:0:AGGTGAGA+CGCATAGA
CTGTTCGGACTACTCGGGTTTCTAATCCTGTTTGCTCCCCACGCTTTCGTGCCTCAGTGTCAGTGTTGGTCCAGGTAGCCGCCTTCGCCACTGGTGTTCCTCCCGATATCTACGCATTTCACCGCTACACCGGGAATTCCACTACCCTCTACCACACTCTAGCTCGCCAGTATCAAATGCAGTTCCGAGGTTGAGCCCCGGGCTTTCACACCTGACTTACCGAACCACCTACGCAGGCTTTACGCCCAGTAATTCCCATTAACGCTTGCACCCTCTGTATTACCGCGGCTGCTGGCACAAG
+
*CCCCC*CCCCCCCCCCCCCCCCCCCCCCCCCCCCCCCC*C*CCCCCCCCC*CCCCCCCCCCCCCCCCCCCCCC*CCCCCCCCCCCCCC55CCCCCC**CCCCCCCCCCCCCCC5CCCCCC*CCCCCCC*CCCC**CCCCCCCC55CC5CCC5C*C*C5CCCCCC5C5CCCCC*C5CC55CCCCCC*CCC5C*CCCCCCC*55CCCCC5CCCCCCCC*C*5CCC5CC5C5C*5*C**5CCCCCCCCCCCCCCCC5*5CC*55***5C555*5*555C5CC55555C**5C5*5**555C##
@VH01349:24:AACVJTHM5:1:1102:68088:41117 2:N:0:AGGTGAGA+CGCATAGA
CTGTTCGGACTACCAGGGTATCTAATCCGGATCGCTCCCCACGCTTTCGCTCCTGAGTGTCAGGACCAGTCCAGGATGCCGCCTTCGCCGCTGGTGTTCCTCCGGATCTCTACGCATTCCACCACTACACCCGGAATTCCACATCCCCCTACTGGCCTCCAGTCGGCCCGTTTCGCACGACACCCCCCAGTTGAGCGAGGGTCTTTCACGCACGACTAAACCGACCACCTGCGAGCGCTTTACGGCCAATAAATCCGGAGAACGCTTGGCCCCTACGTATTACCGCGGCTGCTGGGACGTT
+
CCCCCCCCCCCCCC*CC*C5C5CCCCCCCCCCC*CCCCCCCC*CCCCC*CCCCCCCCCCCCCCCCCCCC5CCC55CCC5CCCCCCCCCCCCCCCCCCCCCC5CCC5CCCC5CCCCCCCC*C*CCCC55CC*C5C5CC*CCCCCCCCCCCCCCCCCCCCCCCCCCCCCCCCCCCCCC555CCCCC*C5CCCC55C*5*CCCCCCCCCCCCC*CCCCC55CCC55C5C5CC55*55*C5*5*5555C*5555*555C5*5555**55555*555*C5*55*55555555*55555*555*5##
@VH01349:24:AACVJTHM5:1:1102:29479:41287 2:N:0:AGGTGAGA+CGCATAGA
CTGTTCGGACTACAAGGGTTTCTAATCCTGTTTGCTCCCCACGCTTTCGTGCCTTAGTGTCAGAAATGAGCCAGTAGACTGCTCACGCCATCGGTGTTCCTTCTGATATCTACGGATATTACCCCTACATCAGAAATTCCATCTACCTCTCTCATCCTCTAGCTTAGCAGTTTAGATAATGGATGTATGGTTGAGCCACACGCTTTCACTATCTACTTACTGTGCCACCTACGCAACTCTTTACGCCCAGTAATTCCGGAAAACGCTTGGACCCTACGTATGACCGCGGCTGCTGGCACCT
+
CCCCCCCCCCCCCCC*CCCCCCCCCCCCCCCCCCCCCCCCCCCCCCCCCCC*CCCCCCCC*CCCCCCCCCCCCCCCCCCCC5CCCCCCCCCCCCCCCCCCCCCCCCCCCCCCCCCC5CCCC*CCCCCCCCCCCCCCCC*CCCCCCCCCCCCCCCCCCCCCCCCCCC5CCCCCCCCCCCCCCCCCCCCCCCCCCCCCCCCCCCC5CCCCCCCCCCCCCCCCCCCC*CCCCCCCCCCCCC5C5CCC*5CCCC5CC5CCCCCC*CC5**CC*5C5*5C5C*5CCCC5CCC5C5CCCC*CC5C##
@VH01349:24:AACVJTHM5:1:1102:47941:42025 2:N:0:AGGTGAGA+CGCATAGA
CTGTTCGGACTACCAGGGTATCTAATCCCGTTCGCTACCCATGCTTTCGCGTCTTAGCGTCAGTTATGGCCCAGCGTGCCGCCTTCGCCTCTGGTATTCCTCCGCATCTCTACGCATTTCACCACTACACGCGGAATTCTACACGCCTCTACCATACTCTAGTCTCCCAGTATCAGACGACCTCTCCCGGTTTAGCCGGGAGCTTTCACGCCTAACTTAAAAGACCGCCTGCACGCCCTTTACGCCCACTAATTCCCGATAACGCTTGCGTCCTACGTTTTACCGCCGCTGCTGGCACGTC
+
CCCCCCC5CCCCCCC*CCCCC5CCCCCCCCCCCCCCC*CCCCCCCCCCCCCCCCCCCCCCCCCCCCCCCCCC5C*C5CCCC5CCCCCCC*CCCCC5CC5CCCCCCCCCCCCCCC*CCCCCCCCCCCC*CC5CC5CCC5CC5CCCC5CC*5CCC5CCCC*CC5CCCCCCCCCCCCC*5CCCCCCCCCCC*CCCC*C5C5CCCCCCCCCCCCCCCCCCCCCCCC5CC55C*C55C55*CCCCC5CC*C55*5CCC*55*55CC55**555*55**55C555555C55**555555555*C*##
@VH01349:24:AACVJTHM5:1:1102:47790:42820 2:N:0:AGGTGAGA+CGCATAGA
CTGTTCGGACTACAAGGGTATCTAATCCTGTTTGCTCCCCACGCTTTCGCGTCTCAGCGTCAGTATCCAACCAGGGGGCCGCCTTCGCCACGGGTGTTCCTCCCGATATCTACGCATTTCACCGCTACACCGGGAATTCCACCCCCCTCTTTGGTACTCTAGCTTGCCAGTTTCATGCGTCTTTCCTCGGTTGAGCCGAGGGCTTTCACACATGACTTAACAAACCGCCTACAGGCCCTTTACGCCCAATGATTCCGAACAACGCTCGCACCGTCTGTATTACCCCGGCTGCTGGCACACT
+
5CCCCCCCCCCCCCC5CCCCCCCCCCCCCCCCCC*CCCCCCCCCCCCCCCCCCCCCCCCCCCCCCCC*CCC5CCCCCCCCCCCCCCCCCCCCCCCCCCCCCC*CCCCCCCCCCCCCCCCCCCCC*CCCCCC*CCCCCCCCCCCCCCCCCCCCCCCCCCCCCCCCC5CCCCCCCCCC**CCCCCCCCCCCCCCCC*5C5CCCCCCCCCCCCCCCCCCCCCCCCCCCCCCC*55C*CC5*CCC*CCCCCCCC**CCCCC555555555**5C55555555C5555*5*55C5*5*55555C##
@VH01349:24:AACVJTHM5:1:1102:49570:43350 2:N:0:AGGTGAGA+CGCATAGA
CTGTTCGGACTACTCGGGTTTCTAATCCCGTTCGCTACCCATGCTTTCGCGCCTCAGCGTCAGTTTCGATCCAGGGTGGCGCCTTCGCCTCTGGTATTCCTCCGCATCTCTACGCATTTCACCACTACACGCGGAATTCTACACCCCTCTATCGTACTCTAGTCAGACAGTCTCAGACAACCTCCCCACGTTTAGCCATGGGGGTTTCATGCCTCACTTATCCGACCGCCTGGGCGCCCTTTACGGCCAGTAATTCCGGATAACGTTTGCGTCCTACGTTTTACCCCCCCTGCTGGCACGT
+
CCCCCCCCCCCCCCCCCCCCCCCCCCCCCCCCCCCCCCCCCCCCCCCCCCCCCC5CCCCCCCCCCCCCCCCCCCCCCC*CCCCCCCCCCCCCC*CCCC*CCCCC5CCCCCCCCCCCCCCCCC*C5CC5C5CCCCCCCC*CC*CC5CCCCCCCC*CCCCC*C5CCCCCCC55CCCC*CC*CCC5CCC*C*CCCCC*CCCCCCCC*CCCCCCC*CCCCCCC*CCC5CCCCCCC5*CC5CCC5C5C*5C*C5CC5*C5*5C55*55*55555555CC5CCCC5CC55C*C**C*55C*CCC5##
@VH01349:24:AACVJTHM5:1:1102:46218:43445 2:N:0:AGGTGAGA+CGCATAGA
CTGTTCGGACTACAAGGGTTTCTAATCCTGTTTGCTACCCACGCTTTCGCTCCTCAGCGTCAGTTAGGGCCCAGAGTGGCGCCTTCGCCACTGGTGTTCCTCCTGATATGTGCGCATTTCACCGCTACACCAGGAATTCCCCACTCCCCTACCGTACTCAAGTCACAGCAGTATCGGGTGGCCTCTCTGGGTTGAGCCCAGAGTTTTCACACCCCACTTACTGAACGCCCTACGAGGTCTTTACGCCCAATAAATCCGGACAACCCTTGGTCCCTCCGTGTCTCCGCGGCTGGTGGCACCG
+
CCCCCCCCCCCCCCCCCCCCCCCCCCCCCCCCCCCCCCCCCCCCCCCCCCCCCCCCCCCCCCCCCC*CCCCCCCCCCCCCC5CCCCC*CCCCCCCCCCC5CCCCCCCCC*CC5CCCCCCCCC*CCCC5CCCCCCCCCCCCCCCCCCCCCCCCCCCC5CCCCCCCCCCCCCCCCCCCCCCCCCCCC5*CCCCCCCCCC*C5CC5CCCCCCCCCCCCC5CCCCC**CC5*5CCCC****CCCCCC*C55CCC5CCCC5*C*5C55***5C555*5*5*555555*55555*555*5555*5##
@VH01349:24:AACVJTHM5:1:1102:67785:43729 2:N:0:AGGTGAGA+CGCATAGA
CTGTTCGGACTACCAGGGTTTCTAATGCTGTTTGATCCCCACACTTTCGTGCATCAGCGTCAGTTACAACTTAGTAAGCTGCCTTCGCTATCGGTGTTCTTGACGATATCTATGCATTTCACCGCTACACCGTCAATTCCGCCTACCTCATCTGTACTCAAGCCCCGCAGTATCAATGCCACCCTCCCGGTTAAGCCGGGATATTTCAGCACTGACTTACAGGGCCGCCTACGCACCCTTTAAACCCAATAAATCCGCACAACGCTTGCCACCTACGTATTACCCGGGCTGGTGGCACGTT
+
CCCCCC5CCCC5CCCCCCCCCCCCCCCCCCCCCCCC*CCCCCCCCCCCCCCCCCCCCCCCCCCCCCCCCCCCCCCCCCCCCC5CCCCCCCCCCCCCCCCCCCCCCCCCCCC5CCCCCCCCCCCC*CCCC*C*CCCCCCCCCCCC*CC5C5CC55C*CCCCCCCCCCCCCCC5C*CCCC5CCC5C5CC55C*CCCCCC*CCCC5CCCC*CCCCCCCCC5CCCC5CCCC*C5C*5CCCCCCCCCCC555CCCCC5C*CC*CCCCCC5CCC5CC5CCC5CCCCCC5**5C555C55CCCCCC##
@VH01349:24:AACVJTHM5:1:1102:35122:44505 2:N:0:AGGTGAGA+CGCATAGA
CTGTTCGGACTACACGGGTATCTAATCCTGTTCGCTCCCCACGCTTTCGCTCCTCAGCGTGAGTAATGGCCCAGAGATCCGCCTTCGCCACCGGTGTTCCTCCTGATATCTGCGCATTTCACCGCTACACCAGGAATTCCGATCTCCCCTACCACACTCTAGTCTGCCCGTATCGAATGCAGACCCGGGGTTAAGCCCCGGGCTTTCACATCCGACGCGACAGACCGCCTACGAGGTCTTTACGCCCAATAATTCCGGACAACGCTCGCGCCCTACGTATTACCGCGGCTGCTGGCACGTT
+
5CCCCCCCCCCCCCCCCCCCCCCCCCCCCCCCCCCCCCCCCCCCCCCCCCCCCCCCC*CC*CCC*CCCCCCCCCCCCCCCCC5CCCCC5CCCCCC*CCCCCC*5CCCCCCCC*C5CCC5CCCC*5CCCCCCCCCCCCCCCCCC5CCCCCCCC5CCCCCCCCCCCCC*CCCCCC**CCC5CCCCCCCCCCCC*CCCCCC**CCCCCCCCC*CCCCCCC*CCCCC*5*5*C55*5C55C5CCCC*5CCCCC5C*CCC*C5CCC5CC5CCCCCC*CCC*CCCC5CC*CCC5CC*5CCC5C5C##
@VH01349:24:AACVJTHM5:1:1102:42204:45831 2:N:0:AGGTGAGA+GGCATAGA
CTGTTCGGACTACAGGGGTATCTAATCCGGATCGCTCCCACGCTTTCGCGCCTCAGCGTCAGCAAAGCTCCAGGCAACCGCCTTCGCCACTGGTGTTCCTCCCGATATCTACGCATTCCACCACTACACCGGGAATTCCATTGCCCCCTAGCTTGCTCCAGCTCGGCCGTATCCGCTGACCCCGCCCAGTTGAGCCGGGGGATTTCACAACCGACGTGCCGAGCCGCCTGGCCGCCCTTTACGCCCAATAAATCCGGGCAACGCTTGCACCCTACGTATTACCGGGGCTGCTGGCACGTTT
+
CCCCCCCCCCCC*CCCCCCCCCCCCCCCCCCCCCCCCCCCCCCCCCCC*CCCCCCCCCCCCCCCCC5CCCCCCCCCCCCCCCCCCCCCCCCCCCCCCCCCCCCCCCCCCCCCCCCCCCCCC5CCCCCCCCCCCCCCCCCCCCCCCCC5CC5CCCCCCCCCCCC5CCCCCC5CCCCCCCCC*C*CCCCCCCCCCC5CCCC*CCCCCCCCCCC*CCCCCCC*CC*5CC*CCC***CCCCCCCCCCCCCCCCCCCCC5CCCCCCCC*CCC5C555C*C55C5CCC**5*CCC5CC55CC555##
@VH01349:24:AACVJTHM5:1:1102:26146:46096 2:N:0:AGGTGAGA+CGCATAGA
CTGTTCGGACTACACGGGTTTCTAATCCCGTTCGCTCCCCACGCTTTCGTGCCTTAGTGTCAGGAACGAGCCAGTAGACTGCTTACGCCATCGGTGTTCCTCCTAATATCTACCGATATTACCCCTACATTAGGAATTCCATCTACCTCTCTCGTCCTCTAGCTGAGCAGTTTAGATAATGGATGTATGGTTGAGCCACACGCTTTCACTATCTACTTACTCTGCCACCTACGCAACTCTTTACGCGCAGTAATTCCGGATAAGCGTTGGACCCAACGTATGACCGCGGCTGCTGGCACTT
+
CCCCCCCCCCCCCCCCCCCCCCCCCCCCCCCCC5CCCCCCCCCCCCCCCCCC*CCCCC5CCCCCCCCCCCCCCCCCCCCCCCCCCCC*CCCCCCCCCCCCCCCCCC5CCCCCC*CCC5CCC5CCCCCCCCC5CCCCCCCCCC5CCC*CCC5CCC*5CC5CCCCCCCCCC5CCCCCCCCCC5CCC*CCCC*CCCCC5CCC555CC**CCC**CCCC5CC5*C5CCC5C55C5C5*CCC**555C555*CCCCC55CC5C5CC5C**5CC5CCCC555CCC*CC5CCCCC*CC5CCCCCCC##
@VH01349:24:AACVJTHM5:1:1102:54303:46152 2:N:0:AGGTGAGA+GGCATAGA
CTGTTCGGACTACTGGGGTATCTAATCCTGTTTCATCCCCACACTTTCGTGCCTCAGGGTCAGTTTGAGACTAGTAAGCTCTCTACACTATGGGTGTTCTTGACGATATCTAAGCATTTCACCGCTACACCGTCAATTCGGCCTACCTCGACTCCACTCAAGTCCTGCAGTATCAATCCGACCCTCCGGGTTACGGCAGGATATTTCTGAACTGACTTACAAGACCCGCTACGGACCCTTTAAACCCAATATATCCGGACTACGGTTCCCACCTTCTTATTACCGGGGCTGCTGGCACGCG
+
CC5CCCCCC5CC5CCCCCCCCC5CCCCCC*CCC*CC5CCCCCCCCCCCCCCCCCCCC*CCCCC*CCCCCCCCCCC5CC*C*CCCCCCCC5C*CCC5CCC5CCCC*5C*CCCCCCCC*C5CCCCC*5*555555555555*55CCCCCC**CCC*CCCCCC*CCCC5CC*C5*5555555*55555*C5CCCCC*55C*C*CCC5CC5**555555*5*555CCC55C55C555**5555555555*55555**55**5*55555*55*5*5*55*5*555555*5*5**55**555555##
@VH01349:24:AACVJTHM5:1:1102:21166:50014 2:N:0:AGGTGAGA+CGCATAGA
CTGTTCGGACTACAAGGGTATCTAATCCTGTTTGCTCCCCACGCTTTCGCGTATCAGCGTCAGTATCCAACCAGGGGGCCGCCTTCGCCACAGGTGTTCCTCCCGATATCTACCCATTTCACCGCTACACCGGGAATTCCACCCCCCTCTTTGGTACTCTAGCTTGTCAGTTTCATGGGTCGTTCCCCGGTTGAGCCGAGGGATTTCACACATGACTTAACAAACCGCCTACACGCCCTTTACCCCCAATGATTCCGAACAACGCTTGCACCCTCTGTATTACCGCGGCTGGTGGCACAAC
+
CCCCCCCCCCCCCCCCCCCCCCCCCCCCCCCCCCCCCCCCC*C*CCCCCCCCCCCCCCCCCCCCCCCCCCCCCCC5CCC*5CCCCCCCCCCCCCCCCCCCCCCCCCC5CCCCC*CCCCCCCCCCCCCCCCCC*C*CCCCCCCCCCC5CCCCCC*CCCCCCCC*5CCCCCCCCCCCCC*CCCCCC*CCCCCCC55CCCCCCCCCCCCCCC*CCC55CCCCCCCCCC5CCCCCCCCCCCCCCCC5**5CCCC5C*CCCCCCC5C5C*CC5*C555CC55555CC55555**55**555C55##
@VH01349:24:AACVJTHM5:1:1102:50649:51699 2:N:0:AGGTGAGA+CGGATAGA
CTGTTCGGACTACCCGGGTATCTAATCCTGTTTGCTACCCACGCTTTCGCGCCTCAGCGTCAGTTACAGCCCAGAGAGTCGCCTTCGCCACTGGTGTTCCTCCACATATCTACGGATTTCACCGCTACACGTGGAATTCCACTCTCCTCTTCTGTACTCAAGTGACCCAGTTTTCAGTGGGACCCAGGGTTGAGCCCTGGAATTAAACACCAAACTTAAATGACCGCGTGGGCGCGGTTTACGGCCAATAATTCCGGTCAACGGTTGCCCGCTACGGATTACCGGGGCTGCTGGCAGCTCA
+
CCCCCCCCCCCCCCCCC55CCCCCCCCCCCCCCCCCCC5CCCC*CCCCCCCCCCCCCCCCCCCCCCCCCCC5CCCCC5CCC5CCC5CCCC*55CC5CCCC5*CCCC*CCCCCC5555CCCC5CCCCCC5C*CCCCC55*CCCC5**CCCCCCCCCCCC*CCCC*CC55CCC555CCC5C*5C5CCCCCCCCCCC5C5C5C*CC55CCCCCCCCC**55CC55555555*555**C****5*5C5**55C*5C*5555*55555555555**55555*555*55555555*5*5555**5##
@VH01349:24:AACVJTHM5:1:1102:52959:53971 2:N:0:AGGTGAGA+CGCATAGA
CTGTTCGGACTACTCGGGTTTCTAATCCTGTTCGCTCCCCTAGCTTTCGCTCCTCAGCGTCGGTACCGGCCCAGAGAGCCGCCTTCGCTACTGGTGTTCCTCCCGATATCTGCGCATTTCACCGCTACACCGGGAATTCCACTCTCCCCTACCGGACCCTAGCCACAGCAGTTTCGACCGGCATCCCCGGGTTGAGCCGCGGGCTTTCACGGGCGACTTGCTCACCCGCCTACTAGCTCTATACCCCCAATAAAACCCGACAACGTTCGCCCCCAACTATTTACCGCGGGTCCTGGCACCG
+
*CCCCCCCCCCCCCCC5CCCCCCCCCCCCCCCCCCCCC5CCCCCCCCCCCCC5CC*5CCCCCCCCCCC5CCCCC5CCC5CCCCCCCC*CCCCC5CCCCCCCC55**5CC5CCCCCCCCCCCCCCCCCCCCCCC*CCCCCC*CC*CCCCCCCCCCCCCCCCCCCCCCCC*CCCCCCCCCCCCCCCCCC*CCCCC*CC*C5C5CCCCCC5CCC5555*55CC5C5C**5*CC*55*55C555*55**55*555555**55*555**5*5*5555*5*55***555555**5*555555555##
@VH01349:24:AACVJTHM5:1:1103:25540:1303 2:N:0:AGGTGAGA+CGCATAGA
CTGTTCGGACTACTCGGGTATCTAATCCTGTTTGCTCCCCACGCTTTCGCGCCTCAGCGTCAGTTCCGGTCCAGTGAGCCGCCTTCGCCACTGGTGTTCCTCCCAATATCTACGCATTTCACCGGTACACTGGGAATTCCACTCACCTCTCCCGGACTCAAGCCAAAGCAGTTCGGAGGGCAGTTCCTCGGTTGAGCCGAGGGATTTCACCTTCCGCTTACTTGCCCACCTACGCGCCCTTTACGCCCAATAATTCCGAATAACGCTCCCCCCCTCTGTATTACCGCGCCTGGTGGGACAT
+
CCCCCCCCCCCC5CCC5CCCCCCCCCCCCCCCCCCCCCCCCCCCCCCCCCCCCCCCCCCCCCCCCCCCCCCCCCCCCCCCCCCCC5CCCCCCCCCCCCC5CC*CCCCCCCCCCCCCCCCCCC5C*CCCCCCCCCCCCCCCCCC5CCCCCCCCCCCCCCCCCC5CCC5CCCCCCCCCCCCCCCCCCC5CCCCCCCCCCCCCCCCCCCCCC5CCCCCCC*C*C5CC*5CCC55*CCCCC*C55CCC55*CCCC**C55CC55CCC*5*5**5555C5*55*5555*555555***555*55##
@VH01349:24:AACVJTHM5:1:1103:60325:1398 2:N:0:AGGTGAGA+CGCATAGA
CTGTTCGGACTACAGGGGTATCTAATCCTGTTTGCTCCCCACGCTTTCGCGTCTCAGCGTCAGCAAAGATCCAGCGAGTCGCCTTCGCCACTGGTGTTCCTGCGAATATCTACGAATTTCACCTCTACACTCGCAATTCCACTCCCCTCTATCTTGCTCCACGCCGACAGTTTTGGAGGCAGTTCCGAGGTTGAGCCTCGCGATTTCACCCCCAACTTACCGGCCCGCCTACACGCGCTTTAGGCCCAGTAAATCGGAACAACGCTAGCCCCCTTCCTATTACCGCGGCTCGTGGCACGTT
+
CCCCCCCCCCCCCCCCCCCCCCCCCCCCCCCCCCCCC5CC*CCCCCCCCCCCCC5CCCCCCCCCCCC**CCCCCCCCCC5CCCCCCCCCCCCCCCCCCCCCCCCCCCCC5CCCCCCCCCCCCCCCCCCCCC5CCCCCC5CCCC**CC5C*CCCCCC5C5CC*CCCCC55C*CCCCC*C55C5CCCC5CC55CCC55CCCC*C5CCCCCC*CCCCCC5CCCCCC*C*55CCC*5CC5CC5CC5CC**CC5C5CC5C*CC5*CC5**55555*55*55*5*55555555*555*5C5C555##
@VH01349:24:AACVJTHM5:1:1103:64964:3802 2:N:0:AGGTGAGA+CGGATAGA
CTGTTCGGACTACCGGGGTTTCTAATCCTGTTTGCTCCCCACGCTTTCGTGCCTCAGCGTCAGTACCTGTCCAGTCACCCGCCTACGCCTCTGGTATTCCTCGTGATATCTACGCATTTCACCGCTACACCACGAATTCTAGTGACCTCTCCAGGACTCAAGAACTGCAGTATCAAAGGCAATTCCACGGTTGAGCCGTGGGCTTTCACCCCTGACTTACAGTCCGGCCTACACACCCTTTACAGCCAGTGATTCCGGACAACCGTTGGACCCTCCGTATTACCGCGGCTGCTGGCACGTA
+
CCCCCCCCCCCCCCCCCCCCCCCCCCCCCCCCCCCCCCCCCCCCCCCCCCC*CCCCCCCCCCCCCCCCCC5*CCCCC*CCCCCCCCCCCCCCCCCCCCCCC*CCCCCCC*CCCCCCCCCCCCCC*CCCCCCCC5CCCCCCCCCCCCCC5C5CCCCCCC*CCCCCCC5CCC5CCCCCCCCCCCCC5CCCC*5CCCC*5CCCCC5CCCCCC55C55*CCCCC**5555C55CCCC*CCC*CCCCCCC*CCCC*CCC55CC5CC5**CCC5C5555CCC5C55C5*5555C5555CCCC55*##
@VH01349:24:AACVJTHM5:1:1103:45063:3934 2:N:0:AGGTGAGA+CGCATAGA
CTGTTCGGACTACAAGGGTTTCTAATCCTGTTTGCTCCCCCAGCTTTCGCGCCTGAGGGTCAGGACAGGCCCAGAGATCCGCCTTCGCCACCGGTGTTCCTCCTGATATCTGCGCATTTCACCGCTACACCAGGAATTCCAATCTCCCCTACCTGCCTCAAGCCCACCAGTATCGGATGCAGGCACGGGGTTGAGCCCCGTGTTTTCACAACCGACTTAATGGGCAGCCTGCGCGCGCTTTACGCCCAATAATTCCGGACAACGGTCGCGCCCTACGTCTTACCGCGGTTGCTGCCACGCA
+
CCCCCCCCCCCCCCCCCCCCCCCCCC5CCCCCCCCCCCCCCCCCCCCCCCCCCCCCC*CCCCCCCC5CC5CCCC5C5CCCCCCCCCCCCCCCCCCCCCCCCCCCCCCCCCCCCCCCCCCCCCCC*CCCCCCCCCCCCCC*CCCCC*CCCCCCCCC*CC*CCCCCCCCCC5CCCC5CCCCCCCCCCCC*CCCCCCCCCCCCCCCCCCCCCCCC**CCCCCCCCC*55CCCCCCC*CCCCCCCCCCC5*CCC5CC*55CCCCCCCC*C**C5C55CCC5CCCCCCCCCC5C5CCCC5CCC5##
@VH01349:24:AACVJTHM5:1:1103:20466:4862 2:N:0:AGGTGAGA+CGCATAGA
CTGTTCGGACTACTCGGGTTTCTAATCCTGTTTGCTCCCCACGCTTTCGCTCCTCAGCGTCAGTGCCGGCCCAGAGAACCGCCTTCGCTACTGGTGTTCCTCTCGATATCTGCGCATTTCACCGCTACAGCGAGAATTCCATTCTCCTCTACCGGACTCGAGTCACAGCAGTATCGACTGCAATTCCGAGGTTGAGCCTCGGACTTTCACAGCCGACTTCGTGAACCTCCTACGACCTCTTTACGCCCAATGATTCCGGATAACGCTCGCACCCTACCTATTACCGCGGCTGCTGGCACTC
+
*CCCCCCCCCCCCCCCCCCCCCCCCCCCCCCCCCCCCCCCCCC*CCCCCCCCCCCCCCCCCC5CC*CCCCCCCC*5CCCC5CCCCCCCCCCCCCC5CC55C5CCCCC5CCCCCC*CCCCCCCCCCCCCC*CCCCCCCC*C*5CCCCCCCCCCCC5CCCCCCCCCC5CCC5CC*CCCCCC5CC5CCCCCCCCCC5CCCCCC**C5C*C55CC5CCCCCCC**CCCC*5**55CC55**C5555C55*5*5*5CCC5C5555555555*55C5*55555*5C**5**55555555*55555##
@VH01349:24:AACVJTHM5:1:1103:25824:6471 2:N:0:AGGTGAGA+CGCATAGA
CTGTTCGGACTACACGGGTTTCTAATCCTGTTCGCTCCCCATGCTTTCGCTCCTCAGCGTCAGTTAATGCCCAGAGACCTGCCTTCGCCATCGGTGTTCCTCCTGATATCTGCGCATTTCACCGCTACACCAGGAATTCCAGTCTCCCCTACATCACTCTAGTCTGCCCGTACCCACCGCAGATCCGGAGTTGAGCCCCGGACTTTCACGGCAGACGCGACAAACCGCCTACGAGCTCTTTACGCCCAATAATTCCGGATAACGCTTGCGGCCTACGTATTACCGCGGCTGCTGGCACGGA
+
CCCCCCCCCCCCCCCCCCCCCCCCCCCCCCCCCCCCCCCCCCC5CCCCCCCCCCCCC*CCCC5CCCCCCCCCCCC5CCC5CCCCCCCCCCCCCCCCCCCCCCCCCCCCCCCCCCCCCCCCCCCCCCCC*CCCCCCCCCCCCCC*CCCCCCCCCCCCCCCCCCCCC*5CCCCC55CCCCCCCCCCCCC*CC5CCC**5CCCCCCCCCCC5CCCC55CCCCCCCCCCCCC5CCCCCCCCCC*CC5CCCCCCC5CCC5CCCCCC5C55CCC5C55*CCCCCCCC5*CCCC55*CCCC5CC*C##
@VH01349:24:AACVJTHM5:1:1103:44324:7853 2:N:0:AGGTGAGA+CGCATAGA
CTGTTCGGACTACAAGGGTTTCTAATCCTGTTCGCTCCCCACGCTTTCGCTCCTCAGCGTCAGTAAGTGCCCAGAGACCTGCCTTCGCCATCGGTGTTCCTCCTGATATCTGCGCATTCCACCGCTACACCAGGAATTCCAGTCTCCCCTACACCACTCCAGTCTGCCCGTACCCACTGCACGCTAGAGGTTGAGCCTCTAGATTTCACAGCAGACGCGACAAACCGCCTACGAGCTCTTTACGCCCAATAATTCCGGACAACGCTCCGACCCTACGTATTACCGCGGCTGCTGCCACGGC
+
CCCCCCC5CCCCCCCCCCCCCCCCCCCCCCCCCCCCCCC*CCCCCCCCC5CCCCCCCCCCCCCCCCCCCCCCCCCCCCCCCC5CCC5C5CCCCCCCCCCCCCCCCCCCCCCCCCCCCCCCCCCC5CCCCC5CCCCCCCCCCCCCC*CCCCCCCCCCCCC5CCCCCCCCC5CCC55CCCC5CCCCC55CCCCCCCC*CCCCCCCCCCCCCCCCCCCCC*CCCC55CCCCCCCCCCCCCCCC5CCC*CCCCCCCCCC5CCCCCC5CCCC*5CC*CCCC5CCCCCCCC**CCCCCCC**C5C##
@VH01349:24:AACVJTHM5:1:1103:34573:9046 2:N:0:AGGTGAGA+GGCATAGA
CTGTTCGGACTACACGGGTTTCTAATCCTGTTTGCTCCCCACGCTTTCGCGTCTCAGCGTCAGTATCCAACCAGGGGGCCGCCTTCGCCACCGGTGTTCCTCCCGATATCTACGCATTTCACCGCTACACCGGGAATTCCACCCCCCTCTTTGGTACTCTAGCTTGCCAGTTTCATGCGTCGTTCCTCGGTTAAGCCGAGGGATTTCACACATGACTTAGCAGACCGCCTACACGCCCTTTACGCCCAATAATTCCGAACAACCCTTGCACCCTCTGTATTACCGCGGCTGCTGGCACAGA
+
CCCCCCCCCCCCCCCCCCCCCCCCCCCCCCCCCCCCCCCCCCCCCCCCCCCCCCCCCCCCCCCCCCCCCCCCCCCCCCCCCCCCCCCCCCCCCCCCCC*CCC5CCC5CCCCCCCCCCCCCCCCC5CCCCCCCCCCCCCCCCCCCCCCCCCCCCCCCCCCCCCCCCCCCCCCCCCCCC*CCCCCCCCCCCCCCCCCCC5CCCCCCCCCCCCCCCCCCCCCC*CCCCCCCCCCC5CC*C5CCCCCC*C*CCCCCCCCCCCCCCCC*CCCCCCCCCCCCCCCCC5C55CCCCCCCCCCCCC*##
@VH01349:24:AACVJTHM5:1:1103:66574:10826 2:N:0:AGGTGAGA+CGCATAGA
CTGTTCGGACTACCCGGGTTTCTAATCCTGTTTGCTCCCCACGCTTTCGCACCTCAGCGTCAGTACCGAGCCAGTGAGCCGCCTTCGCCACTGGTGTTCCTCCGAATATCTACGAATTTCACCTCTACACTCGGAATTCCACTCACCTCTCTCGGACTCGAGACACCCAGTATCAAAGGCAGTTCCGGGGTTGAGCCCCGGGATTTCACCCCTGACTTAAATGTCCGCCTACGTGGGCTTTAGGCCCAGTAATTCCGAACAACGCTAGGCCCCTTCGTATTACCGCGGCTGCTGGGAGGCA
+
CCCCCCCCC5CCCCCCCCCCCCCCCCCCCCCCCCCCCCCCCCCCCCCCCCCCCCCCCC*CCCCCCCCCCCCCCCCCCCCCC5CCCCCCCC*C5CC*CCCCCCC*CCCCCCCCCCCCCCCCC*CC5CC5CCCCCCCCCCCCCCC*CCCCCCCCCCCCCCCCCCC5CCC*CCCCCCCCC5*CCCCCCCCCCC*CCCCCCC55CCCCCCCCCC5CCCCCCCCCCCCC*CC5CCCCCCC*CCCCCC5C**CCCCC5C555CCCCCCCCCCCCC5*CCCCCCCCCCCCC555CCCC*C5**C*C##
@VH01349:24:AACVJTHM5:1:1103:15959:12208 2:N:0:AGGTGAGA+CGCATAGA
CTGTTCGGACTACTCGGGTTTCTAATCCTGTTCGCTCCCCATGCTTTCGCTCCTCAGCGTCAGTAACAGCCCAGAGACCTGCCTTCGCCATCGGTGTTCCTCCTGATATCTGCGCATTTCACCGCTACACCAGGAATTCCAGTCTCCCCTACTGCACTCCAGTCTGCCCGTACCCACCGCAGATCCGGGGTTAAGCCCCGGACTTTCACGGCAGACGTGACAAACCGCCTACCAGCTCTTTACGCCCAATAATTCCGCATAACGCTCGCGCCCTACCTATTACCGCGGCTGCTGGCACGTG
+
CCCCCCCCCCCCCCCCCCCCCCCCCCCCCCCCCCCC5C*CCCC*CCCCCCCCCC5CCCCCCC*CCCCCCCCCCCCCCCCCCCCCCCCCCCCCCCCCCC*CCCCCCCCCCCCCCCCCCCCCCCCC*CCCCC*CCCCCCCCCCCCCCCCCCCCCCCCCCCC5CCCCCCC*CCCCCCCCC*CCCCCC*CCCC*CCCC**CCCCCCCCC*C5CCCCCCCC555CCCCCCCCCCCCC*CCCC5CCCCCC*5CC*C5CCCCCC*5CC55CCCCCCC*5*CC**CC5555555C55CCCCCCCC*5##
@VH01349:24:AACVJTHM5:1:1103:17834:13211 2:N:0:AGGTGAGA+CGCATAGA
CTGTTCGGACTACCAGGGTTTCTAATCCTGTTTGCTCCCCACCCTGTCGCGCCTCAGCGTCAGCCACTGCCCAGCAGGCCGCCTTCGCCACCGGTGTTCTTCCGGATCTCTACGCATTCCACCGCTACACCCGGAATTCCACCTGCCTCTACAGTGCTCGAGCCGCTCAGTCCGCAAGGCCGATCCGGAGTTGAGCCCCGGACTTTCACCCCACGCTTGAGTCGGCCGCCTACCCGCCCTTTACGCCCAGTGATTCCGGACAACGCTCGCACCCTGCGTATTACCGCGGCTGCTGGGACAT
+
CCCCCCCCCCCCC*CCCCCCC5CCCCCCCCCCCCCCC5CCCC*CCCCCCCCCCCCCCCCCCCCCCCCCCCCCCC*CCCCCCCCCCCCCCCCC5CCCCCCCCCCCCCCCCCCCCCCCCCCCCCCCCCCCCCCCCCCCCCCCCCC55CCCCCCCCCCC5CCCCCCCCCCCC5CCCC5CCCCCCCCCC5CC5CCCCCCCCCCC*CCCCCCCCCCCC5CC5CCC*CCCCCC**CCCC*CC*CC*CCCCCCC*C*CCCCCCCCCCCCCCC*C5C*C*CCC*CC5CCC5CCC*CCCCCCCCC*5C##
@VH01349:24:AACVJTHM5:1:1103:74110:13930 2:N:0:AGGTGAGA+CGCATAGA
CTGTTCGGACTACCCGGGTTTCTAATCCCGTTTGCTCCCCTAGCTTTCGCGCCTCAGCGTCAAGAGTGGGCCAGGTAGCCGCCTTCGCCACTGGTGTTCCTCCCGATATCTACGCATTTCACCACTACACCGGGAATTCCGCTACCCTCTCCCACCTTCAAGCCGAGCAGTTTCCGATGCAATTTTCCAGTTGAGCCGGAAGCTTTCACATCGGACTTGCCCAGCCGCCTGCGCCCTCTTTACGCCCAGTAAATCCGGACAACCCTCGCCACCTACGTATTACCCCGGGTGCTGGCACGCG
+
CCCCCCCCCCCCCCCCCCCCCCCCCCCCCCCCCCCCCC5CCCCCCCCCCCCCCCCCCCCCCCCCCCCCCCCC5CCCCCCCCCCCCCC*CCC5CCCCCCCCC5CC5CCCCCCCCCCCCCCCCCCCCCCCCC**CCCCCCCCCCCCCCCCCCCCCCCCCCCC5C5C*CC*CCCCCC*CCCCCCCCCCCCCCCCCCCCCCCCCCCCCCCCCCCCCC5C*C5CCCCCC*CCCCCCCC5*CCCCCCCCCCCCC5CCCCCCCCCC5C5555C5C5CC55CCCC5C*C5C**CC55CCCCC55C5C##
@VH01349:24:AACVJTHM5:1:1103:53887:16543 2:N:0:AGGTGAGA+CGCATAGA
CTGTTCGGACTACCAGGGTTTCTAATCCTGTTTGCTCCCCACGCTTTCGCGTCTCAGCGTCAGTTGCTGTCCAGAAGGCCGCCTTCGCCACCGGTGTTCCTGTCGATATCTACGAATTTCACCTCTACACCGAGAATTCCGCCTTCCTCTCCAGAACTCAACCTTGGGAGTTTCGAGTGCACTTCCTAGGTTAAGCCCAGGGCTTTCACACCCGACTTGCCGAGCCGCCTACACGCGCTTTACGCCCAGTAATTCCGAACAACGTTTGCACCCTCTGTGTTACCGCGGCTGCTGGCACAAA
+
CCCCC*CCCCCCCCCCCCCCCCCCCCCCCCCCCCCCC55CCC*CCC5CCCCCCCCCCCCCCCCCCC*CCCCCCC*5C55CCCCCC*CCCCC5CCCCCCCCC*C5CCC*CCCCCCCCCCCCCCCCCCCCCC5CCC*CCCCCCC5*C5CCCCCC**5CCCCCC*5CCCC**5CCCCCC5CC*5CCC5*55CCC5CCC5CCCC*C5CCC*CCCCCC5C5C*5*C5C**CC5CCCCC555CCCCC55*C5C55CCCCCCC5CCCCC5*C5C*5CC*5C5555*5CC5CCCC55C**C*55C55##
@VH01349:24:AACVJTHM5:1:1103:74924:17660 2:N:0:AGGTGAGA+GGCATAGA
CTGTTCGGACTACAAGGGTTTCTAATCCTGTTTGCTCCCCACGCTTTCGTGCCTCAGTGTCAGTGCTGGTCCAGGCAGTCGCCTTCGCCACAGATGTTCCTCCCGATCTCTACGCATTTCACTGCTACACCGGGAATTCCACTGCCCTCTACCGCACTCTAGCCCGCCAGTATCCAATGCCATTCCCAGGTTGAGCCCAGGGCTTTCACATCGGACTTAACGAACCACCTACGCACGCTTTACGCCCAGTAATTCCGAGTAACGCTTGCACCCTTCGTATTACCGCGGCTGCTGGCACGCA
+
CCCCCCCCCCCCCCCCCCCCCCCCCCCCCCCCCC5CCCC*CCCCCCCCCCC*CCCCCCCCCCCCCCCCCCCCCCCCCCCCCCCCCCCC5CCCCCCCCCCCCCCCCCCCCCCCCC*CCCCCCCCCCC5CCCCCCCCCCCCCCCCCCCCCCCCC5CCCCCCCCC5CCCCCCCCCCCCCCC5*CCCCCCCCCCCCCCCCCCCCCC5CCCCCCCCCCCCCCCCC5C5CC*CCCCC5*CCCCCCCCC5CCC*CCC5CCCC5CC5CCCC5CCCC5CCCCCCCCCCCC5CCCCC5*C55CCCCC55##
@VH01349:24:AACVJTHM5:1:1103:23420:20916 2:N:0:AGGTGAGA+CGCATAGA
CTGTTCGGACTACTGGGGTATCTAATCCCGTTCGCTCCCCTAGCTTTCGCGCCTCAGCGTCAGTGTCAGCCCAGCAGGCCGCCTTTGCCTCTGGTGTTCTTCCGGATCTCTACGCATTCCACCGCTACACCCGGAATTCCGCCTGCCTCTACCTGTCTCCAGCCCTCCAGTATCTCCGGCGACCACGGGGTTGAGCCCCGGGGTTTGACCGACAGACTTAAAGGGCCGCCTGCGCGGGCTTTAGGCCCACTAATTCCGAACAACCCTCGCACCCTCTGTATTACCCCGGCTCCTGGCAATT
+
CCCCCCCCCCCCCCCCCCCCCCCCCCCCCCCCCCCCCCCCCCCCCCCCCCCCCCCCC*CCCCCCCCCCCCCCC5*5CCCCCCCCCCCCCCCCC*CCCC*CCCCCCCCCCCCCCCCCC**CCCCC5CCCC*CCCCCCCCC5*CCCCCCCCCCCCCCC*CCC*CC5CCC5CCCCCC5CCC*C5C**C*CCC5CCCC5CCC55C5*CCC5CCC*C5CCCCCC*CCCCCCCCCCCC*C*C*C*55CC*CC555*CCC5C5*55*5CC5**555C55C5C55CC5*CC5*5*55CCC55CC5C*##
@VH01349:24:AACVJTHM5:1:1103:35406:21692 2:N:0:AGGTGAGA+GGCATAGA
CTGTTCGGACTACCGGGGTATCTAATCCCGTTTGCTCCCCACGCTTTCGTGCCTCAGCGTCAGAACGAGCCCAGCGGCCTGTCTTCACCTTTGGGGTTCCGATAGATATCAACGCATTTCACCACTCCACCTATCGTTCCGACCGCCCATACTCGTCTCAAGACGCGGGGTTCGCCGTGCAATTCCCCGGTTGAGCCGGGGGCTTTCACACGACGCCTGCGCATCCGCCTACGCACGCTTTAACCCCACTCATAGCCATTAACGGTCGAGACCTCTGTATTAGCGCGACTGCTGGCACAAC
+
*CCCCC5*CCCCC5CCCCCCCC5CCCC*CCCCCCCCCCCCCCCCCCCC5CC*CCCCCC*CCCC*C5CCC5CCC5CCCCCC*C*CCC5C*5CCCC*C5CCCCCCCCCCCCCCCCC*CCCCCCCC5CC5CCCCCCCCCCCCCCC5CC5CCCCCCCC5CCCCCC55*5*C*C5CCC5CC5CCCCCCCCCCCCCCCCCCCCCC*5C5CCC5CC5CCC5555C*CCCCCC**55CCC55CCC**CCC**5C*C5C*****5*555C555*55*55555C5555C5CC*55*5555*55555CCC##
@VH01349:24:AACVJTHM5:1:1103:53489:21749 2:N:0:AGGTGAGA+CGCATAGA
CTGTTCGGACTACAAGGGTATCTAATCCCGTTCGCTCCCCTAGCTTTCGCCTCTCAGCGTCAGGTCAGGTCCAGGAGGCCGCTTTCGCCACTGGTGTTCCTCCCGATCTCTACGCATTTCACCACTACACCGGGAATTCCACCTCCCTCTACCTGCCTCCAGCCGGGCAGTCTTGACCGTCCCCTGCCAGTTGAGCCGGGAGATTTCACAGCCAACTTACCCAGCCGCCTGCACGCGCTTTACGCCCAGTAAATTCGGATAACGCTAGGCTCCTACGTTTTACCGGGGCTGCTGGCACGAT
+
CCCCCCCCCCCCCCCCCCCCCCCCCC5CCCCCCCCCCCCCCCCCCCCCCCCCCCCCCCCC5CCCCCCCCCCCCCCCCC*CC*CCCCCCCCCCCCCC*CC5CC5CCCCCCCCCCCCCCCCCCC*CCCCCCCCCCCCCCCCCCCCCCCCCCCCCCCCCCC*CCCCCCCCCCCCCCCCCCCCCCCCCC*CCCCCCCCCC*CCCCC5CCCCCCCCCCCCCC5CCC*CC*CC5CC5*CCCCCC5CCCCC*CCCCCCC*CCCCCCC*55555C55555C5CC55C5CC5CC**55CC5CCC*CCC##
@VH01349:24:AACVJTHM5:1:1103:61310:21806 2:N:0:AGGTGAGA+CGCATAGA
CTGTTCGGACTACTGGGGTATCTAATCCTGTTTGCTCCCCACGCTTTCGAGCCTCAGTGTCAGTTATAGTCCAGTAAGCCGCCTTCGCCACTGGTGTTCCTCCTAATATCTACGCATTTCACCGCTACACTAGGAATTCCACTTACCTCTCCTACACTCTAGTTCGATAGTTTCAAATGCACTCCCGGGGTTGAGCCCCGGGCTTTCACATCTGACTTACCGAACCACCTACGCTCCCTTTACAGCCAGTAAATCCGGATAACGCTTGCCGCCTACGTATTACCCCGGCTGCTGGCAGGAT
+
5C5CC5CCCCCCCCCCCCCCCCCCCCCCCCCCCCCCCCCCCC5CCCCCCC*C5CCCCCCCCCC5CCCCCC*5CCCCCCCCCCCCCCCCCCCCCCCCCCCCCCCCCCCCCCCCCCCC5CCCCCCC*CCCC5CC5CCCCCCCCCCCCCCCCCCCCCCCCCCCC5CCCCCCCCCCCCC5CC*CC*CCC*CCCCCCCCCCCC*C5CCC5CCCCCCCCCCCCCCC5CC5CCCCCCCC*CCCC5CCCCC5**CCC5CCCCCC5C55CC*5*CCCCC**C*C5CCC*CCCC*C5*CCCCCC*5C55##
@VH01349:24:AACVJTHM5:1:1103:29858:23794 2:N:0:AGGTGAGA+CGCATAGA
CTGTTCGGACTACCAGGGTATCTAATCCTGTTTGCTCCCCACGCTTTCGCGCCTCAGCGTCAGTTGTGGTCCAGTTGGCCGCCTTCGCCACCGGTGTTCTTCCCAATATCTACGAATTTCACCTCTACACTGGGAATTCCACCAACCTCTCCCACACTCAAGCCCCGCCGTATCGGATGCCGTTCCCAGGTTGAGCCCAGGCCTTTCACATCCGACGATCAGAGCCGCCTACGCGCCCTTTACGCGCAGTAATTCCGAACAACGCTAGCCCCCTTCGTATTACCGCGGGTGCTGGCACGAA
+
CCCCCCCCCCCCCCCCCCCCC*C5CCCCCCCCCCCCCCCCCCCCCCCCCCCCCCCCCCCCCCCCCCCCCC5CCCCCCC*CCCCCCC5CCCCCCCCCCCCCCCCCCCCCCCCCCCCCCCCCCCC5CCCCCCCCCCCCCCCCCCCCCCCCCCCCCCCCCCCCCCCCCCCCCCCCCCC5CCC*CCCCCCCCCCCCCC5CCCCC**CCCCCCCCCC*CCCCCCCCCCCCCCCCCCCCCCCC5CCC5CCC5CCCCCCCCCCCCC5CCC**CCCCCCCCCC*CC5C555*5C555C5CCC5CCCC##
@VH01349:24:AACVJTHM5:1:1103:34838:24381 2:N:0:AGGTGAGA+CGCATAGA
CTGTTCGGACTACTGGGGTTTCTAATCCTGTTTGCTCCCCTAGCTTTCGCGCCTCAGCGTCAGTTAATGCCCAGAGACCTGCCTTCGCCATCGGTGTTCCTCCTGATATCTGCGCATTTCACCGCTACACCAGGAATTCCAGTCTCCCCTACATCACTCTAGTCTGCCCGTACCCACCGCAGATCCGGAGTTGAGGCCCGGACTTTCACGGCAGACGCGACAAACCGCCTACGACCTCTTTACGCCCAATAATTCCGGATAACCCTTGGGCCCTTCGTATTACCCCGGCTGCTGGCACGCT
+
CCCCCCCCCCCCCCCCCCCCCCCCCCCCCCCCCCCCCCCCCCCCCCCCCCCCCCCCCCCCCCCCCCCCCCCCCCCCCCCC5CCCCCC5CCCCCCCCCCCCCCCCCCCCCCCCCCCCCCCCCCCC*CCCCC*CCCCCCCCCCCCCCCCCCCCCCCCC5CCCCCCCC55C5CCCCCCCCCCCCCCCCCCCCCCCCCC*CCC5CCCCCCCCCCCCCCCCC5CCCCCCCCCCCCCC****C5CCCCCCC5CCCCC5CCCCCCCC5C5*5CC5*5CC*5*5C5CC5C5C*CCC5CC*5C5CC55##
@VH01349:24:AACVJTHM5:1:1103:25067:25403 2:N:0:AGGTGAGA+CGCATAGA
CTGTTCGGACTACACGGGTTTCTAATCCTGTTTGCTCCCCACGCTTTCGCACATGAGCGTCAGTATTGGTCCAGGAAGTCGCTTTCGCCACTGATGTTCCTTCAGATATCTACGCATTTCACCGCTACACCTGAAATTCCACTTCCCTCTCCGATACTCTAGCCATGCAGTCTCGAATGCAGTTCCCAGGTTAAGCCCGGGGATTTCACATCCGACTTACAAAGCCGTCTACGCGCGCTTTACGCCCAGTAATTCCGATTAACGCTCGCACCCTCTGTATTACCGCGGCTGCTGGCACAGT
+
CCCCCCCCCCCCCCCCC*CCCCCCCCCCCC5C5CCCC5C5CCCCCCCCCCCCCCCCCCCCCCCCCCCCCCCCCCC5CCCCC*CCCCCCCCCCCCCCCCCCCCCCCCCCCCCCCCCCCCCCCCCCCCCCCCCCCCCCCCCCCCC5C5CCCCCC*CCCCCCCCCCCCCC5CCCCCCCC5CCCCCCCCCCCC5CCCCCCCCCCCCCCCCCCCC5C*CCCCCCCCCCCCCCCCCCCCCCCC5CCCC*5**CCCCCCCCC5CC5C5CCCC5CCCCCCCCCC5CCCCCC5CCC*5CCCCC5CCCC##
@VH01349:24:AACVJTHM5:1:1103:69357:27505 2:N:0:AGGTGAGA+CGCATAGA
CTGTTCGGACTACCAGGGTTTCTAATCCTGTTTGCTCCCCACGCTTTCGCACATGAGTGTCAGTATTGGGCCAGGCAGTCGCTTTCGCCACTGATGTTCCTTCCGATATCTACGCATTTCACCGCTACACCGGAAATTCCACTGCCCTCTCCCATACTCCAGTAATCCAGTCTCGAATCCAGTTCCCAGGTTGACCCCGGGGCTTTCACACCCGACTTACAAAACCACCTACCCGCGCTTTACGCCCAGTAATTCCGATTAAGGCTCGCACCCTCTGTATTACCGCGGCTGCTAGCACATC
+
CCCCCCCCCCCCCCCCCCCCCCCCCCCCCCCCC5CCCCC5CCCCCCCC5CCC*CCCCCCCCCCCCCCCCCC55CCCCCCCCCCCCCCCCCCCCCCCCCCCCCC5CCC5CCCCCCCC*CCCCC*C5CCCCCCCCCCCCCC5CCCCC*CC5CCCC5C*C55CCCCCCC*CCCCCCCCCCC*CC*5CCCC5CCCCCC*C5C55*C*CCCCCCC*C*5CCCCCCCCCCCCCCCCC**C*CCCCCCCCC55CC5CCC*55C5CC5*555*C555C*55CCCCCCC5CC*C*C555CC5C5CC5C##
@VH01349:24:AACVJTHM5:1:1103:20485:27789 2:N:0:AGGTGAGA+GGCATAGA
CTGTTCGGACTACCGGGGTTTCTAATCCTGTTTGCTCCCCACGCTTTCGCGCCTCAGCGTCAGTTACAGGCCAGAGAGCGGCCTTCGCCACTGGTGTTCCTCCACATCTCTACGCATTTCACCGCTACACGTGGAATTCCGCTCTCCTCTCCTGCACTCAAGCCCCCCAGTTTCCAATGACCCTCCACGGTTGAGCCGTGGGCTTTCACATCAGACTTAAAGGACCGCCTGCGCGCGCTTTACGCCCAATAATTCCGGACAACGCTCGCCCCCTACGTATTACCGCGGGTGGTGGCAGGTA
+
CCCCCCCCCCCCCCCC5CCCCCCCCCCCCCCCCCCCCCCCCCCCCCCCCCCCCCCCC**CCCCCCCCCCCCC5C*CCCC*CCCCCCC*CCCCCCCCCCCCCCCCCCCCCCCCCCCCCCCCCCCCCCCCCCCCCCCCCCCCCCC5CCCCCCCCCC5CCCCCCCC5CCCCCC5CCC*CCCCCCCCCCCCCCCCCCCCCCCCCCC*CCCCCCC5CCCCCC5CCC5CCCCCCCC*5CC5*CCCC55C5C*CCCCCC5CCCCCC5CCCCCCCCCC*CCCCC5CCCCCCC*5C**C**55C5555##
@VH01349:24:AACVJTHM5:1:1103:66346:28243 2:N:0:AGGTGAGA+CGCATAGA
CTGTTCGGACTACTAGGGTATCTAATCCAGTTTCCTCCCCACCCTTTCGCTCCTCAGCGTCAGTGCCGGCCCAGAGAACCGCCTTCCCTACTGGTGTTCCTCTCGATATCTGCGCATTTCACCGCTACACCGAGAATTCCATTCTCCTCTACCCCACTCGACTCACAGCTGTATCTACTGCAATACCGACGTTGAGGATGGGACTATCACAGTCTCGTTCCTGAACCCCCTACCAGCTCTTCACGGCGACTGATTGCGGATAACTCTCGCCGCATACGTATTACTATGGATTCTTGAATGA
+
CCCCC**CC5*55C5555*55CC5555**5*55*555555555*5C555555*555C555555C55C**5555*5555*5*555C5*55555**5*555**55555555*5**55555555**55555555555C555****5*55555555555*55555555C555C55CC5**5C55*555******555555**5**55*5*5*55*5*55*5555*5**5****555**55555555*5555555*55**5*5*5**55**5*5**55*55555*555**5**55****5555*##
@VH01349:24:AACVJTHM5:1:1103:19481:29398 2:N:0:AGGTGAGA+CGCATAGA
CTGTTCGGACTACCCGGGTTTCTAATCCTGTTTGCTCCCCACGCTCTCGCGTCTCAGCGTCAGTTGCCGTCCAGAAGGGGGCCTTCGCCACTGATATTCCTCCCGATCTCTACGAATTTCACCTCTACACCGGGAATTCCCCCTTCCTCTCCAGCACTCAAGAAGAGTAGTTTCCAATGCTCTTCCGGGGTTGAGCCCCGGGCTTTCACACCACTCTTTCCCTTCCGCCTGCACGCCCTTTACGCCCAGTAATTCCGAATAACGCTCCCACCCTCCGTATTACCGCGGCTGCTGGCACGAT
+
CCCCC5CC5CCCCCCCCCCCCCCCCCCCCCCCCC5CCCCCC5CCCCCCCCC5CCCCCCCCCCCCCCCCCCCCCCCCCC**CCCCCCCCCCCCCCC*CCCCCCCCCCCCCCCCCCCCCC5*CCCCCCCCCCCCCCCCCCCC5CCCCCCCCCCCC*5CCCCCCC5C5CCCCCCCCCCCCCCCCCCCCCCCCCCC5CCC5CC*CCCCCCCCCCCCC5*55CCC5CCCCC5CCC5*CC5*CC5CCC5*CCC*CCCCCCC**C5CCC*CCC**5C5C5C5C5CCCC5*555CC5C55CC5CC*5##
@VH01349:24:AACVJTHM5:1:1103:10884:31367 2:N:0:AGGTGAGA+CGCATAGA
CTGTTCGGACTACAGGGGTTTCTAATCCTGTTTGCTCCCCACGCTTTCGCACCTCAGCGTCAGTTGCGGGCCAGTGAGCCGCCTTCGCCACTGGTGTTCTTCCCAATATCTACGAATTTCACCTCTACACTGGGAATTCGACTCACCTCTTCCGGACTCGAGATTTGCTGTATCAAGGGCAGTTCCGAGGTTGAGCCCCGGGATTTCACCCCTGACTGGCAAATTCGCCTACGTGCGCTTTACGCCCAGTAATTCCGAACAACGCTAGCCCCCTTCGTTTTACCGCGGCTGCTGGCACGCG
+
CCCCCCCCCCCCCCCCCCCCC*CCCCCCCCCCCCCCCC5CCCCCCCCCCCCCCCCCCCCCCCCCCCCCCC5CCCCCCCCCCCCCCCCCCCCCCCCCCCCCC5CCCCCCCCCCCCCCCCCCCCCCCCCCCCCCC5CCCCC*C5CCCC*CCC5CCCCCCCCCC55CCCC5CCCCCCCCCCCCCCCCC5CCCCCCCCCCC5CCC5CCCCCCCC5CCCCCCCCCCC*CCCCCCCC5CCCCCCCCCCCCCCCC5CC5CC5CCCCCCC5C*CCCCCC*CC55CC*CCC5*55*C5CCCCC*CCC*##
@VH01349:24:AACVJTHM5:1:1103:55610:32313 2:N:0:AGGTGAGA+CGCATAGA
CTGTTCGGACTACTGGGGTTTCTAATCCCGTTCGCCACCCTAGCTTTCGCGCCTCAGCGTCAGTATTGGGCCAGATGAGCGCCTTCGCCACCGGTGTTCCTCCTGATATCTACGCATTTCACCGCTACACCAGGAATTCCCTCATCCTCTCCCACACTCAAGTCGCGCAGTTTGGGATGCAGGTCCCCGGGTAAGCCGGGGGATTTCACATTCCACTTACGCAACCGCCTACACGCCCTTTACGCCCAGTGATTCCGAACAACGCTTGCTCCCCCCGTGTTACCGCGGCTGCTGGCACGCC
+
CCCCCCCCCCCCCCCCCCCCCCCCCCCC5CCCCCCCCCCCCCCCCCCCC5CCCCCCC*CCCC5CCCCC55CCCCCCCCCCC*CCCCCCCC*C*CCCCCCCCCCC5CC5CCCCCC5CCCCCCCCCCCCCC5CC55CCCCCC5CCCCCCCCCCC5CCCC*CCC*5C5CCCCCCCCC*C*5CCC5CCCCCCCCCCCCC5CCCCCCCCCCCCCCCCCCCCCCCCCCCCC*5CCCC5C*CC55CCCCCCC55CC*55C5CC*CCCCC55CCC**CC*C5C5C*CCCC5CCCCCC5C5CCCC555##
@VH01349:24:AACVJTHM5:1:1103:18269:32730 2:N:0:AGGTGAGA+GGCATAGA
CTGTTCGGACTACCAGGGTTTCTAATCCGGATCGCTCCCCACGCTTTCGCTCCTCAGCGTCAGTGCCGGTCCAGGACGCCGCCTTCCCCACTGGTGTTCCTCCCGATATCTACGGATTCCACCACTACACCCGGAATTCCGCGTCCCCCTACCGGCCTCGAGCGCATCGGTATCGGACGACCCCTCCCAGTTGAGCCGGGAGATTTCACGTCGGACGCGATGAGGCCGCCTACAAGCCTTTTACGCCCAATAAATCCGGACAACGGTCGCCCCCTACGTATTACGGCGGGTGGTGGCAGCA
+
CC5C5CCCCCC5CCCCCCCCCC5CCCCCCCCC*CCCCCC*C5CCCCCCCCCCCCCC*CCCCCCCCCCCCCCCCCCCCCCCCCCCCC5CCCCCCCCCCC*CC5CCCCCCCCCC5C*CCCCCCCCCCC*CCCC*CCCCCCCCCCCC*CCCCCCCC*CCCCCCCC**5C5C**CCCCC5555*C5CCCCC5CCCCCCCC5CCCC5CCCCC55CCC5CCCC*CCC5*5555*55555*55555C555555*5555555C*CCCCC555**555555*55555C555C55*55C*55*C5*555##
@VH01349:24:AACVJTHM5:1:1103:74526:35248 2:N:0:AGGTGAGA+CGCATAGA
CTGTTCGGACTACTAGGGTATCTAATCCTGTTTGCTCCCCACGCTTTCGCGCCTCAGCGTCAGTTACAGGCCAGAAGGCCGCCTTCGCCACGAGTATTCCTCCTGATATCTACGCATTTCACCGCTACACCAGGAATACTACCTTCCTCTCCTGCACTCAACTCTCCCAGTTTTAGAAGCACTCTCAAGGTTAAGCCTTCAGTTTTCACTTCTAACTTAAAAAACCGCCTACACGCCCTTTACCGCCAGTAATTCCGGACAACGCTTGCCCCCTTCCTTTTTCCGGGGGTGCTGGCACGAT
+
CCCCCCCCCCCCCCCC5CCCCCCCCCC*CCCCCCCCC5CCCC5CCCCCCCC*CCCCC5CCCCCCCCCCCC5CCCCCCCC*5CCCCCCC*CC*55CCCCCCCCCC5CCCC*CCCCCCCCCCCCCC*CCCCCCC*5CCCCCCCCCCCC*CC5CCCC5CCCCCC*C5CCC5C*5C5CCC*CCCCCCCC*C55*55C55C**5*555CCC*C5C*555C5CCCC555555555CC5CC*CC*C5CCC*C5CC5C55C5*55C5CCC555CC5C55**5*5*5*55*555555*555C*5C5**##
@VH01349:24:AACVJTHM5:1:1103:71970:35948 2:N:0:AGGTGAGA+CGCATAGA
CTGTTCGGACTACTGGGGTTTCTAATCCTGTTTGCTCCCCACGGTCTCGTGCCTCAACGTCAGGTATGGACCAACAAGCTGCCTTCGCCATCGGTGTTCCTCTCGATATCTACGGATTTTACCGCTACTCCGAGAATTCCACTTCTCTCTTCCATCCTGTAGCAAAACAGTTTCTACTGGTGGCTTCGGGTTGGGCCGGAAAATTTAACAGTTGACTTATTTTGCCGTCTAGCCACCCTTTTCGCGCAGTAAATCCGTATAACCTTAGGACCCCTCGTATTACCGGCGGTGCTGGCAGCGT
+
C5555C5CCC55C5C5C55*C5C5*5555CCC55C555C5C*5*C55555555C5CC5CCCC5CC5555CCC5C*5C555CCCCCCC5CCC*CCCCCC*CCCC5CCCCCCC*C**C5CC555C55CC*55***55555555555*5*55CCC55*5*5*55555C5555**55555*55**555555555*5*5555555C5555555*555555555555*55**55555*5555**5555555*5*55*5555*5*55*55*55*55555**55*555**5555*55**5555555*##
@VH01349:24:AACVJTHM5:1:1103:37811:37803 2:N:0:AGGTGAGA+CGCATAGA
CTGTTCGGACTAGCGGGGTATCTAATCCTGTTTGCTCCCCACGCTTTCGTGCCTCAGTGTCAGTTACAGTCCAGAGAGCCGCCTTCGCAACTGGTGTTCCTCCTAATATCTACGCATTTCACCGCTACACTACGAATTCCACTCTCCTCTCCTGCACTCAAGTTTCCCAGTTTCAAAGGCTTACTACGGTTGAGCCGTAGCCTTTCACCTCTGACTTAAGAAACCACCTACCCACCCTTTACGCCCCGTATTTCCGGATAACGGTAGCCCCCTACGAATTACCCCGGCTGCTGGCACGTTA
+
5CCCCCCCCCCC*CCCCC*CCCCCCCCCCCCCCCCCCC*CCCCCCCCC*CCCCCCCCCCCCCCCC5CCCC5CCCCCCCCCCCCCCCCCCCCC5CCCC5CCCCCCCCCCCCCCCCCCCCCCC5C**CCCCCC**CCCCCCCCCC5CCCCCC*CCC*CCCCCCCCCCCCCCCCCCCCCCCCCC5CCCC*CCCCC*CCCCC55*CCCCCC5CC55CCCCCCC5CCCCCCCC5CCC*CCC5CC5CC5C55*C5C*5CC*C5CC5*55CCCC5*C**5555CC55555*55C55*55*5*5555##
@VH01349:24:AACVJTHM5:1:1103:19367:40454 2:N:0:AGGTGAGA+GGCATAGA
CTGTTCGGACTACCAGGGTTTCTAATCCCGTTTGCTCCCCACGCTTTCGTCCCTGAGCGTCAGTACATTCCCAGCATCCTGCTTTCGCTTTTGGCGTTCCACCGTGGATCAACGGATTTTACCCCTACACACGGCATTCCAGATGCCTCTGAATGACTCAATCCTCCTGGTTTCCAAGACGTACACGGAGTTGAGCTCCGTGCTTTTACCCAAGACGTGGGAGGACGCCTGCGGACGCTTTACGCCCAGTAATTCCGAGTAACGCTTCCACCTTCTGTCTTACCGCGGGTGCTGGCACACG
+
CCCCCCCCCCCCCCCCCCCCCCCCCCCCCCCCCCCCCCCCCCCCCCCCCCCCCCCCCCCCC5CCCCCCCCCCCCCCCCCCC5CCCCCCCCCCCCCCCCCCCCCCCCCCCCCCCCCCCCCCCCCCCCCCCCCCCCCCCCCCCCCCCCCCCCCCCCCCCCCCCCCCCCCC**CCCC5CCCCCCCCCCCCCCCCCCCCCCCCCCC5CCCCCC*CCCCCCCCCCCCCCCCCCCCC*CC5CCCCCCCCCCCCCCCCCCCC*CC5CCCCC5CC*CC55*5CCCCCCCCCCCCCC*CCCC**CC*5##
@VH01349:24:AACVJTHM5:1:1103:13232:41779 2:N:0:AGGTGAGA+CGCATAGA
CTGTTCGGACTACTGGGGTATCTAATCCTGTTTGCTCCCCACGCTTTCGTGCTTGAGCGTCAGTGTCGGCCCAGGAGGCTGCCTTCGCCATCGGTGTTCCTCCACATCTCTACGCATTTCACTGCTACACGTGGAATTCCACCTCCCTCTGCCGCACTCGAGCACGCCAGTCACAAGCGCCATTCCCAGGTTAAGCCCGGGGCTTTCACACCTGTGTTAGCGCGCCGCCTACGCACGCTTTACGCCCAGTAATTCCGATTAACGCTCGCACCCTACCTATTACCGCGGCTGCTGGCACGAC
+
CCCCCCCCCCCCCCCCCCCCCCCCCCCCCCCCCCCC5CCCC*CCCCCCCCCCCCCC***CCCCCCCCCC5C*CCCCCCCCCCCCCCCCCCCC5CCCCCCCCCCCCCCCC5CCC5CCCCCCCCCCCCCCCCCCCCCCCCCCCCCCCC5CCCCCCC*CCCCCCCCCCC*CCCCCCCCCCCCCCCCC5C5CCCCCCC5CCCCCCCCCCCCCC*CC*CC*CC5CCC5CCCCCCCCC555CC5*CCC*CC555CCCCCCC55CCCCCCC*CC5*5CC*5C**5CCCC555***C*55C5CCC*C##
@VH01349:24:AACVJTHM5:1:1103:30085:42953 2:N:0:AGGTGAGA+CGCATAGA
CTGTTCGGACTACTAGGGTATCTAATCCGGTTCGCTCCCCTAGCTTTCGCGCCTCAGCGTCAGGATCGGCCCAGTGAGCAGCCTTCGCCACCGGCGTTCCTAGGGATATCTGCGCATTTCACCGCTACACCGCTAGTTCCACTCACCTCTACCGTCCTCAAGCCAACGGAGTATCCGACGCAGATTCGGGGTTGAGGCACGACCTTTCACGCCGGACTTCCGTAGCCGCCTACGCGCCCTTTACGCCCAGTAAATCCGGACAACGTTTGCCCCCTACGTCTCACGGCGGGTGGTGGCACAG
+
*C*CCCCCCCCCCCCCCCCCCCCCCCCCCCCCCCCCCCCCCCCCCCCC5CCCCCCCCCCCCCCCCCC*CCC5CCC5CC*CCCCCCCCCCCC*CC*CCCCCCCC*CCCCCCCCCC*CCCCCCCC5CCCCCCCCCCCCCCC*C5CCCCCCCCC5CCCC*CCCC*CCCC5CCCCC5CCCCC5C55C55CCC*C5CC5*5*555555CCCCCCCCC5CCCC5CC55C5*5CC*5CCCC*C*5CCCC*555*55C5C5C5CC*5555555*555555*5555*55555*5555**5**555555##
@VH01349:24:AACVJTHM5:1:1103:18440:43729 2:N:0:AGGTGAGA+CGCATAGA
CTGTTCGGACTACACGGGTATCTAATCCTGTTTGCTCCCCACGCTTTCGCGCCTCAGCGTCAGTTACAGACCAAAGAGCCGCCTTCGCCACTGGTGTTCCTCCACATCTCTACGCATTTCACCGCTACACGTGGAATTCCGCTCTTCTCTTCTGCACTCAAGTCTCCCAGTTTCCAATGACCCTCCCCGGTTGAGCCCGGGGCTTTCACATCAGACTTAAAAGACCGCCTGCGCGCGCTTTACGCCGAATAATTCCGGACAACGCTTGCGACCTACGTATTACCGCGGCTGCTGGCACGTG
+
CCCCCCCCCCCCCCCCCCCCC*CCCCCCCCCCC5CCC*CCCCCCCCCCCCCCCCCCCCCCCCCCCCCCCCCCCCCC*CCCC5CCCC*5CCCCCCCCCC5CCCCCCCCCCCCCCCCCCCCCCCCCCC*CCCCCC5CCCCCCCCCCCCCCCCCCCC*C*CCCCCCCCCC*C*CCCCCCCCC55C*CCCCCCC5CCC5CC*CCCC*CC5C*5CC5C5CCCCCCCC*CCCCCCC5CC*5C5CC5C5C5*C5CCCC5*C5CCCCCCCCC5C*5C*C55*CCCCCCCCCC5CCC*C555CC*5CC##
@VH01349:24:AACVJTHM5:1:1103:36390:44676 2:N:0:AGGTGAGA+CGCATAGA
CTGTTCGGACTACAAGGGTTTCTAATCCTGTTTGCTCCCCACGCTTTCGCGCCTCAGCGTCGGACCCGGCCCAGCGGGCCGCCTTCGCCACCGGTGTTCTTCCCGATCTCTACGCATTCCACCGCTACACCGGGAATTCCACCCGCCTCTACCGGTCCCCAGGTCCGCAGTCTCGGTTGCCGCCCCCCGGTTGACCTCCGGTGTTTCACTGCGGAGTTACAGACGCGCCTGCGGGGGCTTTACGGCGAGTATTTCCGAACATCGGTGGCGGCCGCGGTCTTACCGCGGCTGCTGGGACGGA
+
CCCCCCCCCCCCCCCCCCCCCCCCCCCCCCCCCC*CCCCCCCCCCCCCCCCCCCCCCCCCCCCCCCCCCCCC*CCCCCCCC*CCCCCCCCCCCCCCCCCCCCC**CCCCCCCC*CCCC*CCCCC*CCCCCCCC5*CC5C5CCCC5CCCCCCCCC5CC*C*CC5CCCCC*CCCC5CCC*5*CC5C*5**5*C5*C*5*5555**555*5**5*5*****5*5*5555*555*55*555**555**5*5*55**5*5*55*55555****55*5**555**5555*5555*55555*5555##
@VH01349:24:AACVJTHM5:1:1103:31373:48595 2:N:0:AGGTGAGA+CGCATAGA
CTGTTCGGACTACAAGGGTATCTAATCCTGTTTGCTCCCCACGCTGTCGCGCCTCAGCGTCAGCAACGGCCGAGGGAACCGCCTTCGCCACTGGTGTTCTTCCCGATCTCTACGCATTCCACCGGTACACCCGGAATTCCATTCGCCTCTACCGTGCTCAAGCCCGACAGTTTAGAAGGCCGCCCCGCGGTTGAGCCGCGGAATTTCACCCCCTTCTTATCGAGCCGCCTACGGGCCCTTTACCCCCAGTTATTCCGGACAACGCTTGCACCCTCTGTATTACCGGGGGTGGTGGCACAAT
+
CC55CCCC5*CC*CC*CCCC5*C5C5*55CCCC5*CCC55CC**C5C5C*5**C5C*55C5C**5C55C55*5**55CCC5C5CC*5*CC5CC5C55C*CCCCC5555*5555555C5555*5**55CC55****55C5C555CC5CCCCC*CC55CCCCC5CCCCC5555CCC5*C555CC5C*CC*5C5C55C5C*55CCCC5CC55CC*CC*CCC55*5555CC*5CC55*555*C5C5C*55**5C*55C555555*555555CC5**55**5*5*55**5**5****5**5555##
@VH01349:24:AACVJTHM5:1:1103:16489:51775 2:N:0:AGGTGAGA+CGCATAGA
CTGTTCGGACTACCCGGGTTTCTAATCCTGTTTGCTCCCCACGCTTTCGCGTATCAGCGTCAGTATCCAACCAGGGGGCCGCCTTCGCCACAGGTGTTCCTCCCGATATCTACGCATTTCACCGCTACACCGGGAATTCCACCCCCCTCTTTGGTACTCTAGCTTGTGAGTTTCATGCGTCCTTCCCCGGTTGAGCCGAGGGATTTCACACATCACTTAACAAACCGCCTACACCCCCTTTACGCCCAATGATTCCGAACAACGCTTGCACCCTCTGTATTACCCCGGCTGCTGGGACACT
+
CCCCC5CCCCCCCCCCCCCCCCCCCCCCCCCCC5CCCCC*CCCCCCCCCCCCCCCCCCCCCCCCCCCCCCCCCC55CCCCCCCCCCCCCC**CCCCCCC5CCCCCCCCCCCC5C5CCCCCCC5CCCCCCCCC*CCCCCCCCCCCCCCCCCCCCCCCCCCCCCCCCCC*CCCC5CCC**CCCCCCC*CCCCCCCC5C5*CCCCCCCCCCCCCCC5CCCCCCCCCCCC5CCCC*CC5CCC*CCCCC*5*CC55C5CC**CCCCCCC5CCCCCCCCCCCCCCCCCC**C*5CCCCC55**C5##
@VH01349:24:AACVJTHM5:1:1103:42866:52400 2:N:0:AGGTGAGA+CGCATAGA
CTGTTCGGACTACTGGGGTTTCTAATCCCGTTTGCTCCCCTGGCTTTCGCGCCTCAGCGTCAGTTTCGGTCCAGAATGCCGCCTTCGCCACCGGTGTTCCTCCAGATATCTACGCATTTCACCGCTACACCTGGAATTCCACATTCCTCTCCCCAACTCGACTCACCCAGTATCGGACGCAGTTCCCAAGTTAAGCTTGGGGATTTCACGTCCGACTTAGGCGACCGCCTACGCGCCCTTTACGCCCAGTAATTCCGAACAACGCTTGCCACCTCTGTATTACCGGGGCTCGTGGGAGACG
+
CCCCCCCCCCCCCCCCCCCCCCCCCCCCCCCCCCCCCCCCC55CCCCC5CC*CCCCCCCCCCCCCCCCCCCCC5CCCC*CCCCCCCC*CCCCCCCCCC5CC5CCCCCCCC*CCCCCCC*CC5CCCCCCCCCCCCCCCCCCCCCC5C5C5CCCC*CCCCCCC*CCCCCCCC5CCCCCCCCC55CCC5CC55CCCCCCCCCCC**CCCCCCCC5CCCCCC*CCCC5C*C*CCCC5CCC*5CCCCC555CC5C5CCC5CCC*CCC55*5555C555*5*5**5555*55*555**5*555*5##
@VH01349:24:AACVJTHM5:1:1103:20011:52760 2:N:0:AGGTGAGA+CGCATAGA
CTGTTCGGACTACAAGGGTATCTAATCCTGTTCGCTCCCCACGCTTTCGCGCCTCAGCGTCAGTTACAGACCAGAGAGTCGCCTTCGCCACTGGTGTTCCTCCACATCTCTACGCATTTCACCGCTACACCTGGAATTCCACTCTCCTCTTCTGCACTCAACTCCCCCACTTTCCAATGACCCTCCACGGTTGAGGCGTGGGGTTTCACATCAGACTTAAACGACCGCCTGCGCGCGCGTTACGGCCAATAAATCCCGACAACCCTTTCCAACTACGTATTACCGCGGCTGCTTAAACTTG
+
CCCCCCCCCCCCCCCCCCCCCCCCCC5CCCCCCCCCCCCCCCCCCCCCCCCCCCCCCCCCCCCCCCCCCCCCCC5CCCCC5CCCCCCCCC5CCC55CC5CC*CCC5CC5CCCC5CCCCCC5CCC55CC5C**55CC5C55C5C*CCCC*C55555*55*55*555*555*55C*CC55*5*5555C555**555*5C55555***5*55*555*5*55555*5555**55555*555**555*55*55*55*5555*5**5555555***5*5*5**555*5555*55*5555*55*55##
@VH01349:24:AACVJTHM5:1:1103:20295:54255 2:N:0:AGGTGAGA+CGCATAGA
CTGTTCGGACTACACGGGTTTCTAATCCTGTTTGATCCCCACGCTTTCGTGCCTCAGTGTCAATATTTGTGTAGCCAGCTGCCTTCGCAATTGGTGTTCTATGTCATATCTAAGCATTTCACCGCTACATGACATATTCCGCTGACCTCCACAGTATTCAAGACAAATAGTATCAATGGCAGTTTCCGGGTTAAGCCCGGAGATTTCACCACTGACTTACTTGCCCACCTACGCACCCTTTAAACCCAGTGAATCCGGATAACGCTTGCACCCTCGGTATTACCGCGGCTGCTGGCAGGCA
+
CCCCCCCCCCCCCCCCCCCCCCCCCC5CCCCCCCCCCCCCCCCCCCCCCCC*CCCCCCCCCCCCCCCCCCCCCCCCCCCCCCCCCCCCCCCCCCCCCCCCCCCC*CCCCCCCCCCCCCCCCCC*CCCCCC5CCCCCCCCCCCC5CCCCCCCCCCCCCCCCCCCCCCCCCC5CCCCCCCCCCCCCCCCCC5CCCCCCCCCCCCCCCCCCC*CCCCCCCCC*CCCC*5*CCCC*5C**C*C5CCC555555***555C5*55555*5*555555555**C55555*5555*5555CC5CCC##
@VH01349:24:AACVJTHM5:1:1104:46578:1852 2:N:0:AGGTGAGA+CGCATAGA
CTGTTCGGACTACAAGGGTATCTAATCCCGTTTGCTCCCCTGGCTTTCGCGCCTCAGCGTCAGCATCATCCCAGAGACTCGCCTTCGCCACTGGTGTTCCTCCCGATATCTACGCATTTCACCGCTACACCGGGAATTCCAGTCTCCTCTGATGTGCTCGAGCTGAACAGTATGAGATGCAGGTCCCCGGTTGAGCCGGGGGATTTAACATCGCACTTATCCAGCCCCCTACACGCCCTTTACGCCCAGTGATTCCGTACAACCTTCGGTCCCCCCGTATTACCGCGGCTGCTGGCACGAT
+
CCCCCCCCCCCCCCCCCCCCCCCCCCCCCCCCCCCCCCCCCCCCCCC*5CCCCC5CC*CCCCCC5CCCCCCCC*CC5CCCCCCCCCCCCCCCCCCCCCCCCCCC*CC5CCCCCCCCCCCCCC5CCCCCCC5CCCCCCCCCCCC5CCCCCC5CCCCCCC55CCCCC55CCCCCCCCCCCCCC5CCCCCC5C5CCC5CCCCCCCCCCCCCCCC5*5CC5CCCCCCC5**5CCCCCCCCCC5CCC5C**C*CC5C5CC*5**C555*55*C5555*555C*CC555C555555555*C55C5##
@VH01349:24:AACVJTHM5:1:1104:27301:2836 2:N:0:AGGTGAGA+CGCATAGA
CTGTTCGGACTACAGGGGTTTCTAATCCCGTTCGCTCCCCACGCTTTCGCACATGAGCGTCAGGCCAATGCCAGGGTGCCGCTTTCGCCACTGGTATTCCTCCTGATATCTACGCATTCCACCACTACACCAGGAATTCTACACCCCTCTCATTGCCTCAAGCCACCCAGTTTCCAACGACCTCTCCCAGTTAAGCCGGGAGCTTTCACGTCAGACTTAAATGGCCGCCTGCGTGCGCTTTACGCCCAGTAATTCCGGATAACGCTTGCCACCTACGTATTACCGCGCCTCCTGGCACGAT
+
CCCCCCCCCCCC5CCCCCCCCCCCCCCCCCCCC5CCCCCCCCCCCCCCCCCCCCCC5CCCCCC5CCC5CCCCCCC5CC*CCCCCCCCCCCCCCCCCCCCCCCCCCCC5CCCCCCCCCCC*CCCCCCC*CCCCCCC5CCCCCCC55C*CCCCCCCCCCCCCCCC*CC*5CCCCCCCCCCCCCCCCCCCCCCCCCCCC5CCCCCCCCCCC5CC5CCCCCC*CCC*C5CCC5C5CC*5CC5CCC5*CCCCCC5CCCCC5CC*CC5CCCCCC5*C55C5555C5*55555C*C5*5CC5C5**##
@VH01349:24:AACVJTHM5:1:1104:54209:4673 2:N:0:AGGTGAGA+CGCATAGA
CTGTTCGGACTACAAGGGTTTCTAATCCTGTTTGCTCCCCACGCTTTCGCGCCTCAGCGTCAGGTCCGGACCAGAGAGCCGCTTTCGCCACCGGTGTTCCACCCAATATCTACGAATTTCACCTCTACACTGGGTATTCCACCCTCCTCTTCCGGCCTCCAGCCATGGCGTCTCGAGTGCAATTCCGGAGTTGAGCTCCGGGCTTTCACACCCGACTGCCACAGCCGCCTACGCGCCCTTTACGCCCAGTGATTCCGAACAACCCTACCACCCTCCGTCTTACCGCGGCTGCTGCCACGGT
+
CCCCCCCCCCCCCCCCCCCCC5CCCCCCC*CCCCCCCCCCC5C5CCCCCCCCCCCCCCCCCCC5CCCCCC5CCCCCCCCCCCCCCCCCCCCCCC*CCCCCCCCCCCCCCCCCCCCCCCCCCCCCCCCCC5CCC5CCCCCCC*CCCCCC5CC5CC5*CCCC*C5CCC5C*CCCCCCCCCC*5CCCCCCCCCCC5CC*5CCC5CCC5CC5C5CCCCCCCCCCCCC**CC*C5C55CC5CCCCCCCCC5*CCC5CCC55C5C5CCC5*CC**5CCCCC5*CC5CC5**5555C5555*5*55##
@VH01349:24:AACVJTHM5:1:1104:63658:4843 2:N:0:AGGTGAGA+CGCATAGA
CTGTTCGGACTACTGGGGTTTCTAATCCTGTTTGCTCCCCTAGCTTTCGCAGCTGAGTGTCAGTAATAGTCCAGGTACCTGCTTTCGCCATTGGTGTTCCTCCCGATCTCTGCGCATTTCACCGCTACACCGGGAATTGCAGTACCCTCTCCTATACTCAAGCCCGATTGTTTCTGTTGACCTCTCCCAGTTAAGCCGGGAGCTTTCACAACAGACTTATGGAACCACCTACCTGCCGTTTACGGCTAGTAATTCCGTGTAACGGTTGCCACGTTCGTATTACCGCCGCTGCTGGCACGAT
+
CCCCCC5CCCCCCCCCCC*CCCCC5CCCCCCCCC*CCCC*CCC5CCC*C5CCCCCCC*C5CCCCC*CCCCCCCCCC55CCCCCCCCCCCCCC5CCCCCC5CCCCCC5*C5CCCCCCCCCCC55CC5CCCCCCCC*CCC*C55*CCCCCCCCCC5CC*CCCCCC5C5CC*CCCCC5CCCCCC*C*C55CCCCCCCCCCCCC55CC55CCCC*CC5C5C5C5*5CC55C*CCC*CC5C*CCC5CCCC*CC5CCC5C5C5*C5C5*5*C555*5*555555C555555**55*55*55*555##
@VH01349:24:AACVJTHM5:1:1104:22738:9822 2:N:0:AGGTGAGA+CGGATAGA
CTGTTCGGACTACAAGGGTTTCTAATCCTGTTTGCTCCCCACGCTTTCGCACCTCAGCGTCAGTACCGGACCAGTGAGCCGCCTTCGCCACTGGTGTTCCTCCGAATATCTACGAATTTCACCTCTACACTCGGAATTCCACTCACCTCTTCCGGAGTCGAGAGACCCAGTATCAAAGGCAGTTCCGGGGTTGAGCCCCGGGATTTCACCCCTGACTTAAATGTCCGCCTACGTGCGCTTTACGCCCAGTAATTCCGAACAACGCTAGCCCCCTTCGTATTACCGCCCCTCCTGGCACCTC
+
CC5CC5CCCCCC5CCCCCCCC*CCCCCCCCCCCCCCCCCCCCCCCCCCCCCCCCCCCCCCCCCCC5CCCCCCCCCCCCCCCCCCCCCC*CCCCCCCCCCCCCCCCCCC*CC55CC*CCC*CCCC5CC5CCCCCCCCCCCCCCCCC5CC5C5*5CCC*CCCCC55*5CCC*CCC5CCC5C55CCC5C5C55CCC*CCC5CCCCC55CCCC*5*5C55CCC5C55C5CCC5**5555*5*55**55*55555555555*C555555*5**55555555C55555555****555C*5*C55##
@VH01349:24:AACVJTHM5:1:1104:53148:10580 2:N:0:AGGTGAGA+CGCATAGA
CTGTTCGGTCTACTAGGGTATCTAATCCTGTTTGCTCCCCACGCTTTCGCGCCTCAGCGTCGGATCCGGCCCAGCTGGCCGCCTTCGCCACGGGTGTTCTTCCAGATCTCTACGCATTCCACCGCTACACCTGCAATTCCACCAGCCTCTACCGGTGCGCAGATCCCCAGTATCGGAAGCAGCGTCACCCTTGAGCAGTGAGATTTCACTTCCGACTTGCAGGATCCGCCTCCCCGCGGTTTACGCCCAGTAATTCCCAACAACGCTCCCACCCTCTCTCTTACCGCGGCTCGTGGCACGA
+
CC*CCCCC**CCC5CCCCCCCCC5CCCC5CCCCCCCCCC5CC*CCCCCC55CCCCCC*CCC*CCC*CCC5C55CCCC*CC5CCCC5C5CC55C5CCCCCCC*C*CCCCCCCCCC*C5CCCC*5CCC*C5CC5CCCCCC55CCCC5CCC*C5CCCC5*55*CC*55C*CCCCCCCCCC**5CCCCCC*CC*5C*C*5CCC***5555555555**55C5C5C5*C5*C5CC*****55*5*555*555C555555555*55*C555*5C*C5C55*555**555*555**55555**555##
@VH01349:24:AACVJTHM5:1:1104:37716:12075 2:N:0:AGGTGAGA+CGCATAGA
CTGTTCGGACAAACCCGGTAACTAATACTGTTTTGTCCCCACCCTTTCGTTCCTGAACGTCGGTACTGGTCCACGAACCCGCTTTAGGCACTTATGTTCCTTCCCATATCTACCCATTTAACCCGTACACCCGAAATTACGCTTCCCTCAACCGTACCCTACCTATTAATACTCGAATTCAAATAACACGTTGAGCCCGGGGGTTTCACAACCGACCTAAAAAAACCTCTTCGCTCCCTTTACGCCCAGTAATATCTATTAAACGTGGCAACCTGAGTATTAACGCCGCTCCTTGCACACG
+
5**5C**55****55*CC5C**555*555*555**5*5555555555**5**55*555*5**5**55*5*55555*5*5555*5**5*555**5555555555**5555*555*555555555***555*555*555**55*555555555**555*5555**555**5*5555555*5555*5***55555555*555*5*5555*5*5*555*5*5555*5*5*55*55*5**5*5555**55*555*55**555****5**5**5*5**5*55*5555*****5**5*5**5*555##
@VH01349:24:AACVJTHM5:1:1104:28172:13514 2:N:0:AGGTGAGA+CGCATAGA
CTGTTCGGACTACTAGGGTTTCTAATCCTGTTTGCTCCCCACGCTTTCGCGCCTCAGCGTCAGTTACAGACCAGAGAGCCGCCTTCGCCACTGGTGTTCCTCCACATCTCTACGCATTTCACCGCTACACGTGGAATTCCACTCTCCTCTTCTGCACTCAAGCCTCCCAGTTTCCAATGACCGCTTGCGGTTGAGGCGCAAGATTTCACATCAGACTTAAGAAGCCGCCTGCGCGCGCTTTACGCCCAATAAATCCGGACAACGGTTGCCACCTACGTATTACGCCGGCTGCTGGCACGTC
+
*CCCCCCCCCCCCCCCCCCCCCCCCCCCCCCCCCCCCCCCCCCCCCCCCCCCCCCCC5CCCCCCCCCC5CC*CCC*C*CC5CCCCCC5CCCCCCCCCCCCCCCCCCCCCCCCCCCC*CCCCC5C*CCCCCCC5*CCCC5CC5C*CC5CCCCCCC5CCCCCCC*CCCCCCCCCCCCCCCCCC*CC5*CC5CCC5CC*5CCCC*5CC5C5CC5CCC5C*CCCCC5CCCC*CCC5**CC5CCCCCCCC*CCCC5C*55C55C55555*555*55C555C5CC5CC55***555C5*5CCCCC##
@VH01349:24:AACVJTHM5:1:1104:59321:13949 2:N:0:AGGTGAGA+CGCATAGA
CTGTTCGGACTACTGGGGTATCTAATCCTGTTTGATCCCCACACTTTCGTGCATCAGCGTCAGTTACAGCCCAGTAAGCTGCCTTCGCTATCGGAGTTCTTGACAATATCTATGCATTTCACCGCTACACTGTCAATTCCGCCTACCTCATCTGTACTCAAGGCTACCAGTATCAATGGGACATCAACAGTTGAGCTGCTGGATTTCACCACTGACTTAATAGCCCGCCTACGCACCCTTTAAACCCAATAAATGCGGACAACCGTAGTCCCCTCCCTATTACCGCGGCTGCTGGCACGTA
+
CCCCCCCCCCCCCCCCCCCCCCCCCCCCC5CCCCCCCCCCCCCCCCCCCCCCCCCCCCCCCCCCC5CCCC5CCCCCC*CCCCCCCCCCCCCC*C5CC5CCCCCCCCC5CCCCCCCCCCCCCC*5CCCCCCCCCCCCCCCCCCCCCCCCCCC5C5CCCCCCCCCCC*CCC*CCCCCCC5C*CCCCCCC*C5CC5CCCC5C5CC5CCCCCC5CCC5C5CCCCCC5CCCCCC5CCC*5*C*5CC55C5555555555*55555555**5C5C*C*5555*55CC55CC55C5C5*C5C**5*##
@VH01349:24:AACVJTHM5:1:1104:69868:14271 2:N:0:AGGTGAGA+CGCATAGA
CTGTTCGGACTACCAGGGTTTCTAATCCTGTTTGCTACCCACGCTTTCGTACCTGAACCTCAGTAATCGGCCAGGAAGCCGCCTTCGCCGCAGATGTTCCTCCTGATATCTACGAATTTCACCTCTAGACCAGGAATTCCGCTTCCCTCTCCCATACTCTAGCGAGATGGTTTCGGATGCAGTTCCCGGGTTGAGCCCGGGGCTTTCACATCCGACCTTTGTCACCGTCTGCCTACGCTTTACGCCCACAAAATCCGAGCAACCCTTGCACCCTCTGTATTACCGCGGCTCTTGGCACAAT
+
5CCCCC5CCCCC55CCCCCCCCCC5CCCCCCCCCCCCCCCCCCCCCCC5CCCCCCCCC*CCCCCCCC*CCC5CCCCCC5CC*CCCCCCCCCC*CCCCCCCCCCCCCCC*CCC5CCCCCCCCC55CCCCC*C55CCCC5C5CCCCCC*C5CCC5CCCC5CCCC555*C55CCCC*CCCCCCCCCCCC*C5*C*CCCCCCCCC5CCCCC5CCCCC**5*5C5*C55CCC*5CC**5CCCC5555555555**555555*5**555*55555555555*555*5*55*5*5*5**5*55555##
@VH01349:24:AACVJTHM5:1:1104:17701:14669 2:N:0:AGGTGAGA+CGCATAGA
CTGTTCGGACTACACGGGTTTCTAATCCTGTTTGCTCCCCACGCTTTCGCACCTGAGCGTCAGTATTGGTCCAGGAAGTCGCCTTCGCCACTGATGTTCCTTCCGATATCTACGCATTTCACCGCTACACCGGAAATTCCACTTCCCTCTCCCATACTCGAGCAAGGCAGTTTCGGATGGAGTTCCCAGGTTGAGCCCGGGGATTTCACACCCGACATACCAAGCCGCCTACGTGCGCTTTACGCCCAGTAATTCCGATTAACGCTCGCACGCTCTGTATTACCGCGGCTGCTGGCACAAA
+
CCCCC*CCCCCCCCCCCCCCCCCC*CCCCCCCCCCCCCCCCCCCCCCCCCCCCCCCCCCCCCCCCCC*CCC*CCCCCCCC5*CCC5CCC5CCCCCCCCCCCCCCCC5CCCCC5CCCCCCCC*CCCCCCCCCCCCCCCCCCC*CCCCCCCC5C5CCCCCCCCCCCCCCCCCCCCCCC5CC*CCCCCCCCCCCCCCCCC*CCCCCCCCCC5C*CCCCCCCC*CCCCCC5CCCCCCC5*C*CCCCCC*55CCCC5C5CCCC*5CC5C*CC*5C55CCCC55CC*55CCC5C*CC5CC5C55C##
@VH01349:24:AACVJTHM5:1:1104:48661:15066 2:N:0:AGGTGAGA+CGCATAGA
CTGTTCGGACTACCGGGGTTTCTAATCCTGTTTGCTCCCCACGCTTTCGTGCCTCAGCGTCAGTCACTGTCCAGCAGGCCGTCTACACCGCGGGTGTTCCTCCTGATATCTACGCATTTCACCGCTACACCAGGAATTCCGCCTGCCTCTCCAGTACTCTAGCGACCCAGTTTCCGGCGCACCCTCCCAGTTAAGCCGGGAGATTTCACACCAGACTTGGGCCACCGCCTACGCACGCTTTACGCCCAGTAACTCCGAACAACGCTCGCTGCCTACGTATTACCGCGGCTGCTGGCACGCG
+
CCCCCCCCCCCCCCCCCCCCCCCCCCCCCCCCCCCCCCCCCCCCCCCCCCCCCCCCCC5CCCCC*CCC5CCCCC*CCCCCCCCCCCCCCCCCCCCCCCCCCCCCCCCCCCCCCCCCCCCCC5CCCCC5CCCCCCCCCCCCCCCCCCCCCCC*CCCC5CCCCCCCCCC5CCCC*CCCCCCCCC5CCC*CCCCCCCCC*CCCCCCCCCCC5CCCC5CCCCC5CCCCC5*CCCCCCC*CCCCCCCCCCCCCC5CCCCCC5C5CCCCC5C*CCCCCCCC5CCC5*C5555CCCC5CC5CCC5C##
@VH01349:24:AACVJTHM5:1:1104:16527:15426 2:N:0:AGGTGAGA+CGCATAGA
CTGTTCGGACTACCAGGGTTTCTAATCCTGTTTGCTCCCCACGCTTTCGTGCCTCAGCGTCAGTATCGGGCCAGTGAGCCGCCTTCGCCACTGGTGTTCTTGCGAATATCTACGAATTTCACCTCTACACTCGCGGTTCCACTCACCTCTCCCGAACTCAAGATCTTCAGTATCAAGGGGAGTTCTGGAGTTGAGCTCCAGGATTTCACCCCTGACTTAAAGACCCGCCTACCCACCCTTTACGCCCACTGATTCGGAGCAACGCTAGCCCCCTTCGAACTACCGCGGCTGCTGGCACCAG
+
CCCCCCCCCCCCCCCCCCCCCCCCCCCCCCCCCCCCCCCCCC5CCCCCCCCCCCCCCCCCCCCCCCCCCCCCCCCCCCCCCCCCC5CC5CCCCCCCCCCCCCCCCCCCCCCCC5CCCCCCCC5CCCCCCCCCCCCCCCCCCCCCCCCCCCCCCCC5CCCCCCCCCCCCCCCCCCCCCCC*CCCC*CCCCCCCCCCCCCCCC*5CCCCCCC*CCCCCCCCCC5CCCCCCCCCC*CCCCCCC*CCC**CC**CCCCC*5C5CC5*5**55C5CCCC*C55C5CC55*55*5555555555*##
@VH01349:24:AACVJTHM5:1:1104:53451:16903 2:N:0:AGGTGAGA+CGCATAGA
CTGTTCGGACTACTCGGGTTTCTAATCCTGTTTGCTCCCCACGGTTTCGCTCCTCAGCGTCAGTGGCGGCCCAGAGAACCGCCTTCGCTACTGGTGTTCCTCTCGATATCTGCGCATTTCACCGCTACACCGAGAATTCCATTCTCCTCTACCGGACTCGAGTCACAGCAGTATCGACTGCAATTCCGAGGTTGAGGCTCGGACTTTCACAGCCGACTTGCTGAACCGCCTACCACCTCTTTACGGCCAATGTTTCCGGATAACGCTAGGACCCTACGTATTACCCCGGCTGGTGGGACTC
+
CCCCCCCCCCCCCCCCCCCCCCCCCCCCC*CCCCCCCCCCCC**CCCCCCCCCCCCCCC5CCCCC*CCCCCCCCCCCCCCC*CCCCCCCCCCCCCCCCC5CCCCCCCCCCCCCC5CCCCCCCCCCCCCCCC*CCCCCC*CCCCCCCCC*CCC5C*CCCC5CCCC5CCC*5*C5CCCCCCC5CCCCCCCCCCCCCCC*CCC5CCCCCCCCCC5CCCC5CCC*CCCCCCC5CC5C**CC55C*CCC**5*CCC5*5CC*555**5*55555*5**55555*555*5**555*555555555##
@VH01349:24:AACVJTHM5:1:1104:28191:17243 2:N:0:AGGTGAGA+CGCATAGA
CTGTTCGGACTACTAGGGTTTCTAATCCTGTTTGCTCCCCACGCTTTCGCGCCTCAGCGTCAGTTACAGCCCAGAAAGTCGCCTTCGCCACTGGTGTTCCTCCACATCTCTACGCATTTCACCGCTACACGTGGAATTCCACTTTCCTCTTCTGGACTCAACCCAACCAGTTTCGAGTGCGACCAGGAGTTGAGCTCCTGGGTTAAACACCCAACTTAATTAGCCGCCTGCGCGCGCTTTACGCCCAAAAATTCCGGACAACCCTTGCCCCCTACCTATTACCGCGGCTGGTGGCACGTCA
+
CCCCC*CC5CCCCCCCCCCCCCCCCCCCCCCCCCCCCCCCCC5CCC*CCCCCCCCCCCCCCCCCCCCCCCCCCC*CC5CCCCCCCCCCCCCCCCC*CC*CCCCCCC**5CCCC5CC*C*5CCC5*C5CCCCCCCC5CCCC5CCCCCCC5CCCCC5CC55C***C555CC5C5C**C**5*5C*55C5*5CC5C5*C**C5CC55*555C55**C55555555C5555555555CC5C*CC*5C*55C55555***55C555***5*555555*55555C*5555*55**55555*5*5*##
@VH01349:24:AACVJTHM5:1:1104:37640:17414 2:N:0:AGGTGAGA+CGCATAGA
CTGTTCGGACTACCGGGGTATCTAATCCTGTTTGCTCCCCACGCTTTCGTGCCTCAGCGTCAGCGACTGTCCAGCAGGCCGTCTACACCACGGGTGTTCCTCCTGATATCTACGCATTTCACCGCTACACCACGAATTCCGCCTGCCTCTCCAGTACTCCAGCGACCCAGTTTCCGGCGCACCCTCCCGGTTAAGGCGGGAGATTTCACACCAGACTTGGGCCACCGCCTACGCACGCTTTACGCCGAGTAACTGCGAATAACGCTCGCTGCCTACGTATTACCCCCGCTCCTGGCACGTT
+
CCCCCC5CCCCCCCCCCCCCCCCCCCCCC5CCC*CCCCCCCCCCCCCCC5CCCCCCCC5CCCCCCCCCCCCCCCCCCCC5CCC5CCCCCCC*5CCCCC*CCCCCCCCC*CCCCCCCCC*CCCCCCCCCCC55*CCCC5C*CC5CC*CC5*C5CCCCCC5CCCCCCCCCCCCCCCCC5C5CCCCCCCCC*CCCCCC*5CCC5C5CCC*C5C5*CCCCCCCCC55CCCC55CCC5CCC**CC55*C55C5CC*5C5*55555*55555C5555*55*55C555C5***555C*5C55C555##
@VH01349:24:AACVJTHM5:1:1104:34421:20557 2:N:0:AGGTGAGA+CGCATAGA
CTGTTCGGACTACCAGGGTTTCTAATCCTGTTCGCTCCCCACGCTTTCGCTCCTCAGCGTCAGTATCGGCCCAGAGATCCGCCTTCGCCACCGGTGTTCCTCCTGATATCTGCGCATTTCACCGCTACACCAGGAATTCCGATCTCCCCTACCGAACTCTAGCCTGCCCGTATCGACTGCACACCCGGGGTTAAGCCCCGGGCTTTCGCAACCGACGTGACAAGCCGCCTACGAGCTCTTTACGCCCAATAATTCCGGACAACGCTTGCGCGCTACGTATTACCGCGGCTGCTGGCACCCT
+
CCCCCCCCCCCCCCCCCCCCCCCCCCCCCCCCCCCCCCCCCCCCCCCCCCCCCCCC5CCCCCCCCC5CCCCCCC5CCCC5CCCCCCC*CCCCCCCCCCCCCCCC*CCCCCCCCCCC*CCCCCCC*CCCCCCCCCC5CCCCCCCCCCCCCCCC*5CCCCCCC*5*CCC5CCCCCCCCCCCCC*CCCCC*CCCCCC5CCCC*CCCCCCCCCCCCC5CC*CC*CC5CC5CC555CCC5CCCCCCC5CCCC*CC5CCCCCCCCCCC*C*CCC55CC5C*5CCCC*CCCCC5*5CCCC*5CC55##
@VH01349:24:AACVJTHM5:1:1104:29043:21125 2:N:0:AGGTGAGA+GGCATAGA
CTGTTCGGACTACTGGGGTTTCTAATCCTGTTCGCTCCCCACGCTTTCGCGTCTCAGCGTCAGTACCGTCCCAGAGAGCCGCCTTCGCCACGGGTGTTCTTCCCGATATCTGCGCATTTCACCGCTACACCGGGAATTCCACTCTCCTCTTCCGGACTCTAGCCCGACGGTTTCCATCGACATCTCGAGGTTGAGCCTCGAGTTTTCACAACCGACCTCCCGCGCCCCCGACACGCGCTTTACGCCCAATAAAACCGGACAACCCTTGCCCCCTACGTAATACCGCGGCTGCTGGCACGCG
+
*CCCCCCCCCCC5C5CCCCCCCCCCCCCCCCCCCCCCCC*CCCCCCC*C*CCCC*CCCCCCCCCCCCCCCCCCC5C5CCC5*CCCCCCCCCCCCCCCCCCCCC5CCCCCCCCCCCC*CCCCCCC*CCCCCCCCCCCCCCCCC5CC*CCCC5CCCCCCCCCCC5C*C5C5**CCCC*CC5CCCC*CCC*555CCC5**55CCCCCC*CCCCCC*5C5C5*CC5*5C5*CC*5*5555C5555C***5555555C*5*5555555**55555555555555*555*55555555*5*5C*5##
@VH01349:24:AACVJTHM5:1:1104:73599:21976 2:N:0:AGGTGAGA+CGCATAGA
CTGTTCGGACTACAAGGGTTTCTAATCCTGTTTGCTCTCCACGCTTTCGGACCTCAGCGTCAGTTACAGGCCAGGAAGCCGCCTTCGCCACTGGTGTTCCTCCACATCTCTACGCATTTCACCGCTACACGTGGAATTCCACTTCCCTCTCCTGGACTCAAGTCCCCCAGTTTCCAATGACCCTCCCCGGTTGAGCCGGGGGCTTTCACGTCAGACTTAAAAGACCGCCTGCGCGCGCTTTACGCCCAATAATTCCGGACAACGCTTGCCACCTACGTATTACCGCGGCTGCTGGCACGCC
+
CCCCCCCCCCCCCCCCCCCC5CCCCCCCCCCCCCCCCCCCCCCCCCCCC*CCCCCCC*CCCCCCCCCCCCCCC*CCCCCC5CCCC*CCCCCCCCCCCC5CCC*CCC5CCCCCCCCCCCCCCCCCCC5CCCCCCCCCCCCCCCCCCC*CCC5CCCCCCC5CC*CCCCCCCCCCCC5CCCCCCCCCCCCCCCCCC*C5CCC5CCCCCCCC*CCCC5C5CCCC55CCCCCCCCC*CCCCCCCCC5CC5*CC5CCCCCC5CCC5CC5C55CC**C5C5C**CCCC*5555*5*C*55C5C5C*##
@VH01349:24:AACVJTHM5:1:1104:22037:23018 2:N:0:AGGTGAGA+CGCATAGA
CTGTTCGGACTACAGGGGTTTCTAATCCTGTTTGCTCCCCACGCTTTCGCGCCTCAGCGTCAGGTCCGGACCAGAGAGCCGCTTTCGCCACCGGTGTTCCACCCAATATCTACGAATTTCACCTCTACACTGGGTATTCCACCCTCCTCTTCCGGCCTCGAGGCAAGGAGTATCGCCCGCACCTCCGGGGTTGAGCCCCGGGCTTTCACAAAGCCGACTGCCTTGGCCGCCTACGCGCCCTTTACCCCCAGTGATTCCGAACAACGCTAGCACCCTCCGTCTTACCCCGGCTGCTGGCATC
+
CCCCCCCCCCCCCCCCCCCCCCCCCCCCCCCCCCCCCCCCCCCCCCCCCCC5CCCCCCCCCCCCCC*CCCCCCCCCCCCCCCCCCCC*CCCCCCCCCCCCCCCCCCCCCCCCCCCCCCCCCCCCCCCCCCCCCCC5CCCCCCCCCCCCCCCCCCCCCCCCCC*CCCCCCCCCCCC*CCC5CCCCCCCCCCCCCCCCCCCCCCCCCC*CCCCCC*CCC5C*CCCCCC*CCCCC*C5CCC**C*C5C*CCCC5CC**C*5C5C5C5*5CCC555C*55C5**CCCCCC**C55CCCC*5**##
@VH01349:24:AACVJTHM5:1:1104:73258:23756 2:N:0:AGGTGAGA+CGCATAGA
CTGTTCGGACTACCAGGGTATCTAATCCTGTTTGCTCCCCACGCTTTCGTGCCTCAGCGTCAGTCGTGGTCCAGTAAGCCGTCTACACCGCAGGTGTTCCTCCTGATATCTACGCATTTCACCGCTACACCAGGAATTCCGCTTACCTCTCCCACACTCCAGCATCCCAGTTTCCGGCGCACCCTCCCGGTTGAGCCGGGAGATTTCACACCAGACTTGGAACACCGCCTACGGACGCTTTACGCCCAGTAACTCCGAACAACGCTCCCTGGCTACGTATTACCGCGGCTGCTGGCACGAT
+
CCCCCCCCCCCCCCCCCCCCCCCCCCCCC*CCCCCCCCCC*CCCCCCCCCC**CCCCCCCCCCCCCCCCCCCCCCCCCCCCCCCCCC5CCCCCCCCCCCCCCCCCCCCCCCCCCCCCCCCCCCC5CCCCCCCC*CCCCCCCCCCCC5CCCC*CCCCCCCCCCCCCCCCCCCCCCCCCCCCCC5CCCCCCCCCCCCCCCCCCC*CCC*5CCCCCC5CCCCCCCCCCCCCCCCCC*C555CCC5C5CC5C*5C5CC55CCC*C5C5CC5*CC555C**55C5CC5C5CCC*CC5CCCCCC*##
@VH01349:24:AACVJTHM5:1:1104:56424:25138 2:N:0:AGGTGAGA+CGCATAGA
CTGTTCGGACTACTGGGGTTTCTAATCCGGTTCGCTCCCCACGCTTTCCCGCCTCAGCGTCAGGTGGAGCCCAGTGAGCCGCCTTCGCCGCTGGTGTTCCTCTCGATATCTACGCATTTCACCACTACACCGAGAATTGCGCTCACCTCTGCTCTCCTCAACTCCCCCTTTATCCGAACACCCCTCCCAGTTGAGCCCGCAGATTTCACCTCGGACTAAACGGACCGCCTCTGCGCGCTTTACGCCCAATAAATCCGCACAACGCTTCCGACCTACCTATTACGTCCGGTCGTCGCACGCT
+
CC*CCCC*CCCCCCCC***CCCCCC5CC5CCCC5CCC55CCC**CCCC*5CCCCCC5C5CCC5*C**5C5*CC5CCC5*5CCCCCCC5CCCCCC55CCC*CCCCCCC5C*CCC5C5CCC5CCC*CCC*5CC5C555CC5CC55C*C5*C*5*CC5C5CCC5*555*55**5555555***55555*555555555*555*5*5*55*555555555555555555*55*****5555555555****5555*5555*5555**55*5555555*5*55555555**55555*5*5*5**##
@VH01349:24:AACVJTHM5:1:1104:48320:26198 2:N:0:AGGTGAGA+CGCATAGA
CTGTTCGGACTACAAGGGTATCTAATCCCGTTTGCTCCCCTAGCTTTCGCGCCTCAGCGTCAAGAATGGGCCAGGTAGCCGCTTTCGCCACTGGTGTTCCTCCCGATATCTACGCATTTCACCACTACACCGGGAATTCCGCTACCCTCTCCCACCTTCCAGCCGATCAGTTTCCGATGCAATTTCCCAGTTAAGCCGGGAGCTTTCACATCGGACTTGACCAGCCGCCTGCGCGCTCTTTACGCCCAGTAAATCCGGACAACGCTCGCCACCTACGTATTACCGCGGGTGCTGCCACGCA
+
CC5CC*CCCCCCCCCCCCCCCCCCCCCCCCCCC5CCCCCCCCCCCCCCCCCCCCCCCCCCCC5CCCCCCCCCCCCCCC*CCCCCCCCCCCCCC5CCCCCCCCC5CCCCCCCCCCCCCCCCC5*CCCC5CCCCCCCCCCCCCCCCCC5CCCCCCCCCCCCCCCCCCCCCCCCCCCCCCCCCCCCCCCCCCCCCCCCCCCCCCCCCCCCC5CCCCCCCCCCC***CCCCCCCC*CCCCCCC*CCCCCC*CCC5CC5CCCCCCCC5CCCCCCCCC*C5CCCCC55CCC55*55C*CC5CC*5##
@VH01349:24:AACVJTHM5:1:1104:6908:26406 2:N:0:AGGTGAGA+CGCATAGA
CTGTTCGGACTACTAGGGTATCTAATCCCGTTTGCTCCCCTGGCTTTCGCTCCTCAGCGTCAGTGTTGGTCCAGGATGCCGCCTTCGCCACCGGTGTTCCTCCAGATATCTACGCATTTCACCGCTACACCTGGAATTCCGCATCCCTCTCCCAAACTCAAGCCATCCAGTATCAGACGCAGTTCCCCGGTTAAGCCGAGGGATTTCACGTCTGACTTAGTTGCCCGCCTACGAGCCCTTTACGCCCAGTAATTCCGAACAACGCTTGCCCCCCGCGTATTACCGCGGCTGCTGGCACGGT
+
5CCCCC*CCCCCCCCCCCCCCCCCCCC*CCCCCCCCCCC5CCCCCCCCC*CCCC5CCCCCCCCC*CCCCCCCCCC5C5CCCCCCCCCCC*CCCCCCCCCCCCCCCCCCCCCCCC5CCCCCCCCCCCCCCC*CC*CCCCC*CCCCCCCCCCCCCCC5CCCCCC*CCCCCC5CCCC55C*CCCCCCCCCCCCCCCC5CCCCCCCCCCCCCCCCCCCC5CCCCCCC*CCCCCCCCC55CC*CCCCCCC5CCCCCCCC*C*CCCCC5CCCCCCCC*CCCCCCCCC55*C*CCCC55CCCCC5*##
@VH01349:24:AACVJTHM5:1:1104:11547:26539 2:N:0:AGGTGAGA+CGCATAGA
CTGTTCGGACTACTAGGGTTTCTAATCCTGTTTGCTCCCCACGCTTTCGCGCCTCAGCGTCAGTACCGAGCCAGATAGCCGCCTTCGCCACTGGTGTTCTTCCCAATATCTACGAATTTCACCTCTACACTGGGAATTCCGCTATCCTCTCTCGGACTCAGAGCGCGGCAGTTTTAAGCGCAGTTCCCGGGTTGAGCCCGGGCCTTTCACGCCTAACTTACCGCACCGCCTACCCGCCCTTTACGCCCAGTAATTCCGAACAACCCTACCCCCCTCCGTATTACCGCGGCTGCTGGCACCT
+
CCCCCCCCCCCCCCCCCCCCCCCCCC5CCCCCCCCC5CCCCCCCCCCCCCCCCCCCCCCCCCCCCCCCCCCCCCCCCC*CCCCCCCCCCCCCCCCCCCCCC*C*CCCCCCCCCCCCCCCC5CCCCCCCCCCCCCCCCCCCCCCCCCCCCCCCCCCCCCCCCCCCCCCCCCCCCCC5CCCCCC5CCCCCCCCCC*CCCCCCCC5CCCCCC*C*CCCCCCCCCCCCCCCCCCCCC*5CCCCCCCCCCCCCCCCCCCCCCCCCCCCCCC55*CCCCCCCCC5CCCC*5*CC5CCCCCCC*CC##
@VH01349:24:AACVJTHM5:1:1104:49816:28716 2:N:0:AGGTGAGA+CGCATAGA
CTGTTCGGACTACGGGGGTTTCTAATCCTGTTTGCTCCCCACGCTTTCGCGCCTCAGCGTCAGTTACAGACCAGAAAGTCGCCTTCGCCACTGGTGTTCCTCCACATCTCTACGCATTTCACCGGTACACGTGGAATTCCACTCTCCTCTTCTGCACTCAAGTCCCCCAGTTTCCAATGACCCTCCACGGTTGAGGCGTGGGCTTTGACATCAGACTTAAACGACCGCCTGCGCGCGCTTTACGCCCAATAATTCCGGACAACGCTTGCCACCTACGTATTAGCGCGGCTGGTGGCCCGTG
+
CCCCCCCCCCCCC*CCCCCCC5CCCCCCCCCCCCCC5CCCCC55CCCCCCCCCCCCC*CCCCCCCCCCCCCCCC*CC*CC5CCCCC5CCCCCCCCCCCCCCCCCCCCCCCCCCCCCCCCCCCCC*CCCCCCCC5CCCCCCC5CCCCCC**CC*C*CCCCCCCCCCCCCCCC5CC*C**C*5C*CCC5CCC5C*5555CC5CCC55C*CCC*CCC55CCCC**555C555C5*CC5CCC5CCCC5CCC55CCC*CCCCCCCCC*CCC**C*5*CCCC5C*CCC5555*5C5*55555*5*##
@VH01349:24:AACVJTHM5:1:1104:52826:29303 2:N:0:AGGTGAGA+CGCATAGA
CTGTTCGGACTACAGGGGTTTCTAATCCTGTTCGCTCCCCACGCTTTCGCTCCTCAGCGTCAGTAATGGCCCAGAGATCCGCCTTCGCCACCGGTGTTCCTCCTGATATCTGCGCATTTCACCGCTACACCAGGAATTCCGATCTCCCCTACCACACTCTAGCTAGCCCGTATCGAATGCAGACCCGGGGTTAAGCCCCGGGCTTTCACATCCGACGTGACAAGCCGCCTACGAGCTCTTTACGCCCAATAATTCCGGACAACGCTTGGGGCCTACGTATTACCGCGGCTCCTCGCACGTC
+
CCCCCCCCCCCCCCCCCCCCCCCCCCCCCCCCCCCCCCCCCCCCCCCCCCCCCCCCCCCCCCCCCCCCCCCCCCCCCCCCC*CCCCCCCCCCCCCCCCCCCCCC*CCCCCCCCC5CCCCCCCCC5CC5CCCCCCCCCCCCC5CCCCCC5CCCC*CCCC*CCC*CCCCCCCCCC5CCCCCCCCCCCCCCCCCCCCC5CCCC5C5CCCCC*CCCCCCC*CCCCCCC5CCCCCCCCC5CCCCCCCCC*CCCC5CCCCCCCCCCCCC5*CCC*CCC*CC*5*C5C55555555C**C55CCCC##
@VH01349:24:AACVJTHM5:1:1104:30407:31575 2:N:0:AGGTGAGA+CGCATAGA
CTGTTCGGACTACCCGGGTTTCTAATCCTGTTTGCTCCCCACGCTTTCGCGCCTCAGCGTCAGAAACAGGCCAGAGAGCCGCCTTCGCCACTGGTGTTCCTCCCGATCTCTACGCATTCCACCGCTACACCGGGAATTCCGCTCTCCTCTCCTGCACTCAGGTCACCCAGTTTCAGGTGCCGCTCTGCGGTTGAGCCGGAGCCTTTCACACCTGACTTAAATGACCGCCTGCGCGCGCTTTACGCCCAATAATTCCGGATAACCCTCGCCCCCTACGTATTACCGCGGCTGCTGGCACGCA
+
CCCCCCCCCCC5CCC5CCCCCCCCCCCCCCCCCCCC5CCCCCCCCCCCCCCCCCCCCCCCCCCCCCCCCCCCCCCCCCCCC*CCCCCCCC*CCCCCCCCCCCCCCCCCCCCCCC*5CC5CCCCCCCCCCCCCCCC5CC*CCCCCCCCCCCCC5C5CCCCCCCC*CCCCCC*CCCCCCCCCCCCCCCCCCCCCCCC5CC*CC*CCCCCC5CCCCCC5CCCCCCCCCCCCCCC**CCCC5CCCCC**5CC5CCCCCCCC5C5CC**CCCCCCCCCCCCCCCCCCCCCCC*CC*CC*5CCCC##
@VH01349:24:AACVJTHM5:1:1104:67331:32900 2:N:0:AGGTGAGA+GGCATAGA
CTGTTCGGACTACAAGGGTTTCTAATCCTGTTTGCTCCCCACGCTTTCGAGCCTCAGCGTCAGAAATGTTCCAGAGCGCCGCCTTCGCCACCGGCCTTCCTCCCGATCTCTACGCATTTCACCGCTACACCGGGAATTCCGCCCTCCTCTCCCATCCTCTAGCTGAGCAGTCCCCTCTGCACTTTCCAGGTTAAGCCTGGAGATTTCACGGAGGGCTTACCCAACCGCCTACGCTCCCTGTACGCCCAGTAAATCCGAACAACGCTAGCCACCTTCGTATTACCGCGGCTGCTGGCACGGA
+
CCCCCCCCCCCCCCCCCCCCCCCCCCCCCCCCCCCCCCCCCCCCCCCCCCCCCCCCCCC5CCCCCCCCCCCCCCCCCCCCCCCCCCCCCCCCC*CCCCCCCCCCCCCCCCCCCCCCCCCCCCCCCCC55CCCCCCCCC5C55*CCCCCCC5*CCCCCCCCCCCCCCCCCCCCCCCCCCCCCCCCCCCC5CCC5CCCCC5CCCCCCCCCCCCCCCCCCCC*CCCCC5CCCCCCCCCC5CCCCCCCC5CCCCC**CCCCC5CCCC55C*5*55CC55C5CCC5C5*5555*CC**C5*CCC##
@VH01349:24:AACVJTHM5:1:1104:15334:33241 2:N:0:AGGTGAGA+CGCATAGA
CTGTTCGGACTACCGGGGTATCTAATCCCGTTCGCTCCCCACGCTTTCGTACCTCAGCGTCAGAACAAGCCCAGCGGCCTGTCTTCACCTTCGGCGTTCCGATAGATATCAACGCATTTCACCACTCCACCTATCGTTCCGACCGCCCCTACTTGTCTCAAGACGTGCGGTTCGCCGTGCAATTCCTCGGTTGAGCCGAGGGCTTTCACACGACGCCTGCACATCCGCCTACGTACGCTTTAAGCCCAGTGATTCCGACTAACGCTCGAGACCTCTGTATTACCGCGACTGCTGGCACATG
+
CC5CCCCCCCCC5CCCCCCCCCCCCCCCCCCCCCCCC*CCCCCCCCCCCCCCCCCCC*CCCCC5CCCCCCC5CC5C*CCCCC5CCCCCCCCCCC*CCCC5CCCCC5CCCCCCCCCCCCCCCCCCCCCCCCCCCCCCCC55CCCCC*CCCCCCCCCCCCCCCCCC*CC*5CCCCC*CCCCCCCCCCCCCCCCCCCCCCCCCCCCCCCCCCCCCCCCCCCC*C*CCCCCCCCCCCCCCCCC5CCCC5CCCCCC*CCC55CCCCC55CCC5C55*5C5C5C55CC5*555C555CCCC5C5C##
@VH01349:24:AACVJTHM5:1:1104:7514:33449 2:N:0:AGGTGAGA+CGCATAGA
CTGTTCGGACTACCCGGGTTTCTAATCCTGTTTGCTCCCCACGCTTTCGCACCTCAGCGTCAGTATTGGCCCAGGAAGTCGCCTTCGCCACTGGTGTTCCTTCCGATATCTACGCATTTCACCGCTACACCGCAAATTCCACTTCCCTCTACCATACTCTAACCATGCAGTATCGAATGCAATTCCCAGGTTAAGCCCAGGGCTTTCACATCCGACTTACAAAGCCGCCTACGCGCGCTTTAGGCCCAGTAATTCCGATTAACGCTTGCACCCTCCGTATTACCGCCGCTGCTGGCACGCG
+
CCCCCCCCCCCC5CCCCCCCCCCCCCCCCCCCC5CCCCCCCCCCCCCCCCCCC5CCC5CCCCCCCCCCCCC5CCCCCCCCCCCCCCCCCCCCCCCCCC*CCCCCCCCCCCCCC**CCCCCCC*CCCC*CCCC*CCCCCCCC5CCC5CCCCCCC5CC*CCCCC5CCCC*CCCCC**CC5C*CCCCCCCC55C5CCCC*CCC*CCCCCCCCCCCC5C5C5CCCC5CCC*CCC*CC**5C5CCCC**CC5CCC*CCCCC55CCCC*C5CCCCC5C555CC5CCC5C55*55CCC5CCC5C5*##
@VH01349:24:AACVJTHM5:1:1104:7911:33506 2:N:0:AGGTGAGA+CGCATAGA
CTGTTCGGACTACTAGGGTATCTAATCCTGTTTGCTCCCCACGCTGTCGCGCCTCAGCGTCAGCAACGGCCCAGCTGGCCGCCTTCGCCACCGATGTTCTTCCGGATCTCTACGCATTCCACCGGTACACCGGGAATTCCACCAGCCTCTACCGTGCTCGAGCCTGACAGTCTCGAAGGCAGTCCAGCGGTTGAGCCGCTGAATTTCACCCCCGACGTATCGGCGCGCCTACGCGCCCTTTACGCGCTGTATATCCGGACAACGCTCGCCCCCTCTGGATTACCGCGGCTCCTGGGACAAA
+
CCCCC55CCCCCCCCCCCCCC*CC5CCCCCCCCCCCCCCCCCCCC5CCCCC55CCCCCCC5C*CCCCCCCCC5CC55CCC*CCCCC5C5CCCCCCCCC5CCCC*C*C5C5C5CC*CCCC55CCC*CCCCC5CCCCCCCCCCC5C*5C*CCCC5CCCCCCCCCCCC55CCC*CCCCCC**5CCCCC*CC5CCCCCC5CCCCCCC5CC5CC*C5CCCC5CCC55C55C**5C55CCCC5C5*CC*CC5CC*C5**5*C555*5555*5555*5*55555*555**55*55*5*5555*5*5##
@VH01349:24:AACVJTHM5:1:1104:51028:35532 2:N:0:AGGTGAGA+GGCATAGA
CTGTTCGGACTACTAGGGTTTCTAATCCTGTTTGCTCCCCACGCTTTCGCACCTCAGCGTCAATACCGGTCCAGTGAGCCGCCTTCGCCACTGGTGTTCTTCCGAATATCTACGAATTTCACCTCTACACTCGGAATTCCACTCACCTCTCCCGGATTCTAGCGACGCAGTCTCAAAGGCAATTCCGGGGTTGAGCCCCGGGCTTTCACCTCTGACTTGCGAACCCGCCTACGCGCGCTTTACGCCCAGTAATTCGGAACAACCCTTGCCCCCTTCGTATTACCGCGGGTCGTGGCACGTT
+
CCCCCCCCCCC*CCCCCCCCCCCCCCCCCCCCCCCCCCCCCCCCCCCCCCCCCC5CCCCCCCCCCCCCCCCCCCCCCCCCCCCCCCCCCCCCCCCCCCCCCCCCCCCCCCCCCCCCCCCCCC*CCCCCCCCCCCCCCCC*CCCCCCCCCCCCCC*CCC*C*CCCCCC*CCCCCCCC5C55C5CCCCCCCCCCCC5CC*CCC5*C5C*CCCCCCCCCCCC5CCC*C5C5CCCCC*C5C55C5CCC5C*CC5*CC*C**CC55C5**55555C555C55CC55555*5C**5555555555##
@VH01349:24:AACVJTHM5:1:1104:43113:35759 2:N:0:AGGTGAGA+CGCATAGA
CTGTTCGGACTACAAGGGTATCTAATCCTGTTTGCTCCCCACGCTTTCGCACCTCAGCGTCAGTACCGGACCAGTGAGCCGCCTTCGCCACTGGTGTTCCTCCGAATATCTACGAATTTCACCTCTACACTCGGAATTCCACTCACCTCTTCCGGACTCGAGACACCCAGTATCAAAGGCAGTTCCGGGGTTGAGCCCCGGGATTTCACCCCTGACTTAAATGTCCGCCTACGTGCGCTTTACGCCCAGTAATTCCGAACAACGCTAGGCCCCTTCGTATTACCGCGGCTGCTGGCACCCG
+
CCCCCCCCCCCCCCCCCCCCCCCCCCCCCCCCCCCCCCCCCCCCCCCCC*CC*CCCCCCCCCCCCC5CCC*CCCC*CC*C**CCCCC*CCCCC5CCCCCCCCCCCCCCCCCC5*CCCCCCCCCCCCCCCCCCC*CCCCCCCCCCCCCCCC5CCCCCCCCCCCCC*CCCCCCCCCCCCCCCCCCCCCCCCCCCCCCCCCCCCCCCCCCCC5CCC5C5CCCCCC*CC5CCCCCCCCCCCCCCCCCCC*CCCCCCCCCCCCC5CCCCCCCCCC*CC*CCCCCCCC55CCCCCCCC5C5CC**##
@VH01349:24:AACVJTHM5:1:1104:55591:35891 2:N:0:AGGTGAGA+CGCATAGA
CTGTTCGGACTACCAGGGTATCTAATCCCGTTCGCTCCCCACGCCTTCGCGCCTCAGCGTCAGGGACGGCCCAGCCGGCGGCCTTCGCCACGGGTGTTCCGCCTGATCTCTACGCATTTCACCACTACACCAGGGATTCCACCGGCCCCTGCCGCCCTCAAGCGGGGCGGTCCCCGACGACCTTCCCCGGTTGAGCCGGGGGCTTTCACGCCGGACCCACGCCGGCGCCTGCGCGCCCTTTACGCCCAGTAACTCCGGACAACGCTCGGACCCCACCTATTACCGCGGCTGCTGGGACGTG
+
*CCCCCCC5C5CCCC*CCCCCCCCCCCCC*CCCC5CCCCCCC*CCCCCCCCCCCCCCCCCCCCCCCC**C5CCC5CCC**C5CCCCC*CC555CCCCCCCC5C55CCCCCC5CC5CCCC*CCCCCCC*CCCCC**CCCC*C*CCCCCCCC5CCCCCCCCCCCCCC*CCCCCCCCC5*CCCCCCC5CCCCC5CCCC5CCCCCC*CCCCCCCCCC55C5CCC*CCC5C*5CCC5CCCCCCCCC*CC*55CCCCCCC5CCC5C5C5**CC55CC55*5*5C55555555555555C5**C55##
@VH01349:24:AACVJTHM5:1:1104:42810:38712 2:N:0:AGGTGAGA+GGCATAGA
CTGTTCGGACTACCCGGGTTTCTAATCCTGTTTGCTCCCCACGCTTTCGCGCCTCAGTGTCAGTTACAGACCAGAAAGTCGCCTTCGCCACTGGTGTTCCTCCACATCTCTACGCATTTCACCGCTACACTTGGAATTCCACTTTCCTCTTCTGCACTCAAGTCTCCCAGTTTCCAATGACCCTCCCCGGTTAAGCCGGGGGGTTTCACATCAGACTTAAGAAACCACCTGCGCGCGCTTTACGCCCAATAAATCCGGACTACGGTTGCCACCTACTTATTATCGCGGTTGGTGGGACGAA
+
5CC5CCCCCCCCCC*CC5CCCCCCCCCCC*CCC*CCCCCCCCCCCCCCCCC5CCCCCCCCCCCCC5CC*CCCCCCCCC5CCCCCCCCC**CC*CCCCCCCCC5C*CCCCCCC5C*CCC*CCCCCCC5CC5CC5CCCCCCCCCCCCCCCCCCCC**CCCCCCCCC5CCCCCCCCCCCCCC*C5CC5CC*5CCCCCC*5CCCC5*C5C5CCCCCC*CCCCCC5CCCC5*CCC5C5CCC5**C5C5CC55*5555C55**555*55555C5**555555*55*55*555*5*55*555***5##
@VH01349:24:AACVJTHM5:1:1104:48869:39848 2:N:0:AGGTGAGA+GGCATAGA
CTGTTCGGACTACTCGGGTTTCTAATCCTGTTTGCTCCCCTAGCTTTCGCCCTTGAGCGTCAGTATTAGGCCAGATGGGCGCCTTCGCCACTGGTGTTCCTCCCGATATCAATGCATTCCACCGCTACACCGGGAATTCCCCCATCCTCTCCTATACTCAAGCACTGCAGTTTCGGATGCACTTCCTTGGTTAAGCCGAGGGATTTCACATCCGACTTGCAATGCCGCCTACGTGCCCTTTACGCCCAATAATTCCGAGCAACGTTTGCACCCTTCGTATTACCGCGGCTGCTGGCACGCC
+
CC*CCCCCCCCC5CCCCCCCCCCCCCCCCCCC5C*CCCCCCCCCCCCCCC*CCCCCCCCCCCCC5CCCCCCCCCCCC55CCCCCCCCCCCCCCCCCCCCCCCCCCCCCCCCCCCCCCCCCCCCC*CC5*C**5CCCCCCCCCCCCCCC5CCCCCC*CCCCCC5C55C5CCCCC*CCCCCCC5CCCCCCCCCCCCCCCCCCC*CCCCCCCCCCCCCCC5CCCCCCCCCCCCC*CCC**CCCCCCCCC*CCC5CCCCCCC5*CC5CCCCC*CC*CCCCCCCCCC5C**CC5CC5C5CCC5C##
@VH01349:24:AACVJTHM5:1:1104:50308:40265 2:N:0:AGGTGAGA+CGCATAGA
CTGTTCGGACTACCGGGGTATCTAATCCTGTTTGCTCCCCACGCTTTCGCGTCTCAGCGTCAGTATCCGTCCAGAGGGCCGCCTTCGCCACCGGTGTTCTTCCTGATTTCTACGCATTTCACCGCTACACCAGGAATTCCACCCTCCTCTCCGGTACTCTAGTCTCCCAGTTTCCAGTGCACTTCCGGGGGTAAGCCCCGGGCTTTCACACCAGACTTAGGAGCCCGCCTACACGCGCTTTACGCCCAGTGATTCGGAACAACGCTCGCACCCTCCGTATTACCGCCGCTCCTGGCAGCCG
+
CCCCCCCCCCCCCCCCC5CCCCCCCCCCCCCCCCCCCCCCCCCCCCCCCCCCCCCCCCCCCCCCCCCCCCCCC5CCCCC*CC5CCCCC5C5CCCCCCCCCCCCC*CC*CCCCCCC5CCCCC*CCCCCCCCCC*CCCCCCCCCCC*CCCCCCCCCC*CCC**CCCCCCCCCC5CCC**C5*CCCCCCCCCCCCCCCC*CCCCC55CC*55CCCC*CCCCC**C5*5CCCCCCCCC5C*55CC*CC555CCCCCC55*CC5CC5555CCC*CC5C5C5CCCCCCC**555CC5CC555C*5##
@VH01349:24:AACVJTHM5:1:1104:27888:40416 2:N:0:AGGTGAGA+CGCATAGA
CTGTTCGGACTACTAGGGTATCTAATCCTGTTTGCTCCCCACGCTTTCGAGCCTCAGCGTCAGAAATGTTCCAGAGCGCCCCCTTCGCCACCGGCCTTCCTCCCGATCTCTACGCATTTCACCGCTACACCGGGAATTCCGCGCTCCTCTCCCATCCTCTAGCTGAGCAGTCCCCTCTCGACTTTCGAGGTTAAGCCTGGAGATTTCACGGAGGGGTTACCCAACCGCCTACGCTGCCTGTACGCCCAGTAAATCCGAACAACGCTTGGCACCTTCGTATTACCGCGGCTGCTGGGACGTC
+
CCCCCCCCCCCCCCC5CCCCCCCCCCCCCCCCC5CCCCCCCCCCCCCCCCCCCCCCC**CCCCCCCCCCCCCC*CCCC5C*CCCCCCCCCC5CCCCCCCCC5CCCCCCCCCCCCCCCCCCCCCCCCCCCCCCCCCCCCCCCCCCCC*CCCCCCCCCCCCCC*CCCCCCCCCC5CCC*C**CCCCCC*CCCCCCCCCCCCCCCC5CCCCCCCC*5C*CCCCC5CCCCCCC55*CCCC5CCCC5C*C*CC5CCCCCCC*CCC5C555CC5*5CCCCCC5*C5555*55C5*CC5C555C55##
@VH01349:24:AACVJTHM5:1:1104:33891:41344 2:N:0:AGGTGAGA+CGCATAGA
CTGTTCGGACTACAAGGGTTTCTAATCCTGTTTGCTACCCACGCTTTCGTATCTGAGCGTCAATGCCCGTCCAGTTAACCGCTTACGCCACTGGTATTCCTCCGAATATCTGCGAATTTCACCTCTACACTCGGAATTCTGTTAACCTCTCCGGGATTCTAGCCGTGGAGTTTCAAAAGCAATTCCTGGGTTAAGCCCAGGGATTTCACTTCTGACTTGCATGGCCGCCTGCATACGCTTTAAGCCCAGTGATTCCGAACAACGCTTGCCCCATTCGTATTACCGCGCCTGGTGGGAGGGT
+
CCCCCCCCCCCCCCCCCCCCCCCCCCCCCCCCCCCCCCCCCCCCCCCCCCCCCCCCCCCCCC5CCCC*CCCCCCCCCCCCCCCCCCCC5C5CC*CCCCCCCCC5CCCCCCC5CCCCCCCCCCCCCCCCCCCCCCCCCCCCCCCCCCCCCCCCCCCCCCCCCCCC5CC*CCCCCCCCCC5C5C*55CCCCCC5CCCCCC*C5CC5C5CC5CCCCCCCCCCCCCCCCCCCCC5*CCCCCC5CCCCCC5*C5CCC5CCCC55CCC5C5CCC5C*CCCC*55CCC*5C555CC5C*CCC*CCC##
@VH01349:24:AACVJTHM5:1:1104:61461:41382 2:N:0:AGGTGAGA+CGCATAGA
CTGTTCGGACTACTAGGGTATCTAATCCTGTTTGCTACCCACGCTTTCGCTCCTCAGCGTCAGTCTCGGCCCAGAGCGGGGCCTTCGCCACTGGTGTTCCTCCTGATATCTGCGCATTTCACCGCTACACCAGGAATTCCCCGCTCCCCTACCGAACTCAAGTCACAGCAGTATCGGCTGGCGGCTCTGGGTTGAGCCCAGAGTTTTCACACCCGACTTACCGAACCGCCTACGAGCTCTTTACCCCCAATAAATCCGGACAACCCTTGGTGCCTACGTGTCACCCCCGCTGCTGGCACCG
+
CCCCC*CCCCCCCCCC*CCCCCCCCCCCCCCCCCCCC5CCCCC5CCCCC*CC*CCCCCCC5CCCCCCCC5CCCC*C5CCCCCCCCCCCCCCCCCCCCCCCCCCCCCCCCCCCCC*5CCCCC5CC55CCCCCCCCCCCCCCCCCCCCCCCC5CC5CCCCCCCCCCC5CCCCCCCCCCC*CCC*5CCCCCCC55CC5CCC5CC55*CCCCCCCCC*CCCCCCC*CCC5*CCCCCCCCC*CC5CCC**CC5CCCC*C5CCCCC5*C5*C5555C55C55555CC55CC*C*555CCCC5*CC##
@VH01349:24:AACVJTHM5:1:1104:70039:41476 2:N:0:AGGTGAGA+CGCATAGA
CTGTTCGGACTACTGGGGTTTCTAATCCTGTTTGCTCCCCACGCTTTCGAGCCTCAGCGTCAGAAATGTTCCAGAGCGCCGCCTTCGCCACGGGCCTTCCTCCCGATCTCTACGCATTTCACCGCTACACCGGGAATTCCGGCCTCCTCTCCCATCCTCTAGCTAAGCAGTCCCCTCTGCACTTTCCAGGTTAAGCCTGGAGATTTCACCGAGGGCTTACGCAACCGCCTACGCTCCCTGTACGCCCAGTAAATCCGAACAACGGTTGCCACCTTCCTATTACCGCGCCTGCTGGCAGCGA
+
CCCCCCCCCCCCCCCCCC5CCCC5CCCCCCCCCCCCCCCCCCCCCCCCCCCCCCCCCCCCCCCCCCCCCCCCCC*CCCCCCCCCCCC*C5C*CCCCCCC5CCCC5*CCC55CC*CCCCCCC*CCCCC5CCCCCC*CCCCCC**5CC*CC**CCCC5CCCCCCCCC*CCCCC**CC5CCCC5CCCCC5C55CCCC*CC55CCC5CCCCCC*CC5C*55C555CCC55555CC55C**C*55C555555C5CCCCCC**CCC5CC5*CCCCCC5*CC**5C55*55*5*5*C*C5*5C55*##
@VH01349:24:AACVJTHM5:1:1104:20068:42025 2:N:0:AGGTGAGA+CGCATAGA
CTGTTCGGACTACTGGGGTTTCTAATCCTGTTTGCTCCCCACGCTTTCGCGTCTCAGCGTCAGTATCTGACCAGGGGGCCGCCTTCGCCACCGGTGTTCCTCCCGATATCTACGCATTTCACCGCTACACCGGGAATTCCACCCCCCTCTTCAGTACTCTAGCTTGCCAGTTTCATGCGTCGTTCCCCGGTTGAGGCGGGGGATTTCACACATGACTTAACAAACCCCCTACACGCCCTTTACGCCCAATGATTCCGAACAACGCTTGCACCCTCTGTATTACCCCGGCTGCTGCCACAGT
+
5CCCCCCCCCCCCCCCCCCCCCCCCCC*CCCCCC5CCCCCCCCCCCCCCCCCCCCCCCCCCCCCCCCCCCCCCCCC5CCCCCCCCCCCCCCCCCC5CCC5CC*CCCCCCC5C5CCCCCCCCCCC5CC5CCCCC5CCCCCCCCC*5CCC5CCCCCCCCCCCCCCCCCCCC*C5C*CCCCCCCCCCCC5CCCCCCC5*CCC5CCCC5CCCCCCCCCCCCCCCCCC5CC**5CCC55CC*C**5*55*C*C5C5CCC5C55*5CC5*C5C5*CC55CC5CCCCCCC5*C5C5CCC55*55*5##
@VH01349:24:AACVJTHM5:1:1104:35046:42196 2:N:0:AGGTGAGA+CGCATAGA
CTGTTCGGACTACTAGGGTTTCTAATCCTGTTTGCTCCCCACGCTTTCGAGCCTCAGCGTCAGAAATGTTCGAGAGCGCCGCCTTCGCCACCGGCCTTCCTCCCGATCTCTACGCATTTCACCGCTACACCGGGAATTCCGCGCTCCTCTCCCATCCTCTAGCTGAGCAGTCCCCTCTGCACTTTCCAGGTTAAGCCTGGAGATTTCACCGAGGGCTTACCCAACCGCCTACGCTCCCTCTACGCCCAGTAAATCCGAACAACGCTTGCCACCTTCGTATTACGGCGGCTGCTCGCACGGC
+
CCC5CCCCC5CC*CCCCCCCCCCCCCCCCCCCCCCCCCCCCC5CCCCCCC5CCCCCCCCCCCCC5*C*CCC*C5C5CCCCC5CCCCCCCCCCCCCCCCCCC*CCCCCCC*CCCCC5CCCCCCCCCCCC5CCC5*5CCC*C5C5*C5CCCCCC*CC*55CCCCCCC5CC55C5*5C*555555CC5C5C5CCC*5555CCCCCCCCC5CC*CC5*CCCCCC5CC5CCCC5C5C5CCC5C55C5CC*555C*C555555C*55555555555555C5555C55*5*55**5555**55555##
@VH01349:24:AACVJTHM5:1:1104:24821:45073 2:N:0:AGGTGAGA+CGCATAGA
CTGTTCGGATTACTAGGGTTTCTAATCCTGTTTGCTCCCCACGCTTTCGTGCATGAGCGTCAGTATCGGCCCAGGGGGGTGGCTTCGCCATCGGTGTTCCTCCACATATCTACGCATTTCACTGGTACAGGTGGAATTCCACCCCCCTCTGCCGTACTCTAGCCGTGCAGTCACAAGCGCAGTTCCCAGGTTAAGCCCGGGGATTTCACACCTGTCTTACACAACCGCCTGCCCACGCTTTACGCCCAGTAATTCCGATTAACGCTCGCACCCTACGTATTACCCCGGCTGCTGGCACGAA
+
CCCCCCCCCCCCCCCCCCCCCCCCCCCCCCCCCCCCCC55CCCCCCCCCCCCCCCCC5CCCCCC5CCCCC5CCCCCCC*CC5CCCCCCCCCCCCCCCC*CCCCC5CCCC*CCCC5CCCCCCCCC*CCCC*CC5CCCCCCCCCCC*CCCCC5**CCCCCCCCCCCCCC*CCCCCCC5CC5CCCCCCCCCCCCCC*CCCCCCCCCCCCCCC*CCC*CCCCCCCCC5C5CCCCC5**CCCCCCC5CCCCC5C**5C55CCC5C5C5C5CC5CC5555*55C5*5555*5**5C55C*5C555##
@VH01349:24:AACVJTHM5:1:1104:19178:45944 2:N:0:AGGTGAGA+CGCATAGA
CTGTTCGGACTACAAGGGTATCTAATCCTGTTTGCTCCCCACGCTTTCGTGGATGAGGGTCAGTATCGACCCAGGGGGGTGCCTTCGCCATCGGTATTCCTCCACATATCTACGCATTTCACTGCTACACGTGGAATTCTACCCCCCTCTGCCGTACTCTAGCCTTGCAGCCACAAATGCAGTTCCCAGGTTAAGCCGGGGGATTTCACATCTGTCTTACAAAACCGCCTCCCCACGCTTTACGCCCTGTAATTCCCATTAACTCTCGCACCCTACGTATTACCGCGGGTGCTGGCACGTG
+
*CCCCCCCCCCCCCCCCCCCCCCCC5CCC5CCCC*CCCC*CCCC5CCCCC5*CCCC5*CCCCCC5CCCCC*CCCCCCC*CCCCCCCCCC5CCCCCCCCCCCC5C5CCCCCCCCC*CCCC5CCC55CCCCCCCCCCCCCCCCCCC*CCC*CCCCCCCCCCCCCCCCCCCCCCCCCCCCC5CCCCCCCCCC5CCCC5CC*5CCC5*CCCC5CCCCC*5CCCCCC*CC555*C*C55C5C5CCCC555CC5C5C*C55C5CC55*5*555555*55555555555**5555*5555*55555##
@VH01349:24:AACVJTHM5:1:1104:48036:48140 2:N:0:AGGTGAGA+CGCATAGA
CTGTTCGGACTACAAGGGTATCTAATCCCGTTCGCTCCCCACGCTTTCGTGCCTGAGCGTCAGCAATGAGCCAGTGGCCTGCCTACGCCATTGGTGTTCCTCCCGATATCTACGGATTCCACTCCTACACCGGGAATTCCAGCCACCCCTCTCATGCTCTAGCTTATCAGTTCAAGGCATAGCCGTATGGTTGAGGCACACGATTTCACACCTTGCTTAATATCGCGCCTACGCAACTCTTTACGCCCAGTTATTCCGGGTAACCCTTGGATCCTCCGTTTGACCGCGGCTGCTGGCACTT
+
CCCCCCCCCCCCCCCCCCCCCCCCCCCC*CCCCCCCCCCCCCCCCCCCCCC*CCCCCCCCCCCCCCCCCCC*CCCCCCCCCCCCCCCC5CCCCCCCCCCCCCCCCCCCCCCCC*CCCCCCCCCCCCCCCCCCCCCCCCCCCCC5CCCCCCCCCCCC5CCCCC*CCCCCC5CCC5CC**CCCCCCCCCC*CCCCCC*CCCCC5CCCC55C5CCCCC*CC*CC5C5CCCCC*CCC555555555C55CCCCCC5CCC5CCC5CCCC*CC55CC55C5C5C5*CCCC**5C55C*CC55CCC##
@VH01349:24:AACVJTHM5:1:1104:24177:48216 2:N:0:AGGTGAGA+CGCATAGA
CTGTTCGGACTACCAGGGTATCTAATCCTGTTTGCTCCCCACGCTTTCGCGCCTCAGCGTCAGTTACAGACCAGAAAGCCGCCTTCGCCACTGGTGTACCTCCACATCTCTACGCATTTCACCGCTACACGTGGAATTCCGCTTTCCTCTTCTGTACCCTAGTTCTCCAGTTTCCAATGACCCTCCACGGTTGAGCCGTGGGGTTTCAGATCAGACTTAAACTACCCCCTGCGCGCGCTTTACCCCCACTATATCCGGACAACCCTTGGCACCTACCTATTAGCGCCGCTCGTGGTCCGTT
+
5CCCCCCCCCCC*CCCCCCCCCCCCCCCCCCC555C5C*CCCCCCCC5CCCCCC5CCCCCCCCCCC5CCCC*CCCCCCC*C5CCC*CCCCCCCCCCC*5C5C5CCCCCC5CCCCC*CCCCCC5CCCC5CCCC5CCCC55CCC5*CCCCCCCCC5CC*5C*CCCC555CC*5CC*CCC5C5CCCCCCCCCCCC5CCCCCCCCC*5CC5C*CCCC5C5CCCCC**C5C**C5*C5CC*C*5CCCC**CC5*55*55555555555*5C55*5555C*5*C55*5**55*55555*555**5##
@VH01349:24:AACVJTHM5:1:1104:22643:48879 2:N:0:AGGTGAGA+CGCATAGA
CTGTTCGGACTACTAGGGTTTCTAATCCCGTTCGCTCCCCATGCTGTCGCGTCTCAGCGTCAGGTGCGGCCCAGGACAGCGCCTTCGCCACTGGTGTTCCTCCGGATCTCTACGCATTTCACCACTACACCCGGAATTCCCTGTCCCTCTACCGTCCTCCAGCGCCGCAGTCTCCCTCGACCTCCCCCGGTTGAGCCGGGGTCTTTCACGACCAACTTGCAGCGGCGCCTACACCCCCTTTACGGCCAGTAAGTCCGGATTACGCTTGCGTCCTACGTTTTACCGCGGGTGCTGGGACGTA
+
CCCCCCCCCCCCCCCC5CCCCCCCCCCCCCCCCCCC*CCCCCCCC*CCCCCCCCCCCCCCCCCCC**CCCCCCCCCCCCCCCCCCCC5CCCCCCCCCCC*C*CC5CCC5*CCCCCCCCCCCCCCCCC5CCCCC5CCCC5CC5CCCCCC5CCCCCCC5CC5CCC**CCC**5CCCCC5*CC55CCC*CCCCCCC5C**CCCCC*CCC*C55*C*55*C55C555C*55CC5CC55*555555CC*CCCCCC5C*CC5C5CC*555*55555*5*5*55*5555555*5**555555*555##
@VH01349:24:AACVJTHM5:1:1104:44021:48935 2:N:0:AGGTGAGA+CGCATAGA
CTGTTCGGACTACACGGGTATCTAATCCTGTTTGCTCCCCACGCTTTCGTGCATGAGCGTCAGTGTTGGCCCAGGAGGCTGCCTTCGCCATTGGTGTTCCTCCACATCTCTACGCATTTCACCGCTACACGTGGAATTCCACCTCCCTCTGCCACACTCGAGCCCTGTAGTTTCGAGCGCAGTTCCCAAGTTAAGCTCGGGGATTTCACACTCGACTTGCGGGGCCACCTGCGCACACTTTACGCCCAGTAATTCCGATTAACCCTCGCACCCTACGTATTACGCGGGCTGCTCGCAGGTC
+
CCCCCC5CCCCCCCCCCCCCCCCCCCCCCCCCCC*C*CCCCCCCCCCCCCCCCCCCC5CCCCCCCCCC*CCCCCCCCCCCCCCCCCCCCCCCCCCCCCCCCCCCCCCCCCCCCCCCCCCCCCCCCCCCCCCCCCCCCC5CCCCCCCCCCCC5CCC5CCCC5CCCCCCCCCCCCCCCCC*CCCC*CCC5CCCCC*CCCC5C5C*CCCCCC*CCC*CC5CC5CC5CC5C5CC5CC5CCCCCCC5*CC*C5C55CC55CCC5C5C*5*555555555555*C5555***5555C*5*C55*5##
@VH01349:24:AACVJTHM5:1:1104:32509:49844 2:N:0:AGGTGAGA+CGCATAGA
CTGTTCGGACTACAGGGGTATCTAATCCTGTTTGCTCCCCACGCTTTCGCGCCTCAGCGTCAGAACCGGACCAGAGAGCCGCCTTCGCCACTGGTGTTCTTCCCAATATCTACGAATTTCACCTCTACACTGGGAATTCCGCTCTCCTCTTCCGCTCTCGAGCTTAGCAGTATCAGGCGCAGTTCCGAGGTTGAGCCCCGGGCTTTCACACCTGACTTGCTACGCCGCCTACGCGCGCTTTACGCCCAGTAATTCCGGACTACGCTAGCCCCCTTCGTATTACCGCCGCTGCTGGGACGTT
+
CCCCCCCCCCCCCCCCCCCCCCCCCCCCCCCCCCCCCCCCC5CCCCCCCCCCCC*CCCCCCCCCCCCCCCC*CC55CC5CC5CCCCCCCCCCCCC*CCCCCCCCCCCCCCCCC*CCCCCCCCCCCCCCCCCCCCC5CC5CCCCCCCCCCCCCCC*CCCCCC5*CCCCCC5CC5CCC*C5CC5C*CCCC5CCCCCC5C*55CC5*CC5C*C5CC5CCCC5CC**CCCCCCCC5CCCC*C55C5CCC55CC5CC5CCCC55C*C*C*CCC555CCC5CCC5CCCC**C*5555CC*C*C5C##
@VH01349:24:AACVJTHM5:1:1104:51179:53744 2:N:0:AGGTGAGA+CGCATAGA
CTGTTCGGACTACTCGGGTTTCTAATCCTGTTTGCTCCCCACGCTTTCGCGCCTCAGCGTCAGGACCGGACCAGAGAGCCGCTTTCGCCACCGGTGTTCCACCCAATATCTACGAATTTCACCTCTACACTGGGTATTCCACCCTCCTCTTCCGGCCTCCAGCACAGCAGTTTCGGCCGCACCTCCGCGGTTGAGCCCCGGGCTTTCACAAGCCGACACGCCATCCCGCCTACGCGCCCTTTACGCCCAGTCTTTCCGAACAACGGTAGCACCCTCGGTCTTACCGCCGGTGCTGGTACGA
+
CCCCCC5CCCCCCCC*CCCCCCCCCC5CCCCCCCCCCCC5*CCCCCCCCC5CCCCCC*CCCC5CC*CCCCCCCCCCC5CC*CCCCCCC*C5CCCCCCCC5CC*CCCCCCCCCCC5CC*5CCCCCCCC5CCC*CC5*CC*CC**CCCCCC55C5CCCCCCCCC5CCCCC*5CCC5CC5CCC5CCCC*5*CCCC5C5*CC5CC5CCCCC5CCCCCCCCCCCCCCCC*CC5CCC*CCC5CC5*C*55CC55CCC5*CCCCCCCC55C5*CC*CCC5*C***55555****5**5*5*5555*##
@VH01349:24:AACVJTHM5:1:1104:20295:54028 2:N:0:AGGTGAGA+CGCATAGA
CTGTTCGGACTACAAGGGTTTCTAATCCTGTTTGCTCCCCACGCTTTCGCACGTCAGCGTCAGTACCGGGCCAGTGAGCCGCCTTCGCCACTGGTGTTCTTCCGAATATCTACGAATTTCACCTCTACACTCGGAGTTCCACTCACCTCTCCCGGACTCGAGACGTCCAGTATCAAGGGCAGTTCCAGGGTTGAGCCCTGGCATTTCACCCCTGACTTAAACATCCGCCTACGTGCGCTTTACGCCCAGTGATTCCGAACAACGCTAGCCCCCTTCGTATTACCGCCGCTGCTGGCACCCA
+
CCCCC5CCCCCCCCCCCCCCCCCCCCCCC5CCCCCCCCCCCCCCCCCCCCCC*CCCC5CCC5CCCCC5CC*CCCCCCCCCCCCCCCCCCCCCCCCCCCCCCCC5CCCCCCCCCCCCCCCCCCCCCCCCCCCCCCC5CCC*CCCCCCCCCCCCC*CC*CC5CCCCCCC5CC5CCCC5CCCCCCCC5CCCCCCC*CCCC5C5C*CCCC*CC*CCCCCCCCCCCCCCCCCCCCCCCCCCCC*CCCCC5555CCCCCCCCCC*5CC*5*5C5CC555CCCCCCCCCC555**C5CCC5C5CC5##
@VH01349:24:AACVJTHM5:1:1104:56916:54596 2:N:0:AGGTGAGA+GGCATAGA
CTGTTCGGACTACAGGGGTTTCTAATCCTGTTCGCTCCCCACGCTTTCGCGCCTCAGCGTCAGTTACAGACCAGAGAGTCGCCTTCGCCACTGGTGTTCCTCCACATCTCTACGCATTTCACCCCTACACGTGGAATTCCACTCTCCTCTTCTGCACTCAACTTCCCCACTTTCCAATGACCCTCCACGGTTGAGCCGTGGGCTTTCACATGAGACTTAAGAAACCGCCTGCCCGCGCTTTACGCCCAATAATTCCGGACAACCCTTGCCACCTACGGATTACCGCGGGTGCTGGCACGAC
+
CC5CCCC5CCC*CCCCCCCC5CCCCCCCCCCCCCCCCCCCCCCCCCCCCCCCCCCCCCCCCC5CCCCCC5CCCCCCCCCCCCC5CCCC5*CCCC5CCCC555C*55555C5C55**55C5C55*CC55555C55CCCC5CC5CCCC*CCCC5C55CCCC55*C5555*C*5*555CCCC5CCCC*CCCCC*5C55C55CC55*555CCCC**CCCCC5CCCCCC*C5*5C55**C*5**CCCC5***5CC*55CC5C55C555555555C5*555*5*55*C555555*5*5**5*555##
@VH01349:24:AACVJTHM5:1:1104:50308:54804 2:N:0:AGGTGAGA+CGCCTAGA
CTGTTCGGACTACAGGGGTATCTAATCCTGTTCGCTCCCCACGCTTCCGCGTCTCAGCGTCAGTATCTGACCAGGGGGCCGCCTTCGCCACCGGTGTTCCTCCCGATATCTACGCATTTCACCGCTACACCGGGAATTCCACCCCCCTCTTCAGTACTCTAGCTTCCCAGTTTCATGGGTCGTTCCCCGGTTGAGGCGGGGGATTTCACACATGACTTAACAAACGCCCTACACGCCCTTTACGCCCAATGATTCCGAACAACGCTTGCACCCTCTGTATTACCGCGGGTGCTGGCAGAAT
+
CCCCCCCCCCCCCCCCCCCCCCCCCCCCCCCCCC5CCCCCCCCCCCC5CCCCCCCCCCCCCCCC5CCCCCCCCC*CCCCCC*CCCCCCCCCCCCCCCCCCC5CC*CC*CCCC5CCCCCCCCCCC*C5CCCC5CCCCCCCCCCCC5CCCCCCCCCCC*CCCCCCCC**CCCCCCCCC**CCCCCCCCCCCCCC*CC5CCCCCC55CCCC5*5C55CCCCCC5CC5CC*5CCCCCCCCCC*C*CC5CCCCCCCCCCCCC55CCC5C5*C5C555CCC5CC5*5*C55555*555555CC*5##
@VH01349:24:AACVJTHM5:1:1104:53508:56186 2:N:0:AGGTGAGA+CGCATAGA
CTGTTCGGACTACAAGGGTATCTAATCCTGTTTGCTCCCCACGCTTTCGCTCCTGAGCGTCAGTGCCGGCCCAGAGAACCGCCTTCGCTACTGGTGTTCGTCTCGATATCTGCGCATTTCACCGCTACACCCAGAATTCCGTTCTCCTCTACCGGACTCGAGTCACAGCAGTATCTACTGGAGTTCCGGGGTTGAGCCCCGGACTTTCACAGCCGACTTGCTCAACCGCCTACGAGCTCTCTAGGCCCACTGATTCCGGATAACGGTCGCTCCCTAGGTATTACCGCGGTTGCTGCCACGT
+
*CCCCC*CCC5CCCCCCCCCCCCC*CCCCC5C55CCCC**C5CCC55CCCCCCC*CCCCCC*CCCCCCC*CCCC555CCC5*C5CCC*CC5CCCCCCCC*C**55C5CC*C55C*CCCCC5C5*C*5CCCC*55*C5C55*555555C**55**5555*555555555*555*55*555**5555**555*55555C555555**55*5*555555555555**55*555555555***5*5*555555*555*5*55555555**555***5*555*55555**5555*5**55*555##
@VH01349:24:AACVJTHM5:1:1105:61575:2003 2:N:0:AGGTGAGA+CGCATAGA
CTGTTCGGACTACAGGGGTTTCTAATCCTGTTTGGTGCCCACGCTTTCGCGCCTCAGCGTCAGTTACAGCCCAGAAAGTCGCCTTCGCCACTGGTGTTCCTCCACATCTCTACGCATTTTACCGCTACACGTGGAATTCCACTTTCCTCTTCCGTACTCAAGCTTTGCAGTTTCCATTGCGACTCGGGGTTGAGCCCCGAGTTTAAACAACACACTTACAAGGCCGCCTGCGCGCCCTTTACGCCCAATAATACCGGACAACGCTTGCCCCCTACGTATTACCGCGGCTGGTGGCAGGTTT
+
5CCCCC5CCCCCCCC5CCCCCCCCCC**CCCCCC*C*C5CCCC*CCCCCCCC5CCCCCCC*CC5CC*CC5CCC5CCCCCC5CCCCCCCCCCCCCCCCC5CCCCCCCCCCCCCCCCCCCCCCC5CCCCCCCCCCCCCCCC5C5CCCCCCCCC5CCCCCCCCCCCC*CCCCCCCCC*CCCC5CC*CCCCCCCCCCCCCCCCCCCCCC5CCCCCC5CC5CCCCC*5*CC*5CC5C*CC*CCCC*5CCC5CCC*55*55555C55C5*5C55C5C55C555555CC55555*55**55*5***##
@VH01349:24:AACVJTHM5:1:1105:32054:2249 2:N:0:AGGTGAGA+CGCATAGA
CTGTTCGGACTACAGGGGTTTCTAATCCGGTTCGCTCCCCACGCTTTCGCTCCTCAGCGTCAGGATAGGCCCAGAAAGTCGCTTTCGCCACTGATGTTCCTTCAGATATCTACGCATTTCACCGCTACACCTGAAATTCCACTTCCCTCTCCCATACTCTAGCCATGCAGTCTCGAATGGAGTTGCCAGGTTAAGCCCGGGGATTTCACATCCGACTTTCAAAGCCGCCTACGCGGGGTTTACGCCCAGTAATTCCGATTAACGCTCGCACCCTCTGTATTACCGGGGCTGCTGGCACAAG
+
CCCCCC*CCCCCCCCCCCCCCCCCCCCCCCCCCCCCCCCCCCCCCCCC*CCCCCCC*C*CCCCCCCCCC*CCCCCCCCCCC5CCCCCCCCCCC5CCCC5C5CCCCCCCCCCCCCCCCCCCCCCCCCCCC5CCCCCCCCCCCCCCCCCCCCCCCCCCCCCCC5*CCCC*CCCCCCCC*C**CCCC*CCC*CCCCCCCCC5C5CC*CCCCCCC5C5**5C*CCCC*5C55C5C*CCC5CCC5CCC5CC*CCC5CC55CCCC**C55*CC5C555C5C5*5C555555**C555555C5C*C##
@VH01349:24:AACVJTHM5:1:1105:32868:2761 2:N:0:AGGTGAGA+CGCATAGA
CTGTTCGGACTACTAGGGTTTCTAATCCGGTTCGCTCCCCACGCTTTCGCGCCTCAGCGTCAGGTGGAGCCCAGTGAGCCGCCTTCGCCACTGGTGTTCCTCTCGATATCTACGCATTTCACCACTACACCGAGAATTCCGCTCACCTCTGCTCTCCTCAAGTCCGGCAGTATCCGAAGACCCCTCCCAGTTGAGCCGCGTGATTTCACCTCGGACTAAACCAACCGCCTGGGCGCTCTTTACCCCCAATAAATCCGGCCAACGCTTGCCAACTACGTATTAGCGGGGCTCCTGGGAGGAC
+
5CCCCCCCCCCCCCCCC5CCCCC5CCCC*5CCCCCCCCCCCCCCCCCCCCCCCCCCCCCCCCCCCCCCC*CCCCCCCCCCCCCCCCCCCCCCCCCCCCCCCCCCCCCCCCCCCCCCCCCCCCCCCCCCCCC5CC5CCCCCCCC**CCCCCC*CCCCCCCCC*C5**5CCCC555C*5C*55CCCC5*C5CCCCC**CC*555**555555C555C55C555*C555555C5***5CCC555*5**5555555*5**55*55*55*5*55*55555*555555*55*5**5555*5*5**##
@VH01349:24:AACVJTHM5:1:1105:56348:3518 2:N:0:AGGTGAGA+CGCATAGA
CTGTTCGGACTACAGGGGTTTCTAATCCCTTTCGCTACCCTGGCCTTCGAGCCTCAGCGTCAGATATTGTCCAGTAGCTCGCTTTCGCCACGAGTGTTCCTCTCGATCTCTACGCATTTCACTGCTACACCGAGAATTCCAGCTACGTCTCGAATCCTCTAGCACGGCAGTATCGGATCGAGTTCCGGGGTTGTGCCCCGGGATTTCACAACTGACTTACGGCGCCGGCTACCCTCCCTTTACGGCCAGTGATTGCGAACAACCGTCGGGACCTGCGTATTACCGCGGCTGCTGGCACGTC
+
CCCCCCCCCCCC5CCCCCCCCCCCCCCC*CCCC5CCC5CCCCCCCCCCCCC5CCCCCCCC5CCCCCCC5CCCCCCC5CCC**CCCCCC*CC*CCCCCCCCCCCCCCCCC*5CCCCCCCCCC5CC5CCCCCC*CC5CC55C*C*C5C5CCCC*C*C5*555C5C5CCC5C5*5C5*C*5**C*5C*55*5**C5*5*555*C55CC**555*5*5555555*555*55*55555*55*55*55*55*55*5*5**5555555555555555*555*55*5555555*55C55555C5*5C##
@VH01349:24:AACVJTHM5:1:1105:56102:4105 2:N:0:AGGTGAGA+CGCATAGA
CTGTTCGGACTACAAGGGTTTCTAATCCTGTTTGCTCCCCACGCTTTCGCTCCCCAGCGTCAGTGCCGGCCCAGAGAACCGCCTTCGCTACTGGTGTTCCTCTCGATATCTGCGCATTTCACCGCTACACCGAGAATTCCATTCTCCCCTACCGGACTCGAGTCACAGCAGTATCGACTGCAATTCCGAGGTTGAGCCTCCGACTTTCACAGCCGACTTCCTCAACCCCCTACCAGCTCTTTACCCCCAATGATTCCGGATAACGCTCGCACGCTACCTATTACCGCGGCTGGTGGCACCG
+
*CCCCCCCCCCCCCCCCCCCCCCCCCCCCCCCCCCCCCCCCCCCCCCCCCCCCCCCCCCCCCCCCCCC5CC*CC*C*CCCCCCCCCC*CCCCCCC5CCCCCCC*CCCCCCCCCC*CCCCCCCCCCCCCCCCCCC*CCCCC5CCCCCCCCCCCCCCCCCCCCCCCCCCCCCCCCC*CCCC*CCCCCCCCCCCCCCCC*CCC*CCC55CCCCCC5C*C5C**C5*CCCC*CCC5C*5C5CCCCCC5**5CC5CC5C**5555555555*55*5*55555*55555*5555555**555555##
@VH01349:24:AACVJTHM5:1:1105:53319:4237 2:N:0:AGGTGAGA+CGGATAGA
CTGTTCGGACTACTAGGGTTTCTAATCCCGTTTGCTCCCCTGGCTTTCGCTCATCAGCGTCAGTGTTGGTCCAGGATGCCGCCTTCGCCACCGGTGTTCCTCCAGATATCTACCCATTTCACCGCTACACCTGGAATTCCGCATCCCTCTCCCAAACTCGAGCCATCCAGTATCGGACGCAGTTCCCCGGTTAAGCCGAGGGATTTCACGTCCGACTTAGTTGGCCGCCTACGAGCCCTTTACGCCCAGTAATTCCGAACAACGCTTGCCCCCCCCGTATTACCGCGGCTGCTGGCACGGC
+
CCCCCCCCCCCCCCCCCCCCCCCCCCCCCCCCCCCCCCCCCCCCCCCCCCCCCCCCCCCCCCCCCCCCCCC*CCCCCCCCCCCCCCCCCC*CCCCCCCCCCCCCCCCCCCCCC*CCCCCCCCCCCCCCCCCCCCCCCCCCCCCCCCCCCCCCCCCCCCCCCCCCCCCCCCCCCCCCCCCCCCCCCCCCCCCCCCCCCCCCCCCCCCCCCC*CCCCCCCCCCCCCCCCCCCCC5CC*CCCCCCCCCCCCCCCCCCCCCCCCCCCC*CCCCCC*CCCCCCC*CCCCCCCCCCCCCCCCCCC##
@VH01349:24:AACVJTHM5:1:1105:43529:5014 2:N:0:AGGTGAGA+CGCATAGA
CTGTTCGGACTACTAGGGTATCTAATCCTGTTTGCTCCCCACGCTTTCGTGCCTGAACGTCGGTACTGGTCCAGGAAGTCGCTTTCGCCACTGATGTTCCTTCCGATATCTACGCATTTCACCGCTACACCGGAAATTCCACTTCCCTCTACCGTACCCTAGCTATTCAGTGTCGAATGCAATTCCCAGGTTGAGCCCGGGGCTTTCACACGCGACTTAAATAACCGTGTACGCACGCTTTACGGCCAGTAATTCCGATTAACGCTCGCACCCTCTGTATTACCGCGGCTGCTGGCAGACT
+
5CCC5C*CCCCCCCCC5CCC5*CCCCC*CCC5CCCC*C*CCC5CC5CCCC*C5C55CC5CCCCCC555CC55C*C5C5CCC5CCCCC*5CCC*C5*CCCCCCCCCCCCCCCCCCCCC*CCCC5CCCCCCC5C555*CC5CCCCCCC5CCCCCCCCCCC*CC55CC5C*CCC*C*CCCCCCC5CCCCC*CCC5CCCC*CC*C5CCC5C*CCC**55CCC*C55*5555***555*55*5555*55555*5555*55555CC55555**555*55555C55CC55*555*5555555*555##
@VH01349:24:AACVJTHM5:1:1105:34724:5903 2:N:0:AGGTGAGA+CGGATAGA
CTGTTCGGACTACCCGGGTTTCTAATCCTGTTCGCTCCCCACGCTTTCGCTCCTCAGCGTCAGAACAGGCCCAGAAGGCCGCCTTCGCCACCGGTGTTCCTCCTGATATCTGCGCATTTCACCGCTACACCAGGAATTCCACCTTCCCCTACCTGCCTCAAGTTCGTCAGTATCGGATGCAATTTCAGGGTTGAGCCCTGAGATTTCACATCCGACTTAACGGACCGCCTAGGAGCTCTTTACGCCCAATAATTCCGGACAACGCTCGCCCCCAACGTATTACCGCGGCTGGTGGCTCGTT
+
CCCCCCCCCCC*CCCCCCCCCCCCCCCCCCCCC5CCCCCCCCCCCCCCCCCC5C*CCCCCCCCCCCCCCCCCC5*CCCC5CCCCCCC*CCCCCCCCCC*CCCCCCCCCCCCCCCCCCCCCCCCCCCCCCCCCC*CCCCCCCC5CCC*CCCCC*CCCCCC5CCCCCCCCCCCCCCCCCCC5CCCCCCCC*CCC5CCCCCCCCCCCCCCCCCC5CCCCC5*CCC5CCC5CC*C*CCCCC*CCCC*C*C5CCCC5555CCCCCCC*5C5**5*CC**C5555*5555C55555C*5555***##
@VH01349:24:AACVJTHM5:1:1105:43624:8024 2:N:0:AGGTGAGA+CGCATAGA
CTGTTCGGACTACAAGGGTTTCTAATCCTGTTTGCTCCCCACGCTTTCGCACCTCAGCGTCAATACTTGTCCAGCGAGTCGCCTTCGCCACTGGTGTTCTTCCGAATATCTACGAATTTCACCTCTACACTCGGAATTCCACTCGCCTCTCCAAGATTCTAGCTACCTAGTTTCGAGGGCTATTCCGGGGTTGAGCCCCGGGCTTTCACCCCCGACTTGAGTAGCCGCCTACGTGCGCTTTACGCCCACTAATTCCGAACAACGCTAGCTCCCTCCGTATTACCGGGGGTGCTGGCACGTG
+
CCCCCCCCCCCCCCCCCCCCCCCCCCCCCCCCCCCCCCCCCCCCCCCCCCCCCCCCCCCCCCCCCCCC5CCCCCCCCCCCC5CCCCCCCCCCCCCCCC*CCCCCCCCCCCCCCCCCCCCCCCCCCC*CCCCCCCCCCC*5C*CCCCCCCCCCCCCCCCC5CCCCCCCCCCCCCCCCCC5CC*CCCCC5C*CCCC5*CCCCCCCCCCCCCC*CCCCCCCCCCCCCCCCCCCCCCCC5CCCCCCCCCCCC*CCCCCCCCCCCCCCC*CCC*CC5CCC*5C*CCC5CC**5*C5C5CCCCC5##
@VH01349:24:AACVJTHM5:1:1105:46843:9349 2:N:0:AGGTGAGA+CGCATAGA
CTGTTCGGACTACTGGGGTTTCTAATCCTGTTTGCTCCCCACGCTTTCGCACCTCAGCGTCAGTACCGAGCCAGTGAGCCGCCTCCGCCACTGGTGTTCCTCCGAATATCTACGAATTTCACCTCTACACTCGGAATTCCACTCACCTCTCTCGGACTCAAGACATCCAGTATCAGAGGCGGTTCCGGGGTTGACCCCCGGGATTTCACCCCTGACTTAAATATCCGCCTACGTGCGCTTTACGCCCAGTAATTCCCAACAACGCTAGCCCCCTTCGTATTACCGCGGCTGCTGGCACGCC
+
CCCCCCCCCCCCCCCCCC5CCCCCCC5CC*CCCCCCCCCCCCCCCCCCCCCCCCCCCCCCCCCCCCCCCCCCCCCCCCCCC5CCCCCCCCCCC5CCCC5CC*CCCCCCC5CCCCCCCCCCCC5CCCC*CCCCCCCCCCC5CCCCCCCCCCCCCCCCCCCCCCCCCCCCCCCCCCCCCCC5CCCCCCCCCCCCCC*CCCCC5CCC5CCCCC*CCC*CC55CCCCCC5CCCCCCCCCCC*CC*CC*5CCCC5CCCC*C*5*55555555C55*C555555*C555*5*5*55C5CCCC5CC##
@VH01349:24:AACVJTHM5:1:1105:37621:11413 2:N:0:AGGTGAGA+CGCATAGA
CTGTTCGGACTACTGGGGTTTCTAATCCTGTTTGATCCCCACGCTTTCGTGCCTCAGTGTCAATATTCGTGTAGCCAGCTGCCTTCGCAATTGGTGTTCAATGTCATATCTAAGCATTTCACCGCTACATGACATATTCCGCTTACCTCCACGATATTCAAGACTCATAGTATGAATGGCAGTTCCCAAGTTAAGCTCGGGGATTTCACCACTGACTTTCCAACCCACCTACGCACCCTTTAAACCCAGTCAATCCGGATAACGCTTGCACCCTCCCTATTACCGCGGGTGCTGGCACGGT
+
5C555555*CCC55*C5C55CC5555*55555555555555C*5CC5555*C5*5CCC555C*555CC55C5C5*555CCC**555C5C5CCC5C*CCC*C5*C5CCC5555*5*55555C55**55*555555C5555C*5**555555*555555*5555555*55*5*55*55555**555***555555555555555555555555C555CC555CC*5C55555C555555*555555C5*5C5*55555555**5*555555555CC55**5**5**5*55*555555*555##
@VH01349:24:AACVJTHM5:1:1105:52031:11507 2:N:0:AGGTGAGA+CGGATAGA
CTGTTCGGACTACTGGGGTATCTAATCCCGTTCGCTCCCCTAGCTTTCGCGCCTCAGCGTCAGTGTCAGCCCAGCAACCCGCCTTCGCCACCGGTGTTCCTCTCGATATCTACGCATTTCACCGCTACACCGAGAATTCCAGTTGCCCCTTCTGCACTCTAGCCTCGCAGTATCAGTTGACCTTTCCGAGTTAAGGCGGGAGATTTCACAACTGACTTGCGATGGCCGCCTACGGGCCCTTTACGCCCAGTAAATCCGAACAACCCTTCCTGCCCCCGTATTACCGCCGCTGCTGGCACCG
+
CCCCCCCCCCCCCCCCCCCCCCCCCCCCCCCCCCCCCCCCCC5CCCCCCCCCCCCCCCCCCCCC*CCC5CCCCCCCCCCCCCCCCCC*CCCCCCCCCCCCCCCCCC5C*CCCCCCCCC*CCCCCCCCCCCCCCC*CCCCC5C5CC*C*CCC5C5C5CCCC5C5CC555*C***5C*5CCCC*5CC5CC5CCCCC*55*CCC5C5CC5C5C5555C5555*55C5CC5C*55*55*55*55555*5*5**55555**555555555555*5C5555**5*55C55555*555*5555*55##
@VH01349:24:AACVJTHM5:1:1105:47127:11564 2:N:0:AGGTGAGA+CGCATAGA
CTGTTCGGACTACAGGGGTTTCTAATCCTGTTTGCTCCCCACGCTTTCGCGCCTCAGCGTCAGTTACACACCAGAAAGCCGCCTTCGCCACTGGTGTTCCTCCACATCTCTACGCATTTCACCGCTACACCTGGAATTCCGCTTTCCTCTTCTGTACTCAAGTTCTCCAGTTTCCAATGACCCTCCACGGTTGAGCCGTGGGCTTTCACATCAGACTTAAAGAACCGCCTGCGGGGGCTTTACGCCCAATAATTCCGGACAACCCTTGCCACCTACGTATTACCGCCGCTGCTGGCACGAT
+
CCCCCCCCCCCCCCCCCCCCCCCCCCCCCCCCCCCCCC55C5CCCCCCCC*CCCCCC5CCCCCCCCCC*CCCC*5CCCCCCCCCCC5CCCCCCCCCCCCCCCCCCCCCCCCCCCCCCCC5CCCCCCCCCC*CCCCCCCCCCCCCCCCCCCCCCCCCCCCCCCCCCC*CCCCCCCCCCCCC5CCCCCCCCCCCCCCC5*CCCCCCCC*5CCCCCCCCC5CCCC5CCCCC*C55C*C*5CC*CCC5C5*CC5*C5C5CC55C555*55C555C*CCC*5C5*555*55**5555555*555##
@VH01349:24:AACVJTHM5:1:1105:62749:13249 2:N:0:AGGTGAGA+CGCATAGA
CTGTTCGGACTACAAGGGTTTGTAATCCCGTTCGCTACCCTCGCTTTCGCTCCTCAGCGTCAGGTCAAGCCCAGAAGACCGCCTTCGCCACTGGTGTTCTTCCCAATATCTACGCATATCACCGCTACACTGGGAATTCCATCTTCCTCTCCTTGCCTCAAGTACATCAGTATCAACTGCAATCCTGCGGTTGACCCGTCGGCTTTCACACCTCACTTGGTCTACCGCCTACGAGCTCTTTACGCCCAGTAATTCCGGACAACGGTCGCCGCCTACGGATTACCGGCGCTGCTGGCACGTG
+
CCCCCCCCCCCCCCCCCCCCC*C5CCCCCCCCCCCCC5CCC*C5CCCCC*C*CCCCC*CCCC5CCCCCC55CCCCCCCC5CCCCCCCCCCC5CCCCCC5CCCCCCCCCCCCCC*CCC5C555CCCCCCCCC5CCC55*CCCCCCC5CCCCCCCCC5*CCCCCCC*55*CCCCCCC*C*5*CCCCCC**CCC55C*CCC*555C5CCCCCC*55*CCCCCCCCCCC5C5CC5CCC**CCCCCC55CC5CCCC*CCC*CCCC5C55*C55CC55CCCCC**5**555**55C5C5C555*5##
@VH01349:24:AACVJTHM5:1:1105:10089:15502 2:N:0:AGGTGAGA+CGCATAGA
CTGTTCGGACTACTGGGGTTTCTAATCCTGTTTGCTCCCCACGCTTTCGCGCCTCAGCGTCAGATACGGTCCAGATGGCCGCCTTCGCCACCGGTGTTCTTCCCAATATCTACGAATTTCACCTCTACACTGGGAATTCCACCATCCTCTCCCGCTCTCCAGCCATCCAGTATGAACCGCAATTCGCATGTTGAGCCCAGGCCTTTGACGGCTAACTTAAATTGCCGCCTACGGGGCCATTACGCCCAGTAATTCCGAACAACGCTTGCCCCCTTCGTCTTACTGCGGCTGGTGGCACCTA
+
CCCCCCCCCCCCCC*CCCCCC*CCCCCCCCCCCC5C5C55CC5CCCC5C*CC555C5C*CCCCC*C*5*5*555CC55*5C*C5C55CCCCC*CCCCC*CCCC5*555*5CCCCCC5C**CCC5CCCCC55*C5*5555*5*5CC55CC5555C5C*CCC5*555CCC*C55C*55555C5*55C*55*555555*5*5*555*55555555C555C5C55**55*5*5555**5*55*55*555*5555555**5555555**5555*5*55555555555***555*55*5555**5##
@VH01349:24:AACVJTHM5:1:1105:27396:15540 2:N:0:AGGTGAGA+CGCATAGA
CTGTTCGGACTACTAGGGTTTCTAATCCTGTTTGCTCCCCACGCTTTCGTGCATGAGCGTCAGTGTTGGCCCAGGAGGCTGCCTTCGCCATTGGTGTTCCTCCACATCTCTACGCATTTCACCGCTACACGTGGAATTCCACCTCCCTCTGCCACACTCGAGCCCCGTAGTTTCGAGCGCAATTCCCAAGTTAAGCTCGGGGATTTCACACTCGACTTGCGAGCCCACCTGCGCACACTTTACGCCCAGTAATTCCGATTAAGGCTCGCACCCTACGTATTACCGCGGCTGCTGGCACGGA
+
C5CCCCCCCCC5CCCCCCCCCCCCCCCCCCCCC5CCCCC*CCCCCCCCCCCCCCCCCCCCCCCC*CCCC*CCCCCCCCCCC*CCCCCCCCCCCCCCCCCCCCCCCCCCCCCC5C5CC*CCCC5CCCCCCCCCC5CCCC5CC5CCCCCCCCCCCCCCCCCCC5CC*CCCCCCCCCCC5CCCCCCCCCCCC*CCCCCCCCCCCCC5CCCC5CCCCCCCCCC*CCC*5CCCCCCCC*CCCCCCCCCCC5C5C*CC5CCC5CC5C5555C**C5*C5CCC**CCCCC555CC*CCCCC*CC5C##
@VH01349:24:AACVJTHM5:1:1105:19538:16164 2:N:0:AGGTGAGA+CGCATAGA
CTGTTCGGACTACAGGGGTTTCTAATCCTGTTTGCTCCCCATGCTTTCGCGCCTCAGCGTCAGTTACAGCCCAGTAAACCGTCTTCACCACCGGTGTTCTTCCACATATCTACGCATTTCACCGCTACACGTGGAATTCCGTTTACCCTAACTGCACTCTAGCTGGAGAGTTTCAAATGCAGCTCCGAGGTTGAGCCCCGGAATTTCACATCTGACTTTTCCAACCCCCTACGCGCCCTTTTCGCCGAGTAATTCGGATCAATCCTTGCACCCTCCGTATTACCGCAGCTGCTGGGACCAC
+
CCC5CCCCCCCC*C*CCCCCC5CC*CCCCCCCCC*CCCCCC555CCCCCCCCCCCCCCCCCCCCCCCCCCCCCCCCCCC*CCCCCCC5*CCCCCCCCCCCCC*CCCCCC5CCCC*C5CCCCC**CCCCCCCCCCCCCCCCCCCCCCCC*CCCCC*CCCC5CCCCCCC*CC5CCCC*CCC*CC*C5CCCC*CCCCC5C5C5CCC5CCCCCCCC55CCCCCCCC*5*5*55555*55*5*555*55***CCC5*555*5555555**55*5C5*C55555*5*5CC55555C5CCCC*CC*##
@VH01349:24:AACVJTHM5:1:1105:73523:16448 2:N:0:AGGTGAGA+CGCATAGA
CTGTTCGGACTACTAGGGTTTCTAATCCTGTTCGCTCCCCACGCTTTCGCGCCTCAGCGTCAGTTACAGACCAGAGAGCCGCCTTCGGCACTGGTGTTCCTCCACATCCCTACGCATTTCACCGCTACACGTGGAATTCCGCTCTCCTCTTCTGCACTCAAGTTCCCCAGTTTCCAATGACCCTCCCCGGTTGAGCCGGGGGGTTTCACATCGGACTTAAGGAACCGCCTGCGCGCGCTTTACGCCCAATAATTCCGGACAACGCTTGCCACCTACGTATTACCGCGGCTGCTGGCACGAC
+
CC5CCCCCCCCCCCC*C5CCCCCCCCCCCCCCC5CCCCCCCCC*CC*CCCCCCCCCCCCCCCCCCC*C5C5*C*55C5C55*CCCCC5CC*CCCCCCCCCCCCCCCCCCCCCCCCCCCCCCCCC*C*CCCCCCCCCCCCCCCC5CCCC5CCCCCCCCCCCCC*C55CCCCCCCCCC*CCCCCCCCCC*C5C5*CCCC5CC*C*CCCCCCC5C5CCCCC5C**CCCC5CCCC*5*5C5*CCCCCC5CCCCCC5CCCC*CCC5C*C*C5CCCC5CCCCCCCCCC*C5C5CCC55CC55*CC##
@VH01349:24:AACVJTHM5:1:1105:19557:17206 2:N:0:AGGTGAGA+CGCATAGA
CTGTTCGGACTACAAGGGTATCTAATCCTGTTTGCTCCCCCTGCTTTCGCAGCTCAGCGTCAGTTATCGGCCAGTGAGGCGCCTTCGCCACTGGTATTCCTCTCGATATCTACAGATTTCACCCTTACACCGAGAATTCGCCTCACCTCTCCGATACTCAAGCCGTGTAGTTTCTACTGCAGTTCCAAGGTTGAGCCTTGGGATTTCACACCGGACTTACACAGCCGCCTACCTGCCCTTTTCACCCAATAAATCCGAACAACGCTGGCCGCCTGTGTATTACCGCGGCTGCTGGCACACG
+
CCCCCCCCCCCCCCCCCCCCCCCCCCCCCCCCCCCC55CCCCCCCCC5CCCCCC5CCCCCCCCCCCCCCCCCCCCCCCCCC*CCCCCCCCCCCCCCCCCCCCCCCCCCCCCCCCCCCCCCCCCCCCCCCCCCCCCCCC55C*CC*C*CCC55CCCCCC*CCC*CCCCC5CCCCCC5*C555CCC5CCC55*CCC*555CCCCCCCC*C5*55*555555555555CC5CC55*5555C555*C555CC*55555555555555**5*55555555*5*5*55**5*555555*555555##
@VH01349:24:AACVJTHM5:1:1105:60022:18815 2:N:0:AGGTGAGA+CGCATAGA
CTGTTCGGACTACCAGGGTTTCTAATCCTGTTTGCTCCCCACGCTTTCGCTCCTCAGCGTCAGTACCGGCCCAGAGAACCGCCTTCGCTACTGGTGTTCCTCCCGATATCTCCGCATTTCACCGCTACACCGGGAATTCCATTCTCCTCTACCGGACTCGAGTCACAATAGTTTCGACTGCAGTTCCGAGGTTGAGCGTCGGAATTTCACAGCCGACTTACTGAACCGCCTACGAGCTCTTTACGCCCAATGATTCCGGACAACGCTCGCCCCCTACGTATTACCGCGGCTGCTGGCACAT
+
CCCCCCCCCCCCC5CCCCCCCCCCCCCCCCCCCCCCCC*CCCCCCCCCCCCCCCCCCCCCCCCCCCC*CC5CCCC5CCCCCCCCCCCC5CCC*CCCCCCCCC5*CC55C5C*CC*CCCCCCCCCCCCCCCCCCCC5CCCCCCCCCCCCCC5CCCCCCCCCCCCCCCCCCCC*CCC5CCCC5CCCCCCCCCCCC*CCCCCCCCCC5C*CCCC5CC55CCCCCCCCCCCC*CCCC5*C*C*5CC55CC*CCCCC5CCCC*C**C555*555555*55555C555C5555C5CC5CCCCCCC##
@VH01349:24:AACVJTHM5:1:1105:37811:20045 2:N:0:AGGTGAGA+CGCATAGA
CTGTTCGGACTACAAGGGTTTCTAATCCTGTTTGATCCCCACGCTTTCGTGCCTCAGTGTCAATATTCGTGTAGCCGGCTGCCTTCGCAATTGGTGTTCTATGTCATATCTAAGCATTTCACCGCTACATGACATATTCCGCTAACCTCCACGATATTCAAGACTGATAGTATCAATGGCAGTTCCCAAGTTAAGCTCGGGGATTTCACCACTGACTTTCCAACCCACCTACGCACCCTTTAAACCCAGTGAATCCGGATAACGCTTGCACCCTCCGTATTACCGCGGCTGGTGGGACGTC
+
CCCCCCCCCCCCCCC5CCCCCCCCCCCCCCCCCCCCCCCCCCCCCCCCCCCCCCCCCCCCCCCCCCCCCCCCCCCCCCCCCCCCCCC5CCCCCCCCCCC5CCC5CCCCCCCCCC5CCCCCCCCCCCCCCC5CCCCCCCCCCCCCCCCCCCCCCCCCCCCCCCCCCCCC5CCCCCCCCCCCCCCCCC5CCCCCCCC5CCCCCCCCCCCCCCCCCCCCCCCCCCCCC5CCCCC5CCCCCCCCCCCCC5CCCCCCCCCCC5CCCCCCCCCCCCC5CC*CCCCCCCCCCCC5CCC*CCC*CC5##
@VH01349:24:AACVJTHM5:1:1105:19803:22185 2:N:0:AGGTGAGA+CGCATAGA
CTGTTCGGACTACTAGGGTATCTAATCCCGTTTGCTCCCCTGGCTTTCGCTCCTCAGTGTCAATGCCGGTCCAGGATGCCGCCTTCGCCACCGGTATTCCTCCAGATATCTACGCATTTCACCGCTACACCTGGAATTCTGCATCCCTCTCCCGGATTCAAGCCATCCAGTATCGGATGCAGTTCCCAAGTTGAGCCTGGGGATTTCACATCCGACTTACTTGGCCACCTACGAGCCCTTTACGCCCAGTTATTCCGAACAACCCTTGGCCCCCCCGTATTACCGCGGGTGCTGGCACGTT
+
CCCCCC5CCCCCCCCC*CCCCCCCCCCCCCCCCCCCCCCCCCC5CCC5CCCCCC*CCCCCCCCCCCCC*CCCCCCCCCCCCCCCCCCC*C*55CCCCCCCCCCCCCCCCCCCCCCCCCCCCCCCCCCCCCCCC5*CCCCCCCCC5CCC*CCCCCCCCCCCCCCCCCC5CC*CCC5CCCCCCCCCCCCCCC5C5CCCCCCCCCC*CCCCCCCCCCCCCCC*CCCCC*C5*CCC5CCCCCCCCCCC*CCC5C*CC5CCCCCCCCC***5**5**5CCCC*5555555555***555555CC##
@VH01349:24:AACVJTHM5:1:1105:40462:22658 2:N:0:AGGTGAGA+CGCATAGA
CTGTTCGGACTACTGGGGTTTCTAATCCTGTTTGCTCCCCACGCTTTCGCGGATGAGTGTCAGAACTGGCCCAGCGAGCCGCCTTCGCCACCGGTGTTCTTCCTGATATCTACGCATTCCACCGCTACACCAGGAATTCCGCTCGCCTCTACCAGTCTCTAGTCTTCCAGTATCCTATGCACATCCGGAGTTGAGGCCCGGGATTTCACACAGGACTTAAAAGACCACCTGCCCGCGCTTTACGCCCAGTAATTCCGAACAACGCTTGCACCCTCCGTCTTACCGCGGCTGCTGGCACGTC
+
CCCCCC5CCCCCCCCCCCCC5*CCCCCCCCCCCCCCC*CC5CCCCCCCCCC5CCC5CC5CCCCCCCCCCCCCCCCCCCCCC*CCCCCCC5CCCCCCCCCCCCCCCCCCCC5CCCCCCCCCCCCCCCCCC5CCCCCCCCCC*CCCCCCCCCCCCCCCCCCCCCCCCCC*CCCCCCCCCCCCCCCCC5C*CCCC*CC*CCCCC*CCCCCCCCCCC5*CC5*C*CC*55CCC5CC*55C5C555CCC*55CCCCCCCCCCCCCCCCCC5C*CC*55C5*5C**CC**CC5CCCC5C5CCCCC##
@VH01349:24:AACVJTHM5:1:1105:7003:22828 2:N:0:AGGTGAGA+CGCATAGA
CTGTTCGGACTACCGGGGTTTCTAATCCTGTTTGCTCCCCACGCTTTCGAGCCTCAGCGTCAGAAATGTTCCAGAGCGCCGCCTTCGCCACCGGCCTTCCTCCCGATCTCTACGCATTTCACCGCTACACCGGGAATTCCGCGCTCCTCTCCCATCCTCTAGCTGAGCAGTCCCCTCTGCACCTTCCAGGTTAAGCCTGGAGATTTCACGGAGGGCTTACCCAACCGCCTACGCTCCCTGTACGCCCAGTAAATCCGAACAACGCTTGCCACCTTCGTATTACGCGGGCTGCTGGCACGTG
+
CCCCCCCCCCC55CCCCCCCCCCCCCCCCCCCCCCCCCCCCCCCC5CCCCCCCCCCCCCCCCCCCCCCCCCCCCCCCCCCCCCCCCC*CCCCC*CCCCCCCCCCCCCCCCC*55CCCCCCCCCCCC5CCC*CCCCCCCCCCCCCCCCCCCCC5CCC5CCCCCCCCCCCCCC5CCCCCCCCCCCCCCCCCCCCCC5CCCCC5CCCCCCCCCCCCCC*CCC5C*CCCCCCCCCCCCCCCCCCCCCC*C5CCCCCCC5CCCCCCC55CCCCCC555CC5CCC*55C***5**CCCCCC5CCC##
@VH01349:24:AACVJTHM5:1:1105:33493:23983 2:N:0:AGGTGAGA+CGCATAGA
CTGTTCGGACTACACGGGTATCTAATCCTGTTTGCTCCCCACGCTTTCGAGCCTCAGCGTCAGAAATGTTCCAGAGCGCCGCCTTCGCCACCGGCCTTCCTCCCGATCTCTACGCATTTCACCGCTACACCGGGAATTCCGCGCTCCTCTCCCATCCTCTAGCTGAACAGTCCCCTCTGCACTTTCCAGGTTAAGCCTGGAGATTTCACGGAGGGCTTATCCAACCCCCTACGCTCCCTGTACGGCCAGTAAATCCGAACAACGCTTGCCACCTTCGTATTACCGCGGCTGCTGGCACGTA
+
CCCCCCCCCCCCCCCCCCCCCCCCCC5*CCCCCCCCCCCCCCCCCCCCCCCCCCCCCCCCCCCCCCC*CCCCCC5CCCCCCCCCCCCCCCCCCC*CCCCC*CCCCCCCCC5CCCCCCCCCCCCCCCCCCCCCCCCCCCCCCCCCCCCCCCCCCCC5CCCCCCCCCCCC5CCCCCCCCCC5CCCCCCCCCCCCCCC*CCC5CCCCCCCCCCCCCCCCCCCC*CCCC**CCCCCC*CCCCCCCCCC*5*CCC5C*C5CC5C55C5CCCCCC5C5CC5C*CCCCC5CCCC*CC5CCCCCCC5##
@VH01349:24:AACVJTHM5:1:1105:70077:24930 2:N:0:AGGTGAGA+CGCATAGA
CTGTTCGGACTACAGGGGTATCTAATCCTGTTTGCTCCCCACGCTTTCGAGCCTCAGTGTCAGAAACGTTCCAGAGCGCCGCCTTCGCCACCGGCCTTCCTCCCGATCTCTACGCATTTCACCGCTACACCGGGAATTCCGCGCTCCTCTCCCGTCCTCTAGCCAGGCAGTCGCCCCCGTCCTTTTCAGGTTAAGCCTGAAGATTTCCCGGAGGGCTTACCTAACCTCCTACGCTCCCTTTACCCGCAGTAAATCCGAACAACGCTTGCTACGCTCGTATTACCGCGGCTGCTCGCACGGT
+
CCCCC5CCCCC*CCC5CCCCCCCCCCCCCCCCC*CCCCCCCCCCCCCCCCCCCCCCCCCCCC5CCCCCCCCCCCCCCCCCCCCCCCCCCCC5CCCC5CC*CCCCCC5*CCCCCCCCCCC5CC5C*CCCCCCC5*CCCCC555CCCC*CCCCCCCCCCCC5CC5CC5CCC*CC**CCCC*5*C*CCC*C5CCCCCCCCC5CCCCCCCCCC*CC5CCCC5CCCCCCCC*5CCC55*CC*5CC5CC*555CCCC5*5*5CCC5CCCC55C5C*55*C*55*5C5**5555555C55*5*5**##
@VH01349:24:AACVJTHM5:1:1105:9388:25555 2:N:0:AGGTGAGA+CGCATAGA
CTGTTCGGACTACCCGGGTATCTAATCCTGTTTGATCCCCACACTTTCGTGCCTCAGGGTCAGTTACAGCCTAGTAAGCTGCCTTCGCTATAGGTGTTCTTGACGATATCTAAGCATTTCACCGCTACACCGTCAATTCCGCCTACCTCATCTGTACTCTAGCCACGCAGTATCAATCCCACCCTCCCAGTTAAGCCGGGATATTTCAGCACTGACTTACTTGGCCGCCTACGCACCCTTTAAACCCAATAAATCCGGACAACGCTCGCCACCTACGTATTACCGCGGCTGCTGGCACGCT
+
CCCCCCCCCCCCCCC*CCCCCCCCCCCCC*CCCCCCCCCCCCCCCCCCCCC*CCCCC*CCCCCCCCC5CCCCCCCC5CCCCCCCCCCCC5CCCCCCCCCCC*CCCC5CCC5CCC*CCCCCC5CCCCCCC*CCCCCCCCC5C5CCCCCCCCCCCCCCCCCC*C5CCCC*CCCCCCC5C*5CCCC5CCC5CCCCCC5*55CCCCCCCCCCCCC5CCCCC5CC5C5CC5C*5CC*C5CCC5CCCCC555CCCCC*5C5CC5CCCC*5*CCCCC55CCCCC5CC*55*55555C55C5C*CC5##
@VH01349:24:AACVJTHM5:1:1105:37015:25611 2:N:0:AGGTGAGA+CGCATAGA
CTGTTCGGACTACCGGGGTTTTTAATCCTGTTTGCTCCCCACGCTTTCGTGCATGAGCGTCAGTGCAGGCCCAGGGGATTGCCTTCGCCATCGATGTTCCTCCGCATATCTACGCATTTCACTGCTACACGCGGAATTCCATCCCCCTCTGCCGCACTCCAGCGATGCAGTCACAAATGCAGTTCCCAGGTTGAGCCCGGGGATTTCACATCTGTCTTACATCACCGCCTGCGCACGCTTTACGCCCAGTAATTCCGATTAACGCTTGCACCCTACGTATTACCGCGGCTGCTGGCACGTG
+
CCCCCCCCCCCC*CCCCCCCCCCCCCCCCCCCCC5CCCCCCCCCCCCCCCCCCCCCCCCCCCCC**CCCCCCCCCCCCCCCCCCCCCCC5CCCCCCCCCCC5CCCCCCCCCCCCCCCCCCCCCCCCCCCCCCCCCCCCCCCCCCCCCCCCCCCCCCCCCCCCCCCCCCCCCCCCCCCCCCCCCC5CCCCCCCCCCCCCCCCCCCCCCCCCCCCCCCCCCC5CCCCCCCCCC5C5CCC*CCCCCCCC5CCCCCCCC5CC5**5555CCCCCC*CCC555CCC5C555*5CCCCC*5*CCC##
@VH01349:24:AACVJTHM5:1:1105:18174:26274 2:N:0:AGGTGAGA+CGCATAGA
CTGTTCGGACTACAAGGGTATCTAATCCTGTTCGCTCCCCACGCTTTCGCTCCTCAGCGTCAGGACAGGCCCAGCAAGCCGCCTTCGCCACCGGTGTTCCTCCTGATATCTGCGCATTTCACCGCTACACCAGGAATTCCACTTGCCCCTGCCTGCCTCTAGCCGGCCCGTATCCACCGCAGACCCACGGTTAAGCCGCGGGCTTTCACGGCAGACGCGACCAGCCGCCTACCAGCTCTTTACGCCCAATAATTCGGCACAACGCTCCCGCCCTACGTATTACCCCGGGTGCCGGCACGAT
+
CCCCCCCCCCCCCCC*CCCCCCCCCCCCCCCCCC5CCCCCCCC5CCCCCCCCCCCC*55CCCC5C5CCCCCCCCCCCCCC5CCCCCCC5CCC5CCCCCCCCCCCCCC*CCCCCCCCCCCCCCCC5CCCC**CCCCCCCCCCCCCCCCCC5C*CCCCCC5CCCCCCCCCCCCCCCCCCCCCCCC*5CCCCCCCCCC*CCCCCCCCCCCCCC5*CCCCCCCCCCC*5CCCCCCC*CCCCC5CCCC5CCCCC5*CCCC*CCC*CC*C*C**5CC5**CC*5CCCC5C**5**CC555*C5*5##
@VH01349:24:AACVJTHM5:1:1105:18307:26634 2:N:0:AGGTGAGA+CGCATAGA
CTGTTCGGACTACACGGGTTTCTAATCCCGTTCGCTCCCCATGCTGTCGCGTCTTAGCGTCGGGTGGGGCCCACGGCATCGCCTTCGCCTCTGGTATTCCTCCGGATATCTACGCATTTCACCACTACACCCGGAATTCTATGCGCCTCTACCGTCCTCTACTCGGGAAGTATCCCCTGCACTCACCCGGTTTAGGCAGGTGGTTTCACATAAGAATTGCCCAACCCCCTGCACGCCCTTTAACCCCACTAATTCCGGACAAACCGTGTGTCCTACCTGTTACCCCGGGTGCTGGGACGTG
+
5CCCCCCCCCCCCCCCCCCCCCCCCCCCCCCCCCCCC5CCCCCCCCCCCCCCCCCCCC*CCCCC***CC5C*5*C*5C*55*CCCCCCC*5C*CC55C*CCC5C5*C***55555*555*5555555*5555555555555C****C555555C5555555*55CC55C5*CC55CCCCCCC5555555C5555**555555*C*5*555****5*555*55*5*55*5*5555*5*55555***5*5*5*55*55**5*55**5*5*555*5555*****5*55*55**555**555*##
@VH01349:24:AACVJTHM5:1:1105:48604:28224 2:N:0:AGGTGAGA+CGCATAGA
CTGTTCGGACTACTCGGGTATCTAATCCTGTTCGCTCCCCACGCTTTCGCGCCTCAGCGTCAGTTACACACCAGAAAGCCGCCTTCGCCACTGGTGTTCCTCCACATCTCTACGCATTTCACCGCTACACGTGGAATTCCGCTTTCCTCTTCTGTACTCAAGTTCTCCAGTTTCCAATGACCCTCCACGGTTGAGCCGTGGGCTTTCACATCAGACTTAAAGAACCGCCTGCGCGCGCTTTACGCCCAATAATTCCGGACAACGCTTGCCACCTACGTATTACCGCGGCTGCTGGCACGTT
+
CCCCCCCCCCCCCCCCCCCCC*CCCCCCC*CC5CCCCCCCCCCCCCCCCCCCCCCCCCCCCCCCCCCC*CCCC5CCCCCCCCCCCC*CCCCCC*CCCCCCCCCCCCCCCCCCCCCCCCCCCC*C*CCC5CCCCCCC5*C*CCCCCCCCCCCC5CCCCCC5CCCCCCCC5CCCC555C5CCC5*CCC5CC5C*CCCCCCC5CCCCCCCCCCC5CC5CCC*C5C5CC*CC5C555CCCCCCC5C5CC5CCCCCCCCCCCCCCCCC5CCCCC*C*CCC555CCCCCCC*CC*C*CC5C5C55##
@VH01349:24:AACVJTHM5:1:1105:30388:33298 2:N:0:AGGTGAGA+CGCATAGA
CTGTTCGGACTACTGGGGTTTCTAATCCTGTTTGCTCCCCTGGCTTTCGTGCCTCAGTGTCAGGTCTTGTCCAGGGACTCGCCTTCGCCACTGGTGTTCCACTTGATATCTACGCATTTCACTGCTACACCAAGTATTCCAGTCCCCCCTCCAAGCCTCCAGCAGAATAGTATCCCGTGACGTTTCGCAGTTAACGTGCGAGCTTTCACACCAGACTTACCCCACCACCTACGGACCCTTTACGCCCAGTGAATCCGAACAACGCTCGGGACCTCTGTATTACCGCGCCTGCTGGGACAGT
+
CCCCCCCCCCCCCC5CCCCCCCCCCCCCCCCCCC*CCC*CCCCCCCCCCCCCCCCCCCCC5CCCCCCCCCC5CCCC5CCCC*CCCCCCCCCCCCCCCCCCCCCCCCCCCCCC*C5CCCC5CCCCCCCCCCCCC*CCCCCC5CC*CCC5CCCCCC**CC5CCCCCCCCCC5CCCCC5CCCCCCCCCCCCCCCCCC**CCCCCC*CCCCCCCC*CCCCC5CCC**CC5CC5CC5C5CCCCCCCC**C*CC5C5CC*CCCCC5CCCCC*C5C5C*CCCCCC5CCCC5**C*CC555C5*C*5##
@VH01349:24:AACVJTHM5:1:1105:76496:35210 2:N:0:AGGTGAGA+CGCATAGA
CTGTTCGGACTACTAGGGTATCTAATCCTGTTCGCTCCCCTAGCTTTCGCGCCTCAGCGTCAGGACAGGCCCAGAGATCCGCCTTCGCCACCGGTGTTCCTCCTGATATCTGCGCATTTCAGCGCTACACCAGGAATTCCGATCTCCCCTACCTGCCTCTAGTCGGGCAGTATCGGATGCAGTCCCGAGGTTGAGCCGCGGGATTTCACATCCGACTTGCCAAACCGCCTACGCGCGCTTTACGCCCAATGACTCCGGACAACGCTCGCTGCCTACGTCTTACCGCGCCTGCAGGCACGAA
+
CCCCCCCCCCCCCCCC*5CCCCCCCCC5CCCCC*CCCCCCCCCCCCCCCC5CCCCC5CC5CC5**CCCCCCCCCCCC*CCCC5CCCCCC55CCCCCCCC5CCCCCCCCCCCCCCCCCCC55*5CCC*5CCCCCCCCCCCCCCCCCCC55CCCCCCC5C*5CC5CC5C5CC55C5CC55CCCCCC*5CCC*CCCC5C55C5CC5*C5CCC5CCCCC5CCC*CCCCCC*C5CCC**C55C5CCC*CC55C5CC**CCCC5*55C5C*555C55C5555*C5CC55*55*55555*5C55*5##
@VH01349:24:AACVJTHM5:1:1105:58318:35740 2:N:0:AGGTGAGA+CGCATAGA
CTGTTCGGACTACTAGGGTATCTAATCCTGTTTGCTCCCCACGCTGTCGCGCCTCAGCGTCAGCAATGACCCAGTCGGCCGCCTTCGCCACCGATATTCTTCCCGATCTCTACGCATTCCACCGCTACACCGGGAATTCCACCGACCTCTGTCATGCTCGAGCCGGGCAGTCGAAGAGGCAGCCCCACGGTTGAGCCGTGAGATTTCACCCCTTACTTACGCAGCCGCCTACGCGCCCTTTACGCCCAGTGATTCCGGACAACGCTCGCACCCTCTGTATTACCGCGGCTGCTGGCACATT
+
CCCCCCC5*CCCCCCCCCCCCCCCCCCCCCC5CCCCCCCCCCCCCCCCCCCCCCCCCCCCCCCCCCCCCCC5CCCCC5CCCCCCCCCCCC*CCCCCCCCCCCC*CCCCCCCCCC5CCCCCCCCC*CCCCCCCCCCCCCCCCCCCCC5CCC5CCCCCCC5CCCCCCCCCCCCCC55CCCCCC5CCCCCC*CCCCCC5CCCCC*CCCCCC5CCCCCCCCCCC*CCC5C55CCCCCC*CCCCCCCC5*C*C5CCCCC5CCCC*CCCC5CCC*CCCCCCCCCCC5CC**CCCCCCCC5CCCCC##
@VH01349:24:AACVJTHM5:1:1105:15732:36062 2:N:0:AGGTGAGA+GGCATAGA
CTGTTCGGACTACCCGGGTTTCTAATCCTGTTTGCTCCCCACGCTTTCGTGCCTCAGCGTCAGTGTTGATCCAGATGGCCGCCTTCGCCACGGATGTTCCTCCCGATCTCTACGCATTTCACCGCTACACCGGGAATTCCGCCATCCTCTATCACACTCTAGCTGGCCAGTATCCATCGGCATTCCCAGGTTGAGCCCAGGGCTTTCACCACAGACTTAACCAACCGCCTACGCACGCTTTACGCCCAGTAATTCCGATTAACGCTTGCACCCTTCGTATTACCCCGGCTGCTGGCACGTA
+
CCCCCCCCCCCCCCCCCCCCCCCCCCCCCCCCCCCCCCC5CCCCCCCCCCC*CCCCCCCCCCCCCCCCCCCCCCCCCCCCCCCCCCC*CCCCCCCCCCCCCCCCCCCCCCCCCCCCCCCCCCCC*CCCCCCCCCCCCCC*CCCCCCCC5CCCCCCCCCCC***CCC5CCCCCCCCCCCC*CCCCCCCCCCCCCCCCCCCC55*CCCCCC*CCCCCCCCCCCCCCC5CCCCCCCC*CC*5CCCC55CC*CC*5CC55*55CCCC5CCCCCCC5CCCCCCCC*CC****CC5CCC*5CC5C##
@VH01349:24:AACVJTHM5:1:1105:53338:36781 2:N:0:AGGTGAGA+CGCATAGA
CTGTTCGGACTACTCGGGTATCTAATCCTGTTTGCTCCCCACGCTTTCGCGCCTCAGGGTCAGTTACAGACCAGAAAGCCGCCTTCGCCACTGGTGTTCCTCCACATCTCTACGCATTTCACCGCTACACGTGGAATTCCGCTTTCCTCTTCTGCACTCAAGTTCCCCAGTTTCCAATGACCCTCCACGGTTGAGCCGTGGGCTTTCACATCAGACTTAAGGAACCGGCTGCGCGCGCTTTACGCCCAATAATTCCGGACAACGCTTGGCACCTACGTATTACCGCCGCTGGTGGCACGTG
+
*CCCC5CCCCCCCCCCCCCCC5CCCCCCCCC5CCCCCCCCCCCCCCC5CCCCCCCCC*CC*CCCCCCCC*CCCCCCC*555CCCCCCCCCCCCCCCCCCCC5CCCCC*CCCCCCCCCCCCCCCCCCCCCCCCCCCCCCC*CCC5CCCCCCCCC**CCC*CCCCCCCCCCCCCCCCCCCC5CC5CCCCCCCCCCC*CCCCCCCCCCCCCCCCC*CCCCCCCCC*CC***5C555*C55C5CC**C5*C55CC5C555555555555555*555CC5C5C5CC555*5*55C5*5CC5C5C##
@VH01349:24:AACVJTHM5:1:1105:67615:37046 2:N:0:AGGTGAGA+CGCATAGA
CTGTTCGGACTACAGGGGTTTCTAATCCTGTTTGCTCCCCACGCTTTCGCACCTCAGCGTCAGTAGCGGGCCAGTGAGGCGCCTTCGCCACTGGTGTTCTTGCGAATATCTACGAATTTCACCTCTACACTCGCAGTTCCACTCACCTCTCCCGGACTCGAGCCTCTCAGTATCGAAGGCAGTTCTGGAGTTGAGCTCCAGGATTTCACCACCGACTTAAGAACCCGCCTACGTGCGCTTTACGCCCAGTGATTCCGAGCAACGCTAGCCCCCTTCGTATTACCGCGGCTGCTGGCACGGC
+
CCCCCCCCCCCCCCCCCCCCCCCCCCCCCCCCCCCCCCCCCCCCCCCCCCCCCCC5C*CCCCCCC*CCCCCCCCCCCC5CC*CCCCCCCC5CCCCCCCCCCCCCCCCCCCCCCCCCCCC5CCCCCCCCC5CCCCCCCCCCCCCCCCCCCCCCCC5CCCCCCCCCCCCCCCCCCCCCCCC*C5C5CC*55CCCCCCCCCCCCCCCCCCCCCCCC*CCCCCCC5C*CCCCCCCC*CC*55CCCC*CCCCCCCCCCCCCCCCCCCC5CC5CCCCCCC5CC5C555C*5CCCCC5CC*CCCC*##
@VH01349:24:AACVJTHM5:1:1105:21734:37557 2:N:0:AGGTGAGA+CGCATAGA
CTGTTCGGACTACTAGGGTATCTAATCCTGTTTGCTCCCCACGCTTTCGTGGATCAGCGTCAGTGTTAGCCCAGGGGGCTGCCTTCGCCATCGGTGTTCCTCCAGATATCTACGCATTTCACTGCTACACCTGGAATTCCACCCCCCTCTGCCACACTCAAGTCTGCCAGTAACAAGCGCAGTTCCCAGGTTAAGGCCGGGGATTTCACACCTGTCTTAACAAACCGCCTACGCACGCTTTACGCCCAGTAATTCCGATTAACGCCTGCACCCTACGTATTACCGCGGCTGCTGGCAGGTT
+
CCCCCCCCCCCCCCCCCCCCCCCCCCCCCCCCCCCCCC5CC5CCCCCCCC**CCCCCCCCCCCCCCCCCCCCCCC5CCCCCCCCCCCCCCCCCCCCCCCCC*CCCC5CCCCCC5CCCCC5CCC*CCCCCCCC*CCCCCCCCC*C5CCCCCCCCCCCCCCCCCCCCCCCCCCCCCCCCCCCCCCCCCCCC5CCCCC*CCCCCC5CCC5CCCCCCCCCCCCCCCCCCC5CCCCC*5C5CCC5CCC55C55CC5CCCCCCCC*CCCC*C5*CC555C55CCCCCCC**CCC5C5CC5CCC*5##
@VH01349:24:AACVJTHM5:1:1105:74716:39791 2:N:0:AGGTGAGA+CGCATAGA
CTGTTCGGACTACTGGGGTATCTAATCCCGTTTGCTCCCCTGGCTTTCGCGCCTCAGCGTCAGTGTCGGTCCAGGATGCCGCCTTCGCCACCGGTGTTCCTCCAGATATCTACGCATTTCACCGCTACACCTGGAATTCCACATCCCTCTCCCCCACTCGAGCCTTCCAGTATCAGACGCAGTTCCCAAGTTAAGCCTGGGGATTTCACGTCTGACTTAGGAGGCCGCCTACGCGCCCTTTACGCCCAGTAATTCCGAACAACGCTTGCCACCTCTGTATTACCCCGCCTGCTGGCACAGT
+
CCCCCCCCCCCCCCCCCCCCCCCCCCC5CCCCCCCCCCCCCCC*CCCCCCCCCC5CC*CCCCCCCCCCCCCCCCCCC*C*5CCCCCC*CCCCC5CCCCCCCCCCCCCCCCCCCCCCCCCCCCCCCCCCCC*CCCC5CCCCCCCCCCCCCCCC**CC5CC5CCCCCCCCCCCCCCCCCCCCCCCCC5CC5CCCCCC*C5CCCCCCCC*CCCCCCCCCCCCC*CCC5CCCCCCCCC*CC5CC5CC*CCCCCCCCCCCCCCCCCCC555CCCCCCCCCCCC*5CCC5*CCCC5CCCCCCC5C##
@VH01349:24:AACVJTHM5:1:1105:51179:42839 2:N:0:AGGTGAGA+CGCATAGA
CTGTTCGGACTACCAGGGTATCTAATCCTGTTTGCTCCCCACGCTTTCGCGTCTCAGCGTCAGCAAAGATCCAGCAAGTCGCCTTCGCCACTGGTGTTCCTGCGAATATCTACGAATTTCACCTCTACACTCGCAATTCCACTTGCCTCTATCTTGCTCCAGACTTCTAGTTTTGGAGGGAGTTCCGAGGTTGAGCCTCGGGATTTCACCCCCAACTTACAAGTCCGCCTACACGCGCTTTAGGCCCAGTAAATCCGAACAACGCTAGCCCCCTTCGTATTACCGCGGCTGCTGGCACGTA
+
CCCCCCCCCCCCCCC5CCCCCCCCCCCCCCCCCCCCCCCCCC5CCCCCCCCC5CCCC5CCCCCCCC5CCCCCCCCCCC5CCCCCCCCC5CC55CCCCCCCCCCCCCC*CCCCCCCCCCCCCCCCCCCCCC5CCCCCCCCCCCCCCCCCCCCC5CCC*CCC*CCCCC*CCCCCCCCCCC55CCCCCCCCCCCCCCC*CCCC*5C*CCCC5C5CCC5CCCCCCC5CCCCCC5CCCCCCCCCCCCC55CCCCCC5*CCC5CCCCCC5*5C5*C*C555C5555*555*55*555*C*55CCC##
@VH01349:24:AACVJTHM5:1:1105:29422:45282 2:N:0:AGGTGAGA+CGCATAGA
CTGTTCGGACTACACGGGTTTCTAATCCTGTTTGCTCCCCACGCTCTCGCGCCTCAGCGTCAGGTACAGCCCAGAAAGCCGCTTTCGCCACTGGTGTTCCTCCCGATATCTACGCATTTCACCGCTACACCGGGAATTCCGCTTTCCTCTACTGCCCTCAAGCCAGGTAGTTTCTCCTCACCTGTCCCATTTAAGGCGGGAGCTTTCAAAAGAGAGTTTCCAAGGCGGCTACGGGCACTTTACGCCCAGTGATTCCGGGTAACGCTCGCTCCCTACGTATTACCGCGGCTCGTGGCACGGG
+
CCCC5CCCCCCCCCCCCCCCC5CCCCCCCCCCCC5CCCCCCCCCCCCCCCCCCC*CC*CCCCCCCCCC5CC5C55CCCCCC5CCCCC*C5CCCCCCCC5CC5CCCCC5CCCC5C55CCCCCC5C*CC*CC5*CCCCCCCC5CCCCC*CCCC*CC5*5CCCC*5CC5CCC5CCCCC5CCCCC5***5CC5*5555555555CC5CCCCC5C5*5*55*555*55***5*55*55*555**555555*5*55555C5*555*55***5*5555555*5*55555555555*C5*5555555##
@VH01349:24:AACVJTHM5:1:1105:63809:45509 2:N:0:AGGTGAGT+GGCATAGA
CTGTTCGGACTACAAGGGTTTCTAATCCCGTTTGCTCCCCTAGCTTTCGCGCCTCAGCGTCAGTGGCAGGCCAGAGAGTCGCTTTCGGCACCGGCGTTCCTCCTGATATCTACGCATTTCACCGCTCCACCAGGAATTCCACTCTCCCCTCCTGCACTCTAGCTGAGCAGTATCAGACGCAGTTCCCCGGTTGAGCCGGGGGATTTCACGTCCGACTTACTCGACCGCCTACGCGCTCTTTAGGCCCAGTGATTCCGAACAACCTTTGCACCATTCGTATTAGCGCGGCTGCTGGCACGAT
+
CCCCCCCCCCCCCCCC*CCCC*CCCCC*CCCCCC5CCCCCCCCCCCCCCCCCCCCCCCCCCCCCCC5CCCCC*CCCC*CCCCCCCC5*CCCCCC*CCCCCCCCCCCCCCC*CCCCC5CCCC5CCCCCCCCCCCCCCCCCCCCCCCC**CCCC*CCCCCC5CC5C5CCCC5CCC5*CCC*5C5CCCC5*CC*55C5C5*CCC5C*CCCC5CC5*5CC5CC*CC5CC5CCCCC5C****555*C5555555555CC*5C5C555*55555*5C55555*CCC55*5555C5CCCC55CCC*##
@VH01349:24:AACVJTHM5:1:1105:64396:48443 2:N:0:AGGTGAGA+CGCATAGA
CTGTTCGGACTACCCGGGTTTCTAATCCTGTTTGCTCCCCACGCTTTCGCACCTCAGCGTCAACAGTTGTCCAGTAAGTCGCCTTCGCCACTGGTGTTCTTCCGAATATCTACGAATTTCACCTCTACACTCGGAATTCCACTCGCCTCTCCAAGATTCTAGCTATGCAGTTTCAAAGGCAGTTCCGGGGTTGAGCCCCGGGATTTCACCTCTGACTTAAATAGCCGCCTACGTGCGCTTTACGCCCAGTAATTCCGAACAACCCTAGCTCCCTCCGTATTACCGCGGCTGCTGGCACGAG
+
CCCCCCCCCCCCCCCCCCCCCCCCCCCCCCCCC5CC5CCCCCCCCCCCCCCC*CCCCCCCCCCCCCCCCCCCCCCCCCCCCCCCCCCCCCCCCCCCCCCCCCCCCCCCCCCCCCCCCCCCCCCCCCCCCCCCC*CCCCCCC5CCCCCC*CCCCCC*CCCCCCCC5CCCCCCCCCC5CCCCCCCCCC5CCCCCCCCCCCCCC*CCCCCCC5CCC*CCCCCCCCCCCC5CCCC5CCCCCCCCCCCCCCCCCCCCCCCCCCC5CCC**5CC5*CCCCCCCCCC*CCCCCCC5CC*CCC5CCC##
@VH01349:24:AACVJTHM5:1:1105:64453:48651 2:N:0:AGGTGAGA+CGCATAGA
CTGTTCGGACTACAAGGGTATCTAATCCTGTTTGCTCCCCACGCTTTCGTGCTTTAGCGTCAGTGATAGGCCAGGCAACTGCCTTCGCCATTGGTGTTCTATCTGATATCTACGCATTTCACTGCTACACCAGATATTCCATTGGCCTCTCCTGCACTCAAGATTAATAGTATCAAAGGCAACTCCGGGGTTGAGCCCCGGGCTTTCACCTCTGACTTAAAAATCCGCCTGAGCACCCTTTACACCCAGTAAATCCGGACAACGGTTGCCCCCTACGTATTACCGCGGGTGCTGGCACGTA
+
CCCCCC5CCCCCCCCCCCCCC*CC5CCCCCCCCC5CCCC5CCC*CCCCCCCCCCCCC5CCCCCCCCCC5CCCC5CCCCCCC5CCC*CCCCCCCCCCCCCCCC*CCCC5CCCCC*55CCCCCCCCCCC5C*CCCCC5CCCCCCCC*C*C*CCCC*C55CCCCCCC5CCC5CCC5CCCCCC*CC5C55CC5CCCCCCCC*5*C*CCCCCCCCCCCCCCCCCCCCCCC5CCCC5CCCCCCC5C5CCCCCCCCCCCCCCCCCCCCCCC5CCCCCCCC*CCCCCCC55CCCCC*CCC5CC*CCC##
@VH01349:24:AACVJTHM5:1:1105:44457:48916 2:N:0:AGGTGAGA+CGCATAGA
CTGTTCGGACTACAGGGGTTTCTAATCCCGTTCGCTCCCCATGCTTTCGCGTCTGAGCGTCAGATATGGCCTAGCAAGTCGCCTTCGCCACAGGGGTTCCTCCGGATCTCTACCCATTTCACCACTCCACCCGGAATTCCACTTGCCTCTACCATCCTCTAGTTAGGCAGTCTCACCTGTCCTCTCCCCGTTGAGCGAGGAGCTTTCACACATGACTTACCCAACCGCCTGCACGCGCTTTACGCCCAGTAAATCCGGATAACCCTTGCCTCCTACGTTTTACCGCGGCTGCTGGCACGAC
+
CCCCCCCCCCCCCCCCCCCCCCCCCCCCCCCCCCCCCCCCCCCCCCCCCCCCCCCCCCCCCCCCCCCCCCCCCCCC*CCCCCCCCCCCCCCCCCCCCCCCC5CCCCCCCCCCC*CCCCCCCCCCCCCCC5CCCCCCCCCCCCCCCCCCCCC*55CCCCCCCC5CCCCCCCCCCCCCCCCCCCCCCCCCCCCC*CCCCCCCCC*CCCCCCCCCCCCCCCCC*5C*CCCCCCC*CCC5CCCCCCCCCCCCCCCC5CCCCCCCCC***CCC5CCCCCC*55CCC5C**C5C*CCCCC**555##
@VH01349:24:AACVJTHM5:1:1105:43510:49712 2:N:0:AGGTGAGA+CGCATAGA
CTGTTCGGACTACAGGGGTATCTAATCCTGTTTGCTCCCCACGCTTTCGTGCCTCAGCGTCAGTCATGGTCCAGTAAGCCGTCTACACCGCAGGTGTTCCTCCTGATATCTACGCATTTCACCGCTACACCAGGAATTCCGCTTACCTCTCCCATACTCCAGCATCCCAGTTTCCGGCGCACCCTCCCAGTTAAGCCGGGAGATTTCACACCAGACTTGGAACACCGCCTACGCACTCTTTACGCCCAGTAAGTCCGAACAACGCTCCCTGCGTACGTATTACCGCGGCTGCCGGCACGAA
+
CCCCCCCCCCCCCCCCCCCCCCCCCCCCCCCCC5CCCCC5CCC5CCCCCCCCCCCCCCCCCCCCCCCCCCCCCCCCCCCC5CCCCCCCCCCCCCCCCCCCCCCCCCCCCCCCCCCCCC*CCCCCCCCCCCC55C5CCCCCCCCCCCCCCCCC5CC5CCCCCC*CCCCCCCCCCCCCCCC5CCCCCC*CCC5CCCCCCC*CC55CCCC5C*5CCC5CC55CCCC55555CCCC5CC5C*CCCCCC5CCC*CCC*5C5C5C5*5**C*5**55555555*5555555*55*5*555*5555##
@VH01349:24:AACVJTHM5:1:1105:54038:49825 2:N:0:AGGTGAGA+CGCATAGA
CTGTTCGGACTACTAGGGTATCTAATCCCGTTTGCTCCCCACGCTTTCGCACCTCAGCGTCAGTACCGAGCCAGTGAGCCGCCTTCGCCACTGGTGTTCCTCCGAATATCTACGAATTTCACCTCTACACTCGGAATTCCACTCACCTCTCTCGCACTCGAGATTGCCAGTATGAGAGGCAGTTCCAGGGTTGAGCCCTGGGATTTCACCCCTCACTTAACAATCCGCCTACGTGCGCTTTACGCCCAGTAATTCCGAAGAACGCTAGCGCCCTTCCTATTACCGCCGGTGCTGGCACCGT
+
CCCCCCCCCCCCCCCCC*CCCCCCCCCCCCCCCC5C*CCCCCCCCCCCCCCC5CCCCCCC5CCCCC*CCCCCCCCCCCCCCCCCCCC5CCCCCCCCCCCCC*CCCCCCCCCCC5CCCCCCCCCCCCC*CCCCCCCCCCCCCCCCCCCCCCCCCC*CCC5CC*CCCCCCCCCC5CCCCCC*CCCCC5CCCCCCCC5*CCCC5CCC5CCCC*C5CCCCCC5CCCCCC*C*C5CC*CC*C*CCCCCCCCCCC555*C5C5C*5555C55555*5*555**55555555**5**555*55555##
@VH01349:24:AACVJTHM5:1:1105:35784:50923 2:N:0:AGGTGAGA+CGCATAGA
CTGTTCGGACTACCAGGGTTTCTAATCCTGTTCGCTCCCCACGCTTTCGCTCCTCAGCGTCAGTTACAGACCAGAGAGTCGCCTTCGCCACTGGTGTTCCTCCACATCTCTACGCATTTCACCGCTACACCTGGAATTCCACTCTCCTCTTCTGCACTCAAGTCTCCCAGTTTCCAATGACCCTCCACGGTTGAGCCGTGGGCTTTCACATCAGACTTAAAAGACCGCCTGCGAGCGGTTTACGCCCAATAATTCCGGATAACGCTTGCCACCTACGTAATACCGCGGCTCCTCGCACGGA
+
CCCCCCCCCCCCCCCCCCCCCCCCCCCCCCCCCCCCCC5CCCCCCCCCCCCCCCCCC5CCCCCCCCCCCCC*C*CCCCCCCCCCCCCCCCCCCCCCCCCCCCCCCCCCCCCCCCC5CCCCCCCCCCCCCC*CC55CCCCCCCCCCCCCCCCCCCCCCC5CCCCCCCCCCCCCCC*CC5CCCCCCC55CCCCCCCCCCCCCCC*C*5CCCCC55C5C*C5CCC55*5CCCC5CCCCCCCCCC*C5**CC555555*5*55555555555C555555555***5555CC5*5555*C555C##
@VH01349:24:AACVJTHM5:1:1105:23192:51586 2:N:0:AGGTGAGA+CGCATAGA
CTGTTCGGACTACCACGGTTTCTAATCCTGTTCGCTCCCCACGCTTTCGCGCCTCAGCGTCAGTTACAGACCAAAGAGCCGCCTTCGCCACTGGTGTTCCTCCACATCTCTACCCATTTCACCGCTACACGTGGAATTCCGCTCTTGTCTTCTGCACTCTAGTCCCCCAGTTTCCAATGACCCTCAACGGTTGAGCCGTGGGCTTTCACATCAGACTTAAAGGACGGCCTGCGCGCGCTTTACGCCCAATAATTCCGTATAACCCTTGCCACCTCCCTATTACCGCGGCTGGTGGCACGAG
+
C*CCC5CCCCCCCCC*C5CCC5CC5CCCCCCCCCCC5CCCCCCCC5CCCCCCCCCCC**C5CCCCCCCCC**CC5C555C*C5CCCCCCC*55CCCCC**CCCCCCCC55CC5*CCCCCCCCCC5CCC5CCCCCC5CCCCCCCCCC*CCCCC5C5CCCC*C5CC*CCC5*C5**5C5C*55C*CC*5*5*55555C55**555*55*555555555555555555*55*5*55555555555555*55*5*5555*5*5**5**5*55555555*555**55555*55*55**55*5*5##
@VH01349:24:AACVJTHM5:1:1105:56898:52419 2:N:0:AGGTGAGA+CGCATAGA
CTGTTCGGACTACTCGGGTATCTAATCCTGTTCGCTCCCCATGCTTTCGCTCCTCAGCGTCAGGTAATGCCCAGAGAACCGCCTTCGCCACCGCTGTTCCTCCTGATATCTGCGCATTCCACCGCTACACCAGGAATTCCGTTCTCCCCTGCATACCTCTAGTCCGCCCGTATCGGAAGCACGCTCAAGGTTGAGCCTTGAGTTTTCACTCCCGACGTGACGGACCGCCTACGAGCCCTTTACGCCCAATATTTCCGGACAACGCTCGGACCCTACCTATTACCGCGGCTGCTGGGACGCG
+
CCCCCC*CCCCCCCCCC*CCCCCCCCCCCCCCCCCCCCCCCCC*CCCCCCC5CCCCCCCCCCCCCCCC5CC5CCCCCCCC**CCCCCCC5CCC*CCCCCCCCCCCCC5CCCCCCCCCCCCCCCCC5CCCCCCCCCCC5CCCCCCCCCCCCCC5CCCCCCCC5CCCCCCCC5CCCCCCC*CC5CCCCCCC*CCCCCCCCCCCC*C5CCC*CCCCC5CCCCCCCCC*CCCCCC5*C*C**CCC*5555CCCCC**C555CCCC555555CC555CCCC*CCCCCCCC5555555C5*5C**##
@VH01349:24:AACVJTHM5:1:1105:47600:53346 2:N:0:AGGTGAGA+CGCATAGA
CTGTTCGGACTACAAGGGTTTCTAATCCTGTTTGCTCCCCACGCTTTCGCACCTCAGTGTCAGTATCAGTCCAGGTGGTCGCCTTCGCCACTGGTGTTCCTTCCTATATCTACGCATTTCACCGCTACACAGGAAATTCCACCACCCTCTACTGTACTCTAGTCGGCCAGTTTTCGATGCAGTTCCCAGGTTGAGCCCGGGGCTTTCACATCCAACTTAACCAACCACCTACGCGGGCTTTACGCCCAGTAATTCCGATTAACGCTTGCACCCTCTGTATTACCGCGCCTGCTGGCACATT
+
CCCCCCCCC5CCCCCCCCCCCCCCCCCCCCCCC*CCCCCCCCCCCCCCCCCCCCCCCCCCCCCCCCCCCCC5CCCCCCCCCCCCCCCC5CCC55CCCC5CCCCCCCCCCCCCCCCCCCCCCCCCC**CC5CCCCCCCCCCC*5CCC5CCCCCCCCCCC*CC5CC5C55CCCCCC*CCCC5CCCCCC5CC*CCCCC5CC5CC**CCC55C55CC5C5CCCC55555C5C555*C*5*55C5*C**555555C5555*555555*5C555C55555*5555555C55CCC555CCC55CCC##
@VH01349:24:AACVJTHM5:1:1105:42772:53858 2:N:0:AGGTGAGA+GGCATAGA
CTGTTCGGACTACTAGGGTTTCTAATCCCGTTCGCTCCCCACGCTTTCGTGCCTCAGTGTCAGAAACGAGCCAGTCACCTGCCTACGCCATTGGTGTTCCTCCTTATATCTACGGATTTCACTCCTACACAAGGAATTCCAGTGAGCTCTCTCGTTCTCGAGTTTCCCAGTTCGAATAATAGCCTTATGGTTGAGCCACAAGATTTCACTATTCGCTTAAAAAACCACCTACGCAACTCTTTACCCCCACTAAATCCGGATAACCGTTGGATCCTCCGTATTACCGCGGCTGCTGGCACAT
+
CCCCCCCCCCC5CCCCCCCCCCCCCC*CC5CCCCCCCCCCCCC5CCC5CCC*CCCCCCC5CCCCCCCCCCCCCCCCCCCCC5CCC5CCCCCCCCCCCCCCCCCCCCCCCCCCCCCCCCC5CCC5CCCCCCCCCCC5CCCCCCCCC*CCCCCCCCCC*5555CCC5C5CCCC5C5CC555CC5C5CC*CCCCCCCCC5C5CC**CCCCCCCCC5CC*CCCCC55CC5CC55CCC5CCC5CC*5CC*C5CC*5CCCC5CCCCCC*5*555*5555555CC*C****55*555555555555##
@VH01349:24:AACVJTHM5:1:1105:49323:53933 2:N:0:AGGTGAGA+CGCATAGA
CTGTTCGGACTACTCGGGTTTCTAATCCTGTTCGCTCCCCACGCTTTCGTGCCTCAGGGTCAGTTCCAGTCCAGAGAGTCGCCTTCGCCACTGGTGTTCCTCCTAATATCTACGCATTTCACCGCTACACTAGGAATTCCACTCTCCTCTCCTGCACTCAAGCCCTACAGATTCAAAGGCTTACTACGGTTGAGCCGTTGCCTTTGACGTCTGACGTATTGGGGCGCCTTCGCACCCTTTACGCCCAATGATTGCGGATAACGCTTGGCCCCTACGTATTACCGCGGCTGCTGGCACGTCA
+
CCCCCCCCCCCCCCCCCCCCCCCCCCCCCCCCCCCCCCCCCCCCCCCCCCCCCCCCCCCCC5CCCCCCCCCCCCCCCCCCCCCCCCC5CCCCCC5CCCCCCCCCCCCCCCC*C5CCCCCCCC***55CCCC**5CCCCCCCCC5C5CCCCC55C*5CC*C5CC5CCCCCC*5C*C5CC**CC5CCCCC*5C*C**555*5*55*5555*5555555*55**555555*C*5C*5555555555555555*5*5**55*5555*555555*55*55*55*555C555C5C55*55*C555##
@VH01349:24:AACVJTHM5:1:1105:33986:54312 2:N:0:AGGTGAGA+CGCATAGA
CTGTTCGGACTACAAGGGTATCTAATCCTGTTTGCTCCCCACGCTTTCGTGTCTCAGCGTCAGTATTCGTCCAGTTGGCCGCCTTCGCCACCGGTGTTCCTCTCGATATCTACGAATTTCACCTCTACACCGAGAATTCCACCAACCTCTCCGATACTCTAGCCCACCAGTTTCCAGTGCACTTCCTGGGTTGAGCCCAGGGCTTTCACACCCGACTTAGCGGACCGCCTACACACGCTTTACGCCCAGTAATTCGCAACAACGTTTGCACCCTCTGTCTTACCGCGGGTGCTGGGACAAT
+
CCCCCCC5CCCCCCC5CCCCCCCCCC*CCCCCCC*CCCCCCCCCCCCCCCCCCCCCC5CCCCCCCCCCCCCCCCCCCCCCCCCCCCC*CCCCCCCCCCCCCCCCCCCCCCCCC*CCCCCCCCCCCCCCCCCCCCCCCCC**CC55CCCCC*CC*CC*CCCCC5CCCCCC5CCC**C5CC5CCCCCCCCCCCCCCC*CCCCCC5CC5CC5C5CCCC5CCC**5CC***5CC5CCCCC55CC5C55CCCC*5C55C5**C5*5*55C55555*5*5555*5*555**555**55555*555##
@VH01349:24:AACVJTHM5:1:1105:20901:54596 2:N:0:AGGTGAGA+CGGATAGA
CTGTTCGGACTACTGGGGTATCTAATCCTGTTTGCTCCCCACGCTTTCGCGCCTCAGTGTCAGTTACAGACCAGAAAGTCGCCTTCGCCACTGGTGTTCCTCCAAATATCTACGCATTTCACCGCTACACTTGGAATTCCACTTTCCTCTTCTGCACTCAAGTCCCCCGGTTTCCAGTGACCCTCCACGGTTGAGGCGTGGGCTTTCACATCAGACTTAAGCAACCACCTGCGCGGCCTTTACGCCCAATAATTCCGGACAACGCTTGCCACCTACGTATATCCGCGGCTCCTGGAAGGAG
+
5CCCCCCCCCCCC5CCCCCCCCCCCCCCCCCCCCCCCCCCCCCCCC*CCCCCCC*CCCCCCC5CCCCCCCC5CCCCCCCCCCCCCCCCC*CCCC5CCC*5CCCC5CCCCCC5C5CCCCC5CC5C5CCC*CCCC*55CC5C5CCCC5CC5CCCCC55*CCC*5CCC5C55CC5CCCC5C**5555C5555CC55C5*55555555CC555C*55C555555C*5CC*C55C*5555C*55*55555**55*5*5555*5555C55CCC5CCC5C**55555*555*55**55*555*5*5##
@VH01349:24:AACVJTHM5:1:1105:45176:54710 2:N:0:AGGTGAGA+CGCATAGA
CTGTTCGGACTACACGGGTTTCTAATCCTGTTTGCTCCCCACGCTTTCGCGTCTCAGCGTCAGTTACTGACCACAAAGCCGCCTTCGCCACTGGTGTTCCTCCACATCTCTACGCATTTCACCGCTACACGTGGAATTCCGCTTTCCTCTTCAGTACTCAAGTTCCCCAGTTTCCAATGACCCTCCCCGGTTGAGCCGGGGGGTTTCACATCTGACTTAAGCAACCGCCTGCGCCCGCTTTACGCCCAATAATTCCGGACAACCCTTGCCTCCTACGTATTACCGCGGCTGCTGGCACGCT
+
CC5CC*CCCCCCCCCCCCCCCCC5CCCCCCCCCCCC*CC*CC5CCCCCC5CCCCCC*CCCCCCCCCCCCCCCCCCCCCCCC*CCCCCC*CCCCCCCCCCCCCCCCCCCCCCCCCCCCCCCCCC5CCCCCCCC*CCCCCCCCCCCCCC5CCC55CCC5CCC5*C55CCCC5CCC*CC5*5CC5C*C5C5C5*55C5C*55C5CCCC555CCC5*C*5*5C555555555CC***5555*CC55*55C*C5C*555C*5CC5555*555555***555**55555**55555555C**555##
@VH01349:24:AACVJTHM5:1:1106:47903:1057 2:N:0:AGGTGAGA+CGCATAGA
CTGTTCGGACTACAAGGGTTTCTAATCCTGTTCGCTCCCCACGCTTTCGCGCCGCACTGTCAGTTCCCGACCAGCAAGTCGCCTTCGCCACTGGTGTTCCTCCAAATCTCTACCCATTTCACGGGTACACTTGGAATTCCACTTTCCGCTTCTGCACGCAACTTCCCCAGGGGCACGGGGGCCTCCACGGTTGCGCGCGGGGCGTGGCCCGCAGACGGACGAACCGAGCTGCGCGCGCTTGACGCCCAATAAGGTCGGACAACGCTGGCCCTCTCCCTCTTACCGGTGCGTCTGGCCGGGT
+
CCCCCCCCCCC5CCC5CCCCC*CCC55C5CCC*5*C5C5CCCC*CCCCCCC5*****C55*CCCC5*5CC5*C**CC5C*5*5CCCCC5C*5CCC5CC*CC*CCCC555CC55***555555*5*55C55CCC5555555CC*55*5C*C*555CC*55CC*C555**555*55*555555**5**55*55*55555*555555*555555*55555*55*55*5555555**55555*555*55*5**5*555*55555555*55*5555*555**55*55*******5**55555**##
@VH01349:24:AACVJTHM5:1:1106:20560:1170 2:N:0:AGGTGAGA+CGCATAGA
CTGTTCGGACTACTCGGGTATCTAATCCTGTTTGATCCCCACACTTTCGTGCATCAGCGTCAGTTACAACTTAGTAAGCTGCCTTCGCTATCGGTGTTCTTGACGATATCTATGCATTTCACCGCTACACCGTCAATTCCCCCTACCTCATCTGTACTCAAGCCCCGCAGTATCAATGCCACCCTCCCGGTTAAGCCGGGATATTTCAGCACTGACTTACAGGGCCGCCTACGCACCCTTTAAACCCAATAAATCCGGACAACGCTTGCCACCTACGTATTACCGGGGCTGCTGGCAGGAA
+
CCCCCCCCCCCCCCCCCCCCCCCCCCCCCCCCC5CCCCCCCCCCCCCCCCCCCCCCCCCCCCCCCC*CCCCC*5CCC5CCCC5CCCCCCCCCCCCCCCCCC5C5CCC*CCCCCC*CCCCCCCCC*CCCCC5CCCCCCCC5*5CCCC5CCCCCC*CCCCCCCCCCCCC5CCC*CCCCCCCCCCCCCCCC*C5CCCCCCCCCCCCC*CC*C5CCCCCCCCCC5CCCCCCC*C5CCC*C5CCCCC555*CC5C*55C*5555*5555*CCC5**5C5555**55*555**555**555*5*5##
@VH01349:24:AACVJTHM5:1:1106:20030:1435 2:N:0:AGGTGAGA+CGCATAGA
CTGTTCGGACTACTGGGGTTTCTAATCCTGTTCGCTACCCACGCTTTCGCGCCTCAGCGTCAGTTACAGACCAGAGAGTCGCCTTCCCCACTGGTGTTCCTCCACATCTCTACGCATTTCACCCCTACACGTGGAATTCCACTCTCCTCTTCTGTACTCAACTCCTCCACTTTCCAATGACCCTCCACCGTTAATCCGTGGGGTTTGACATGAGACTTTAAAGTCGGCGTGGGGGCGCGTTACGGCCAATAATTCCGGACAACCCTTGGCACCTTCGTATTACGGCGCGTGGTGGCACGTG
+
*CCCCCCCCCCCCCCCCCCCCCCCCCCCCCCCCCCCCCCCCCCCCCCCCCCCCCCC5CCCCCCCCCCC5CCCCC5CCCCCCCCCC**CC5C5555C5C*C55CC555C55CC*C*CCC5555C**555555555*5C55CCCCCCCC*5CCCCC5C5C**5*5555**5*5555*555***555555***5555*5*5**55**55*55*5*5*5555*5*5**555***5*555*555*55555*5*555*55555555555**55555*5****555555**5****55*555*55*##
@VH01349:24:AACVJTHM5:1:1106:20807:1833 2:N:0:AGGTGAGA+GGCATAGA
CTGTTCGGACTACTGGGGTTTCTAATCCTGTTCGCTACCCACGCTTTCGCGCCTCAGCGTCAGTTACAGACCAGAGAGTCGCCTTCGCCACTGGTGTTCCTCCACAACTCTACGCATTTCACCCCAACACCTGGAATTCCACTGTCCTCTTCTGTACTCAACTCCTCCACTTTCCAATGACCGTCCACGGTTAAGGCGTGGGGTTTTCCATCATTCTTAAAAGACCGCCTGCGGGGGCTTTTCGCCGAAGAATTCCGGAGAACGCTTGCCACCTCCCTATTACGGGCGGGGCTGGCACGTG
+
CCCCCCCCCCCCCCCC*CCCCCCCCCCCC*CCC55CCCCCCCC*CCCCCCCCCCCCCCCCCCCCCCCCCCC5CCCCCCCCCCC*CCCC*CCC*CC*CC*CCC5*C5**55CC*5C5*555555*5**5555555C5*55*555*5555555*55555555555555555*555*5C555555*555555*C55555555555*C5C**55555**5*5CC5555*555*CC*5*5C5*55C*55**55**555555555*55***5555**555****555*555**5***55*5555*##
@VH01349:24:AACVJTHM5:1:1106:17000:2117 2:N:0:AGGTGAGA+CGCATAGA
CTGTTCGGACTACTCGGGTTTCTAATCCTGTTTGCTCCCCACGCTTTCGCGCCTCAGTGTCAGTTACAGACCAGACAGTCGCCTTCGCCACTGGTGTTCCTCCAAATCTCTACGCATTTCACCGCTACACTTGGAATTCCACTATCCCCTTCTGCACTCAAGTTTCCCAGTTTCCAATGACCCTCCCCGGTTGAGCCGGGGGCTTTCACATCAGACTTAAGAAACCACCTGCGCGCGCTTTACGCCCAATAATTCCGGACAACGCTTGGCACCTACGTACTACCGCGGCTGCTGGCACGCG
+
CCCCCCCCCCCCCCCCC*CCCCCCCCCCCCCCCCCCCCCCCCCCCCCCCCCC5CCCC5*CCCCCCCCCCCCCCCCCCCC*CCCCCCC*CCCCCCCCCCCCCCCCCC5CCCCC5C*C*CCCC5CC5CCCCCCC5CCCCCCCCCCCCCCC*CC5CCCCCCCCC5CCCCCCCCCCCCC5CCC5CCCCCCCCC5CCCCC*CCCCCC55CCCCC*C*C5C555CCC5CCCC5CC5C*555CCCC5555C5C5CCCCCCCCCCCCCCCC5*C5C*CCC5CCCCCC*CC5C*CCCCC5CCCC5CCC##
@VH01349:24:AACVJTHM5:1:1106:50403:2988 2:N:0:AGGTGAGA+CGCATAGA
CTGTTCGGACTACTCGGGTTTCTAATCCTGTTCGCTCCCCATGCTTTCGCTCCTCAGCGTCAGTTAATGCCCAGAGACCTGCCTTCGCCATCGGTGTTCCTCCTGATATCTGCGCATTTCACCGGTACACCAGGAATTCCAGTCTCCCCTACATCACTCTAGTCTGCCCGTACCCACGGGAGATCCGGAGTTGAGCCCCGGACTTTCACGGCAGACGGGACAAACGGCCTACGAGGTCTTTACGCCCATTAATTCCGGATAACGGTCGCGCCCTACGTATTACCGCGGCTGCTGGCACGGG
+
*CCCCCCCC5CCCCCCC5CCCCCCCCCCCCCCCCCCCCCCCCCCCCCCCCCCCCCCCCCCCCCCCCCCCCCCCC5CCCCCCCCCCCCCCCCCCCCCCCCCCCC5CCCCCCCCCCCCCCCCCCCCCCCCCC*C5CCCCCCCCCCCC5CCCCCCCCCCCCCCCCCC5CCCCCCCCCCCC*C*CCCCCCCCC5CCCC5*CCCCCCCCCCCCCCCCCCCCC*CC*CCCCCCCCCCCC55CCCCCCC5C*CC5**5*5C5555C*555555*55C**5CC55CCCC55C5*5*5*C5C55CCCC##
@VH01349:24:AACVJTHM5:1:1106:64510:3310 2:N:0:AGGTGAGA+CGCATAGA
CTGTTCGGACTACCCGGGTTTCTAATCCTGTTTCCTCCCCACGCTTTCGCGCCTCAGCGTCAGTTACAGACCAAAGAGTCGCCTTCGCCACTGGTGTTCCTCCACATCTCTACGGATTTCACCGCTACACGTGGTACTCCACTCTTCTGTTCTGCACTCAACTTCCCGAGTTTCCCCTGTCCCTCCCCGCTTGAGGCGGGGGCTTTCACATCAGTCTTAAGGAACCGCCTGCGCGCTCTTTACGGCCCATAATTCCGGACATCGCGTGCCTCCTTCTTATTACCGGGGGTGGTGGGAGGAC
+
CCCCCC5CC5CCC5C*CCC5CC*CCCC5CCCCC*5CCC55CC55C*CCCCC5CC*CC**CCC*CC5CC*CCCCCC*CCC5CCC*CC5CC*C**555*5*5**55C55555555C*C5CC55C555*55*555*55C*555555555*555C5C*55*55C5*55C55*C*5*C55**C5*555555555**5C5C*5555555*55*55*5*55*555*5555555**5*5***5**5555555555*5*5555**555555****555**5*5*5*5*55*555****5*5*55*5**##
@VH01349:24:AACVJTHM5:1:1106:46994:3556 2:N:0:AGGTGAGA+GGCATAGA
CTGTTCGGACTACAAGGGTTTCTAATCCTGTTTGCTCCCCACGCTTTCGCACCTCAGCGTCAGTATCGACCCAGATCGCCGCCTTCGCCACTGGTGTTCCTCCCGATATCTACGAATTTCACCTCTACACCGGGAATTCCGCGATCCTCTTTCGTACTCAAGGCCATCAGTTTCGAATGCACGTCCTCGGTTAAGCCGAGGGATTTCACATCCGACTTGATGGTCCGCCTACGTGCGCTTTACGCCCAATAATTCCGAGCAACGTTTGCACCCTCCGTATTACCGCGGCTCCTGGCACGGT
+
CC5CCCCCCCCCCCC5CCCCCCCC*CCCC5CCCC5C5CC5C5CCCCCCCCCC*CCCCCCCCCCCCCCCCCCCCCCCCCCC5CCCCCCCCCCCCCCCCCCCCCCC*CCCCCCCCCCCCCCCCCCCCCCCCC*CCCCCCCCCCCCCCCCCCCCCCCCCCCCCCCC5*CCCC5C*CCCC5CCCCCCCCCCCCCCCCCC5C5CC*5*CCCC*5C*5CCCCC5CC*5C5C*555C5C5C*CC*CC5CCCC5*CC5CCCCC5C5*CCC5*CCCCCC5**CCC5CCCCC5*5*CCCC*5C5C*CC5##
@VH01349:24:AACVJTHM5:1:1106:67426:3726 2:N:0:AGGTGAGA+CGCATAGA
CTGTTCGGACTACTGGGGTTTCTAATCCCGTTCGCTCCCCACGCCTTCGCGCCTCAGCGTCAGGTCAGGTCCAGCCAGCCGCCTTCGCCACTGGTGTTCCTCCGGATCTCTACGCATTTCACCACTACACCCGGAATTCCACTGGCCTCTCCCTGCCTCCAGACACGCCATCTCGACGGACCCTCCCCCGTTGAGCGGGGGGCTTTCACCGCCGATGGGCGTGTCCGCCTGCGCGCGCTTTACGCCCAGTAACTCCGGACAACCCTCGGATCCTACGTCTTACCGCGGCTGCTGGCACGCT
+
CCCCCCCCCCCCCCCCCCCCCCCCCCCCC5CCCCCCCCCCCCCCCCCCCCC*CC5CCCCCCCCCCCCCCCCCCCCCCCCCCCCCCCCCCCCC5CCCCCCCC*CCCCCCCCCCCCCCCCCCCCCC5CCCCCCCC5CCCCCCCCCCC5CCCCCCCC5CCCC*CCC5CCCCCCCCCCCCCCCCCCCCC*CCC**CCCCCCCC5CC*C5CCC5CC*5C5CCCCCCC*C55CC5CCC5CCCCCCCC5C5CCCCCCCCCCCCC55CCC5C*CCCCC5CCCC*CC55CC5*5C*55C5CC*5CC55##
@VH01349:24:AACVJTHM5:1:1106:47676:4162 2:N:0:AGGTGAGA+CGCATAGA
CTGTTCGGACTACTGGGGTATCTAATCCTGTTCGCTCCCCACGCTTTCGCTCCTCAGCGTCAGTAGCGGCCCAGAGACCCGCCTTCGCCACCGGTGTTCCTCCTGATATCTGCGCATTTCACCGCTACACCAGGAATTCCAGTCTCCCCTGCCGCACTCTAGCCTGCCCGTATCGACCGCAAGCCTGTAGTTAAGCCACAGGTTTTCACGGACGACGCGACAAGCCGCCTACGAGCTCTTTACGCCCAATAAATCCGGACAACGCTCGCGCCCTACCTCTTACCGCGCCTGCTGGGACGAT
+
CCCCCCCCCCCCCCCCCCCCCCCCCCCCCCCCCCCCCCCCCCC5CCCC5CCCCCCC55CCCCCCC5CCCCC*CCCCCCC**CCCCCCCCCCCC5CCCCCCCCCCCCCCCCCCCCCCCCCCCC5**CCCCCCCCCCCCCC5CCC5CCC*CCCCCCCCCCCCCCCCCCCCCCCCCCCCCCCCCCCCCCCCCCCCCCCCCC*CCCCCCCCCCCCCCCCCCCCC*CCCC*5CCCCCC5CCCCCCCCCCCCCCCCCCCC*C5CCCCCCC55CC*C5CCCC5*CCC5CCCCC***5**5*C*CC5##
@VH01349:24:AACVJTHM5:1:1106:56292:4370 2:N:0:AGGTGAGA+GGCATAGA
CTGTTCGGACTACCCGGGTTTCTAATCCCGTTCGCTCCCCAAGCTTTCGTGCCTCAGCGTCAGTCTAAACCCAGAGCGCCGTTTGCACCACTGGTGTTCCTCGGGATCTCTACACATTTCACCGGTACACCCCGAATTCCGCGCTCCTCTGTTTCACTCTAGCTGGGCAGTCTGAGTTGTCCTCCCCTAGTTTAGCCGGGGGCTTTCACGCCTCACTTGCCCTGCCGCCTACGCACCCTTTACGCCCAGTAACTCCGGATAACGCTCGCCTCCTACGTTTTACCGCGGCTGCTGGCACGTG
+
CCCCCCCCCCCCCCCCCCCCCCCCCCCCCCCCCCCCCCCCCCC*CCCCCCCCCCCCCCCCCCCCCCCCCCCCCC55CC5CCCCCCCCC*CCCCCCCCCCCCCCCCC*CCCC*C55CC5CCC5CC5C5C5CCCCCCCCCC*5CC*CCCCCCCCCC*CCCCCCCCCCCCCCCCCCCCC*CCCC*CCCC*CCCCCCCCCCCCCCC*CCC5CCCCCC*C*CCC5C*CCCCCCCCCCCCCCCCCCCCCCCCCCC5CCCCCCCCCCCC5CCC55C5CCCCC5CC*CCC5C5C5CCCC5CCCCCCC##
@VH01349:24:AACVJTHM5:1:1106:45082:7967 2:N:0:AGGTGAGA+GGCATAGA
CTGTTCGGACTACTAGGGTTTCTAATCCTGTTCGCTCCCCACGCTTTCGCGTCTCAGCGTCAGTACCGTCCCAGTGAGCTGCCTTCGCCATTGGTGTTCTTCCTGATATCTGCGCATTTCACCGCTACACCAGGAATTCCACTCTCCTCTTCCGGACTCTAGCCGTGCCGTTTCTGTCGACGTCTGGAGGTTGAGCCTCCAGTTTTCACAACAGACCTGCTCGGCCGCCTACACGCCCTTTACGCCCAGTAAAACCGGACAACGCTTGCCCCCTACGTATTACCGCGGCTGCTGGCACGAA
+
CCCCCCCCCCCC5CCCCCCCCCCCCCCCCCCCC5CCCCCCCCCCCCCCCCCCCCCCC5CCCCCCCCCCCCCCCC*CCCCCC5CCCCCC*CCCCCCCCC5CCCCCCCCCCCCC5CCCCCCCCCCC5CCCCC*CCCCCCCCCC5CCCCCCCCCCC5CC*CCCCC*CCCCC*CCCCCCCCCCCCCCCCCC*C5CCCCC*CC5C5CCCCCCCCCCCC5CCC5CCCC5*CCCCCCCCCCCC*CCCCC5CC5*C55CC5*55555*5C5C*C5CCCCCCCCC*CCCCCCCC55*5CCC*C**555##
@VH01349:24:AACVJTHM5:1:1106:33436:8213 2:N:0:AGGTGAGA+CGCATAGA
CTGTTCGGACTACCCGGGTATCTAATCCTGTTCGCTACCCATGCTTTCGCTCCTCAGCGTCAGTTACGGCCCAGAGACCCGCCTTCGCCACCGGTGTTCCTCCTGATATCTGCGCATTTCACCGCTACACCAGGAATTCCAGTCTCCCCTACCGCACTCTAGTCTGCCCGTACCCACTGCAGGCCCAGGGTTAAGCCCTGAGTTTTCACAGCAGACGCGACAGACCGCCTACGAGCTCTTTACGCGCAATGATTCCGGACAACCCTTGCACCCTACGTATTACCGCGGGTGCTGGCACGTA
+
CC5CCCCC5CCCCCCCCCCCCCCCCCCCCCCCCCCCCCC*CCC*CCCCC*CCCCCCCCCCCCCCCCC5*CCCCC*CCCCCCCCCCCCCCCC*CCCC5CCCCCCCCC555C*5C55CCCCCC55CCCCCCC5*5*CCCCCCCCC5*C55CCCCCCC5CCCCCC5C5CCCCCCC5CCCCCCCCCCCCCCCCC5CCC5*C5CCC55CCC*CCCCCCCC555CCCCC5CC**5CCCC*5CCC55CCCCC5CC5CCCCCCCC5CC5C5*C*C55CCCCCCCC5CCCC5**555*5C55C5CCCC##
@VH01349:24:AACVJTHM5:1:1106:11528:9784 2:N:0:AGGTGAGA+GGCATAGA
CTGTTCGGACTACAAGGGTTTCTAATCCTGTTTGCTACCCTTGCTTTCGCGCCTCAGCGTCAGGTGTAAGTTAGAGAACCGCCTTCGCCACCGGTGTTCCTCCACATATCTACGCATTTCACCGCTACACGTGGAATTCCGTTCTCCCCACCTATCCTCAAGAAAGGAAGTTTCGAATGCGGGACTGGGGTTGAGCCCCAGGATTTCACATCCGACTTTCCTCTCCGCCTACGCGCCCTTTACGCCCAATAAATCGGATTAATGCTTGCACCCTCCGTATTACCGCAGCTGCTGGCACGTT
+
CCCCCCCCCCC*CCCCCCCCCCCCCC5CCCCCCCCCCCCCCCCCCCCCCCCCCCCCCCCCCCCCCCCCC5CCCCCC*CCCCCCCCCCCCCCCCCCCCCCCCCCC5CCCCCCCCCCCCCC5CCCCCCCCC*CCCCCCCCCCCCCCCCCCCCCCCCCC*C5CCCC5C*CCCCCCCCCCCCCCCCCCCCCCCCCCCCCCC5CC5CCCCCCCCC5CCCCC*CCCCCCC*CC*CCCCCCCCCCCCCC5*CCCCC*5CCCC5*CCC5CCCCC5CCCC*CC*C*CCCCC5CCCC5*C5*CCCCCC5##
@VH01349:24:AACVJTHM5:1:1106:47733:10996 2:N:0:AGGTGAGA+CGCATAGA
CTGTTCGGACTACAAGGGTTTCTAATCCTGTTTGCTCCCCACGGTTTCGCGGATGAGCGTCAGAACTGGCCCAGCTAGGCGCCTTCGCCACAGGTGTTCTTCCTGATATCTACGCATTCCACCGCTACACCAGGAATTCCGCTAGCCTCTACCAGTCTCCAGCCTGCCAGTATCGTATGGATTTCACGGGGTTGAGCCCCGGATTTTCACAAACGACTTAACAGACCGCCTGCCCGCGCTTTACGCCCAGTAATTCCGAACAACGCTTGCGCCCTGCGTCTTACCGCGGCTGCGGGCACAG
+
*CCC*CCCCCCC5C***CCCCCCCCCC5CCCC5CCCCCCC5CC*CCCCCC55CCC5CC55CCC*C5C**CCCCCCCCC*CCCCCCCCCCC*CCCCC5CCCCCCC*CC*C55C5CCCCCCCCCCCCCCCCC5CCCCCCCCCCCCCCCCCCCCCCCCCCCCCC*CCCCCCCCCCCC*CCCC*CCC*CCCCCCCC55C5*CCCCCCC5CCCCCCCCCCC5CCC5C5CCCCC*CCCCCCC5CCCC5CCC55C5CCC*CCCCCCC5CC*C**55*5*55**5C5***55555*55555C5555*##
@VH01349:24:AACVJTHM5:1:1106:53357:11848 2:N:0:AGGTGAGA+GGCATAGA
CTGTTCGGACTACAGGGGTATCTAATCCTGTTTGCTCCCCACGCTTTCGCACCTCAGCGTCAGAATCGACCCAGTGAGCCGCCTTCGCCACTGGTGTTCTTCCTAATATCTACGAATTTCACCTCTACACTAGGAATTCCACTCACCTCTCTCGACCTCAAGGTCAGCAGTCTCAAAGGCAGTTCCGAGGTTGAGCCTCGGGATTTCACCCCTGACTTACTGACCCGCCTACGTGCGCTTTACGCCCAGTGATTCCGAACAACGCTAGCCCCCTCCGTATTACCGCGGCTGCTGGCACCAA
+
CC5CC*CCCCCC*CCCCCCCC5CCCCCCCCCCCCCCCC5*CCCCCCCCCCCCCCCCCCCCCCCCCCC*CCCCCCCC5CCCCCCCCCCCCC5CCC5CCCCCC5CC*CCCCCCC*CCCCCCCCCCCCCCCCCCCCCCCCCCCCCCCC5CCCCCCCCCCCCCCCCCCC*C5CCC*CCCCCCCCCCCCCCC5CCCC5CC5CCC*CCCCCCCCC5CCCCCCCCCCCCCCCCCCCCC55CCCCCC*CCCC*CCCCC5CCCCCCC5CCC**CCCC5C55CCC*CC*5CC555CC5CC5CCCC5C5*##
@VH01349:24:AACVJTHM5:1:1106:60457:12170 2:N:0:AGGTGAGA+CGCATAGA
CTGTTCGGACTACTAGGGTATCTAATCCCGTTTGCTCCCCTAGCTTTCGCTCCTCAGCGTCAATGTCGGTCCAGGATGCCGCCTTCGCCACCGGTATTCCTCCAGATATCTACGCATTTCACCGCTACACCTGGAATTCTGCATCCCTCTCCCGAATTCAAGCGATCCAGTATCAGACGCAGTTCCCAGGTTGAGCCTGGGGATTTCACGTCTGACTTAGTTGGCCGCCTACGAGCCCTTTACGCCCAGTAATTCCGAACAACGGTTGCCCCCCCCGTATTACCGCGGCTGGTGGCACGAT
+
CC5CCC5CCCCCCCCCCCCCCCCCCCCCCCCCCCCCCCC*CCC5CCCCCCCCCCCCCCCCCCCC5CCCCCCCCCCCCCCCCCCCCCCCCC*CCCCCCCCCCCCCCCCCCCCCCCCCCCCCCCCCCCCCCCCCCCCCCCCCCCC5C5CCCCCC5CCCCCCCCCC*CCCCCCCCCCCCCCCCCCCCCC*CCCCCCCCCCCCC5CCCCCCCCCCCC*CCCCCCC5CCCCCCCCCCCC5C*CCCCC5CCCCC5CCCC5CCCCCCC5CC5CCC*CCCCC5C*CCCCCCC55CCCCC*CC*CCCC##
@VH01349:24:AACVJTHM5:1:1106:43150:12889 2:N:0:AGGTGAGA+CGCATAGA
CTGTTCGGACTACTCGGGTTTCTAATCCTGTTTGCTCCCCACGGTTTCGCGCGTCAGCGTCAGTTACAGACCAAACAGCCGCCTTCGCCACTGGTGTTCCTCCACATCTCTACGCATTTCACCGCTACTCGTGGAATTCCGCTCCTCTCTTCTGCACTCAAGTTCCCCAGTTTCCAATGGCGGCTCGTGGTTGAGGCAGGAGATTTCACATCAGACTTAACAAACCGCCTGCGCGCCCTTTACGTCCAATAATTCCGTAGAACGCTTCCCACCCACGTATTACCGCGGCTGCTGGCCGGAG
+
*55CCC*5C*C5CCCCCC5555C555555555555555*5555*C55555C*5C*55CCCCCC*5CCCCC5CCCC**C*5**CCC5C*CC555C*CCCCC555CC55*CC5555555C*CC***55*5**555*5C555*5555555CCCC*CC5*C55555*5*5555555555555555*55*5555555*55555*55555555C555*C55555C5*5*55555555*5**5****55***55*55*555555*5*555**55**55*5*555555555555*5*5555555***##
@VH01349:24:AACVJTHM5:1:1106:39685:13135 2:N:0:AGGTGAGA+CGCATAGA
CTGTTCGGACTACACGGGTTTCTAATCCTGTTTGCTCCCCACGCTTTCGCGCCTCAGCGTCAGTGTCGGTCCAGACGGCTGCCTTCGCCGTCGGTGTTCTTCCCAATATCTACGAATTTCACCTCTACACTGGGAATTCCGCCGTCCTCTCCCGAACTCGAGCGTGCCAGTCTCAAGCGCCGTTCCCAGGTTGAGCCCGGGGGTTTCACGCCTGACTTGGCACACCGCCTACGCGCCCTTTACGGCCAGTAAATGCGAACAACGCTTGCTCCCCCCGTATTACCGCGGGTGGTGGCACGAT
+
CCCCCCCCCCCC*CCCCCCCCCCCCCCCCCCCCCCCCCCCCCCCCCCCCCCCCCCCCCCCCCCCCCCCCCCCCCCCCC5CCCCCCCCCCCCCCCCCCCCCCC*CCCCCCCCCCCCCCCCCC*CCCCCCCCCCCCCCCCCCCCCCCCCCCCC*CCCCCCC*CCCCCC*CCCCCCCC*C*C*CCCC5CCCCCCCCC*CCCCCC**CCCCCCC*CCCC5CCC5CCCCCCCCCCC5CCCCCCCC5CCCCC*CCCCCC5*C5CCCCCC*CC5CCCC5*CCC*5CCC55CCC5C*C5*CC5*CC5##
@VH01349:24:AACVJTHM5:1:1106:25218:14006 2:N:0:AGGTGAGA+CGCATAGA
CTGTTCGGACTACACGGGTTTCTAATCCTGTTTGCTCCCCACGCTTTCGCACCTCAGCGTCAACAGTCGTCCAGTAAGTCGCCTTCGCCACTGGTGTTCTTCCGAATATCTACGAATTTCACCTCTACACTCGGAATTCCACTTACCCCTCCGACGTTCTAGCGATGCAGTTTTAAAGGCAATTCCGGGGTTGAGCCCCGGGCTTTCACCTCTAACTTGCAAAGCCGCCTACGCGCGCTTTACGCCCAGTAATTCCGAACAACGCTAGCCCCCTCCGTATTACCGCGGCTGCTGGCACGGA
+
CCCCCCCCCCCCCCCCCCCCC5CCCCCCCCCCCCCCCCCCCCCCCC5C55CCCCCCC*CCCCCCCC*CCCCCCCCCCCCCCCCCCCCCCCCCCCCCCC5CC5CCCCCCCCCCCCCCCCCCCCCCCCCCCCCCCCCCCCC5CCCCCCC*CCCCCCCCCC*CCC*CCCC*CCCCCCCC5CCCCCCCC*CCCCCCCCC*CCCCCCCCCCCC5C5*C5CCCCCCCCC**C5*CC555CCCCCCCCC*C*C5CCCCCCCCCCCC*CC5C55CC*C*CCCCCCCCC5CC55CCCCC55CCCCCC5##
@VH01349:24:AACVJTHM5:1:1106:61120:16354 2:N:0:AGGTGAGA+CGCATAGA
CTGTTCGGACTACTAGGGTTTCTAATCCTGTTTGCTCCCCACGCTTTCGCTCCTCAGCGTCAGTACCGGCCCAGAGAACCGCCTTCGCTACTGGTGTTCCTCCCGATATCTGCGCATTTCACCGCTACACCGGGAATTCCATTCTCCTCTTCCGGACTCGAGTCACAGCAGTATCGACTGCAGTTCCGAGGTTGAGGCTCGGAATTTCACAGCCGACTTGCTGAACCGCCTACGAGCTCTTTACGCCCAATGATTCCGGACAACCCTCGCCCCCTTCGTATTACGGGGGCTGCTGGGACTC
+
CCCCCCCCC5CCCCCCCCCCCCCCCCCCCCCCCCCCCCCCCCCCCCCCCCCCCCCCCCCCCCCCCCCCCCCCC5C5CCCCCCCCCCCCCCCCCCCCCCCCC5C*CCCCCCC*CCCCCCCCCCCC*CCCCCCCCC5CCCC5CCCCC5CCCCCCC*CCCCCCCCCCCCC5CC555CCCC5CCCCCCC5CCCCCCCCC5*5CC5CCCCCCCCCCCCCCCCCCCCC5C5CCCCCCC5C5CCCCC5CCCCC*CCC*55CC5*5555555*5555CC55C**55***5*5*5555*555555*55##
@VH01349:24:AACVJTHM5:1:1106:62048:17622 2:N:0:AGGTGAGA+CGCATAGA
CTGTTCGGACTACCAGGGTATCTAATCCTGTTTGCTCCCCACGCTTTCGCACCTCAGCGTCAGTACCGGGCCAGTGAGCCGCCTTCGCCACTGGTGTTCTTGCGAATATCTACGAATTTCACCTCTACACTCGCAGTTCCACTCACCTCTCCCCGACTCAAGCTCCCCAGTATCAAGGGCAGTTCTGGAGTTGAGCTCCAGGATTTCACCCCTGACTTAAGAAGCCGCCTACGTGCGGTTTACGCCCAGTGATTCCGAGCAACGCTAGCCCCCTTCGTATTACCGCGGCTGCTGGCACCTA
+
CCCCCCCCCCCCCCCCCCCCCCCC*CCCCCCCCCCC5CCCCCCCCCCCCCCCCCCCC5CCCCCCCCCCCC5CCCCCCCCCCCCCCCCCC5CCCCCCCCCCCC5CCCC5CCCCCCCCCCCCCCCCCCCCCCCCCCCCCCCCCCCC*CCCCC*CC*CCCCCCCCCCCCCCCCCCCCCCC*CCCCCCCCCCCCCCCCCCCCCCCC5C5CCCC5*CCCCCCCCCC5CC55CCCCCC5CCCC*CCCCCCCC5C*CC5*C*CCCC5C*55C5CC5C*CCCCCCCCC5CCCC*CCCCCCCCCCC**##
@VH01349:24:AACVJTHM5:1:1106:50535:19099 2:N:0:AGGTGAGA+CGCATAGA
CTGTTCGGACTACTGGGGTATCTAATCCCGTTTGCTCCCCTGACTTTCGCGGCTCAGCGTCAGTGTCGGTCCAGAATGCCGCCTTCGCCACCGGTGTTCCTCCAGATATCTACGCATTTCACCGCTACACCTGGAATTCCACATTCCTCTCCCGAACTCAAGCCCACCAGTATCAGTCGCAGTTCCCCGGTTGAGCCGGGGGATTTCACGTCTGACTTAACAGGCCGCCTACGCGCCCTTTACGCCCAGTAATTCCGAACAACCCTTGCCCCCTCTGTATTACCGCGGCTGCCGGCACATC
+
CCCCCCCCCCCCCCCCCCCCCCCCCCCC*CCCCCCCC*CCCCCCCCCCCCC*CCCCCCCCCCCCCCCCCCC5CCCCCC5CCCCCC*CCCCCCCCCCCCCCCCCCCCCCCCCCCCCCCCCCCCCCCCCCCCCCCCCCCCCCCCCCCCCCCCCCCCCCCCCCCCC*CCC5CCCCCCCC*CC*CCCCCCCCCCC5CCCCC5CCCCCCCCCCCCCCCCCCC5CCCC5CCCCCCCCCCC5CCCCCCC*C5CCCCCC*CC*CCC5C*C5**5CCCCC5*C5*555C5C5CCC*5CCCCCC*CC*C##
@VH01349:24:AACVJTHM5:1:1106:66687:19307 2:N:0:AGGTGAGA+CGCATAGA
CTGTTCGGACTACCAGGGTATCTAATCCTGTTTGCTCCCCACGCTTTCGCACATGAGCGTCAGTATTGGTCCAGGAAGTCGCTTTCGCCACTGATGTTCCTTCAGATATCTACGCATTTCACCGCTACACCTGAAATTCCACTTCCCTCTCCCATACTCTAGCAATGCAGTCCCGAATGCAGTTCCCAGGTTAAGCCCGGGGATTTCACATCCGGCTTGCAAAGCCGCCTACGCGCGCTTTACGCCCAGTAATTCCGATTAACGCTCGCACCCTCTGTATTACCGCGGGTGCTGGCACACA
+
CCCCCCCCCCCCCCCCCCCCCCCCCCCCCCCCCCCCCCCCCCCCCCCCCCCCCCC5C5CCCCCCCCCC5CCCCCCCCCCCC5CCCCCCCC5CCCCCCCCCCCCCC5CCCCCCCCCCCCCCC*C*CCCCCCCCCCCCCCC*CCCCCCCCCCCCCCCCCCCCCCCCCCCCCCCCCCCCCC5CCCCCCCCCCCCCCCCCC**CCCCCCCCCCCCC5C**CCCCCCCCCCCCCCCCCC5CCCCCCCCC**CCCCCC5CCCCC*CC5C5*CCCCC5CCCCC5CCCCC*C5**C*CCCCCCCCCC##
@VH01349:24:AACVJTHM5:1:1106:31316:19459 2:N:0:AGGTGAGA+CGCATAGA
CTGTTCGGACTACCAGGGTATCTAATCCTGTTTGCTCCCCACGCTTTCGCACCTCAGCGTCAGTACCGGGCCAGTGAGCCGCCTTCGCCACTGGTGTTCTTGCGAATATCTACGAATTTCACCTCTACACTCGCAGTTCCACTCACCTCTCCCGGACTCAAGGCTCTCAGTATCGAAGGCAGTTCTGGAGTTGAGCTCCAGGATTTCACCCCCGACTTAAGAGTCCGTCTACGTGCGCTTTTCGCCCAGTGATTCCGAGCAACGCTAGCCCCCTTCGTATTACCGCGGCTGCTGGCAGGAA
+
CCCCCCCCCCCCC*CCCCCCC*CCCCCCCCCCC*CCCCCCCC5CCCCCCCCCCCCCCCCCCC*CCCCCCCCCCCCCCCCCC*CCCCC5CCCCC*C*CCCCCCCCCCC*CCCCCCCCCCCCCCCCCCC*CCCCC5C*CCCCCCCCCCCCCCCC*C5CCC*CCCCCCCCCCCCCCCCCCC**CCCCCCCC*CCCCCC*CCCCCCCCCCCCCCC*CCC5CCC5C5CCC*CCCCC5CCC55CCC5*CC5*5CCCC**C55CCCC5C55*C5CCC55C*5C555C**5**55555*5C555C**##
@VH01349:24:AACVJTHM5:1:1106:48736:20367 2:N:0:AGGTGAGA+CGCATAGA
CTGTTCGGACTACACGGGTTTCTAATCCTGTTTGCTCCCCACGCTTTCGCACCTCAGCGTCAGTTGCGGGCCAGTGAGCCGCCTTCGCCACTGGTGTTCTTCCCAATATCTACGAATTTCACCTCTACACTGGGAATTCCACTCACCTCTCCCGCACTCAAGACCCTCAGTATCGAAGGCAATTCCCAGGTTGAGCCTCGGGATTTCACCCCCGACTTAACAGCCAGCCTACGTGCCCTTTACGCCCAGTAATTGCGAACAAGGCTAGCCCCCTGCGTATTACCGCGGCTCCTGGCACGGT
+
CCCCCCCCCCCCC5CCC5CCCCC*CCCCCCCCC*CCC55CCCCCC5CC5CCC5CCCCCCCCCCCCC5CCCCCCCCCCCC5C5CCCCCCCCC*5CCCCCCCCCC*CCCCCCCCCCCCCC5CCCCCCCCCCCCC*CCCCCC5CCCCCCCC*CCCCCCCCCCCCCCCCCCCCCCCCCCC5CCCCCCCCC*5C*CCCC*5CCCCCC5C5CCCCCCCCCCCC5CCC5C5CCC5CCCC*C55*CCC5C5**5CCCCC5C5*5CC55*5**555555*5555*55*55555555555*55555**5##
@VH01349:24:AACVJTHM5:1:1106:30804:22166 2:N:0:AGGTGAGA+CGCATAGA
CTGTTCGGACTACCGGGGTTTCTAATCCTGTTTGCTCCCCACGCTTTCGCTCCTCAGCGTCAGTACCGGCCCAGGGGGCCGCCTTCGCCACAGGTGTTCCTCCCGATATCTACGCATTTCACCGCTACACCGGGAATTCCACCCCCCTCTTTGGTACTCTAGCTTGTCAGTTTCATGCGTCGTTCCCCGGTTGAGCCGAGGGATTTCACACATGACTTAACAAACCGCCTACACGCCCTTTACGCCCAATGATTGCGAACAACCCTTGCACCCTCTGTATTACCCCGGCTGCTGGGACAGC
+
5CCCCCCCCCCCCCCCCCCCCCCCCCCCC5CCCCCCCCCCCCCCCCCCCCCCCCCCCC5CCCCCCCCCCCC5CCCCCC5CCCCCCCCCCCCC*CCCCCC5CCCCCC55CCCCCCCCCCCCCCCCCCCCCCCCCC5CC5CCCCCCCCCCCC5CCCCCCCCCCCCCCCCCCCCCC*CCC5CC*CCCCCCCCCCCCCCCC*CCCCCCCC5CCCCCCCCCCC5CCCCCCCCCCCC5CCCC*CC*CCC5CCC55C*CC55C5555555*55*5*5*55C55*555555*5**5555C5555555##
@VH01349:24:AACVJTHM5:1:1106:73523:24438 2:N:0:AGGTGAGA+CGCATAGA
CTGTTCGGACTACTAGGGTTTCTAATCCGGTTCGCTCCCCACGCTTTCGCGTCTCAGCGTCAGGTAAGGCCCAGAAAGCCGCCTTCGCCACTGGTGTTCCTCCCGATATCTACGCATATCACCACTACACCGGGAATTCCACTTTCCTCTGCCTCCCTCAAGTCCGCCAGTATCCAAGGACCTCTCCCAGTTGAGCCGGGAGCTTTCACCCTAGACTTAACAGACCGCCTGCACGCCCTTTACGCCCAGTAAATCCGGACAACGGTTGCCACCTACGTATTACCGCGGCTGCTGGCACGGA
+
CCCCCCCCCCCCCCCCCCCCCCCCCCCCCCCCCC*CCCCCCCCCCCCCCCCCCCCCCCCCCCCCCCC5CCCCCCCCC5CCC5CCCCCCCCCCC*CCCCCCCCCCCCCCCCC*CC*CC5CCCCCCCCCCCCCCCCCCCCCCCCCCCC*CCC55CCCCCCCC5CCCC5CCCCC5CCCCC5**CCCCCCCC*C5CC5C5CC5C*5*CCCCC*CCCCCCCC5C5CCC55CC*C5C*C*555555555C5CC55C5**5555555555**55C55CC5555555CC55*5*555C5C55C55C5##
@VH01349:24:AACVJTHM5:1:1106:57030:25857 2:N:0:AGGTGCGA+CGCATAGA
CTGTTCGGACTACCAGGGTTTCTAATCCCGTTCGCTACCCTAGCTTTCGTGCCTCAGCGTCAGACAAGACGCAGTAAGCCGCTTTCGCCACCGGTGTTCCTGATGATATCAACGCATTTCACCGCTCCACCATGAGTTCCGCTTACCCCTGTCTCCCTCCAGCACGGCAGTATGCAGGGCAATTCCTCGGTTGAGCCGGGGGCTTTCACATCAGACTTAAGGAACCGCCTGCGCGCGCTTTACGCCCAATAATTCCGGACAACGCTTGCCACCTACGTATTACCGCGGCTGGTGGCAGGAA
+
CCCCC5CCCCCC5CC*5CCCC5C*CC5CCCCCCCC5CCCCCCCCCCCCCCCCCCCCCCCCC5C*5*CCCC*CC5CC5C5C*CCCCC5*5CC5CCCCCCCCCCCCCCC*C*CCCC55*CCCC****5CCCCCC5*CCCCCCC*CCCC*CCCCCCCCCCC55C5*C5CCCCCC55CCC5*C5CC*CC*CCCCCCC5C5CCCCC*CC5CCCCCC5CC5CCCCC5CCCCCC*CCCC*5C5C5C*CCCCC*5CCC5CCCCCC5C*5CCC5CC*C*CC*CC5*CCCCC5C*5*5555*555*5*5##
@VH01349:24:AACVJTHM5:1:1106:19462:26123 2:N:0:AGGTGAGA+GGCATAGA
CTGTTCGGACTACACGGGTATCTAATCCTGTTTGCTCCCCACGCTTTCGCACCTCAGCGTCAGTACCGGACCAGTGAGCCGCCTTCGCCACTGGTGTTCTTCCTAATATCTACGAATTTCAGCTCTACACTCGGAATTCCACTCACCTCTCTCGAACTCGAGATTGCCAGTATGAGAGGCAGTTCCAGGGTTGAGCCCTGGGATTTCACCCCTCACTTAACAATCCGCCTACGTGCGCTTTACGCCCAGTAATTCCGAACAACGCTAGCCCCCTTCGTATTACCGCGGCTGGTGGCAGGTA
+
CCCCCCCCCCCCCCCCCCCCCCCCCCCCCCCCCCCCCCCCCCCCCCCCCCCCCCCCCCCCCCC5CCCCCCCCCCCCCCCCCCCCCCCCCCCCCCCCCCCCCCCCCCCCCCCC*CCCCCCCC*CCCCCCC5C*CCCCCCCCCCCCCCCCCCCCCCCCCCCC5*CCC5CCCCCCCCCC*CC*CCCC5CCCCCCCCCCC*CCCCCCCCCCCC*CCC*CCCCCCCCCCCCC5CCCC5CCC*5CCCC*C*5CC5CCCCCCC5C*CCC5C5555C5*5*CCC5CCCCCCCCCCC5CC*CCCCC*C##
@VH01349:24:AACVJTHM5:1:1106:9502:28356 2:N:0:AGGTGAGA+CGCATAGA
CTGTTCGGACTACTGGGGTTTCTAATCCTGTTTGCTCCCCACGCTTTCGCGTCTCAGCGTCAGTAGCCGTCCAGGTGGCCGCCTTCGCCACTGGTGTTCCTCCGGATATCTACGAATTTCACCTCTACACCGGGAATTCCGCCACCCTCTCCGGTACTCAAGCCAAGTAGTTTCGGGCGGACTTCCTCAGTTAAGCTGAGGGCTTTCACACCCGACTTGGCTGGCCGCCTACACGCGCTTTACGCCCAATAATTCCGAACAACCCTAGCACCCTCTGTATTACCGCGGCTGCTGGCACAAT
+
CCCCCCCCC*C5CCCCCCCCCCCCCCCCCCCCCCCCC*CCCCCCCCCCCCCCCCCCCCCCCCCC5CCCCCCCCCCCCCCCCCCCCCCCC5CCCCCCCCCCCCC*CCC*CCCCCCCC5CCCCCCCCCCCCCCC*CCCCC55CCCCCC*CCCCCCCCC5C*CCCC5CCCC5CCCCCCC55C*C5CCCCCCCCCCCC**CCCCCC5CC*5CCCCC55CCCCC*CCC5CCCCCC*55C5CCCCCC*5C**5C555*5C55555555C*55555CC5*CCC5CCCCCCC55CCCC5CCCCCCCC##
@VH01349:24:AACVJTHM5:1:1106:35349:28413 2:N:0:AGGTGAGA+CGCATAGA
CTGTTCGGACTACTCGGGTTTCTAATCCTGTTTGCTCCCCACGCTGTCGCGCCTTAGCGTCAGTACCGGTCCAGATGGCCGCCTTCGCCACGGGTGTTCTTCCCAATATCTACGAATTTCACCTCTACACTGGGAGTTCCACCATCCTCTCCCGGACTCAAGCCCGCCAGTCACAGGCGCACGTCCTGGGTTGAGCCCAGGAATTTCACACCTGTCTTAACGGGGCGCCTACACGCCCTTTACGCCCAGTAATTCCGAACAACGCTAGCCCCCTTCGTATTACCGCGGCTCCTGGCACGGT
+
CCCCCCCCCCC*CC*CCCCCCCC*CC*CCCCCCCCCCCCCCCCCCCCCC*CCCCCCCCCCCCCCCCCCCCCCCCCCCCCC5CCCCCCCCC*CCCCCCC5CCCCCCCCCCCCCCCCCCCCCCCCCCCC5CCCCCCCCCCCCCCCCCCCCCCC5CCCCCC*CC5CC5CCCCCC*CC*C5CC5C*CCCCCCCCCCCCC55CC55CC5CC5C5CC*CCCCCC5CCC55*CCCC5CC5CC555CCCC5C*CC*CCC5CCC5CC55CCC5C5CCC5CC*CC*5CCCCC5*5C5CCC*C5CCCC5*##
@VH01349:24:AACVJTHM5:1:1106:23666:29606 2:N:0:AGGTGAGA+CGCATAGA
CTGTTCGGACTACTGGGGTTTCTAATCCTGTTTGCTCCCCACGCTGTCGCGCCTCAGCGTCAGCAACAGCCCAGCAGGCCGCCTTCGCCACTGATGGTCTTCCCGATCTCTACGCATTCCACCGCTACACCGGGAATTCCACCTGCCTCTACTGTGCTCAAGCCTGACAGTTTAGAAGGCAGCCCTGCGGTTAAGCCGCAGGATTTCACCCCCTACTTATCAGGCCGCCTACGCGCCCTTTACGCCCAGTGTTTCCGGACAACGCTCGCACCCTCCGTATTACCCCGGCTGCTGGCACGAT
+
CCCCCCCCCCCCCCCCCCCCCCCCCCCCCCCCCCCCCCCCCCCCCCCCC*CCCCCCCCCCCCCCCCCC5*C*CCCCC*C*CCCCCCCCCC5C5CC55CCC5CCC5C5CCCCCCCCCC*CCC5C5C5CCCCC*CCC55CCCCCCCCCCC*CCCCCCC5CCCCCC*C5C5CCCCCCCCC5CCCC*CC5CCCCCCCCC*CC5CCC*CCCCCC*CCCCCCCCCCCCCC55CCCCC*CCC*CCCCCC*C*5*C5C5*CC*C55CCCCCCCCCCCCCC5C55C5CC5C5C*5*55C5*CCC****##
@VH01349:24:AACVJTHM5:1:1106:60514:30477 2:N:0:AGGTGAGA+CGCATAGA
CTGTTCGGACTACAAGGGTATCTAATCCTGTTTGCTCCCCACGCTTTCGCTCCTCAGCGTCAGTGCCGGCCCAGAGAACCGCCTTCGCTACTGGTGTTCCTCCCGATATCTGCCCATTCCACCGCTACACCGGGAATTCCATTCTCCTCTACCGGACTCAAGTCACAACAGTATCGACTGCAATTCCGGGGTTGAGCCCCGCACTTTCACAGCCCACTTGTTGAACCGCCTACGAGGTCTTTACGCCCAATGATTCGGGATAACGCTCGCACCCTACCTATTACGCCGGCTGCTGCCACGT
+
CCCCCCCCCCCCCCCCCCCCCCCCCCCCCCCCCCCCCCCCC5*CCCCC5CCCCCCCCCCCCCCCCCCCCCCCCC*C*CCCCCCCCCCCCC*CCCCCCC*CCCCCCCCCCCCCC*CCCCCCCC5CCCC*CCCCCCCCCCCCCCCCCCCCCCCCC*CCCC5CCCCCC5CCCC*CCCCCC5CCCC5C5CCCCCCCC5CC5CCCC*C5CCCC5CCC5C*C5CCCCCCCCC*CCCCCCCCC*C5CCC55C55*5CC*CCCC*5C5C*555*CC5*5555555*555*55**5*55555555555##
@VH01349:24:AACVJTHM5:1:1106:20825:31272 2:N:0:AGGTGAGA+CGCATAGA
CTGTTCGGACTACTCGGGTATCTAATCCTGTTCGCTCCCCACGCTTTCGCGCCTCAGCGTCAGTTACAGGCCAGAGAGCCGCCTTCGCCACGGGTGTTCCTCCTGATATCTACGCATTTCACCGCTACACCAGGAATTCCGCTCTCCTCTCCTGCACTCAAGTCTCTCAGTTTCCAATGACCCTCCACGGTTAAGCCGTGGGGTTTCACATCAGACTTAAGAGACCGCCTGCGCGCCCTTTACGCCCAATAATTCCGGACAACGCTTCCCCCCTACGTATTACCGCGGCTGCTGGCAGGTG
+
CCC*CC5CCCCCCCCCCCCCCC5CCCCCCCCCCCCCCCCCCCC*CCCCCCCCCCCCCCCCCCCCCCCCC5C*CCCCCC*CC5CCCCCCCC5CCCCCCC5CCC5CCCCCCCCCCC5CCCCCCCCCCCC5CCCCCCCCCCCCC*C*CCCCCCCCCCCCCCCCCCCCCCCCCCCCCCCCCCCCCCCCCCCCCCCCCCCCCCC*CC*CCCCCCCCCCCCCCCCC5CCCCCCCCCCCCCC*CCCCCCCCCCCC*CCCCCCCCCCCCC55*CC*CC*CC5*CC5CCCCC5*CC5CCCCC*CCC*C##
@VH01349:24:AACVJTHM5:1:1106:48774:31688 2:N:0:AGGTGAGA+CGCATAGA
CTGTTCGGACTACTCGGGTTTCTAATCCCGTCTGCTCCCCTGGCTTTCGCTCCTCAGCGTCAATGCCGGTCCAGGATGCCGCCTTCGCCACCGGTATTCCTCCAGATATCTACGCATTTCACCGCTACACCAGGAATTCTGCATCCCTCTCCCGGATTCAAGCCAACCAGTATCAGACGCAGTTCCCAGGTTGAGCCTCGCGATTTCACGTCTGACGTAGTTGGCCGCCTACGACCCCTTTACGCCCACTAATTCCGAACTACCCTTCCCCCCCCCGTATTACGCCGGCTGCTGGCAGCAC
+
CC*CCC5CCCC*CC*CCCCCCCCCCCCCCCCCC*C5C555CC*CCCCCC5CCCCCCC55CCCCC*CC*CC5CC5CCCCCC55CCCCCCC555CCC*CCC5C*CC5CCCC5CC*C5CCCCCCCCCCCCCCCC**CCCC5CCCCCC5CC*55C5*5CCCC*CC5C*5555***5555*555*555C5*CC5CCC*C5CCC*5*5C*C5*555*555C5*5*C5C555****555***5555555555*55555*55555555*555555***5555555555*5*5****555*5*555*5##
@VH01349:24:AACVJTHM5:1:1106:6908:31745 2:N:0:AGGTGAGA+CGCATAGA
CTGTTCGCACTACTCGGGTTTCTAATCCTGTTTGCTCCCCACGCTTTCGCACATGAGTGTCAGTATTGGGCCAGGCAGTCGCTTTCGCCACTGATGTTCCTTCCGATATCTACGCATTTCACCGCTACACCGGAAATTCCACTGCCCTCTCCGATACTCCAGTAATGCAGTCTCGAATGCAGTTCCCAGGTTGAGCCCGGGGCTTTCACACGCGACTTACAAAACCACCTACGCCCCGTTTACGCCCAGTAATTCCGATTAACCCTCGCACCCTCTGTATTACCGCGGCTGCTGGCACACG
+
CCCCCCC*CCCCCC*CCCCCCCCCCCCCCCCCCC5CCCCCCCCCCCCCCCCCCC5CCCCC*CCCCCCCCCCCCCC5CCCCCCCCCCCCCCCCCCCCCCCCCCC**CCCCCCCCCCCCCCCCCC5CCCCCCCC5CCCCCCCCCCCCC5CCCCC*CC**CCCC5CCCCCCCCCCCCCCC5CCC*CC**C5C5*C5CCCCCCCCCCCCCCCCC5*C5CCCCCCCCCCCCCC*CC5***C*5CC55CC5*CC55CCCCCCCCCCCC**5*55555*5555555C5C**55CCCCCC55CCCCC##
@VH01349:24:AACVJTHM5:1:1106:50592:35891 2:N:0:AGGTGAGA+CGCATAGA
CTGTTCGGACTACAGGGGTATCTAATCCTGTTTCCTCCCCACGCTTTCGCGTCTCAGCGTCAGTATCCAACCAGGGGGCCGCCTTCGCCACGGGTGTTCCTCCCCATATCTACGCATTTCACCGCTACACCGGGAATTCCACCCCCCTCTTTGGTACTCTAGCTTCCCAGTTTCATGCGTCTTTCCTCGGTTGAGCCGAGGGCTTTCACACATGACTTAACAAACGGCCTACACGCCCTTTACGCCCAATGATTCCGAACAACGCTTGCACCCTCTGTATTACCGCGGCTGCTGGCACAGT
+
CCCCCCC*CC5CCCCCCCC*CCCCCCCCCCCCC*CCCCCCCCCCCCCCCCCC5CCCCCCCCCCCCCC5CC5CCCCCC5C5CCCCCCCC5CCCCCC*CCCCC*CC*CC*CCC5CCCCCC5CC5CC5CCCCCC5CCCCCCCCCCCCCCC5CCCCCCCCCCCCCCCCC*CCCCCCCCCCCCCCCCCCCCCCC*CCCC55CCCCCCCCCCCCCCCCCCCCCCCCCCC5C*CCCCC5C5C5**C5*5CCC5CCCC5*CCCC5CCC5CC5*5555CCCCC5C*CCCC55*5C5C5CCCCCC5CC*##
@VH01349:24:AACVJTHM5:1:1106:73466:37519 2:N:0:AGGTGAGA+GGCATAGA
CTGTTCGGACTACTAGGGTTTCTAATCCTGTTTGCTCCCCACGCTTTCGCGCCTCAGCGTCAAGAACAGGCCAGGTAGTCGCCTTCGCCACTGGTGTTCCTCCCGGTATCTACGCATTTCACCACTACACCGGGAATTCCACTACCCTCTCCTGCCTTCGAGTCGATCGGTATCGCGTGACCCTCCCCAGTTGAGCCCGGGGCTTTCACACGCGACTTTAACGACCGCCTGGGCGCTCTTTACGCCGAGTAAATCCGCACAACGCTTGCCACCTACGTATTACCGGGGCTGCTGCCACGGG
+
C5C5CCCCCCCCCCCC55CCCCCCCC*CCCCC*CCCCCCCCCCCCCCCCCCCCCCCC5C5CCCCCC5CC*CCCCCCCCCC*CCCCCCCCC*CCCCC5CCCCCCCCCCCCCC*5555CCCCC5C5C*CCC*5CC5C5CCC*CCCCC5CCC5*5CC*CCC5CCCCCCCCC5CCCCCCC*C*55C***5*55CCCCC55C*5*5CC555*555*5555555**5555C55*555*5*5*55555C55*5*5*55C55555*555555555555CC*CC***555**55*5**55*55**55*##
@VH01349:24:AACVJTHM5:1:1106:60268:37728 2:N:0:AGGTGAGA+CGCATAGA
CTGTTCGGACTACCAGGGTATCTAATCCTGTTTGCTCCCCACGCTTTCGCGCCTCAGCGTCAGTTACAGGCCAGAGAGCCGCCTTCGCCACTGGTGTTCCTCCCCATCTCTACGCATTCCACCGCTACACCGGGAATTCCGCTCCCCTCTCCTGCACTCAAGCCGACCAGTTTCAGGTGCCGCTCTGGGGTTGAGCCGCACCCTTTCACACCTGACTTAATCGGCCGCCTGCGCGCGCTTTACGCCCAATAATTCCGGATAACGCTCGCCCCCTACGTATTACCGCGGCTGCTGGCACGTA
+
CCCCCCCCCCCCCCCCCCCCCCCCCCCCCCCCCCCCCCCCCCCCCCCCCCCCCCCCCCCCCCCCC*CCCCCCCCCCCC5CCCCCCCCCCCCCCCCCCCCCCCCC*CCCCCCCCCCCC5C5CCCCCCCCCC5*CCCCCCCCC5CCCC5C*CCCCCCCCC5CCCCCCCCCCCCCCCCCCCCC5CC5CCC*CCCCCCCCCCCCC5CCCCCCCCCCCCC5CCCCCCCCCCCCCCCCCCCC5CCCCCCCCCCC5CC5*C5CCCC5CCC5CCCCC5CCCCCC5CCC5C*555C5C*CCCCC*5C5##
@VH01349:24:AACVJTHM5:1:1106:45745:38580 2:N:0:AGGTGAGA+GGCATAGA
CTGTTCGGACTACTAGGGTTTCTAATCCTGTTTGCTCCCCACGCTTTCGCGCCTCAGCGTCAGGTACGGGCCAGGAAGCCGCCTTCGCCACCGGTGTTCCTCTCGATATCTACAGATTTCACCCCTACACCGAGAGTTCCACTTCCCTCTCCCGCCCTCAAGCGAGGTAGTTTCGAGCGCCATTCCTCAGTTAAGCCAAGGGATTTCACACTCGACTTGCCAAGCCGCCTGCGCGCCCTTTACGCCCAGTAATTCCGAACAACACTCGCCCCCTCCGTATTACCGCGGCTGCTGGCACGGT
+
CCCCCCCCCCCCCCCCCCCCCCCCCCCCCCCCCC5CCCC5CCC*CCCCCCCCCCCCC5CCCCCCCCCCCCCCCCCCCCCCCCCCCCCCCCCCCCCCCCCCC5C*CCC*C*CCCCCCCCCCCCC*5CCCCCCCCCCCCCCCCCCCCCCCCCCCCCCCCCCCCCCCCCCCCCCCCCCCCCC*C5CCCCCCCCCCCCCCCCCCCCCCCCCCCCCC*CCCCCC**CCCCCC5CCCCCCC5CCCCCCCC55*CCCCCCCCCCCCCCCCC5*CCCCCCCCC5CC5CCC*CCC*CCCCC5*5CCC*##
@VH01349:24:AACVJTHM5:1:1106:19765:38920 2:N:0:AGGTGAGA+CGCATAGA
CTGTTCGGACTACACGGGTATCTAATCCTGTTCGCTCCCCACGCTTTCGCGCCTCAGCGTCAGTACCGTCCCAGCGAGCTGCCTTCGCCGTCGGTGTTCCTCCTGATATCTGCGCATTCCACCGCTACACCAGGAATTCCACTCGCCTCTTCCGGACTCTAGCCCAGCAGTATCCACCCGCTTTCAAAGGTTGAGCCTTTGACTTTCAGAGCGGACTTACTGGGCCGCCTACGCGCTCTTTACGCCCAATGATTCCGGACAACGCTTGCCCCCTACGTATTACGGCGGGTGCTGGCACGTG
+
*CCCCCC*CCCCCCCCCCCCCCCCCCCCCCCCC5CCC5CCCCCCCCCC5CC*CCCCCCCCCCCCCCC5CC*CCCCCCCCCCCCCCCCCCCCCCCCCCCCCCCCCCCCCCCCC*C5CCCCCCCCCCCCCC5CCCCCCCCCCC*CCCCCCCCCCCCCCC*CCC55CCCCCCCCCCCCCCCCC5CCCCCCCCCCCCCC5CCCCCCC5CCCCCCC*5CCCCCCCCCCCCCC*CCCCC5CCCC*CCCCC*CCCCC5CCCC*CCC55CCC*CC*5CCC*CCC5CCCCCC*CCC**C*CCC5C5CC##
@VH01349:24:AACVJTHM5:1:1106:53716:40227 2:N:0:AGGTGAGA+CGCATAGA
CTGTTCGGACTACAGGGGTATCTAATCCTATTCGCTCCCCACGCCTTCGCACCTCAATGTCAGTTATGGCCCAGGCAGCTGCTTACGCCTTTGGCATTCTCTCTAATTTTATCAAATTTCACCTTTACATTAGAAATTCTGCTACCCCCTGCCTAACTCTAGTTTAGTTGTATACGCTATCTTTTAAAGTTAAGCTTTAACATTTAATAACGCACGTAACAAACCACCTGCGTGCCCTTTACGCCCAGTTAATCTGAATAACACCTCCTCCTTTCGTATTACCGCGGCTGGTGGCACGACC
+
CCCC*CCCC55CC5CC5CCCCCCCCCCCCCCCCCCCCCCCC5C*CCCCCC5CCC5CCCCCCCCCCCCCC5CCCCCCCCCCCCCCCCCCCCCCCC*CCCCCCCCCCCCCCCCC55C5CCCCCC*CCCCCCCCCC*CCCCCCCCC5CC5CCCCC5CC*CCCCC5CCCCCCCCCCCC5CCCCCCCCC5CCCCCCCCCCCCCCCCCCCCCC5C55*5CCCCCCC5CC555*C55CC555CCC5CC***5CC5CCCC5CCC*CCC55C*C***C*CCCCC55C*5*555*5*555*555*5*55##
@VH01349:24:AACVJTHM5:1:1106:67085:40416 2:N:0:AGGTGAGA+CGCATAGA
CTGTTCGGACTACCGGGGTTTCTAATCCCGTTCGCTCCCCTGGCTTTCGCTCCTCAGCGTCAGTAACGGCCCAGACCACCCCCTTCGCCACCGGTGTTCTTCCAGATATCTACGCATTCCACCGCTACACCTGGAATTCCATGGTCCTCTGCCGCACTCCAGACCGGCAGTATCCAGCGACCTCTCCCCGTTGAGCGGTGGAGATTTCACGCCAGACTTACGGGTCCGCCTACGAGCCCTTTACGCCCAATAATTCCGAACAACGCTTGCCCCCTCCGTCTTACCGCGGCTCGTGGCACAT
+
*5*CCCCCCCCC5CCCCCCCCCCCCCCCC*CCCCCCCCCCCCCCCCCCCCCCCCCCCC5CCCC5CCCCCCC5CC5CCCCC*CCCCCC*CCCCCC5CCCCCCCCCCCCCCCCCCC*CCC5CCCC5CCCCCCC5CCCCCCCCCCCCCCCCCCCCCCCCCCCCCC5CCC5CCC*CCCCCCCCCCCC5CCC*CCCCC5CCC*C5CCCCCCCCCCCCCCCCCCCCC*CCCCCC*CCCC5C5CC*CCCC5C*CCCCCCC5CC5CCCCC555*5C*C5CCC5C5CCCC5C5CCC5C*55C*5C*C5##
@VH01349:24:AACVJTHM5:1:1106:65759:40681 2:N:0:AGGTGAGA+CGCATAGA
CTGTTCGGACTACAGGGGTTTCTAATCCTGTTCGCTCCCCACGCTTTCGTGCCTCAGCGTCAGTTACACTCTAGTAAGCTGCCTTCGCTATTGGTGTTCTTTATGGTATCTATGCATTTCACCGCTACACCATAAATTCCGCTTACCTCTAGTGCACTCAAGACTCACAGTATCAATGGCAACTCAACGGTTGAGCCGCTGGCTTTCACCACTGACTTATCAATCCGCCTACGCACCCTTTAAACCCAATAAATCCGGACAACGGTTGCACCCTCCGTATTACCGCGGCTGCTGGCACGCT
+
CCCCCCCCCCCCCCCCCCCCCCCCCCCCCCCCCCCCCCCCCCCCCCCCCCCCCCCCCCCCCCCCCCCCCCCCCCCCCC5CC*CC5CC*CCCCCCCCCCCCCC5CCC*CC5CCC5C*CCCCCCCC5CCCCCCCCCCCCCCCC*5CC5CCC5C5CCC5CCC5CCCCCCCCCCCCCCCCC5*CCCCCCCCCCCCCCC*5C5CCC*CC*CCC5C*CC**CC5CC*CCCC*C*CCC5C*C5CCCCCCC555*CCC55C*555C555C555CCCC5*5*5C5C*CCC5****555*55CC*5555##
@VH01349:24:AACVJTHM5:1:1106:54682:41647 2:N:0:AGGTGAGA+CGCATAGA
CTGTTCGGACTACCGGGGTTTCTAATCCCGTTTGCTCCCCTGGGTTTCGCTCCTCAGCGTGAGTGTTGGTCCAGGATGCCGCCTTCGCCACCGGTGTTCCTCCAGATATCTACGCATTTCACCGCTACACCTGGAATTCCACCCCCCTCTGCCACACTCTAGCTTCCCAGTTTGAAACGCAGTTCCCAGGTTAAGCCCGGGGATTTCACATCTGACTTGAGAAGCCGCCTGCGGACGCTTTACCCCCAGTAATTCCGATTAACGCCTGCACCCTACGTATTACCGCGGCTGCTGGCACGCC
+
CCCCCCCCCCCCCCC5CCCCCCCCCCCCCCCCCC*CCCC*CCC*CCC5CCCCCCCCCCCC*CC5CCCCCCCCCCCCCCCCCCCCCCCCCCCCCCCCCCCCCCCCCC5CCCCCCCCCCCCCCCCCCCCCCCCCCCCCCCCC5CCCC*CCCCCCCCCCCCCCCCCCCCCCCCCCC*5CCC5CCCCCCCC5CCCCCCCC*5CCC5CCCCCCCCCCCCCCCCC**5CC5CC*C5CC5*C*CCCCCCC*C*CCCCCCCCCCCCCCCC5CCCCC*CCCCCC*CCCCCCCCCCCCCC*5CCC5CC5##
@VH01349:24:AACVJTHM5:1:1106:38019:41874 2:N:0:AGGTGAGA+CGCATAGA
CTGTTCGGACTACCAGGGTATCTAATCCCGTTTGCTCCCCTAGCTTTCGCGCCTCAGCGTCAGTGTTGGTCCAGGATGCCGCCTTCGCCACCGGTGTTCCTCCAGATATCTACGCATTTCACCGCTACACCTGGAATTCCACATCCCTCTCCCAAACTCGAGCCTTCCAGTATCAGACGCAGTTCCCAGGTTAAGCCGGGGGATTTCACGTCTGACTTAGATGGCCGCCTACGCGCCCTTTACGCGCAGTAATTCCGAACAACGGTTGCCACCTCTGTATAACCGCGGCTGCTGGCACAAG
+
CCCCCCCCC*5CCCCCCCCCCCCCCCCCCCCCCC*CCCCCCCCCCCCCCCCCCCCCCCCCCCCCCCCCCC*CCCCCCCCCCCCCCCC*CCCCCCCCCCCCCCCCC5CCCCCC5CCCCCCCCC5CCCCCC*CCCCCCC5CCCCCCCCCCCCCCCCCCCCC5CCCCCC5CCCCCCCCCCC5CCCCCCCCCCCCCCCCCC*CCCCCCCCCCCCCCCCCCCCCCCC5CCCC5CCCCCC5C5CCCCC5CCCC55CCCCC5CCCCCCC*C5CCCCCCCCCC*CC5C*55C55*5CC5*C5C*C*C##
@VH01349:24:AACVJTHM5:1:1106:70228:41931 2:N:0:AGGTGAGA+GGCATAGA
CTGTTCGGACTACAAGGGTTTCTAATCCTGTTCGCTCCCCACGCTTTCGCTCCTCAGCGTCAGTATCGGCCCAGAGACCCGCCTTCGCCACCGGTGTTCCTCCTGATATCTGCGCATTTCACCGCTACACCAGGAATTCCAGTCTCCCCTACCGAACTCTAGCTAGCCCGTATCGACTGCAGTCCCGCGGTTAAGCCGCGGGCTTTCACAGTCGACGGGACAAGCCGCCTACGACCTCTTTACGCCCAATAAATCCGGACAACGCTTGCGCCCTACGTCTTACGGCGGCTGCCGGCAGGAA
+
CCCCCCCCCCCCCCCCCCCCCCCCCCCCCCCCCCCCCCCCCCCCCCCCCCCCCCCCCCCCCCCCCCCCCCCCCCCCCCCCCCCCCCCCCCCCCCCCCCCCCCCCCCCCCCCCC*CCCCCCCCCCCCCCCCCCCCCCCCCCCCCCC5CCCCCC*CCCCCCCCC*CCC5CCCCCCCCCCCCCC*CCCCC*CCCCCCCCCCCCCCCCCCCCCCC*CCCCC5CCCCCC*CCCCCCCCC**C5CCCCCCCC5C5C5CCCCCCC5CCC5**CCCC5**C5C5C5*C5C5C55CCCC5C*5*5C**##
@VH01349:24:AACVJTHM5:1:1106:37318:47004 2:N:0:AGGTGAGA+CGCATAGA
CTGTTCGGACTACACGGGTTTCTAATCCTGTTTGCTCCCCACGCTTTCGCGCCTCAGCGTCAGATACGGGCCAGGAAGCCGCCTTCGCCACCGGTGTTCCTCTCGATATCTACAGATTTCACCCCTACACCGAGAGTTCCACTTCCCTCTCCCGCCCTCTAGGGAGGTAGTTTCGAGCGCCATTCCTTAGTTAAGCCAAGGGATTTCACACTCGACTTGCCAAGCCGCCTGCGCGGCCTTTACCCCCAGTAATTCCGAACAACACAAGCCCCCTCCGTATTACCGCGGGTGCTGGCACGTG
+
CCCCCCC5CCCCCCCCCCCCCCCCCCCCCCCCCCCCCCCCCCCCCCCCCCCCCCCCCCCCCCCCCCCC5CCCCCCCCC5CCCCCCCCCCCCCCCCCCC5CCCCCCC5CCC*CCCCCCCCCCCCC*CCCCCC*CCCCCCCCCCCCCC*CCCC5CC**CC*5CC5C*CCC*C*CC5CCC*CC55CCCCCCCC5C5CCCCCCCC*CCCC5C5CC5CC5*CC*5*5C555C5CC5*5*5*5*CC*CC*5CCC*55C5CC5CC55CCCC5*5*5C*C5C*5*C55C5CC5C55CCCCC5*5CC*##
@VH01349:24:AACVJTHM5:1:1106:62067:47515 2:N:0:AGGTGAGA+CGGATAGA
CTGTTCGGACTACTAGGGTATCTAATCCCGTTTGCTCCCCTGGCTTTCGCGCCTCAGCGTCAGTTTCGGTCCAGAATGCCGCCTTCGCCACCGGTGTTCCTCCAGATATCTACGCATTTCACCGCTACACGTGGAATTCCACATTCCTCTCCCGAACTCAAGTCACCCAGTATCGGACGCAGTTCCCAAGTTAAGCTTGGGGATTTCACGTCCGACTGAGGGGACCGCCTACGCGCCCTTTACGCCCAGTAATTCCGAACAACGCTTGCCACCTCTGTATTACCGCGCCTGCTGGCACATC
+
CCCCCCCCC*CCCCCCCCCCCCCCCC*CCCCCC*CCCCCC*CCCCCCCC*CCCCCCC5CCCCCCCCCCCCCCCCCCCC*CCCCCCCCCCCCCC*CCCCCCCCCCC5CCCCCCCCCCCCCCCC*CCCCCCC*CC*CCCCCC*CCCCC*CCCC*CCCCC5CCCCCCCCCC*5CCCCC5CC5CCCCCCCC5CCCCCCC5CC55CCCCCC5CC*CCC5CCCC*CC*CCC5C**CCCCC5CCC5CCC*C55*CC**5555CCC55555**CC5*5555C55*55CCC*5CC5CC**5CC*5C*5##
@VH01349:24:AACVJTHM5:1:1106:16754:47610 2:N:0:AGGTGAGA+CGCATAGA
CTGTTCGGACTACAAGGGTTTCTAATCCTGTTTGCTCCCCACGCTTTCGCGCCTCAGCGTCAGTTACAGGCCAGAAAGTCGCCTTCGCCACTGGTGTTCCTCCACATCTCTACGCATTTCACCGCTACACGTGGAATTCCACTTTCCTCTCCTGCACTCCAGTTCCCCAGTTTCCCATGCGGACCGTGGTTGAGCCACGGCATTAAACACAAGACTTAAAGAACCGCCTGCGCGCGCTTTACGGCCAATAATTCCGGACAACGGTTGCCCCCTACGTATTACCGCGGCTCCTGGCACCTGG
+
CCCCCCCCCCCC5CC*CCCCCCCCCCCCCCCCC5CCCCC5CCCCCCCCCCC5CCCCCCCCCCCCCCCCC*C*CCCCCCCC5*C*CCCCCCCCCCCCCCCCCCCCCCCCCCCCCCCCCCCCCCCCCCCCCCCCCCC5CCCCCCCCCCCCCC5CCCCCCCCCCCCCCCCCC*CC5CCCCCCCC*CCCCCCCCCCC5CCCCC*CCCCCC55CCCCCCCCCCCCC*5C*CC*CC55CCCC*CCCCCC*C5CCC5*5C5C5CC*5*555555*5*C55555555555*5*5555555**555*5##
@VH01349:24:AACVJTHM5:1:1106:22378:47818 2:N:0:AGGTGAGA+CGCATAGA
CTGTTCGGACTACCGGGGTTTCTAATCCTGTTTGCTCCCCACGCTTTCGCGTCTCAGCGTCAGTCACCGTCCAGAGGGACGCCTTCGCCACCGGTGTTCCTCCTCATATCTACGCATTTCACCGCTACACCAGGAATTCCACCCTCCTCTCCGGGACTCGAGCCTGCCAGTATCCAATGCCCTTCCGGGGGTGAGCCCCGGGCTTTCACATCAGACTTAGCCGGCCGCCTACACGCCCTTTACGCCCAGTGATTGCGAACAACGGTTGCACCCTCCGTATTACCGCGGCTGCTGGCACGTG
+
CCCCCCCCCCCC5CCCCCCCCCC*CCCCCCCCCCCC5CCCCCCCCCCCCC5CCCCCC5CCCCCCCCCCCCCCC5CCCCCCC*CCCC*CCCCCC5CCCCCCCCCC*CCCCCCCCCCCCCCCCCCCCCCCCCCC5CCCCCCCCCC*CCCCCCC*CCCCCCCCCCCCCCC*CCCCCCCCCCCCCCCCCCCCCCCC5CCCCCCC*CCCCCCCCCCCCCCCCCC*CCCCCCCCCCCCCCCCC*CCCCCCCCCCCCC*CC*CCC555CC5*C*5CC*CC5CCCC*CCC5C*5CC5C*CC*CC555##
@VH01349:24:AACVJTHM5:1:1106:72481:47932 2:N:0:AGGTGAGA+CGCATAGA
CTGTTCGGACTACCAGGGTATCTAATCCTGTTTGCTCCCCACGCTTTCGCGTCTCAGCGTCAGTACCGTCCCAGCAAGCTCCCTTCGCCATTGGTGTTCCTCCCGATATCTGCGCATTTCACCGCTACACCGGGAATTCCACTTGCCTCTTCCGGACTCTAGTCCGGCTCTATCGACCGGCATCCCAGGGTTGAGCGCTGGACTTTCACAGCCGACTTACCGGACCGCCTACACGCTCTTTACGCCCAATTATTCCCGACAACGCTTCCCCCCTACCTATTACCGCCGCTCCTGGCCCGCG
+
CC5CCC5CCCCCCCCC5CCCCCCCCCCCCC5CCCCCCCCCCCCCCCCCCCCCCCCCCCCCCCCCCCCCCCCC5CCCCCCC**CCCCCCC55CCCCCCCCCCCCCCCCCCCCCCCCCCCCCCC*5CCCCC*CCCCCCCCCCCCCCC*CCCCCCC55CCCCC5CCCCCCC**CCCCCCCC5CCCCCCCCCC5CC5CCCCCCCCC5CCCCC5CC5CCCCCCCCCCC5C*CC5CCC*5C*C5CCCCCC**CCCC*C*555*5C*C5555C5*5C5555C**5555C555*C55C**5555555##
@VH01349:24:AACVJTHM5:1:1106:28835:48367 2:N:0:AGGTGAGA+GGCATAGA
CTGTTCGGACTACTGGGGTTTCTAATCCTGTTTGCTCCCCACGCTTTCGCGTCTCAGCGTCAGTATCCAACCAGGGGGCCGCCTTCGCCAGGGGTGTTCCTCCCGATATCTACGCATTTCACCGCTACACCGGGAATTCCACCCCCCTCTTTGGTACTCTAGCTTGCCAGTTTCATGCGTCTTTCCTCGGTTGACCCGAGGGCTTTCACACATGACTTAACAAACCGCCTACACCCCCTTTACGCCCATTGATTCCGAACAACGCTTGCACCCTCTGTATAACCGCGGCTGCTGGCACATG
+
CCCCC5CCCCCCCCC*CCCCCCCCC*CCC*CCC5CC*CCC5CCCCCCCCCCCCCCC*CCCCCCCC5CCCC**CCCCC*5CCCCCC5CC*C*CCCCC5CCCCCCCC5CCCCCCCCC5CCCCCCC5CCCCCCCCCCCCCC*C*5C**C5CC*5C5C55CCCCCCCC5CCC5CCCCCCCCCC5*CCCCCCCCCCCCC5C5*C*5CCCCCCCCC*C555CC5CCCCC*5C*555C5CC*55C*5CC*C***C*5C*555555555555*C**C*55**5C5555*555555*555*555555*##
@VH01349:24:AACVJTHM5:1:1106:46445:49806 2:N:0:AGGTGAGA+CGCATAGA
CTGTTCGGACTACAAGGGTTTCTAATCCGGTTCGCTACCCTGGCTTTCGGGTCTCAGCGTCAGGATCGGCCCAGCCGGCCGCCTTCGCCACTGGTGTTCCTCCCGATATCTGTCCATTTCACCGGTACACCGGGAATTCCACCGGCCTCTACCGTCCTCAAGTTCCCCAGTATCGGATGCAATTCCACGGTTAGGCCGTAGGATTTCACATCCGACTTAGAGAACCGCCTACACCCGCTTTACGCCCAGTGAATCCGGGCAACGCTCGCCCCCTACGTTTTACCGCGCCTGCTGGCACGAG
+
CCCCCCCCCCCCCCCCCCCCC5CCCCCCCCCCCCCCCCCCCC*CCCCCCCCCCCCCCCCCCCCCCCCCCCC*CCCCCCCCCCCCCCC5CCCCCCCCCCCCCCC*CCCCCCC5CCCCCCCCCCCCCCCCCCCCCCCCCCCCCCCCCCCCCCCC*CCCCCCCCCCCCCCCC*CCCC5CCC*CCCCCC5CC5CCCCCCC5CC5CCCCCCCCC*C5C*5CCCCCC55CC*CCCCCC*C5C55CCC5C5*55C5C5CC5*5CCCCCCCCCC5CCC555CC*CC5C5CC5CCCCCC**CC5CC55##
@VH01349:24:AACVJTHM5:1:1106:51141:51662 2:N:0:AGGTGAGA+CGCATAGA
CTGTTCGGACTACCAGGGTTTCTAATCCTGTTTGCTCCCCACGCTTTCGCGTATCAGCGTCAGTATCCAACCGGGGGGCCGCCTTCGCCACAGGTGTTCCTCCCGATATCTACGCATTTCACCGCTACACCGGGAATTCCACCCCCCTCTTTGGTACTCTAGCTTGTCAGTTTCATGCGTCGTTCCCCGGTTGAGCGGAGGGATTTCACACATGACTTAACAAACCGCCTACACGCCCTTTAGGCCCAATGATTCCGAACAACGCTTGCACCCTCTGTATTACCGCGGCTGCTGGGAGATT
+
CCCCCCCCC*CCCC5CCCCCCCCCCCCCCCCCCCCCCCCCCCC*CCCCCCCCCC5*CCCCCCCCCCCCCCCCCCCCCCCCCCCCC5CCCC5CC5CCCC*5CCCCCCC*CCCC5*CCCCCCCCCC5CCCCCCCCCCCC5CCCCCCCCCCCCCCCCCC*CCC*C*CCC5C5CC*CC5CCCCCC5CCC5C5CCCCCCCCCCC5CCCCCC*CCCCCCCCCCCCC*CCCC55CC5CCC5CC**CCCC*C*5CCCCC55*C55CC55C5555C5CCC55C5C5C5CC5CCC**CCCCCCCC*CC*##
@VH01349:24:AACVJTHM5:1:1106:45120:52722 2:N:0:AGGTGAGA+CGCATAGA
CTGTTCGGACTACTCGGGTTTCTAATCCCGTTCGCTCCCCACGCTTTCGCACCTCAGCGTCAGTAAAGTGCCAGAAGGCCGCTTTCGCCACTGGTGTTCTTCCCGATCTCTACGCATTCCACCACTACACCGGGAATTCCGCCTCCCTCTCACTTCCTCCAGTCTGATAGTTTCCAACGACCTCTCCCAGTTAAGCCGGAAGCTTTCACGTCGAACTTCCCAGACGCCCTGCGTGCCCTTTACGCCCAGTAATTCCCGATAACGCTCCACACCTACGTATTACCGCGGCTGGTGGCACGAA
+
CCCCC5CCCCCCCCCCCCCCCCCCCCCCCCCCC5CCCCCCC*5CCCCCCCCCCCCCCCCCCCCCCCCCCCCCCCCCCCCCC*CCCCCCCCCCCCCCCC5CCCCCCCCCCCCC*55CC5CCCC5CCCCCCCCCCCCCCCCCCCCC*CCCCCCCCCCC5CCCCCCCCCCCCCCCCCCC5C5CCCCCCCCCCCCCC55CCCCCCCCCCCC555C5CCCCCCCCCCC5CC*CCCCCC5CC*CCCCCCC5C5CC*C5C5C5*CCC*5C5*5C*5555*55555555555*55555*C5C*5555##
@VH01349:24:AACVJTHM5:1:1106:47222:54293 2:N:0:AGGTGAGA+CGCATAGA
CTGTTCGGACTACTAGGGTTTCTAATCCTGTTTGCTCCCCACGCTGTCGCACCTGAGTGTCAGTATTGGGCCAGGTAGCCGCCTTCGCCACTGATGTTCCTCCCGATATCTACGCATTTCACCGCTACACCGGGAATTCCACTACCCTCTCCCATACTCCAGCTGAGTAGTATCGACTGCAATTCCCAGGTTAAGCCCAGGGCTTTCACAATCGACTGACTCAGCCACCTGCGTGCGCTTTACGCCCAGTAATTCCGATTAACGCTTGCACCCTCCGTATTACCGCGGCTGCTGGCACCCA
+
CCCCCCCCCCCCCCCCCCCCCCCCCCCCCCCCCCCC*CCCCCCCCCCCCCCCCCCCCCCCCCCCCCCCCCCCCC5CCCCCCCCCCCCCCCCCCCCCCC*CC*C*CCCCCCCCCCCCCCCCCCCCCCCCCC5CCCC5CCCCCCCCCCCCCCCC*CCCCCCCCCCCCCCCCCCCCCCCCCCCCCCCC5CCCCCCCCCCCCCCCC*CCCCCCCCCCCCCCCCCCCCCCCCCCCCCCCCCCCCCCCCC5C*CCCCCCCCC*CCCCC*5CCC5*C5CCCCCCCCCCCC*CC5CCCCC5CCCCC*##
@VH01349:24:AACVJTHM5:1:1107:28456:1265 2:N:0:AGGTGAGA+GGCATAGA
CTGTTCGGACTACACGGGTATCTAATCCCGTTTGCTCCCCTGGGTTTCGCGCCTCAGCGTCAGTTTCGGTCCAGAATGCCGCCTTCGCCACCGGTGTTCCTCCAGATATCTACGCATTTCACCGCTACACCTGGAATTCCACATTCCTCTCCCGAACTCAAGTTACCCAGTATCGGAGGCAGTTCCCAAGTTAAGCTTGGGGATTTCACGTCCGACTTAGGCAACCGCCTACGCGCCCTTTACGCCCAGTAATTCCGAACAACGCTTGCCACCTCTGTATTACCGGGGCTGCTGGCACATT
+
CCCCCCCCCCCCCCCCCCCCCCCCCCCCCCCCCCCCCCCCCCC*CCCCCCCCCC5CCCCCCCCCCCCCCCC*CCCCCCCCCCCCCCCCCCCCCCCCCCCCCCCCCCCCCCCC5CCCCCCCCCCCCCCCCC*CCCCCCC*CCCCCCCCCCCC*CCCCCCCCCCCCC5CCCCCCCCCCC*CC5CCC5CCCCCC5CCCCCCCCCCCC5CCC*CCCCCCCCCCCCCCCC5C5C5CCCCC5C5CCC55C*5CC5C*5CCC*CCCCCCCC5CCC5CCC55CCC*CCC*C5C*C55CCC55C*CCC##
@VH01349:24:AACVJTHM5:1:1107:62313:5089 2:N:0:AGGTGAGA+CGCATAGA
CTGTTCGGACTTCCCGGGTATCTAATCTTGTTCGCTCCCCACGCTTTCGCTCCTCACCGTCAGTAATGGCCCAGAGATCCGCCTTCGCCACCGGTGTTCCTCCTGATATCTGCGCATTTCACCGCTACACCAGGAATTCCGATCTCCCCTACCACACTCTAGCTAGCCCGTATCGAATGCAGACCCGAGGTTAAGCCTCGGCCTTTCACATCCGACGTGACAAGCCGCCTACGAGCTCTTTACGCCCAATAATTCCGGACAACGCTTCCGCCCTACGTATTACCGCGGCTGCTGGCACGGT
+
CCCCC*5CCCC*CCCCCCCCCCCCCCCCCCCCCCCCCCCCCCCCCCCCCCCCCCC**CCCCCCCC*CCCCCCCCCC*CC*CCC5CCCCCCCCCCC5CCCCCCCC*CCCCCCC*CCCCCC*C*CCCCCCC55CCCCCCCCCCCCCCC55CCCCCCCC*C5CCCCCCCCCCCCC5CCCCC*5CCCC*CC5CCCC5CCCCC5CCCCCCCCCCCCCCCCCCCCCCCC5CCCCCCCCC*CCCCCCCCCC55CCCC*CC5CCCCCCCCCCCCC*CC*C5**555555555555CC*5CC5CCC5*##
@VH01349:24:AACVJTHM5:1:1107:64945:6812 2:N:0:AGGTGAGA+GGCATAGA
CTGTTCGGACTACCAGGGTTTCTAATCCTGTTTGCTCCCCTAGCTTTCGCGCCTCAGCGTCAGTTTCTGTCCAGAAAGCCGCCTTCGCCACCGGTGTTCCTCCTGATATCTACGCATTTCACTGCTACACCAGGAATTCCGCTTTCCCCTCCAGAACTCTAGCTCGTCAGTTTCGAATGCAGGCTCTGGGTTGAGCGCAGAGTTTTCACACCCGACTTAACAAGCGGCCTACGCGCCCTTTACGCCCAGTAATTCCGAACAACGCTTGCCCCCCCCGTATTACCGCGGCTGCTGGCACGAT
+
CC*CCCCCCCCCCCCCCCCCCCCCCCCCCCCCCCCCCCCCCCCCCCCCCCCCCC5CCCC5CCCCCCCCCCCCCCCCCCCC5CCCCCCCCCCCCCCCCCCCCCCCCC5CCCCCCCCCCCCCCCCCCCC*CCCCCCCCCCC*CCCCCCCCCCCCCCCCCCCCC5*CCCCC*CCCC5CC5CCCC*C5CCCCCCCCCCC5*CCCCCCCCCCC*C5CCCCC5CCCCCCC5CCCCCCC5C5CC*CCCCCC5**CCCCC5CCCCC5C5C5C5CCC5CC55*5555CC5CCCCC**CC5CCCCC555##
@VH01349:24:AACVJTHM5:1:1107:28438:6888 2:N:0:AGGTGAGA+GGCATAGA
CTGTTCGGACTACACGGGTTTCTAATCCTGTTTGCTCCCCACGCTGTCGCGCCTCAGCGTCAGGACTGGTCCAGCTGGCCGCCTTCGCCACGAGTGTTCTCCCCTATATCTACGCATTTCACCGCTACACAGGGAATTCCACCAGCCTCTCCCAGCCTCAAGTCTCGCAGTTTCTACCGACCCTCCACGGTTGAGCCGTGGCTTTTACAGCAGACATAAAAGACCGCCTACGCGCCCTTTTCGCCCAATGATTCCGAACAACGGTTGCCCCTTCCGTATTACCGCCGCTGCTGGCACGGGA
+
5CCCCCCCCCCCCCCCCCCCCCCCCCCCCCCCC*CCCCC*CCCCCCCCCCCCCCCCCCCCCCC5C5CCCCCCCCCCCC*CCCCCCCCCCCC5*CCCCCCCCCCCCCCCC5CCCCCCCCCCCCCCCCCCCCCCC5CCCCCCC5CCCCCCCCCC*CCCCC*CCCCC5CCC*CCCCCCCCCCCCCCCCCCC*CCCCC**5CCCCCCCCCCCCC*CCCC55C*CCCCC*CC5CCC5C5CCCCCC*CC*C*CCCC55C55CCCCCCCC*CCCCC*C*C5**5CCCCC5C5*55C5CCC55C555##
@VH01349:24:AACVJTHM5:1:1107:54436:7588 2:N:0:AGGTGAGA+GGCATAGA
CTGTTCGGACTACACGGGTTTCTAATCCCGTTTGCTCCCCTGGCTTTCGCGGCTCAGCGTTAGTGTCAGCCCAGCAACCCGTCTTCACCTCAGGTGTTCCTCTTGATATCTACCCATTTCACCGCTACACCAAGAATTGCGATTGCCCCTTCTGCACTCTAGCGCACCAGTATCACTTGGCCGTTCCGAGTTAAGCTCGGAGTTTTCACAAGTGACTTACCACGGCGCCTACGCGCCCTTTACGGCCACTAAATCCGAACAACGGTTGGTCCGTACGTATTACCGGCGGTGCTGGCACCTG
+
5CCCCCCCCCCCCCC*CCCCCCCCCCCCCCCCCCCCCCCCCCCCCCCCCCC*CCCCCC5CCCCCCC5CCCCCCC5CC5CC*CCCCCCCCC5C*CCCCCCCCCC5CCC5CCC5C*CCCC5CCCCCCCCCCCCCC*CCCC*CCCCCC*CC*CC5CCCC5**55*55C**5555*5*5*55*5555555CCCC5C5CC5C555*5*55C555*5*555555555C5**5C55CC5C*C5*55CCC5555555C*55**55555555555555C*55*55555*55555**5**55*555*55##
@VH01349:24:AACVJTHM5:1:1107:28059:9879 2:N:0:AGGTGAGA+GGCATAGA
CTGTTCGGACTACTCGGGTTTCTAATCCCGTTTGCTCCCCTAGCTTTCGCGCCTCAGCGTCAGTGTTGGTCCAGGATGCCGCCTTCGCCACCGGTGTTCCTCCAGATATCTACGCATTTCACCGCTACACCTGGAATTCCACATCCCTCTCCCAAACTCGAGCCTTCCAGTATCAGACGCAGTTCCCAGGTTAAGCCGGGGGATTTCACGTCTGACTTAGATGGCCGCCTACCCGCCCTTTACGCCGAGTAATTCCGAACAACGCTTCCCACCTGTGTATTACCGCGGCTGCTGGCACACA
+
CC5CCCCCCCCCCCCCCCCCC5CCCCCCCCCCCCCCCCCCCCCCCCCC5CCCCCCC*CCCCCCCCCCCCCC*CCC5CCCCCCCCCCCCCCCCCCCCCCC*CCCCCCCCCCCCCCCCCCCCCCC5CCCC5C5CCCCCCCCCCCCC5C5CCC*C*CCCCCCCCC*C5CCCC5CCC55C*5CCCCCCCCCCC*CCCC5CCCCCCCCC5CCCCCC*CCC5C5C5C5CCCCCCCCCC5CCCCCCCCCCCCCCC5C5CCCCCCCCC5CC5C5C**CCCCC*CCCCC5CC55CCCCCCCC55C55C##
@VH01349:24:AACVJTHM5:1:1107:18686:10920 2:N:0:AGGTGAGA+GGCATAGA
CTGTTCGGACTACCCGGGTTTCTAATCCTGTTCGCTCCCCACGCTTTCGCGCCTCAGTGTCAGTTACAGACCAGAAAGTCGCCTTCGCCACTGGTGTTCCTCCAAATCTCTACGCATTTCACCGCTACACTTGGAATTCCACTTTCCTCTTCTGCACTCAAGTTCCCCAGTTTCCAATGACCCTCCACGGTAGAGCCCTGGGCTTTCACATCAGACTTAAGAAACCACCTGGCCGCGCTTTACGGCCAATAATTCCGGACAACGCTTGCCACCTACGTATTACCGCGGCTGCTGGCAGGCA
+
CCCCCCCCCCC5CCCCCCCCCCCCCCCCCCCCCCCCCCCCCCC*CCCCCCCCCCCCCCCCCCCCCCCCCCCCCCCCCCCCCCCCCCC5CCCCCCCCCCCCCCCCCCCCCCCCCCCCCCCCCCCCCCCCCCCCCCCCCCCCCCCCCCCCCCCCCCCCCCCCC5CC5CCCCCCCCCCCCCC*CCCCCCCCC*CCCCCC**CC5*CCCCC5CCC*C*CCCCCCCCCCC*CCCCC**5CCCCCCCC*C*55CC*C5CCC**5555555*555C5*5555*5C555C555C*5*CCCCC55C**##
@VH01349:24:AACVJTHM5:1:1107:37413:11583 2:N:0:AGGTGAGA+GGCATAGA
CTGTTCGGACTACTCGGGTATCTAATCCTGTTTGCTCCCCACGCTTTCGTGCATGAGCGTCAGTGCAGGCCCAGGGGATTGCCTTCGCCATCGGTGTTCCTCCGCATATCTACGCATTTCACTGCTACACGCGGAATTCCATCCCCCTCTGCCGCACTCCAGCCTTGCAGTCACAAGCGCAATTCCCAGGTTAAGCCCGGGGATTTCACGCCTGTCTTACAAAACCGCCTGCGCACGCTTTACGCCCAGTATTTCGGATTAACCGTTGCACCCTACGTATTACCGCGGCTGCTGGCACGTA
+
CCCCCCCCCCCCCCCCCCCCC5CCCCCCCCCCCCCCCCC5CCCCCCCCCCCCCCCCCCCCCCCCCCCCCCCCCC5CCCCCCCCCCCCC*CCCCCCCCCCCC5CCC5CCCCCCCCCCCCCCCCCCCCCCCCCC**5CCCCCCC55CCCCCCCCCCCCCCCCCCCCCCC*CCCC*CCC5*CCCCCC*C5CCCCCCCC5CCCCCCCCCCCC5C5CCCC5CCC5CCC55CC*CC5CC*5C5C5CCC*C5CCC55C*CCC*C555555*555555*5*55555C5*55*5*555555555*C55##
@VH01349:24:AACVJTHM5:1:1107:27529:12529 2:N:0:AGGTGAGA+GGCATAGA
CTGTTCGGACTACTGGGGTATCTAATCCTGTTTGCTCCCCACGCTTTCGCTCCTCAGCGTCAGTTACAGACCAGAGAGTCGCCTTCGCCACTGGTGTTCCTCCACATCTCTACCCATTTCACCGCTACACCTGGAATTCCACTCTCCTCTTCTGTACTCAAGTCCTCCAGTTTCCAATGACCCCTTACGGTTAAGCCGCAACATTTCACATCAGACTTAAAAGACCGCCTGGCAGCGCTTTACGCCCAATAATTCCGGTCAACGCTTGCCACCTACGTATTAGCGCGCGTGGTGGGACCGT
+
CCCCC55CCCCCCCCCCCCCCCCCCCCCCCCCCCCCCCCCCCCCCCCC5CCCCCCCCCCCCCCCCCCCCCCCCCCCCCCCCCCCC*CCCCCCCCCCCCCCCCCCCCCCCCCCC*CC5CCCCCCCCCCCCC5*CCCCCC*CCCCCC5CCC5C*CCCC**CCCCCCCCCCC5CCC5CCC*5*CC*55CCC**CCCC5CCC5CC*5CCCCCCC5C*5CCCCCC555C*CCC5CCC*C**5**5555***CCCC5*C5*55**55C*5*55555555*555*55*5**5555555*555**5*##
@VH01349:24:AACVJTHM5:1:1107:30028:13060 2:N:0:AGGTGAGA+GGCATAGA
CTGTTCGGACTACTCGGGTATCTAATCCTGTTTGCTCCCCACGGTTTCGCACCTCAGCGTCAGTACCGGACCAGTGGGCCGCCTTCGCCACCGGTGTTCTTCCTAATATCTACGAATTTCACCTCTACACTAGGAATTCCACCCACCTCTTCCGGACTCAAGACGTGCTGTATCAGACGCAGTTCCGAAGTTCAGCTCCGGGATTTCACCCCTGACTGACACATCCGCCTACGTGCGCTTTACGCCCAGTCATTCGCAACAACGCAACCCCCCTTCGAATTACCGCGGCAGCTGGCACGTC
+
CCCCCCCCCCCCCCCCCCCCCCCCCCCCCCCCCCCCCCCCCCC*CCCCCCCCCCCCC*CCCCCCCCCCCC5CCCCC*C*CCCCCC5CCCCCCCCCCCCCCCCCCCCCCCCCC5CCCCCCCCCCCCCCCCCCCC*CCCCCCCCC*CCCCCCCCCCCCC55CC55CCCCCCCCCCCCC5*5CCC5CCC5CC5CC*C*5CCCCC555CC*CC*CCCCCCCCCCC5CCCCCCCCC5CCCCCCCCC55C*5CC5*C*CCC55CCCCC55C*55C5C55C55C*C55555*5****555555555##
@VH01349:24:AACVJTHM5:1:1107:62824:13514 2:N:0:AGGTGAGA+GGCATAGA
CTGTTCGGACTACCAGGGTTTCTAATCCGGTTTGCTCCCCACGCTTTCGCGCCTCAGCGTCAGGACCGGACCAGAGAGCCGCTTTCGCCACCGATGTTCCACCCAATATCTACGAATTTCACCTCTACACTGGGTATTCCACCCTCCTCTTCCGCCCTCGAGCCAAAGAGTATCGGCCCCACCTCCCGGGTTGAGCCCCGGGCTTTCACGAGCCGACTGGCTTGGCCGCCTACGCGCCCTTTACGCCCAGTGATTCCGAACAACGGTAGCACCCTCCGTCTTACCGCCGCTGCTGGCACAT
+
CCCCCCCCCCCCCCCCC5CCCCCCCCCCC5CCCCCCCCC*CCCCCCCCCCCCCC*CC*5CCCCCCCCCCC*5CCCCCCCCCCCCCCCCCCCCCCCC*CCCC5CCCCCCCCCC5CCCCCCCCC5CCCCCC*CCC5CCCC5CCCCCCCCCCCCCCC**CCCCCCCCCCC5*CCCCCCCCC*CCCCCCC**C*CCCC55CCC*CC*5CCCCC5CCCCCCCCC*CCCCCCCC*C*CC5CCCCC5CC*5CC*CC5CCCCCCCCC5C*CC*5C5CCCCC555CCCCCCCC*CC*5CCCCCC55C*##
@VH01349:24:AACVJTHM5:1:1107:17550:13646 2:N:0:AGGTGAGA+GGCATAGA
CTGTTCGGACTACAAGGGTATCTAATCCTGTTCGCTCCCCACGCTTTCGCTCCTCAGCGTCAGTATCGGCCCAGAGACCCGCCTTCGCCACCGGTGTTCCTCCTCATATCTGCGCATTTCACCGCTACACCAGGAATTCCAGTCTCCCCTACCGAACTCCAGCCCGCCCGTATCAGCTGCAAGCCCACGGTTGAGCCGCGGGTTTTCACAGGCGACGCAACGAGCGGCCTACGAGGTCTTTACGCCCAATAAATCCGGACAACGCTCGCGGCCTACGTCTTACCGCGGCTGCTGGCAGGTT
+
CCCCCCCCCCCCCCCCCCCCCCCCCCCCCCCCCCCCCC*CC5**CCCCCCCCCCCCCCCCCCCCCCCCCCCCCCCCC*CCCCCCC5CCCCCCCCCCCCCC5CCC*CCCCCC5CCCCCCCCCCCCCCCCCC5CCCCCCCCC5CCCCCCCCCCCCCCCCCCCCCC*CCCC5CCCCCCCCCCCCCCCCCCCC*CCCC5C5*5C*C*5555CC5C*CCCC55CCCC555*55C5C*CCC*C*CCCC5C*CC55*55**555*555*55555**5***55C55555C5**55*CC*5C**555*##
@VH01349:24:AACVJTHM5:1:1107:25370:14347 2:N:0:AGGTGAGA+CGCATAGA
CTGTTCGGACTACACGGGTATCTAATCCTGTTTGCTCCCCACGCTTTCGCGCCTCAGCGTCAGTTACAGGCCAGAGAGCCGCCTTCGCCACGGGTGTTCCTCCCGATATCTACGCATTTCACCGCTACACCGGGAATTCCGCTCTCCTCTCCTGCACTCAAGCCTACCAGTTTCCAATGGCCCTCCACCGTTGAGCCGTGGGCTTTCACATCACACTTAATAGGCCGCCTGCGCGCGGTTTACGCCCAATAATTCCGGACAACGCTTGCCCCCTACGTATTTCCCCGGCTGCTGGCACGAT
+
CCCCCCCCCCCCCCCCCCCCCCCCCCC5CCCCCCCCCCCCC5CCCCCCCCCCCC5CC*CCCCCCCCCCCCCCC5CCCCCCCCCCCCC*CCCCCCCCCC*CCC*CCCCCCCCCC5*CCCC5CC5CCCCCCCCC*CCCCCCCCCCCCCCCCCCCCCCCCCCCCCCCCCC*C5*5CCCCCCCCCCCCCCCC*CCC5CCCC*CCCC5C5C*5*CCCC*CCC*C5C5CC5C5CCC5CCCCCC*CCCCC55*C*C*5CC5CC*C555555*5C5*55C5C5*5CC55**5*555*C5*55CC5C5##
@VH01349:24:AACVJTHM5:1:1107:9142:16827 2:N:0:AGGTGAGA+CGCATAGA
CTGTTCGGACTACCAGGGTATCTAATCCTCTTTGCTCCCCACGCTTTCGCGCCTCAGCGTCAGTGCCGATCCAGATGGCCGCCTTCGCCACCGGTGTTCTTCCCAATATCTACGAATTTCACCTCTACACTGGGAATTCCACTAACCTCTTCCAGCCTCTAGAAAGCCAGTATCGAAGGCAATTCTGGAGTTGAGCTCCAGGATTTCACCCCCGACTTAACAATCCGCCTACGTGCGCTTTACGCCCAGTAAATCCGAACAACGCTAGCCCCCTTCGTATTACCGCGCGTGCTGGGACGAT
+
CCCCCCCCCCCCCCCCCC5CCCCCCCC5C*CCCC*CCCC**CCCCCCCCCCCCCCCCCCCCC5C*CCCCCCCCCCCCCCC5CCCCCCCCCCCCCCCCCCCCCCCCCCCC5CCCCCCCCCCCCCCCCC*CCC*CCCCCCCCCCCCCCCCCCCCCCCCCCCCCC5CCCCCCC55CCCCCCC5CCCCCCCCCCCC5C*C5*CCCCCCC5C5C55C5555C55CCC5CCC55*55555555CCCCCC***5555555C55CC*555***5****55555*55555*555555*C555555C5*##
@VH01349:24:AACVJTHM5:1:1107:39875:17187 2:N:0:AGGTGAGA+GGCATAGA
CTGTTCGGACTACTCGGGTTTCTAATCCGGATCGCTCCCCACGCTTTCGCTCCTCAGCGTCAGTGCCGGTCCAGGACGCCGCCTTCGCCACTGGTGTTCCTCCCGATATCTACGCATTCCACCACTACACCGGGAATTCCGCGTCCCCCTACCGGCCTCGAGCCCATCCGTATCGCACGACCCCTCCCAGTTGAGCAGGGAGATTTCACGTCCGACGCGATGTGGCCGCCTACAAGCCTTTTACGCCCAATAAATCCGGACAACGCTCGCCCCCTTCGTATTACCGCGGCTGCTGGCACAG
+
5C5CCCCCCCCCCCCCCCCCCCCCCCCCCCCCCCCCCCCCCCCCCCCCCCCCCCCCCCCCCCCCCCCCCCCCCCCCCCCCCCCCCCCCCCCCCCCCCCCCCCCCCCCCCCCCCCCCCCCCCCCCCCCCCCCCCC5CCCCCCCCCCCCCCCCCCCCCCCCCCC5CCCCCCCCCCCCCCCCCC5CCCCCCCCCCCCCCC*CCCCCCCCCCCCCCCCCCCCCCCCCCC*CCCCCCCCC5CCC5CCCCC*5CCCC*CCCCCCCCCCCC55CCCC5*C*C*C5*C*C5C55CCC5CC*CCCCCC##
@VH01349:24:AACVJTHM5:1:1107:7646:18095 2:N:0:AGGTGAGA+CGCATAGA
CTGTTCGGACTACAAGGGTATCTAATCCCGTTTGCTCCCCTGGCTTTCGCGCCTCAGCGTCAGAAGAGATCCAGCGCGCCGCTTTCGCCACCGGTGTTCCTTCCGATATCTACGCATTTCACCGCTCCACCGGAAGTTCCGCACGCCCCTACCTCCCTCGAGACGACCAGTATCAGAGGCACTTCCCCAGTTGAGCTGGGGGCTTTCACCCCTCACTTGACCGCCCGCCTACGCGCCCTTTAACCCCACTGATTCCGAATAACGTTCGCTCGGTTCGTCTTACCGCGGCTGCTGGCACGCG
+
CCCCCCCCCCCCCCCCCCCCCCCCCCCCCCCCCCCCCCCCCCC*CCCCCC*CCCCCCCCCCCCCC*C*CCCCCCCC*CCCCCCCCCC5CCCCCCC55CCCCCCC5CC5CCCCCCCCCCCCCCCCCCCC5CC5CCCCCC**CCCCC5CCCCC*CCCCCCCCCCCCCCCC5CCCCCCCCC5*CCCCCCCCCCCCCCCCC*CCC*CC5C*CCCCCC*CCCCCCC*C5CCC5CCC*CCCCCCCCCCCC5CCC*5CCCCCCCCCC55CCC5555CC5CC5CC5CCCC55*C5*5C5CCC5CCCC##
@VH01349:24:AACVJTHM5:1:1107:6794:19629 2:N:0:AGGTGAGA+GGCATAGA
CTGTTCGGACTACCGGGGTTTCTAATCCCGTTTGCTCCCCTAGCTTTCGGGCCTCAGCGTCAGAACCGGCCCAGCGAGCCGCCTTCGCCACCGGTGTTCTTCCTGATATCTACGCATTCCACCGCTACACCAGGAATTCCACTCGCCTCTACCGGTCTCTAGCCGGCCAGTATCCGCGGCATATCCGGGGTTGAGCCCCCGGATTTCACCGCAGACTTAACGGGCCGCCTGCCCGCGCTTCACCCCCAGTAATTCGCAACAACGCTCGCGCCCTCCGTCTTACCGCGGCTGCTGGCACCAT
+
CCCCCCCCCCCCC5CCCCCCCCCCCC*CCCCCCCCCCCCCCCCCCCCC55CC*CCCC*CCCCCCCCCCC5CCCCCCCCCCC5CCCC5CCCCCCC55CCCCCCCCCCCCCCCCCC5CCCCCCC5*CCCCCCCCC*CCC5*CCCCCCCCCCCC*CCCCCCCCCCC*5CCC5CCCCC5*CCCC*C5CCCCCCCC*CCCCC5*5C*C*CCCCCCCCCCCCCCC55*CC5CC*CCCC*5C5CCCC**5*55CC5C55CC5**555555C5CCC5C55CCCC55CCCCC*5C*C5C5*CCCCCC*##
@VH01349:24:AACVJTHM5:1:1107:6472:20746 2:N:0:AGGTGAGA+GGCATAGA
CTGTTCGGACTACTCGGGTATCTAATCCTGTTTGCTCCCCACGCTTTCGCGTCTCAGCGTCAGTTATCGTCCAGAAAGCCGCCTTCGCCACCGGTGTTCCTCCTGATATCTACGAATTTCACCTCTACACCAGGAATTCCGCTTTCCTCTCCGACACTCAAGACTTCCAGTTTCAAATGCAGTTCCTGGGTTGAGCCCAGGGATTTCACATCTGACTTGGAAGCCCGCCTACACGCGCTTTACGCCCAGTGATTCCGAGGAACGTTTGCACCCTCTGTCTTACCCCGGCTGCTGGCACACA
+
CCCCCCCCCCCCCCC5CCCCCCCCCC5CCCCCCCCCCC5CCCC5CCCCCCCCCCCCCCCCC5CCCCCCCCCCCCCCCCCCCCCCCCCCCCCCCCCCCCCCCCCCCCCCCCCCCCCCCCC*CCCCCCC5C*CCCCCCCCCCCC5CCCCCCC5CCCCCC5CCCCCCCCCC*55C55CCCCCCCCCCCCCC5CCCC5C5C55CCCCCCC5CCCC5CC5*C*C55CCC*CCCCCCCCC5CC5CCCC5CCC55C5CCCCCCCCC5CCCCCCC5C5CCCC5C*C5CCC***CCCC5*5CCCCCCC##
@VH01349:24:AACVJTHM5:1:1107:63373:20878 2:N:0:AGGTGAGA+GGCATAGA
CTGTTCGGACTACACGGGTTTCTAATCCCGTTCGCTCCCCACGCCTCCGCGCCTCAGCGTCAGGTCAGCTCCAGGCGGCCGCCTTCGCCACTGGTGTTCCTCCGGATCTCTACGCATTTCACCACTACACCCGGAATTCCACCGCCCTCTCCCTGCCTCCAGTCTGGCCGTCTCACCGGACCCTCCCCCCTTGAGCGGGGGGCTTTCACCCGTGACTGACCAGACCGCCTGCGCCCCCTTTACGCCCAGTAAATCCGGACAACCCTCGGCCCCTACCTATTACCGCGCCTGCTGGCACGCA
+
CCCCCCCCCCCCCCCCCCCCCCC5CC5CCCCC5CCCCCCCCCC5CCCCCCC5CCCCCCCCCCCCC5CC*CCCCCCCCCCCC*CCCCC5CCCCCCCCCCC*CC5*CC*CCCCCCCCCCCCCCC5CCCC*CC5C5CCCCC**CCCCCCCCCC*CCCCCCCCCCCCC*CC5CCCCCCC5*CCCCCCCCC*CC*CCCCCCCCCCCC5*CCCCCC*CCC*C*CCCCCCCC*CC*5C5CC**C55CC*C5C*CC5CCCC5C5CCC555*CCC5C*55CC5CC*C5C****5*C**5555CCC555##
@VH01349:24:AACVJTHM5:1:1107:43700:22866 2:N:0:AGGTGAGA+CGCATAGA
CTGTTCGGACTACACGGGTTTCTAATCCTGTTTGCTCCCCACGCTTTCGAGCCTTAGTGTCAGTTACAGTCCAGTAAGCCGCCTTCGCCACTGATGTTCCTCCTAATATCTACGCATTTCACCGCTACACTAGGAATTCCACTTACCTCTCCTGTACTCTAGTAATACAGTTTCTGATGCAATCCCGCTGTTAAGCAACGGCCTTTCACATCTGACTTGGACTACCACCTACGGTCCCTTTACACCCAGTAAATCCGGATAACGCTTGCCCCCTACGTATTACGGCGGCTGGTGGGACGAA
+
CCCCCCCCCCCCCCCCCCCCCCCCCCCCCCCCCCCC*CC*CCCCCCCCCCC55CCCCCCCCCCCCCCCCCCCCCCCC5CCCCCCCCC5CCCCCCCCCCCCCCCCCCCCC5CCCCCCCCCCC*CCC*CCCCCCCCCCCC*CCCCCCCCCCCCCCC*CCCCCC5CCCC5CCCC*CCCC*5C5CCCCCCCCCCCCCCCCCCC*C***C5CC5CCCCCC5CCC*CCCC5CCCCCCCC5CCCCCCCCCCC*C55CCCCCCCCC*C*55***55*5*555555*55555555555555CCC5C5C##
@VH01349:24:AACVJTHM5:1:1107:72841:23037 2:N:0:AGGTGAGA+GGCATAGA
CTGTTCGGACTACCGGGGTATCTAATCCTGTTTGCTACCCACGCTATCGTCCCTCAGGGTCAATCATCGTCTAGCCGGCTGCCTTCGCTTTCGAGGTTCCTCCCGATCTCTACGCATTCCACCACTACACCGGGAATTCCACCGACCTCGACGTGATTCTAGTTGTCCGGTTTCCAGTGCGCTCTCACAGTTAAGCCGTGAGTTGTCACACCAGACGTAAACATCGGCCTACAGACGCTTTACGCCCAGTAATTCCGGAGAACATTTGTTACCTACGTATTACCGCGGCTCCTGCCACGAT
+
CCCCCC*CCCCCCCCCCCC*CCCCCC*CCCCCCCCCC5CCCCCCCCCCCCCC5C55C*CCCCCCCCCCCCC5CC*CCCCCCCCCCCCCCCCCCCCCCCC5CCCCCCCCCCCCCCCCCC*CC5CCCCCC5CC5CCCCCCC5CC*CCCCCC5C5*C**CC5CCCC5C5CCC55CCCCC5C5CCCCCCC*5CCCCC5C55CCCCC55C5CC5CC5CCCC*CCCC5CCC*C5CCC555C5*CCCCCCC5CCCC*CC5CC5C5C*CC*CCCCCC*C5C55CC5C5*C55C5C5CC*5C5*CC55##
@VH01349:24:AACVJTHM5:1:1107:37280:23794 2:N:0:AGGTGAGA+GGCATAGA
CTGTTCGGACTACAGGGGTTTCTAATCCTGTTTGCTCCCCACGCTTTCGTGCATCAGCGTCAGTGTTAGCCCAGGGGGCTGCCTTCGCCATCGGTGTTCCTCCAGATATCTACGCATTTCACTGCTACACCTGGAATTCCACCCCCCTCTGGCACACTCAAGTCTGCCAGTAACAAGCGCAGTTCCCAGGTTAAGCCCGGGGATTTCACACCTGTCTTAACAAACCGCCTACGCACGCTTTACGCCCAGTAATTCCGATTAAGGCCTGCACCCTACGTATTACCGGGCCTGCTGGCACGTT
+
CCCCCC5C*CC5CCCCCCCCCCCCCCCCCCCCCCCCCCCCCCCCCCCCCCCCCCCCCC5CCCCCCC*CCCCCCCCCCC5CCCCCCCCCCCC5CCCCCCCCCCCCCCCCCCCCCCCCCCCCCCCCCCCCCCCCC5CCCCC*C*5CCC5CCCC5CCCCCCCCCCCCCC*CCCCCCCCCCCCCC*CCCCCCCC5CCCCCCCCCC*CCCCCCCCCCCCCCCCCCCC5CCC*5CCCCCCCCCCCCCC5CC*CCCCCC5CCC*CC5CCCC*CC5555**CCCCCC55CCCC*C*CC*C55CCC5C##
@VH01349:24:AACVJTHM5:1:1107:7760:24911 2:N:0:AGGTGAGA+CGCATAGA
CTGTTCGGACTACCGGGGTATCTAATCCTGTTTGCTCCCCACGCTTTCGCGCCTCAGCGTCAGTTACAGACCAGAAAGTCGCCTTCGCCACTGGTGTTCCTCCAAATCTCTACGCATTTCACCGCTACACTTGGAATTCCACTTTCCACTTCTGCACTCAAGTTTCCCAGTTTCCAATGACCCTCCCCGGTTGAGCCGGGGGCTTTCACATCAGACTTAAGAAACCGCCTGCGCGCGCTTTTCGCGCAATAATTCCGGACAACGCTTGCCACCTACCTATTACCGCGGCTGCTGGGACGGC
+
CCCCCCCCCCCCCCCCCCCCCCCCCCCCCCCCCCCCCCCCCCCCCCCCCCCCCCCCCCCCC55CCCCCC*CCCCCCCCCCC5CCC*CCCCCCCCCCCCC55CCCCCCCC*CCCCCCCCCCCCCCCCCCCCCCCCCCCC5CCCCCC*CCCCCCCC5CCCCCCCCCCCC*CCCCCCCCCCCCC*C**CCCCCCCCCCCCC5CCCCCCCCCCCCCCCCCCCCC*55CCCCCCCCC*CC*C*CCC***C*5CCCC5CCCCCC*CCC55*CC5*C5CC5CC*C5555CC*CC5CC*5C5C*C5C##
@VH01349:24:AACVJTHM5:1:1107:55402:26047 2:N:0:AGGTGAGA+GGCATAGA
CTGTTCCGACTACTCGGGTTTCTAATCCTGTTTGCTCCCCACCCTTTCGCGCCTCAGCGTCAGTTACAGACCAAAGAGTCGCCTTCGCCACTGGTGTTCCTCCACATCTCTACGCATTTCACCGCTACACGTGGAATTCCACTCTTCTCTTCTGCACTCAAGTCTCCCAGTTTCCAATGACCCTCCCCGGTTGAGCCGGGGGCTTTCACATCAGACTTAAGAGACCGCCTGCGCGCGGTTTACGCCCAATAATTCCGCACAACCCTTGCCAGCTATGTATTACCGCGGCTTCTGGCACGCA
+
CC*CC**CCCCCCCCCCCCCCCCCCC5CC*CCC5CCCCCCCC*CCCC5CCCCCCCCCC*CCCCCCCCC*C5CCCCC**C5CCCCCCC*CCC5CCC55C55CCC*CCCCCCC5CC5C5CCCCC555C5CCC*C*C*CCC*CC5CCCC5C5CC5C**CCC*5CC5*C555CC5CC5CCCCC5CC5CCC5CCC5CCCCC**CCCC5CCC5*CCC5C*55*C55CC5*555*555555C*5*555*5555*55555*5*5**5555*5*555*555555*55*5555*55555***555C555##
@VH01349:24:AACVJTHM5:1:1107:68183:27126 2:N:0:AGGTGAGA+GGCATAGA
CTGTTCGGACTACCGGGGTTTCTAATCCCGTTTGCTCCCCTGGCTTTCGCGCCTCAGCGTCAGCATCATCCCAGAGACTCGCCTTCGCCACTGGTGTTCCTCCCGATATCTACGCATTTCACCGCTACACCGGGAATTCCAGTCTCCTCTGATGTGCTCGAGCTGAACAGTATGAGATGCAGGTCCCCGGTTGAGCCGGGGGATTTAACATCCCACTTATCGAGGCGCCTACACCCCCTTTACCCCCAGTCATTCCGAACAACGTTCGCTCCCGCGGTATTACGGCGGCTGCTGGCACGGG
+
5CCCCCCCCCCCC5CCCCCCCCCCCCCCC5CCCCCCCCCCCCCCCCCCCCCCCCCCCCCCCCCCCCCCCCCCCCCCCCC5CCCCCCCCCCCCCCCCCCCCC*CCCCCCCCCCCCCCCCCCCCCCCCCCCCCC*CCCCCCCCCCCCCCCCCCCCCCCCC5CCCCC5CCCCCCCCCCCCCCCC*CCCCC55*CCCCCCCCCCCCCCCCCC55CCCCCCCCCCC*C**CC*C5C5CC55CCC5CC5*CCC5CC*C*C5C*5CC5C*CCCCCCC*5C5C5**C555C**55555**55CCC5C##
@VH01349:24:AACVJTHM5:1:1107:73220:27770 2:N:0:AGGTGAGA+GGCATAGA
CTGTTCGGACTACTGGGGTTTCTAATCCTGTTCGCTACCCACGCTTTCGCACCTCAGTGTCAGTATCAGTCCAGAAAGCCGCCTTCGCCACTGGTGTTCCTTCCGATATCTACGCATTTCACCGCTACACCGGAAATTCCGCTTCCCTCTACTGTACTCAAGGGGTCCAGTTTCGGATGGCTTTCCCAAGTTAACCCCGGGTATTTCACATCCGACATAAACCTCCACCTACGTGCGCTTTACGCCCAGTATTTCCGATTAACGCTTCGACGCTCTGTATTACCCCGGCTGCTGGCACATG
+
*CCCCCCCCCCCCCCCCCCCCCCCCCCCCCCCC*CCCCCCCCC5CCC5CCCCCCCCCCCCCCC5CCCCCCCCCCCCCCCCCCCCCCCCCCCC*CCCCC5CCCCCCCCCCCCCC5CCCCCCC5CCCCC5CCCCCCC5CCCCCCCCCCCCCCCCCCCCCCCCCC*55CCCCCCCC*CCCCCC5CCCC*CCCCCCCCCCC*C*CCCCCCCC**CC5CCCCCCCCC5C*C5CC*C5C*C*C**55555*5555C**C5*555*5C555555*555*5C5C55555*55*5*55**5*555555##
@VH01349:24:AACVJTHM5:1:1107:34005:28167 2:N:0:AGGTGAGA+GGCATAGA
CTGTTCGGACTACCAGGGTTTCTAATCCTGTTCGCTCCCCATGCTTTCGCTCCTCAGCGTCAGTAGCGGCCCAGAGATCTGCCTTCGCCACCGGTGTTCCTCCTGATATCTGCGCATTCCACCGCTACACCAGGAATTCCAATCTCCCCTACCGCACTCTAGCCTGCCCGTACCCAGCGCACGCCCCAGGTTAAGCCTCAGGATTTCACGGCAGACGCGACAAACCGCCTACGAGCTCTTTACGCCCAATAATACCGGACAACGCTTGCGCCCTACGTATTACCGCGGCTGCTGGCACGCA
+
CCCCCCCCCCCCCCCCCCCCCCCCCCCCCCCCCCCC*CCCCC5CCCCCC5CC*C55CCCCCCCCCCCCC*CCCCCCCCCCCCCCCCC*CCCCCCCCCCCCCCCCCCCCCCCCCCCCCCCCCCCCCCCCCCCC5CCCCCCCCCCCCCCCCCCCC*CCCC*CCC*C5C5CC5CC5CCC*CCCCCCCC*C5CCCCCCC55C5C55CCCCCCC5C*C5*CCCCC5CCCCCCCCCCC5CCCC*C5CCCCC**C5CC5C*5*5CC5CC555CCC55*CC555CCCCCCCCCCCC*CCCC5**C55##
@VH01349:24:AACVJTHM5:1:1107:36656:28584 2:N:0:AGGTGAGA+GGCATAGA
CTGTTCGGACTACAGGGGTTTCTAATCCCGTTTGCTCCCCTAGCTTTCGCTCCTCAGCGTCAATGTTGGTCCAGGATGCCGCCTTCGCCACCGGTATTCCTCCAGATATCTACGCATTTCACCGCTACACCTGGAATTCTGCATCCCTCTCCCAAATTCAAGCCATCCAGTATCGGATGCAGTTCCCAGGTTGAGCCTGGGGATTTCACATCCGACTTAGTTGGCCGCCTACGAGCCCTTTACGCCCAGTAATTCCGAACAACGCTTGGCCCCCCCGTATTACGGCGGCTGCTGGGACGTT
+
CCCCCCCCCCCCCCCCCCCCCCCCCCCCCCCCCCCCCCCCCCCCCCCCCCCCCCCCC5CCCCCCCCCCCCCCCCCCCC*CCCCCCCCCCCCCCCCCCCCCCCCCCCCCCCCCCC*CCCCCCCCC*CCCCCCCCCCCCCCCC5CCCCCCCCCCCCCCCCCCCCCCCCCCCCCCCCC5CCC5CCCCCC*CCCCCCCCCCCC5CCCC*C5CCC5CCCCCCCCCCCCCCCCCCCCCCCC*CCCCCC*CC*CCCCCC*C5CCCCCC5CCCCC**CC*CC**CCCCCCC*C*C55CC5C5**5C5##
@VH01349:24:AACVJTHM5:1:1107:76590:29133 2:N:0:AGGTGAGA+GGCATAGA
CTGTTCGGACTACAAGGGTTTCTAATCCTGTTTGATCCCCACACTTTCGTGCATCAGCGTCAGTTACAGCCTAGTAAGCTGCCTTCGCTATCGGTGTTCTTGTCGATATCTATGCATTTCACCGCTACACCGTCAATTCCGCCTACCTCATCTGTACTCAATCCCGGCAGTTTTTCAGGCACGTCCCAAGTTGAGCTTGGGCATTTCACCTAAAACTTGCAGGGACGCCTACGCACCCTTTAAACCCAATAAATCCGGACAACCCTCGCCACCTACGTATTACCGCCGCTCGTGGCACGCA
+
CCCCCCCCCCCCCCCCCC5CCCC5CC*CCCCCCCCCCCCCCCCCCCC5CCCCCCCC5C5C5CCCCCCCC*CCCCCCCCCC5CCCCCCCC5CCCCCC5CCCC***CC5CCCCCC5CCCCCCCC**5CCCCCCCCC5CCCCCC**CCCCC5CC5CCC5CC5CCCC5CCC*5CCCCCCCCCCCC**55C55CCCCCCC*CC5CCCCCCCCCCCCCCCCCCCCCCCCCCCCC5CCC5CCCCC*CCC5CCC5CCC*C5CCCC5*5CC5*CCC*CCC555CCCCCCCCCC5**5CC5*C5CC5*C##
@VH01349:24:AACVJTHM5:1:1107:68789:29738 2:N:0:AGGTGAGA+GGCATAGA
CTGTTCGGACTACTCGGGTTTCTAATCCTGTTTGATCCCCACGCTTTCGCGTCTTAGTGTCAGTATCGATCCAGAGAACCGCTTTCGCCACCGGTGTTCCTCCCAATATCTACGAATTTCACCTCTACACTGGGAATTCCGTCCTCCTCTCTCGTACTCAAGCTTGGCAGTTTCAGGCGCACTTCCTCGGTTAGGCCGAGGGCTTTCACACCTGAGATGACAAGCCACCTACACGCGCTTTACGCCCAGTAATTCCGAACAACGCTTGCACCCTCCGTATTACCGCGGCTCCTGGCACGCA
+
5CCCCCCCCCCCCCCCCCCCCCCCCC*5CCCCCCCCCCCCCCCCCCCCCCCCCCCCCCCCCCCCCCCCCCCCC*CC**CCC*CCCCCCCCC5CCCCCCCCCCC*CCCCCCCCCCCCCCCCCCCCCCCCCCC5CCCCCCCCCCCCCCCCCCC5CCC*CCCC5C55CCCCCCCCCCCCCCCCCCCCCCCCCCCCCCC*CCCCCCCC5CCCCCCCCCC*CCCCCCCCCCCCCCCCCC5C5CCCCC*C**CCCCC5CCCCCCCCCCCC5CC5*CC55C*CCC*CCCC5CCCC5C*CCCC*C5C##
@VH01349:24:AACVJTHM5:1:1107:42620:30988 2:N:0:AGGTGAGA+GGCATAGA
CTGTTCGGACTACTCGGGTTTCTAATCCTGTTTGCTCCCCACGCTTTCGCAGTTGAGTGTCAGTTCCTGTCCAGGTTGCCGCCTTCGCCTCTGGTGTTCCTCCCGATCTCTACGCATTTCACCGCTACACTGGGAATTCCACAACCCTCTCCAGGACTCTAGTCCCACCGTTTCTGAGGCACTTCCTGAGTTGAGCCCAGGGATTTCACCCCACACAAATGAGACCACCTACCTGCCCTTTACGCCCAATAATTCCGAGCAACGCATGCACCCTCCGTATTACCGCGGCTGCTGGCACGTC
+
CCCCCC5CCCCCCCCC5CCCCCCCCCCCCCCCCCCCCCCCCCCCCCCCCCCCCCCCCCCCCCCCCCCCCCC*CCCCCCCCCCCCCCCCCCCC*CCCCCCCCCC55CCCCCCCCCCCCCCCCCCCCCCCCCCCCCCCCCCCCCCCCCCCCC5CCCCCCCCCCCCCCCCCCCCCCCCCCCCCCCCC55C5CCCC5CCCC5CCC*CCCCCC*CC*C*C5CCCCC5CC5CCCCCCCCCCCCCCCCCCC5*C5CCCCCC5*5CCCCC5C***5*555555*555C55*C5555*5*5C55*55*##
@VH01349:24:AACVJTHM5:1:1107:50497:31215 2:N:0:AGGTGAGA+CGCATAGA
CTGTTCGGACTACTCGGGTTTCTAATCCTCTTTGCTACCCACGCTTTCGCTCCTCAGCGTCAGTTACGGCCCAGAGTGGCGCCTTCGCCACTGGTGTTCCTCCTGATATCTGCGCATTTCACCGCTACACCACGAATTCCCCACTCCCCTAGCGTACTCAAGTCATAGCAGTATCGAGTGGCGTCTCTGGGTTAAGCCCAGAGTTTTCACACCCGACTTACTAAACCCCCTACGAGCTCTTTACGCCCAATAAATCCGCACAACGCTTGGAGCCTACGTGTCACCGGGGCTGGTGGGACCT
+
CCCCCC5C5CC5CC55*CCCCCCCCCCCC*CCCC5CCCCCCCCC5C5C5CCC*C5C*C5CCC5CC5CC5CCCC*C5CC*5CC55C5CC*CCCC5CCCCCCCCCCCCC*C*C5CCCCCCCCC5CCC5CCCCCC*5CCCCCCCC5C5CCCC55*C*CC5CCCC55CC5*C5CCCCC55C5CC*5CC5C555C55CCC**CC5**5555C55555**55C555*555*55*5555**55555555555*555C**5555*5555*5*55*5**555555*55555*555*5555**5555*5##
@VH01349:24:AACVJTHM5:1:1107:56273:33506 2:N:0:AGGTGAGA+GGCATAGA
CTGTTCGGACTACTGGGGTTTCTAATCCTGTTTGCTCCCCACGCTTTCGAGCCTCAGCGTCAGTTACAGTCCAGAGAAGCGCCTTCGCCACTGGTGTTCTTCCTAATCTCTACGGATTTCACCGCTACACTAGGAATTCCCTTCTCCTCTCCTGCACTCTAGACTTCCAGTTTGAAATGCAGCACCCAAGTTAAGCCCGGGTATTTCACATCTCACTTAAAAATCCGCCTACGCTCCCTTTACGCCCAGTAAATCCGGACAACCCTTGCCACCTACCTATTACCGCGGGTGCTGGCACGTA
+
CCCCCCCCCCCCCCCCCCCCCCC*CCCCCCCCCCCCCCCCCCCCCCCCCCCCCCCCCCCCCCCCCCCC5CCCCC*CCCCCCCCCCCCCCCCCCCCCCC5CCCCCCCCCCCCCCC5CCCCCCCCC*CCCCCCCCCCCCCCCCCCCCC*CCCCCCCCCCCCCCCCCCCC5CC5CCCCCCCCCCC5CCC5CCCCCCCCCCCCCCCCCCCCCCCC5C*CCCCC5CCCCCCCC5CCCC5C*CCCC5C*5C5*5CCC55CCCCCCCCCC*C5CCCCCC*CCC*CCCCC*CCCCC*CCCCCCCC*C##
@VH01349:24:AACVJTHM5:1:1107:49134:35342 2:N:0:AGGTGAGA+GGCATAGA
CTGTTCGGACTACTGGGGTTTCTAATCCCGTTTGCTCCCCTCGCTTTCGCTCCTCAGCGTCAATGTCGGTCCAGGATGGCGCCTTCGCCACCGGTATTCCTCCGGATATCTACGCATTTCACCGCTACACCTGGAATTCTGCATCCCTCTCCCGAATTCAAGCCATCCAGTATCGGATGCAGTTCCCAGGTTGAGCCTGGGGATTTCACATCCGACTTAGTTGGCCGCCTACGAGCCCTTTACGCCCAGTAATTCCGAACAACCCTTGCCCCCGCCGTATTACCGCCGGTGCTGGCACGAA
+
5CCCCCCCCCCCCCCCCCCCCCCCCCCCCCCCC*CCCCCCC*CCCCCCCCCCCCCC5C*CCCCCCCCCCCCCCC5CCC**C*CCCCCCCCCCCCCCCC5CCCCCCCCCCCCCCC*CCCCCCCCCCCCCCCCCCCCCCCCCC5CCCCCCCCCCCCCCCCCCCCC5CCC*CCCCCCCCCCCCCCCCCCCCCCCCCCC*CCCCC5CCCC5C5CCCCCCCCCCCCCC5CCCCCCCCCCCCCCCCCCC5CCCCC5CCCC5CCCCC*C5*CCCCCC**CC5*55*CC55CC5*5*C5555**555##
@VH01349:24:AACVJTHM5:1:1107:36466:36270 2:N:0:AGGTGAGA+CGCATAGA
CTGTTCGGACTACTCGGGTATCTAATCCTGTTCGCTCCCCTAGCTTTCGCGTCTCAGCGTCAGGAACGGCCCAGCGAGCCGCCTTCGCTACTGGTGTTCCTCCCGATATCTGCGCATTTCACCGCTACACCGGGAATTCCACTCGCCTCTACCGTCCTCTAGCCCGGCAGTATCCACCGCACGCCCGAGGTTGAGCCTCAGGTTTTCACGGGAGACTTACCGAACCGCCTACACGCTCTTTACCCCCAATAATTCCGGACAACGCTCGCCCCCTACGTATTACCGCGCGTGCTGGCACGCG
+
CCCCCCCCCCCCCCCCCCCCCCCCCCCCCCCCCCCCCCCCCCCCCCCCCCCCCCCCCCCCCCCCCCCCCCCCCCCCCCCCCCCCCCCCCCCCCCCCCCCCCCCCCC5CCCCCCCCCCCCCCCCCCCCCCCCCCCCCC5C*CCCCCCCCCCCCCCCCCCCCCCCC*CCCCCCCCCCCCCCCCCCCCCCCC5CCCCCCCCCCCCCCCC*CCCC*CCCCCCCCCCCCCCCCCCCCCCCCCCC55CC*C*CCCC*CC5C*CCC5CC5C5CCCCCC5CCCC5CCCCCCC5CC***5*CCCC5*5##
@VH01349:24:AACVJTHM5:1:1107:38265:36970 2:N:0:AGGTGAGA+CGCATAGA
CTGTTCGGACTACCGGGGTATCTAATCCTGTTTGCTCCCCACGCTTTCGCACCTCAGCGTCAGAAATGAGCCAGTGAGCCGCCTTCGCCACTGGTGTTCTTGCGAATATCTACGAATTTCACCTCTACACTCGCAGTTCCACTCACCTCTCTCATCCTCAAGACCTGCAGTATCAAAGGCAGTTCCGAAGTTAAGCTTCGGGATTTCACCTCTGACTAACAGGTCCGCCTACGTGCGCTTTACGCCCAGTAATTCCGAACAACGCTAGCCCGCTTCGTATTACCGCGGCTGCTGGCACGAT
+
CCCCCCCCCCC*CCCCCCCCCCCCCCCCCCCCCCCCCCCCCCCCCCCCCCCCCCCCCCCCCCCCCCCCCC*CCCC*CCCC5CCCCCC*CCCCCCCCCCCCCCCCCCCCC5CCCCCCCCCCCCCCCCCCCCCCCC5CCC*CC5CCC5CC*CCC5CC*CCCCCCCCCCCCCCCCCCCCCCCCCCCCCCCCCCCCCC5CCCCCCCCCCCCCCCCCCCCCCCCCC*CCC5CCCCCCCC*CCC5CCCCC*CCC5CCCCC5CCCCCCC5CCCCCCCCCCCCCCC*C**5555C55C*CCC5*C5*##
@VH01349:24:AACVJTHM5:1:1107:34800:37103 2:N:0:AGGTGAGA+GGCATAGA
CTGTTCGGACTACAAGGGTTTCTAATCCTGTTTGCTCCCCACGCTTTCGCACTTGAGTGTCAGTACTGGACCAGAGGGCCGCCTTCGCCACCGGCCTTCCTCCCGATCTCTACGCATTTCACCGCTACACCGGGAATTCCGCGCTCCTCTCCCATCCTCTAGCTAAGCAGTCCCCTGTGCACTTTCCAGGTTAAGCCTGGAGATTTCACGGAGGGGTTACCCAACCGCCTACGCTCCCTGTACGCCCAGTAAATCCGAACAACCCTTCCCACCTTCGTATTACCGCGGCTGCTGGCAGGCT
+
CCCCCCCCCCCCCCCCCCCCCCCCCCCCCCCCCCCCCCCCCCCCCCCCC5CCCCCCCC5CCCCCC****CCCCCCCCCCCCCCCCCCCCC5CCCC5CCCCCC*CCCCCCCCCCCCCCCCCCC*CCCCCCCCC*CCCCCCC5*CCCCCCCCCCCCCCCCCC*C5*C5C*C5CCCCCC**CCCCCC5CCCCCCCCCCC5C*CC5CCC5CCCCCCC5C5CCC5C5C5C*CCCCC**5C*C5CCCC*CC5*CCCCC*C5CC555*555555*5555CCCCCCCC5CC5CCC5*CC*CC5CC*5##
@VH01349:24:AACVJTHM5:1:1107:20238:37236 2:N:0:AGGTGAGA+CGCATAGA
CTGTTCGGACTACCGGGGTATCTAATCCTGTTTGCTCCCCACGCTTTCGCGCCTCACCCTCAGTTACAGAGCAGAAAGGCGCCTTCGCCACTGGTGTTCCTCCACATCTCTACGCATTTCACCGCTACACGTGGAATTCCACTCTCCTCTTCTGCACTCAAGTCTCCGAGTTTCCAAAGACCGTCCGCGGTTAAGTGTGGGGCTTTCACATCAGACTTAAAAGGCCCGCTTCGCGCGCTTTAGGCCCAATATTTCCGCACATCGGTTGCCACCTACGTCTTACCGCGGTTGGTGGCAGGTA
+
CC*CC***CC*CCC*5**C*55555555C55555555*5C555***C5*5555*55***55*55**5555**5**555*555555555*55555555*555555555555555555*5555555555**555**5C*55*555555*55555C555**5*C5*5*5**5*5555*55*5***5*5*555555*5****555*5555*5555****555555*5*5***55*55555**5555***5*555*****55**55****555*5*5**55*5*55555*55**55*5*5*555##
@VH01349:24:AACVJTHM5:1:1107:8574:37463 2:N:0:AGGTGAGA+GGCATAGA
CTGTTCGGACTACAAGGGTTTCTAATCCTGTTTGGTCCCCACGCTTTCGTACGTCAGCGTCAGTATCAGTCCAGCGAGTCGCCTTCGCCACTGGTGTTCCTCCGAATATCTACGAATTTCACCTCTACACTCGGAATTCCACTCGCCTCTCCTGATCTCGAGACTTGCAGTCTAGAAGGCAGTTCCCAGGTTGAGCCTGGGGATTTCACCCCCTACTTACAAATCCCCCTACGTACCCTTTACGCCCAGTAATTCCGAACAACGCTAGCCCCCTTCGTATTAACGCGGCTCCTGGCACGTT
+
CC5CCCCCCCCCCCCCCCCCCCCCCCCCC5CCCC*CCC*CCCCCCCCCCCCC*C5CCCCCCCCCCCCCCCCCCCCCCCCCCCCCCCCCCCCCCCCCCCCCC5CCCCCCCCCCCC*CCCCCCCCC*CC5C5CCCCCCCC*CCCCCCCCC*CCCC*CCCCCCCCCCCCCCCCCCCCCC5CCCCCCCCCCCCCCCCCCCCCC*CCCCCCCCCCC5CCCC5CCCCCCCC5*CCCCC*C*5*CCCCCC5*CCC5CCCCCCCCCC5C5C**CCC*CC*CC5CCC55*CCCCC*5CC*5C5*5C**##
@VH01349:24:AACVJTHM5:1:1107:42109:39640 2:N:0:AGGTGAGA+GGCATAGA
CTGTTCGGACTACAGGGGTTTCTAATCCCGTTCGCTCCCCTAGCTTTCGCGCCTCAGCGTCAGTGTCAGCCTAGCAACTCGCCTTCGCCTCTGGTGTTCCTCTTGATATCTACGCATTTCACCGCTACACCAAGAATTCCAGTTGCCCTTTCTGCACTCTAGCACGACAGTATCACTTGACCGTTCCGAGTTAAGCCCGGAGATTTCACAAGTGACTTGTCACGGCGCCTACGCGCCCTTTACGCCCAGTAAATCCGAACAACGCTTGCCGCCTACGTATTACCGCGGCTGGTGGCACGGC
+
CCCCCCCCCCCCCCCCCCCCCCCCCCCCCCCCCCCCCC5CCC*CCCCCC5CCCCCCC*CCCCCCCCCCC*CCCCCCCCCCC*CCCC5CCCCCCCCCCC5CCCCCCCCCCCCCCCCCCCCCCCCCCCCCCC*CC5CCCCCCCCCCCCCCCCCCCC*CCCCCC*CCCCCCCCCCCC55CCCCCCCCCCCCCCCCCCCCCCCCCCCCCC*CCCCCCCCCCCCCCC5C*CC*CCC5CCCCCCCCCC*CCCCC*CCCCCCCCCCCCCCCC*C**C5CCCCCC**CCCCCC5C**CCCCC5*55C##
@VH01349:24:AACVJTHM5:1:1107:14387:41382 2:N:0:AGGTGAGA+GGCATAGA
CTGTTCGGACTACAGGGGTTTCTAATCCTGTTTGCTCCCCACGCTTTCGCGCCTCAGGGTCAGTTACAGACCAAAGAGCCGCCTTCGCCACTGGTGTTCCTCCACATCTCTACGCATTTCACCGCTACACGTGGAATTCCGCTCTTCTCTTCTGGACTCAAGTTTCCCAGTTTCCAATGGCCGCTCGTGGTTGAGCCACCAGATTTCACATCAGACTTAAGAAACCGCCTGCGGGCGGTTTAGGCCCAATAATTCCGAACAACCCTTGCCACCTACGTATTACCGCGGCTGCTGGCACGGC
+
CCCCCCC5CCCCCCCCCCCCCCCCCCCCCCCCCCCCCCCCCCCCCCCCCCCCCCCCC5CCCCCCCC*CCCCCCCCCCC5CCCCCCCCCCCCC*CCCCCCCCCCCCCCCCCCCCCCCCCCCCCCC*CCCC*CCC5CCCC5CC*CCCCCCCCCCC5CCCCCCCCCCCCCC5CCC5CC5CCCCCCCCCCCCCCCCCCCCCCCCCCCCCCCCCCCCCC*CCCCCCCCCCC5CCCCCC*C5*CCCCC*CC5*CCCCCCCCCC5555C5*5C5CCCCCCCCCC5CCCCCC5CC5*CC5CCCCCCC##
@VH01349:24:AACVJTHM5:1:1107:68827:42688 2:N:0:AGGTGAGA+CGCATAGA
CTGTTCGGACTACTAGGGTATCTAATCCTGTTTGCTCCCCACGCTTTCGCTCCTCAGCGTCAGTATTGGCCCAGAGAACCGCCTTCGCTAGAGGTGTTCCTCCCGACATCTGCGCATTCCACCGCTACACCGGGAATTCCGTTCTCCTCTACCAAACTCTAGCTATAGCAGAATCGACCGCAGTCCCGAAGTTGAGCCTCGGGCTTTCACGACCGACTTACTAAGCCGCCTACGAGCTCTTTACGCCCAATGATTCCGGACAACGCTCGCCCCCTACGTATCACCGCGGCTGCTGGTACCA
+
CCCCCCCCCCCCCCCCCCCCCCCCCCCCCCCCCCCCCCCCCCC*CCCCC5CCCCCC*CCCCCCCCCCCCCCCCC*CCCCCCCCCCCCCCC*CCCCCCCCCCCCCCCCCCCCCCCCCCCCCCCCC*CCCCCC5CCCCCCCCCCCCCC5C*CCC5CCCCCCCC5CCCCC*CCC*C5C*CCCCCCCCCCCCCCCCC5C*CCC*5CCCCCCCCCCC5*CCCCC*CCCCCCCC5CCCCCCCCC*CCCCCCC55C5C55CCCCCCCC*5*CCCCCCCCCCCCC5C*CC*CC5CCCC5C555CCC5##
@VH01349:24:AACVJTHM5:1:1107:8953:42953 2:N:0:AGGTGAGA+GGCATAGA
CTGTTCGGACTACAGGGGTTTCTAATCCCGTTTGCTCCCCTAGCTTTCGCGCCTCAGCGTCAGTGTTGGTCCAGGATGCCGCCTTCGGCACCGGTGTTCCTCCAGATATCTACGCATTTCACCGCTACACCTGGAATTCCACATCCCTCTCCCAAACTCGAGCCTTCCAGTATCAGACGCAGTTCCCAGGTTAAGCCCGGGGATTTCACGTCTGAGCTAGATGGCCGCCTACGCGCCCTTTACGCCCAGTAATTCCGAACAACGGTTCCCACCTCTGTATTACCCCGGCTCCTGGCACATA
+
CCCCCCCCCCCCCCCCCCCCCCCCCCCCCCCCC*5CCCCC5CC*CCCCCCCCCCCCCCCCCCCC*CCCCCCCCCCCCCCCC5CCCCC*CCCCC*CCCCCCCCCCCCCCCCCCCCCCCCCCC5CC*CCCC*CCCCCCCCCCCCCCCCCCCCC5CCCCCCC*CCCCCCCCCC5CCCCCC*C5C*CCCCCCC*CCCCCCC*CCCCCCCCCCCCCCCCC*CCC55CCCCCCCCCCCCCC*CCCCCCCCC*5CCCCCCCCCCC5CCCCCC5C*5C**C*CCCCCCCC55*CCCCC*5C**5C5*##
@VH01349:24:AACVJTHM5:1:1107:43984:43369 2:N:0:AGGTGAGA+GGCATAGA
CTGTTCGGACTACTGGGGTTTCTAATCCCGTTCGCTACCCATGCTTTCGCGCCTCAGCGTCAGTTACGTCCCAGGGTGCCGCTTTCGCCACTGGTATTCCCCCCGATATCTACGCATTCCACCACTACACCGGGAATTCTACACCCCTCTCATTGCCTCAAGCCCGGCAGTTTTCAACGACCTCTCCCAGTTAAGCCGAGAGGTTTCACGTCGAACTTGCCAAGCCGCCTGCGTCCGCTTTACGCCCAGTAATTCCGGATAACGCTTCCCACCTACGTATTACCGCGGCTGGTGGCACGCA
+
CCCCCCC*CCCCCCCCCCCCCCCCCCCCCCCCCCCCCCCCCCCCCCCCCCCCCCCCCCCCCCCCCCCCCCC5CCCCCCCCC*CCCCC5CCCCCCCCCCCCCC5C*CCCCCCCCCCCCCC*C*CCCCC5CCCCCCCCCCCCCCC*CCCCCCCCCCCCCC5CCCCCCC*CCC5CCCCCC5CCC5C*CCCCCCCCCCCCCC*C5C*5CCCCCCCCCCCCCCC*CC5C*CCCCCC5CC*CC*CCCCCC5*CCCCCCCCC*C5CCCC*CCCC*CCC5CCCCC5CC5CC5*CCCCC5*C5CCC*5##
@VH01349:24:AACVJTHM5:1:1107:64510:46626 2:N:0:AGGTGAGA+GGCATAGA
CTGTTCGGACTACTCGGGTTTCTAATCCCGTTCGCTCCCCATGCTGTCGCGTCTCAGCGTCAGGTCAGACCCAGGCTGCCGCCTTCGCCTCTGGTATTCCTCCGGATCTCTACGCATTTCACCACTACACCCGGAATTCTACAGCCCTCTATCTGCCTCGAGCTTGGCAGTCTCCAATCTCCTCTCCCGGTTGAGCCGGGAGCTTTCACATCAGACTTACCATGCCGCCTGCACCCCCTTTACGCCCAGTAACTCCGGATAACGGTCGTGTCCTACGTTTTACCGCGGCTCCTGGCACGGG
+
CCCCCCCCCCCCCCCCCCCCCCCCCCCCCCCCCCCC5CCC*CCCCCCCCCCCCCCCCCCCCCCCCCCCC**CCCCCCCCCCCCCCCCCCCCCCCCCCCCCCCCCCC*CCCCC5CCCCCCCCC*CCCCCC5CC5CCCCCCCCCCC*CCCCCCC5C5CCC5CCCCCCCCCCCCCCCCCCC*CCCCCCCC5CCCCCCCC*CCCC*CCCCCCCC*CCCCCCCCCCCCCCCCCCCC*CC*C*CCCCCCC5*CC*CCCCC*CCCCC5C5C*CCCCCCCCCC5CCCCCCC555CC5CC5CCCCCCC##
@VH01349:24:AACVJTHM5:1:1107:43131:47326 2:N:0:AGGTGAGA+CGCATAGA
CTGTTCGGACTACTGGGGTATCTAATCCTGTTTGCTCCCCACGCTGTCGCGCCTCAGCGTCAGCAACGGCCCAGCAGACCGGCTTCGCCACTGGTGTTCTTCCCGATCTCTACGCATTCCACCGCTACACCGGGAATTCCATCTGCCTCTACCGTGCTCAAGCCTGACAGTCTAGAAGGCCGATCCATGGTTGAGCCATGGAATTTCACCCCCTACTTATCAAGCCGCCTACGCGCCCTTTACGCCCAGTAATTCCGGATAACGTTTGGGTCCTACGTTTTACCGCGGCTGGTGGCACGGT
+
CCCCCCCCCCCCCCCCCCCCCCCCCCCCCCCCCCCCCCCCCC5CC*CCC5**CCCCC5CCCCCCCCCCCCCCCCCCCCC5C*CCCCC*C55CCCCCCCCCC5C5CCC5CCCCCCCCCCCCCCCCCCC*C5CCC*CCCCCCCCCCCCCC5CCCCCCCCCCCCCCCCCCC5CCCCCCCCCCCCCCCCCCCCCCCCCCCCCCCCCCCCCCCCCCCCCC*CCCCCCCCCCCCCCCCCCCCCCC*CCCCCCC*CCC*C*C*CCCCCC5CCC5C*5C*CCC*CCCCCCC5CCCCCCC5CCC*CCC##
@VH01349:24:AACVJTHM5:1:1107:48244:47705 2:N:0:AGGTGAGA+GGCATAGA
CTGTTCGGACTACTAGGGTTTCTAATCCTGTTCGCTCCCCACGCTTTCGCGCCTCAGCGTCAGTTACAGACCAGAGAGCCGCCTTCGCCACTGGTGTTCCTCCACATCTCTACGCATTTCACCGCTACACGTGGAATTCCGCTCTCCTCTTCTGCACTCAAGTCCCCCAGTTTCCAATGACCCTCCACGGTTGAGCCGTGGGGTTTCACATCAGACTTAAAGGACCACCTGCGCGCGCTTTACGCCCAATAATTCCGGATAACGCTTGCCACCTACGTATTACCGCGGCTGCTCGCACGCA
+
CCCCCCC*CCCCCCCCCCCCCCCCCCCCC5CCCCCCCCCCCCCCCCCCCCCCCCCCC5CCCCCCCCCCCCCCCCCCCC5CCCCCCCCCCC5CCCCCCCCCCCCCCCCCCCCCCCCCCCCCCCCCCC5C5CCC*CCCCCCC*CCCCCCCCCCCC55CCC*CC5CCCCCCCCCCCCCCCC*CCCCCCC5CCCCCCCCCCCCCCC*CCC*C*C5CCCCCCCCCCC*C555CCC5*5C5*CCCCCCC**CC5C55555555CCC5C5CCCC*C*C5CC5C5*CC5C5CCC55CC5*C5C*C5*##
@VH01349:24:AACVJTHM5:1:1107:41749:47837 2:N:0:AGGTGAGA+CGCATAGA
CTGTTCGGACTACAAGGGTATCTAATCCCGTTTGCTCCCCTAGCTGTCGCATCTGAGCGTCAGAGATGGTCCAGAACGCCGCTTTCGCCACTGGTGTTCCTCCGGATATCTACGCATTTCACCACTACACCCGGAATTCCACGTTCCCCTACCATCCTCCAGTTGACCAGTCTTGAGCGACCTCTCCCAGTTGAGCCAGGAGCTTTCACACCCAACTTAGTCTACCGCCTGCATGCGCTTTACACCCAGTAAATCCGGATAACGGTCGCCTCCTACGTTTTACCGCGGCTGGTGGCACGTT
+
CCCCCCCCCCCCCCCCCCCCCCCCCCCCCCCCCCCCCCCCCCCCCCCCCCCCCCCCCCCCCCCCCCCCCCC5CC5CCC*CCCCCCCCCCCCCCCCCCCCCCCCCCCCCCCCCCC*CCCCCCC5CCCCCCCCCCCCC5CCCCCCCCCCC*CCCCC5C*CC5CCC*CC*5555CCCCCCCCCCCC5CC*CCCCCCCCCCCCCCC*CCCCCCCCC*C5CC*CC5C5CC*CC5CC5*C5*C*CCCCCC*C55C5*C55CCC5CC*555*C5C55C555C55C*555*55*555555C55CC55##
@VH01349:24:AACVJTHM5:1:1107:41181:48595 2:N:0:AGGTGAGA+GGCATAGA
CTGTTCGGACTACTAGGGTTTCTAATCCTGTTTGCTCCCCACGCTGTCAGGACTGAGCGTCAGAACTGGGCCAGTGGGCCGGCTTCGCTACCAGTGTTCTCCGCCGTCTCTACGCATTTCACCGCTACACGGGGAATTCCACCCACCCCTCCCAGCCTCAAGTGCGGCCGTTTCCGCTGGCCTTCCACGGGGAAGCCGTGGGGTTTCACAGGATACCTACCATACCGCCTACTTACTTCTTTAGGCCCAATGTTTCCGAACAACGCTTGCCCCTTTCGTATTACCGCCGCTGGTTGCAAGT
+
*C5CC*CC5CCCCCCC5CCCCCC5C5*CCCCCCCCCCCCCCCCC55CCCC*CCCCC*CCCCCCC*CCCCCCCCCCC*CCCC*CCCCC5CCCCCCCCCCCCCC*C5CCCCC**CCCCCCCCC55C5CCC55C*C5CCCC*55CCC*55C5C**C*5*5CC5C5**55555C55C*55555*555555*5*5555C*5555555**55*5555*5**5*5555*55*5*5*5555**55*55555*555**555555*555555555555*55*555*5*5**5*55*5555**55*55**##
@VH01349:24:AACVJTHM5:1:1107:46464:52362 2:N:0:AGGTGAGA+GGCATAGA
CTGTTCGGACTACACGGGTTTCTAATCCTGTTTGCTCCCCACGCTTTCGCGCCTCAGCGTCAGAAACGGACCAGCGAGCCGCCTTCGCCACTGGTGTTCCGCCGAATATCTACGAATTTCACCTCTACACTCGGCATTCCACTCGCCTCTTCCGTCCTCCAGGCATCCAGTATCGGAGGGAGTTCCGGGGTTGAGCCCCGGGATTTCACCCCCGACTTGAATGCCCGCCTACCCGCCCTTTACCCCCACTAATTCCGAACAACGCTACCCCCCTCCGTATTACCGCGGGTGCTGGCACGTG
+
5CCCCCCCCCCCCCCCCCCCCCCCCCCCCCCCCCCCCCCCCC5CCCCCCCCCCCCCCCCCCCCCCCCCCCCCCCCCCCCCC5CCCCCCCCCCCCCCCCCCCCCCCCCCCCCCCCCCCCCCCCC5CCCCCCCC5CCCCCCCCCCCC5CCCCCCCCCCCCCCCCCCCCC*CCCCCCCC5CC*CCCC*CCCCCCC5CC*5C5CCCCCC5CCCCC*CCCCCC*CCCC5CCCCC5CC*C5CCCCCCCC*555**C5CCC*5555555C5*5C5C5C*5555CCCCCCC5C*CC*CCCC55CC*C##
@VH01349:24:AACVJTHM5:1:1107:43756:53593 2:N:0:AGGTGAGA+GGCATAGA
CTGTTCGGACTACAAGGGTTTCTAATCCTGTTTGCTCCCCACGCTTTCGTGTCTCAGCGTCAGTTCCGGTCCAGGTAGCCGCCTTCGCCACCGGTGTTCCTCCTGATATCTACGAATTTCACCTCTACACCAGGAATTCCGCTACCCTCTCCCGGACTCAAGCTAGCTAGTTTCCAATGCAGTTCCTGGGTTAAGCCCAGGGATTTCACATCAGACTTAGCCAGCCCCCTACACACGCTTTACGCCCAGTAATTCCGACCAACGCTTCCACCCCACGTTTTTCCGCGGGTGCTCGCAGGCT
+
CCCCCC5CCCCCCCCCCCCCCCCCCCCCC*CCCCCCCCCCCCC5CCCCCCCCCCCCCCCCCCCCCCCCCCCCCCCCCC*CC*CCCCC*CCCCCCCCCCCCCCCCCCCCCCCCCCCCCCCCCCCCCCCCCCCCCCCCCCCCC*CC5CCCCCC*CCCCCC*5CC*C*CCCCCCCCCCCCC5CCCCCCCCCCCCCCCC5C5CCCCC5CCCC5CCCCCCCCCCCC5*CCC*C5CCCCCCCCCCCCCC5CC5CC5CCCC*5C5*5555*5C5*55C*555CCC***5555555*5555555***##
@VH01349:24:AACVJTHM5:1:1108:17777:1871 2:N:0:AGGTGAGA+GGCATAGA
CTGTTCGGTCTACTCGGGTATCTAATCCTGTTTGCTCCCCACGCTTTCGCGTCTCAGCGTCAGTATCCAACCAGGGGGTCGCCTTCGCCACAGGTGTTCCTCCCGATATCTACGCATTTCACCGCTACACCGGGAATTCCACCCCCCTCTTTGGTACTCTAGCTTGTCAGTTTCATGCGTCGTTCCCCGGTTGAGCCGAGGGATTTCACACATGACTTAACAAACCGCCTACACGCCCTTTACGCCCAATGATTCGGAACAACGCTTGGACGCTCTGTATTTCCCCGGGTGCTGGCACATC
+
CC*CCCCC*CCCCCCCCCCCCCC*CCCCCCCCCC*CCCCCCCCCCCCCCCCCCCCCCCCCCCCCCCCCCCCCCCCC5CCCC*CCCCCCC5*C5CCCCCCCCCCCC5CCCCCC5C*CCCCCCCCC*CC5CCCCCC5CCCCCC*CCCCC*CCCCCCCC*CC*CCCCCCCCC5CCCCCCCCCCC5CCCCCC5CCCCCCCCCCCCCCCCCCCC*C555CC5CCC5CCCCC**55CCC5CCCCCCCCC5CC55CCCCCCC5CCCCCC555CCCCCC5CC5CCCCCC*C5*55C*C5CCCC5C*C##
@VH01349:24:AACVJTHM5:1:1108:65703:2799 2:N:0:AGGTGAGA+GGCATAGA
CTGTTCGGACTACCTGGGTATCTAATCCGGTTTGCTCCCCACGCTTTCGCCCCTGAGCGTCAGGACAGGGCCAGGATGCCGCCTTCGCCACTGGTGTTCCTCCCGATATCTAAGCATTTCACCGCTACACCGTCAATTCCGCCTACCTCGACTCCACTGAAGCCCATCAGTATCAATCCCACCCTCCCGGTTAAGCCGGGATATTTCAGAACTGACTTATTAGGCGGCCTACGGACCCTTTAAACCCAATAAATCCGGACAACGCTTGCCACGAACGTATTACCGCGGCTCCTGGCACGCC
+
CC*CCCCCCCCCCC*5CCCCC*CC*CCCCCCCC5*C5CC555C*CC5CCCCCCCCCCC5CCC5CCC5CC*C5C*CCCC*CCCCCCCCC*CCCC5CC5CCCCCCCC5*5CCCC*55CCCCCCC*5C5*CC55CCCCCC*CC*5CC5C*C55CCC5CCCC*C5CC5*CC55CCC55CCC*CCCCCCCCCCCC5CCCC5CCCCCC*CCCCCC5CCC5C5CCC*C*5C*5C*555C*5CCCC*C5C55555555C*C5CC*5C555555CCC**CC55555*555C555C55*C**55*5*5C##
@VH01349:24:AACVJTHM5:1:1108:66952:3291 2:N:0:AGGTGAGA+GGCATAGA
CTGTTCGGACTACACGGGTATCTAATCCTGTTTGCTCCCCACGCTTTCGCACCTCAGCGTCAGTATCGAGCCAGCGAGCCGCCTTCGCCACTGGTGTTCCTCCGAATATCTACGAATTTCACCTCTACACTCGGAATTCCACTCGCCTCTCTCGACCTCCAGACCAGGAGTTTTAAAGGCAGTTCCGGGGTTGAGCCCCGGGATTTCACCCCTAACTTGCTGATCCGCCTACGTGCGCTTTACGCCCAGTAATTCCGAACAACGCTACCCCCCTCCGTATTACCGCGCCTGCTGGCAGGGT
+
CCCCCCC5CCCC*CCCCCCCCCCCCCCCC5CCCC*CCCCCCC5CCCCCCCCCCCC*CCCCCC*CCCCCCCCCC5CCCCCC*CCCCCCCCCCCCCCCCCCCC*CCCCCCC*CCCCCCCCCCC*CC*CCCC5C5CCCCCCCCCCCCCCCC5CCCCCCC5CCCCCCC*C**CC5C5CCCCCCCCC*CCCCCCCCCCCCCCCC*CCC5CCCCC5CCC5C*55C5C5C55CC*CC55CCCC5*CC5C*C5C*CCCCCCC5CCCC5CCCC*CC***5**55*5*C55555555*55555***5*5##
@VH01349:24:AACVJTHM5:1:1108:38170:4048 2:N:0:AGGTGAGA+GGCATAGA
CTGTTCGGACTACAGGGGTTTCTAATCCTGTTTGCTCCCCACGCTGTCGCACCTGAGTGTCAGTATTGGGCCAGGTAGCCGCCTTCGCCACTGATGTTCCTCCCGATATCTACGCATTTCACCGCTACACCCGGAATTCCACTACCCTCTCCCATACTCTAGCCGAGTAGTTTCGACTGCAATTCCCAGGTTAAGCCCAGGGCTTTCACAATCGACTTTCTCAGCCACCTGCGTGGGCTTTACGCCCAGTAATTCCGATTAACGCTTGCACCCTCCGTATTACCGCGGCTGCTGGCACGGA
+
CCCCCCCCCCCCCCCCCCCCCCCCCCCCCCCCCCCCCCCCCCCCCCCCCCCCCCCCCCCCCCCCCCC*CCCCCCCCCCCCCCCCCCCCCCCCCCC5CCCC5CC**CCCC5*CCCCCCCCCCCCCCCCCCCC*CCC5CCC5CCCCC*CCCCCCCCCCCCCCCCCCCC5CCCCCCCC5CCCCCCCCC5*C5CCCCCCCC*CCCCCCCCCCCCCCCCCCCCCCC*CCCCCCCCCCCCCCC5CCCCCC*CCCCC5CCCC*CCCC5**CCCCCCCC*CCCCCCCCCC5CC5C*CCCCC*5CC5C##
@VH01349:24:AACVJTHM5:1:1108:27017:5619 2:N:0:AGGTGAGA+GGCATAGA
CTGTTCGGACTACCAGGGTTTCTAATCCTGTTTGCTCCCCACGCTTTCGCACCTCAGCGTCAGTACCGGACCAGTGAGCCGCCTTCGCCACTGGTGTTCCTCCGAATATCTACGAATTTCACCTCTACACTCGGAATTCCACTCACCTCTTCCGGACTCCAGACAGCCAGTATCAAAGGCAGTTCCGGGGTTGAGCCCCGGGATTTCACCCCTGACTTAAATGTCCGCCTACGTGCGCTTTACCCCCAGTAATTCCGAACAACGCTAGCCCCCTTCCTATTACCGCGGCTGCTGGCACCCG
+
CCCCCC*CCCCCC*CCCCCCCCCCCCCCC*CCCCCCCCCCCCCCCCCCCCCCCCCCCCCCCCCCCCCCCCCCCCCCCCCC*C5CCC*CCCCCCCCCCC*CCC5CCCCCCCCC5CCCCCCCCCCCCCCCCCCCCCCCCCCCCCC*CC5CCCCCCCCCCCCCCC*CC*5CCCCCC*CCC5C5CCCCCCCCCCCCCCCCCCC*CCCCCC*C*CCCCCCCC*C55CC5C555CC55C5*C5CCCCCC*5CC55C5CCCC5CCCCCCC5CCC*55CCC5C5*555*55**5*555555C5555*##
@VH01349:24:AACVJTHM5:1:1108:65873:6074 2:N:0:AGGTGAGA+GGCATAGA
CTGTTCGGACTACTCGGGTATCTAATCCTCTTCGCTCCCCATGCTTTCGCTCCTCAGCGTCAGTAACAGCCCAGAGACCTGCCTTCGCCATCGGTGTTCCTCCTGATATCTGCGCATTTCACCGCTACACCAGGAATTCCACTCTCCCCTACTGCACTCCAGTCTGCCCGTACCCACCGCAGATCCCGGGTTAAGCCCCGGACTTTCACGGCAGACGTGACAAACCCGCTACGTGCTCTTTACGCCCAATAATTCCGGATAACGCTCGCGCCCTACGTTTTACGGCGGCTGCTGGCACGCT
+
CCCCCCCCCCC5CCCC5CCCCCCCCC*CC*CCCCCCCCC5CCCCCCCCCCCCCCCCCCCCCC*CCCCC5CC*CCCC5CCCC5CCCCCC*CCCCCCCCCCCCCCCCCCCCCCCCCCCCCCCCCCC*CCCCCCCCCCCCCCCC*CCCCCC5CC5CCCCCCCCCCCCC5CC5C*CC5CC*555CC5CCC*5C5CCCCCCCC*CCCCC*CCC5CCCCCC55C5CCCC5C5**5C5C**55CCC5C5CC*C5CC*5555C55555C555*5*5C555CC5CCC*C5CC5C55555*555**555##
@VH01349:24:AACVJTHM5:1:1108:43037:6831 2:N:0:AGGTGAGA+GGCATAGA
CTGTTCGGACTACTGGGGTATCTAATCCTGTTTGCTCCCCTGGCTTTCGCTCATCAGCGTCAGTGTTGGTCCAGGATGCCGCCTTCGCCACCGGTGTTCCTCCAGATATCTACGCATTTCACCGCTACACCTGGAATTCCGCATCCCTCTCCCAAACTCGAGCCATCCAGTATCGGACGCAGTTCCCCGGTTAAGCCGAGGGATTTCACGTCCGACTTAGTTGGCCGCCTACGAGCCCTTTACGCCCAGTAATTCCGAACAACGCTTGCCCCCCCCGTATTACCGCGGCTGCTGGCACGTA
+
5CCCCCCCCCCCCCCCCCCCCCCCCCCCCCCCCCCCCCCCCCCCCCCCCCCCCCCCCCCCCCCCCCCCCCCCCCCCCC5CCCCCCCCCCCCCCCCCCCCCCCCCC5CCCCCC5CCCCCCCCCCCCCCCCC*CCCCCCCCCC5CCCCCCCCCCCCCC5CCCCCCCCCCCCCCCCCCCCCCCCCCCCCCCCCCCCCCCC5CCCCCCCCCCCCCCCCCCCCCCCCCCCCCCCCCCCCCCC*CCCCCCCCCCCCCCCCCCCCCCCCCCCCCCCC*C5CCCCCCCCCCC*55CCCCCCCC5CCC##
@VH01349:24:AACVJTHM5:1:1108:41067:7248 2:N:0:AGGTGAGA+GGCATAGA
CTGTTCGGACTACAGGGGTTTCTAATCCCGTTCGCTCCCCATGCTGTCGCGTCTCAGTGTCAGGTGTGACCCAGCGGGTCGCCTTCGCCACTGGTGTTCCTCCGCATCTCTACGCATTTCACCACTACACCCGGAATTCCACCCGCCTCTATCACCCTCTAGTTGTCCAGTTTCCGACGACCTCCCCCGGTTTAGCCGGAGGCTTTCACGCCGAACTTAAACAACCACCTGCACCCCCTTTACCCCCAGTAACTCCGGATAACGTTTGTCTCCTACGTTTTACCGCGGGTGCTGGGAGGCG
+
CCCCCCCCCCCCCCCCCCCCCCCCCCCCCCCCCCCCCCCCCCC*CCCCCCCCCCCCCCCCCCCCC555*CCCCCC*5CCCCCCCCCCCCC5CCCCCCC5CCCC5*CCCCCCCCCCCCCCCCC*C*CCCCC*CCCCCCCCCCC**CCCCCCCCCCCC5C5*CC5C*CC5CCCCC*C*CCCC55C*55*CC*CCCCC*CC5C55CCCCCCC*CCCCCCCCCC5CCC5CCCC**CC**C55C5C555C55CCC5C5C5CCCC*CCC5*5CCCCC5**555C5C555*55*5*55C5CC*C*5##
@VH01349:24:AACVJTHM5:1:1108:57087:8951 2:N:0:AGGTGAGA+GGCATAGA
CTGTTCGGACTACACGGGTTTCTAATCCTGTTTGCTCCCCACGCTTTCGTGCCTCAGCGTCAGTGACTGTCCAGCAGGCCGTCTACACCACGGGTGTTCCTCCTGATATCTACGCATTTCACCGCTACACCAGGAATTCCGCCTGCCTCTCCAGTACTCCAGCGACCCAGTTTCCGGCGCACCCTCCCGGTTAAGCCGGGAGATTTCACACCAGACTTGGGCCACCGCCTACGCACGCTTTAGGCCCAGTAACTCCGAACAACGGTCGCTCCCTACGTATTACCGCGGCTGCTCGCACGTG
+
*CCCCCCCCCCCCCCCCCCCCCCCCCCCCCCC5CCCCCCCCCCCCCCCCCCCCCCCCCCCCCCCCCCCCCCCCCCCCCC5CCCCCCCCCCCCCCCCCCCCCCCCCCCCCCCCCCCCCCCCCC*CCCCCCCCCCCC*CCCCCCCCCCCCCCCCCCCCCCCCCCCCCCCCCCCCCCCCC5C5CCCCCCCCC*CCCCCCCCCCCC5CCCCCCCCCCC*CCCCCC*5C5CCCCCCCC*CCCCC55C*CC*CCCCCCCC5CCCCCCC5**CCC*C5**C5CCCCCCCCCC5CC5C55C*C55C*##
@VH01349:24:AACVJTHM5:1:1108:34421:9160 2:N:0:AGGTGAGA+GGCATAGA
CTGTTCGGACTACCCGGGTATCTAATCGTGTTTGCTCCCCACGCTGTCGGGCCTCAGCGTCAGCCGCCCCCGTGAGGGCGCTCCCTGGCCAGGGGGCCGCCTTCGCCACCGGTGTTCTTCCGGATCTCTACGCATTCCACCCCTACACCCGGAATTCCGCCCGCCCCTACAGTGCTCGAGCACGCCACTCCGCACCGCCGACCCGGGGTTGACCCCCGGGCTTTCACCACACGCTTGACGTGCCGCCTAAGCGCCCTTTACGCCCACTGATTCCGGACAACCCTCGCACCCTCCCTATTTA
+
CC*CCCCCCCCCCCCCCCCCCCCCCCC*CCCCCCCCCCCCCCCCCCCCC*CCCC*CC5CCCCC*CCCCCCC**CC*CC*C5CCCCCC*CCCC*CCC*CCCCCCC5C*CC5CC*CCCC5C5CCC*C5C*C5CCC55C5CCC**CCCC5555C5CC5*C5CC55CCCC*CCCC*5C*C5CCCCC5*CCC*CCC55CC**CC*CCCCCCCC*C55*5CC5C5555CCCCC*555C5C5*CCCC5CCC5*C5C*555*55*55C55C55555*555*C*C5555**5**5555555555555*##
@VH01349:24:AACVJTHM5:1:1108:13119:9481 2:N:0:AGGTGAGA+GGCATAGA
CTGTTCGGACTACTCGGGTATCTAATCCTGTTTGCTCCCCACGCTTTCGCGTCTCAGCGTCGGTATCCAACCAGGGGGCCGCCTTCGCCACCGGTGTTCCTCCCGATATCTACGCATTTCACCGCTACACCGGGAATTCCACCCCCCTCTTTGGTACTCTAGCTTGCCAGTTTCATGGGTCGTTCCGCGGTTAAGCCGAGGGATTTCACACATGACTTAGGAGACCGCCTACACGCGCTTTACGCCCAATAATTCCGAACAACGGTTGCACCCTCTGTATTACCGCGGGTGCTGGCACATT
+
CCCCCCCCCCCC5CCCCCCCCCCCCCCCCCCCC5CCCCCCCCCCCCCCCCCCCCCCCCCCCCCCCC*CCCCCCC*CCCCCCCCCCC5CCCCCCCCCCCCCCCCCCCCCCCCCCCCCCCCCC5CC*CCCCCCCCCCCCCCCCCCCCCCCC5CCCCCCCC*CCCCCCC5*CCCCCCCCC*CC55CCCCC*CCCCCC*CCC5*CCCCCCCCCC5CC5*CCCCC*C*C5CC5CCCCC5CC*CCCCC5C**C5C5*CCCCC5CCCC5CC*C555**55555555555555*555**55*5*555##
@VH01349:24:AACVJTHM5:1:1108:24499:10447 2:N:0:AGGTGAGA+GGCATAGA
CTGTTCGGACTACCAGGGTATCTAATCCTGTTTGCTCCCCACGCTTTCGCGCCTCAGCGTCAGATGTGGGCCAGGAAGCCGCCTTCGCCACCGGTGTTCCTCTCGATATCTACAGATTTCACCCCTACACCGAGAGTTCCACTTCCCTCTCCCACCCTCTAGCGAGATAGTTTCAACCGCCATTCCTCAGTTAAGCTGAGGGATTTCACACTTGACTTGTCAAGCCGCCTGCGCGCCCTTTACGCGCAGTAATTCCGAACAACACTCGCCCCCTCCGTATTACGGCGCGTGGTGGCACGAA
+
CCCCCCCCCCCCCCCCCCCCCCCCCCCCCCCCCCCCCCC5CCCCCCCCCCCCCC*C5CCCCCC*CCCCCCC5CCC5CCCCC5CCCCCCCCCCCCCCCCCCC*CCCCCCCCCCCCCCCCC5CCCCCCCCCCCCC*C5CCCCCCCCCCCCCCCCCCCCCCCCCCCC5CCCC5CCC*CC*CC5CCCC5C*C*55CCC*CC5C5CCCCC5*C*5C5C5C55CCCCCC555C*CC5CCCCCCC5CCC*5*5*55CCCCCCC*CC5CC5CC5CC5*C5555C5*CCC*555*5*555*5555*55##
@VH01349:24:AACVJTHM5:1:1108:58640:10958 2:N:0:AGGTGAGA+GGCATAGA
CTGTTCGGACTACTAGGGTTTCTAATCCTGTTCGCTCCCCACGCTTTCGCGCCTCAGCGTCAGTATGATGCCAGGTGGCTGCCTTCGCCATCGACGTTCCTTCCGATCTCTACGCATTTCACCGCTACACCGGAAATTCCGCCACCCTCTCATCTACTCCAGTCAGACAGTTTGCGATGCTCTTCCCAGGTTAAGCCCGGGGCTTTCACATCACACCGATCTCACCGCCTACGCGCCCTTTACGCCCAGTAATTCCGATTAACGCTCGCACCCTCTGTATTACCGCGGCTGGTGGCACATA
+
CCCCCCCCCCCCCCCCCCCCCCCCCCCCCCCCCCCCCCC*CCC5CCCCCCC*CCCCCCCCCCCCCCCCCC5CCCCCCC*CC*CCCCCCCCCCCCCCCCCCCCCCCCCCCCCCCCCCCCCCCCCCCCC*CCCCCCCCCCCCC5CCC*CC*C*CCCCCCC**C*5C5C*5**55555CC5C555CCC5CCC*CC5CC*CCCCCCCCCCCCCCC55C5C**CCCC*CCCCCCCCCCC5C5CCCCCCCC5CCCCCC*C555CCC555C5CC5CC*CCCCCC55*CC5CCCCC5CC*CCCCC5C##
@VH01349:24:AACVJTHM5:1:1108:61745:11715 2:N:0:AGGTGAGA+GGCATAGA
CTGTTCGGACTACAAGGGTATCTAATCCTGTTCGCTCCCCACGCTTTCGCTCCTCAGCGTCAGGCAAGGCCCAGAGAACCGCCTTCGCCACCGGTGTTCCTCCTGATATCTGCGCATTTCACCGCTACACCAGGAATTCCGTTCTCCCCTACCTGCCTCCAGCCAGCCCGTATCCACCGCAGACCCACAGTTAAGCCATGGGCTTTCACGGCAGACGCGACAAGCCACCTACGAGCTCTTTACCCCCAATATTTCCGGACAACGCTTGCGCCCTACGTATTACCCCGGCTGCTGGCACGCT
+
CCCCCCCCCCCCCCCCCCCCCCCCCCCCCCCCCCCCCCCCCCCCCCCCCCCCCCCCCCCC5CC*CCCCC*CCCCCCCCCCCCCCCCC*CCCCCCCCCCCCCCCCCCCCCCCCCCCCCCCCCCCCCCC*C5CCCCCCCCCCCCCCCCCCCCCCCCC*CCCC**CCCCCCCCCCCCCCCC5CCC5C*CC5CC5CCCCCCCCCC5CC5CCC*CCCCC5CCCCC*CC*CCCCC55C5CC5CCCCC5C*CCCCC5C*5*5*55C*55555CCC5CC**CCC5C5*5CC*55C5*5C5CC5C5*5##
@VH01349:24:AACVJTHM5:1:1108:74792:12605 2:N:0:AGGTGAGA+GGCATAGA
CTGTTCGGACTACCAGGGTATCTAATCCCGTTTGCTCCCCACGCTTTCGTGCCTCAGCGTCAGGAGATGCCCAGAGACCCGCCTTCGCCACCGGTGTTCCTCCCGATCTCTACACATTTCACCGCTACACCGGGAATTCCAGTCTCCTCTGCATCCCTCAAGAACGGGAGTATCAGGCGACGTTTCTCGGTTGAGGCGAGAGATTTCACGACTGACTTGGCATCCGGCCTACGGGCCCTTTTGGGCCAGTGATTCCGAGCAACGCTTGCGCCCTCTGTCTTACCGCGGCTGCTGGCACAGG
+
*CCCCC5CCCCCC*CCCCCCCCCCCCCC*CCCCCCCCCCCCCCCCCCCCCC5CCCCCCCCCCCCCCCCCCCCCCCCCCCCCCCCCCCCCCCCCCCCCCCCCCCCCCCCCCC5CCCCCCCCCCC55C5CCC5CCCCCCCCCCCCCCCCC*CCCCCCCCCCCC*CCCCC*CCCCCCCC*CCCCCCCCCC5CCCCC5C5C55CCC*CCCCC5*CCC55*CCC*C*5CC*5*555555*5*55*5*5C55**555**5555*55*555*55555**55*5555555555**5*5*5555*555##
@VH01349:24:AACVJTHM5:1:1108:55004:13684 2:N:0:AGGTGAGA+GGCATAGA
CTGTTCGGACTACCAGGGTTTCTAATCCTGTTTGCTCCCCTAGCTTTCGCGCCTCAGCGTCAGTTGTGGTCCAGTGAGCCGCTTTCGCCACAGGTGTTCCTCCCGATATCTACGCATTTCACCGCTACACCGGGAATTCCACTCACCTCTCCCACACTCAAGCGCGGCAGTTTCCCCTGCAGACTCCGAGTTAAGCCCGGAGATTTCACAGGAGACTTGCCGCACCGCCTACGCGCCCTTTACCCCCAATAATTCCGAACAACGGTTGCCCCCCCCGTATTACCGCGGGTGCTGGCACGTC
+
CCCC5CCCCCCCCCCCCCCC5CCCCCCCCCCCCCCCCCCCCC5CCCCCCCCCCCCCCCCCCCCCCCCCCCCC5*CCCCCCCCCCCC*CCC5CC*CCCCCCCCC*CC*CCC5CC5CCCC**CCC5CCCCCCCC*CC5CCCCC5CCCCCCCCCC*CCCCC*CC5*5CCCC5CCCCCCCCCCCC5CCC5CCCCCCCCCC*CCCCCCC*CCCCCCCCCC*5CC5CCC55CCCCCCCCC*CCCCCCC5*5CCCCCCCCCCCCCCCCC5C55CC*C**CC*C*CCCCCCC55CC*C55CC5*CC5##
@VH01349:24:AACVJTHM5:1:1108:34213:14896 2:N:0:AGGTGAGA+GGCATAGA
CTGTTCGGACTACTGGGGTTTCTAATCCTGTTTGCTCCCCACGCTTTCGCACCTCAGCGTCAATATTGGCCGAGGTCGCCGCCTTCCCCACTGGTGTTCCTCCCGATATCTACCAATTTCACCTCTACACCGCGAATTCCCCCACCCTCTTCCATATTCAAGCTCGCCAGTTTCGAGTGCACTTCCCAGGTTGAGCCTGGGGCTTTCACACCCCACTTAGTTCGCCGCCTACCAGCCCTATACCCCCAGTAATTCCCAACAACGCTTGCCCCCCCCCTATTACCGCGGCTGCTGGCACGTA
+
CCCCCC*5CCCCCC*CCCC5CCCCCC55CCCC55CCC5CC555*CCCCCCC5C5CCC5CCCC5C5CCC*CC*C*CCCC5C5CC*CC*55C*CCCCC5C5CC5CC5CCCCCCCC*CCCC*5C5C5*555C*C5*C555CC5*5*55555C55C555555*5555555555555555555**555555555**5*55C55CC*555*555C555*55*555555*55***5555555C5555555*5*555555*555*55*5555*555555*55CC555555555*5*C555***5C55##
@VH01349:24:AACVJTHM5:1:1108:73315:14991 2:N:0:AGGTGAGA+GGCATAGA
CTGTTCGGACTACAGGGGTATCTAATCCCGTTCGCTCCCCTGGCTTTCGCGCCCCAGCGTCAGGGACAGTCCAGAAAGCCCCCTTCGCCACTGGTGTTCCTCCCAATATCTACGCATTTCACCGCTACACTGGGAATTCCGCTTTCCTCTCCTGTCCTCAAGCCCAACAGTTTCAAATGCAATCCCTGGGTTAAGCCCAGGACTTTCACATCTGACTTATTGGGCCGCCTACGCGCCCTTTACGCCCAGTAATTCCGGACAACGCTCGCCCCCTACGTCTTACCGCGGCTGCTGGCACGTT
+
CCCCCCCCCCCCCCCCCCCCCCC5CCCCCCCCCCCCCCCCCCCCCCCCCCCC5CCCCCCCCCC5CCCCCCCCCCCCCCCC*CCCCCCCCCCCCCCCCC5CCCC5CCCCCCCCCC5CCCCCCC*CCCC5C5CCCCCCCCCCCCCCCCCCCC*CC*CCCCCCCCCCCCCCCCCCCCCCCCC5CCCCCCC*CCCCCCC*C5C*CC5CCCCCCCCCCCCC5*CCC55C5CC5CCCC5*CCCC*CCCCC*CCC5C5CCC*CCCCCCCC5CCCCC**C5CCC5C5CC5CCCCC*5CC*CCC*CCC##
@VH01349:24:AACVJTHM5:1:1108:51160:16732 2:N:0:AGGTGAGA+GGCATAGA
CTGTTCGGACTACAAGGGTATCTAATCCTGTTTGATCCCCACACTTTCGTGCCTCAGCGTCAGTAGTAGCCTAGTAAGCTGTCTTCACTATCGGTGTTCTTGACGATATCTAAGCATTTCACCGCTACACCGTCAATTCCGCCTACTTCGACTCCACTCAAGGCCTGCAGTATCAATGGCACCCCTCCAGTTAAGCTGGAGTATTTCACCACTGACTTACAGGGCCGCCTACGCACCCTTTAAACCCAATAAATCCGGACAACGCTTGCCACCTACGTATTACCCCGGCTGCTGGCACGCA
+
CCCCCCC5CCCCCCCCCCCCCCCCCCCCCCCCCCCCCCCCCCCCCCCCCCCCCCCCCCCCCCCCCC**CCCCCCCCCCCCCCCCCCCCCCC5CCCCCCCCCCC5CCCCCCCCCCC5CCCCCCCCCCC5CCCCCCCCCCCCCCCCCCCCCCCCCCCCCCCCCC*CCC*CCCCCCC55CCC5CCCCCCCCCCCCCCCCCCCCCCCCCC5CCCCCC5CCCC5CCCCC*5CCCCCCCCCCCCC5CCCCCC*C*C*C5C555555CCC55CCCC*C5*55C5CCCCC*5*555CCC55C5*C*C##
@VH01349:24:AACVJTHM5:1:1108:43434:16960 2:N:0:AGGTGAGA+GGCATAGA
CTGTTCGGACTACACGGGTTTCTAATCCCGTTCGCTCCCCACGCTTTCGTACCTCAGCGTCAGAACAAGCCCAGCGGCCTGATTTCTCCTTCGGCATTCCGATAGATATCAACGCATTTCACCACTCCACCTATCGTTCCGACCGCCCCTACTTGTCTCAAGACCTGCGGTTCGCCGTGCAGTTCCTCAGTTGAGGTGAGGGATTTCACACGACGCCTGCAGATCCGCCTACGTACGCTTTAAGCCCAGTGATTCCGAGTAACGCTCGAGGCCTGTGTATTACCGCGACTGCTGGCACATA
+
CCCCCCCCCCCCCCCCCCCCCCCCCCCCCCCCCCCCCCCCCCC5CCCCCC5CCCCCCCCCCCCCCCCC*C5CC5*CCCCCCCCCCCCCCCCCCCCCCCCCCCCCCCCCCCCCC*5C5CCCCCCC*C*CCCCCCCCCCCCCCCCCCCC5CC5CCCCCCCCCCCCCCCCCCCCCCCCCCCC5*CC5C*C55CC*CCC*CCC5CCCCCCCC*CCCCCC*5CC*CC5C5C555CCCCC55CCC5CCCCCC*CCC5**C555C*C5*555C5CC5*555*C5C5CC55555C55C*5C5CC5*5##
@VH01349:24:AACVJTHM5:1:1108:8972:19307 2:N:0:AGGTGAGA+GGCATAGA
CTGTTCGGACTACTGGGGTTTCTAATCCTGTTTGCTCCCCACGCTTTCGCGCCTCAGTGTCAGTTACAGGCCAAAGAGTCGCCTTCGCCACTGGTGTTCCTCCACATCTCTACGGATTTCACCGCTACACGTGGAATTCCACTCTTCTCTCCTGCACTCAAGTTCCCCAGGTTCCAATGACCCTCCACGGTTGAGGCGTGGGGTTTCACATCAGACTTAAGGAACCACCTGCGGGGGCTTTACGGCGAATAATTCCGGACAACGCTTGCCACCTACGTATTACGCCGGCTGGTGGGCCGTG
+
CCCCCCCCCCCCCCCCCCCCCCCCCCCCCCCCCC*CCCCCCCC*CCCCCCCCCCCCCCCCCCCCCCCCCCCCCCCCCCCCC*C5CC5CCCC5CC*CCC*CC*CCC*CCCCCCCC*CCCC**5C5C5**5CC5C55CC5*5CCC5*55CC5CCCC5*55*C5*5*55555**5555555*555555555*5555555555*55*5*5*C55C555555CCC5*555C5CC5C5*55*5**C5*55*5*55C55C55C55*555*555C**5C55C5555555**5*555***55555*5*##
@VH01349:24:AACVJTHM5:1:1108:38909:19402 2:N:0:AGGTGAGA+GGCATAGA
CTGTTCGGACTACAGGGGTATCTAATCCTGTTTGCTCCCCACGCTTTCGTGCCTCAGTGTCAGTTACAGTCCAGAGAGCCGCCTTCGCAACTGGTGTTCCTCCTAATATCTACGCATTTCACCGCTACACTAGGAATTCCACTCTCCTCTCCTGCACTCAAGTTTCCCAGTTTCAAAGGCTTACTACGGTTGAGCCGTAGCCTTTCACCTCTGACTTAAGAAACCACCTACGCACCCTTTACGCCCAGTAATTCCGGATAACGCTAGCCCCCTACCTATTACCGCGGCTGCTGGCACGTTT
+
CCCCCCCCCCCCCCCCCCCCCCCCCCCCCCCCCCCCCCCCCCCCCCCCCCCCCCCCCCCCCCCCC5CCCCCCCCCCCCCCCCCCCCCCCCCC*CCCCCCCCCCCCCCCCCCCCC5CCCCCCCCCCCCCCCCC5CCCCCCCCCCCCCCCCCCCCCCCCCCCC*CCCCCCC*CCCCCCC*C*CCCCCCCCCCCCCCCCCCCCCCCCCCCCCCCCCCCCCCCC*CCCCCCCCCCCCCC*CCCCC5C*CCC5C*CCCCCCCCCCCCC*CCCCC**55CC*5CC5CCCCC5CCC5CCCCCCC5C##
@VH01349:24:AACVJTHM5:1:1108:62862:19459 2:N:0:AGGTGAGA+GGCATAGA
CTGTTCGGACTACCCGGGTTTCTAATCCGGATCGCTCCCCACGCTTTCGCTCCTGAGTGTCAGGACCAGTCCAGGATGCCGCCTTCGCCGCTGGTGTTCCTCCGGATCTCTACGCATTCCACCACTACACCCGGAATTCCGCATCCCCCTACTGGCCTCCAGTCCGCCCGTATCGCACGACGCTCCCCAGTTGAGCCGGGGCCTTTCACGCACGACGCGACGGACCACCTGCGAGCGCTTTACGCCCAATAAATCCGGACAACGCTTGCCCCCTACGTATTACCCCGGCTGCTGGCACGCT
+
CCCCCC*CCCCCCCCCCCCCCCCCCCCCCCCCCCCCCCCCCCCCCC5CCCC5CCCCCCCCCCCCCCCCCCCCCCCCCCCCCCCCCCC*CCCCCCCCCCCCCCCCCCCCC*CCCCCCCCCCCCCCCC*CCCCCCCCCCCCCC5CCCCCCCCCCCCC5CCCCCCCCCCCCCCCCCCCCCCCC5*5CCCCCC5CCCCC5CC*CC5CCCCCCCCCCCCCCCCCCCCCCC*CCCCC*CCCCCCCCCCC5CCC5CCCCC5CCCCCCCCC55CCC*5CC5CC55C5CCC*C*CC5CCCCCCCCC*5##
@VH01349:24:AACVJTHM5:1:1108:12835:20216 2:N:0:AGGTGAGA+GGCATAGA
CTGTTCGGACTACTAGGGTATCTAATCCTGTTTGCTCCCCACGCTTTCGCGCCTCAGCGTCAGTGTCGGTCCAGATGGCTGCCTTCGCCATCGGTGTTCTTCCCAATATCTACGAATTTCACCTCTACACTGGGAATTCCACCATCCTCTCCCGAACTCTAGCGCACCAGTCTCAAGCGCGGTTCCCAGGTTGAGCCCGGGGCTTTCACGCCTGACTTGATCCACCGCCTACGCGCCCTTTACCCCCAGTAATTCCGAACAACGCTAGCCCCCTTCGTATTACCGCGGCTGCTGGCACGCA
+
CCCCCCCCCCCCCCCCCCCCCCCCCC5CC5CCCCC5CC5CCCCCCCCCCCCCCC5CC5CCCCCC*CCCCCCCCCCCCCCCCCCCCCCCCCCCCCCCC5CCCCCCCCCCCCCCCCCCCCCCCCCCCCCCCCCC*CCCCCCCCCCCCCCCCCCCCCCCCCCCCCCC*5CC5CC5CCCCCC*CCCCCC5CCCCCCCCC5CC5C5CCCCCCC5CCCCCCCCCCCCCCCCCCCCCC5*CCCCCCCCCC*CCCCC5CCCCCCCCCCCCCCCCCCCCCC5CCCCCCCCCCC5CCCCCCCCCCC5CC##
@VH01349:24:AACVJTHM5:1:1108:14520:22052 2:N:0:AGGTGAGA+GGCATAGA
CTGTTCGGACTACCGGGGTATCTAATCCCGCTCGCTCCCCTGGCTTTCGTGCATGAGCGTCAGTTACGGGCCAGAGCGTCGCCTTCGCCACAGGTGTTCCTCCTGATATCTACCCATTTCACCGCTACACCAGGAATTCCACGCTCCCCTCCCGCACTCAAGTCGTCCAGTATCGGAAGGAGATTCCCGGTTGAGCCGTGGACATTTCACTTCCGACTTAAACGACCGCCTGCGCACCCTTTACACCCAATAATTCCGAACAACGCTCGCTCCGCCCGTATTACCGCGGCTGGTGGCACTT
+
CCCCCCCCCCCCC*CCCCCCCCCCCCCCCCCCCCCCCCCCCCCCCCCCCCC5CCCCCCCCCCCCCCCCCCC*CCCCCCCCCCCCC5CCCCCC5CCCCCCCCCCCCCCCCCCCC*CCCCCCCCC*CCCCCCCC*C55CC5CCCC55CCC5C*CC5CC5CCCCC555C5CC5C5CCCCCC55CCCCC5CCCCCCCC**5CCCCC5CCCCCCCCC*C*CC*CCCCCC5CC55CCCC55CCC*CCCCCC*C*CCC5C5CCCC55C555C5C*C555*555C55C55C5CCC*555C*5CCCC5##
@VH01349:24:AACVJTHM5:1:1108:58791:23680 2:N:0:AGGTGAGA+GGCATAGA
CTGTTCGGACTACTGGGGTTTCTAATCCTGTTTGCTCCCCACGCTTTCGTGCCTCAGCGTCAGTGTTAGCCCAGGAGGCTGCCTTCGCCATCGGTGTTCCTCCGCATCTCTACGGATTTCACTGCTACACGCGGAATTCCACCTCCCTCTGCCACACTCTAGTCCGCCAGTTTCCAATCCCATTCCCAGGTTGAGCCCGGGCATTTCACACGAGACACGACGAACCGCCTACCCACCCTTTACGCCCACTAATTCCCATTAACGCTGGCACCCTTCGTATTACCGCGGCTGCTGGCACGCA
+
CCCCCCCCCCC5CCCCCCCCCCCCCCCCC5CCCCCCCCCCCCC5CCCCCCCCCCCCCCCCCCCCCCCCCCCCCCC*CCCCCCCCCC55CCCCCCCCCCCCCCCC*CCCCC*CC**CCCCCC5CC*CCCCCCCCCCCCCCCCCCCCCCCCC5CCCCCCCCCCCC5CCCC*CCCCCCCCC*CC5C5CCCCC*CC5CCCCC55C*CCCC55CCC5CCCCCCCC5CCCCC5CCCCC*CC55CCCCCCC5C5C*CCCCCCC*5CCC5CCC**55CCC5C*555555C5*5**5555**555*55##
@VH01349:24:AACVJTHM5:1:1108:74848:25308 2:N:0:AGGTGAGA+GGCATAGA
CTGTTCGGACTACAAGGGTATCTAATCCTGTTTGCTCCCCACGCTTTCGCGCCTCAGCGTCAGTTACAGCCCAGAAAGTCGCCTTCGCCACTGGTGTTCCTCCACATATCTACGCATTTCACCGCTACACGTGGAATTCCACTTTCCTCTTCTGTACTCAAGCCACCCAGTTTCCAGTGCGACCTCAGGTTGAGCCCAAGGTTTAAACACCAGACTTAAATACCCGCCTGCGCGCGGTTTACGGCCAATAATTCGGGACAACCGTTGCCCCCTTCGTATTACCGCGGCTGCTGCGACGTAC
+
CCCCCCCCCCCCCCCCCCCCCCCCCCCCCCCCCC*CCCCCCC5CCCCCCCCCCCCCCCCCCCCCCCCCCCCCCCCCCCCCCCCCC5C*CCCCCCCCCCCCCCCC*C5CC5**CCCC5CCCC*CC5CCCCCCC5CCCCCC*CCCCCCCCCCCCCC*C5C55C5*5CCC*CCC5CC5C5CCCCC*CCCC55CCC5*CCCCCC5CCCC5*CCCC*CCC*CCCC5C*CCCC*C5C**5C***5C55C555*55*555**5555555*555**55555*55555555C5**5C555555*5C5C##
@VH01349:24:AACVJTHM5:1:1108:66895:25725 2:N:0:AGGTGAGA+GGCATAGA
CTGTTCGGACTACCAGGGTATCTAATCCTGTTCGCTACCCACGCTCTCGCGCTTCAGTGTCAGTATTATGCCAGGTGGCTGCCTTCGCCATTGACGTTCCTTCCGATCTCTACGCATTTCACCCCTACACCGGAAATTCCACCACCCTCTCATATACTCTAGTTCGGTAGTCCGCGATGCACTTCCCAAGTTAAGCTCGGGGCTTTCACATCACACACACCTAACCACCTACGGGCCCTTTACGCGCACTAACTCCGATTAACGCTTGCACCCTCTGTATTACCGCGGCTGCTGGCACAAA
+
CCCCCCCCCCCCC5CCCCCCCCCCCCCCCCCCCCCCCCCCCCC5CCCCCCCCCCCCCCCCCCCCCCCCC*CCCCCCCCCCCCCCCCCCCCCCCCCCCCCCCCCCCCCCCCCCCCCCCCCCCCC*CCCCCCCC5CCCCCCCCCCC5CCC*CCCCCCCCCCCCCCCCCCCCCCCCCCCCC5*CCCCCCCCC*5CCCC*CC5CCCCC5C5CCCCC55CCCCCCCCCCCC*C5C5CC*5C5CCCCCCCCCC5*C5CCCC*5CCCCCCC5CCCCCCCCCCCC*5CCC555CCCCCCCCCCCCCC##
@VH01349:24:AACVJTHM5:1:1108:11736:27940 2:N:0:AGGTGAGA+GGCATAGA
CTGTTCGGACTACTCGGGTATCTAATCCTGTTTGATCCCCACGCTTTCGTGCCTCAGTGTCAATATTCGTGTAGCCAGCTGCCTTCGCAATTGGTGTTCCATGTCATATCTAAGCATTTCACCGCTACATGACATATTCCGCTAACCTCCACGGTATTCAAGATTACCAGTATCCACGGCAGTTTCTGAGTTAAGCTCAGAGATTTCACCACGGACTTGGCAATCCACCTACGCACCCTTTAAACCCAGTGAATCCGGATAACGCTTGCACCCTCCGTATTACCGCGGCTGCTGGCACGAT
+
5C5CCCCCCCCCCCCCCCCCCCCCCCCCC5CCCCCCCCCCCCCCCCCC5CC5CCCCCCCCCCCCCCCCC5CCCCCCCCCCC5CCCCC*CCCCCCCCCCCCCCCCCCCCC5CCCC5CCCCCCCCCCCCCCCCCCCCCC5CCCCC5CC*CCCCCCCCCCCCCCCCCCCCCCCCCCCCCCC55CCCCC5CCCCCCCCCCCCCCCCCCCCCC5C*CCCCCCCC55CCC5CCC*CCC**CC5CCCCCCC*5**CCCC5C55C5CCCC*C5*C5CC55CCCC555*555555555C*5CCCCCC*##
@VH01349:24:AACVJTHM5:1:1108:29384:29152 2:N:0:AGGTGAGA+GGCATAGA
CTGTTCGGACTACAAGGGTATCTAATCCCGTTTGCTCCCCACGCTTTCGCGCCTCAGCGTCAGGAGATGCCCAGAGACCCGCCTTCGCCACCGGTGTTCCTCCCGATCTCTACACATTTCACCGCTACACCGGGAATTCCAGTCTCCTCTGCATCCCTCAAGAACAGCAGTATCAGCCGACGTTTCTCGGTTGAGCCGAGAGTTTTCACGACTGACTTGCCATCCGGCCTACGCGCCCTTTACGCCCAGTGATTCCGAGGAACGGTTGCGGCCTCTGTCTTAGCGCGCCTGCTGGCACAAT
+
CCCCCCCCCCCCCCCCCCCCCCCCCCCCCCCCCCCCC5CCCCCCCCCCCCCCCCCCC5CCCCCCCC5CCCCCCCCCC5CCCCCCCCCCCC5CCCCCCCCCCCC5CCCCCCCCCC*CCCCCCCCCCCCCCCCC55CCCCCCCCCCCCCCCCC*CCCCCCCCCC5CCCCCCCCCCCCCCC5CCCCCCCCCCCCCCC*CC**55C*CCC5C**CCC5*5CC555C*55*C*55*5555C**5555*5**5*5555*5555C555555*C55*55555555C55*CC5555*5C55CCC5C5C##
@VH01349:24:AACVJTHM5:1:1108:57371:29985 2:N:0:AGGTGAGA+GGCATAGA
CTGTTCGGACTACTGGGGTTTCTAATCCTGTTTGCTCCCCACGCTGTCGCGCCTCAGCGTCAGCAACGCCCCACCAGACCGCCTTCCCCACTGATGTTCTTCCCGATCTCTACGCATTCCACCGCTACACCGGGAATTCCATCTGCCTCTACCGTGCTCGAGCCTGACAGTTTAGAAGGCAGCCCTGCGGTTAAGCCGCAGGATTTCACCCCCTACTTACCAGGCCGCCTACGCGCCCTTTACGCCCAGTGATTCCGGACAACGCTCGCACCCTCCGTATTTCCGCGGCTGCTGGGACGCT
+
CCCCCCCCCCCCCCCCCCCCCCCCCCCCCCCCCCCCCCCCCCCCCCCCCCCCCCCCCCCCCCCCCCCC*5C5C*CC*CCCCCCCCC*CCCCC*CCCCCCCCCCCCCCCCCCCCCCC*CCCCCCC*CCCCCCCCCCCCCCCCCCC*CCCCCCC*CCC*C*CCC5CC5CCCCCCCCCCC*C*CCCCCCCCC5CCCCCCCC*CC55CCCCCCCCCCCCCCCC5C**CC*CCCCCC55CCCC5CCC5CCCCC55CCC5CCCCCCCC5CCC5CCCC*CCCCC5C5C*C55*5C*C5CC55**55##
@VH01349:24:AACVJTHM5:1:1108:64566:30363 2:N:0:AGGTGAGA+GGCATAGA
CTGTTCGGACTACTCGGGTTTCTAATCCTGTTCGCTACCCACGCTTTCGCTCCTCAGCGTCAGTTACAGACCAGAGAGTCCCCTTCGCCACTGGTGTTCCTCCACATCTCTACGCATTTCACCGGTACACGTGGAATTCCACTCTCCTCTTCTGTACTCAAGTCCTCCAGTTTCCAAAGACCCTCCACGGTTAAGCCGTGGGCTTTCACATCAGACTTAAAAGACCGCCTGCGAGCGCTTTACGGCCAATTATTCCGGACAACGCTTGCCACCAACGTAATACCGCGGCTGCTGGGACGTC
+
CCCCCCCCCCCCCCCCCCCCCCCCCCCCCCCCCCCCCCCCCCC5CCCCCCCCCCCCCCCCC5CCCCCCCCC*C5CCCCCC*C5CCCCC5CCCCCCCCC5CCCCCCCCCCCCCCCCCCC5CCCCC*CCCCCC5CCCCCCCCCCCCCCCCCCCCCCCCCCCCC*C5CCCCCCCCCC*CC***5CC55CCC*5CCCC**CCCC5C*CCC55*CCC**55CC5*55**555555555C5555555555***55**55555*555C55555C5*5555C55555*55***555*55*5*5555*##
@VH01349:24:AACVJTHM5:1:1108:69793:30515 2:N:0:AGGTGAGA+GGCATAGA
CTGTTCGGACTACCCGGGTTTCTAATCCTGTTTGATCCCCACACTTTCGTGCATCAGCGTCAGTTACAGCCTAGTAAGCTGCCTTCGCTATCGGTGTTCTTGACGATATCTATGCATTTCACCGCTACACCGTCAATTCCGCCTACCTCATCTGTACTCAATCCCGGCAGTTTTTCACGCAGCTCCCAACTTGAGCTTGGGCATTTCACCTAAAACTTGCAGGGACGCCTACACACCCTTTAAACCCAATAAATCCGGACAACGCTCGCCACCTACGTATTACCCGCCCTGCTGGCACGTC
+
CCCCCCCCCCCCCCCCCCCCCCCCCCCCCCCCC5CCCCCCCCCCCCCCCCC5CCCC5CCCCCCCCC5CCCCC55CCC5CCCCCCCCCCCCCCCCCCCCCCCC5*CCC5CCCCCC*CCCCCCCCC*CCCCCCCC5C5CCCC5CCCCCCCCCCC*CCCCCCCCCCCCCCCCCCCCCCCC*C5CCCCCCCC*5C5CCCCCC*C5*CCCCCCCCC*CC5CCC55CCCCCCC5C5CCCCC*CCC*5C5C55*5CC5CCC5CC5CCC555CC5CCC*5C555***5555**5**55*5*5555*5##
@VH01349:24:AACVJTHM5:1:1108:38000:30799 2:N:0:AGGTGAGA+GGCATAGA
CTGTTCGGACTACTGGGGTTTCTAATCCTGTTTGCTACCCATGCTTTCGTTCCTCAGCGTCAGTTAAAGGCCAGAAAGTCGCCTTCGCCACTGGTATTCCTCCTAATATCTACGCATTTCACCGCTACACTAGGAATTCCACTTTCCTCTCCTTAACTCAAGCCAATCAGTTTCATATGCTTACTAGGGGTAAGCCCTAGGCTTTCACATCTGACTTAATAGGCCGCCTGCGAACCCTTTACGCCCAATAATTCCGGACAACGCTCGCCCCCTACGTATTACCGCGCCTGCTGGCACGTAG
+
5CCCCC5CCCCCCCCCCCCCCCCCCCCCCCCCCCCCCCCCCCCCCCCCCCCCCCCCCCCCCCCCCCCC5CCCCCCCC*CCCCCCCCC5CCCCCCCCCCCCCCCCCCCCCCCCCC5CCCCCCCCC*CCCC*C55CCCCC*CCCCCCCCCCCCCCCCCCCCCCCCCCCCCCCCCCCCCCCC*CCCCCCCCCCCCCCCCCCCCCCCCCCCCCCCCCCCCCCCCCCCC5CCCCCCCCCCCCCCCCCCC5CCCC5CCCCCCCCCCCCCCCCCCC5*CC*CCCCCCCC*5C555C55C5C*5C5C##
@VH01349:24:AACVJTHM5:1:1108:50895:31878 2:N:0:AGGTGAGA+GGCATAGA
CTGTTCGGACTACTAGGGTTTCTAATCCCGTTCGCTCCCCATGCTTTCGCGTCTGAGTGTCAGAACAGAGCCAGCAAGCCGCCTTCGCCACTGGTGTTCCTCCGGATATCTACGCATTTCACCACTACACGCGGAATTCCACTTGCCTCTCTGTGTCTCCAGCCCGTCAGTATCGCACGACCTCTCCCGGTTGAGCCAGGGAGCTTTCACCCACGACTTAACAGGCCACCTGCACGCGCTTTACGCCCAGTAAATCCGGATAACGTTTGCCTCCTACGTTTTACCGCGGCTGCTGGCACCT
+
CC5CCCCCCCCCCCCC5C5CCCCCCC5C*CCCCCCCCCCCCCCCCCCCCCCC5C5CCCCCCCC5C*C*CCCCCCCC*CC5CCCCCCCCCCCCCCCCCCCCCCCC5CCCCCCCC*CC5CCCC*CCCCC5CC*CCC5CCCC5CCCCCCCCCCCC*C5CCCCCCC*CCCCCCCCCCCCCCCCCCCCCCCCCCCCCCCCCC*CCCC*CCCCCCC*CCCCCCC5CCCCCCCCCCCC55CC*CCCCCCCCCCCCC55CCCCCCCCCCCC5CCCCCCCC*CC555C5CCC*C*C5CCC*CCCCCCC##
@VH01349:24:AACVJTHM5:1:1108:72538:32275 2:N:0:AGGTGAGA+GGCATAGA
CTGTTCGGACTACAGGGGTTTCTAATCCTGTTTGCTCCCCACGCTTTCGTGTTTCAACGTCAGAAATGGACCAAGAAGCTGCCTTCGCCATTGGTGTTCCTCTCGAGATCTACGCATTTTACCGCTACTCCGAGAATTCCACTTCTCTCTTCCACCCTCTAGTGTACCAGTATCCACTCCTTATTCCCGGTTGACGCGGGAGATTTAACAACAGACTTAATTCACCGTCTACACACCCTTTACGCCCAATAATTCCGAATAAAGCTCGCACCCGTCGTCTTACCCGGGCTGGTGGCACGCG
+
CCCCCC5CCCCCCCCCCCCC5CCCCCCCCCCCCCCCCCC5C*CCCCCCCC5CCC5CCCCCCCC5CCCCCCCCCC*5CC*C5CCCC5CCCCCC*CCCCCCCCCCC5CCCCCCCCCCCCCCCCC*CCCCCCCCCCC*5CC5CCCCC*CCCCCCCCCCCCCCC5CCCCC*CCCCCCC5CCC*CCCCCCC5CC5CCCC*C5CCC5*5CCCCCCCC55*5CC*5CCCCC5CCC5*555555C5CCCC5C55CC*CC**55*555555***C555C5555*55555555***C5*5**5555C55##
@VH01349:24:AACVJTHM5:1:1108:6927:32521 2:N:0:AGGTGAGA+GGCATAGA
CTGTTCGGACTACAAGGGTATCTAATCCTGTTTGCTCCCCACGGTTTCGCGCATCAGCGTCAGAACCGGTCCAGGTAGCCGCCTTCGCCACCGGTGTTCCTCCCAGTATCTACGCATTTCACCGCTACACTGGGAATTCCGCTACCCCCTCCCGGCCTCGAGCGAGGTAGTTTCAAAGGCGGGTCCTCGGTTGAGCCGAGGGATTTCACCTTTGACTTACCTCGCCGGCTACGCGGCCTTTACGGCCAATAATTCCGAATAACGCTCGCCCCCTCCGTATTACCGGGGCTGCTGGCACGGC
+
CCCCCC55CCCCCCCCCCCCCCCCCCC*CCCCCCCCC*5CCCC5CCC*CCCCCCCCC5CCCCCCCCCCCC5CCCCCCCCCCCCCCCC*CCCCCCCCCCCCCCCCCC5CC5CCCCCCCCCCCC5C*CCCCCCCCCCC5C5*C*CCCC5CCCCCCCCCCCCCCC5CCCC*CCCCCCCCCCCCCCCCCCC*CCCCCCC5CCCCCCCCCCCCCCCCCC*CCCC*CCCCCCCCCCCCC5C5CC5CCC*C*CCCC*CCCC*CCCCC55C5C55CCCC*C*C5CCCC5C**5**555**C**5555##
@VH01349:24:AACVJTHM5:1:1108:69319:34093 2:N:0:AGGTGAGA+GGCATAGA
CTGTTCGGACTACTGGGGTTTCTAATCCTGTTTGCTCCCCACGCTTTCGCTCCTCAGCGTCAGTACCGGCCCAGAGAACCGCCTTCGCTACTGGTGTTCCTCCCGATATCTGCCCATTTCACCGCTACACCGGGAATTCCATTCTCCTCTACCGGACTCGAGTCACAGTAGTTTCGACTGCAGTTCCGAGGTTGAGCCTCGGAATTTCACAGGCGACTTACTGAACCGCCTACGAGCTCTTTACGCCCAATCATTCCGGACAACGCTCGCCCCCTACGTATTACGGCGGCTGCTGGCACTG
+
CCCCCCCCCCCCCCCCCCCCCCCCCCCCC5CCCCCCCCCCCCCCCCCCCCCCC5CCC*CC5CCCCCCC5CCCCCCCCCCCCCCCCCCCCCCCCCCCCCCCCCCCCCCCCCCCC*CCCCCCCCCCCCCCC5CCCCCCCCCCCCCCCCCCCCCCCC5CCCCCCCCCCCCCCCCCCCC5CCCCCCCCCCCCCCCCCCCCC*CCCCCCCCCCCC*C*CCCCCCCCCCC5CCCCCCC*CCCCC*CCCCCCC5CCC5*C5CC5CCCC*5CCCCCCCC55CCC5C55CC55555555CC5C5CC5C##
@VH01349:24:AACVJTHM5:1:1108:39969:34169 2:N:0:AGGTGAGA+GGCATAGA
CTGTTCGGACTACTAGGGTTTCTAATCCTGTTCGCTCCCCACGCTTTCGCGCCTCAGCGTCAGTTACAGACCAGAGAGCCGCCTTCGCCACTGGTGTTCCTCCACATCTCTACGCATTTCACCGCTACACGTGGAATTCCGCTCTCCTCTTCTGCACTCAAGTCCCCCAGTTTCCAATGACCCTCCACGGTTGAGCCGTGGGCTTTCACATCAGACTTAAAGGACCACCTGCGCGCGCTTTACGGCCAATAATTCCGGATAACGCTTGCCACCTACGTATTACCGCGGCTGCTGGCACGCA
+
CCCCCCCCCCCCCCCCCCCCCCCCCCCCCCCC*CCCCCCCCCCCCCCCCCCCCC*CCCCCCCCCCCCCCCCCCCCCCCCCCCCCCCCC5CCCCCCCCCCCCCCCCCCCC*CCC5*CCCCCCCCCCCC*CC*CC5C5CCCCC5CCCCCCCCCCCCCCCCCCCCCCCC*CCCCCC**CCCC55CCCCCCCCCCCCCCCCCCCCCCCCCCC5CCCCCCCCC*CCCCCCCC5CCCC5C5CC*CCCCCC55CC*C5CCCCC5CCC5CCCCCC55C5C*5C5CCCCCCCC5CCC5C5*CCC5C5C##
@VH01349:24:AACVJTHM5:1:1108:39799:34415 2:N:0:AGGTGAGA+GGCATAGA
CTGTTCGGACTACACGGGTTTCTAATCCTGTTTGCTCCCCACGCTTTCGCGTCTCAGCGTCAGTAATTGTCCAGGAAGCCGCCTTCGCCACCGGTGTTCCTCCTGATATCTACGAATTTCACCTCTACACCAGGAATTCCGCTTCCCTCTCCAACACTCAAGGCAACCAGTTTCAGATGCAGTTCCTGGGTTGAGCCCAGGGATTTCACACCTGACTTGATTACCCGCCTACGCGCGCTTTACGCCCAGTGATTCCGAGCAACGTTCGCACCCTCTGTATTACCGCGGCTGCTGGCACAGC
+
CC5CCCCCCCCCCCCCCCCCCCCCCCCCCCCCCCCCCCC*CCCCCCCC5CCCCCCCC*CCCCCCCCCCCCCCCCCCCCCCCCCCCCCCCCCCCCCCCC5CCCCCCCCCCCCCCCCCCCCCCCCCCCCCCCCCCCCCCCCCCCCCCCCCCCCCC5CCCCCCCCCCCCCC*CCCCCCCCCCCCCC5CCCCCCCCCCCCCCCCCCCCCCCCCCCCCCCCCCCCCCCC5CCC*CCCCCCCC5CCCCC5CCCCCCCCCCC55CCCCCC5CCCCCCCCCCCCCCCCCCC*CCCCCCCCCCCCC5C##
@VH01349:24:AACVJTHM5:1:1108:62294:34642 2:N:0:AGGTGAGA+GGCATAGA
CTGTTCGGACTACTCGGGTATCTAATCCTGTTCGCTCCCCACGCTTTCGCGCCTTAGCGTCAGTAACGTCCCAGCAAGCTGCCTTCGCTATGGGTGTTCCTCCTGATATCTGCGCATTCCACCGCTACACCAGGAATTCCACTTGCCTCTTCCGTACTCTAGCCCGACAGTATCCACCGGCTTTCAACAGTTGAGCCGTTGACTTTTACAGCGGACTTATCGGGCGGCCTACGCGCGCTTTTCGCCCAATGATTGCGGACAACGCTCGCTCCCTACGTATTACCGCGGCTGCTGGCACGTA
+
CCCCCCCCCCCCCCCCCCCCCCCCCCCCCCCCCCCCCCCCCCCCCCCCCCCCCCCCCCCCCCCCCCCCCCCCCCCCCCCCCCCCCCCCCCCCCCCCCC5CCCCCCCCCCCCCCCCCCCCCCCCCCCCCCCCCC5CCCCCCCCCCCCCCCCCCCCCCCCCCCCCCCCC5CCCCC5*CCCCCC5CCCCCCCCCCCCCC5CC***5C5CCC5CC5CCCC5CCCCC5CC5CCCCCCCCCCCCCCCCCCC*CCCCC*CC5CC*CCC5**C5CC5C*5CCCC55C5CCC55CCC5CCCCCC5CCC##
@VH01349:24:AACVJTHM5:1:1108:64282:37841 2:N:0:AGGTGAGA+GGCATAGA
CTGTTCGGACTACACGGGTTTCTAATCCTGTTTGCTCCCCACGCTTTCGAGCCTCAGCGTCAGAAATGTTCCAGAGCGCCGCCTTCCCCACCGGCCTTCCTCCCGATCTCTACGGATTTCACCGCTACACCGGGAATTCCGCGCTCCTCTCCCATCCTGTAGCTAAGCAGTCCCCTCTGCACTTTCCAGGTTAAGCCTGGAGATTTCACGGACGGCTTACCCAACCCCCTACGCTCCCTGTACGCCCAGTAAATCCGAACAACGCTTGCCACCTTCGTATTACCGGGGCTGCTGGCACCCT
+
CCCCCCCCCCCCCCCCC5CCCCC5CCC*CCCCCCCCCCCCCC5CCCCCCCCCCC5CCC*CCCCCCCCCCCCCCCCCCC5CCCC5CC*CCCCCCCCCCC5CCCC5*CCCCCCCCC*CCCCCCCCCCC5CCCCCCCCCCCCCCCCCCC*C*CC5CCCCCC*C5CCCCCCC5CCCCCCCC55*CCCCC*CCCCCCCCCCCCC5555CCC*CCC5C*CCCCCCC***55C*55*555555C5CCCCCC5CCC5CC55555**555555*55555555*555C555*555*55555*555*55*##
@VH01349:24:AACVJTHM5:1:1108:24082:38201 2:N:0:AGGTGAGA+GGCATAGA
CTGTTCGGACTACAAGGGTTTCTAATCCTGTTTGCTCCCCACGCTTTCGCACATGAGCGTCAGTATTGGTCCAGGAAGTCGCTTTCGCCACTGATGTTCCTTCAGATATCTACGCATTTCACCGCTACACCTGAAATTCCACTTCCCTCTCCCATACTCTAGCGATGGAGTCTCGGAAGCAGTTCCCAGGTTAAGCCTGGGGATTTCACATCCGACTTGGAAAGCCGCCTACCCGCGCTTTACGCCCAGTAATTCCGATTAACGCTCGCACCCTCTGTATTACCGCGGCTGCTGGCACAAT
+
CCCCCC5CCCCC5CCCCCCCCC5CCCCCC5CCCCCCCCCCCCCCCCCC5CCCCCCCC*CCCCCCCCCCCCC*CCCCCCCCCCCCCCCC*CCCCCCCCCCCCCCC55CCCCCCC5CCCCC5CCC5CCCCCCCCCCCCCCCCCCCCCCCCCCCCCCCCCC*CCCCCCCC*C5CCCCCCCCC*CCCCCCCCCCCCCCCCCCCCCC*CCCCC5CCCCC5*CC**C5CCCCCCCCC**C5CCCCCC5CCC55CCCCCCCCCC55C555C*CCCCC*CCC5*55*CCCC5*CCCC555CC*C55C##
@VH01349:24:AACVJTHM5:1:1108:24613:39943 2:N:0:AGGTGAGA+GGCATAGA
CTGTTCGGACTACAAGGGTATCTAATCCTGTTTGCTCCCCACGCTTTCGCTCCTCAGCGTCAGTGCCGGCCCAGAGAACCGCCTTCGCTACTGGTGTTCCTCTCGATATCTGCGCATTTCACCGCTACACCGAGAATTCCATTCTCCTCTACCGGACTCGAGTCACAGCAGTATCGACTCCATTTCCGAGGTTGAGCCTCGGACTTTCACAGCCCACTTGCTGAACCCCCTACGAGCTCTTTACGCCCAATGATTGCGGTTAACGCTAGCACCCTACCTATTACCGCGGGTGCTGGCACAT
+
5CCCCCCCCCCCCCCCCCCCC*C5CCCCCCCCC*CCCCCCCCCCCCCC5CCCCCCCCCCCCCCCCCCCCCCCCC*CCCCCCCCCCCCCCCCCC5CCCCCCCCCCCCCCCCCCCCCCC*CCCC*CC5CCCC*CC55CCCCC5C*5CCCCCCCCCCCC5CC*555**5C5C*5C*C5555C*CC*5C5**55555555555555555CCCC*CC55CCC*C*CC55C5**55*C55C5C555C5555CC5C55555C*CCC*5*5555*55*55555555555*555*555*555555*5*##
@VH01349:24:AACVJTHM5:1:1108:32736:40265 2:N:0:AGGTGAGA+GGCATAGA
CTGTTCGGACTACTGGGGTTTCTAATCCTGTTTGCTCCCCACGCTTTCGTGCCTCAGTGTCAGTGCTGGTCCAGGTAGCCGCCTTCGCCACGGATGTTCCTCCCGATATCTACGCATTTCACTGCTACACCGGGAATTCCGCTACCCTCTACCGCACTCTAGACTGCCAGTATCCAATCCAATTCCCAGGTTGAGCCCAGGGCTTTCACATCAGACTTAACAAACCACCTACGCACGCTTTACGCCCAGTAATTCCGAGTAACGCTTGCACCCTTCGTATTACCGCGGCTGCTGGCACGTA
+
CCCCCCCCCCCC5CCCCCCC*CCCCCCCCCCCCCCCCCCCCCCCCCCCCCCCCCCCCCCCCCCCC*CCCCCCCCCCCCCCCCCCCCCCCCCCCCCCCCCCCCCCCCCCCCCCCCCCCCCCCCCCCCCCCCCCC*CCCCCCCCCCCCCCCCCCCCCCCCCCCC5CCCCCCCCCCCCCCCCCCCCCCCCCCCCCCCCCCCCCCCCCCCCCC55CCCCCCCCCCCCCC*C55CCCCCC55CCCCCCCCCCCCCCC5CCCC5CCCCCC*CCCCCCCCCCCCCCC5CCCCCCCCCCCCCCCC*C##
@VH01349:24:AACVJTHM5:1:1108:60685:42006 2:N:0:AGGTGAGA+GGCATAGA
CTGTTCGGACTACCAGGGTTTCTAATCCTGTTCGCTCCCCACGCTTTCGCGCCTCAGCGTCAGTTACAGACCAGAGAGTCGCCTTCGCCACTGGTGTTCGTCCACGTCTCTACGCATTTCACCGCTACACGTGGAATTCCACTCTCCTCTTCTGCACTCAACTGCCCCAGTTTCCAATCACCCTCCACGGTTGACGCCTGGGCTTTCACATCAGACTTAAAGGACCGCCTGCGCGCGCTTTACGCCCAATAATTCCGGACAAAGCTTGCCACCTACCTATTAACGCGGGTGCTGGGAGGTC
+
5CC5CCCC5CCC*C5CCCCCCCCCCCC5CCCCCCCC5CCCCCCCCCCCC5CCCCCCCCCCCCCCCCCCCCC5CCC*CCCCCCC*C5C5C*CC*CC5CCCCCCCCCCC5CCC**5555CC5C*C5C5CCCC**CCCCC55CCCCCCC5C55C5CC**5CCC**5*55*5*5C555C555**555555555C555*5*555C5C*5C5555555C*5555555*555*555*5*555555*555555555555*5*55*55555*55555555**555*55555*55555*55*55C5555##
@VH01349:24:AACVJTHM5:1:1108:74848:42423 2:N:0:AGGTGAGA+GGCATAGA
CTGTTCGGACTACAAGGGTATCTAATCCGGTTCGCTCCCCACGCTTTCGCGTCTCAGCGTCAGGTAAGGCCCAGAAAGCCGCCTTCGCCACTGGTGTTCCTCCCGATATCTACGCATATCACCACTACACCGGGAATTCCACTTTCCTCTGCCTCCCTCAAGTCCGCCAGTATCCGGGGACCTCTCCCAGTTGAGCCCGGAGCTTTCACCTCGAACTTAACGAACCGCCTGCACGGCCTTTACGCCCAGTAAATCCGGACAAGGCTTGCCACCTACGTATTACCGCGGCTGCTGGCACGCT
+
CCCCCCCCCCCCCCCCC5CCCCCCCCCCC*CCCCCCCCCCCCCCCCCCCCCCCCCCCCCCCCCCCCCCC*CCC5CCCCCCCCCCCCC*CCCCCCCCCCCCC*CCCCCCCCCCCC5CCCCCCCCCCCCCC*CCCCCCCCCCC5CCCCCCCCCCCCCCCC5CCCCCCCCCCCCCCCCCCCCCCCCCCCCCCCCCCCCCC*C*CCC5CCCCC*5CCC*CCCCCC55C55CC55CC55**5*55CCCC**CC5CCCCCCCCCCC55*C5CC5C5C**CCCCCCCCCCC5C5CCC5CC*C*C*5##
@VH01349:24:AACVJTHM5:1:1108:25824:43956 2:N:0:AGGTGAGA+GGCATAGA
CTGTTCGGACTACCAGGGTTTCTAATCCTGTTTGCTCCCCACGCTTTCGCGCCTCAGCGTCAGAACTGGTCCAGCTGGCCGCCTTCGCCACAAGTGTTCTCCCCGATCTCTACGCATTTCACCGCTACACAGGGAATTCCACCAGCCCCTCCCAGCCTCAAGCCCCACAGTTTCCGCGGCTCAATACAGTTGAGCTGTATGCTTTCACCGCCGACATATGGAGCCGCCTACGCCCCCTTTACGCCCAATAATTCCGAACAACGGTTGCCCCTTCCGTATTACCGCGGCTGCTGGCACGGCA
+
CCCCCCC5CCCCCCCCCCCCCCCCCCC5CCCCC5CCCCCCCCCCCCCCCCCCCCCCCCCCCCCCCCCCCCCCCC*CCCCCCCCC5CC*CCCCCCCCCCCCCCCC*CCCCCCCCCCCCCCCCCCCCCCC5CCCCCCCCCCCCC*CCCC*CCCCCCCCCCCCCC*C*CCCCCCCCCCC*CCCCCCCCCCCC*C5CCCCCCCCC*CCCCCCCCCC5CCCC5CC5CC*CC55CCCC**CCCCCCCCCCCCCCCCCCCCCCCCCCC5C*5C55CCCCC**CCCCC5*C5CCCCCCCC*CC55*C##
@VH01349:24:AACVJTHM5:1:1108:33910:46966 2:N:0:AGGTGAGA+GGCATAGA
CTGTTCGGACTACCGGGGTATCTAATCCTGTTTGCTCCCCACGCTTTCGCGCCTCAGCGTCAGAACCGGACCAGTAAGGCGCCTTCGCCACTGGTGTTCTTGCGAATATCTACGAATTTCACCTCTACACTCGCAGTTCCACTTACCTCTTCCGGTCTCAAGCCATACAGTATCGATGGCTATTCTGTGGTTGAGCCACAGGCTTTCACCCCCGACTTATAAAGCCGCCTACGCGCCCTTTACGCCCAGTGATTCCGAACAACGCTAGCCCCCTTGGTATTACCGCGGCTGCTGGCACCTT
+
CCCCCCCCCCCCCCCCCCCCCCCCCCC5CCCCCCCCCCCCCCCCCCCCCCCCCCCCCCC*CCCCCCCC5CC*CCCCCC*C5CCCCCCCC*5CCCCCCC5CCCCCCCC5CCCCCC*CCCC*CCCCCC5CCCCCCCCCCCCCCCCC*CCCCC5CCCCCCCCCCCCCCCCC5CC5C5CC*5C5CCCCCCCC55C*CCCCC5*55CCC5CCCC55CCCCCCCCCCCCC*5*5CCCCC*CCCCCCCCCCC*C*CC*CC*CC55555555C55555*5555*55*55555*5*555*555**55*##
@VH01349:24:AACVJTHM5:1:1108:66706:47497 2:N:0:AGGTGAGA+GGCATAGA
CTGTTCGGACTACTAGGGTTTCTAATCCTGTTTGCTCCCCACGCTGTCGCGCCTCAGCGTCAGCAACAGCCCAGCAGGCCGCCTTCGCCACCGATGTTCTTCCCGAACTCTACGCATTCCACCGCTACAGCGGGAATTCCACCTGCCTCTACTTTGCTCAAGCCTGACAGTCTAGAAGGCAGCCCTGCCGTTAAGCCGCAGGATTTCACCCCCTACTTATCAGGCCGCCTACGCGCCCTTTAGGCCCAGAGATTCCCCACAACGCTCGCACCCTCTGTATTACCGCGGCTGGAGGCACACT
+
C*5CCCCCCCCCCC*CCCCCCCCCCC*CCCCC5CCCCC*CCC5CC5CCC5CCCCCCCCCCCCCCCCC5CCCC5CCCC*CCCCCCCCCCCCCC*CCCCCCCCCC*CC*CC*CCCCCC*CCCCCC5CCCCC5C*CCCCCCCC55CCC*CCCCC***55*555555*555555555*55**5C5555555**555555C5*CC*CC5CC5CC*5C5C5CC5C5**5*5*55CCCCCCCC*55CC5*C*555555CCC55**5555*5555555*555*5555C5C5555C5*C5**5***55##
@VH01349:24:AACVJTHM5:1:1108:60741:47818 2:N:0:AGGTGAGA+GGCATAGA
CTGTTCGGACTACCGGGGTATCTAATCCTGTTCGCTCCCCACGCTTTCGCTCCTCAGCGTCAGGTAAGGCCCAGAAGGCCGCCTTCGCCACCGGTGTTCCTCCTGATATGTGCGCATTTCACCGCTACACCAGGAATTCCACCTTCCCCTACCTACCTCAACTCCCCCAGTATCACAAGCAATTTCAGGGTTGAGCCGTGAGATTTCACTTCTGACTTAACGGACCGCCTACGTGCTCTTTACGCCCAATAATTCGGGTCAACGGTTGGCCCCTTCGGATTACCGGGGCTGCTGGCACGAT
+
CCCCCCCCCCCCCCCCCCCCC5CCCCC*CCCCCC5CCCCCCCCCCCCCCCCCCCCC5CCCCCCC5CCCCCCCCCCCCCCC5*CCCC*5CCCCCCCCCCCCCCCC*CCCC*5CCC*CCCCCCCCCCCCCC5C555CCCCCCC5CCCCCCCCCCCCCC*55CC*5*C**CCCCCCC**CC*CCCCCCCCCCCCCCCCCCCCC5C5*CCCC*CCCCCCCCC5C55CCC*CCCCC****CC*C55CC55**CC5C5CCC*CC*CC5*C5C55CCC*C*555*555C5555C5*55*55C5**5##
@VH01349:24:AACVJTHM5:1:1108:42241:47951 2:N:0:AGGTGAGA+GGCATAGA
CTGTTCGGACTACAAGGGTTTCTAATCCTGTTTGCTCCCCACGCTTTCGCGCCTCAGCGTCAGTTACAGTCCAGAGAGCCGCCTTCGCCACTGGTGTTCCTCCACATCTCTACGCATTTCACCGCTACACGTGGAATTCCACTCTCCTCTTCTGCACTCAAGTGACCCAGTTTCCCCTGCGAACCGGAGTTGAGGTCCGGGATTATACACAAGACTTAAGTCACCGCCTGCGCGCGCTTTACGCCCAATAATTCCGGACAACGCTTGCCCCCTACCTATTACCGCCGCTGCTGGCACGTTC
+
CCCC*CCCCCCCCCCCCCCCCCCCCCCCCCCCCCCC*CCCCCCCCCCCCCCCCCC55CCC*CCCCCCCCCCCCCCC*CCCCCCCCCCC*C*CCCCCCCCCCCCC55CCCCCCC*CCCCCCCC*CCCCCCCCCCCCCCCCCCCC5CC5CCCCCCCCCCCCCC5CC*CCCCCCCCCCCCCCCCCCCCCCC5CCCCC*CCCCCCCCCCCC5CC5CCCCCCCC5CCCCC5*CCCCCCC5CCCCC*55C*CCCCC5CCCCC5CCCCC55C5CCCCCCCCC*CCC5CC*C5*5CC*5C*CCCCCC##
@VH01349:24:AACVJTHM5:1:1108:17209:48670 2:N:0:AGGTGAGA+GGCATAGA
CTGTTCGGACTACAGGGGTTTCTAATCCTGTTTGCTCCCCCGGCTTTCGTGCCTCAGTGTCAGGTGTTGTCCAGGGACTCGCCTTCGCCACTGGTGTTCCTCTCGATATCTACGCATTTCACTGCTACACCGAGTATTCCTGGCGCCCCTCCAAACCTCAAGCCACGTAGTTTCCAATGGCATTTCCGGGTTGTGCCCGGAGGTTTCACATCCGCCTTACTTGACCACCTACGGACCCTTTACGCCCAGTGAATCCGAACAACGGTGGGGACCTCTGTAGTACCGCGGGTGCTCGGACAAC
+
CC*CCCCCCCCCCCCCCCCCC5C*CCCCCCCCCCCCCCCCCCCCCCCCCCC5CCCCC5CCCCCCCCCCCCCCCCCCCCCCCCCCCCCCCC*CCCC5CCCCCCCCCCCCCC*CCCCCC*CCC5CCCCCCCCCCCC*CCC*C*C5C*C5C5*CC5*5CCC*555*55*5*5555555555***55555*55555**555555*55555*5555555*5*55*55*55555555555CC555C*C*555*55CC5555C*5*5C55**55555*55555555*555**5*5*55*5555555##
@VH01349:24:AACVJTHM5:1:1108:23230:48822 2:N:0:AGGTGAGA+CGCATAGA
CTGTTCGGACTACACGGGTTTCTAATCCTCTTTGCTCCCCACGCTTTCGCACCTCAGCGTCAGTACCGGGCCAGTGAGCCGCCTTCGCCACTGGTGTTCTTGCGAATATCTACGAATTTCACCTCTACACTCGCAGTTCCACTCACCTCTCCCGGACTCAACATCCCCACTATCAAAGGCAGTTCTGGAGTTGAGCTCCAGGATTTCACGCCTGACTTAAGCACCCGCCTACGTGCGCTTTACCCCCCGTTATTCCCATGAACGCTAGCGCCCTTCGTATTATCGCGGCTGCTGGCACCGG
+
5C*CC*CCCCCCCCCCCCCCCCCCC5C55*CCCC5CCCCCCC5CCCCCCCCC55CC*CCCCCC5C5*C**CC55C*C5CCCCCCC5C*5CC5C55C55C5CCC5C55CC*CC5CCCCC*5CC5C5CCCC*C55CCCCC55CC5CCC5*CCCCC*CCCC5CCC*CCC5*C*5C5555555*55*555*5555555**555C*5C5C55555C555C*5C*55***55555C555**55**555***5****55555*5****55*5*5555*5555**55555****5555**5*5555*##
@VH01349:24:AACVJTHM5:1:1108:53546:49484 2:N:0:AGGTGAGA+GGCATAGA
CTGTTCGGACTACCGGGGTATCTAATCCTGTTCGGTCCCCACGCTTTCGCTCCTCAGCGTCAGGTAAGGCCCAGAAGGCCGCCTTCGCCACCGGTGTTCCTCCTGATATCTGCGCATTTCACCGCTACACCAGGAATTCCACCTTCCCCTACCTACCTCAACTCCGCCAGTATCAGAAGCAATTTCAGGGTTGAGCCCTGAGATTTCACTTCTGACTTAACGGACCGCCTACGAGCTCTTTACGCCGAATAATTCCGGACAACCCTTGCCCCCTACGTATTACCGCGGCTGCTGGCACGAT
+
CCCCCC5CCCCCCCCCCCCCCCCCCC5CCCCCCC*CCCCCCCCCCCCCCCCCCCCCCCCCCCCCC*CC5*C*CC5CCCC*CCCCCCC5CCCCCC*CCCCCCCCCCCC5CCCCCC5CCCC5CC*5C555CCCCC5CCCCCCCCCCCCCCCCC55CCC5CCCC*CC5CCCCCCCC5C5CCCCCCCCCCCCCCCC5CCCCCC*CCC5CCCCC5CC5CC5CCCCCCCCCCC55CCCCCC5C*CCCCCC*5CCC**CC5*555CC*55**5*555*555555555C5555555555*55*5555##
@VH01349:24:AACVJTHM5:1:1108:62275:51737 2:N:0:AGGTGAGA+GGCATAGA
CTGTTCGGACTACTCGGGTTTCTAATCCTGTTTGCTCCCCACGCTTTCGTGTCTCAGTGTCAGTAGCTGTCCAGATAGTCGCCTTCGGCACTGGTGTTCCTTCCAATATCTACGCATTTCACCGCTACAGTGGAAATTCCACTACCCTCTACAGTACTCTAGTTGTACAGTCTTAAACGCAAGTCCCAGGTTAAGCCCAGGGTTTTCACATCTAACTTATACATCCACCTACACACGCTTTACGCGCAGTTTTTCCGATTAACGGTTGCACCCTCTGTATTACCGCGCCTGCTGGCACACC
+
CCCCCCCCCCCCCCCCCCCCCCCCCCCCCCCCCCCCCCCCCCCCCCCCCCCCCCC*CCCCCCC*CCCCCCCCC*CCCCC5C*CCCCC*CCCCCCCCCCCC5CCC5CCCCCCCCCCCCCC5CC5C5CC*C*C5CCCCCCCCCCCC5C*CCCC*CCCCCC*CCC*C5CCC*CCCCCCCCC*CC*CCCCCC55CCCCCCC5C5CCCCCCCC*CCCCCCCCCCCCCCC5*CCCCC*C5C5C55CCCCCC5C*CCC*CCC5CCCC*CC555C5*CC5*5*C55555C55CC5*5**55C*5555##
@VH01349:24:AACVJTHM5:1:1108:17398:52343 2:N:0:AGGTGAGA+GGCATAGA
CTGTTCGGACTACTCGGGTATCTAATCCGGTTTGCTACCCACGCTCTCGCGCCTTAGCGTCAGAAACGGCCCAGAAGGTCGCTTTCGCCACGGGTGTTCCTCCCGATATCTACGCATTTCACCGCTACACCGGGAATTCCACCTTCCTCTGCCGTCCTCAAGCCTAGCAGTATCCCCTGACCTCTCCCGGTTAGGCCGGGAGCTTTCGCAGAAGACTTGCCAGGCCGCCTACGCGCCCTTTACGCCCAATAAATCCGGACAACGCTCGGCCCCTACGTATAACCGCGGCTCCTGGCACGGC
+
CCCCCCCCCCCCCCCC*CCCCCCCCCCCCCCCCCCCCCC*CCCCCCCCCCCCCCCCC*CCCCCCCCCCCCCC5CCC5CCCCCCCCCCCCCCCCCCCCCCCCCCCCCC5CCCCCCCCCCCCCCCCCCCCCCCCCCCCCCCCCC5CCC5C5CCCCCCCCC5CCCCCCCCCC5C*C5CCCCC*C5C5CCCC5CCC5CC5CCC55CCCCCCC*C5CCC*CC5CCC5CCCCCCCCCCC5CCCCCCCCC55*C*C*5C5C55C5CCCC5CCC*C5*CC5*5555*C*CC55**555*5555*55*##
@VH01349:24:AACVJTHM5:1:1108:68183:52419 2:N:0:AGGTGAGA+GGCATAGA
CTGTTCGGACTACAAGGGTTTCTAATCCTGTTTGCTACCCACGCTTTCGCGCATCAGCGTCAGAACCGGTCCAGGTAGCCGCCTTCGCCACCGGTGTTCCTCCCAATATCTACGCATTTCACCGCTACACTGGGAATTCCGCTACCCCCTCCCGGCCTCAAGCCCGACAGTTTCAAAGGCAGTTCCTCAGTTGAGCCGAGGGATTTCACCTTTGACTTACCGGGCCGCCTACGCGCCCTTTACCCCCAATAAATCCGAATAACGCTAGCCCCCTCCGTATTACCGCGGCTGCTGGCACATG
+
CCCCCCCCCCCCCCCC5CCCCCCCCCC*CCCCCCCCC5CCCCCCCCCCCCCCCCCCCCCCCCCCCCCCCCCCCCCCCC*CC5CCCCC5CCCCCCCCCCCCCCC*CCCCCCCCC*CCCCCCCCCC*C5CCCCCCCCCCCCCCCCCCCC5CCCCCCC5CC*CC5C5C5CCCCCCCCCCC**5CC*CCC5CCCCCCCCCCCCCCCC*CCCCCCCC*CCCCC*C5CCC*CCCCCCCCCC5CCCC*C5*C555CC55*5555C555555*5555C5C*CCC*55CC55CC55CCCCCCCCCCCC##
@VH01349:24:AACVJTHM5:1:1108:42923:53063 2:N:0:AGGTGAGA+GGCATAGA
CTGTTCGGACTACAAGGGTATCTAATCCTGTTTGCTCCCCACGCTTTCGCACCTCAGCGTCAGTTGCGGGCCAGTGAGCCGCCTTCGCCACCGGTGTTCTTCCCAATATCTACGAATTTCACCTCTACACTGGGAATTCCACTCACCTCTCCCGCACTCAAGTCCGTCAGTATCGAAGGCAATTCCGAGGTTGAGCCTCGGGATTTCACCACCGACTTAACAGCCAGCCTACGTGCCGTTTACGCCCAGTAATTCCGAACAACGCTAGCCCCCTCCGTATTACCGCGGCTGCTGGCACGTA
+
CCCCCCCCCCCCCCCCCCCCCCCCCCCCCCCCCCCCCCCCCCC5CCCCCCCCCCCCCCCCCCCCCCCCCCCCCCCCCCCC*CCCCC5CCCCCC*CCCCCCCCCCCCCC5CCCCCCCCCCCCCCCCCCCCCCCCCCCCCCCC5CCCCCCCCCCCCCCCCCCCC*C5CCC*CCCCCCCCCCCCCCCCCCCC5CC*CCCCCCCCCCCCCCCCCCCCCCC*CC55CCCCCCCCCCCCCCCC*CCCCCCCCCCCC5CCC5CCCC5CC5*CCC5C55C5C55CCCCC*5CCC55*C5CC*CCC5C##
@VH01349:24:AACVJTHM5:1:1109:31278:3783 2:N:0:AGGTGAGA+GGCATAGA
CTGTTCGGACTACCGGGGTTTCTAATCCCGTTCGCTCCCCACGCTTTCGCCCCTCAGCGTCAGTTTAGGCCCAGAGCGCCGCTTTCGCCACTGGTGTTCCTCCCGATATCTACGCATTCCACCACTACACCGGGAATTCCGCGCTCCTCTGCCTCACTCTAGCTCCACAGTTTTGAACGGCCTCTCCCAGTTAAGCCGGGAGCTTTCACGTCCAACTTACAAAGCCGCCTACGGGCGCTTTACCCCCAGTAAATCCGGATAACGCTTGTCCCCTACGTTTTACCGCGGCTGCTGGCACGTG
+
CC5CCCCCCCCCCCCCCCCCCCCCCCCCCCCC5CCCCCCCCCC*CCCCCCCCCCCCCCCCCC*CCCCCCCCCCC*CCCCCCCCCCCCCCCCCCCCCCCCCCCCCCCCCCCCCCC*CCCCCCCCC5CCCCCCCCCCCCCCCCCCCCCCC*CCCCC*CCCCCCC*CCCCCC*CCCCCCCCCCCCCCCCCCCCCCCCCCCC5CCC5CCCCCCC*CCCCCCCCCCCCC5C**CC5C5CCCC*CCCCC**CC5C5C55CCC*5CCCCCC5CCCCC*CCCC5CCCC5555C555*C*55*C*C55##
@VH01349:24:AACVJTHM5:1:1109:27585:4824 2:N:0:AGGTGAGA+GGCATAGA
CTGTTCGGACTACTGGGGTTTCTAATCCTGTTTGCTCCCCCCGCTTTCGTGCATGAGCGTCAGGACAGGCCCAGGAGACCGCCTTCGCCACTGGCGTTCCTGTCGATATCTACGCATTTCACCGCTCCACCGACAGTTCCGTCTCCGCCTACCTGCCTCAAGACTTGTGGTTCGCCCTGCGATTCCACGGTTGAGCCGTGGGATTTCACAAGACGCCTTCAAGTCCGCCTGCGCACGCTTTAAGCCCAGTGATTCCGATTAACGCTTGGGCCACTCGTATTACCCCGGCTGCTGGGACGGT
+
*CCCCCCCCCCCCCCCCCCCCCCCCCCCCCCCCCCCCCCCCCCCCCCCCCC*CCCCCCCCCCCCCCCCCCCCC5CCCCCCCCCCCCCCCCCC5CC5CCCCCCCCCCCCCCCCCCCCCCCCCC5CCCC*CCCCCCCCCCC*CCCCCC*CCC*CCCCCCCCCCCCCCCCCCCCC5CCCCCCCCCCCCCCCCCCCCCCCCCCCCCCCCCCCCCCCCCCCCCCCC5CCCCC5CC*CCCCC5CCCCCC5C*CCCC*C5C**CCCC5CCC5CC5CCC5CCC*5CCC5C*C*55C5CC55CC*555##
@VH01349:24:AACVJTHM5:1:1109:23344:6263 2:N:0:AGGTGAGA+GGCATAGA
CTGTTCGGACTACCAGGGTTTCTAATCCCGTTTGCTCCCCTGGCTTTCGCTCCTCAGCGTCAGTGTTGGTCCAGGATGCCGCCTTCGCCACCGGTGTTCCTCCAGATATCTACGCATTTCACCGCTACACCTGGAATTCCGCATCCCTCTCCCAAACTCAAGCCATCCAGTATCAGACGCAGTTCCCCGGTTAAGCCCAGGGATTTCACCTCTGACTTAGTTGGCCGCCTACGAGCCCTTTACGCCCAGTAATTCCGAACAACGCTTGCCCCCCCCCTATTACCGCGGCTGCTGGCACGTG
+
CCCCCCCCCCCCCCCCCCCCC5CCCCCCCCCCCCCCCCCCC5CCCCCCCCCCCCCCCCCCCCCCCCCCCCCCCCCCCCC*CCCCCCC5CCCCC5CCCCCC*CCCCCCCCCCCCCCCCCCCCCCCCC*CCC5C5CCCCCCCCCCCCCCCCCCCCCCCCC*CCCCCCCCCCCCCCCCCCCC5CCCCCCCC*CCCCCC*C*CCCCCCCCCCC*CCC5CCCCCCCCCCCCCCCCCCCCCC5CCCCCCCCC5CC5CCC*CCC5C5CC5C5CC55C5*CC5C**CC5CCC55C5C55CCCCCCCC##
@VH01349:24:AACVJTHM5:1:1109:31410:9406 2:N:0:AGGTGAGA+GGCATAGA
CTGTTCGGACTACAAGGGTATCTAATCCTGTTTGCTCCCCACGCTTTCGTGCATGAGTGTCAGTGTTGGCCCAGGAGGCTGCCTTCGCCATTGGTGTTCCTCCACATCTCTACCCATTTCACCGCTACACGTGGAATTCCACCTCCCTCTGCCACACTCAAGCCTCGTAGTTTCGAGCGCAATTCCCAAGTTAAGCCCGGGGATTTCACACTCGACTTGCGAGGCCACCTGCGCACACTTTACGCCCAGTAATTCCGATTAACGGTCGCACCCTACGTATTACCGCGGCTGCTGGCACGCA
+
CCC5CCCCCC*5CCCCCCCCCC5CCCC*CCCCCCCCC5C5CC*CCCCCCCC*CCCCCCC5CCCC5CC5*CCCCCCCCC*CCCCCCCCCCC*CCCCCCCC5CCCCCCCCCCCCC*CCCCCCCCCCCCCCCCCC5CCCCCCCCC5C5CCCCCC5CCCCCCC5C*CCCCCCCCCCC5*CCCCCCCCCCC*CC5CCCCCCCCCCCCCCCC*CCCCCCCCCCC5CCCCC*CCCCCCCCCCCCCCCCCCCCCCCCCCCCCCCCCCC5CCC*CCCCCCCCCCCCCCCCC5C55C55C5CC5CCCC5##
@VH01349:24:AACVJTHM5:1:1109:18629:9879 2:N:0:AGGTGAGA+GGCATAGA
CTGTTCGGACTACAAGGGTTTCTAATCCTGTTTGCTCCCCACGCTTTCGCGCCTCAGCGTCAGGTCCGGACCAGAGAGCCGCTTTCGCCACCGGTGTTCCACCCAATATCTACGAATTTCACCTCTACACTGGGTATTCCACCCTCCTCTTCCGGCCTCCAGCCCTGGTGTTTCGGCCGCACCTCCGGGGTTGAGCCCCGGGCTTTCACAACCCGACTGCCAGGGCCGCCTACCCGCTCTTTACGCCCAGTGATTCCGAACAACGCTAGTACCCTCCGTCTTACCGCGGCTGCTGGCACTA
+
CCCCCCCCCCCCCCCCCCCCCCCCCCCCCCCCC**CCCCCCCCCCCCCCCCCCCC5CCCCC*CCCC5CCCC*CCCCCCCCCCCCCCCCCCCCCCCCCCCCCC*CCCCCCCCCCCCCCCCCCC5*CCCCCCCCCCCCCCCCCCCCCCCCCCC55CCCCCCCCCCCCCCCCCCCCCCCC*C*CC55CCCCCCCCCCCCCCCCCCCCCCCCCCC*CCCCCC5CCCCCCC5CCCCC**55CCCCC5CC*CC*5555*CC5CCC55CC*5CCC*CC*CCCC5CC5CCCCC*CCC5*555CC555##
@VH01349:24:AACVJTHM5:1:1109:23798:9974 2:N:0:AGGTGAGA+GGCATAGA
CTGTTCGGACTACGGGTATCTAATCCTGTTTGCTCCCCACGCTTTCGCACCTGATCGTCAGTATTGGTCCAGGAAGCCGCCTTCGCCACTGATGTTCCTTCTGATATCTACGCATTTCACTGCTACACCAGAAATTCCGCTTCCCTCTCCCATACTCTAGCAATGCAGTCTCGGATGCAGTTCCCAGGTTGAGCCCGGGGATTTCACACCCGACTTGCAAAGCCGACTACGTGCGCTTTACGCCCAGTAATTCCGATTAACCCTCGCACCGTCTGTATTACCGCGGCTGCTGGCAGAGAAC
+
CCCCCCCCCCCCC5CCCCCCCCCC*CC*CCCCCCCCCCCC5CCCCCCCCC5CCCCCCCCCCCCCCCCCCCCCCCCCCC5CCCCCC5CCCCCCCCCCCCCCCCCCCCCCCCCCCCC5CCCCCCCCCCC5CCCCCCCCCCCCCCCCCCCCCCCCCCCCCCCCCCCC*CC5CCCCCCCCCCCCCCCCCCCCCCCCCCCC*CCCCCCCCCCCCC5CCCCCCCCCCCCCCC5C*CCCCCCCCCCC5CCCCC5CC*CCCCCC5*CCC*5C5CCCCC*CCC5CC555555*5555C*C55C5*C55##
@VH01349:24:AACVJTHM5:1:1109:46388:10523 2:N:0:AGGTGAGA+GGCATAGA
CTGTTCGGACTACTAGGGTTTCTAATCCTGTTCGCTCCCCACGCTTTCGCGCCTCAGCGTCAGTACCGTCCTAGCGAGCTGCCTTCGCCATAGGTGTTCTTCCTGATATCTGCGCATTTCACCGCTACACCAGGAATTCCACTCGCCCCTTCCGGACTCTAGCCAGACAGTTTCCAGCGGCATTCAAAGGTTGAGCCTTTGACTTTCACACCGGACTTGTCTGGCCGCCTACGCGCCCTTTACCCCCAATAATTCCGGACAACCCTAGCCCCCTACGTATTACCGCGGGTGCTGGCACGTG
+
*CCCCCCCCCCCCCCCCCCCCCCCCCCCCCCCCCCCCCCCCCCCCCCCCCCCCCCCCCCCCCCCC*CCCCCCCC5CCCCCCCCCCCCCCCC*CCCCCCCCCCCCCC*CCCCCCCCCCCCCCCCCCCC5CCCCC5CCCCC555CCCCCCCCCC5*CCCCCCCC5CCC*CCCCCCCCCCCCC5CCCC5C5CC5CCCC555C*5CCCC5CCCCCC*CCCCCCCCCCCC55CCCCCCC5C*CCCCCC*55CCCCC5C55CCCCCCCC*5CCCCC5CC*55C*CCC*5CC5CC*CC55CC5C55##
@VH01349:24:AACVJTHM5:1:1109:11377:11261 2:N:0:AGGTGAGA+GGCATAGA
CTGTTCGGACTACTAGGGTTTCTAATCCCGTTTGCTCCCCTAGCTTTCGCGCCTCAGCGTCAAGAAACAGGCCAGGTAGTCGCCTTCGCCACTGGTGTTCCTCCCGATATCTACGCATTTCACCACTACACCGGGAATTCCACTACCCTCTCCTGCCTTCGAGTCGATCAGTATCGGGTGACCCTCCCCAGTTGAGCCGGGGGCTTTCACACGCGACTTGAACGACCGCCTGCGCGCTCTTTACGCCCAGTAAATCCGGACAACGCTTGCCACCTACGTATTACCGCGGCTGCTGCCACGA
+
CCCCCCCCCCCCCCCCCCC5CCCCCCCCCCCCCC5CCCCCCCCCCCCCCCCCCCCCCCCCCCCCCCCCCCCCC*CCCC5CCCCCCCCCCCCCC5CCCCCCCCCCCCCCCCCCCCCCCCCCCCCCCCCCCCCCCCCCCCCCCCCCCCCCCCCC*CCCCCCCCCCCC*CCCC5CCCCC*5CC*5CCC5CCCCCC5CCC*CC*CCCCCCCCCCCCCCCCCCCCCCCCC55CCCC5CCCC*C5CCCCCCCCCCCCCC5CC5CCC*C*5CCCCC5CCCC5*C5C5555555555CCCCCC*5CC##
@VH01349:24:AACVJTHM5:1:1109:60552:15975 2:N:0:AGGTGAGA+GGCATAGA
CTGTTCGGACTACCCGGGTTTCTAATCCTGTTTGCTCCCCACGCTTTCGCACCTGAGCGTCAGTATTGGTCCAGGAAGTCGCCTTCGCCACTGATGTTCCTTCGGATATCTACGCATTTCACCGCTACACCGGAAATTCCACTTCCCTCTCCCATACTCGAGCAAGGCAGTTTCGGATGCAGTTCCCAGGTTGAGCCCGGGGATTTCACACCCGACATACCAAGCCGCCTACGTGCGCTTTACCCCCACTAATTCCGATTAACGCTCGCACCCTCTGTATTACCGCGGCTGCTGGCACACA
+
CCCCCCCCCCCCCCCCC*CCCCCC5CCCCCCCCCCCCCC*CCCCCCCCCCCCCCCCCCCCCCCCCCCCCCCCCCCCCCCCCCCCCCCCCCCCCCCCCC*CCCC5CCCCCCCCCCCCCCCCCCCCCCCCCCCC5CC5CCCCC5CCCCCCCCCCCCCCCCCCCCCCCC*CCCCCCCCCCCC*CCCCCCC5CCCCCCC*CCCCCCC5CCCC5C5CCCCCCCCCCCCCC*CCCCCCCCCCCCCCCCC**CCC*5CC*C5C5C*C*5555555555C55CC5CCCCCCC*C5CC5CCCCCCCCC##
@VH01349:24:AACVJTHM5:1:1109:60628:16581 2:N:0:AGGTGAGA+GGCATAGA
CTGTTCGGACTACTAGGGTTTCTAATCCTGTTTGCTCCCCACGCTTTCGCGTCTCAGCGTCAGTAGCCGTCCAGAAGGCCGCCTTCGCCACCGGTGTTCCTCCTGATATCTACGCATTTCACCGCTACACCAGGAATTCCACCTTCCTCTCCGCTACTCAAGCCTCCCAGTCTCCAGTGCCCTTCCGGGGGTAAGCCCCGGGCTTTCACACCAGACTTAAGAGGCCGCCTACACGCGCTTTACGGCCAGTAATTCCGAACAACGCTCGCACCCTCCGTATTACCGCGGGTGCTGGCACGCA
+
CCCCCCCCCCCCCCCCCCCCCCCCCCCCCCCCCC*C5C*CCC*CCCCCCCCCCCCCCCCCCCCCCCCCCC5*C5CCCCCCCCCCCCCCCCCCCCCCCCCCCCCCCCCCCCCCCC*CCCCCCCC*CCCCCCCC*5CCCCCCCCCCCCCCCCCCC*CCCCCCCCCCCCCC*CCCCCCCCCC5CCCC*CCCCCCC*5CCCCCCCCCCCC*CCCCCCCCCCCCCCC*CCCCCCCCCCCCCCCCCCCCC*C*CCCCCCC5CCC5*5CCCCCCCCCCCCCCCCC5C5CC*CC55C*C*5C5C55C##
@VH01349:24:AACVJTHM5:1:1109:63714:17092 2:N:0:AGGTGAGA+GGCATAGA
CTGTTCGGACTACAAGGGTATCTAATCCTGTTTGCTCCCCACGCTTTCGCACCTCAGCGTCAACAATCGTCCAGTAAGTCGCCTTCGCCACTGGTGTTCTTCCGAATATCTACGAATTTCACCTCTACACTCGGAATTCCACTTACCTCTCCGATGTTCAAGCGATGCAGTCTTAAAGGCAATTCCGGAGTTGAGCCCCGGGCTTTCACCTCTAACTTACAAAGCCGCCTACGTGCGCTTTACGCCCAGTAATTCCCAACAACCCTAGCCCCCTCCGTATTACCGCGGCTGCTGGCACGTG
+
5CCCCCCCCCCCCCCCCCCCC5CCCCCCCCCCCCCCCCC5CCCCCCCCCCCCCCCCCCCCCCCC5CCCCCCCC*CCCCCCC*CCCCCCCCCCCCCCCCCCCCCCCCCCCCCCCCCCCCCCC5CCCCCCCCC5CCCCCCC5CCCCC5CCCCCCCCC5CCCCCCCCCCC*CCCCCCCC*CC*C5CCC55CCCCCCCC5CCC5CCCCCCCC5CCCCCCCCCCCCCCC*CCCCCCCCCC55*5CCCC55CCCCCC5CCCC*CCCCCC*CCCC5CCCCCCCC*CCCCC5555CCCC5C5C*CCC##
@VH01349:24:AACVJTHM5:1:1109:41673:20235 2:N:0:AGGTGAGA+GGCATAGA
CTGTTCGGACTACACGGGTTTCTAATCCTGTTTGCTCCCCACGCTTTCGCTCCTCAGCGTCAGTACCGGCCCAGAGAACCGCCTTCGCTACTGGTGTTCCTCCCGATATCTGCGCATTTCACCGCTACACCGGGAATTCCATTCTCCTCTACCGGACTCGAGTCACAGCAGTATCGACTGCAGTTCCGAGGTTGAGCCTCGGAATTTCACAGCCGACTTGCTGAACCGCCTACGAGCTCTTTACGCCCAATCATTCCGGACAACGCTCGCCCCCTACGTATTACCGCGGCTGCTGGCACGT
+
C5CCCCCCCCCCCCCCCCCCCCCCCCCCCCCCCCCCCCCCCCCCCCCCCCCC5CCCCCCCCCCCCCCCCCCCCCCCCCCCCCCCCCCCCCCCCCCCCCCC5C*CCCC5CCCCCCCCCCCCCCCCCCC5CCCCCCCCCCCCCCCCCCCCCCCCCCCCCCCCCCCCCCCC5CCCCCCCC5CCCC5CCCCCCCCCCCCC*CCCCCCCCCCC5CCCCCCCCCC5CC*CCC*CCCCCCCCC*CCCCCC*CCC5C*C*CCCCCCCCCC5**5*CCCCCCCC5CCCCCCCCC5CCCCC**CCCCCC##
@VH01349:24:AACVJTHM5:1:1109:75284:20405 2:N:0:AGGTGAGA+GGCATAGA
CTGTTCGGACTACTAGGGTATCTAATCCTGTTCGCTCCCCATGCTTTCGCTCCTCAGCGTCAGTATCGGCCCAGAGACCCGCCTTCGCCTCCGGTGTTCCTCCTGATATCTGCGCATTTCACCGCTACACCAGGAATTCCAGTCTCCCCTACCGAACTCCAGCCCACCCGTATCAACCGCAAGCCTGTAGTTAAGCCACAGGTTTTCACGGTTGACGCGATGAACCGCCTACGAGCTCTTTACGCCCAATAAATCCGGACAACGCTCGCGCCCTACGTCTTACCGCGGCTGCTGGCACGCT
+
CCCCCCCCCCCCCCCCCCCCCCCCCCCCCCCCCCCCCCCCCCC5CCCCCCCCCCCCCCCCCCCCCCC5CCCCCCCCCCCCCCCCCCCCC*C*CCCCCC*CCCCCCCCCCCCCCCCCCCCC5C5C*CC5*CCCCCCCCC5CCCC5CCCC5CCCCCCCCCCCCCCCCCCCCCCCCC5CCC*CCC**CCCC5*CCCCCCCCCC55CCCC5CCCC55CC5CCCCCC5C5C5CCCCC5CCCCC*CCCCC*CCCCC5C555*CCCC*CC*C55C55***C5C*CCC*C**C5CCCC*CC5CCCC5##
@VH01349:24:AACVJTHM5:1:1109:61442:21295 2:N:0:AGGTGAGA+GGCATAGA
CTGTTCGGACTACCAGGGTATCTAATCCTGTTTGCTCCCCACGCTTTCGCTCCTCAGCGTCAGTGCCGGCCCAGAGAACCGCCTTCGCTACTGGTGTTCCTCTCGATATCTGCGCATTTCACCGCTACACCGAGAATTCCATTCTCCTCTACCGGACTCGAGTCACAGCAGTATCGACTGCAATTCCGAGGTTGAGCCTCGGACTTTCACAGCCGACTTGCTGAACCGCCTACGGGCTCTTTACGCCCAATGATTCGGGATAACGCTAGGACCCTACGTATTACGGCGGCTGCTGGCACTT
+
CCCCCCCCCCCCCCCCCCCCCCCCCCCCCCCCCCCCCCCCCC5CCCCCCCCCCCCCCC*CCCCCC*CCCCCCCCCCCCCCCCCCCCCCCCCCCCCCCCCCCCCCCCC*C*CCC5*CCCCCCCCCCCCCCC*CCCCCCCCCCCCCCCCCCCCCCCCCCC5CCC5C5CCC*C*C5CCCCCCCCCCCCC55CCCCCCCC5CCCCCCCCCC*CCCCCC5C5CC5CC5CCCC5C5CCC*CCCC*C5C5C5CC*5CCCCCCC*CCCCCCCCCCCCCC*C5CC**5CCCCC*5CCC5CCCC*CCCC##
@VH01349:24:AACVJTHM5:1:1109:22397:22090 2:N:0:AGGTGAGA+GGCATAGA
CTGTTCGGACTACCGGGGTATCTAATCCTGTTTGCTCCCCACGCTTTCGCGCCTCAGCGTCAATGTCGGTCCAGATAGCCGCCTTCGCCACCGGTGTTCTTCCCAATATCTACGAATTTCACCTCTACACTGGGAATTCCGCTATCCTCTCCCGAATTCAAGCCATCCAGTATTAAGTGCAGTCCCCAGGTTGACCCCAGGACTTTCACACCTGACTTAAACGGCCGCCTACGCGCCCTTTACGCCCAGTAATTCCGAACAACCCTAGCCCCCTTCGTATTACCCCGGCTGCTGGCACGTC
+
CCCCCCCCCCCCCCCCCCC5CCCCCC*CCCCCCC5CCCCCCCCCCCCC5CCCCCCCCCCCCCCCCCCCCCC5CCCC*CCC55CCCCCCCC5CCCCCCCCCCCCCCCCCCCCCCCCCCCCCC5CCCCCCC*CCCCCCCCCCC5C*CCCCCCC5CCCCCCCCC*CCCCCCCCCCCCCCCCCCCCCCCCCCC*CCCC*C*CC*CCCCCC5CCCCC*CC5CCCCCC5CCCCCCCCCCCCCCCCCCCCCCCCCCCCCCCC5C5CCCC***CCC*CCCCC*C5CCC55C**C*5C5555CC*C5C##
@VH01349:24:AACVJTHM5:1:1109:11263:23832 2:N:0:AGGTGAGA+GGCATAGA
CTGTTCGGACTACTGGGGTATCTAATCCCGTTCGCTCCCCACGCTTTCGCACCTCAGCGTCAGTAAAGTGCCAGAAGGCCGCTTTCGCCACTGGTGTTCTTCCCGATCTCTACGCATTCCACCACTACACCGGGAATTCCGCCTCCCTCTCACTCCCTCCAGTCTGATAGTTTCCAACGTCCTCTCCCAGTTAAGCCGGAAGCTTTCACGTCGAACTTCCCAGACCGCCTGCGTGCCCTTTACGCCCAGTAATTCCGGATAACGCTCGACACCTACGTATTACCGCGCCTGCTGGCACGTA
+
CCCCCCCCCCCC*CCCCCCCCCCCCCCCCCCCCCCCCCCCCCCCCC5CCCCCCCCCCCCCCCCCCC5CCCCCCCCCCCCCCCCCCCCCCCCCCCCCCCCCCC5CCCCCCCCCCCCCCCCCCC5CCCCCCCCCCCCCCCCCCCCCCCCCC5CCCCCCCCCCCCCCCCCCCCCCCCCCCCCCCCCCCCCCCCCCCCCCCCCC5CCCCCCCC*CCCCCCCCCCCCCCCCCCCCCC*C**CCCCCCCC**CCCC*CCCC*C5CCCCCC*CCCC*C5C5C5CC5CC*5*555*5555555C555##
@VH01349:24:AACVJTHM5:1:1109:20939:24267 2:N:0:AGGTGAGA+GGCATAGA
CTGTTCGGACTACCAGGGTTTCTAATCCCGTTCGCTCCCCTACCTTTCGCGCCTCAGCGTCAGTGTCAGCCCAGGAACCCGCCTTCGCCGCAGGTGTTCCTCTCGATATCTACGCATTTCACCGCTACACCGAGAATTCCAGTTGCCCCTTCTGCACTCTAGCCCCCCAGTATCCCCTCACCTTTCCGAGTTAAGCCGGGAGATTTCACACTCGACTTGCAGTGCCGCCTACGCCGCCTTTACGCCCAGTAAATCCGAACAACGCTTGCTGCCCCGGTATTACCGCGGCTCCTGTCACTCT
+
CCCCCCCC5CCCCCC5*CCCCCCCCCCC*CCCCCCCCCCCCC*CCCCCC5*CCCCCCC5CCCCCC5CCCC5CCC*C*CC5CCCCCC555CCCCCCC5C5*CCCCCC5*C5CC555C5C5CCC5CCCC5CCC*5*5CCCC5CCC5C5C*5*55CCC5CC5C*5*555*5*5**555****555*555555*555*555**55555555555*55555555555*5C*5C5CC55***CCC5C555C5C*C*55*555*5555555555555*5**555*55555*55*555*555*555*##
@VH01349:24:AACVJTHM5:1:1109:33948:25157 2:N:0:AGGTGAGA+GGCATAGA
CTGTTCGGACTACCCGGGTTTCTAATCCCGTTCGCTCCCCACGCCTTCGCGCCTCAGCGTCAGGGACGCCCCAGCCGGCCGCCTTCGCCACGGGTGTTCCGCCTGATCTCTACGCATTTCACCACTACACCAGGCATTCCACCGGCCCCTGCCGCCCTCAAGCGGCGCGGTCGCCGACGACCTTCCCCGGTTGAGCCGGGGGCTTTCACGCCCGACCCACGCCGCCGCCTGCGCGCCCTTTACGCCCAGTAACTCCGGACAACGCTCGGACCCCACGTATTACCGCGGGTGCTGGCACCAA
+
CC*CCCCCCCCCCCCCCCCCCCCCCCCCCCCCCCC5CCCCCCCCCCCCCCCCCCCCCCCCCCCCCCC**CCCCCCCCCCCCCCCCCCCCCCCCCCCCCCCC5CCCCCCCCCCCCCCCCCCCCCCCCCCCCCCCC*CCCCCCCCCCCCCCCCC5CCCCCCCCCCC5CC5CCCC*C55CC5CCCCCCC5CCCCCCCCCCCCCCCCCCCCCCCCC*CCCCCCCCCCC5CCCCCC*CCCCCCCCCCCC5C5CCCCCCC*5CCCCCC5C*CCC5CCCC5CCCCCCC*CCCCCC5C*CCC**CC*##
@VH01349:24:AACVJTHM5:1:1109:44817:25233 2:N:0:AGGTGAGA+GGCATAGA
CTGTTCGGACTACACGGGTATCTAATCCCGTTTGCTCCCCACGCTTTCGTACCTCAGCGTCAGAATCGGCCCAGCGGCCTGTCTTCACCTTCGGCGTTCCGATAGATATCAACGCGTTTCACCACTCCACCTATCGTTCCGACCGCCCCTACCGATCTCAAGACATGCGGTTCGCCGTGCAATTCCTCGGTTGAGCCGAGGGCTTTCACACGACGCCTGCATATCCGCCTACGTACGCTTTAAGCCCAATGAATCCGACTAACGCCCGAGACCTCTCTATTACCGGGACTGCTGGCACAAC
+
CCCCCCCCCCCCCCCCCCCCCCCCCCC**CCCCCCCCCCCCCCCCCCCCCCCCCCCCCCCCCCCCCC*55C5CCCCCCCC5CCCCCCC5CCCCCCCCCCCCCCCC5CCCCCCCCCCCCCCCCCCCC5CCCCCCCCCCC*CCCCCCCCCCCCC5CCCCCCCCCCCCC**CCCCCCCCCCCCC5CCCCCC55CC5C*CCCCCCCCC*C5CCCCCCCC*C5CCCC5CCCCC5CCC5CC555CC5CCC5C*CCCCC5C5C5CCCC55CCC5*CCC5CCCC*CCCCCC5C*CC55CCC5*5*55##
@VH01349:24:AACVJTHM5:1:1109:51633:25346 2:N:0:AGGTGAGA+GGCATAGA
CTGTTCGGACTACAAGGGTTTCTAATCCTGTTCGCTCCCCACGCTTTCGCGCCTCAGCGTCAGTTACAGACCAGAGAGTCGCCTTCGCCACTGGTGTTCCTCCACATCTCTACGCATTTCACCGCTACACGTGGAATTCCACTGTCCTCTTCTGCACTCGAGTCGCCCAGTTTCCAAAGACCCTCCACGGTTGAGGCGTGGGCTTTGACATCACACTTAAACGACGGCCTGCGGGCGGTTTTCGCGCAATAATTCCGGACAACGGTTGGCTCCTACGTATTACCGCGGCTGCTGGCACGCC
+
CCCCCC*CCCCCCCCCCCCCCCCCCCCCCCCCCCCCCCCCCCCCCCCC*CCCCCCCCCCCCCCCCC5CCCC*CCCCCCCCC5CCCCCCCCCCCC*5CC*CCCCCCC55CCCC5CCCCCC*CCC55C5C555C55CCCC5CCCC*CCC55CC5CC*C5CCCC5CC*5CCCCCCCCCCC*5C5CC555CC*5CC5C**CCCC5C5C5C5C55C5C555C5C5C**555**55*5*****5555**55*55*5*5*5*5555555**5555*555*55*5*555555555555*55**5*5*##
@VH01349:24:AACVJTHM5:1:1109:67558:26236 2:N:0:AGGTGAGA+GGCATAGA
CTGTTCGGACTACCCGGGTATCTAATCCTGTTCGCTCCCCACACTTTCGCTCCTCAGCGTCAGGTCATGCCCAGAGAACCGCCTTCGCCACCGGTGTTCCTCCTGATATCTGCGCATTTCACCGCTACACCAGGAATTCCGTTCTCCCCTGCATACCTCTAGTCTGCCCGTATCGGAAGCAAGCACCGAGTTAAGCCCGGTGTTTTCACTCCCGACGCGACAAACCGCCTACGAGCCCTTTACGCCCAATAATTCCGGACAACGCTCGCACCCTACGTATACCGCGGCTGCTCGCACGTAT
+
CCCCCCCCCCCCCCCCCCCCCCCCCCCCCCCCCCCCCCCCCCCCCCCCCCCCCCCCCCCCCCCCCCCCCCCCCC5CCCCC*CCCCCC5CCCCCCCCCCCCCCCCCCCC5CCCCCCCCCCCCCCCCCCCC5CC5CCCCCCCCCCCCCCCCCCCCCCCCCCCC*CCCC5C5C5CCCCCCCCCCCCCCCCCCCCCCCCCCCCCCCCCCCCCCCCCCCCCCCCCCCCCCCC5CCCCCCC*CCCCCC*5*CCCCC5CCCCCCCCC*C5C5CCCCC5*CCCC5CCCCCCCCC5CCC5C*5CC5C5##
@VH01349:24:AACVJTHM5:1:1109:29384:26653 2:N:0:AGGTGAGA+GGCATAGA
CTGTTCCGACTACTAGGCTTTCTAATCCTGTTCGCTACCCACGCTTTCGCGCCTCAGTGTCAGTATTAGGCCAGGAAGTCGCCTTCGCCACTGGTGTTCCTTCCGATATCTACGCATTTCACCGCTACACCCGAAATTCCACTTCCCTCTCCTATACTCTAGATAAGCAGTTTCAGAGGCAGTTCCCAGGTTAACCCCGGGGATTTCACCTTTGACTTCCATATCCACCTACACGCCCTTTACGCCCAGTCATTCCGATTAACGGTTGCACCCTCTGTATTACCGCGGCTGGTGGCACATG
+
*CCCCC**CCCCCCCCC*CCCCC5CCCCCCCCCCCCC5C55CC5C5CCCCCCCCCCCC*CCCCCCCCC5CCCCCC*CC55CCCCCCC5CCCCCCCCCCCCCCCCCCCCCCCCCCCCCCCCCCCCCCCCC*C*CCCC*CCCCC5CC55CCC*CCCC5CCCC55*5CC55CCCC55C5CC55C*55CC*CCCC*C**5555*5CCC**55555CC5C*C5*555C5C*C55CC5CCCCCCC5CCC5*5CCCCC5*CC5CC55*C55*55CC5CC*55555555C5*CCC5C5**5*5C5**##
@VH01349:24:AACVJTHM5:1:1109:36712:26709 2:N:0:AGGTGAGA+GGCATAGA
CTGTTCGGACTACCCGGGTTTCTAATCCCGTTCGCTCCCCACGCCTTCGCGCCTCAGCGTCAGGGACGGCCCAGCCGGCCGCCTTCGCCACGGGTGTTCCGCCTGATCTCTACGCATTTCACCACTACACCAGGCATTCCACCGGCCCCTGGCGCCCTCAAGCGGCGCGGTCCCCGACGACCTTCCCCGGTTGAGCCGGGGGCTTTCACGCCGGACCCACCCCGCCCCCTCCGCGGCCTTTACGCCCAGTAACTCCCGACAACGCTCGGACCCCACGTATTACCGCGGCTGCTGGCACGAA
+
CC55CCCCCCCCCCCCCCCCCCCCCCCCCCCCC*CCCCCCCC*CCCCCCCCC*CCCCCCCCC5C5CCCCCCCCC5CC5CCCCCCCCCCCCCCCCCCCCCCCCCCCCCCCCCCCC*CCCCCCCCC*CCCCCCCCCCCCCCCCCCCCCCCCCCCCCCC5CCCCCCC5*C5C5CCCCCCC5CCC5CCCC5CCCCCCCC55CCCCC5CCCCCCC5CCCCCCCCC**CCCC**CC*5CCC*C5CCCCCCCCCCCC55CC*C**C5CCCCCCCC5C5C*CCC5CCC**CC5*555C5*CC5C555##
@VH01349:24:AACVJTHM5:1:1109:57731:27126 2:N:0:AGGTGAGA+GGCATAGA
CTGTTCGGACTACCGGGGTATCTAATCCTGTTTGATCCCCACACTTTCGTGCATCAGCGTCAGTTACAGCCTAGTAAGCTGCCTTCGCTATCGGTGTTCTTGACGATATCTATGCATTTCACCGCTACACCGTCAATTCCGCCTACCTCATCTGTACTCAATCCCGCCAGTTTTTCAGGCAGCTCCCAAGTTGAGCTTGGGCATTTCACCTAAAACTTGCAGGGACGCCTACGCACCCTTTAAACCCAATAAATCCGGACAACGCTCGCCACCTACGTATTACCCCGGCTGCTGGGACGGT
+
CCCCCCCCCCCCCCCCCCCCCCCCCCCCCCCCCCCCCCCCCCCCCCCCC*C5CCCCCCCCCCCCCCCCCCCCCCCCCCCCCCCCCCCCCCCCCCCCCCCCCCC5CCCCC5CCCCCCCCCCCCCCCCC5CCCCCCCCCCCCCCCCCCCC*CC5CCCCCCCCCCCCCC*CCCCCCCCCCCCCCCCCCCCCCCCC5CCCCCCCCCCCCCCCCC*CCCCCCCCCCCCCC55*C*C5C5C5C5CCC5CC*5CCCCC5CC*C*CC*5555*5**555*5555*555**55**5*5C555C5*55*##
@VH01349:24:AACVJTHM5:1:1109:30445:28054 2:N:0:AGGTGAGA+GGCATAGA
CTGTTCGGACTACTAGGGTTTCTAATCCTGTTCGCTACCCACGCTTTCGCGCCTCAGTGTCAGTATTAGGCCAGGAAGTCGCCTTCGCCACTGGTGTTCCTTCCGATATCTACGCATTTCACCGCTACACCGGAAATTCCACTTCCCTCTCCTATACTCTAGATAAGCAGTTTCAGAGGCAGTTCGCAGGTTAAGCCCGGGGATTTCACCTTTGACTTGCATATCGACCTACACGCCCTTTACGCCCAGACATTCCGATTAACGCTTGCACCCTCTGTATTACCGCGGCTGCTGGCACATG
+
CCCCCCCCCCCCCCCCCCCCCCCCCCCCCCCCCCCCCC*CCCCCCCCCCCC*CCCCCCCCCCCCCCCCCCCCC**CCCCCCCCCCCCCCCCCCCCCCCCCCCCCCCCCCCCCCC5CCCCCCCCCCCCCCCC*CCCCCCCCCCCCC5CCCCCCC*C*CCCCCCCCCCCCCCCCCCCC*C5CCCCC5*CCCCCC*C*CCCCC*CCCCCCCCC5CCCCCCCCCCCCCC*CCCCCCCCCC*CCCCCCCCCCCC*CCCCCCC55CCCCC*C5CCCCCCCCC5CCCCCCCCC*CCCC*CCCCCCC##
@VH01349:24:AACVJTHM5:1:1109:23798:28981 2:N:0:AGGTGAGA+GGCATAGA
CTGTTCGGACTACCGGGGTTTCTAATCCTGTTTGCTCCCCACGCTTTCGCGTCTCAGCGTCAGAACTGGTCCAGCTGGCCGCCTTCGCCACGAGTGTTCTCCCCCATCTCTACGCATTTCACCGCTACACAGGAAATTCCACCACCCTCTACCGTACTCTAGTTCAGCAGTTTTGGATGCAGTTCCCAGGTTGAGCCCGGGGATTTCACATCCAACTTACTGAACCACCTACGCGCGCTTTACGGCCAGTAATTCCGATTAACGCTTGCACCCTTCGTATTACGGCGGCTGCTGGCACGTA
+
CCCCCCCCCCCCCCCCCCCCCCCCCCCCCCCCCC5CCCCCCCCCCCCCCCCCCCCCCC*CCCC5CCC5CCCCCC*C5CCCCCCCCC5CC*CCCCCCCCCCCCCCCCC5CCCCCCCCCCCCCCCC5C5C5CCC*CCCCCCCCCCCCC5CCCCC*CCC*CCCC*C5CCCCCCCCCCCCCCCCCCC5CCCCCCCCCCC5C55CCCCCCC5CCCCCCCC5C5CCCCC*C5CC5CC5C5CC5CCCCC5**55C*C*C55C5*5CCC5C55C55555*555555555555*555*555C55CC5*##
@VH01349:24:AACVJTHM5:1:1109:39969:29095 2:N:0:AGGTGAGA+GGCATAGA
CTGTTCGGACTACTGGGGTTTCTAATCCTGTTTGCTCCCCACGCTGTCGCGCCTCAGCGTCAGCAACAGCCCACCAGGCCGCCTTCGCCACTGATGTTCTTCCCGATCTCTACGCATTCCACCGCTACACCGGGAATTCCACCTGCCTCTACTCTGCTCGAGCCTGACAGTTTAGAAGGCAGCCCTGAGGTTAGGCCTCAGGATTTCACCCCCTACTTATCAGGCCGCCTACCCGCCCTTTACGCCCAGTGATTCCGGACAACGCTCGCACCCTCCGTATTACCGCGGCTGCTGGCACGTT
+
CCCCCCCCCCCCCCCCCCCCCCCCCCCCCCCCCCCCCCCCCCCCCCCCCCCCCCCCCCCCCCCCCCCCCCCCC**CCCCCCCCCCCCCCCCCCCCCCCCCC*CCCCCC5CCCC**CCCCCCCCCCCCCCC5CCCCCCCCCCCCCCCCCCCCCC*CCCCCCCCCCCCC*CCCCCCCCCCC5CCCCCCCCCCCCCCC*CCCCCC*CCCCCCC5CCCC5CCCCC5CCC*CCCCCC*55C5CCCC5CC*CCCCCCCCC5C5C*CC5CCCCCC55*55C5CCCCCC*C*CCC5CCCCC*C5CCC##
@VH01349:24:AACVJTHM5:1:1109:20371:31461 2:N:0:AGGTGAGA+GGCATAGA
CTGTTCGGACTACTAGGGTTTCTAATCCTGTTTGCTCCCCACGCTTTCGCGCCTCAGCGTCAGTTACAGCCCAGAGAGTCGCCTTCGCCACTGGTGTTCCTCCACATATCCACGCATTTCACCGCTACACGTGGAATTCCACTGTCCTCTTCTGGACTCAAGTCACCCAGTTTCCAGTGCGATCCGGGGTTGAGCCCCGGGATTAAACACCAGACTTAAATGACCGCCTGGGCGCGCTTTACGCCCAATAATTCCGGACAACGCTTGCCCCCTACGGATTACCGCGGCTGGTGGCACGTGA
+
CCCCCCCCCCCCCCCCCCCCC*CCCCCCCCCCCC*CCCCCCCCCCCCCCCCCCCCCCCCCCCCCCCCCC*CCCCCC5CCCCCCCC*CCCCCCCCCCCCCCCCCCC5CCCCCCC55CCCCCCCCC*CCCCC5CCC*CCCC*CCC5C*CCCCCCC*55CCCCCC5CCCCC5*CC55CCCCCCCCC5CCCCC5C55CCCCCCCCCCCCCCCCC5C*CCCC5555CCCCC*CCC5CCC*CCC5CCCCCC*CCCCC*CCC5CCC*55*55*C55CCC5C*5*C5C55555555555*5***555##
@VH01349:24:AACVJTHM5:1:1109:63184:32389 2:N:0:AGGTGAGA+GGCATAGA
CTGTTCGGACTACAAGGGTTTCTAATCCTGTTTGCTCCCCACCCTTTCGCGCCTCAGCGTCAGGTACGGGCCAGGAACCCGCCTTCGCCACCGGTGTTCCTCTCGATATCTACAGATTTCACCCCTACACCGAGAGTTCCACTTCCCTCTCCCGCCCTCTAGCGAGGTAGTTTCGAGCGCCATTCCTCAGTTAAGCTAAGGGATTTCACACTCGACTTGCCAAGCCGCCTACGCGCGCTTTACGCCCAGTAATTCCGAACAACACTCGCCCCCTCCGTATTACCGCGGCTGCTGGCACGCA
+
CCCCCCCCCCCCCCCCCCCCCCCCCCCCCCCCCCCCCCCCCC*CCCCCCCCCCCCC5CCCCCCCCCC5CCCCCCCCC*CCCCCCCC*CCCCCCCCCCCCCC5CCCCCCCCCCCCCCCCCCCCCCCCCCCCCCCC*CCC5CCCCCCCCCCCCCCCCCC*CC5C5CCCCCCCCCCCCCCCCC5CCCCCCCC*CCCCCCCCCCCCCCCCCCCCCCCCCCCCCCCCC5CCCCCCCC5*CC*C5CCC5CCC5CC5C5CCCC5C5CCCC5*C*CCC5*CCC5CCCCCCCCCCCC5C5C55CCCCC##
@VH01349:24:AACVJTHM5:1:1109:36106:32692 2:N:0:AGGTGAGA+GGCATAGA
CTGTTCGGACTACCAGGGTTTCTAATCCTGTTCGCTCCCCACGCTTTCGCGCCTCAGCGTCAGTTACAGGCCAGAGAGGCGCCTTCGCCACTGGTGTTCCTCCCGATCTCTACGCATTCCACCGCTACACCGGGAATTCCGCTCCCCTCTCCTGCACTCAAGCCGACCAGTTTCAGATGCAGCTCTGCGGTTGAGCCGCAGCCTTTCACACCTGACTTAACCGGCGGCCTGCGCGCGCTTTACGCCCAATAATTCCGGATAACGCTTCCCCCCTACGTATTACCGCGGCTGCTGCCACGAA
+
CCCCCCCCC5CCC*C5CCCCCCCCCCCCCCCCC5CCCCCCCCC*CCCCCCC5CCCCC*CCCC5CCCCC5*CCC55C5C*CCCCCCCC5C55CCC5C5CCCC*CC5CCCC*C5CC*CCCC5CCC**CCCC5CCCCCCCCCCCCC*CCCCCCCCCCCCCCC*CCC*CCCC5CCCCCCCCCCCC*CCCC**C5CCCCCC5CCCC555CCCC5CC5CC55*C5CC5CC**C*CC55CC5CC5CCC*C5C5*CCC5CCCCCCCCC*CCCCCC*55C*5CC555CCC5C5CCC5CCCCC5*C*5*##
@VH01349:24:AACVJTHM5:1:1109:24082:34150 2:N:0:AGGTGAGA+GGCATAGA
CTGTTCGGACTACTCGGGTTTCTAATCCTGTTTGCTCCCCACGCTGTCGCGCCTCAGTGTCAGCAATAGCCCAGCGGGCCGCCTTCGCCACCGGTGTTCTTCCGGATATCTACGCATTCCACCGCTACACCCGGAATTCCACCCGCCTCTACTATGCTCAAGCTTGCCAGTTCGCACGGCAGACCCGGGGTTGAGCCCCGGGCTTTCACCACACGCTAAACAAGCCACCTACGCGCCCTTTACGCCCAGTGATTCCGGACAACGCTCGCACCCTCTGTATTACCGGGGCTGCTGGCACAAC
+
CCCCCCCCCCCCCCCCCCCCCCCCCCCCCCCCCCCCCCCC*CC5C5CCCCCCCCCC*CCCCCCCCCCC*CCCCCCCCCCCCCCCCCCCCCCCCCC5CCCCCCCCCCCCCCCC*CCCCCCCCCCCCCCCCCCCCCCCCC5CCCCCCCCCCCCCCCCC5CC5CCCCCCCCCCCCCCCCCC55CCCC5CCCCCCCCC5CC5CCCCCCCCCCC*5CCCCCCCCCCCC*C*CC5*CCCCCC*5CC5C5C*CCCCC5CCCCCC5C5CCCCC555CC55C5C5CC55CC*5C*5555555C5C5CC##
@VH01349:24:AACVJTHM5:1:1109:35065:35058 2:N:0:AGGTGAGA+GGCATAGA
CTGTTCGGACTACCAGGGTTTCTAATCCTGTTTGCTCCCCACGCTTTCGCGCCTCAGCGTCAGGTACGGGCCAGGAAGCCGCCTTCGCCACCGGTGTTCCTCTCGATATCTACAGATTTCACCCCTACACCGAGAGTTCCACTTCCCTCTCCCGTCCTCCAGCGAGGTAGTTTCGAGCGCCATTCCTCAGTTAAGCCAAGGGATTTCACACTCGACTTGCCAAGCCGCCTGCGCCCCCTTTACGCCCAGTAATTCCGAACAACGCTTGCCCCCTCCGTATTACCCCGGCTGCTGGCACGAT
+
CC*CCCCCCCCCCCCCCCCCCCCCCCCCCCCCCCCCCCCCCCCCCCCCCCCCCCCCCCCCCCC5CCCCCCCCC*CCCCCCCCCCCCCCCCCCCCCCCCCCCCCCCCC*CCC5CCCCCCCC5CC5CCCCCCCCCCCCCCCCCCCCC5CCCC5CCCCCCCCCCCCCCCCCCCCCCCCCC*CCC5CCCCCCCCCCCCCCCCC*CCCCCCCCCCCCCCCCCCC5CCCCCCCCCCCCCC*CCCCCCCCC5CCCC**CC*CC5CC*CCCCCCCCC5CCCCC*CCCCCCC**CCCCC**CC55C55##
@VH01349:24:AACVJTHM5:1:1109:46710:35835 2:N:0:AGGTGAGA+GGCATAGA
CTGTTCGGACTACTAGGGTTTCTAATCCTGTTCGCTCCCCATCCTTTCGCTCCTCAGCGTCAGTTACTACCCAGAGACCCGCCTTCGCCACCGGTGTTCCTCCTGATATCTGCGCATTTCACCGCTACACCAGGAATTCCAGTCTCCCCTCTAGTACTCAAGTCTGCCCGTATCGCCTGCACGCCCCCGGTTAAGCCGAGGGATTTCACACACGACGTGACAAACCGCCTACGAGCTCTTTACGCCCAGTAATTCCGGACAACGCTCGCACCGAACGTATTACGGCGGCTGCTGGCACGCA
+
CCCCCCCCCCCCCCCCCCCCCCCCCCCCCCCCC5CCCCCCCC*CCCCCCCCCCCCCC*CCCCCCCCCCCCCCCCCCCC5CCC*C5CCCCC*CCCCCCCCCCCCCCCC5CCCCCCC5CCCCCCCCCCC5CCCCCCCCCCCCCCCCCCCCCCCCCCCC5CCCCCCCCCCCCCCCCCC5C5CCCCCC5C5CCCCCCC5CCCCCCCCCCCCCCC*CC55CCCCCCCC5C5CCCCCCCCCCC5CCCC5**CCCCCC*C5CC*CCCCCC5*5CC5CC5**C55CC5C55**C5C5CCCCC55*CC##
@VH01349:24:AACVJTHM5:1:1109:45139:36989 2:N:0:AGGTGAGA+GGCATAGA
CTGTTCGGACTACTAGGGTTTCTAATCCTGTTCGCTCCCCATGCTTTCGCTCCTCAGCGTCAGTTACTACCCAGAGACCCGCCTTCGCCACCGGTGTTCCTCCTGATATCTGCGCATTTCACCGCTACACCAGGAATTCCAGTCTCCCCTGTAGTACTCAAGTCTGCCCGTATCGCCTGCACGCCCCCGGTTAAGCCGAGGGATTTCACAGACGACGTGACAAACCGCCTACGAGCTCTTTACGCCCAGTAATTCCGGACAACGCTCGCACCCTACCTATAACCGCGGCTGCTGGCACGCA
+
CC*5CCCCCCCCCCCCCCCCCCCCCCCCCCCCCCCCCCCCCC55CCCCC*C*CC5CCCCCC*CCCCCCCCCCCCCCCCCCCCCCCCCCCCCCCCC5CCCCCCCC*CCCC5CCCCCCCCCCCCCCCCCCCCCCCCCCCCCCCCCCCCCCCC5CCCCCCCCCC5CCCCCCCCCCCCCCCCCCCCCCCCCCCCCCCCC5CC5CCCCCCCCCCC55CCCCCCCCCCCCCC5CCCCCCCCCCCCCCCC5CCCCCCCCCCC5CCCCCCCCCCCCCCCCCCCC*CCC*CCC55C*C**CC5CCCC*##
@VH01349:24:AACVJTHM5:1:1109:35595:37633 2:N:0:AGGTGAGA+GGCATAGA
CTGTTCGGACTACTCGGGTTTCTAATCCTGTTTGCTCCCCACGCTTTCGCACCTCAGCGTCAGTACCGGACCAGTGAGCCGCCTTCGCCACTGGTGTTCTTCCTAATATCTACCAATTTCACCTCTACACTACGAATTCCACTCACCTCTTCCGGACTCGAGACTTCCAGTATCAAAGGCAGTTCCGAGGTTGAGCCCCGGGATTTCACCCCTGTCTTACAAATCCCCCTACGTGCGCTTTACGCCCAGTAATTCCGAACAACGCTAGGCCCCTTCGTAATACCGGGGCTGCCGGGACGCA
+
CCCCCC5CCC5CCCCCCCCCCCCCCC*CC5CCC5CCCCCCCCCCCCCCCCC5CCCCC*5CCCCCCCCCCCCCCCCCCCCCCCCCCCCCC5CCCCCCCCCCCCC*CCCCCCCCC*CCCCCCCCCCCCCCCCCC*C5CCCCCCCCCCCC*CCC*CCCCCC555C5CCC*5CCCCCCC5CCC5C5C*CC*5C5CCCC5CCCCCCCC5CCCCCC5CCC*CCC**CCCCC5*5CCCCCCC55*CCCCCCC5C5CCC5CCC55C5C5C5****555*5*5C555C**555***5*CC*55555*5##
@VH01349:24:AACVJTHM5:1:1109:41598:38144 2:N:0:AGGTGAGA+GGCATAGA
CTGTTCGGACTACTCGGGTATCTAATCCTGTTTGCTACCCACGCTTTCGTGTCTCAGCGTCAGTAATGGTCCAGCAAGGTGTCTACACCACAGGTGTTCCTCCTGATATCTACGCATTTCACCGCTACACCAGGAATTCCGCTTACCTCTCCCATACTCGAGCACCCCAGTTTCCGGCGCACCCTCCCAGTTGAGCCGGGAGATTTCACACCGAACTTAGGGCACCGCCCACACACTCTTTACGCCCAGTAATTCCGAACAACGCTTGCTGCCTACGTATTACCGCGGCTGCTGGCACGCG
+
CCCCCCCCCCCCCCCCCCCCCCCCCCCCCCCCCCCCCC*CCCC5CCCCCCCCCCCCCCCCCCCCCCCC*CCCC**CCC*CCCCCCCCC*CCCCCCCCC*CCCCCCCCCCCCCCCCCCCCCCCC55CCCC5*CC5CCCCC*CCCCCC5CCC*CCCCCCCCCCCCCCCCCCCCCCCCCCCCCCCCCC5CCCCCCCCCCCCCCCCCCCCCCCCCCCCCCCCCC*5CCCCC5CCCCCCCCCCCCCCCCC5CCCCCCCCCCCCCCCCCC*CCCCCCCCCCCCC5CCCCCCCC*5CCCC5CC*CC##
@VH01349:24:AACVJTHM5:1:1109:44571:40662 2:N:0:AGGTGAGA+GGCATAGA
CTGTTCGGACTACCCGGGTTTCTAATCCTGTTTGCTCCCCACGCTTTCGCGCCTCAGCGTCAGTTACAGACCAGAAAGCCGCCTTCGCCACTGGTGTTCCTCCACATCTCTACGCATTTCACCGCTACACGTGGAATTCCGCTTTCCTCTTCTGCACTCAAGTTCCCCAGTTTCCAATGACCCTCCACGGTTGAGCCGTGGGCTTTCACATCAGACTTAGGGAACCGCCTGGGCGCGCTTTACGCCCAATAATTCCGGACAACGCTTGCCACCTACGTATAACCCCGCCTGCTGGCACGTC
+
CCCCCCCCCCCCC5*CCCCCCCCCCCCCCCCCCCCCCCCCCCCCCCCCCC*CCCCCCCCCCCCCC5CCCC5CCCCCCCCCCCCCCCCCCCCCC*CCCCCCCCCCCCCCCCCCCCCCCCCCCCCC*C*CCCCCCCCCCCCCCCCCCCCC*CC*CC5CCCCCCCCCCCCCCCCC5CCCCC**5CCCCCCCC*CCCCCCCCC*CCCCCCCCCCCCCCCCCCC5CCCCCCC5CCC*CCC*CCCCC*5CC*C5CCC*CC*55*55555555C5555555CCC555*555*55*55*55*5555*##
@VH01349:24:AACVJTHM5:1:1109:48547:41154 2:N:0:AGGTGAGA+GGCATAGA
CTGTTCGGACTTCCCGGGTTTCTAATCCTGTTTGCTACCCACGCTTTCGCTCCTCAGCGTCAGTTACGGCCCAGAGTGGGGCCTTCGCCACTGGTGTTCCTCCTGATATCTGCGCATTTCACCGCTACACCAGGAATTCCCCACTCCCCTACCGTACTCAAGTCACAGCAGTATCGGGTGGGCTCTCTGGGTTGAGCCCAGAGTTTTCACTCCCGACTTACTGAACCGCCTACGAGCTCTTTACGCCCAATAAATCCGGACAACCGTTGGTGGCTACGTGTCACGGCGGGTGCTGGCACGT
+
CCCCCCCCCCC*CCCCCCCCCCCCCCCCCCCCCCCCCCCCCCCCCCCCCCCCCCCCCCCCCCCCCCCCC*CCCC5CCCC*CCCCCCCCCCCCCCCCCCCCCCCCCCC5CCCCCC5CCCCCCCCCCCCC*C5C5CCCCCCC5CCCCCCCCCCCCCCCCC5CCCCCCCCCCCCCCCCCCCCCC*5CCCCCCCCCCCCCCC*C**5CCCCCCC*C*CCCCC5CCCCCCC5CC5CCCCCCCCCCCCCC5*CCCCCCCCC*CCCC5CCC**CCCCC5CCCC*CCCC**C*C55C*C5CCCC5CC##
@VH01349:24:AACVJTHM5:1:1109:50213:41950 2:N:0:AGGTGAGA+GGCATAGA
CTGTTCGGACTACTCGGGTATCTAATCCTGTTTGCTACCCACGCTTTCGTACCTCAGCGTCAGTTTTAATCCAGAGAGTCGCCTTCGCCACTGGTGTTCCTTCAGATCTCTACGCATTTCACCCCTACACCTGAAATTCCACTCTCCTCTATTAAACTCTAGTCATCCAGTATCAAATGCAGTTCCCAGGTTAAGCCCGGGGCTTTCACATCTGACTTAGACAACCCCCTACGGACGCTTTACGGCCAGTAATTCCCATTAACCCTGGCACCCTCCGTATTACCGCGGCTGCTGGGAGGAT
+
CCCCCCCCCCCCCCCCCCCCCCCCCCCCCCCCCC5CCCCCCCCCCCCCCCCC*CCCCCCCC5C5CCCCCCCCC*CCCCCCCCCCC*CCCCCC5CCCCC5CCCCC5CCCCCC5CCCCCCC5CC5*555CCC55CCCCCCCC5CCCCCC5C55CC*5555*C555CC5C5555C5C5C5CC*C55CCCCC55C555*555555C*55CCCCCCCCCC55C*CCCC5**55C555C5C555C5CCC555C55C*CC5*C55CC555**5*555**55555*C5555*5555*55555**55*##
@VH01349:24:AACVJTHM5:1:1109:41276:42290 2:N:0:AGGTGAGA+GGCATAGA
CTGTTCGGACTACTGGGGTTTCTAATCCCTTTTGCTCCCCACGCTTTCGTGCCTGAGCGTCAGCAATTGTCCAGGTAGCCGCCTTCGCCTCTGGTATTCCTCATGATATCTACGCACTTCACTGCTACACCATGAATTCTGCTACCCTCTCCAATGCTCTAGCCATGTAGTTTGAGGTGCAATTCCGATGTTAAGCATCGGGCTTTCACGCCTCACACACACGGCCGCCTGCGCACCCTTTACGCCCAGTGAATCCGAATAACGCTTGCAGTCTCTGTATTACCGCGGCTGCTGGCAGGAT
+
CCCCC*CCCCCCCCCCCCCCCCCCCCCCCCCCCCCCCCCCCCCCCCCCCCCCCCCCCCCCCCCC5C5CCCCCCCCC5C*CCC5CCCC*CCCCCCCCCCCCCCCCCCCCCCCCCCCCCCCCCCCC*CCCCCCCCCCCCCCCCCCCCCCCCCCCCC5C*CCCCCCCCC*CCCCCCCCC5CCCCC5CCCCCCCCCCCCCCC5CCC5CCCCCCCCCCCCCCCCCCCCCCCCCCCCCCCCCC5CCCCCCCCCCCC5*CCC5CCCC5C5CCCCCCCCCCCCCCCCC5*5*CC*CCCCCCC*CC*C##
@VH01349:24:AACVJTHM5:1:1109:59492:42896 2:N:0:AGGTGAGA+GGCATAGA
CTGTTCGGACTACAAGGGTATCTAATCCTGTTCGCTCCCCACGCTTTCGCGCCTTAGCGTCAGTAACGTCCCAGCAAGGTGCCTTCGCTATAGGTGTTCCTCCTGATATCTGCGCATTCCACCGCTACACCAGGAATTCCACTTCCCTCTTCCGTAGTCTAGCCCGACACTATCCACCGGCTTTCAACAGTTGAGGCGTTGACTTTTACAGCGGACTTATCGGGCCGCCTACCCGCGCTTTTCGCCCAATGATACCGGACAACGCTTGCTGCCTACGTATTACCGCGGCTGCTGGCACGCA
+
CCCCCC5CC5CCCCC*5CC*CCCCCCCCCCCCCC*CCC5*CCC*C5C5C*CCCCCC5CCCC5CCCCCC*CCCC5CCC***C55CCCCC5*C5*5CC5C5CC*CCCC5C5*C5C55CCC555C5CC5C5555555C5C5C*5555**5C55CC5CC5*5CC*5C*C55C5*C55**55555555C*555555*555*55**555*555*55*55C55C555*555555CC5C**5555C*CC*5C**555C*55**5555555*555C55555*5555555**5*5555555C5C55*55##
@VH01349:24:AACVJTHM5:1:1109:20428:48443 2:N:0:AGGTGAGA+GGCATAGA
CTGTTCGGACTACAAGGGTTTCTAATCCTGTTTGCTCCCCACGCTTTCGCACCTCAGCGTCAGTACCGATCCAGTGGGCGGCCTTCGCCACCGGTGTTCTTCCTAATATCTACGAATTTCACCTCTACACTAGGAATTCCACCCACCTCTATCGGACTCGAGAGCAACAGTATCAAAGGCAGTTCCGAGGTTGAGCCCCGGGTTTTCACCCCTGAGTTGAAAGTCCGGCTACGTGCGGTTTACGCCCACTGATTCCGAACAACGCTAGCCCCCTTCGTATTACCGCGGCTGCTGGCACGAG
+
*CCCCCCCCCCCCCC*CCCCCCCCCCCCCCCCCCCCCCCCC5CCCCCCCCCC5C5CCCCCCC5CC5CCCCCCCC5C5CC*CCCCCCC5CCCCC*CCCC*CCCCCC5CC5CCCCCCCCC5CCCCCCCCC55CC5CCCCCCCCC*CCC555CCCC5CCCC5*CCC5CC5CCCCCC*CC5CCCCCCCCC5CCCCC5C5CC5CCCC*CCCCCCCCCC5**CCC5CC*C5CC*5C555C5*C*CC55CC*55C5C5CC5*5C5*C5555*55555*55C*5C55CCCC5555CCCCCCC5*CC5##
@VH01349:24:AACVJTHM5:1:1109:14368:51359 2:N:0:AGGTGAGA+GGCATAGA
CTGTTCGGACTACAGGGGTTTCTAATCCTGTTTGCTCCCCACGCTTTCGTGTCTCAGCGTCAGATACGTTCCAGAGCGCCGCCTTCGCCACCGGCCTTCCTCCCCATCTCTACGCATTTCACCGCTACACCGGGAATTCCGCGCTCCTCTCCCGTCCTCTAGCCTGGCAGTCCCCTCTGCGGTTTCCGGGTTAGGCCCCAAGCTTTCACAAAACGGATTCCAAACCGCCTACTCACCCTGTACGCCCACTGTATCCGAACAACGGTTGGCACCTTGCTATTACCGCGGCTGGTGGCACCTG
+
5CCC5CCCCCCCCCCCCCCCCCCCCCCCCCCCC5CCCCCCCCCCCCCC*C5CCCC5CCCCCCCCCCCCCCCC5CCCCC5CC*CCCCCCCCCC5C*CC5CCCCC**CCCCCCCCC*CCCCC5CCCCCCCC5CCCC*CC55CCCC*CCCC55C555CC5C5C*5CCC*CCC5CCCCCC*55***CCCCCCCCCCC5**C5*CC**CCCCCCCCCC*C*C**CCCC*C*55CCCC*CCCC55555C*C*CCCC***5C55C555*5555*55*555555*5555*5*5*555**555**55*##
@VH01349:24:AACVJTHM5:1:1109:17171:51813 2:N:0:AGGTGAGA+GGCATAGA
CTGTTCGGACTACAGGGGTTTCTAATCCTGTTTGCTCCCCACGCTTTCGTGTCTCAGCGTCAGATACGTTCCAGAGCGCCGCCTTCGCCACCGGGCTTCCTCCCGATCTCTACGCATTTCACCGCTACACCCGGAATTCCGCGCTCCTCTCCCGTCCTCTAGCCTGGCAGTCCCCTCTGCGGTTTCCGGGTTTGGCCCGAAGCTTTCACAAAAGGCATAACAAACCGCCTACACACCCTGTACGCGCAGTGAATCCCAACAACCGTTGCCACCTTCGTTTTTCCGCGGCTGGTGGCAGCTG
+
CCCCCCCCCCCCCCCCCCCCC5CCCC5CCCCCCCCCCCCCCCCCC5CCCCCCCCCC*CCCCCCCC*CCCCCCCCC**CCCCCCCC*CCCCCCCC*CCCCCCCCCCCCCCCC5CCCC*CC*CCCCCCCCCCC*CCCCCCCCCCC*CCCCCCCCCCCCC*5CC*CCCCC555CCCC*C*CC5**CC5CCCC5CC*CC*C55CC*C5CCCC*5C5C*5C555*555555C555555555555*5C55*55C5**55555*55555***5C55*555*5555*55*555*55555*55555**##
@VH01349:24:AACVJTHM5:1:1109:45082:52911 2:N:0:AGGTGAGA+GGCATAGA
CTGTTCGGACTACTGGGGTTTCTAATCCTGTTTGATCCCCACACTTTCGTGCATCAGCGTCAGTTACAGCCCAGTAAGCTGCCTTCGCTATCGGAGTTCTTGACAATATCTATCCATTTCACCGCTACACTGTCAATTCCGCCTACCTCATCTGTACTCAAGGCTACCAGTATCAATCGCACATCAACAGTTAAGCTGCTGGATTTCACCACTGACTTAATAGCCGGCCTACGCACCCTTTAAACCCAATAAATCCGGACAACGGTTGCACCCTACGTATTACCGCGGCTGCTGGCACGCG
+
CCCCCCC5CCCCCCCCCCCCCCCCC*CCCCCCCCCCCCCCCCCCCCCCCCCCCCCCCCCC5CCCCC5CCCCCCCC5CCCCC5*CCCCCCCCCCCCCCCCCCCCCC5C5CCCC5CCCCCCCCCCCCCCC5CCCCC*CCCCCCCCCCC*CCCCCCCCCCCCCC*5CCC*C*C5CCCCCC*CCC5CCCCCCCC*CCC5*CC*5C5*5CCCCCCC5C5CCC*CC55CCCC5CCC5C*5CC55555555*5*55555555555555555*555555*55555*C5C55555555C5*55555**##
@VH01349:24:AACVJTHM5:1:1109:51690:53574 2:N:0:AGGTGAGA+GGCATAGA
CTGTTCGGACTACACGGGTATCTAATCCTGTTTGCTCCCCACGCTTTCGCGCCTCAGCGTCAGTTACAGACCAGAAAGCCGCCTTCGCCACTGGTGTTCCTCCACGTCTCTACGCATTTCACCGCTACACGTGGAATTCCGCTTTCCTCTTCTGTACTCAAGTTCTCCAGTTTCCAATGACCCTCCACGGTTGAGCCGTGGGGTTTCACATCAGACTTAAAGAACCGCCTGCGCGCGCTTTACGCCCAATAATTCCGGACAACGCTTGCCACCTACGTATTACCGCGGCTCCTGGCACGGT
+
CCCCCC*CCCCCCCCCCCCCC*CC5CCCCCCCC*CC5CCCCCC5CCC5CCCCCCCCCCCCCCCCCCCCCCCCCCCCCCCCCCCC5CCCCCCCCCCCCCCCCCCCCCCCCCCCC*CCCCCCCCCC5CCCCCCCCCC5CCC*CCCCCCCCCCCCCCCC5CCCCCCCCCCCCCCCCCCCCC*CCCCCCCCCC*CCCCC*CCCCCC*CCCCCCC55CCCC*CCCC5*CCC5CC5CCCC5CCCCCCC*5C5CCCCCCCCCCC5CCCCCC*CCC5CC5CCC55CCCCC5CCC5CCC*C5C5*C5C##
@VH01349:24:AACVJTHM5:1:1109:32717:55240 2:N:0:AGGTGAGA+GGCATAGA
CTGTTCGGACTACTCGGGTTTCTAATCCCGTTTGCTCCCCTGGCTTTCGCGCCTCAGCGTCAGTTTCGCTCCAGAGTGCCGCCTTCGCCACCGGTGTTCCTCCAGATATCTACGCATTTCACCGCTACACCTGGAATTCCACATTCCTCTCCCGAACTCGAGTCACCCAGTATCGGACGCAGTTCCCAAGTTAAGGTTGGGGATTTCACGTCCGACATAGGGGACCGCCTACGCGCCCTTTAGGCCCAGTAATTCCGAACAACGCTTGCCACCTGTGTATTACCCCGCCTCCTGGCAGACT
+
*CCCCCCCCCCCCCCCCCCCCCCCCCCCCCCCC5CCCCCCCCC*CCCC*5C5CCCCCCCCCCCCC*CC*CCCCC55CCCCCCCCCCCCCCCCCCCCCCCCCCCCCCCCCCCCCCCCCCCCC5*55C5CCC5C*CCC*CCCCCC5C*CCCC5C5CCCCCCCCCCCCCCCC5CCCCCCC555CCCC**CCCCCCCCC*CC5CC555CCCC55CC5CCC*CCC5*C55CCCC5**C555C*CCCC***5C55CCC5C5CCC555C5C5CCC5*C*55555*5C*55*55**55*5C5*55*5##
@VH01349:24:AACVJTHM5:1:1109:41976:56016 2:N:0:AGGTGAGA+GGCATAGA
CTGTTCGGACTACAAGGGTATCTAATCCCGTTCGCTCCCCACGCCTTCGCGCCTCAGCGTCAGGGTCGGCCCAGACGGCCGCCTTCGCCACAGGTGTTCCTCCCGATCTCTACGGATTTCACCACTACACCGGGAATTCCACCGTCCTCTCCCGCCCTCAAGCCCCGCCGTCCGCAACGACTCTCCCCGGTTAAGCCGGGGGCTTTCACGTCGGGCGCGCCAAGCCGCCTGCGCGCGCTTAACCCCCAATAACTCCGGACAACGCTCGGCCCCTACCTATTACCCGCCCTGCTGGCACGTC
+
CCC5CCC*CCCC*5C5CCCCCCCCCCCCCCCC*CCCCC5CCC5C*CCC5CCCCCCCCCCCCCCCCCC5CC*CCC*CCCCCC5CCC5CCCC*CCCCCCC5CCCCCCCCCC*5C*C*CCCCCCCC*CCCCCCCCCCC5C*55C5CCCCCCCCCCCC5CCC5CC5CC55CCCCCCC*C*CCCCC5CCCCCCCCCCCCCCCCCCCCCCCCCCCCC*CCCC5CC**CCCCC*C5CCCC*5CCCCCCC***CCCCC*5CCCCC5C55CCCC5C55CCCCC5CCC*C5CC5**5**5*55*55555##
@VH01349:24:AACVJTHM5:1:1110:42658:2439 2:N:0:AGGTGAGA+GGCATAGA
CTGTTCGGACTACAGGGGTATCTAATCCTGTTTGCTCCCCACGCTTTCGCGCCTCAGCGTCAGAACCGGACCAGTGAGCCGCCTTCGCCACCGGTGTTCCACCCAATATCTACGAATTTCACCTCTACACTGGGTATTCCACCCACCTCTTCCGGTCTCAAGCCACACAGTATCGAATGCAGTTCCGGGGTTGAGCCCCGGGATTTCACACCCGACTTACATGGCCGCCTACGCGCCCTTTACGGCCACTAATTCCGAACAACCCTAGCACCCTCTGTCTTACCGCGGCTGGTGGCACATA
+
CCCC5CCCCCCCCCCCCCCCCCCCCCCCCCCCCCCCCCCCCCCCCCCCCCCCCCCCCCCCCCCCCCCCCCCCCCCCCC5C5CCCCCCCCCCCCCCCCCCCCCC5CCCCCCCCCCCCCCCCCCCCCCCC5CCCCCC5CCCCCC**CCC5CCCCCCCCCCCCCC5*CCCCCCCCCCCCCCCC*CCCCC5CCCCC5CC*CCCCCCCCCC5CC5C*CCCCCCCCCCCCC5CC5CCC5C5CCCC5C5CCCC5C*CCC*55CCCC5CCCC*CCCCCCC*CCC*C*5C55*CCCCCC5*C55CCC5##
@VH01349:24:AACVJTHM5:1:1110:57958:2855 2:N:0:AGGTGAGA+GGCATAGA
CTGTTCGGACTACAGGGGTTTCTAATCCCGTTCGCTCCCCACGCCTTCGCGCCTCAGCGTCAGGTCAGGTCCAGCGAGCCGCCTTCGCCACTGGTGTTCCTCCGGATCTCTACGCATTTCACCACTACACCCGGAATTCCACTCGCCTCTCCCTGCGTCCAGACTCGCCATCTCACCGGACCCTCGCCCGTTGAGGGGGGGGCTTTCACCGATGATGCGCGAATCCGGCTGCGGGCGCTTTACGCCCAGTAATTCCCGACAACGCTCCTCCCCTACGTCTTACCGCGGGTGCTGGCACGAG
+
CCCCCC*CCCCCCCCCCCCCC*CCC5CCC5CCCCCC*CCC5CCC5CCC55C*5CCCCC*CCC*CCCC55C5CCC*CCCCCCCCCCCC*CCCC*CCCCC55CCC5CCCCCCCCCCCCCCCC*CCCCCCC5CC*5C5CCCC55CCC5C5CCC*CCCCC*C*C5C5CC5*5CCC*CCCC5C*5*CC55*5C5CCC55C55555CC5C*C5CCC*55CCCC*CC5CC5CC5C*CCCC*5C5*CCC*C*C5C55CCC55C5*5CCCCCCCCC**C555C5*5CCC5CC*5**C*555C5C*5CC##
@VH01349:24:AACVJTHM5:1:1110:46559:3083 2:N:0:AGGTGAGA+GGCATAGA
CTGTTCGGACTACTAGGGTATCTAATCCTGTTTGCTCCCCACGCTTTCGTGCCTCAGCGTCAGTGACAGTTTAGTGAGCTGCCTTCGCAATTGGTATTCTATGTAATATCTATGCATTTCACCGCTACAGTACATATTCTAACCACTTCACAATAATTCAAGACGACCAGTATCAAGGGCAATTCTACAGTTGAGCTGCAGACTTTCACCCCTGACTTAACCGTCCACCTACGGACCCTTTAAACCCAATGATTCCGGATAACGCTTGGATCCTCCGTATTACCGCGGCTGCTGGCACGTT
+
CCCCCCCCCCCCCCCCCCCCCCCCCCC5C5CCCCCC*C*CCC*CCCCCCCCCC5CCC5CCCCCCCCCCCCCCCCCCCCCCC5CCCCCCCCCCCCCCCCCCCC5CCCCCCCCCCCCC*CCCCCCCCC5CC*CCCCCCCCCCCCCC5CCCCCCCC55CCCCCC55CCC55C5CCCCCCC*55*C555CCCCCCCCCCCCCCC5CC5CCCC5C*CCCCCCCC5CC555CC5CC*C5CCC55CCCCCCCCCC*C*C55*CC5CCCCC5*55555555C5C*CC5555555555C*CC5CCCC*##
@VH01349:24:AACVJTHM5:1:1110:48812:6509 2:N:0:AGGTGAGA+GGCATAGA
CTGTTCGGACTACCACGGTATCTAATCCTGTTTGCTCCCCACGCTTTCGCGTCTCAGCGTCACCAAAGATCCAGCAAGTCGCCTTCGCCACTGGTGTTGCTGGGAATATCTACGAATTTCACCTCAACACTCGCAATTCCACTTCCCTCTATCTTGCTCCAGGCTTGCAGTTTTGGAGGCAGTTCCGAGGTTGAGCCTCGGGATTTCACCCCCAACTTGGAAGCCCGCCTACACGCGCTTTACGCCCAGTAAATCCGAACAACCCTAGCCCCCTTCGTATTACCGCGCGTGCTGGCACGTG
+
5CC5C5CCCCCCCC5*CCCCC*CCCCCCC5CCCCCCCCCCCC**CCCC5CCCCCCCCC*CCC*CC5C*CCCC5C5CCCCCCCCCC55C*CCCCCC5CC*5C5*CC55CC5CC5CCCCCCCCCCC**CCCC*C5CCCCC5CC5C5*55C*55**5C**555555CCCCC55C555CCC5CC*5CC5CCCCC*5CCC*55C5CC**5*5*55***555555*555*5555*555C*555*55C5*5*555*5C*5C555555555**55C5*5555555*C5**5*5*55*555555555*##
@VH01349:24:AACVJTHM5:1:1110:34724:8137 2:N:0:AGGTGAGA+GGCATAGA
CTGTTCGGACTACTCGGGTTTCTAATCGTGTTTGCTCCCCACGCTTTCGCGCCTCAGCGTCAGGTCCGGACCAGAGAGCCGCTTTCGCCACCGGTGTTCCACCCAATATCTACGAATTTCACCTCTACACTGGGTATTCCACCCTCCTCTTCCGCCCTCCACCCCTGGTGTTTCGGCCGCACCTCCGGGGTTGACCCCCGGCGTTTCACAACTCGACTGCCAGGGCCGCCTACGCGCCCTTTACCCCCATTGATTGCGAACAACGCTAGCACCCTCCCTCTTACCGCGCCTGCTGGGACAT
+
5C5CC*55CCC*5CCC*CCCCCC*555*55CC5C5CCCC5CC5CCCCC5C55CCCC55CC*5C**C55CCCCC5CCC*CCC55CCC5CCC5CCCC5CCCCCC5CCC5CC*C*C*CC55C5C5CC5CC5C55*55*55C*C5555CCC5CC55CC5*C555**55*5555555555555*555*5555*55555***5****55555***55**5*555*55*55555555555*555*55555*5**55**5555*55*55555555555**5*5***555*55*555555*5555*5*##
@VH01349:24:AACVJTHM5:1:1110:61972:8611 2:N:0:AGGTGAGA+GGCATAGA
CTGTTCGGACTACCCGGGTTTCTAATCCTGTTTGCTCCCCACGCTTTCGCACCTCAGCGTCAGTTGCGGGCCAGTGAGCCGCCTTCGCCACTGGTGTTCTTCCCAATATCTACGAATTTCACCTCTACACTGGGAATTCCACTCACCTCTCCCGCACTCAAGACCGCCAGTATCGAAGGCAATTCTGAGGTTGAGCCTCAGGATTTCACCCCCGACTTAACAGCCAGCCTACGTGCGCTTTACGCCCAGTAATTCCGAACAACGCTAGCCCCCTCCGTATTACCGCGGCTGCTGGCACGTT
+
CCCCCCCCCCCCC*CCCCCCCCCCCCCCC5CCCCCC5CCCCCCCCCCCCCCCCCCC5C*CCCCCC5*CCCCCCCCC5C*CCCCCCCCCCCCCC5CCCCCCCCCCCCC*CCCCC5CCCCCCCCCCCCCCCCC5CCCCCCCCCCCCCC5CCCCC5**CCC5CC55C5CCCC5CCCCCCCCCCC5CC*CCC5CCCCCCCCCC55*CCCCCCCCCCCCCCCCCC5CCCCCCCCC55C5CC*55CCC5C5CCCCCCCC55CCC5*C55CCC55*5CCCCCC*5*CCCCCC5*C*CCCC5CCCC*##
@VH01349:24:AACVJTHM5:1:1110:68202:11166 2:N:0:AGGTGAGA+GGCATAGA
CTGTTCGGACTACCCGGGTATCTAATCCTGTTCCCTCCCCATGCTTTCGCTCCTCAGCGTCAGTTACGGCCCAGAGATCTGCCTTCGCCATCGGTGTTCCTCCTGATATCTGCGCATTCCACCCCTACACCAGGAATTCCAATCTCCCCTACCGCACTCTAGTCTGCCCGTACCCACTGCAGGCTGGAGGTTGAGCCTCCAGTTTTCACAGCAGACGCCACAAACCGCCTACGACCTCTTTACGGCCAATAATTCCGGATAACGCTTGCACCCTACGTATTACCGCGGCTGCTGGCAGGTA
+
C55CCCC*CCCCCCCCCCC5CC*CCCCCCCCC**CCCCCCC55CCCCCCCC*CC5C55CCCCCC5CCCCCCCCCC5*5CC5CCCCC5*CCC5CCCCCCCCCCCC*CCCCCC**5C5CCC5CCC5*C5C*CCCC5CCCCCCCC5CCCC55C5C*5*CCCC5CCCCCCCC5CCC*5CCCCC5CC5*CCCCCCCCCCCC55C5CCCCC5CCC*5CCCC5CC*55CC5C5CCCC5C55*5CCC5**55555555555555555CC5C5CCCC*555CCCCC55C5CC*CC5*5CC*CCCCC*C##
@VH01349:24:AACVJTHM5:1:1110:13232:11375 2:N:0:AGGTGAGA+GGCATAGA
CTGTTCGGACTACCGGGGTTTCTAATCCTGTTTGCTCCCCACGCTTTCGCACCTCAGCGTCAATACTTGTCCAGTCAGTCGCCTTCGCCACTGGTGTTCTTCCGAATATCTACGAATTTCACCTCTACACTCGGAATTCCACTGACCTCTCCAAGATTCTAGCTATCTAGTTTCAAAGGCAGTTCCGGGGTTGAGCCCCGGGCTTTCACCTCTGACTTGAATAGCCGCCTACGCGCGCTTTACGCCCAGTAATTCCGAACAACGCTAGCTCCCTCCGTATTACCCCGGCTGCTGGCACGAG
+
CCCCCCCCCCCCCCCCCCCCCCCCCCCCCCCCCCCCCCCCCCCCCCCCCCCCCCCCCCCCCCCCCCCCCCCCCCCCCCCCC*CCCCC*CCCCCCCCCCCCCCCCCCCCCCCCCCCCCCCCCCCCCCCCCCCCCCCCCCCCCCCCCCCCCCCCCCCCCCCCCCCCCCCCCCCCCCCCCCC5CCCCC5C*CCCCCCCCCCCCCC*CCC5CCCCCCCCCCCCCCCCCCCC55CC*CCCCCCCCCCCC5CCC*CCCC*CC5CCCCCCCCCC55CC5CCC5CCCCCCCC5**CCCC5CCCCCC5##
@VH01349:24:AACVJTHM5:1:1110:56992:12757 2:N:0:AGGTGAGA+GGCATAGA
CTGTTCGGACTACACGGGTTTCTAATCCTGTTTGCTCCCCACGCTTTCGCACATGAGGGTCAGTATTGGTCCAGGAAGTCGCTTTCGCCACTGATGTTCCTTCAGATATCTACGCATTTCACCGCTACACCTGAAATTCCACTTCCCTCTCCCATACTCTAGCAATGCAGTCTCGAATGCAGTTCCCAGGTTAAGCCTGAGGATTTCACACCCGACTTGCAAAGCCGCCTACGCGCGCTTTACGCCCAGTAATTCCGATTAACGCTCGCACCCTCTGTATTACCGCGGCTGCTGGCACATT
+
*C*CC5CCCCCCCCC5CCCCCCCCCCC5C5CCCC5CCC5CCCCCCCCCCCCCCCCCC*CCCC5CCCCCCCCCCCCCCCCCC*C5CCC5C*CCC*CCCC5CC*C5C5CCCCCCCCCC*CCCCC5C5CC5CCCC*CCCCCCC5CCCCCCC5CCCCCCCCCCCCCCCCCCCCCCCC55CCCCC*CCCCCC5CCCC55CCCCCCCCCCCC5CCC5CC5CCCCC5CCCC*CC5C5CCCCCC5*C5CCC5CC*CCCCCC5C5CCCCC55C*CCCC5C*C55CC555CCCC55C5**55C5C5C55##
@VH01349:24:AACVJTHM5:1:1110:50516:12832 2:N:0:AGGTGAGA+GGCATAGA
CTGTTCGGACTACAAGGGTTTCTAATCCTGTTCGCTCCCCACGCTTTCGCGCCTCAGTGTCAGTTACAGACCAGAAAGTCGCCTTCGCCACTGGTGTTCCTCCAAATCTCTACGCATTTCACCGCTACACTTGGAATTCCACTTTCCTCTTCTGCACTCAAGTTCCCCAGTTTCCAATGACCCTCCACGGTTGAGCCGTGGGCTTTCACATCAGACTTAAGAAACCACCTGCGCGCGCTTTACGCCCAATAATTCCGGACAACGCTTGCCACCCACGTATTACCGCGGCTGCTGGCACGTG
+
CCCCCCCCCCCC5CCCCCCCCCCCCCCCCCCCCCCCCCC5CCCCCCCCCCCCCCCCCCCCCC5CCCCCCCCCCCCCCCCCCCCCCCCCCCCC**CCCCCCCCCCCCCCCCCCCCCCCCCC5CCC5CCC*C*CCCCCCCCCCCCCCCCC5CCCCC5CCC*CC*CC5*CCCCCCCCCCCCCCCCCCCCCCCCCCCCCCCCCC5CCCCC*C5CCCCCCCCCCC*CCCCCCCCCCCC5CCCCCCCC*C5C*CCCCCC5CCCCCCC5C**55C5*CC5C5CCCCCCC55**55C5**CCC5CC5##
@VH01349:24:AACVJTHM5:1:1110:11528:15426 2:N:0:AGGTGAGA+GGCATAGA
CTGTTCGGACTACAAGGGTATCTAATCCTGTTTGCTCCCCACGCTTTCGCGCCTCAGCGTCAATAACGGGCCAGATAGCCGCCTTCGCCACCGGTGTTCTTCCCAATATCTACGAATTTCACCTCTACACTGGGAATTCCACTCACCTCTCCCGCACTCAAGACCGCCAGTATCGAAGCCAATTCTGAGGTTGAGCCTCAGGATTTCACCCCCGACTTAACAGGCAGCCTACGTGCCCTTTACGCGCAGTAATTCCGAACAACGCTAGCCGCCTCCGTATTACCGCCGCTGCTGGCACGTA
+
CC5CCCCCCCCCCCCCCCCCCC5CCCCCCCCCCCCCCCCCCCC*CCCCCCCCCCCCCCCCCC5C5CCCCCCCCC*CCC55CCCCCCCCCCCCCCCCCCCCCCCCCCCCCCCCCCCCCCCCCCCCCCCCC5CCCCCCCCCCCCCCCC5CCCCCCCCCCCCCCC*CCCCCCCCCCCCC*C**C5CCCCCCCCCCCCC5CCCCCCCCCCCCCCCC5*CCCCCCCCC*CCCCCCCCCCC*CCCCCCCCCCCCCCC**CCCCCCCCCCC5CCC*C555C*5CC*CC*5*C5*5C***555555*##
@VH01349:24:AACVJTHM5:1:1110:13990:15653 2:N:0:AGGTGAGA+GGCATAGA
CTGTTCGGACTACAGGGGTATCTAATCCCGTTTGCTCCCCTGGCTTTCGCGCCTCAGCGTCAATACCGGTCCAGGATGTCGCCTTCGCCACCGGTGTTCCTCCAGATATCTACGCATTTCACCGCTACACCTGGAATTCCACATCCCTCTCCCGGATTCGAGCCAACCAGTCTCGGACGCAGTTCCCGGGTTGAGCCCGGGGATTTCACGTTCGACTTAGCAGGCCGCCTACGGGCCCTTTACGCCCAGTAATTCCGAACAACGCTCGCCCCCTCTGTATTACCCCGGGTGCTGGCACATG
+
CCCCCCCCCCCCCCCCCCCCCCCCCCCCCCCCCCCCCC5CCCC5CCCCCCCCCCCCCCCCCCCCCCCCCCC*CCCCC5CCCCCCCCCCCCCCC5CCCCCCCCCCC5CCCCCCCCCCCCCCCCCCCCCCCCCCC5CCCCCCCC*CCCCCCC5CCCCCCCCCCCCCCCCCCCCCCCCCCCC*CCCCCCCCCCCCCCCCC*CCCCCCCCCCCCCCCCCCCCCC*CCC5CCCCCCCC*C*CCCCCCCCCC*CCCCCCCCCCCC*CCCC5CCCCC*CCCCC*CCCCCCC*5C**CCCC5CCCCC##
@VH01349:24:AACVJTHM5:1:1110:36921:17225 2:N:0:AGGTGAGA+GGCATAGA
CTGTTCGGACTACAAGGGTATCTAATCCTGTTTGCTCCCCACGCTTTCGCACCTCAGCGTCAGTACCGATCCAGTGGGCCGCCTTCGCCACCGGTGTTCTTCCTAATATCTACGAATTTCACCTCTACACTAGGAATTCCACCCACCTCTATCGGACTCGAGACCAACAGTATCAAAGGCAGTTCCGAGGTTGAGCCCCGGGATTTCACCCCTGACTTGAAAGTCCGCCTACGTGCGCTTTACGGCCAGTGATTCCGAACAACGCTAGCCCCCTTCGTATTACCGCGGCTGCTGGCACGTG
+
*C*CCCC5CCCCC5CCCCCCCCCCCCC5CCCCCCCCCCCCCC5CCCCCC5CCCCCCCCCC5CCCCCCCCCCCCCCCCCCCC*CCCCCCCC5CCCCCCCCCC5CCCCCCCCCCCCCCCCCCCC*C5CCCC5CCCCCCCCCCCCCCCCCCCCCCCCCCCCCCCCCCCCCCC*CCCCCCCCCCC*CCCCCCCCCCCCC5CCCCCCCCCC*C5*C*CC5CCCCCC5CC5CC5C5CCCC5C5C55CC***5C5CCC55CCCCC5555555CCCC*5CC5CCCC5*CCCCC**5CC55CCC5C*C##
@VH01349:24:AACVJTHM5:1:1110:26677:17887 2:N:0:AGGTGAGA+GGCATAGA
CTGTTCGGACTACCCGGGTTTCTAATCCTGTTTGCTCCCCACGCTTTCGCGCCTCAGCGTCAGTTACAGACCAGAAAGCCGCCTTCGCCACTGGTGTTCCTCCACATCTCTACGCATTTCACCGCTACACGTGGAATTCCGCTTTCCTCTTCTGTACTCAAGTTCTCCAGTTTCCAATGACCCTCCACGGTTGAGCCGTGGGCTTTCACATCAGACTTAAAGAACCGCCTGCCCGCGCTTTACGCCCAATAATTCCGGACAACGCTTGCCACCTACCTATTACCGCGCCTCCTGGCACGCA
+
CCCCC*CCCCCCCCCCCCCCCCCCCCCCCCCCCCCCCCCCCCCCCCC5CCCCCCCCCCCCCCCCCCC5CCCCC*CCCCCCCCCCCCCCCCCCCCCCCCCCCCCCCCCCCCCCC5CCCCCCCCCCCCCCCCCCCCCCCCCCC*CCCCC*CC5*CCCCCCCCCCCCCCC*CCCCCCCCCCCCCCCCCCCCCCCCCC55CCCCCCCCCCC*CCC5CCCCCCCCCCCCC**55CCC*C5CC*CCCC5C5C55*55CCCC*CCC*CC5C5CC5CCCCCCCC*5CCCC**55C55**5C5CCCCC##
@VH01349:24:AACVJTHM5:1:1110:34364:21484 2:N:0:AGGTGAGA+GGCATAGA
CTGTTCGGACTACAAGGGTTTCTAATCCCGTTCGCTCCCCACGCTTTCGCATCTCAGCGTCAGTTAAGGCCCAGAGCACCGCTTTCGCCACTGGTGTTCCTCCCGATCTCTACGCATTCCACCACTACACCGGGAATTCCGTGCTCCTCTACCTCACTCAAGTCAGGGAGTTTTGGATGACCTCTCTCGGTTAAGCCGAGAGGTTTCACAACCAACTTCCCTAATCGCCTACACGGGCTTTACGCCCAGTAATTCCGGATAACGCTTGCCCCCTACGTCTTACCGCGGCTGGTCGCACGTC
+
CCCCCCCCCCCCCCCCCCCCCCCCCCCCCCCCCCCCCCC5CCCCCCCCCCCCCCCCCCCCCCCCCC5CC5CCCCCCCCCCC5CC5CCCCCCC*CCCCCCCCCCCCCCCCCCC5CCCCC*5CCCCCCCCCCC*CCCCCCCCCCCCCCCC*CCCCCCCCCCCCCCCCCCCCCCCCCCCCCCCC*CCCCCCCCC*CCCCCCCC5C*CCC*5CCC5C**555*55CC*555*555C5555C*555*55*C55555*5C*55555*55555555*55555555555555555C*C*55*5C**5##
@VH01349:24:AACVJTHM5:1:1110:38966:22336 2:N:0:AGGTGAGA+GGCATAGA
CTGTTCGGACTACAAGGGTTTCTAATCCTGTTCGCTCCCCACGCTTTCGCGCCTCAGCGTCAGTTACAGGCCTGGGAGCCGCCTTCGCCACTGGTGTTCCTCCCGATCTCTACGCATTCCACCGCTACACCGGGAATTCCGCTCCCCTCTCCTGCACTCAAGCCGGCCAGTTTCCCGTGCACCCCCACGGTTGAGCCGTGGTCTTTCACACAGGACTTAACCAGCCGCCTACGCGCGCTTTACGCCCCATAATTCCGGACAACGGTCGCCCCCTACGTATTACCCCGGCTGCTGGCACGCA
+
CCCCCCCCCCCCCCCC5CCCCCCCCCCCCCCCCCCCCCCCCCCCCCCCCCCCCCCCCCCCCCCCCCCC*CCCCCCCCCCCC*CCCCCCCCC*CCCCCCCCCCCC5CCCCCCCCCCCCCC5CCCC5CC*CCCCCCCCCCCCCCCCC*CCCCCCCCCCCCCC*C55CCCCCCCCCCC*CCCCCCCCCCCC5CCCCCC5C5CCCCC5CC5CCCCC5CCCCCCCC5CCC*55CCCC**CCCCCCCCCC*CC*CC5CCCCCC*5CCCC**C55*C*CCCC*5*555*5**5**5*5555C5555##
@VH01349:24:AACVJTHM5:1:1110:54493:22866 2:N:0:AGGTGAGA+GGCATAGA
CTGTTCGGACTACCCGGGTATCTAATCCCTTTCGCTCCCCTAGCCTTCGAGCCTCAGCGTCAGTAAATGTCCAGTAGCTCGCTTTCGCCACGAGTGTTCCTCTCGATATCTACGCATTTCACTGCTACACCGGGAATTCCAGCTACCCCTCCATTACTCTAGCACGGCAGTATCAGATGCAGTTCCGGGGTTGAGCCCCGGGATTTCACATCCGACTTACCGCGCCGCCTACGCTCCCTTTACGCCCAGTGATTCCGAACAACGCTTGGGACCTTCGTATTAGCGCGGCTGCAGGCACGTA
+
CC5CCCCCCCCCCCCCCCCCCCCCCCCCCCCCCCCCCCCCCCCCCCCCCCC*CCCCCCCCCCCCCCCCCCCCCCCCCCCCCCCCCCCCCCCCCCCCCCCCC5CCCCCCCCCCCCCCCCCCCCCCCCCC5CCCCCCCCCCCCCCCCCCCCCCCCCCCCCCCCCCCCCCCCCCCCCCCCCCCCCCCCCCCCCCCCC*CCCCCCCCCCCCCCCC*CCCCCCC5CCCCCCCCCCCCCCCC*CCCCC5CCCCCCCCCCCCCCC5CC*CC5CC55CC5CCCCCCCC5C5C5C5CC55CCCC*CC*##
@VH01349:24:AACVJTHM5:1:1110:68524:23112 2:N:0:AGGTGAGA+GGCATAGA
CTGTTCGGACTACTAGGGTTTCTAATCCTGTTTGCTCCCCACGCTTTCGCGCCTCAGCGTCAGTTACAGGCCAGAGAGCCGCCTTCGCCACGCGTGTTCCTCCCGATATCTACGCATTTCACCGCTACACCGGGAATTCCGCTCTCCTCTCCTGCACTCAAGCCTACCAGTTTCCAATGGCCCTCCACGGTTGAGGCGTGGGCTTTCACATCAGACTTAATAGGCCGCCTGCGCGCGCTTTACGCCCAATAATTCCGGACAACGCTTGCCCCCTACGTATTACCGCGGCTGCTGGCCCGGA
+
CCCCCCCCCCCCCCCCCCCCCCCCCCCCCCCCCCCCC5CCCCCCCCCCCCCCCCCCCCCCCCCCCCCCCCCCCCCC5CCC5CCCCCCC5CCC*CCCCC*CCCCC*CCCCCCCCCCCCCCCCCC**CCCCCCCCCCCCCCCC5C*CCCCCC5CCCCCCCCCCCCCCCCCCC*CC5CCCCCCCCCCCCCCCCCC*CC*CCCCCCCCCC5CCCCCCCCCCCCCCCC5CCCCCC5CCCC5*CCC5C*CC*C*CCCCC5CCCCC5*CC5*55C5C*CC55555CC5CC*C555CC55C55C*55##
@VH01349:24:AACVJTHM5:1:1110:43037:23529 2:N:0:AGGTGAGA+GGCATAGA
CTGTTCGGACTACAAGGGTATCTAATCCTGTTTGCTCCCCACGCTTTCGCGCCTCAGCGTCAGATCCGGACCAGTCAGCCGCCTTCGCCACTGGTGTTCTTGCGAATATCTACGAATTTCACCTCTACACTCGCAGTTCCACTGACCTCTTCCGGTCTCAAGCCAAACAGTATCGAAGGCAATTCTGTGGTTAAGCCACAGGCTTTCACCCCCGACTTGATCGGCCGCCTACGCGCCCTTTACGCCCAGTGATTCCGAACAACGCTAGCCCCCTTCGTATTACCGCGGCTGCTGGCACCAT
+
CCCCCCCCCCCCCCCCCCCCCCCCCCCCCCCCCCCCCCCCCCC5CCCCCCCCCCCCCCCCCCC5CCCCCCCCCCCCCCCCCCCCCCCCCCCCCCCCCCCCCC*CCCC5CCCCCCCCCCCCCCCC5CCCCCCCCCCCCCCCCCCCCCC*CCCCCCCCCC*CCCCCCCCCCCCCCCCCCCC*CCCCCC5CCCCCCC*CCCCC5CCCCCCCCCCCC5C*CCCCCCCC**5*5CCCCCCCCC5CCCCCCCCCCC*C*CC*C*CCCC5C*C5C5CCCCCC5CCCC5*CCCC*C*C5CC55CCC*##
@VH01349:24:AACVJTHM5:1:1110:73826:23945 2:N:0:AGGTGAGA+GGCATAGA
CTGTTCGGACTACTCGGGTTTCTAATCCCGTTCGCTCCCCTAGCTTTCGCGCATCAGCGTCAGTGTCAGCCCAGCAACCCGCCTTCGCCGCAGGTGTTCCTCTCGATATCTACGCATTTCACCGCTACACCGAGAATTCCAGTTGCCCCTTCTGCACTCTAGCCCCGCAGTATCGGCTGACCTTTCCGGGTTAAGGCCGGAGATTTCACAGTCGACTTGCGGTGGCCGCCTACGGGCCCATTACGCCCAGTAAATCCCAACAACCCTTGCTCCCCCCGTTATAGCGGGGCTGCTGGCACAT
+
CCCCCCC*CCC5CCCCCCCCCCCCCCCC5CCCCCCCCCCCCCCCCCCCCCC5CC5CCCCCCCCCCCCCCCCCC5CCCCCCCCCCCCCCCC*CCCCCCCC5CCCC*CC*C5CCC*CCCCCCCC5CCCC5CCCCC5CCCC*5CCCCCC5C5CCCCC5**C*C*55C55C5C5CC5C55C555C*55CCC*5C5CCC5*C*55CC55C5*C5*C*55C5C555CCCCC*55*CCCCC*5CCC*CC5555C5555*55555*555555**555*55*55555***55555*555***5555*5##
@VH01349:24:AACVJTHM5:1:1110:62938:26047 2:N:0:AGGTGAGA+GGCATAGA
CTGTTCGGACTACAAGGGTTTCTAATCCTGTTTGCTACCCACGCTTTCGCTTCTCAGCGTCAGTTACAGCCCAGAGCGGCGCCTTCGCCACTGGTGTTCCTCCTGATATCTGCGCATTTCACCGCTACACCAGGAATTCCCCGCTCCCCTACTGCACTCTAGTCACGGCAGTATCGGGTGGCATCTCTGAGTTGAGCCCAGAGTTTTCACACCCGACTTGCCGAACCGCCTACAAGCTCTTTACGGCCAATAAATCCGGACAACGCTTGGTGCCTACGTGTCACCGCGCCTGCTGGCACGT
+
CCCCCCCCCCCCCCCCCCCCCCCCCCCCCCCCCC5CCCCCCCCCCCCCCCCCCCCCC5CCCCCCCCCCCCCCCCCCCCCCCCCCCCCCCCCCCCCCCCCCCCCCCCCCCCCCCCCCC5CCCCCCCCCCCCCCCCCCCCCC5CCCCCCCCCCCCCCCCCCCC*CCCC*CCCCCCCCCCCCC5*CCC5CCCCCCCCCCCCCCCCCCCCCCCCCCCCCCCCCCCC5CCCCC5CCCCCCCCCCCCCCCC5C*CCCCCCC5C*CC5C*C***55CC55CCCCCCCCCC*5CCC5*CC55CCC5C##
@VH01349:24:AACVJTHM5:1:1110:45290:26539 2:N:0:AGGTGAGA+GGCATAGA
CTGTTCGGACTACCAGGGTTTCTAATCCTGTTTGCTCCCCACGCTTTCGCGTCTCAGCGTCAGTTGCTGTCCACAAGGGCGCCTTCGCCACTGATGTTCCTCCCGATCTCTACGAATTTCACCTCTACACCGGGAATTCTCCCTTCCTCTCCAGAACTCAAGTCGAGCAGTTTCCAATGCACTTCCCAGGTTAAGCCCGGGGGTTTCACATCAGACTTACTTGACCGCCTGGACGGGGTTTACGCCCAGTAATTCCGAATAACGCTCGCACCCTCCGTATAACCGCGGCTGCTGGCACGAT
+
CCCCCCCCCCCCCCCCCCCCCCCCCCCCCCCCCCCCCCCCCCCCCCC5CCCCCCCCCCCCCCCCCC*CCCCCC*CCCCC*CCCCCCCCCCCC*CCCCCCCCCCCCCC5CCCCCCCCC5CCCCCC5CCC5CCCCCCCCCCCCCCCCCCCCC*CCCCCCCC*CCC5C5CCCCC*CCCCCCCCCCCC5*CCC5CC5C55555*5C**CC5555C555*55*5**55C55555C5*C5C*CCCC555C*C5*55C55CC*CC55CC*C5C5CCC*555CC5CCC*5CC55C5*CCC55C*C55##
@VH01349:24:AACVJTHM5:1:1110:52183:28394 2:N:0:AGGTGAGA+GGCATAGA
CTGTTCGGACTACAGGGGTATCTAATCCTGTTTCCTCCCCACGCTTTCGCACCTCAGCGTCAATACTTGTCCAGTCAGTCGCCTTCGCCACTGGTGTTCTTCCGAATATCTACGAATTTGACCTCTACACTCGGAATTCCACTGACCTCTCCAAGATTCAAGTTTTCCAGTTTCAAAGGGAGTTCCAGTGTTGAGCACTGGGCTTTCACCTCTGACTTAAAAAACCGCCTAGGCGCGCTTTACGCCCACTAATTCCGAACAACCCTAGCTCCCTCCGTATTACCGCGGCTGCTGCGACGGT
+
CCCCCCC*CCCCCCC*CCCCCCCC*CCCCCCCC*CCCCC5CCCCCCCCCCCCCCCCCCCCCCCCCCCCCCCCCCCCCCCCCCCCCCC5CCCCCCCCCC5CCCCCCCCCCCCCCCCCCCC*CC5CCCCCCCC5CCCCCCCCCCCCC*CCCCCCCCCCCCCCCCCCCCCCCCCCC5CCCCC*CCCC5CC5CCCCCCCCCCCCCC*CCCC5CCC5CCCCC5CCCCCCCC5CCCC*CCCCCCCCCC*CC*CC*CC*C5CC*CC5CCC**CC*5C*55555*555CCC*5555**5*C55*C5*##
@VH01349:24:AACVJTHM5:1:1110:57371:29947 2:N:0:AGGTGAGA+GGCATAGA
CTGTTCGGACTACCCGGGTATCTAATCCTGTTTGCTCCCCACGCTTTCGCGCCTCAGCGTCAATTACGGGCCAGATGACCGCCTTCGCCACTGGTGTTCTTCCCAATATCAATGAATTTCACCTCTACACTGGGAATTCGGTCATCCTCTCCCGAATTCAAGCGCATCAGTATCAAGTGCTATTCCTGGGTTGAGCCCAGGGCTTTCACACCTGACTTAATGCGCCGCCTACCCGCCCTTTACGCCCAGTAATTCGGAACAACGCTAGCCCCCTTCGTATTACCGCGGGTGCTGGCACGGT
+
CCCCCCCCCCC*C*CCCCCCCCCCCCCCCCCCCCCCCC5CCCCCCCCCCCCCCCCCCC5CCCCCCCCCCCCCCCCCCCCCCCCCCCCCCCCCCCCCCCCCC5C5CCCCCCCCCCCCCCCCCC5CCCCCCCCCCCCCCC5*CCCCCC*CCC*CCC*CCCC5C5*5CCCCC*5CCCC*CC5CCCCCC*CCCCCCCC5*CC5CCCCCCCCC*CCCCCCCCCCCCC5C5CC5CCCC*CCCCCCCCCCCC*CCCC5CCCC*CCCCC5CC*CCC5CCCCCCCCCCCC5CC555C55C*CCC*5CC##
@VH01349:24:AACVJTHM5:1:1110:32414:32219 2:N:0:AGGTGAGA+GGCATAGA
CTGTTCGGACTACCGGGGTTTCTAATCCCGTTCGCTCCCCACGCTCTCGCGCCTCAGCGTCAGGTCAGGGCCAGGTCGCCGCCTTCGCCGCTGGTGTTCCGCCCGATCTCTACGCATTTCACCGCTCTACGGGGCATTCCACGACCCTCTCCCTGCCTCCAGCACGGCTGTGTACTCAGTCCACCCACGGTTCAGCCGTGGGCTGTCACCGGGCACATACCCTGCCGCCTGCGCGCGCTGTACGCCCAGTCAATCCGGACAACGCTTGCCCCCTCTGTCTTACCGCGGCTGCTGGCACACG
+
CCC5CCCCCCCCCCCCCCCCCCCCCCCCCCCCCCCCCCCCCCCCCCCCCCCCCCCCC5CCCCCCCC5CC5CCCCCCCCCCCCCCC5CC5CCCCCCCCCCCCCCCCCCCCCCCCC*5CCC5CCCCCCCCCC*C5CCCCCCCC*CCCCCCCCCCCCCCCCC5CCCCCCCCCCCCCCCCCCCCCCCCCCCC**CC*CCCCCCCCCCCCCCCCCCCCCC5CCCC5CCCCCC*CCCCC*C5C55CCCCC5CCC5C5C5C*CC5CCCC*CCC5*5CCC55*C*C*5C***5C*5*5C55*55555##
@VH01349:24:AACVJTHM5:1:1110:52959:36554 2:N:0:AGGTGAGA+GGCATAGA
CTGTTCGGACTACAGGGGTATCTAATCCTGTTTGCTCCCCACGCTTTCATGCCTCAGTGTCAGTTACAGTCCAGTAAGTCGCCTTCGCCACTGGTGTTCTTCCTAATCTCTACGCATTTCACCGCTACACTAGGAATTCCACTTACCTCTCCTGCACTCTAGATATCCAGTTTGGAATGCAGCACCCAGGTTAAGCCCGGGTATTTCACATCCCACTTAAATATCCACCTACGCATCCTTTACCCCCAGTAAATCCGGACAACGGTTGCCACCTACGTATTACCGCGGCTGCTGGCACGAT
+
CCCCCCCCCCCC*CCCCCCCCCCCCCCCCCCCCCCCCCC*CCCCCCCCCCCCCCCCCCCCCCCCCCCCCCCCCCCCCCCCCCCCCCCCCCCCCCCCCCCCCCCCC*CCCCCCCC*CCCCCCCCCCCCCCCCCCCCCCCCCCCCCCCCCCCCCCC5CCCCCCCCCCCC5CCCCCCCCCCCCCCCCCCCCC5CCCCCCCC*CCCCCCCCCCCCCCCCCCC55CC5CCCCCCCCCCCCCCCCCCCC*5CCCCCCCCCCCCCCCCCCC*5CCCCCC*CCCCCCCCC5*CCC*5CCCCCCCCCC##
@VH01349:24:AACVJTHM5:1:1110:61007:36686 2:N:0:AGGTGAGA+GGCATAGA
CTGTTCGGACTACAGGGGTATCTAATCCTGTTTGCTCCCCACGCTTTCGCGCCTCAGCGTCAGTTACAGACCAAAGAGCCGCCTTCGCCACTGGTGTTCCTCCACATCTCTACGCATTTCACCGCTACACGTGGAATTCCGCTCTTCTCTTCTGCACTCAAGTTCCCCAGTTTGCAATGACCCTCCCCGGTTGAGCCGGGGGCTTTCACATCAGACTTAAGGAACCGCCTGCGCGCGCTTTACGCCCAATAATTCCGGACAACGCTTGCGACCTACGTATTACCGCGGCTGCTGGCACGGG
+
*CCCCCC*C5CCCCCCCCCCCCCCCCC*CCCCCCCC5CCCCCCCCCCCC*CC5CCCCCCCCCCCCC5CCCC5CCCCCCCCCCCCCCC*CCC5CCCCCCCC5CCCCCCCCCCCCC*CCCCCCCCCCCCCCCCCCCCCCCCCC5C5CCCCCCCCCC*CCCCCCCCCCCC*5C5CCCCCCC*C5CCC5CCCCCCC5CCCC*C5CC*CCCCCCCC5CCCC*CCC*CCCCCCC5CCC*CCCC5CCCCCCCCC5CCC5C5*C5CC*CCCCCC5CC*C55CC*CC5C55C5*55C5C**C55*5C5##
@VH01349:24:AACVJTHM5:1:1110:20636:37103 2:N:0:AGGTGAGA+GGCATAGA
CTGTTCGGACTTCCCGGGTTTCTAATCCTGTTTGCTCCCCACGCTTTCGCGCTTCAGCGTCAGTCATCGTCCAGAAGGCCGCCTTCGCCACCGGTGTTCCGCTTGATATCTACGAATTTCACCTCTACACCAAGCATTCCGCCTTCCTCTCCGAGACTCTAGCTGCGCAGTTTCGAGTGCACTTCCATGGTTGAACCATGGGATTTCACGCCCGACACACGCTGCTGCCTACCCGCGCTTTACGCCCAGTAATTCCGAACAACGTTTGCACCCTCTGTCTTACCGCGGCTGCTGGCACACA
+
CCCCCCCCCCC*CCCCCCCCCCCCCCCCCCCCCCCCCCCCCCCCCCCCCCCCCCCCCCCCCCCCCCCC5CCCCCCCCC5CCCCCCCCCCCCCCCCCCCCCCCCCCCCCCCCCCCCCCCCCCCCCCCCCCCCCCCCCCCCCCCCCCCCCCCCCCCCCCCCCCCCCCCCCCCC5C55CCC5CC5CCCCCCC5CCCCCCCCCCCCC5CCCCCCCC*CC5C5CC*5C5*CCC5C5CCCCCC*C5CC*CC**CCCC5CCCCCCCC5CC5CCCC*C*C*CCCCCCCCCC55C5CCC*CCCCCC5C##
@VH01349:24:AACVJTHM5:1:1110:10506:38182 2:N:0:AGGTGAGA+GGCATAGA
CTGTTCGGACTACTGGGGTTTCTAATCCGGTTTGCTCCCCACGCTTTCGCTCCTCAGCGTCAGGGTAGGCCCAGAGAGCCGCCTTCGCCACTGGTATTCCTCCTGATATCTACGCATTTCACCGCTACACCAGGAATTCTGCTCTCCTCTACCCCCCTCTAGTCCGCCAGTATCCAGTGACCGCTCCCAGTTGAGCCGGGAGATTTCACACCAGACTTAACGAACCGCCTACAACCCCATTACGCCCAGTAAATCCGGACAACGCTCCCCACCTACGTATTACCGCGGGTCCTGGCACGGT
+
CCCCCCCCCCCCCCCCCCCCCCCCCCC5CCCCC*CCCCCCCCC*CCCCCCCCCCCCCCCCCCCCCCCCC*CCCC*CCCCCCCCCCCC*CC*CCCC5CCCCCCCC*CCCCCCCCCCCCCCCCCCCCCCCCCCCCCCCCCCCC*C5CCCCCCCC5CCCCCCCCCC*C5CCCCCCCCCCCCCCCC*CCCCC5C5CCCC*5CCC*CCCCCCC5CCCCCCCCC**CCCCCCC5C5*C5C*55C*55C5555555CCCCCC*5CCC55555CC*5C5*555CCC5555C555C5***55555*5*##
@VH01349:24:AACVJTHM5:1:1110:67691:38977 2:N:0:AGGTGAGA+GGCATAGA
CTGTTCGGACTACCAGGGTATCTAATCCTGTTTGCTCCCCACGCTTTCGTGCCTGAACGTCGGTACTGGTCCAGGAAGTCGCTTTCGCCACTGATGTTCCTTCCGATATCTACGCATTTCACCGCTACACCGGAAATTCCACTTCCCTCTACCGTACCCTAGCTATTCAGTCTCGAATGCAATTCCCAGGTTGAGCCCGGGGCTTTCACACCCGACTTAAATAACCCTCTACGCACGCTTTACGCCCAGTAATTCCGATTAACGCTCGCACCCTCTGTATTACCCCGCCTGCTGGCACACT
+
CCCCCCCCCCCCCCCCCCC5CCCCCCCCCCCCCCCCCC*5CC5CCCCCCC*CCCCCCCCCCCCCCCCCCCCCC5CCCCC5CCCCCCCCCCCCCCCCCCCCCCCCCCCCCCCCCCCCCCCCCCCCCCCCCC5CCCCCCCCCCCCCCCCCCCCCCCCCCCCC*CCCCCCCCCCCCCCCCCC5CCCCCC5CCCCC5CCCCCC*CC5CCCCCCCCCC5CCCCCCCCCCCC*CCC5CCCCC5C5CCCCCCCC55CC5C5CC5CCC*5*5555*55C5CC*5***5555555C*C5555C*55**##
@VH01349:24:AACVJTHM5:1:1110:27661:39318 2:N:0:AGGTGAGA+GGCATAGA
CTGTTCGGACTACAGGGGTTTCTAATCCTGTTTGCTCCCCACGCTTTCGCGTCTCAGCGTCAGTCACGTCCCAGCGAGCTGCCTTCGCAATTGGTGTTCCTCCCCATATCTGCGCATTTCACCGCTACACCGGGAATTCCACTCGCCTCTTCCGCACTCTAGTCTGACAGTATCCACCCGCCTCCCGGGGTTGAGCCCCGGACTTTCAGAGCGGACTTACCAAACCGCCTACACCCGCTTTACGCCCAATGATTCCGGACAACGCTTGCCCCCTACGTATTACCGCGGCTGCTGGCACCTC
+
CCCCCC5CCCC5CCCCCCCCCCCCCCCCCCCCCCCC5C*CCCCCCCCCCCCCCCCCCCCCCCCCCCCCC5CCCC5CCCCCC5CCCCC*C5CCCCCCCCC*CC*C*CC5CCCCCCC5CCCCCC5CCCCCCCCCCCCCCCC*CCCCCCCCCCCCCCCCCCCCCCCCCCCCCCCCCC5CCCCCCCCCCCCCCCCCCCCCCCCCCCCCCCCCCCCCCCCCCCCCCCCCCCCCCCCCCC*5*CC5C**CCCCCCC55CC55C555CC55CCCC5C*CCC*55*CC5*55555CCCCC55C5CC*##
@VH01349:24:AACVJTHM5:1:1110:17947:39451 2:N:0:AGGTGAGA+GGCATAGA
CTGTTCGGACTACAAGGGTTTCTAATCCCGTTCGCTCCCCACGCTTTCGCGCCTCAGCGTCAGAACCGGGCCAGAGAGCCGCTTTCGCCACCGGTGTTCCAGCCAATATCTACGAATTTCACCTCTACACTGGCTATTCCACCCTCCTCTCCCGGTCTCGAGCCCTCCCGTCTCGGATGCCGTTCCGGGGTTGAGCCCCGGGCTTTCACATCCGACTGAAAGACGCGCCTACGCGCCCTTTACGCCCAGTAATTCCGAACAACGCTAGCACCCTCCGTCTTACCGCGGCTGCTGGCACGTT
+
CCCCCCCCCCCCCCCCCCCCCCCCCCCCCCCCCCCCCCCCCCC5CCCCCCCCCCCCCCCCCCC*C5CCCCCCCCCC*CCCCCCCCCCCCCCCCCCCCCCC5CCCCCCCCCCCC*CCCCCCCCCCCCCCC5C5CCCCCCCCCCCCCCCCCCCCCC5CCCCCCC5CCC*CCCCCCCCCCCCCCCC*5CCC*CCCCCC*CCCCCC*CCC*5CCCC*CCCCCCCCC***5*5CCCC55*CCCCCCC5CC5C5C*55555555*55555*55555CCC5C5CC555555C5*5CC5CCC*CCC5##
@VH01349:24:AACVJTHM5:1:1110:74015:39886 2:N:0:AGGTGAGA+GGCATAGA
CTGTTCGGACTACTCGGGTTTCTAATCCTGTTTGCTCCCCACGCTTTCGCGCCTCAGCGTCAGTTACAGACCAGAAAGCCGGCTTCGCCACTGGTGTTCCTCCACATCTCTACGCATTTCACCGCTACACGTGGAATTCCGCTTTCCTCTTCTGTACTCAAGTTCTCCAGTTTCCAATGACCCTCCACGGTTGAGCCGTGGGCTTTCACATCAGACTTAAAGAACCGCCTGCGGGCGCTTTACGCCCAATAATTCCGGACAACCCTTGCCACCTTCGTATTACCGCGGCTGCTGGCACGGG
+
*CCCC**CCCCCCCCCCCCC5CCCCCCCCCCCCCCCCCCCCCCCCCCCCC5CCCCCCCCCCCCCC5CCCCC*CCCCCCCCC*CCCCC*CCCCCCCCCCCCCCCCCCCCCCCC5CCCCCCCCCCCCCC55C5CC5CCCCCCC*CCCCCC*C5CCCCC*CCCC55C*CCCCCCCCCCCCCCCCCC5CCCCC*CC5CCCC5CCCCCC*CCC*CC*CCCCCCCCCC5C5C5C*C5*55CC5C*CCCC5**55CC5C555C5555C55*5555CC5CCC*5*CC5555555C**55CCC5CC5C##
@VH01349:24:AACVJTHM5:1:1110:13706:40246 2:N:0:AGGTGAGA+GGCATAGA
CTGTTCGGACTACCGGGGTTTCTAATCCCGTTTGCTCCCCACGCTTTCGTGCCTCAGCGTCAGGGGTGACCCAGGGAGCCGCCTTCGCCACCGGTGTTCTTCCTGATCTCTACACATTCCACCGCTACACCAGGAATTCCGCTCGCCTCTGTCACCCTCCAGCCAGGCAGTTTCCAGCGGCCTCTTCCCGTTGAGCGGTGAAGGTTTCACACCAGACTTGCCTGGCCGCCTACGCACCCTTTACGCCCAGTAAATCCGAATAACGGTTGCCCCCTCCGTATTACCGCGGCTCCTGGCACTG
+
CCCCCCCCCC5CCCCCCCCCCCCCCCCCCCCCCC5CCCCCCCCCCCCCCCCCCCCCCCCCCCCCCCCCCCCCCC*CCCCCCCCCCCCCCCCCCCC*CCCCCCCCCCCCCCCCCCCCCCCCCC5*CCCCCCCCCCCCCCCCC5CCCCCCCCCCCCCCCCCCCCCCCC**CCCCCCCCCCCCCCCCCCCCCCCCCCCCCCCCCCCCCCCCCCCCCCCCCCCCCC*CCCCCCCCCCCC*CCCCCCCCC*CCCCCCCCCCCCCCCCCC55CC*CC*CCCCCC5CCC55C5CCCCC*CCC5CCC##
@VH01349:24:AACVJTHM5:1:1110:61783:40757 2:N:0:AGGTGAGA+GGCATAGA
CTGTTCGGACTACTAGGGTTTCTAATCCTGTTCGCTCCCCACGCTTTCGCTCCTCAGCGTCAGTACCGGCCCAGAGTGCCGCCTTCGCCACCGGTGTTCCTCCTGATATCTGCGCATTTCACCGCTACACCAGGAATTCCGCACTCCCCTACCGGACTCGAGTCATGGCAGTATCGAGTGGGGTCTCTGGGTTGAGCCCAGAGTTTTCACACCCGACTTGCCAAGCCGCCTACGAGCTCTTTACGCCCAATAAATCCGGACAACGCTCGCCCCCTACGTATTACCCCGGCTCCTGGCAGAC
+
CC5CCCCCCCCCCCCCCCCCCCCCCCCCCCCCCCCCCCCCCCC*CCCCCCCC*CC5CCCCCCCCCCCCCCC*CCCCCC*CCCCCCCCCCCCCCCCCCCCCCCCCCCCCCCCCCC*C5CCCCCCCCCCCCCCCCCCCCCCCCCCCCCC5CCC5*CCCCCC*CCCCCCCC*CCCCC5CCCCC**CC5CCCC5CCCCCCCCCCC*5*5CCCCCCC*5**5CCC55CCC*555CCCCCCCCCCC*C*C555CCCCCC5CCCC*55CCC5CCCCCCC*5CC*C5CC5*CC*CC*55*5CC555*##
@VH01349:24:AACVJTHM5:1:1110:51880:45622 2:N:0:AGGTGAGA+GGCATAGA
CTGTTCGGACTACCAGGGTTTCTAATCCTGTTTGCTCCCCACGCTTTCGTGCTTGAGCGTCAGTGTCGGCCCAGGAGGCTGCCTTCGCCATCGGTGTTCCTCCACATCTCTACGCATTTCACTGCTACACGTGGAATTCCACCTCCCTCTGCCGCACTCCAAGCCTCACAGTCCTGAATGCACCTCCCAGGTTGAGCCCGGGGCTTTCACACCCAGCTTGCAAGACCGCCTGCGCACGCTTTACGCCCGGTAATTCCGATTAACGCTCGCACCCTACGTATTACCGCGCCTGCTGGCACCT
+
CCCCCCCCCCCCCCCCCCCCCCCCCCCCCCCCCCCCCCCCCCC*CCCCCC*CCCCCCCCCCCCCCCCCCCC*CC*C5CCCCCCCCCC5CCCCCCC5CCCCCCCCCCCCCCCCCCCCCCCCCCCCCCC5CCCCCCCCCCCCCCCCCC5CCCCCCCCCCCCCCCCCCCCC5CCCCCCCCCCCCCCCC*CCCC*CCCCCCCCC555CCCCCCCCCCC555CCCC5CCC555CC5CCCCC*C*5CC5555C*55*5555555CCCCCCC5CC5CCC5CCC5**CCC5*C55C*CC*CC5C5CC##
@VH01349:24:AACVJTHM5:1:1110:25162:45906 2:N:0:AGGTGAGA+GGCATAGA
CTGTTCGGACTACTCGGGTTTCTAATCCTGTTCGCTCCCCACGCTTTCGCGCCTCAGTGTCAGTTACAGACCAGAAAGTCGCCTTCGCCACTGGTGTTCCTCCAAATCTCTACGGATTTCACCGCTACACTTGGAATTCCACTTTCCTCTTCTGCACTCAAGTTCCCCAGTTTCCAATGACCCTCCACGGTTGAGCCGTGGGCTTTCACATCAGACTTAAGAAACCACCTGCGCGCGCTTTACGCCCAATAATTCCGGACAACGCTTGCCACCTACGTATTACCGCGGCTGCTGGCACGAT
+
CCCCCCCCCCCCCCCCCCCCCCCCCCCCCCCCCCCCCCCCCCCCCCCCCCCCCCCCCCCCCCCCCCCCCCCCCCCCCCCCCCCCCCCCCCCCCCCCCCCCCCCCCCCCCCCCCC*5CCCCC*CCCCCCCCCCCCCCCC5CCCCCCCCCCCCCCCCCCCCCCCCCCCC*CC*CCCCCCCCCCC5C5CCCCCCC5C*CCCCCCC5CCCCCCCCCCCCC*CCCCCCCCCC5CCCCCCC*CCCCCC*C*CCCCCCCCCCCCCCC5CCCCCCCC5C5CCCC5CCCCCCCCCC5CCC5CCC5*5C##
@VH01349:24:AACVJTHM5:1:1110:30691:46891 2:N:0:AGGTGAGA+GGCATAGA
CTGTTCGGACTACTCGGGTATCTAATCCCTTTCGCTACCCTGGCCTTCGAGCCTCAGCGTCAGGAGTTGTCCAGTAGCTCGCTTTCGCCACGAGTGTTCCTCACGATATCCACGCATTTCACTGCTACACCGTGAATTCCAGCTACCTCTCCAATCCTCTAGCACGGCAGTATCGGATGCAGTTCCGGGGTTGAGGCCCGGGATTTCACATCTGACTTAGCACGCCGCCTACGGTCCCTTTACGCCCCGTGATTCGGAACAACGCTCGGGACCTTGGTATTACCGGGGCTGCTGGGACCTA
+
CCCCCCCCCCCCCCCCCCCCCCCCCC5CCCCCCCCCCCCC*5CCCC*CCC*CCCCCC**C5CCCC*CC*C5CCCCC5*C*5CCCC5C5CC5CCCCCCCCCC5CCCC55CCCCCCCCC*CCCCCCCCCCCCC*C5CCCCCCC5*C55CC5C*CCCCCCCCCCCCC*5C*CCCCC*C55C5CC5C5*CC*5C5C**C*CCC5CC5CCCCC*C5C55CC5CC**5CC**CCCCCC5*C*5C5CC*C5C5C*5*55555555555*C5C5*5555**5*5**555555***5*5**555*55*##
@VH01349:24:AACVJTHM5:1:1110:35273:47080 2:N:0:AGGTGAGA+GGCATAGA
CTGTTCGGACTACTAGGGTTTCTAATCCTGTTTGATCCCCACGCTTTCGTGCCTCAGCGTCAGTTACAGCCTAGTAAGCTGCCTTCGCAATAGGTGTTCTTTATGGTATCTATGGATTTCACCGCTACACCATAAATTCCGCCTACCTCGTCTGTACTCAAGCTCTTCAGTATCAATGGCTGTTCTACAGTTAAGCTGCAGGATTTCACCACTGACTTAAAAAGGCGCCTACGCACCCTTTAAACCCAATAAATCCGGACAACGCTTGCACCCTCCGTATTACCGCGGCTGCTGGCACGCT
+
CCCCCCCCCCCCCCCCCCCCCCCCCCCCCCCCCCCCCCCCCCC5CCCCCCC5CCCCCCCCC5CCCCCCCCCC5CCCCCCCC*CC5CCCCCCCCCCCCCC5CCCCCCCCCCCCC*5CC5CCCCCCCCC*CCCCCCCCCCCCCCCCCC5CCCC5C*CCCCCC5CC**CCCCCCCCCCCCCCCCCCCCCCCCCCCCC5CCCC**CCCCCCCCCCCCCC5CCCC5CCC*CCC5CCC55CCCC5CCCCCCCCCCCCC5CC*CCCCCCCC**5CCCCC**5*C*555CCCCCC55C5CCCC*555##
@VH01349:24:AACVJTHM5:1:1110:73428:47288 2:N:0:AGGTGAGA+GGCATAGA
CTGTTCGGACTACAAGGGTATCTAATCCTGTTTGCTCCCCACGCTTTCGCGCCTCAGTGTCAGTTACAGACCAGGAAGCCGCCTTCGCCACTGGTGTTCCTCCATATCTCTACGCATTTCACCGCTACACATGGAATTCCACTTCCCTCTTCTGCACTCAAGTCGACCAGTTTCCAATGACCCTCCACGGTTAAGCCGTGGGCTTTCACATCAGACTTAATCAACCACCTGCGCGCTCTTTACGCCCAATAATTCCGGATAACCCTCGCCACCTTCGTATTACCGGGGCTGCTGGCACGTA
+
5CCCCCCCCCCCCCCCCCCCCCCCCCCCCCCCCCCCCCC5CCCCCCCCCCCCCCCCCC*CCCCCCCC*CCC5CCCCCCCCCCCCCCCCCCCCCCCCCCCCCCCCCCCCCCCCCCCCCCCCCCCC*CCCCCCCC*CCCCCCCCCCCCCCCCC5CCCC5CCCC*CCCCCCCCCCCCCCCCCCCCCCCCCC*CCCCCCCCCCCCCCCCCCCCC*5CCCCCCCCCCCCCCCCCCC5C5C*CC5CCC*C5*CCC*555CCCC5C*CCC*CCC5CCCC*5*5CCCC5*5*5*555*55*555555##
@VH01349:24:AACVJTHM5:1:1110:63979:48746 2:N:0:AGGTGAGA+GGCATAGA
CTGTTCGGACTACCGGGGTATCTAATCCTGTTTGCTCCCCACGCTTTCGCGCCTCAGCGTCAGTTACAGACCAGAAAGCCGCCTTCGCCACTGGTGTTCCTCCACATCTCTACGCATTTCACCGCTACACATGGAATTCCGCTTTCCTCTTCTGTACTCAAGTTCTCCAGTTTCCAATGACCCTCCACGGTTGAGCCGTGGGCTTTCACATCAGACTTAAAGAACCGCCTGCGCGCGCTTTACGCCCAATAATTCCGGACAACCGTTGCCACCTACGTATTACCGCGGCTGCTGGCACGAT
+
CCCCCCC*CCCC55CCCCCCCCCCCCCCCCCCCC*CCCCCCC5*CCCCCCCC5CCCCCCCCC5CCCCCCCCCCCCCCC*CCCCCCC*CCCCCCCCCCCCCCCCC*CCCCCCCCCCCCCCCCCCCCCCCCCCCCCCCCC*CCCCCCC5CCCCCCCCCCC5CCCCC5CCC5CCCCC5CCC5CCC5CCC5CC5CCCCCC5CCCCC*CCC5CCCCCCC5CCC*CC5CCCCC*55C*5*****5555C*C555CC5C5CC5CCC*5C5**C55*5555555CCCC5CC*C5CC555*C55C555##
@VH01349:24:AACVJTHM5:1:1110:69187:51264 2:N:0:AGGTGAGA+GGCATAGA
CTGTTCGGACTACCAGGGTATCTAATCCTGTTTGCTCCCCACGCTGTCGGGGCTCAGCGTCAGGGCTGGTCCAGCTGGCCGCCTTCGCCACGAGTGTTCTCCCCTATATCTACGCATTTCACCGGTACTCAGGGAATTCCACCAGCCTCTCCCAGCCTCAACTCGCGCAGTTTCTACCCACCCTCCACGGTTGAGCCGTGGGCTTTTACAGCTGACATACGCGACCGGCTACGCGCCCTTTACGCCCAATGATTCCGAACAACGCTTGCCCCTTCCGTATTACCGCGGCTGGTGGCAGGAA
+
CCCCCCCCCCC55CCCCCCCCCCCCCC5CCCCCCCCCCCCC5*CCCCCC5C*CCCCCCCCCCCCC*C*CC5CCCCCCC*CCCCCC5C5CCCCCCC*CC5CCCCCCCC*CCCCC*CC5CCCC5C5*C5C*C**5*CCCCC5CCCCC5CCCCCC*CCCC5CCC*5CC*C*5**C5CC*5**55*C5CC555C5CC*CCCCC**C*C*CCCC**C55C5*55555555C5*5C5C55555*5CCCC55CCCCCCCCC55*CC5C55**CCC5C**CC5C**C55*5*55*555**55555*5##
@VH01349:24:AACVJTHM5:1:1110:44874:53536 2:N:0:AGGTGAGA+GGCATAGA
CTGTTCGGACTACTCGGGTTTCTAATCCCGTTTGCTCCCCCAGCTTTCGCGCCTCAGCGTCAGTTTCTCCCCAGGCAGTCGCCTTCGCCACTGGTGTTCCTGCCGATCTCTACGCATTTCACTGCTACACCGGCAATTCCACTACCCTCTAGAGCACTCAAGCCCATCAGTATGGGAAGCTGTTCCAGGGTTGAGCCCTGGATTTTCACTTCAGACTTAACAGGCCGCCTACACGCCCTTTACGCCCAATAAATCCGCACAACGCTCGCTCCCTAGGTATAACCGCGCCTGCTGGCACGCT
+
CCCCCC5CCCCCC5CCCCCCCCCCCCCCCCCCCC5CCCC*CCC5CCCCC5C*CCCCCCCC*C*CC*CC*5*CCCCCC5CCCCC55CC5CCCC*5CCCCCCCCCCCCC*CC5CCCCCCCCCCCCCCC5CCCCCC*C55C5CC5CCC*CCCCCCCC*CCC*CC5C5CCCCC5C*5*555555*555CC5C5*CC55C*5*555C555555CCC5*C*5CC55*5C55*5*5*5555*5555C5*555*555C5555555*555C5*5*555555C555*555*555555**5*5CC55555##
@VH01349:24:AACVJTHM5:1:1110:17947:55505 2:N:0:AGGTGAGA+GGCATAGA
CTGTTCGGACTACTGGGGTATCTAATCCTGTTTGCTCCCCACGCTTTCGCGTCTCAGCGTCAGTATCCAACCTGGGGGCCGCCTTCGCCACGGGTGTTCCTCCCGATATCTACGCATTTCACCGCTACACCGGGAATTCCACCCCCCTCTTTGGTACTCTAGCTTGCCAGTTTCATGCGTCTTTCCTCGGTTGAGCCGAGGGCTTTCACACATGACTTAACAAACCGCCTACACGCCCTTTACGCCCAATGATTCCGAACATCGGTTGCACCCTCTGTATTACCGCGGGTGCTGGCACTTG
+
CCCCCCCCCCCCCCCCCCC5CCCCCCCCCCCCCC5CCCCCCCC*CCCCC5CCCCCCC*CCCCCCCCCCCCC5CCCCCCCC5CCCCCCC*CCCCCCCCC5CCCCCCCC5CCCC5CCCCCCCC5CCCCCCCC5CCCCCCCCCCCCC*CCCCCCCCCCCCCCCC*CCCCCCCCCCCCCCC*C*CCCCCCCCC*CCCCC5CCCCCC5CCC*CCCCCC5CCC5CC5CC5CC5CCCCCCCCCCC5C5C5C55CC55**5*CCCC55C55**555CC5**5C555555*55555**5555*555C*##
@VH01349:24:AACVJTHM5:1:1110:59549:55751 2:N:0:AGGTGAGA+GGCATAGA
CTGTTCGGACTACCCGGGTATCTAATCCCGTTTGCTCCCCTGGCTTTCGCTCCTCAGCGTCAGTGGCGGTCCAGGATGCCGCCTTCGCCACCGGTGTTCCTCCAGATATCTACGCATTTCACCGCTACACCTGGAATTCCGCATCCCTCTCCCGGACTCCAGCCCGCCAGTCTCAGACGGCGTTCCCCGGTTGAGCCGAGGGGTTTCACGTCTGACTTAGCGGGCCGCCTACGAGCCCTTTACGCCCAGTAATTCCCAACAACGCTTGCCCCCCCCCTATTTCCGCGGCTGCTGGCACGGG
+
CCCCCCCCCCCCCCCCCCCCCCCCCCCCCCCCCCCCCCCCCCC5CCCCC5CCCCCCCCCCCCCCC*CCCCCCCCCCCCCCC5CCC*CCCCCCCCCCCCCCC5CCCCCCCCCCCC*CCCCCCCCC5CCCCC5CCCCCCCCCCCCCCC*CCCCCCCCCCCCCCCCCCCCCCCC*CCCCCCC*CC5CCC*CCCCCCCCCCCCCCC*CCCCCCCCCCCCCCCCC*5CC*CCCCCCC5CCCCCCCCCCC*CCCCCCCCCC5*CCCCC5C5C**CC5CC5CC*CCC5*C5*C*55C55C5CC5C*##
@VH01349:24:AACVJTHM5:1:1111:62976:5335 2:N:0:AGGTGAGA+GGCATAGA
CTGTTCGGACTACTGGGGTTTCTAATCCTGTTCGCTCCCCACGCTTTCGCTGCTCAGTGTCAGTTACCTTCCAGGTCGCCGCCTTCGCCTCTGGTGTTCCTCCCGATATCTACGAATTTCACCTCTACACCGGGAATTCCCCCACCCTCTCCGGCACTCAAGTTCGCCAGTTTCGCGCGCACTTTCCAAGTTGAGCCTGGAGATTTCACACGCGACTTAACAAACCACCTACCACCGCTTTACGCCCAATAATTCCGAACAACCCTCGCACCCTCTGTATTACCGCGGCTGCTGGCACAGA
+
CCCCCC*CCCC5CCCCCCCCCCCCCCCCCCCCCCCCCCCCCCC5CCCCCCCCCC*CCCCCCCCCCCCCCCCCCCCCCCCCCCCCCCCCCCCCCCCCCCC5C555CCCCCCCCCCCCCC*5CCCCCCCCCCCCCCCCCC*C*C*55CCCC*CCCCCCCCCCCCCCCCCCCCCC5CCCCCCCCCCCCCCCCCC*5CCCCCC5CCCCC*CC*CCCCCCCCCCCCCCCCC*CCCCC5C*5C*CCCC55*CCCCCCCC5*CCCCC5CC*CC55*CCCCCCC555CC*C*5C555C5C55CCC5*##
@VH01349:24:AACVJTHM5:1:1111:51065:6604 2:N:0:AGGTGAGG+GGCATAGA
CTGTTCGGACTACTCGGGTTTCTAATCCTGTTTGCTCCCCACGCTTTCGCACCTCAGTGTCAGTCTCAGTCCAGGTGGCCGCCTTCGCCACTGATGTTCCTCCAGATATCTACGCATTTCACCGCTACACCTGGAATTCCACCACCCTCTACCAGACTCTAGCTTTTCAGTATCGAATGCCATTCCCAGGTTAAGCCCGGGGATTTCACATCCGACTTAAAAAGCCACCTACGTGCGCTTTACGCCCAGTAATTCCGATTAACGCTTGCACCCTCTGTATTACCGCGGCTGCTGGCAGAAC
+
CCCCCCCCCCC5CCCCCCCCCCCCCCCCCCCCCCCCCCC*CCCCCCCCCCCCCCCCCCCC*CCCCCCCCCCCCCCCCCCCCCCCCCCCCC5CCCCCCC*CCCCCCCCCCCCCCCCCCCCCCCCCCCC*C*CC*CCCCCCCCCCCCCCCCCCCCCCCCCCCCCCC5CCCC*CCCCCCCCCCCCCCC*CCCCCCCCC5CCCCCCC*CCCCCCCCCCCCCCCCC*C*C5CCCCCCCCCCCCCCCCCCCCCCCCC*CCC55CCCCCCC5C5CC5CCCC5CCCCCC*555555*C*CCC5C5*5##
@VH01349:24:AACVJTHM5:1:1111:58375:7134 2:N:0:AGGTGAGA+GGCATAGA
CTGTTCGGACTACACGGGTTTCTAATCCTGTTTGCTCCCCACGCTTTCGCACCTCAGCGTCAGTTCCGGACCAGTAAGCCGCCTTCGCCACTGGTGTTCTTCCTAATATCTACGAATTCCACCTCTACACTAGGAGTTCCACTTACCTCTTCCGGACTCTAGCTTGCCAGTATCAAAGGCAGTTCCGGAGTTGAGCTCCGGGATTTCACCTCTGACTTAACAAACCGCCTACGTGCGCTTTACGCCCAGTAAATCCCAACAACGCTAGGCCCCTTCGTATTACCGCGGCTGCTGGCACCAT
+
CC5CCCCCCCCCCCCCCCCCCCCCCCCCCCCCC**CCCCCCCCCCCCCCCCCCCCCCCCCCCCCCCC*CCC5CCCCCCCCCCCCCCCCCCC5CCCCCCCCCCCCC*CCCCCCCCCCCCCCCCCCCCCCCCCCCCCCCCCCCCCCCCCCCCCCCCCCCCCCC5CCCCCCCCCCCCCCC5CCC*CCCCCCCCCCCCC5CCCCC*CCCCCCC5CCCCCCCCCC*CCC5C*CCCCCCCCCCCCCCCCC*CCCCC5CCC5**CC5CCC5CCCC*C5C*5C*CCCC5CCCCCCC*CC*CC*5CC*##
@VH01349:24:AACVJTHM5:1:1111:30710:7569 2:N:0:AGGTGAGA+GGCATAGA
CTGTTCGGACTACTGGGGTATCTAATCCTGTTTGCTCCCCACGCTTTCGTGCCTGAGCGTCAGTATCGGCCCGGGGGGCTGCCTTCGCCATCGGTGTTCCTCCACATCTCTACGCATTTCACTGCTACACGTGGAATTCCACCCCCCTCTTTGGTACTCTAGCTTGCCAGTTTCATGCGTCGTTCCTCGGTTAAGCCGAGGGATTTCACACATGACTTAGCAGACCGCCTACACCCCCTTTACGCCCAATAATTCCGAACAACGCTTGCACCCTCTCTATTACCGCGGCTGCTGGCACAGC
+
CCCCCCCCCCCCCCCCCCCCCCCCCCCCCCCCCCCCCCC5CC5CCCCCCCCCCCCCCCCCCCCCCCCCC5CCCCCCCCCCC*CCCCCCCCCCCCCCCCCCCCCCCCCCCCCCCCCCCCCCCCCCCCCCCCCCCCCCCCCCCCCCCCCCCC*C5CCCCCCCCCCCCCCCCCCCCCCC*CCCCCCCCCC5C*CCCC5CCC5**C*CCCCCC555C55CCCCCCC*CCCCCCCCCCC*CC5CCCCCC5CCCCC*C5CCCCCCCCCC55CC5CCCC5*C5*C5CC5555**CCCC*555C5CC##
@VH01349:24:AACVJTHM5:1:1111:33247:8402 2:N:0:AGGTGAGA+GGCATAGA
CTGTTCGGACTACAGGGGTATCTAATCCTGTTTGCTCCCCACGCTTTCGCTCCTCAGCGTCAGTGCCGGCCCAGAGAACCGCCTTCGCTACTGGTGTTCCTCTCGATATCTGCGCATTTCACCCCTACACCGACAATTCCGTTCTCCTCTACCGGACTCGAGTCACAGCAGTATCGACTGCAGTTCCGGGGTTGAGCCCCGGACTTTCACATCCGACATGCTGAACCGCCTACGAGCTCTTCACGGCGAATGATTCCCGACTACGGTCGCCCCCTACCTATAACAGCGGCTGGTGGGACTT
+
CC*CCCC*CCCCCCCCCCC5CCCCCCCCC5CCCCCC5CCCCC5CCCCCCCCC*CCC**CC5C5CCCCC*5CCC*CCCCCC*5CCCC5*CCCCCCC55C*CCCCC5C5CCCCCCC5CC5C5C*C*CCC5CCCC**5CCCCCC55*C55C*5555CC5C*55C5C5555C55555C*5*5555555C555*55555C5CC5555C5C**5C*5**5555*55*5555555555*555*5**555*5555555555*555**55**5*55555*55*555**555*5555*5*55*5*5*5*##
@VH01349:24:AACVJTHM5:1:1111:38644:8611 2:N:0:AGGTGAGA+GGCATAGA
CTGTTCGGACTACTCGGGTATCTAATCCTGTTCGCTCCCCACGCTTTCGCGCCTTAGCGTCAGTACCGTCCTAGCGAGCTGCCTTCGCCGTTGGTGTTCCTCCTGATATCTGCGCATTCCACCGCTACACCAGGAATTCCACTCGCCTCTTCCGGACTCTAGCCCGGCAGTATCCACTGACATTCAAAGGTTGAGCCTGGGGATTTCACATCCGACTTAGTTGGGCGGCTACGAGCCCTTTACGCCCAGTAATTCCGAACAACGCTTGCCCCCCCCGTATTACCGGGGCTGCTGGCACGTC
+
CCCCCCCCCCCCCCCCC5CCCCCCCCCCCCCCCCCCCCCCCCCCCCCCC*CCCCCCCCCCCCCCCCCCCCCCCC*CCCCCCCCCCCCCCCCCCCCCCCCCCCCCCCCCC*CCCCCCCCC5CCCCCCCCCCCCCCCCCCCCCCCCCCCCCCCCCCCCCCCCCCCCCCCCCCCCCCCCCC*CCCCCCCCCCCCCCCCC5CCCCCCCCCCCCCCC5C5CCCCCCCCC*C5C5CC5*C55CCCCCCC5*5C5CCCCCCCCCCCCCC5*CCCCCCCCC*CC**CCC*5*5***55*5C555555##
@VH01349:24:AACVJTHM5:1:1111:47297:9160 2:N:0:AGGTGAGA+GGCATAGA
CTGTTCGGACTACTAGGGTATCTAATCCCGTTCGCTCCCCACGCTTTCGCACCTGAGCGTCAGGCGTATGCTAGGGTGCCGCTTTGGCCACTGGTATTCCTCCCGATATCTACGCATTCCACCACTACACCGGGAATTCTACACCCCTCTCATTGCCTCAAGCTCATCAGTTTTCAACGACCTCTCCCAGTTAAGCCGGGAGGTTTCACGTCGAACTTGACAAGCCGCCTGCGTGCGCTTTACGCCCAGTAATTCCGCATAACGGTTGCCACCTACGTATTACCGCGGCAGCTGGCACGTT
+
5CCCCCCCCCC5CCCCCCCCC*CCCCCCCCCCCCCC*CCCCCC*CCCCCCCCCCCCCCCCCCCCCCCCCCCCCCCCCCCCCCCCC*CCCCCCC5CC5CCCCCCCCCCCCCCCCCCCCCCCCC*C5CCCC5CCCCCCCC*CC5CC**CCCCCCC5CCCC555CCCCCCCCCCCCCCCC5CCC5C*CCC5CCCCCCCCCC*C***CCCCC5CC5CC5CCCCCCCCCCC5CC5CCCCC*C*5CCC5C5**555CC555C5555*5*55555**55555*55555*5555*5C*55C*555C5##
@VH01349:24:AACVJTHM5:1:1111:55042:10012 2:N:0:AGGTGAGA+GGCATAGA
CTGTTCGGACTACTAGGGTATCTAATCCCGTTCGCTCCCCTAGCTTTCGCCTTTCGGCGTCAGGTGCAGGCCAGGTGGGCGCCTTCGCCACTGGTGTTCCTCCGGATCTCTACGCATTTCACCACTACACCCGGAATTCCACCACCCTCTCCTGCCCTCAAGTCCAGCAGTATCGGACAACCCCTCCCGGTTGAGCCGAGAGATTTCATGCCCCACTTGCTAGACCGCCTGAACGCGCTTTACGCCCAGTAAATCCGGATAACGCTCGGGACCTACGTTTTACCGCGGCTGGTGGCACGAC
+
5CCCCCCCCCCCCCCCCCCCCCCCCCCCCCCCCCCCCCCCCCCCCCCC5C*C5CC*5CCCCCCCCCCC*CCCCCCCCC**CCCCCCCCCCCCCCCCCCC*CCCCCCCCCCCCCCCCCCCCCC5CCCCCCC5CCC5CCCCCC5CCCCCC*CCCCC*CCCCCC5CCCCCCCCC5C*CCCC5CCC*CCC5CCCCC5CCC5CCCCC*CCCCCCC*C**CCCCCC5C*55CC*5CC5C555*5C5CC55C5CC5CC5CCC**5CCCC***5C55555C**555555C**55555CC*C555C5*##
@VH01349:24:AACVJTHM5:1:1111:33096:10447 2:N:0:AGGTGAGA+GGCATAGA
CTGTTCGGACTACCCGGGTTTCTAATCCTGTTTGCTCCCCACGCTTTCGTGCCTCAGCGTCAGTGACTGTCCAGCAGGCCGTCTACACCGCGGGTGTTCCTCCTGATATCTACGCATTTCACCGCTACACCAGGAATTCCGCCTGCCTCTCCAGTACTCTAGCGACCCAGTTTCCGGCGCACCCTCCCAGTTAAGCCGGGTGATTTCACACCAGACTTGGGCCACCGCCTACGCACCCTTTACGCCCAGTAACTCCGAACAACGCTCGCTGCCTACGTATTACCGCGGCTGCTGGCACGCT
+
CCCCCCCCCCC*CCCCCCCCCCCCCCCCCCCCC*CCCCCCCCCCCCCCCCCCCCCC5*C5CCCCCCCCCCCCCCCCCCC5CCCCCCCCC5*CCCCCCC*CC5CCCCCCCCCCCCCCCCCCCCCCCCCCCCCCCCCCCCCCCCCCCCCCCCCCCCCCCCCCCCCCCCCCCCCCCC*CCCC*CCCCCCCCCCCC***5CCC5*C55CCCCCCCCC*CCC5CC555C5CCCCCCC5C5C*C5C555CCCCC5CCCC5*CCC55CC5CCC55CCCCCCC5CCCCCC5CCCC*CC5CCC5*CCC##
@VH01349:24:AACVJTHM5:1:1111:26695:11469 2:N:0:AGGTGAGA+GGCATAGA
CTGTTCGGACTACTGGGGTTTCTAATCCGGATCGCTCCCCACGCTTTCGCTCCTGAGTGTCAGGACCAGTCCAGGATGCCGCCTTCGCCGCTGGTGTTCCTCCGGATCTCTACGCATTCCACCACTACACCCGGAATTCCACATCCCCCTACTCGCCTCCAGTCGGCCCGTTTGGCACGACACCCCCCAGTTGAGCCAGGGTCTTTCACGCACGACTAAACCGACCACCTGCGAGCCCTTTACGCCCAATAAATCCCGAGAACGCTTGCCGCCATCGTATTACCGCGGCTCCTGGCACCTT
+
CCC*CCCCCCCCCCCCCCCCCCCCCCCCCCCCC5*CCCCCCCCCCCCCCCCCCCCCCCCCCCCCCC*CCCCCCCCCCCCCCCCCCCCCCCCCCCCCCCCCCCCCCCCCC5CCC*CC5CCC5CCCCCCCCCCC*5CCCCCCCCCCCC*CCCC5C*C5CC*CCCCC5CCCCCCCC*C5C5CCCCCC5CCC5*CCC55C5CCC5CCCC5CCC*C*CCCCC55CCC55C*CCCCCC5C*5*CCCCC5*C5CCC55CC5*55CC*CC555CC555*CC**55*CC55555CC5C5*5555555*##
@VH01349:24:AACVJTHM5:1:1111:69092:13116 2:N:0:AGGTGAGA+GGCATAGA
CTGTTCGGACTACTCGGGTTTCTAATCCTGTTTGCTCCCCACGCTTTCGTGCATGAGCGTCAGTATCGGCCCAGGGGGCTGCCTTCGCCATCGGTGTTCCTCCACATCTCTACGCATTTCACTGCTACACGTGGAATTCCACCCCCCTCTGCCGTACTCTAGCCGTGCAGTCACAAGCGCAGTTCCCAGGTTAAGCCCGGGGATTTCACACCTGTCTTACACAACCGCCTGCGCACGGTTTACGCCCAGTAATTCCGATTAACGCACGCACCCTACGTATTACCGCGGGTGCTGGCACGGT
+
CCCCCCCCCCCCCCCCCCCCCCCCCCCCCCCCCC*CCCCCC5CCCCCCCC5*CCCCCCCCCCCCCCCCCCC5CCCCCCCCCC5CCCC*CCCCCCCCCC5CCCCCCCCCCCCCCCCCCC5CCCCCCCCCCCCCCCC5CCCCCCCCCCCCCCCC5*CCCC*CC*CCCCCCC5CCCCC5CCCCCCCCCCCCCCCCCC5C*CCCCCCCCCCCCC*CC5CCCCC*CCCCCC5*CC*CCCCCC5CCCC*CCC5CCCCCCCCCCCCCCC5C*CCCCC*CCCCCCCCCC5C5CCCC*C5CC55CCCC##
@VH01349:24:AACVJTHM5:1:1111:62578:13722 2:N:0:AGGTGAGA+GGCATAGA
CTGTTCGGACTACTGGGGTTTCTAATCCTGTTTGCTCCCCACGCTTTCGCGCCTCAGCGTCAGTTACAGACCAGAAAGTCGCCTTCGCCACTGGTGTTCCTCCACATCTCTACGCATTTCACCGCTACACGTGGAATTCCACTTTCCTCTTCTGCACTCAAGTCCCCCAGTTTCCAATGACCCTCCACGGTTGAGCCGTGGGGTTTCACATCAGACTTAAAGGACCGCCTGCGCGGCCTTTACGCCCAATAATTCCGGACAACGCTTGCCACCTACGTATTACCGCGGCTGCTGGCACGCT
+
CCCCCCCCCCCCCCCCCCCCCCCCCCCCCCCCCC*CCCC*CCCCCCCCCCCCC5CCCCCCCCCCCCCCC5CCC5CCCCCCC5CCCCCCCC*CCCCCCCCCCCCCCCC*CCCCCCCCCCCCCCCCCC*CCCCCCCCCCC5CCCCCCCCCCCCCCC*C*C*CCCCCCCCCCCC*CCCCCCCCCCCCC5CC*CCCCCCCC5CCCC*CCC5CCCC*CC5CCCC5CCC5CCCC5CCCCCC***CCCCCC*CCCCCC5CC5C*5CCCCCCCCCCCCCCC55*CC555C555C5CC55C5CC5CCC##
@VH01349:24:AACVJTHM5:1:1111:68543:15975 2:N:0:AGGTGAGA+GGCATAGA
CTGTTCGGACTACTCGGGTTTCTAATCCTGTTTGCTCCCCACGCTTTCGCGCCTCAGCGTCACGTCCGGACCAGAGAGCCGCTTTCGCCACCGGTGTTCCACCCAATATCTACGAATTTCACCTCTACACTGGGTATTCCACCCTCCTCTTCCGGCCTCCAGCCCTGGTGTTTCGGCCGCACGTCCGGGGTTGAGCCCCGGGGTTTCACAAGCCGACTGCCAGGGCCGCCTACGCGCCCTTTACGCCCACTGATTCCGAACAACGCTTGCACCCTCCGTCTTACCGCGGCTGCTGGCACCC
+
CCCCCCCCC*C*CC5CCCCCCCCCCCCCCCCCCCCCCCCCCCCCCCCCCCCCCCCCCCCCCC*CCCC*CCCCCCCCCCCCCCCCCCC5CCCC*CCCCCCCCCC5CC5*CCCCCCCCCCCCCCCCC5CCCCCCC5CCCCCCCC*CCCCCCCCCCCCC5CCCCCC*CCCCC*CCC5CC*CCCCC*CCCCCCCCCCCC5CCCCC**CCC5CCCCCC5CCCC5CC5C5CCC5C55CCCCC*CCCCCCCCCCC*CC5CCCCCC5CCCC5CC**5*55555C5CCCCC*55C55*5555CCC5C5##
@VH01349:24:AACVJTHM5:1:1111:26430:18171 2:N:0:AGGTGAGA+GGCATAGA
CTGTTCGGACTACAAGGGTATCTAATCCTGTTTGCTCCCCACGCTTTCGTGGCTCAGCGTCAGTGACTGTCCAGCAGGCCGTCTACACCACGGGTGTTCCTCCTGATATCTACGCATTTCACCGCTACACCAGGAATTCCGCCTGCCTCTCCAGTACTCCAGCGACCCAGTTTCCGGCGCACCCTCCCGGTTAAGCCGGGAGTTTTCACACCACACTTGGGCCAGCGCCTACGCACGCTTTACGCCCAGTAACTCCGAACAACGCTCGCTGCCTACGTATTACCGCGGCTGCTGGCACGAA
+
CCCCCCCCCCCCCCCCCCCCCCC5CCCCCCCCCCCCCC5CCCCCCCCCCCC*CCCCCCCCCCCCCCCCCCCCCCCCCCCCCCCCCCCC5CCCCCCCCCCCCCCCCCC5CCCCC5CCCC*CCCC555CCCCCCCCCCCCCCCCCC55CC*CCCCCCCCCC5CCCCCC5CCCCCCCCCCCCCCCCCCCCCCCCCCCCCCCCCCC*CCCCCC5C5C*CCCC5CCC*C*CCC5CCCCCCCC*5CCCCCCCCC5CCCCCCC*CCCCC*C*C5CCCC*CCCCCCCCCC5CCCCC555CCCCC5CC##
@VH01349:24:AACVJTHM5:1:1111:6908:19402 2:N:0:AGGTGAGA+GGCATAGA
CTGTTCGGACTACACGGGTTTCTAATCCTGTTTGCTCCCCACGCTTTCGCACCTCAGCGTCAGTACCGGGCCAGTGAGCCGCCTTCGCCACTGGTGTTCTTGCGAATATCTACGAATTTCACCTCTACACTCGCAGTTCCACTCACCTCTCCCGGACTCGAGATCCTCAGTATCAAAGGCAGTTCCGGAGTTGAGCTCCGGGATTTCACCCCTGACTTAAAGATCCGCCTACGTGCGCTTTACGCCCACTCATTCCGAGCAACCCTAGGCCCCTTCGTATTACCGCGGCTGCTGGCACGGT
+
CCCCCCCCCCCCCCCC5CCCCCCCC5CCCCCCCCCCCCCCCC5CCCCC*CCCCCCCCCCCCCCCCCCCCCC*CCCCCC5CC*CCCCC5CCCCCCCCCCCC5CCCCCCCCCCCCCCCCCCCCCCCCCCCCCCCCCCCCCCCCCCCCCCC5CCCCCCCCCC*CCCCCCCCC*CCCCCCCCC5CCCCCCCCCCCCCCCCCCCC*CCCCC*5C*CC5CCCCC5CCCCCCCCCC5C*CCC5CCC*55555C5C*C*555C55CC5C555CCCC*CCCCCCC5CCCCCCC5CC55CC5CCC*C5C##
@VH01349:24:AACVJTHM5:1:1111:39231:19837 2:N:0:AGGTGAGA+GGCATAGA
CTGTTCGGACTACCGGGGTTTCTAATCCCGTTTGCTCCCCTGGCTTTCGCGCCTCAGCGTCAATGCCGGTCGAGGATGTCGCCTTCGCCACCGGTGTTCCTCCACATATCTACGCATTTCACCGCCACACCTGGAATTCCACATCCCTCTCCCGGATTCAAGGCAACCAGTATCGGACGCAGTTCCTGGGTTGAGCCCAGGGATTTCACGTTGGACTTTGCAGGCCGGCTACGCGCCCTTTACGCCAAGTAATTCCGAACAACGCTTGGGACCTCTGTATTACCCCCGCGGGTGGCACATG
+
5CCCCCCCCCCCC5CCCCCCC5CCCC*CCCCCCCCCCCCCCCC5CCCC*CC5CCCCCC5555CCCCCCCCC*CCCCCCCCCCCCCCCCCC*CC5CCCC**C*CC*CCC5CCC55*CCC*CCC5C*5C*CC**CCCCCCCCCCCCC55CC*CCCCCCCC*CC**5C555C55C5CC55*555C5C5CC**5CC5C*55C*5*555C5*5555C*5*5C55C*555**5*5*55555*555555555**5*555555555555555**55*5555*55555*5***55*5*****555555##
@VH01349:24:AACVJTHM5:1:1111:46275:21049 2:N:0:AGGTGAGA+GGCATAGA
CTGTTCGGACTACTAGGGTATCTAATCCTGTTTGCTCCCCACGCTTTCGCACCTCAGCGTCAGTACCGGACCAGTGGGCCGCCTTCGCCACTGGTGTTCTTCCTAATATCTACGAATTTCACCTCTACACTAGGAATTCCACCCACCTCTTCCGGACTCTAGATGTGCTGTATCAAAGGCAGTTCCGAGGTTGAGCCCCGGGATTTCACCCCTGACTGACACACCCGCCTACGTGCGCTTTACGCCCAGTGATTCCGAACAACGCTAGCCCCCTTCGTATTACCGCGGCTGCTGGCACGGG
+
CCCCCCCCCCCCCCCCCCCCCCCCCCCCCCCCCCCCCCCCCCCCCCCCCCCCCCCCC*CCCCCCCCCCCC5CCCCCCCCCC5CCCC*CCCCCCCCCCCCCCCCCCCCCCCCCCCCCCCCCCC*5CCCCCCC5CCCCCCCCCCCCCCCCCCCCCCCCCCCCCCCC*CC*CCC*C*5CCC55C5CCCCC5CCCCCCCCCCC5CCCCCCCCCCCCC5C5CCCCCCCCCCCCCCCCCCCCCCCCCCCCCCCCCCCCCCC*CCCCCCCC5*CCC5CCCCCCC55CCCCCC*CCCCCCCCCCCCC##
@VH01349:24:AACVJTHM5:1:1111:68354:24002 2:N:0:AGGTGAGA+GGCATAGA
CTGTTCGGACTACCAGGGTTTCTAATCCTGTTCGCTCCCCACGCTTTCGTCCCTCAGCGACAATCTGGTCGTAGCCGGCTGCCTGCGCGATTGAGGTTCTTCCCGATCTCTACGCATTCCACCACTACACCGGGAATTCCGCCGACCTCGCACCGATTCCACCCTGACAGTATCCAACGACCGCGCGCGGGTGAGCCGCGCTCTGTCACGTCCGACTTGCCACGCCGCCTACGCACCCTTTACGCCCAGTTATTCCGGATAACGTTCGCGACCTACGTATTACCCCGGCTGCTGGCACGGT
+
*CCCCC*CC5CCC55CCCCCCCCC55CCC*CCCCC*CCCCCCCCCCC*C55CCC5CCCC*C*5CCCCCC*5C5C5CC*CCCCCCC5CC5C*CCCCCCC5CCCCCCCC5CCCC**CCC*C5CCCCCCCCCCCC5*CCCCCC5*C*CCCCCCCC*CCCCCCCC*CCCCCCCCC*5C*CCC5CC5CCCC*CCC*C*C*CCC5**C5CC5CCCCC5CCC5CC*CCC*CCC555CC*5*55*CCC5C5CCCC5C*5555555C55*5555C555*C555555555**5**555555*5*55555##
@VH01349:24:AACVJTHM5:1:1111:63960:25290 2:N:0:AGGTGAGA+GGCATAGA
CTGTTCGGACTACCCGGGTATCTAATCCTGTTTGCTCCCCACGCTCTCGCGCCTCAGCGTCAGTATCTGTCCAGGTAGCCGCCTTCGCCACTGGTGTTCCTTCCGATCTCTACGCATTTCACCGCTACACCGGAAATTCCACTACCCTCTACAGTACTCCAGTCAGACAGTTTAAGATGCAGTTCCTAGGTTAAGCCCAGGGATTTCACATCTCACACATCTGACCCCCTACGCGCCCTTTACCCCCACTAACTCCGATTAACGCTTGCACCCTCTGTATTACCGCGGCTGCTGGCACATT
+
CCCCC5CCCCCCCCCCCCCCCCCCCCCCCCCCCCCCCCCCCCCCCCCCCCCCCCCCCCCCCCCCCCCCCCCCCCCCCCC5CCCCCCCCCCCCCCCCCCCCCCCCCCCCCCCCCCCCCCCCCC5CCCCCC5CCCCCCC*CC5CCC*CCCCCCCCCCC5CCCCCCCCCC5CCCCCCC5*555C*CCC5CC*CCCCCC5CCCCC5C5CCCCCCCCCCCCCCCCC5CCCC*CCCCCCCC5*CCCCCC*5CC5**CCCCCCCCC5CC55CC5C55CC*C5CCCCCCCCCCCC55C55CCCC**5##
@VH01349:24:AACVJTHM5:1:1111:55610:25574 2:N:0:AGGTGAGA+GGCATAGA
CTGTTCGGACTACCGGGGTATCTAATCCTGTTTGCTCCCCTAGCTTTCGTGCCTCAGTGTCAGGATTTGTCCAGAGACTCGCCTTCGCCACCGGTGTTCCTCTCGATATCTACGCATTTCACTGCTACACCGAGAATTCCAGTCTCCCCTCCAATCCTCAAGCAACATTGTATCCATTGCCTTTTCCAAGTTGAGCTTGGAGATTTCACATCAGACTTACATCGCCACCTACGCACCCTTTACGCCCAGTGAATCCGAACAACCCCCGGGACCTGTGTATTACCGCGGCTGCTGGCACACA
+
CCCCCCC*CCCCC5CC5CCCC5CCCC*CCCCCC5CCCCCCCCCCCCCCCCCC5CCCCCCCCCCCCCCCC5CCCCCCCCCCCCCCCC5CCCCCCCCCCCCCCCCCCCC*CCCCCCCCCCCCCCCC*CCCCCCCCCCCCCC*CCC*C*CCCCCCC55CCCCC*CCCCC*55C5C*5*5*555*55C5*55**55*555C5*5C55C555555C55555C555555C5CC5C*C*C5CC5555CCCCCC*C5*CC5C5C*C*55CC5C*5555C5C5*555555C5555555*5555*5**5##
@VH01349:24:AACVJTHM5:1:1111:30350:26520 2:N:0:AGGTGAGA+GGCATAGA
CTGTTCGGACTACTAGGGTTTCTAATCCTGTTTGCTCCCCACGCTTTCGTGCATGAGCGTCAGTGCAGGCCCAGGGGATTGCCTTCGGCATCGGTGTTCCTCCGCATATCTACGCATTTCACTGCTACACGCGGAATTCCATCCCCCTCTGCCGCACTCCAGCCTTGCAGTCACAAGCGCAATTCCCAGGTTGAGCCCGGGGATTTCACGCCTGTCTTACAAAACCGCCTGCGCACGCTTTACGCGCAGTAATTCCGATTAACGCTTGCACCCTACGTATTACCGCGCCTGCTGGCACGTT
+
CCCCCC*CCCCCCCCCCCCCCCCCCCCCCCCCCC*CCCC*CCCCCCCCCC*CCC55CCCCCCCCCCCCC5*CCCCCCCCCCCCCCC**CCCC*CCCCC5CCC5CCCCCCCCC5CC5CCCCCCCC*CCCCCCCCCCCCCCCCCCCC5CCCCCCCCCC*CC5CC5CCCCCCCCCCCC5C5CCC*CCC*CC5CCCCCCCCCCCCC5CCCCCC*CCC*C5C5CCCCCC5*CCCC*CCCCCCCCCCCCC*5C5*CCC5C55CCCCCC*5CCCC5C5C*CCC55CCC5CC5CC*CC5CC5555CC##
@VH01349:24:AACVJTHM5:1:1111:48831:27580 2:N:0:AGGTGAGA+GGCATAGA
CTGTTCGGACTACACGGGTATCTAATCCTGTTTGCTCCCCACGCTTTCGCGCCTCAGCGTCAGAACCGGACCAGTAAGCCGCCTTCGCCACTGGTGTTCTTGCGAATATCTACGAATTTCACCTCTACACTCGCAGTTCCACTTACCTCTTCCGGTCTCAAGCCATGCAGTATCGAAGGCAATTCTGTGGTTGAGCCACAGGCTTTCACCCCCGACTTACAAAGCCGCCTACGCGCCCTTTACGCCCAGTGATTCCGAACAACGGTAGCCGCCTTCGTATTACCGCGGCTGCTGGCACCCG
+
CC5CCCCCCCCCCCCCCCCCC5CCCCCCCCCCCCCCCCC5CCCCCCCCCCCCCCCCCCCCCCCCCCCCCCCCCCC5CCCCCCCCCCCCCCCCCCCCCC5CCCCCCCCCCCCCCCCCCCCCCC*CCCCCCCCCCCCCCCCCCCCCCCCCCCCCCCCCCCCCCCCCCCCCCCCCCCCCCCCCCCC*CCCCCCCCCCCCCCCCCCCCCCCCC*CCCCCCCCCCCCCCC5CCCCCCCCCCCCCCCCCCCC5CCCCCCCCCCCCCCC*5*CCCCC*CCC5CCCCCCCCCCCCC5CC*C5CCCC*##
@VH01349:24:AACVJTHM5:1:1111:31808:27902 2:N:0:AGGTGAGA+GGCATAGA
CTGTTCGGACTACTAGGGTTTCTAATCCTGTTTGCTCCCCACGCTTTCGCACCTCAGCGTCAGTATCGGGCCAGTGAGCCGCCTTCGCCACTGGTGTTCTTGGGAATATCTACGAATTTCACCTCTACACTCGCAGTTCCACTCACCTCTCCCGAACTCAAGCTTTCCAGTATCAAAGGCAGTTCTGGAGTTGAGCTCCAGGATTTCACCCCTGACTTAGAAAGCCGCCTACGTGCGCTTTACGCCCAGTGATTCCGAGCAACGCTACCCCCCTTCGTATTACCGCGGCTGCTGGCACCCA
+
CCCCCCCCCCCCCCCCCCCCCCCCCCCCCCCCCCCCCCCCCCCCCCCCCCCCCCCCCCCCCCCCCCCCCCCCCCCCCCCCC5CCCCCCCCCCCCCCCCCCC5*CCCCCCCCCCCCCCCCCCCCCCCCCCCCCCCCCCCC5C5CCCC5C*CCCCCCCCCCCCC*CCCCCCCCCCCCCCC5CCCCCCCCCC5CCCCC5C*C*CCCCCC*CCCC5C5CCCCCC*CCCC5CCCCCC5C5CCCCCCCCCC5CC5C*5CCC5CC5CCCC5C*C*CCCC5CCCCCCCC5CCCC*5CCCCC5CCCC5##
@VH01349:24:AACVJTHM5:1:1111:43813:28281 2:N:0:AGGTGAGA+GGCATAGA
CTGTTCGGACTACAAGGGTTTCTAATCCTGTTTGCTCCCCACGCTTTCGCGCCTCAGCGTCAGGTCCGGACCAGAGAGCCGCTTTCGCCACCGGTGTTGCACCCAATATCTACGAATTTCACCTCTACACTCGGTATTCCACCCTCCTCTTCGGGCCTCGAGCCAAGGAGTATCGGCCGCACCTCCGGGGTTGAGCCCCGGGCTTTCACAAAGCCGACTGCCTTGGGCGCCTACGCGCCCTTTACGCCCCGTGATTCCGAACAACGCTAGCACCCTCCGTCTTACCGCGGCTGCTGGCCTA
+
CCCCCCCCCCCCCCCCCCCCCCCCCC*CC5CCC**CCCCCCCCCCCCCCCCCCCCCCC*CCCCCCCCC5CCCC5CCCCC*C5CCCCCCCCCCC*CCCC5CCCC*CCCCCCCCCCCCCCC*CC5CCCCCCCC*C*CCCCCCCCCCCCCCCCCCCCC5CC*5CC*CCCCCCCCCCCCCCCCCCCC5CCCCCCCCCCCCCCC*CCC*CC*CC*C***CCCCCCCCCCCC*CC5CCC5C*CCC**CCCCCCCC*C5C5CCCCCCC5CCCC5CCCCCCCCCCC55C*CCCC55CC*55C55555##
@VH01349:24:AACVJTHM5:1:1111:55553:28546 2:N:0:AGGTGAGA+GGCATAGA
CTGTTCGGACTACTGGGGTTTCTAATCCTGTTCGCTCCCCACGCTTTCGTGCCTGAGCGTCAGTACCTGTCCAGCTGTCCGCTTACGGCTCCGGTGTTCCTCGTGATATCTACGCATTTCACCGCTACACCACGAATTCCGACAGCCTCTCCAGGACTCAAGACTTACAGTATCAAGGGCAGTTCACCGGTTGAGCCGGTGGCTTTCACCCCTGACTTATAAGCCCGCCTGCGCACCCTTTACACCCAGTGATTCCGGACAACGCTTGGACCCTCCGTATTTCCGCGGCTGCTGGCACGCT
+
CC*CCCCCCCCCC*C*CCCCCCCCCCCCCCCCCCCC*CCCCCCCCCC5CCCCC5CCCCCCC5CC5C5CCC5*CC5CCCCCCCCCCCC*CCCCCCCCCCCCCCCCCCC5C*CCCCCCCCCCCC*CCCC*CCCCCCCCCCCCCCC5CCCC5CCCCCCCCCCCCC5*CCCCCC5CCCCC5C*CCCCCCCCCCCCCCCCCCC*5**5CC5CCCCCCCCCCCCCCC***55CC5CC5CCCCCCCCCCCC55CCCCCCCC5CCC5CC5C5C5555C5*C5C55*5CC*5*CCC5CCCCC*5CCC*##
@VH01349:24:AACVJTHM5:1:1111:44438:28868 2:N:0:AGGTGAGA+GGCATAGA
CTGTTCGGACTACCCGGGTTTCTAATCCTGTTTGCTCCCCACGCTTTCGCACCTCAGCGTCAGTTTCGGGCCAGTGAGCCGCCTTCGCCACTGGTGTTCTTGCGAATATCTACGAATTTCACCTCTACACTCGCAGTTCCACTCACCTCTCCCGAACTCAAGATCGCCAGTATCAAAGGCAGTTCCGGAGTTGAGCTCCGGGATTTCACCCCTGACTTAACAATCCGCCTACGTGCGCTTTACGCCCAGTAATTCCGAGGAACGCTAGCCCCCTTCGTATTACCGCGGGTGCTGGCACGCC
+
CCCCCCCCCCCCCCCCCCCCCCCCCCCCC5CCC5CCCCCCCCCCCCCCCCCC5CCCCCCCCCCCCCCCCCCCCCC5CCCCC*CCCCCCCC5CCCCCCCCCCCCCCCCCCCCCCCCCCCCCCC*CCCCCCCCCCCC5CCCCCCCCCCCCCCCCCCCCCCCCCCCCCCCC5CCCCCCCCCCCCCCCCCCCC5CCCCCCCCCCCCCCCCCCCCCCCCCCCCCCCCCCCCCCCCCC*CCCCCCC5CCCCCCCCCCCCC5CCCC*CCC5CCC*CC*CC5CCCCCC*CCC5CCC*CC5CC*CC55##
@VH01349:24:AACVJTHM5:1:1111:58128:30704 2:N:0:AGGTGAGA+GGCATAGA
CTGTTCGGACTACCAGGGTTTCTAATCCTGTTTCCTCCCCACGCTTTCGCGCCTCAGCGTCAGTTACAGACCAGAAAGCCGCCTTCGCCACTGGTGTTCCTCCACATCTCTACGGATTTCACCGCTACACGTGGAATTCCGCTTTCCTCTTCTGCACTCAACTTCCCCAGTTTCCAATGACCCTCCACGGTTGAGCCGTGGGGTTTGACATCAGACTTAATGAACCGCCTGCGGGGGCTTTAGGCCCAATAATTGCGCACAACGGTTTCCACCTACGTATTTCCCCGGGTGCTGGGACGAT
+
*5CC5CCCCCCCCC5CCCC*C5CC5CCCCCCCC*CCCCC5CCCCCCCCCC*CCCCCCCC5CCCCCCCCC5CCC55*C5C5CCCCCCCCCCCCC*C5CC*CCCCC5CCCC5CC5C5CCCCCCCCCCCCCCCCCCCCCCCCCC5CCC5CC*CC5CC*CCCCCC*C555CCCCC5CCCCCCCCCC5CC5CCCC5CCC*CCCC*55*CCC*C55C*C5C55*55*5C555**55555*5C5C5C5C5C*C**55*555555*55*55**5**5555555*55555***55*5*55*555*5*5##
@VH01349:24:AACVJTHM5:1:1111:36864:31291 2:N:0:AGGTGAGA+GGCATAGA
CTGTTCGGACTACTCGGGTTTCTAATCCTGTTTGCTCCCCACGCTTTCGCACCTCAGCGTCAGTTGCGGGCCAGTGAGCCGCCTTCGCCACTGGTGTTCTTCCGAATATCTACGAATTTCACCTCTACACTGGGAATTCCTCTCACCTCTCCCGCACTCAAGGCCATCAGTATCGAAGGCAATTCTGAGGTTGAGCCTCAGGATTTCACCCCCGACTTAACAGCCCGCCTACGTGCCCTTTACGCCCAGTAATTCCGAACAACGCTACCCCCCTCCGTATTACCGCGGCTGCTGGCACGGG
+
CCCCC5CCCCCCCCCCCCCCCCCCCCCCCCCCC*CCCCCCCCCCCCCCCCCCCCCCCCCCCCCCCCCCC5CCC5CCCCCCCCCCCCCCCCCCCCCCCCCCCCC*C5CCCCCCCCCCCCCCCCCC5CCCCCCCCCCCCCCCCCCCCCCCCCCCCCCCCCCCCC5*C5CCCCCCCCCCCCCCCCCCCCCCC*CCCCCCCCCC*CCCCCCCCCCCCCCCCCCCCCCCC5CCCCCCCCCCCCCCCCCCC*CCCCCCCCCC*CCCCCCCCCC*CCCCCCC5CCCCCC555CC*C5C*CCC*C5C##
@VH01349:24:AACVJTHM5:1:1111:8858:32597 2:N:0:AGGTGAGA+GGCATAGA
CTGTTCGGACTACTAGGGTTTCTAATCCCGTTTGCTCCCCACGCTTTCGTGCCTCAGCGTCAGAACAAGCCCAGCGGTCTGTCTTCACCTTTGGCGTTCCGATAGATATCAACGCATTTCACCACTCCACCTATCGTTCCGACCGCCCCTACTTGTCTCAAGACGCGCGGTTCGCCGTGCAATTCCTCGGTTGAGCCGAGGGCTTTCACACGACGCCTGCGCATCCGCCTACGCACCCTTTAAGCCCAGTGATTCCGACTAACGCTCGAGACCTCTGTATTACCGCGACTGCTGGCACATA
+
CCCCCC*CCCCCCCCCCCCCCCCCCCCCCCCCCCCCCCCCCCCCCCCCCCC*CCCCCCCCCCCCCCCC5CCCCCCCCC*CCCCCCCCCCCCC5C*CCCCCCCCCCCCCCCCCCC*CCCCCCCCCCCCCCCCCCCCCCCCCCCC5CCCCCCCCCCCCCCCCCCCCC*CCCC5CCCCCCCCCCCCCCCCC5CCCCC5CCCCCC5CCCCCCCCCCCCC*CCCC*5CCCCCCCCCCC*CC*C5CCCCCC*CCCC*CCCCCCCC5CC5CCCCCCC*CCCCC*CCCC*C*CCCCCCC5CCCC5CC##
@VH01349:24:AACVJTHM5:1:1111:47108:33354 2:N:0:AGGTGAGA+GGCATAGA
CTGTTCGGACTACTGGGGTATCTAATCCTGTTTGCTCCCCACGCTTTCGCGCCTCAGCGTCAGTTATAGGCCAGAAAGTCGCCTTCGCCACTGGTGTTCCTCCACATCTCTACGCATTTCACCGCTACACGTGGAATTCCACTTTCCTCTCCTACACTCAAGTCAACCAGTTTTGGATGCGAACCGGGGTTGAGCCCCGGGCTTAAACACCCAACTTAATTGACCGCCTGCGCCCGCTTTACGCCCAATAATTCCGGACAACGCTTGCCCCCTACGTATTAGCGCGGCTGCTGGCACGTTC
+
CCCCCCCCCCCCCCCCCCCC5CCCCCCCCCCCCCCCCCCCCCCCCCCCCCCCCCCCCCCC5CCCCCCCCCCCCCCCCCCCCCCCC5CCCCCCCCCCCCCCCCCCCCCCCCCCCCCCCCCCCCCCCCCCCCCCCCCCCCCCCCCCCCCCCCCCCCCCCCCCCCCC5CCCCCCCCCCCCCCCCCCCCCCCCCCCCCCCCCCCCCCCCCCCCCCC5CCCCCC5CCCC5*CCCCCCC***CCC5CCCCC*CCCCCCCCCCCCC*CC5*CCCC55*5CCC**CCCC5C5*CC*CCC*5CCC*C5##
@VH01349:24:AACVJTHM5:1:1111:23609:35229 2:N:0:AGGTGAGA+GGCATAGA
CTGTTCGGACTACCAGGGTTTCTAATCCTGTTTCCTCCCCACGCTTTCGCACCTCAGCCTCAATACTTGTCGAGCGGGCCGCCTTCGCCAGTGGTGTTCTTCCGAATATCTACGAATTTCACCTCTACACTCGGAATTCCACCCGCCTCTCCAAGATTCAAGCAATCCAGTCTCAGAGGGAGTTCCGGGGTTGAGCCCCGGGCTTTCACCTCTGACTTAAATCGCCGCCTACGTGCGCTTTAGGCCCAGTAATTCCGAACAACCCTAGCCCCCTCCGTATTACGGCGGCTGCTGGCACGAC
+
CC5CCC*CC*CCCCCCC55CCCC55C5CC*CCC*5CCC*5CCC5C55C55CCC5CC5**C55CC5CCC5CC*C***CC*5C*CCCC5*C**C*5C5C55CCC55CC*CCCC555CCCC*5C**C5*C5C5C5C55C5C5C55C55C5C5CC*C5CCCCCCCC5CCCC*CC5CCC5C*55*555C5CCCCCC55555CCCCC5CC5CCCC5CCCCCCC5CCC5CC5CCC5CCCCCCC5*55C5*C5*C*C*55555*5555555*5555C5CC5*555*C5555**5***5555*555*5##
@VH01349:24:AACVJTHM5:1:1111:54455:35778 2:N:0:AGGTGAGA+GGCATAGA
CTGTTCGGACTACAAGGGTTTCTAATCCTGTTCGCTCCCCATGCTTTCGCTCCTCAGCGTCAGTAACAGCCCAGAGACCTGCCTTCGCCATCGGTGTTCCTCCTGATATCTGCGCATTTCACCGCTACACCAGGAATTCCAGTCTCCCCTACTGCACTCCAGTCTGCCCGTACCCACCGCAGATCCGGGGTTAAGCCCCGGACTTTCACGGCAGACGCGACAAACCGCCTACGAGCTCTTTACGCCCAATAATTCCGGATAACGCTCGCGCCCTACGTATTACCGCGGCTGCTGGCACGGC
+
CCCCCCCCCCCC5CCC5CCCCCCCCCCCCCCCCCCCCCCCCCCCCCCCCCCCCCCCCCCCCCCCCCCCCCC*CCCCCC5CCCCCCC*CCCCCCCCCCCCCCCCCCCCCC5C*CC5CCCCCCCCCCCCCCCCCCCCCCCCCCCCCCCC*CCCCCC*CCCCCCCCCCCC*CCCCCC*CCCCCC5*C*5CCCCCCCCC*CCCCCCCCCCCCCCC5CCCCC5CCC*CCCCCCCCCCC5CCC5CCCC5CCCCCCCCCCCCCCCCCCCCC5CCCCCCCCCCC5CCCCCCCCCCCC5CCCCC*CC5##
@VH01349:24:AACVJTHM5:1:1111:47259:36838 2:N:0:AGGTGAGA+GGCATAGA
CTGTTCGGACTACAAGGGTATCTAATCCGGATCGCTCCCCACGCTTTCGCGCCTGAGCGTCAGGACCGGCCCAGCGGGTCGCCTTCGCCACTGGTGTTCCTCCGGATCTCTACGCATTTCACCACTACACCCGGAATTCCACCCGCCTCTATCACCCTCTAGTTGTCCAGTTTCCGACGACCTCCCCCGGTTTAGCCGGAGGCTTTCACGCCGAACTTAAACAACCACCTCCACGCCCTTTACGCCCAGTAACTCCGGATAACGTTTGTCTCCTACGTTTTACCGCGGCTGCTGGCACGTC
+
CCCCCCCCCCCCCCCCCCCCCCCCCCCCCCCCCCCCCCCCCCCCCCCCCCCCCCCC5CCCCCC*CCC5CCCCCCCCCCCCCCCCCCCCCCCCCCCCCCCCC5CC5CCCCCC5CCCCCCCCCCCCCCCCCCCC5CCCC*CCCCCCCCCCCCCCCCCCCCCCCCCCCCCCCCCCCCCCCCCCCCCCCC5CCCCCCCCCCCCCCC5CCCC55CCCCC5CCCCCC5CC*CCCCC**CCC*CCCCCC5CC5C5*CCC*CCCC5CCCCCCCCC5C**C*5CC*C5C5CC55CCCCC5**CCCC5*##
@VH01349:24:AACVJTHM5:1:1111:56367:39697 2:N:0:AGGTGAGA+GGCATAGA
CTGTTCGGACTACACGGGTTTCTAATCCTGTTCGCTCCCCATGCTTTCGCTCCTCAGCGTCAGTTACGGCCCAGAGATCTGCCTTCGCCATCGGTGTTCCTCCTGATATCTGCGCATTCCACCGCTACACCAGGAATTCCAATCTCCCCTACCGCACTCTAGTCTGCCCGTACCCACTGCAGGCCCGAGGTTGAGGCTCGGGTTTTCACACGAGACGCGACAAACCGCCTACGAGCTCTTTACGCCCATTAATTCCGGACAACGCTTGCACCCTACGTATTACCGCGGCTGCTGGCACGAT
+
CC*CCCC5CCCCCCC5CCCCC5CCCCCCCCCCCCCCCCCCCCCCCCCC5CCCCCCC5CCCCCCCCCCCCCCCCCCCCC5CCCCCCC*CCCCC*CCCCCCCCCCCCCCCC5CCCCCCCCCCCCCCC5CCCCCCCCCCCCCCCCC5CCCCCCCCCCCCCCC5CCCCCCCCCCCCCC5CCCCCCCCCC*CCCCCCCCC*CCC55CCCCC*CC***C55C5C5555555*555CC555C*C5CCCC5CC*55*55555555555C*55*5CC5CCC5CCCCCC*CCC*C5C**55C5CCCCCC##
@VH01349:24:AACVJTHM5:1:1111:24082:40132 2:N:0:AGGTGAGA+GGCATAGA
CTGTTCGGACTACTGGGGTTTCTAATCCTGTTTGCTCCCCACGCTTTCGTGCCTCAGTGTCAGTGCTGGTCCAGGTGGCCGCCTTCGCCACAGATGTTCCTCCCGATCTCTACGCATTTCACTGGTACACCGGGAATTCCACCACCCTCTACCGCACTCTAGTCCGCCAGTATCCACCGCCATTCCCAGGTTGAGCCCGGGACTTTCACCGCAGACTTAACGAACCACCTACGCACGCTTTACGCCCAGTAATTCCGAGTAACGCTTGCACGCTTCGTATTACCGCGGCTGCAGGCACGGT
+
CCCCCCCCCCCCCCCCCCCCCCCCCCCCCCCCCCCCCCCCCCCCC5CCCCCCCC5CCCCCCCCCCCCCCCCCC5*CCCCCCCCCCCCCCCCCCCCCCCCCCCCCCCCCC5CCCCCCCCCCCCCC*CCCCCCCCCCCCCCCCCCCCCCCCCCCCCCCCCCCCCCCC5CCCCCCCCCCCCCCCCCCCCCCCCCCCCCC*CCCCCC5C5CCC*CCCCCCCCCCCCCC55CCCCCC*CCCCCCCCCC5C*5CCCCCCCC*555CCC5C*5CCCCC*5CCCCCCC55C*CC*CCCC5*55*CCC##
@VH01349:24:AACVJTHM5:1:1111:42014:40984 2:N:0:AGGTGAGA+GGCATAGA
CTGTTCGGACTACCGGGGTATCTAATCCTGTTTGCTCCCCACGCTTTCGTGCCTGAACGTCGGTACTGGTCCAGGAAGTCGCTTTCGCCACTGATGTTCCTTCCGATATCTACGCATTTCACCGCTACACCGGAAATTCCACTTCCCTCTACCGTACCCTAGCCATTCAGTCTCGAATGCAATTCCCAGGTTGAGCCCGGGGCTTTCACACCCGACTTAAATAACCGTCTGCGCACGCTTTACGCCCAGTAATTCCGATTAACGCTCGCACCCTCTGTATTACCGCGCCTGCTGGCACATC
+
CCCCCCCCCCCCCCCCCCCCCCCCCCCCCCCCCCCCCCC*CCCCCCCCCCCCCCCCCCCCCCCCCCCC*CC*CCCCCCCCCCCCCCCCCCCC*CC5CCCCCC5CCCCCCCCCCC*CCCCCCCC*CCCCCCC5CCCCCCCCCCCCCCCCCCCCCCCC*CCCCCC5CCCCC*CCCCCCCCC*CCC*CCCCC5CCCCCCCCCCCCCCCC*CCCC*CCCCCCCCCCCCCCCCC55*CCCC5CCCCCC5CC55C5CCCCCCCC5CCCCCCCCCCCCC5CCCCCCCCCCC**C*5CCCCCC5C*C##
@VH01349:24:AACVJTHM5:1:1111:55004:41173 2:N:0:AGGTGAGA+GGCATAGA
CTGTTCGGACTACCAGGGTTTCTAATCCCGTTCGCTACCCATGCTTTCGCGCCTCAGCGTCAGTTAAGGTCCAGGGTGGCGCCTTCGCCACTGGTATTCCTCCGCATCTCTACGCATTTCACCACTACACGCGGAATTCTACACCCCTCTACCTCACTCTAGTCAAGCAGTATCAGACATCCTCTCCCGGTTAAGCCAGGGAGCTTTCATGCCTCACTTACCCGACCGCCTGCGCGCCCTTTACGCCCAGTAATTCCGGATAACGTTTGCGTCCTACGTTTTACCGCGGCTGCTGGCACAG
+
CCCCC5CCCCCCC5CCCCCCCCCCCCCCCCCCCCCCCCCCCCCCCCCCCCCCCCCCC*CC5CCCCCC*CCCCC5C5CC*CCC*CCC*5C5CCCCCCCCCCCCCCCCC5CCCCCCCCCCCCCCCCCCCCCCCCCCCCCCCCCCCCCC5CCCCCCCCCCCCCCC5CCCCCCCCCC5CCCCCCCCCCCCCCCCCCCCCCCCC*CCCCC*CC5CCC5C55CC*CCC*CCCCC5CCC55CCCCC5CCC5CCCCCCCCCCC55C*5*5C5CC5C**5CCC5CC*CCC5C*CC5C55C55CCC5CC##
@VH01349:24:AACVJTHM5:1:1111:23457:41249 2:N:0:AGGTGAGA+GGCATAGA
CTGTTCGGACTACAAGGGTATCTAATCCCTTTTGCTCCCCACGCTTTCGTGCCTGAGCGTCAGCAATTGTCCAGGTAGCCGCCTTCGCCTCTGGTATTCCTCATGATATCTACGCATTTCACTGCTACACCATGAATTCTGCTACCCTCTCCAATGCTCTGGCCATGTAGTTTGAGGTGCAATTCCGATGTTAAGCATCGGGCTTTCACGCCTCACACACACGGCCGCCTGCGCACCCTTTACGCCCAGTGAATCCGAATAACGCTTCCAGTCTGTCTATTACCGCCGCTGCTGGCACAAA
+
CCCCCCCCCCCCCCCCCCCCC5CCCCCCCCCCCCCCCCCCCCCCCCCCCCCCCCCCCCCCCCC*CCCCCCCCCCCCCCCCC*CCCCC*C55CCCCCCCCCCCCCCCCCCCCCCCCCCCCCCCCCC*CCCCCCCCCCCCCCCCCCCCCCCCCCCCCC*C5CC**CCCCCCCCCCCCC5CCCCCCCCCCCCCCCCC5CCCCCCCCCCCCCCCCCCCCCCCCCC*CCCCCCCC5CCCCC*CCCCCC5CCCC*CCCCCCCCCCCCCCC*C5*555CCC5CC5*5555555CC*5C5CCCCCCC##
@VH01349:24:AACVJTHM5:1:1111:36599:42726 2:N:0:AGGTGAGA+GGCATAGA
CTGTTCGGACTACTAGGGTATCTAATCCCGTTCGCTACCCATGCTTTCGCGCCTCAGCGTCAGTTACGTCCCAGGGTGCCGCCTTCGCCTCTGGTATTCCTCCGCATCTCTACGCATTTCACCACTACAGGCGGAATTCTACACCCCTCTAACGTACTCCAGTGATCCAGTATCAGACAGCCTCTCCCGGTTTAGCCTGGGAGCTTTCATGCCTCACTTAAACCACCGCCTGCGCGCCCTTTACCCCCAGTAATTCCGGATAACGTTTGCGTCCTACCTTTTACCGCGCCTGCTGGCACAT
+
5CCCCCCCCCCCCCC5CCCCCCCCCCCCCCCCCCCCCCCCCCCCCCCCCCCCCCCCCCCCCC5CCCCCCCC5CCCCCCCCCC5CCCCC*CCCCCCCCC*CC*CCCCCCCCCCCCCCCCCCCC5CCCCCC*CCCCCCCCCCCCCCCCCC*CCCCCCCCCCCCCCCCCC*CCCCCCCC5CCC5CCCCC*CCCCCCC*CCC55CC*55CC*CCC**CCCCCCC5C5CC*C5*55C555*5*5555CC*C5C5CCCCCC5CC*CC5C*555C5C5CCCCCC*5**5555C55*C*5*C55CC5##
@VH01349:24:AACVJTHM5:1:1111:59113:44259 2:N:0:AGGTGAGA+GGCATAGA
CTGTTCGGACTACCAGGGTATCTAATCCTGTTTGCTCCCCACGCTTTCGCACCTGAGCGTCAGTATTGGTCCAGGAAGTCGCTTTCGCCACTGGTGTTCCTTCCGATATCTACGCATTTCACCGCTACACCGGAAATTCCACTTCCCTCTCCCATACTCTAGCAATGCAGTATCGAATCCAGTTCCCAGGTTGAGGCCGGGGATTTCACACCCCACTTGCAGAGCCGCCTACGTGCGCTTTACGCCCAGTAATTCCGATTAACGCTCGGACCCTCTGTATTACCGCGGCTGCTGGCACAAA
+
CCCCCCCCCCCCCCCCC5CCCCCCCCCCCCCCCCCCCCC5CCCCCCCCCCCCCCCCCC*CCCCCCCCCCCCCCCC5CCCCC5CCCCCCCCCCCCCCCCCCCCC5CCCCCCCCCCCCCCCCCCCCCCCCCCCCCCCCCCCCCCCCCCCCCCCC*CC5CCCCCCCCCCCCCCCCCC*CCC**C*5*CCCC5CCCCCC*CCCCC*C*CCCCCCCC*5CCCCCCCCCCC*CC55C5CCC*5CCC5C555*CC*CCCCC555CCC555555CC*555*5C5555555**5555CC5C5*5C555##
@VH01349:24:AACVJTHM5:1:1111:43302:45414 2:N:0:AGGTGAGA+GGCATAGA
CTGTTCGGACTACTGGGGTTTCTAATCCTGTTTGCTGCCCACGCTTTCGCGCCTCAGCGTCAGTTACAGACCAGAGAGTCGCCTTCGGCACTGGTGTTCCTCCACATCTCTACGCATTTCACCGCTACACGTGGAATTCCACTCTCCTCTTCTGGACTCAAATCCCCCAGTTTCCAATGACCCTCCACGGTTGAGGCGTGGGCTTTCACATCACACTTAAAGGACCGCCTGGGGGCGCTTTACGCCCAAAAATTCCGGACAACGGTTTCCACCTACGTATTACCGCGGGTGGTGGCACGAA
+
5CCCCCCCCCCCCCCCCCCCCCCCCCCCCCCCCC*C*C5CCCCCCCCCCCCCCCCCCCCCCCCCCCCCCCC5CCCC5CCCCCC5C55*CCCCCCCCCC**C5CC5CCCCCCC5555CCC5C55CCCC*C5CC5C5C5C*CC555C55C5CC5CC**5555555555C55*5C5C*5C*5555555CC555CC*5**5CCCC5555CC5C5C5C*C555*55**C5C5*5CCC5*CCC*CCC55*5*CCC*5555CC*55C5C*5*55**55555C55*55C5555555555**555555##
@VH01349:24:AACVJTHM5:1:1111:56935:47156 2:N:0:AGGTGAGA+GGCATAGA
CTGTTCGGACTACAAGGGTTTCTAATCCCGTTCGCTACCCACGGTTTCGCATCTCAGCGTCAGTTATGGACCAGAGAGGCGCCTTCGCCACCGGTGTTCCTCCAGATATCTACGCATTTCACCGCTACACCTGGAATTCCACTCTCCTCTTCCACACTCCAGCACAGCAGTATCGCACGCACTCCCCCGGGTGAGCCGTGGGTCTTTGACATCCGACTTACTGCACCGCCTACATGCGCTTTACGCCCAATAAATCCGAACAACGCTTGCCCCCTCCGTATAACCGCGCGTGCTGGCACAA
+
5C5CCCCCCCCCCCCCCCCCCCCCCCCCCCCCCCCC5CC*CCC*CCCCCCCCCCCCC*CCCCCCC5CCCCCCCCCCCC*CCCCCCCCCCCC5CCCCCCCCCCCCCCCCCCCCCC*CCCCCCCCCCCCCCC5CC5CCCCCCCCCCC5CCCCC**C5CCC5CCCCC*CCCC5C*C*C*CCCCC5CCCCCCCCCCCCC**CCCCCC*CCCCCCC5CC*5CCCCCC5*CCC5C5*C5CC5*5*CC555CCCCCCC5CCCCCCCC555C5CC5*555*55CC*CCC5C5CC5555**5555555##
@VH01349:24:AACVJTHM5:1:1111:59492:48197 2:N:0:AGGTGAGA+GGCATAGA
CTGTTCGGACTACCCGGGTTTCTAATCCTGTTCGCTCCCCACACTTTCGCTCCTCAGCGACAGGTAATGCCCAGAGAACCGCCTTCGCCACTGGTGTTCCTCCTGATATCTGCGCATTTCACCGCTACACCAGGAATTCCATTCTCCCCTGCATACCTCTACTCTGCCCGTATCGGAAGCAGGCTCAGGGTTAAGCCCTGAGTTTTCACTCCCGACGCGACACACCGCCTACGAGCCCTTTACGCCCAATAATTCCGGACAACGCTCGCACCCTACGTATTACCGCCGCTGCTGGCACGAT
+
*CCCCCCC*CC5CCCCCCCCCCCCCCCCCCCCCCCCCCCCC5CCCCCCCCCCCCCCCCCCCCCCCCCCCCC*CCCCCCCCCCCCCCCCCCCCCCCCCCCCCCCCCCCCCCCCCCCCCCCCCCCCCCCCCCCCCCCCCCCCCCCCCCCCCCCCCCCCCCCCC*CCCCCCCCCCCCCCC5C5CC5*CCCCCCCCCCCCCCCCCCCCCCCCCCCCCCCCC*CCCC*CC5CCCCCCCCC5CCCCCCCCCCCC*C5CC*CCC5C5CCC*CCCCCCCC5CCC*CCC5CC5*C*C5C5CCC55C5C##
@VH01349:24:AACVJTHM5:1:1111:17341:50620 2:N:0:AGGTGAGA+GGCATAGA
CTGTTCGGACTACACGGGTTTCTAATCCTGTTTGCTCCCCACGCTTTCGCTCCTCAGCGTCGGTACTGGCCCACAACACTGCCTTCGCCATCGGTGTTGCACCTGATATCTGCGCATTTCACCGCTACACCAGGTATTCCGTGTTCCCCTACCAGACTCAAGCCACAGCAGTATCGGATGGCGTCTCCGGGTTGAGGCCTGAGTTTTCACATCCGACTTACTGAGCCGCCTACCAGCTCTTTACGCCCAATGAATCCGGACAACGGTCGGACCCTACGTATTACCGCGGCTGCTGGCACCC
+
CCCCCCCCCCCCCCCCCCCCCCCCCCCCCCCCCCCCCCCCCCC5CCCCCCCCCCCCCCCCCCCCCC5C5CCCC*CCCCCC5CCCCCC5CCCCCCCCCC5CC*CCCCCCCCCC*CCCCCCCCCCCCCCC5CCCCCCCCCCCCCCCCCCCCCCCCCCCCC*CCCCCCCCCCCCCCCCC5*CCC5*CCC5CCCCCCCCC*CC*5CCCCCC5*5CCCCCCCCC5CCCC5*CCCCCCC**CCCCC*CC5C5CCCCCCCCCC5CCCCCCC5*C*CCCC*CC5CC*CC5C*CCCCCCC55CCC5CC##
@VH01349:24:AACVJTHM5:1:1111:60912:50677 2:N:0:AGGTGAGA+GGCATAGA
CTGTTCGGACTACAGGGGTATCTAATCCTGTTTGCTCCCCACGCTTTCGCGCCTCAGCGTCAGTTACCGTCCAGAAAGCCGCCTTCGCCACTGGTGTTCCTCCCAATCTCTACGCATTTCACCGCTACACTGGGAATTCCGCTTTCCTCTCCGGCACTCAAGAAACATAGTTTCAGATGCAGGTCCGAAGTTGAGCCTCGGAATTTCACATCTGACTTACATCCCCGCCTACACGCCCTTTACACCCAGTAATTCCGGACAACGGTCGCCACCTACGTATTACCGCGGCTGGTGGCAGGAA
+
CCCCCCCCCCCCCCCCCCCCCCCCCCC5CCCCCCCCCCCCCCCCCCCCCC*CC5CCCCCCCCCCCCCCCCCCCCCCCCC5C*5CCCCCC5CCCCCCCC5CCCCCCCCCCCCCCCCC5CCCCCCCCCCC*CCCCCCCCCCCCCCCCCCCCCC5CCCCCC*5CCCCCCCCCCCCCCCCCCC5CCCCC55C*CCCCCC5CCCCCCCCCCCCCCCCC5CC5*55CC5*CC5C5CC5CCC5CCCCCCCC5CCCCCC5CCC5CCCCCC5C555CCCC5*CC555CCCCC55555CC5*CC*5*55##
@VH01349:24:AACVJTHM5:1:1111:22568:51150 2:N:0:AGGTGAGA+GGCATAGA
CTGTTCGGACTACTAGGGTTTCTAATCCTGTTTGCTCCCCACGCTTTCGCGCCTCAGCGTCAGTACCGAGCCAGTGAGCCGCCTTCGCCACTGGTGTTCTTCCTAATATCTACGAATTTCACCTCTACACTAGGAATTCCACTCACCTCTCTCGGACTCGAGATTTGCAGTATCGAAGGCAGTTCCGAGGTTGAGCCTCGGGCTTTCACCCCCGACTTGCAAATCCGCCTACGCGCGCTTTACGCCCAGTAATTCCGAACAACGCTAGTCCCCTCCGTATTACCGCGGCTGCTGGCACGCG
+
CCCCCCCCC5C5CC5CCCCCCCCCCCCCC*CCCCCCCC5CCCCCCCCCCCCCCCCCCCCCCCCCCC5CCCC5CCC*5CCCCCCCCCC*CC5CCCCCCCCCCCCCCCCCCCCCC5CCCCCCCC*CCCCCC5CCCCCCCCCCCCCCCCCCCC*CCCCCCCCCCC5CC5CCCCCCCCCC5CCCC5CCCC5CCCCCCCC*CCCCC**5CC5CC5CCCCCCCCCCCCCCCCC5CCC*C5C55CCCCCC*C*CCC*CC555C5CCCCCCCCC*55CCC5CCC5*CCCCC**CCCCC5*5*55CC5##
@VH01349:24:AACVJTHM5:1:1111:15561:51264 2:N:0:AGGTGAGA+GGCATAGA
CTGTTCGGACTACACGGGTATCTAATCCCGTTCGCTCCCCATGCTGTCGCGTCTTAGCGTCAGGTACGGCCCAGCGAGTCGCCTTCGCCACTGGTGTTCCTCCGGATCTCTACGCATTTCACCACTACACCCGGAATTCCACTCGCCTCTACCGTCCTCAAGTTGACCACAATCCAACGACCTCTCTCGGTTTAGCCCAGATCTTTCACGCCAGACTTAATCAACCCCCCGCACGCCCTTTACGCCCACTAACTCCGGATAACGTTTGTCTACTACGTTTTACCGCGGCTGCTGGGACGTA
+
5CCC55CCCCCCCCCCCCCCCCCCCCCCCCCCCCCCCCCCCC5CCCCCC5CCCCCCCCCCCCCCCC55CCCCC5*C*CCCC5CCCC5CCCCCCCCCCCCCCCC*CCC5CC5C5C5CCCC5CCCCC55CCCCC*CCCCCCCC55CCC5C*CCC5CCCCC*CCCCCCC5CC555*C55C5*5555*C*55C5CC5**55***5*5*555C55555*55555555555**55***5*55***55**5*555555*****5*55*5555555555*55555555555555555**555***5*##
@VH01349:24:AACVJTHM5:1:1111:49248:52343 2:N:0:AGGTGAGA+GGCATAGA
CTGTTCGGACTACTCGGGTTTCTAATCCCGTTCGCTCCCCTAGCTTTCGCGCCTCAGTGTCAGACACAGTCCAGAAAGTCGCCTTCGCCACTGGTGTTCCTCCCAATATCTACGCATTTCACCGGTACACTGGGAATTCCACTTTCCTCTCCTGCACTCAAGTTTCCCAGTTTCCTGCGCCCATACGGAGTTGAGCCCCGCACTTAGACACACGACTTAAAAATCCACCTACACGGCCTTTACGCCCAATAATTCCGGACAACGCTTGCCACCTACGTATTACCGCCGGTGCTGGCACGTT
+
CCCCCCC*CCCCCCCCCCCCCCCCCCCCCCCCCCCCCCCCCCCCCCCCCCCCCCCCCCCCCCCCCCCCCCCCC5CCCCCCCCCCCCCCCCCCCCC*CCCCCCCCCCC5CCCCCCCCCCCCCCCC*CCCCCCCCC5CCC*CC*CCCCCC*C*CC**C*CCCC5*5C*C*CCCC5C*5C5CC5CCC5CCCCCCC55C55555CC*C*CC5*5CCCCC*C5C55555*5C55C5*5C5*555C5CCC*CCCCCC5C5*55C555*55*5C55*5*5555555555**5****555C5*5555##
@VH01349:24:AACVJTHM5:1:1111:43586:52438 2:N:0:AGGTGAGA+GGCATAGA
CTGTTCGGACTACACGGGTATCTAATCCCGTTTGCTCCCCTGGCTTTCGCGCCTCAGCGTCAATGCCGGTCCAGGATGCCGCCTTCGCCACTGGTGTTCCTCCAGATATCTACGCATTTCACCGCTACACCTGGAATTCCACATCCCTCTCCCGGATTCGAGCCCGCCAGTATCGGACGCAGTTCCCCGGTTGAGCCGAGGGATTTCACGTCCGACTAAGCAGGCCGCCTACGCGCCCTTTACGCCCAGTAATTCCGAACAACGGTTGCCCCCCCCGTATTACCGCGCCTGCTGGCACCAC
+
CCCCCCCCCCCCCCCCCCCCCCCCCCCCCCCCCCCCCCCCCCCCCCCCCCCCCCCCCCCCCCCCC5CCCCCCCCCCCCCCCCCCCCCCCCCCCC5C5CCCCCCCCCCCCCCCCCCCCCCCCC5CCCCCCCCCCCCCCCCCCCCCCCCCCCCCCCCCCCCCCC*CCC*CCCCCCCCCCC5CCCCCCCCCCCCCCCCCCCCCCCCCCCCCCCCCCCCCCCCCCC5CCCCCCCC5CCCC*CCCCCCCCCCCCCCCCCCCCCCCCCCC*C*CCCC*CCCCCCCCCCCCCCC*CCCCCCCCCC5##
@VH01349:24:AACVJTHM5:1:1111:30104:52551 2:N:0:AGGTGAGA+GGCATAGA
CTGTTCGGACTACAAGGGTATCTAATCCTGTTTGCTCCCCACGCTTTCGTGCATGAGTGTCAGTGTTGGCCCAGGAGGCTGCCTTCGCCATTGGTGTTCCTCCACATCTCTACGCATTTCACCCGTACACGTGGAATTCCACCTCCCTCTGCCACACTCAAGCCCCGTAGTTTCGAGCGCAATTCCCAAGTTAAGCCCGGGGATTTCACACTCGAGTTGGGAGGGCACCTGCGCACACTTTACGCCCAGTAATTCCGATTAACGGTCGCACCCTACGTATTACGGCGGCTGCTGGGACGCG
+
*5CCC*C5CCCCC*C5CCCCCCC5C5C5CCCCCC*C*C*CC55CCCCCCC5*CC5C5CCCCCCCCC5C**5*CCCCC5*C5*CCCC5CCCCCCCC5C55CCCCCCCC5CCCC5CCCCCCCCCC*5CCC*CC*CCCCCCCCC*CCCC55CCC*CCCCCCCCC*CC55C5CC5CC5CC5*C5CCC*5C5CC5CC5C*5CCCCC5C5CCCCC5CCCCC*CC5*CC55CC5C5C5CCCCC55555555*55555C**555C5555555*55**55**555*5555555CC5*55**55***55##
@VH01349:24:AACVJTHM5:1:1111:22568:53536 2:N:0:AGGTGAGA+GGCATAGA
CTGTTCGGACTACTAGGGTATCTAATCCTGTTTGCTCCCCACGCTTTCGCACCTCAGCGTCAATACTTGTCCAGCGAGTCGCCTTCGCCACTGGTGTTCTTCCGAATATCTACGAATTTCACCTCTACACTCGGAATTCCACTCGCCTCTCCAAGATTCTAGCACTGCAGTTTCAAGGGCAGTTCCGGAGTTGAGCTCCGGGATTTCACGCCTGACTTACGGCGCCGCCTACGTGCGCTTTAGGCCCAGTATATCCGAACAACGCTAGCTCCCTCCGTATTACGGCGGCTGCTGGGAGGAG
+
CCC5CCCCCCCCCCCCCCCCCCCCC*5*CCCCCCCCCCC5CCCCCCCCCCCCCCCCCCCCCCCCCCCCCCCCCCCCCCCCCCCCCCCCCCCCCCCCC5CCC*CCCCCCCCCCCCCCCCCCCCCCCCCCCCCC5CCCCCCCCCCCCCCCCCCCCCC*C*CCCCCCC5C5CCCC5CC5C5CC55CCCCC5*CCCCCC5CC5CCC5CCC5CC5CCCCC5CCCC5CCC5CC*5C55CCCC5CCCCC*C**5*5CCCC*5C*5555C55C5C55C55CC55CCCC*CC*5C55CC*C5C5*5C5##
@VH01349:24:AACVJTHM5:1:1112:51444:1189 2:N:0:AGGTGAGA+GGCATAGA
CTGTTCGGACTACTGGGGTATCTAATCCCGTTTGCTCCCCTAGCTTTCGCGCCTCAGCGTCAATGGCGGTCTAGGATGCCGCCTTCGCCACCGGTGTTCCTCCGCATATCTACGCATTTCACTGCTACACGCGGAATTCCATCCCCCTCTGCCGCACTCCAGCCTTGCAGTCACAAGCGCAATTCCCAGGTTGAGCCCGGGGATTTCACGCCTGTCTTACAAAACCGCCTGCGGGGGCTTTACGCGCAGTAATTCCGATTAACGCTTGGAGCCTACGTATTACCGCGGCTCCTGGCACGCC
+
CCCCCCCCCCCCCCCCCCCCCCCCCCCCCCCCCCCC5CCCCCC*CCCCCCCCCCCCCCCC5CC5CCCCCCCCCCCCCCCCCCCCCCCCCCCCCCCCCCCCCCCCCCCCCCCC5CCCCCCCC*C*5C*CC5CCCCCCCCCCCCC5*CCCC5CC*C*C5CCCCCCCCCCCC5CCCCCC*5C*CCCCC*CCCCCCCCC55CCCCCCC*CCCCCC5CCC*CCC*CCCCCCCCCC5CCCC5CC5CCC*CC*CCCC***55*5C5555*55C55*CC55CC***55**55555*5**5C5*55**##
@VH01349:24:AACVJTHM5:1:1112:55780:3253 2:N:0:AGGTGAGA+GGCATAGA
CTGTTCGGACTACACGGGTATCTAATCCCGTTTGCTCCCCTGGCTTTCGCTCCTCAGCGTCAGTGTTGGTCCAGGATGCCGCCTTCGCCACCGGTGTTCCTCCAGATATCTACGCATTTCACCGCTACGCCTGGAATTCCGCATCCCTCTCCCAAACTCAAGCCATCCAGTATCGGACGCCGTTCCCCGGTTAAGCCGAGGGATTTCACGTCCGACTTAGTTGGCCGCCTACGAGCCCTTTACGCCCAGTAATTCCGAACAACGCTTGCCCCCCCCGTATTACCGCGGCTGCTGGGACGTA
+
5CCCCCCCCCCCCCC*CCCCCCCCCCCCCCCCCC5CCCCCCCCCCCCCCCCCCCCCCCCCCCCCCCCCCCCCCCCCCCCCCCCCCCCCCCCCCCCCCCCCCCCCCCCCCCCCCCCCCCCCCCCCCCCCCC5CCCCCCCCCCCCCCCCCCCC*CCCCCCCCC55CCCCCCCCCCCCCCC5CCCCCCCCCCCCC5CCCCCCCCCCCCCCCCCCCCCC5CCCCCCCCCCCCCCCCC5CC*CCCCCCCCCCCCCC5CCCCCCCCCCCCCCCCCCC*CCCCCCCCCCCCCCC5CCCCCCC*CCC##
@VH01349:24:AACVJTHM5:1:1112:34762:6244 2:N:0:AGGTGAGA+GGCATAGA
CTGTTCGGACTACTAGGGTTTCTAATCCTGTTTGCTCCCCACGCTTTCGCACCTCAGCGTCAGTACCGGACCAGTGAGCCGCCTTCGCCACTGGTGTTCTTCCTAATATCTACGAATTCCACCTCTACACTAGGAGTTCCACTCACCTCTTCCGGACTCTAGACTGGCAGTATTAAAGGCAGTTCCAGAGTTGAGCTCTGGGATTTCACCCCTAACTGACCAATCCGCCTACGTGCGCTTTACGCCCAGTAAATCCGAACAACGCTAGCCCCCTTCGTATTACCGCGGCTGCTGGCACCAG
+
*C5C*CCCCCCCCCCCCCCCCCCCCCCCCCCCCC5CCCCCCCCCCCCCCCCCCCCCCCCCCCC5CCC*CCC*CCCCCCCCCCCCCCCCCCCCCCC5CCCCC5CCCCCCCCCCCCCCCCC5CCCC5CCCCCCCCCCCCCCCCCC*CCCCCCCCCCCCCCCCCCCCC*CC*CCCCCCCCC**CCCCCCCC*CCC5CCCCCCCCCCCCCCC5C5C5C*CCC5C*CC*C*C55555C55CC5CC*C5C*C5*C5*55C5C555C555555CCCCCCCCCCCCCCCC5CC**CCCC5CCCCCC*##
@VH01349:24:AACVJTHM5:1:1112:21753:8800 2:N:0:AGGTGAGA+GGCATAGA
CTGTTCGGACTACAGGGGTTTCTAATCCCGTTCGCTCCCCACGCCTTCGCGCCTCAGCGTCAGGGACGGCCCAGCTGGCCGCCTTCGCCACAGGTGTTCCGCCTGATCTCTACGCATTTCACCACTACACCAGGCATTCCACCAGCCCCTACCGCCCTCAAGCGGTGCGGTCCCCGACGACCCTCCCCAGTTGAGCCGGGGGCTTTCACGCCGGGGCAGCACCGCCGCCTGCCCCCGCTTTACGCCCAGTAACTCCGGACAACGCTCGGACCCTACGTATTACCGCGGGTGGTGGCACGTC
+
CCCCCCCCCCCCCCCCCCCCCCCCCCC5CCCCCCCCCCC*CCCCCCCCCC*5CCCCCCCCCCCCCCCCCCCCC*CCCCCCC*CCCCCCCCC5CCCCCCC5CCCCC5CCCCCCCCCCCCCCCCCCCCC5CCCCC*CCCCCC*CCCCC5*CCCCC55CCCCCCC*5CCC*C5*5C5C55C5CCC*CC**CCCCCCCCCCC5CCCCC5C5CCCCCCC5**CC*CCCC5CCCCCCC*C**5CCCCC5CC5CCCCCCCCC5CCC5CC5C5CCCCCC*CCCCCCCCCCCCCCCC*C5*CCC*CC5##
@VH01349:24:AACVJTHM5:1:1112:31354:9273 2:N:0:AGGTGAGA+GGCATAGA
CTGTTCGGACTACACGGGTTTCTAACCCCGTTTGCTCCCCACGCTTTCGCGCCTCAGCGTCAGGAGATGCCCAGAGACCCGCCTTCGCCACCGGTGTTCCTCCCGATCTCTACACATTTCACCGCTACACCGGGAATTCCAGTCTCCTCTGCATCCCTCAAGAACGGCAGTATCAGCCGACGTTTCTCGGTTGAGCCGAGAGATTTCACGACTGACTTGCCATCGCGCCTACGCGCCCTTTACGCCCAGTGATTCCGAGCAACGCTTGCCCCCTCTGTCTTACGGCGGCTGCTGGCACACA
+
CCCCCCCCCCCCCCCCCCCCCC5CCCCCCCCCCCCCCCCCCCCCCCCCCCCCCCCCCCCCCCCCCCCCCCCCCCCCCCCCCCCCCCCCCCCCCCCCCC5CC5C*CCCCCCCCCCCCCCCCCCCCCCCCCC55CCCC5CCCCCCCCCCCCCCCCCCCCCCCCCCCCCCCCCCCC5CCCCCCCCCCCCCCCCCCCCCCCCCCCCC5CCCCC*CCC5CCCCC5*CC**CCC*CCCC55*C**CC*C5C*5CCC5CCC55C*C*CCCCC55*CCC*5C*55C555***C55555555555C5C##
@VH01349:24:AACVJTHM5:1:1112:15221:9993 2:N:0:AGGTGAGA+GGCATAGA
CTGTTCGGACTACACGGGTATCTAATCCTGTTTGCTCCCCACGCTTTCGCTCCTCAGCGTCAGTTGTTGCCCAGAGACCCGCCTTCGCCACCGGTGTTCCTCCTGATATCTGCGCATTTCACCGCTACACCAGGAATTCCAGTCTCCCCTGCAACACTCAAGTCGGCCCGTATCGACTGCAGGCCCGGAGTTGAGCTCCGGGTTTTCACAGCCGACGCGACCAACCGCCTACCAGCTCTTTACGCCCAATAATTCCGGACAACGCTTGGACCCTACGTATTACCGCGGCTGCTGGCACGTC
+
CC*CCCCCCCCCCCCCCCCCCCCCCC*5CCCCCCCCCCCCCCCCCCCCCCCCCCCCCCCCCCCCCCCCCCCCCCCCCCCCCCCCCCCCCCCCCCCCCCCCCCC5CCCCCCCCCCCCCCCCCCCCCCCCCCCCCCCCCCCCCCCCCCCCCCCCCCCCCCCCC5CCCCCCC*CCCCCCCC5CCCC*CCCCCCCCCCCCCCCC5CCCCCCCCCC5CCCCCCCCCCCCCC5CCCCC*5*CCCCCCCCC*CCCCCCCCCC*CCCCCCCCCCC5*CC55CCCCCCC5CC*5CCCCC5CCC5CCCC##
@VH01349:24:AACVJTHM5:1:1112:64093:11678 2:N:0:AGGTGAGA+GGCATAGA
CTGTTCGGACTACACGGGTATCTAATCCCGTTCGCTCCCCTAGCTTTCGCGCCTCAGCGTCAGTGTCAGCCCAGCAACCCGCCTTCGCCGCAGCTGTTCCTCTCCATATCTACGCATTTCACCGCTACACCGAGAATTCCAGTTGCCCCTTCTGCACTCTAGCCCCGCAGTATCGGCTGACCTTTCCGAGTTTAGCCCGGAGATTTCACAGTCGACTTGCGGTGGCCGCCTACGCGCCCTTGACGCCGAGTAAATCGGAACAACGCTTGCTCCCCCCGTAGTACCGCGGCTGCTGGGACGC
+
CCCCCCCCCCCCCCCC5CCCCCCCCCCCCCCCCCCCCCCCCCC*CCCC5C*CCCCC5CCCCCCCCCCCCCCCCCCCCCC5CCCCCC*CCCCCC*CCCC*CCCC5*CCCCCCCCCCCCCCCCCCCCCCCCCC*CCCCCC*CCCCCCC*5*CC5C***55*CC5*55CC555CCCC*CCC5C5CCCCCCCCCCC*CCCC55CCC5*CC5*CC5C55C55C555*55C55C*55C5555CC55C*C5CC**5CC*5**5**C*55555*C5555555*555*5555***555*5555*5*5*##
@VH01349:24:AACVJTHM5:1:1112:35160:12359 2:N:0:AGGTGAGA+GGCATAGA
CTGTTCGGACTACTAGGGTATCTAATCCTGTTTGCTCCCCACGCTTTCGCGCCTCAGCGTCAGTTACAGACCAGAAAGCCGCCTTCGCCACTGGTGTTCCTCCACATCTCTACGCATTTCACCGCTACACGTGAAATTCCGCTTTCCTCTTCTGTACTCAAGTTCTCCAGTTTCCAATGACCCTCCACGGTTGAGGCGTGGGCTTTCACATCAGACTTAAAGAACCGCCTGCGCGCGCGTTACGCCCAATAATTCCGGACAACGCTTGCCACCTACCTATTACGCCGGGTGCTGGCACGGT
+
CCCCCCCCCCCCCC5CC*CCCCCCCCCCCCCCCCCCCCC5CCCCCCCCCCCC5CCCCCCCCCCCCCCCCCCCCCCCCCCC*CCCCCC*CCCCCCC5CCCCCCCCCCCCCCCCCCCC5CCCCCCC5CCCCC5C5CCCCC5CCCCCCCCC5CCCCCCCCCCCCCCC5CCCCCCCCCCCCC5*55*CCCCCCCC5*CC*CCCC*CCCC55CCCCCCCCCC*CCC55C*CC5**C5C*5C5C*5C555C*C5*55*55C55555CC5C*555**5555***55*555***5*55**5*55555##
@VH01349:24:AACVJTHM5:1:1112:10979:12795 2:N:0:AGGTGAGA+GGCATAGA
CTGTTCGGACTACTCGGGTATCTAATCCTGTTTGCTCCCCACGCTTTCGCGCCTCAGTGTCAGTTACAGACCAGAAAGTCGCCTTCGCCACTGGTGTTCCTCCAAATATCTACGCATTTCACCGCTACACTTGGAATTCCACTTTCCTCTTCTGCACTCAAGTTCCCCAGTTTCCAATGACCCTCCACGGTTGAGGCGTGGGCTTTCACATCAGACTTAAGAAACCACCTGCGCGCGCTTTACGGCCAATAATTCCGGACAACGCTTGCCACCTACGTATTACGGCGGCTGCTGGCAGGTC
+
CCCCCC*CCCCCCCCCCCCCC5CCCCCCC5CCCCCCC*CCCC*CCCCCCCC5CCCCCCCCCCCCC5CCCCC*CCCCCCCCCCCCCCCCCCCCC5CCCC5CCCCC5CCCCCCC*CCCCCCCCCCCCCC5CCC*CCC*CCC5C5CCC*CCCCCCCC*CCCCCC5CC*CCCCC*CCCCCCC*CCCCCC*C5C5CCCCC*55CCCC5CCC*C*CCCCCC5CCCC5CC5CCC5***555CCCCCC5CCC5CCC**55CCCCC*55CC*5*CC55CC*CC5CC*5*555555C5555*55CC5*5##
@VH01349:24:AACVJTHM5:1:1112:62919:12927 2:N:0:AGGTGAGA+GGCATAGA
[truncated: 30,392,515 more chars]
